# Supplementary material for: Real-time energy-saving metro train rescheduling with primary delay identification
Source: PLoS One. 2018 Feb 23;13(2):e0192792. doi: 10.1371/journal.pone.0192792 (PMC5825068; doi:10.1371/journal.pone.0192792)
Supplement: S1 Dataset — (ZIP) [file pone.0192792.s002.zip › S2 Dataset/case_a.txt]

0	0	20000	0	0	1179.16458	0	0	1179.16458	0	0	1179.16458	0	0	1179.16458	0	0	1179.16458	0	0	1179.16458	0	0	1096.679458	0	0	1179.16458	0	0	1179.16458	0	0	1179.16458	0	0	1090.935317	0	0	1179.16458	0	0	1179.16458	0	0	1178.94959	0	0	1179.16458	0	0
12.43604224	64.43964445	19935.56036	1.988253797	1.647147151	1198.12244	1.988253797	1.647147151	1196.749817	1.988253797	1.647147151	1196.749817	1.988253797	1.647147151	1196.749817	1.988253797	1.647147151	1196.749817	1.988253797	1.647147151	1196.749817	10.71138149	47.80570561	1151.700591	1.988253797	1.647147151	1196.749817	1.988253797	1.647147151	1196.749817	1.988253797	1.647147151	1196.749817	4.606894925	8.843117022	1126.073481	1.988253797	1.647147151	1196.749817	1.988253797	1.647147151	1196.749817	5.51449997	12.67071247	1220.414327	1.988253797	1.647147151	1196.749817	9.500284277	37.60641723
12.43604224	1179.16458	18820.83542	5.294897751	11.68164258	1222.355914	12.43604224	64.43964445	1227.806008	5.08012722	10.75320524	1215.416935	12.43604224	64.43964445	1227.806008	7.554969505	23.78231842	1224.618431	8.244415079	28.32099166	1226.272797	12.43604224	64.43964445	1150.590208	7.148386274	21.29142764	1223.457132	5.03707831	10.57173246	1215.211715	3.692823227	5.682059745	1208.026432	8.757746579	31.95755214	1142.586555	2.865306505	3.420825569	1202.854384	6.599589709	18.14774347	1221.671176	9.899849891	40.83626161	1228.62191	3.100320673	4.004995114	1204.381262	9.699778189	39.20237372
12.43604224	1199.769587	18800.23041	10.27733853	44.00986967	1241.662557	12.43604224	152.2752174	1191.160629	6.893747835	19.80156634	1221.517579	12.43604224	81.40780266	1224.614467	11.06856819	51.0471674	1224.628374	11.51972851	55.29339376	1224.996457	12.43604224	85.2123219	1146.658962	10.36227203	44.74028397	1225.290964	6.823421947	19.39961961	1221.321909	11.4562059	54.6852723	1228.758866	12.43604224	64.43964445	1145.220557	5.289690938	11.65867926	1216.393895	7.239571078	21.83807892	1223.587347	12.43604224	64.43964445	1222.192471	8.734154869	31.78560887	1227.207334	11.64056757	56.45950554
12.43604224	1234.037557	18765.96244	12.43604224	64.43964445	1241.986168	12.43604224	194.6385704	1161.456434	12.43604224	64.43964445	1219.683627	12.43604224	152.2752174	1191.160629	12.43604224	64.43964445	1220.182784	11.51972851	100.5276837	1211.370907	12.43604224	155.0119279	1133.449331	12.43604224	64.43964445	1219.591153	12.43604224	64.43964445	1219.735466	11.4562059	72.66465324	1226.464806	12.43604224	71.48559746	1144.504902	7.237064045	21.82295666	1222.405406	9.423008168	36.99711789	1225.415595	12.43604224	79.96939082	1216.03033	10.47204195	45.69319277	1227.86186	11.64056757	122.6727434
12.43604224	1285.672427	18714.32757	12.43604224	196.723349	1166.276651	12.43604224	240.8531348	1122.146865	12.43604224	101.2030161	1205.948177	12.43604224	194.4032352	1161.621446	12.43604224	85.87171416	1212.281282	11.51972851	118.6057299	1204.694037	12.43604224	180.9305926	1126.372347	12.43604224	71.82192817	1216.841549	12.43604224	71.63804646	1217.747221	11.4562059	98.86793841	1218.710843	12.43604224	85.2574293	1142.179204	9.355847772	36.4716198	1223.923686	12.43604224	64.43964445	1219.130382	12.43604224	80.49583159	1215.795009	11.61351263	56.19736488	1225.781087	11.64056757	138.5639174
10.63712248	1306.425813	18693.57419	12.43604224	569.8046163	793.1953837	12.43604224	613.9344021	749.0655979	12.43604224	172.6285357	1170.772985	12.43604224	237.1732946	1125.718023	12.43604224	107.7411425	1202.672284	11.51972851	141.2248644	1192.871608	12.43604224	217.150826	1109.206099	12.43604224	118.0872954	1198.505346	12.43604224	86.11015141	1212.736006	11.4562059	122.7420797	1207.091427	12.43604224	175.5647304	1122.907823	10.57970804	46.63759255	1222.576046	12.43604224	72.7669099	1216.221252	12.43604224	90.84230983	1211.170096	11.61351263	71.31944941	1220.722556	11.64056757	156.7201452
10.63712248	1306.425813	18693.57419	12.43604224	690.3237804	729.026891	12.43604224	651.9273393	716.6727205	12.43604224	251.1200851	1112.199697	12.43604224	610.2545619	752.6367561	12.43604224	177.1951365	1167.244897	11.51972851	180.370387	1169.075133	12.43604224	248.0097485	1090.967215	12.43604224	155.9934992	1178.83667	12.43604224	102.4035442	1205.47352	11.4562059	137.9855239	1198.28609	12.43604224	205.3731499	1113.674116	12.43604224	64.43964445	1217.360666	12.43604224	103.5570069	1204.635801	12.43604224	163.4386621	1178.719263	11.61351263	117.9134455	1202.524199	11.64056757	179.7608422
10.63712248	1306.425813	18693.57419	12.43604224	1179.16458	697.3168302	12.43604224	734.4535642	684.8971072	12.43604224	624.2013524	739.1184301	12.43604224	631.9833474	733.2236326	12.43604224	198.8671476	1154.671883	11.51972851	210.3712421	1147.446486	12.43604224	268.0014323	1077.859189	12.43604224	176.2741255	1165.828103	12.43604224	172.3749031	1170.599198	11.4562059	181.8689083	1172.936965	12.43604224	244.1656685	1093.053751	12.43604224	85.29651899	1210.149719	12.43604224	135.434223	1189.356063	12.43604224	187.5491701	1166.062382	11.61351263	136.2775426	1194.101471	11.64056757	194.7961953
10.63712248	1306.425813	18693.57419	10.77916408	1198.396964	697.3528499	12.43604224	796.550332	680.8690222	12.43604224	662.3502967	706.6156294	12.43604224	640.3381472	726.734321	12.43604224	252.96313	1110.03687	11.51972851	232.4039821	1127.242783	12.43604224	307.6527231	1049.298084	12.43604224	188.7366518	1157.332155	12.43604224	240.1357009	1121.982238	11.4562059	203.1248976	1158.93722	12.43604224	263.8981195	1080.090095	12.43604224	110.241091	1199.513837	12.43604224	154.661665	1178.158193	12.43604224	248.9623967	1116.842685	11.61351263	149.3424921	1186.586972	11.64056757	227.0939604
10.63712248	1306.425813	18693.57419	10.77916408	1292.245652	704.7549218	12.43604224	1179.16458	656.0496514	12.43604224	744.7205165	674.9499374	12.43604224	727.9033031	691.306721	12.43604224	626.0443973	736.9556027	11.51972851	300.9164834	1058.730282	12.43604224	348.650759	1014.332759	12.43604224	228.1463917	1128.877893	12.43604224	242.2572653	1119.860674	11.4562059	239.6223807	1122.439737	12.43604224	276.5547775	1071.775032	12.43604224	180.1285897	1164.079032	12.43604224	187.5599474	1158.998561	12.43604224	262.9484543	1102.856628	11.61351263	175.9810087	1169.975225	11.64056757	238.1060135
10.63712248	1306.425813	18693.57419	3.71617963	1343.435846	735.7025947	10.77916408	1198.396964	656.0856711	12.43604224	809.1334996	670.7716045	12.43604224	775.9326674	688.1911585	12.43604224	670.4863745	700.1761807	11.51972851	577.9958376	781.6509276	12.43604224	402.0720168	960.9115008	12.43604224	271.1388353	1091.861165	12.43604224	273.3356399	1088.782299	11.4562059	256.94665	1105.115467	12.43604224	298.9475241	1055.442499	12.43604224	256.3694954	1106.630505	12.43604224	207.2528131	1146.275847	12.43604224	285.6603954	1080.144687	11.61351263	193.5518227	1157.873558	11.64056757	256.6924702
10.63712248	1306.425813	18693.57419	3.71617963	1356.095004	762.6587688	10.77916408	1226.17014	658.2762083	12.43604224	847.68948	668.2705602	12.43604224	803.4335741	686.4072333	12.43604224	709.5058862	680.5187048	11.51972851	602.2313185	760.0710918	12.43604224	460.3497525	902.6337651	12.43604224	306.0371348	1056.962865	12.43604224	354.7954164	1007.322523	11.4562059	324.2556906	1037.806427	12.43604224	312.5168798	1044.563093	12.43604224	431.2340573	931.7659427	12.43604224	229.8145208	1128.617564	12.43604224	308.6416229	1057.163459	11.61351263	205.0496762	1149.205615	11.64056757	281.5989104
10.63712248	1306.425813	18693.57419	3.71617963	1356.095004	762.6587688	9.267813567	1241.319145	660.7032164	12.43604224	889.7505485	665.5421483	12.43604224	846.8505195	683.5908686	12.43604224	733.7141654	674.2611718	11.51972851	619.4128606	747.9896674	12.43604224	613.2239385	749.759579	12.43604224	393.3371632	969.6628368	12.43604224	382.4952977	979.6226416	11.4562059	377.617406	984.4447112	12.43604224	343.1752706	1016.943518	12.43604224	437.5209118	925.4790882	12.43604224	243.086458	1115.345627	12.43604224	322.1435037	1043.661578	11.61351263	224.7649933	1134.342732	11.64056757	289.0334429
10.63712248	1306.425813	18693.57419	3.71617963	1356.095004	762.6587688	9.267813567	1284.123271	671.6101244	12.43604224	1179.16458	646.7684769	12.43604224	894.21446	680.5184707	12.43604224	746.5635614	672.78711	11.51972851	646.5083388	734.3614085	12.43604224	632.391714	730.5918035	12.43604224	488.5735579	874.4264421	12.43604224	451.7301716	910.3877677	11.4562059	405.3477039	956.7144134	12.43604224	363.816248	996.3025401	12.43604224	459.1337793	903.8662207	12.43604224	283.8556254	1074.576459	12.43604224	358.3482653	1007.456817	11.61351263	248.587114	1110.520612	11.64056757	304.2138097
10.63712248	1306.425813	18693.57419	3.71617963	1356.095004	762.6587688	6.311618103	1307.151194	682.9608119	10.77916408	1198.396964	646.8044966	12.43604224	1149.013935	663.9901718	12.43604224	810.3646056	668.6484722	11.51972851	662.4613357	729.4425396	12.43604224	721.7320263	641.2514912	12.43604224	644.2201026	718.7798974	12.43604224	613.2169682	748.9009711	11.4562059	546.8110745	815.2510428	12.43604224	394.7325113	965.3862769	12.43604224	537.2483175	825.7516825	12.43604224	308.6416229	1049.790462	12.43604224	379.5662705	986.2388116	11.61351263	328.3441985	1030.763527	11.64056757	391.2106749
10.63712248	1306.425813	18693.57419	3.71617963	1356.095004	762.6587688	6.311618103	1343.401521	713.5027829	10.77916408	1292.245652	654.2065685	12.43604224	1179.16458	662.0343637	12.43604224	863.2862934	665.2155551	11.51972851	674.137902	727.3009107	12.43604224	789.7761176	592.1633612	12.43604224	674.1532203	692.3228678	12.43604224	627.3383431	736.4492441	11.4562059	564.3979397	803.6577099	12.43604224	424.2563149	935.8624733	12.43604224	595.7720808	767.2279192	12.43604224	355.6665631	1002.765522	12.43604224	432.6879612	933.1171209	11.61351263	376.9692855	982.1384403	11.64056757	459.4620218
10.63712248	1306.425813	18693.57419	3.71617963	1356.095004	762.6587688	6.311618103	1343.401521	713.5027829	9.414730132	1306.02227	656.2974211	10.77916408	1198.396964	662.0703835	12.43604224	891.5232244	663.3838856	11.51972851	689.6348964	726.3625402	12.43604224	833.0054272	579.6389532	12.43604224	690.4849976	680.8190539	12.43604224	646.9813782	721.7018012	11.4562059	629.3549227	785.3498844	12.43604224	437.5209118	922.5978764	12.43604224	610.5123751	752.4876249	12.43604224	380.9228153	977.5092694	12.43604224	479.3474642	886.4576179	11.61351263	415.3519271	943.7557986	11.64056757	484.2389436
10.63712248	1306.425813	18693.57419	3.71617963	1356.095004	762.6587688	6.311618103	1343.401521	713.5027829	3.71617963	1343.435846	685.1542415	10.77916408	1248.400749	666.0143023	12.43604224	1179.16458	644.7252039	11.51972851	705.8846345	726.517162	12.43604224	833.4310198	579.5870275	12.43604224	764.7392667	654.6114047	12.43604224	725.5587117	692.6504694	11.4562059	656.88249	785.7659065	12.43604224	475.0561345	885.0626536	12.43604224	628.7021808	734.2978192	12.43604224	414.782798	943.6492867	12.43604224	516.5707289	849.2343532	11.61351263	438.6526276	920.4550981	11.64056757	500.8253774
10.63712248	1306.425813	18693.57419	3.71617963	1356.095004	762.6587688	6.311618103	1343.401521	713.5027829	3.71617963	1356.024681	711.9606697	7.851165176	1275.675541	672.7902131	10.77916408	1198.396964	644.7612236	11.51972851	725.5581513	726.7043623	12.43604224	880.164674	573.885153	12.43604224	820.9481448	650.9652545	12.43604224	757.8553484	690.5554554	11.4562059	673.0356972	786.0100287	12.43604224	522.5811364	837.5376518	12.43604224	629.4507627	733.5492373	12.43604224	435.2286727	923.203412	12.43604224	557.1779268	808.6271552	11.61351263	482.690677	876.4170488	11.64056757	526.6700655
10.63712248	1306.425813	18693.57419	3.71617963	1356.095004	762.6587688	6.311618103	1343.401521	713.5027829	3.71617963	1356.024681	711.9606697	7.851165176	1284.622428	677.0956796	10.77916408	1254.593788	649.1936024	11.51972851	736.7539831	726.8108945	12.43604224	930.8550731	567.7005244	12.43604224	843.51663	649.501285	12.43604224	780.4914207	689.0871017	11.4562059	721.3035829	786.7394977	12.43604224	539.3406609	820.7781273	12.43604224	650.4992955	714.2195253	12.43604224	513.41068	845.0214047	12.43604224	622.0436641	743.761418	11.61351263	530.7321824	828.3755433	11.64056757	549.1729035
10.63712248	1306.425813	18693.57419	3.71617963	1356.095004	762.6587688	6.311618103	1343.401521	713.5027829	3.71617963	1356.024681	711.9606697	7.851165176	1298.152997	683.6069283	8.049736217	1280.289851	655.2389918	11.51972851	788.8909191	727.3069953	12.43604224	1156.993505	540.1098517	12.43604224	858.2844115	648.5433305	12.43604224	793.9009559	688.2172537	11.4562059	755.9925049	787.2637488	12.43604224	555.0488046	805.0699835	12.43604224	663.2222233	704.2025049	12.43604224	598.7001406	759.7319442	12.43604224	673.176255	702.7722019	11.61351263	541.9572018	817.150524	11.64056757	574.738138
10.63712248	1306.425813	18693.57419	3.71617963	1356.095004	762.6587688	6.311618103	1343.401521	713.5027829	3.71617963	1356.024681	711.9606697	6.092613069	1310.413427	691.7973031	8.049736217	1311.898591	669.2949617	11.51972851	832.1142546	727.7182802	12.43604224	1179.16458	537.4048056	12.43604224	861.6548252	648.3246989	12.43604224	824.8114389	686.2121565	11.4562059	773.3119307	787.525496	12.43604224	593.5873224	766.5314657	12.43604224	740.5619517	670.3344047	12.43604224	602.8957881	755.5362966	12.43604224	687.3242637	695.0139508	11.61351263	556.148302	802.9594237	11.64056757	589.6373826
10.63712248	1306.425813	18693.57419	3.71617963	1356.095004	762.6587688	6.311618103	1343.401521	713.5027829	3.71617963	1356.024681	711.9606697	6.092613069	1344.440033	722.7193584	6.480424393	1323.299767	676.1438502	11.51972851	853.9144412	727.9257165	10.77916408	1198.396964	536.2634548	12.43604224	879.9807923	647.1359325	12.43604224	844.3534007	684.9445111	11.4562059	787.7687559	787.743981	12.43604224	609.8218365	750.2969517	12.43604224	778.5931263	665.091191	12.43604224	639.9191434	729.1766946	12.43604224	699.8579066	689.4383679	11.61351263	573.1703723	785.9373534	11.64056757	640.139401
10.63712248	1306.425813	18693.57419	3.71617963	1356.095004	762.6587688	6.311618103	1343.401521	713.5027829	3.71617963	1356.024681	711.9606697	4.349935557	1353.53903	733.886555	4.51691158	1334.096472	688.1815086	11.51972851	1096.679458	730.235709	10.77916408	1244.74856	536.8636767	12.43604224	959.0788785	642.0050082	12.43604224	882.1451222	682.4930427	11.4562059	815.1837967	788.1583024	12.43604224	631.6705314	728.4482568	12.43604224	812.2970817	660.4445547	12.43604224	676.529965	713.5694588	12.43604224	716.3943278	683.9471326	11.61351263	626.6744989	758.3369261	11.64056757	653.4308367
10.63712248	1306.425813	18693.57419	3.71617963	1356.095004	762.6587688	6.311618103	1343.401521	713.5027829	3.71617963	1356.024681	711.9606697	4.349935557	1353.53903	733.886555	4.51691158	1349.44552	712.3504664	11.51972851	1199.506297	731.2141417	8.100925953	1270.031248	540.8239927	12.43604224	998.8666327	639.4240614	12.43604224	910.5895447	680.6479136	11.4562059	837.7125361	788.4987776	12.43604224	644.3917253	715.7270629	12.43604224	831.5460415	657.7907737	12.43604224	704.8058199	708.6334317	12.43604224	733.2886882	680.5282021	11.61351263	658.0551389	753.9989584	11.64056757	666.5429348
10.63712248	1306.425813	18693.57419	3.71617963	1356.095004	762.6587688	6.311618103	1343.401521	713.5027829	3.71617963	1356.024681	711.9606697	4.349935557	1353.53903	733.886555	1.912609312	1357.817728	734.264582	10.08251122	1215.029853	732.4044779	8.100925953	1284.030797	545.6935871	12.43604224	1019.954897	638.0561107	12.43604224	922.2354922	679.8924658	11.4562059	911.2460193	789.6100837	12.43604224	716.2565379	643.8622502	12.43604224	849.4695973	655.3197211	12.43604224	720.0107042	707.6471233	12.43604224	753.0812883	677.8200249	11.61351263	675.3309216	754.0225065	11.64056757	684.9602942
10.63712248	1306.425813	18693.57419	3.71617963	1356.095004	762.6587688	6.311618103	1343.401521	713.5027829	3.71617963	1356.024681	711.9606697	4.349935557	1353.53903	733.886555	1.912609312	1357.817728	734.264582	10.08251122	1231.871284	734.9882445	7.507305928	1288.663477	547.5424945	12.43604224	1050.600011	636.0682274	12.43604224	1110.634304	667.6714365	11.4562059	995.8033721	790.8879927	12.43604224	767.8137786	602.6175628	12.43604224	881.1096557	650.9576264	12.43604224	754.0040826	705.4420453	12.43604224	776.0328671	674.6796117	11.61351263	690.4597524	754.0431282	11.64056757	703.4910748
10.63712248	1306.425813	18693.57419	3.71617963	1356.095004	762.6587688	6.311618103	1343.401521	713.5027829	3.71617963	1356.024681	711.9606697	4.349935557	1353.53903	733.886555	1.912609312	1357.817728	734.264582	10.08251122	1288.461259	743.6701245	7.507305928	1316.592641	560.2339577	12.43604224	1143.858597	630.0187417	12.43604224	1179.16458	663.2260235	11.4562059	1029.580339	791.3984615	12.43604224	780.5843145	595.5884994	12.43604224	910.3295848	646.9291857	12.43604224	774.4601824	704.1151017	12.43604224	789.3134418	672.8624604	11.61351263	710.3272106	754.070209	11.64056757	723.2429368
10.63712248	1306.425813	18693.57419	3.71617963	1356.095004	762.6587688	6.311618103	1343.401521	713.5027829	3.71617963	1356.024681	711.9606697	4.349935557	1353.53903	733.886555	1.912609312	1357.817728	734.264582	7.998354208	1307.30294	749.0658194	4.459213692	1334.830169	575.2777779	12.43604224	1179.16458	627.7285178	10.77916408	1198.396964	663.2620432	11.4562059	1090.935317	792.3257148	12.43604224	798.722118	587.7801642	12.43604224	959.0172609	640.2168006	12.43604224	828.1779697	700.6305433	12.43604224	802.1831053	671.1015331	11.61351263	732.3658088	754.1002492	11.64056757	735.3056921
10.63712248	1306.425813	18693.57419	3.71617963	1356.095004	762.6587688	6.311618103	1343.401521	713.5027829	3.71617963	1356.024681	711.9606697	4.349935557	1353.53903	733.886555	1.912609312	1357.817728	734.264582	5.085833272	1326.356925	763.8825385	4.459213692	1342.102229	585.8119477	10.77916408	1198.396964	627.7645376	10.77916408	1213.708492	664.4697003	11.4562059	1134.916598	792.9904006	12.43604224	835.7775399	579.7623715	12.43604224	995.9026932	635.1315461	12.43604224	865.1869481	698.2298498	12.43604224	818.4272967	668.8788767	11.61351263	734.8171407	754.1035905	11.64056757	749.3808002
10.63712248	1306.425813	18693.57419	3.71617963	1356.095004	762.6587688	6.311618103	1343.401521	713.5027829	3.71617963	1356.024681	711.9606697	4.349935557	1353.53903	733.886555	1.912609312	1357.817728	734.264582	5.085833272	1338.976964	780.1196697	3.457084072	1346.068807	592.7873692	10.77916408	1225.783447	629.9245754	10.77916408	1283.444138	669.9699185	11.4562059	1174.544107	793.5892882	12.43604224	895.6624037	575.4139634	12.43604224	1015.880423	632.3772924	12.43604224	879.1981517	697.3209728	12.43604224	835.7753481	666.5051817	11.61351263	753.1017655	754.1285138	11.64056757	765.2940989
10.63712248	1306.425813	18693.57419	3.71617963	1356.095004	762.6587688	6.311618103	1343.401521	713.5027829	3.71617963	1356.024681	711.9606697	4.349935557	1353.53903	733.886555	1.912609312	1357.817728	734.264582	3.478273293	1345.860621	791.9308781	3.457084072	1357.024285	616.4333322	9.290544382	1240.721529	632.2981623	9.209763083	1299.12946	672.5356994	11.4562059	1209.660201	794.1199952	12.43604224	1022.027683	566.2382258	12.43604224	1023.580563	631.3157033	12.43604224	899.1850557	696.024465	12.43604224	852.4287315	664.2265365	11.61351263	763.7573061	754.1430381	11.64056757	778.1341333
10.63712248	1306.425813	18693.57419	3.71617963	1356.095004	762.6587688	6.311618103	1343.401521	713.5027829	3.71617963	1356.024681	711.9606697	4.349935557	1353.53903	733.886555	1.912609312	1357.817728	734.264582	3.478273293	1356.950807	817.9198878	3.457084072	1357.024285	616.4333322	9.290544382	1284.175111	643.2371514	6.922506254	1317.578781	680.6856713	10.8896307	1215.990499	794.3785939	12.43604224	1151.518016	556.8355692	12.43604224	1040.111779	629.0366073	12.43604224	922.8805215	694.4873906	12.43604224	876.9363269	660.873217	11.61351263	777.0000208	754.1610888	11.64056757	799.9347513
10.63712248	1306.425813	18693.57419	3.71617963	1356.095004	762.6587688	6.311618103	1343.401521	713.5027829	3.71617963	1356.024681	711.9606697	4.349935557	1353.53903	733.886555	1.912609312	1357.817728	734.264582	3.478273293	1356.950807	817.9198878	3.457084072	1357.024285	616.4333322	8.711710549	1289.385268	644.7584513	4.83855791	1329.833506	692.6658956	9.782217946	1227.436634	795.8109419	12.43604224	1179.16458	554.8280746	12.43604224	1104.04472	620.2224156	12.43604224	951.0187887	692.6621212	12.43604224	896.5985784	658.1828751	11.61351263	790.6240159	754.1796593	11.64056757	812.8342781
10.63712248	1306.425813	18693.57419	3.71617963	1356.095004	762.6587688	6.311618103	1343.401521	713.5027829	3.71617963	1356.024681	711.9606697	4.349935557	1353.53903	733.886555	1.912609312	1357.817728	734.264582	3.478273293	1356.950807	817.9198878	3.457084072	1357.024285	616.4333322	7.547987825	1298.846158	648.8308914	4.83855791	1336.271614	701.7016052	9.782217946	1298.472554	809.2242809	10.77916408	1198.396964	554.7045099	12.43604224	1156.170163	613.0360786	12.43604224	968.2389376	691.5450868	12.43604224	930.2591942	653.5771684	11.61351263	808.3522991	754.2038242	11.64056757	848.6935453
10.63712248	1306.425813	18693.57419	3.71617963	1356.095004	762.6587688	6.311618103	1343.401521	713.5027829	3.71617963	1356.024681	711.9606697	4.349935557	1353.53903	733.886555	1.912609312	1357.817728	734.264582	3.478273293	1356.950807	817.9198878	3.457084072	1357.024285	616.4333322	6.237812731	1307.877064	655.0364602	4.83855791	1354.805874	727.7139361	7.385280167	1319.047266	816.5243793	10.77916408	1206.27521	555.2554906	12.43604224	1179.16458	609.8659257	12.43604224	971.7814079	691.3152943	12.43604224	953.111367	650.4503567	11.61351263	826.7689714	754.2289275	11.64056757	850.0424044
10.63712248	1306.425813	18693.57419	3.71617963	1356.095004	762.6587688	6.311618103	1343.401521	713.5027829	3.71617963	1356.024681	711.9606697	4.349935557	1353.53903	733.886555	1.912609312	1357.817728	734.264582	3.478273293	1356.950807	817.9198878	3.457084072	1357.024285	616.4333322	6.237812731	1342.974101	685.3718893	4.83855791	1354.805874	727.7139361	4.265918082	1337.219419	834.6283569	10.77916408	1228.052575	556.7785338	10.77916408	1198.396964	608.3978142	12.43604224	1026.988069	687.7341559	12.43604224	968.0321761	648.4087758	11.61351263	850.6222667	754.2614413	11.64056757	872.2328061
10.63712248	1306.425813	18693.57419	3.71617963	1356.095004	762.6587688	6.311618103	1343.401521	713.5027829	3.71617963	1356.024681	711.9606697	4.349935557	1353.53903	733.886555	1.912609312	1357.817728	734.264582	3.478273293	1356.950807	817.9198878	3.457084072	1357.024285	616.4333322	6.237812731	1342.974101	685.3718893	4.83855791	1354.805874	727.7139361	4.265918082	1343.988214	846.312011	9.156353157	1244.228362	559.3186673	10.77916408	1239.818919	608.176348	12.43604224	1071.2912	684.8603062	12.43604224	992.5255598	645.0574009	11.61351263	865.612681	754.2818743	11.64056757	914.4698984
10.63712248	1306.425813	18693.57419	3.71617963	1356.095004	762.6587688	6.311618103	1343.401521	713.5027829	3.71617963	1356.024681	711.9606697	4.349935557	1353.53903	733.886555	1.912609312	1357.817728	734.264582	3.478273293	1356.950807	817.9198878	3.457084072	1357.024285	616.4333322	6.237812731	1342.974101	685.3718893	4.83855791	1354.805874	727.7139361	4.265918082	1348.32981	853.8060629	9.156353157	1260.395306	563.5150477	10.24584627	1245.425426	608.2878259	12.43604224	1098.146686	683.1182481	12.43604224	1027.683247	640.2468531	11.61351263	879.1375615	754.3003096	11.64056757	934.0899304
10.63712248	1306.425813	18693.57419	3.71617963	1356.095004	762.6587688	6.311618103	1343.401521	713.5027829	3.71617963	1356.024681	711.9606697	4.349935557	1353.53903	733.886555	1.912609312	1357.817728	734.264582	3.478273293	1356.950807	817.9198878	3.457084072	1357.024285	616.4333322	6.237812731	1342.974101	685.3718893	4.83855791	1354.805874	727.7139361	2.465285196	1354.390023	868.6860268	8.136469604	1269.213638	566.4590587	8.426315363	1262.412713	610.8086978	12.43604224	1114.745413	682.041524	12.43604224	1179.16458	619.5200013	11.61351263	898.7865146	754.3270926	11.64056757	949.3649368
10.63712248	1306.425813	18693.57419	3.71617963	1356.095004	762.6587688	6.311618103	1343.401521	713.5027829	3.71617963	1356.024681	711.9606697	4.349935557	1353.53903	733.886555	1.912609312	1357.817728	734.264582	3.478273293	1356.950807	817.9198878	3.457084072	1357.024285	616.4333322	6.237812731	1342.974101	685.3718893	4.83855791	1354.805874	727.7139361	2.465285196	1357.079973	878.6852173	8.136469604	1281.800311	571.7133457	8.426315363	1283.570026	616.5716702	12.43604224	1127.08535	681.2410586	10.77916408	1198.396964	618.0732869	11.61351263	911.3651363	754.3442382	11.64056757	982.5279179
10.63712248	1306.425813	18693.57419	3.71617963	1356.095004	762.6587688	6.311618103	1343.401521	713.5027829	3.71617963	1356.024681	711.9606697	4.349935557	1353.53903	733.886555	1.912609312	1357.817728	734.264582	3.478273293	1356.950807	817.9198878	3.457084072	1357.024285	616.4333322	6.237812731	1342.974101	685.3718893	4.83855791	1354.805874	727.7139361	2.465285196	1357.079973	878.6852173	8.136469604	1295.446238	577.409817	7.756708001	1288.988162	618.3327514	12.43604224	1171.009912	678.3917659	10.77916408	1208.386257	618.031846	11.61351263	934.3522823	754.3755713	11.64056757	1013.909679
10.63712248	1306.425813	18693.57419	3.71617963	1356.095004	762.6587688	6.311618103	1343.401521	713.5027829	3.71617963	1356.024681	711.9606697	4.349935557	1353.53903	733.886555	1.912609312	1357.817728	734.264582	3.478273293	1356.950807	817.9198878	3.457084072	1357.024285	616.4333322	6.237812731	1342.974101	685.3718893	4.83855791	1354.805874	727.7139361	2.465285196	1357.079973	878.6852173	6.13064078	1309.754928	586.234403	7.756708001	1308.192808	625.6732884	11.78031367	1178.94959	678.0777799	10.77916408	1258.992943	617.8219027	11.61351263	951.3186702	754.3986977	11.64056757	1015.759962
10.63712248	1306.425813	18693.57419	3.71617963	1356.095004	762.6587688	6.311618103	1343.401521	713.5027829	3.71617963	1356.024681	711.9606697	4.349935557	1353.53903	733.886555	1.912609312	1357.817728	734.264582	3.478273293	1356.950807	817.9198878	3.457084072	1357.024285	616.4333322	6.237812731	1342.974101	685.3718893	4.83855791	1354.805874	727.7139361	2.465285196	1357.079973	878.6852173	6.13064078	1344.207622	616.5944809	5.193415313	1324.790286	636.5582356	11.78031367	1233.085039	677.3840054	9.330924844	1273.555053	618.8058393	11.61351263	970.1179089	754.4243224	11.64056757	1105.683803
10.63712248	1306.425813	18693.57419	3.71617963	1356.095004	762.6587688	6.311618103	1343.401521	713.5027829	3.71617963	1356.024681	711.9606697	4.349935557	1353.53903	733.886555	1.912609312	1357.817728	734.264582	3.478273293	1356.950807	817.9198878	3.457084072	1357.024285	616.4333322	6.237812731	1342.974101	685.3718893	4.83855791	1354.805874	727.7139361	2.465285196	1357.079973	878.6852173	6.13064078	1344.207622	616.5944809	5.193415313	1332.819858	645.1052915	8.125855402	1269.458171	683.5098208	8.379699275	1281.978452	620.5933199	11.61351263	991.7945853	754.4538693	11.64056757	1107.597251
10.63712248	1306.425813	18693.57419	3.71617963	1356.095004	762.6587688	6.311618103	1343.401521	713.5027829	3.71617963	1356.024681	711.9606697	4.349935557	1353.53903	733.886555	1.912609312	1357.817728	734.264582	3.478273293	1356.950807	817.9198878	3.457084072	1357.024285	616.4333322	6.237812731	1342.974101	685.3718893	4.83855791	1354.805874	727.7139361	2.465285196	1357.079973	878.6852173	6.13064078	1344.207622	616.5944809	5.193415313	1346.558509	659.7293617	8.125855402	1286.632115	690.9144189	7.077588105	1292.042005	624.5072092	11.61351263	1044.232968	754.5253466	11.64056757	1140.993106
10.63712248	1306.425813	18693.57419	3.71617963	1356.095004	762.6587688	6.311618103	1343.401521	713.5027829	3.71617963	1356.024681	711.9606697	4.349935557	1353.53903	733.886555	1.912609312	1357.817728	734.264582	3.478273293	1356.950807	817.9198878	3.457084072	1357.024285	616.4333322	6.237812731	1342.974101	685.3718893	4.83855791	1354.805874	727.7139361	2.465285196	1357.079973	878.6852173	6.13064078	1344.207622	616.5944809	3.609883725	1353.52866	669.7370957	6.877086214	1295.999721	696.0691781	7.077588105	1320.437644	639.1787084	11.61351263	1101.438476	754.6033218	11.64056757	1166.830293
10.63712248	1306.425813	18693.57419	3.71617963	1356.095004	762.6587688	6.311618103	1343.401521	713.5027829	3.71617963	1356.024681	711.9606697	4.349935557	1353.53903	733.886555	1.912609312	1357.817728	734.264582	3.478273293	1356.950807	817.9198878	3.457084072	1357.024285	616.4333322	6.237812731	1342.974101	685.3718893	4.83855791	1354.805874	727.7139361	2.465285196	1357.079973	878.6852173	6.13064078	1344.207622	616.5944809	3.609883725	1353.52866	669.7370957	6.877086214	1296.290841	696.2703499	5.496318277	1330.379014	646.2113952	11.61351263	1105.153899	754.6083862	11.64056757	1199.259431
10.63712248	1306.425813	18693.57419	3.71617963	1356.095004	762.6587688	6.311618103	1343.401521	713.5027829	3.71617963	1356.024681	711.9606697	4.349935557	1353.53903	733.886555	1.912609312	1357.817728	734.264582	3.478273293	1356.950807	817.9198878	3.457084072	1357.024285	616.4333322	6.237812731	1342.974101	685.3718893	4.83855791	1354.805874	727.7139361	2.465285196	1357.079973	878.6852173	6.13064078	1344.207622	616.5944809	3.609883725	1353.52866	669.7370957	6.877086214	1302.012405	700.2241093	4.371339999	1335.929464	652.7369636	11.61351263	1197.096958	754.7337112	10.94513887	1207.112806
10.63712248	1306.425813	18693.57419	3.71617963	1356.095004	762.6587688	6.311618103	1343.401521	713.5027829	3.71617963	1356.024681	711.9606697	4.349935557	1353.53903	733.886555	1.912609312	1357.817728	734.264582	3.478273293	1356.950807	817.9198878	3.457084072	1357.024285	616.4333322	6.237812731	1342.974101	685.3718893	4.83855791	1354.805874	727.7139361	2.465285196	1357.079973	878.6852173	6.13064078	1344.207622	616.5944809	3.609883725	1353.52866	669.7370957	6.877086214	1342.157925	727.9657716	4.371339999	1345.956234	667.332351	11.44726771	1199.013827	754.7501615	10.94513887	1219.54976
10.63712248	1306.425813	18693.57419	3.71617963	1356.095004	762.6587688	6.311618103	1343.401521	713.5027829	3.71617963	1356.024681	711.9606697	4.349935557	1353.53903	733.886555	1.912609312	1357.817728	734.264582	3.478273293	1356.950807	817.9198878	3.457084072	1357.024285	616.4333322	6.237812731	1342.974101	685.3718893	4.83855791	1354.805874	727.7139361	2.465285196	1357.079973	878.6852173	6.13064078	1344.207622	616.5944809	3.609883725	1353.52866	669.7370957	4.93832567	1353.611552	739.0586552	2.858377073	1351.425381	678.1040235	9.829943226	1216.219904	756.3525051	9.547138989	1233.873861
10.63712248	1306.425813	18693.57419	3.71617963	1356.095004	762.6587688	6.311618103	1343.401521	713.5027829	3.71617963	1356.024681	711.9606697	4.349935557	1353.53903	733.886555	1.912609312	1357.817728	734.264582	3.478273293	1356.950807	817.9198878	3.457084072	1357.024285	616.4333322	6.237812731	1342.974101	685.3718893	4.83855791	1354.805874	727.7139361	2.465285196	1357.079973	878.6852173	6.13064078	1344.207622	616.5944809	3.609883725	1353.52866	669.7370957	4.93832567	1353.611552	739.0586552	2.858377073	1354.255291	685.9016549	9.829943226	1272.134048	766.5877504	9.547138989	1254.658797
10.63712248	1306.425813	18693.57419	3.71617963	1356.095004	762.6587688	6.311618103	1343.401521	713.5027829	3.71617963	1356.024681	711.9606697	4.349935557	1353.53903	733.886555	1.912609312	1357.817728	734.264582	3.478273293	1356.950807	817.9198878	3.457084072	1357.024285	616.4333322	6.237812731	1342.974101	685.3718893	4.83855791	1354.805874	727.7139361	2.465285196	1357.079973	878.6852173	6.13064078	1344.207622	616.5944809	3.609883725	1353.52866	669.7370957	4.93832567	1353.611552	739.0586552	2.858377073	1354.255291	685.9016549	8.464788664	1284.621616	769.9760323	8.27486475	1265.996036
10.63712248	1306.425813	18693.57419	3.71617963	1356.095004	762.6587688	6.311618103	1343.401521	713.5027829	3.71617963	1356.024681	711.9606697	4.349935557	1353.53903	733.886555	1.912609312	1357.817728	734.264582	3.478273293	1356.950807	817.9198878	3.457084072	1357.024285	616.4333322	6.237812731	1342.974101	685.3718893	4.83855791	1354.805874	727.7139361	2.465285196	1357.079973	878.6852173	6.13064078	1344.207622	616.5944809	3.609883725	1353.52866	669.7370957	4.93832567	1353.611552	739.0586552	2.858377073	1354.255291	685.9016549	6.905051327	1296.608073	776.1282956	8.27486475	1281.569782
10.63712248	1306.425813	18693.57419	3.71617963	1356.095004	762.6587688	6.311618103	1343.401521	713.5027829	3.71617963	1356.024681	711.9606697	4.349935557	1353.53903	733.886555	1.912609312	1357.817728	734.264582	3.478273293	1356.950807	817.9198878	3.457084072	1357.024285	616.4333322	6.237812731	1342.974101	685.3718893	4.83855791	1354.805874	727.7139361	2.465285196	1357.079973	878.6852173	6.13064078	1344.207622	616.5944809	3.609883725	1353.52866	669.7370957	4.93832567	1353.611552	739.0586552	2.858377073	1354.255291	685.9016549	6.905051327	1310.27555	785.4792972	7.175224391	1290.064553
10.63712248	1306.425813	18693.57419	3.71617963	1356.095004	762.6587688	6.311618103	1343.401521	713.5027829	3.71617963	1356.024681	711.9606697	4.349935557	1353.53903	733.886555	1.912609312	1357.817728	734.264582	3.478273293	1356.950807	817.9198878	3.457084072	1357.024285	616.4333322	6.237812731	1342.974101	685.3718893	4.83855791	1354.805874	727.7139361	2.465285196	1357.079973	878.6852173	6.13064078	1344.207622	616.5944809	3.609883725	1353.52866	669.7370957	4.93832567	1353.611552	739.0586552	2.858377073	1354.255291	685.9016549	5.613417303	1318.36019	792.4155119	7.175224391	1302.410098
10.63712248	1306.425813	18693.57419	3.71617963	1356.095004	762.6587688	6.311618103	1343.401521	713.5027829	3.71617963	1356.024681	711.9606697	4.349935557	1353.53903	733.886555	1.912609312	1357.817728	734.264582	3.478273293	1356.950807	817.9198878	3.457084072	1357.024285	616.4333322	6.237812731	1342.974101	685.3718893	4.83855791	1354.805874	727.7139361	2.465285196	1357.079973	878.6852173	6.13064078	1344.207622	616.5944809	3.609883725	1353.52866	669.7370957	4.93832567	1353.611552	739.0586552	2.858377073	1354.255291	685.9016549	5.613417303	1333.935104	809.107219	6.336360629	1308.077287
10.63712248	1306.425813	18693.57419	3.71617963	1356.095004	762.6587688	6.311618103	1343.401521	713.5027829	3.71617963	1356.024681	711.9606697	4.349935557	1353.53903	733.886555	1.912609312	1357.817728	734.264582	3.478273293	1356.950807	817.9198878	3.457084072	1357.024285	616.4333322	6.237812731	1342.974101	685.3718893	4.83855791	1354.805874	727.7139361	2.465285196	1357.079973	878.6852173	6.13064078	1344.207622	616.5944809	3.609883725	1353.52866	669.7370957	4.93832567	1353.611552	739.0586552	2.858377073	1354.255291	685.9016549	4.667410757	1338.797969	815.245788	6.336360629	1343.992011
10.63712248	1306.425813	18693.57419	3.71617963	1356.095004	762.6587688	6.311618103	1343.401521	713.5027829	3.71617963	1356.024681	711.9606697	4.349935557	1353.53903	733.886555	1.912609312	1357.817728	734.264582	3.478273293	1356.950807	817.9198878	3.457084072	1357.024285	616.4333322	6.237812731	1342.974101	685.3718893	4.83855791	1354.805874	727.7139361	2.465285196	1357.079973	878.6852173	6.13064078	1344.207622	616.5944809	3.609883725	1353.52866	669.7370957	4.93832567	1353.611552	739.0586552	2.858377073	1354.255291	685.9016549	4.667410757	1346.250409	826.3618823	5.042513947	1351.353271
10.63712248	1306.425813	18693.57419	3.71617963	1356.095004	762.6587688	6.311618103	1343.401521	713.5027829	3.71617963	1356.024681	711.9606697	4.349935557	1353.53903	733.886555	1.912609312	1357.817728	734.264582	3.478273293	1356.950807	817.9198878	3.457084072	1357.024285	616.4333322	6.237812731	1342.974101	685.3718893	4.83855791	1354.805874	727.7139361	2.465285196	1357.079973	878.6852173	6.13064078	1344.207622	616.5944809	3.609883725	1353.52866	669.7370957	4.93832567	1353.611552	739.0586552	2.858377073	1354.255291	685.9016549	2.527786548	1353.947918	843.5467963	5.042513947	1351.353271
10.63712248	1306.425813	18693.57419	3.71617963	1356.095004	762.6587688	6.311618103	1343.401521	713.5027829	3.71617963	1356.024681	711.9606697	4.349935557	1353.53903	733.886555	1.912609312	1357.817728	734.264582	3.478273293	1356.950807	817.9198878	3.457084072	1357.024285	616.4333322	6.237812731	1342.974101	685.3718893	4.83855791	1354.805874	727.7139361	2.465285196	1357.079973	878.6852173	6.13064078	1344.207622	616.5944809	3.609883725	1353.52866	669.7370957	4.93832567	1353.611552	739.0586552	2.858377073	1354.255291	685.9016549	2.527786548	1355.562351	849.3597272	5.042513947	1351.353271
10.63712248	1306.425813	18693.57419	3.71617963	1356.095004	762.6587688	6.311618103	1343.401521	713.5027829	3.71617963	1356.024681	711.9606697	4.349935557	1353.53903	733.886555	1.912609312	1357.817728	734.264582	3.478273293	1356.950807	817.9198878	3.457084072	1357.024285	616.4333322	6.237812731	1342.974101	685.3718893	4.83855791	1354.805874	727.7139361	2.465285196	1357.079973	878.6852173	6.13064078	1344.207622	616.5944809	3.609883725	1353.52866	669.7370957	4.93832567	1353.611552	739.0586552	2.858377073	1354.255291	685.9016549	2.527786548	1355.562351	849.3597272	5.042513947	1351.353271
10.63712248	1306.425813	18693.57419	3.71617963	1356.095004	762.6587688	6.311618103	1343.401521	713.5027829	3.71617963	1356.024681	711.9606697	4.349935557	1353.53903	733.886555	1.912609312	1357.817728	734.264582	3.478273293	1356.950807	817.9198878	3.457084072	1357.024285	616.4333322	6.237812731	1342.974101	685.3718893	4.83855791	1354.805874	727.7139361	2.465285196	1357.079973	878.6852173	6.13064078	1344.207622	616.5944809	3.609883725	1353.52866	669.7370957	4.93832567	1353.611552	739.0586552	2.858377073	1354.255291	685.9016549	2.527786548	1355.562351	849.3597272	5.042513947	1351.353271
10.63712248	1306.425813	18693.57419	3.71617963	1356.095004	762.6587688	6.311618103	1343.401521	713.5027829	3.71617963	1356.024681	711.9606697	4.349935557	1353.53903	733.886555	1.912609312	1357.817728	734.264582	3.478273293	1356.950807	817.9198878	3.457084072	1357.024285	616.4333322	6.237812731	1342.974101	685.3718893	4.83855791	1354.805874	727.7139361	2.465285196	1357.079973	878.6852173	6.13064078	1344.207622	616.5944809	3.609883725	1353.52866	669.7370957	4.93832567	1353.611552	739.0586552	2.858377073	1354.255291	685.9016549	2.527786548	1355.562351	849.3597272	5.042513947	1351.353271
10.63712248	1306.425813	18693.57419	3.71617963	1356.095004	762.6587688	6.311618103	1343.401521	713.5027829	3.71617963	1356.024681	711.9606697	4.349935557	1353.53903	733.886555	1.912609312	1357.817728	734.264582	3.478273293	1356.950807	817.9198878	3.457084072	1357.024285	616.4333322	6.237812731	1342.974101	685.3718893	4.83855791	1354.805874	727.7139361	2.465285196	1357.079973	878.6852173	6.13064078	1344.207622	616.5944809	3.609883725	1353.52866	669.7370957	4.93832567	1353.611552	739.0586552	2.858377073	1354.255291	685.9016549	2.527786548	1355.562351	849.3597272	5.042513947	1351.353271
10.63712248	1306.425813	18693.57419	3.71617963	1356.095004	762.6587688	6.311618103	1343.401521	713.5027829	3.71617963	1356.024681	711.9606697	4.349935557	1353.53903	733.886555	1.912609312	1357.817728	734.264582	3.478273293	1356.950807	817.9198878	3.457084072	1357.024285	616.4333322	6.237812731	1342.974101	685.3718893	4.83855791	1354.805874	727.7139361	2.465285196	1357.079973	878.6852173	6.13064078	1344.207622	616.5944809	3.609883725	1353.52866	669.7370957	4.93832567	1353.611552	739.0586552	2.858377073	1354.255291	685.9016549	2.527786548	1355.562351	849.3597272	5.042513947	1351.353271
10.63712248	1306.425813	18693.57419	3.71617963	1356.095004	762.6587688	6.311618103	1343.401521	713.5027829	3.71617963	1356.024681	711.9606697	4.349935557	1353.53903	733.886555	1.912609312	1357.817728	734.264582	3.478273293	1356.950807	817.9198878	3.457084072	1357.024285	616.4333322	6.237812731	1342.974101	685.3718893	4.83855791	1354.805874	727.7139361	2.465285196	1357.079973	878.6852173	6.13064078	1344.207622	616.5944809	3.609883725	1353.52866	669.7370957	4.93832567	1353.611552	739.0586552	2.858377073	1354.255291	685.9016549	2.527786548	1355.562351	849.3597272	5.042513947	1351.353271
10.63712248	1306.425813	18693.57419	3.71617963	1356.095004	762.6587688	6.311618103	1343.401521	713.5027829	3.71617963	1356.024681	711.9606697	4.349935557	1353.53903	733.886555	1.912609312	1357.817728	734.264582	3.478273293	1356.950807	817.9198878	3.457084072	1357.024285	616.4333322	6.237812731	1342.974101	685.3718893	4.83855791	1354.805874	727.7139361	2.465285196	1357.079973	878.6852173	6.13064078	1344.207622	616.5944809	3.609883725	1353.52866	669.7370957	4.93832567	1353.611552	739.0586552	2.858377073	1354.255291	685.9016549	2.527786548	1355.562351	849.3597272	5.042513947	1351.353271
10.63712248	1306.425813	18693.57419	3.71617963	1356.095004	762.6587688	6.311618103	1343.401521	713.5027829	3.71617963	1356.024681	711.9606697	4.349935557	1353.53903	733.886555	1.912609312	1357.817728	734.264582	3.478273293	1356.950807	817.9198878	3.457084072	1357.024285	616.4333322	6.237812731	1342.974101	685.3718893	4.83855791	1354.805874	727.7139361	2.465285196	1357.079973	878.6852173	6.13064078	1344.207622	616.5944809	3.609883725	1353.52866	669.7370957	4.93832567	1353.611552	739.0586552	2.858377073	1354.255291	685.9016549	2.527786548	1355.562351	849.3597272	5.042513947	1351.353271
10.63712248	1306.425813	18693.57419	3.71617963	1356.095004	762.6587688	6.311618103	1343.401521	713.5027829	3.71617963	1356.024681	711.9606697	4.349935557	1353.53903	733.886555	1.912609312	1357.817728	734.264582	3.478273293	1356.950807	817.9198878	3.457084072	1357.024285	616.4333322	6.237812731	1342.974101	685.3718893	4.83855791	1354.805874	727.7139361	2.465285196	1357.079973	878.6852173	6.13064078	1344.207622	616.5944809	3.609883725	1353.52866	669.7370957	4.93832567	1353.611552	739.0586552	2.858377073	1354.255291	685.9016549	2.527786548	1355.562351	849.3597272	5.042513947	1351.353271
10.63712248	1306.425813	18693.57419	3.71617963	1356.095004	762.6587688	6.311618103	1343.401521	713.5027829	3.71617963	1356.024681	711.9606697	4.349935557	1353.53903	733.886555	1.912609312	1357.817728	734.264582	3.478273293	1356.950807	817.9198878	3.457084072	1357.024285	616.4333322	6.237812731	1342.974101	685.3718893	4.83855791	1354.805874	727.7139361	2.465285196	1357.079973	878.6852173	6.13064078	1344.207622	616.5944809	3.609883725	1353.52866	669.7370957	4.93832567	1353.611552	739.0586552	2.858377073	1354.255291	685.9016549	2.527786548	1355.562351	849.3597272	5.042513947	1351.353271
10.63712248	1306.425813	18693.57419	3.71617963	1356.095004	762.6587688	6.311618103	1343.401521	713.5027829	3.71617963	1356.024681	711.9606697	4.349935557	1353.53903	733.886555	1.912609312	1357.817728	734.264582	3.478273293	1356.950807	817.9198878	3.457084072	1357.024285	616.4333322	6.237812731	1342.974101	685.3718893	4.83855791	1354.805874	727.7139361	2.465285196	1357.079973	878.6852173	6.13064078	1344.207622	616.5944809	3.609883725	1353.52866	669.7370957	4.93832567	1353.611552	739.0586552	2.858377073	1354.255291	685.9016549	2.527786548	1355.562351	849.3597272	5.042513947	1351.353271
10.63712248	1306.425813	18693.57419	3.71617963	1356.095004	762.6587688	6.311618103	1343.401521	713.5027829	3.71617963	1356.024681	711.9606697	4.349935557	1353.53903	733.886555	1.912609312	1357.817728	734.264582	3.478273293	1356.950807	817.9198878	3.457084072	1357.024285	616.4333322	6.237812731	1342.974101	685.3718893	4.83855791	1354.805874	727.7139361	2.465285196	1357.079973	878.6852173	6.13064078	1344.207622	616.5944809	3.609883725	1353.52866	669.7370957	4.93832567	1353.611552	739.0586552	2.858377073	1354.255291	685.9016549	2.527786548	1355.562351	849.3597272	5.042513947	1351.353271
10.63712248	1306.425813	18693.57419	3.71617963	1356.095004	762.6587688	6.311618103	1343.401521	713.5027829	3.71617963	1356.024681	711.9606697	4.349935557	1353.53903	733.886555	1.912609312	1357.817728	734.264582	3.478273293	1356.950807	817.9198878	3.457084072	1357.024285	616.4333322	6.237812731	1342.974101	685.3718893	4.83855791	1354.805874	727.7139361	2.465285196	1357.079973	878.6852173	6.13064078	1344.207622	616.5944809	3.609883725	1353.52866	669.7370957	4.93832567	1353.611552	739.0586552	2.858377073	1354.255291	685.9016549	2.527786548	1355.562351	849.3597272	5.042513947	1351.353271
10.63712248	1306.425813	18693.57419	3.71617963	1356.095004	762.6587688	6.311618103	1343.401521	713.5027829	3.71617963	1356.024681	711.9606697	4.349935557	1353.53903	733.886555	1.912609312	1357.817728	734.264582	3.478273293	1356.950807	817.9198878	3.457084072	1357.024285	616.4333322	6.237812731	1342.974101	685.3718893	4.83855791	1354.805874	727.7139361	2.465285196	1357.079973	878.6852173	6.13064078	1344.207622	616.5944809	3.609883725	1353.52866	669.7370957	4.93832567	1353.611552	739.0586552	2.858377073	1354.255291	685.9016549	2.527786548	1355.562351	849.3597272	5.042513947	1351.353271
10.63712248	1306.425813	18693.57419	3.71617963	1356.095004	762.6587688	6.311618103	1343.401521	713.5027829	3.71617963	1356.024681	711.9606697	4.349935557	1353.53903	733.886555	1.912609312	1357.817728	734.264582	3.478273293	1356.950807	817.9198878	3.457084072	1357.024285	616.4333322	6.237812731	1342.974101	685.3718893	4.83855791	1354.805874	727.7139361	2.465285196	1357.079973	878.6852173	6.13064078	1344.207622	616.5944809	3.609883725	1353.52866	669.7370957	4.93832567	1353.611552	739.0586552	2.858377073	1354.255291	685.9016549	2.527786548	1355.562351	849.3597272	5.042513947	1351.353271
10.63712248	1306.425813	18693.57419	3.71617963	1356.095004	762.6587688	6.311618103	1343.401521	713.5027829	3.71617963	1356.024681	711.9606697	4.349935557	1353.53903	733.886555	1.912609312	1357.817728	734.264582	3.478273293	1356.950807	817.9198878	3.457084072	1357.024285	616.4333322	6.237812731	1342.974101	685.3718893	4.83855791	1354.805874	727.7139361	2.465285196	1357.079973	878.6852173	6.13064078	1344.207622	616.5944809	3.609883725	1353.52866	669.7370957	4.93832567	1353.611552	739.0586552	2.858377073	1354.255291	685.9016549	2.527786548	1355.562351	849.3597272	5.042513947	1351.353271
10.63712248	1306.425813	18693.57419	3.71617963	1356.095004	762.6587688	6.311618103	1343.401521	713.5027829	3.71617963	1356.024681	711.9606697	4.349935557	1353.53903	733.886555	1.912609312	1357.817728	734.264582	3.478273293	1356.950807	817.9198878	3.457084072	1357.024285	616.4333322	6.237812731	1342.974101	685.3718893	4.83855791	1354.805874	727.7139361	2.465285196	1357.079973	878.6852173	6.13064078	1344.207622	616.5944809	3.609883725	1353.52866	669.7370957	4.93832567	1353.611552	739.0586552	2.858377073	1354.255291	685.9016549	2.527786548	1355.562351	849.3597272	5.042513947	1351.353271
10.63712248	1306.425813	18693.57419	3.71617963	1356.095004	762.6587688	6.311618103	1343.401521	713.5027829	3.71617963	1356.024681	711.9606697	4.349935557	1353.53903	733.886555	1.912609312	1357.817728	734.264582	3.478273293	1356.950807	817.9198878	3.457084072	1357.024285	616.4333322	6.237812731	1342.974101	685.3718893	4.83855791	1354.805874	727.7139361	2.465285196	1357.079973	878.6852173	6.13064078	1344.207622	616.5944809	3.609883725	1353.52866	669.7370957	4.93832567	1353.611552	739.0586552	2.858377073	1354.255291	685.9016549	2.527786548	1355.562351	849.3597272	5.042513947	1351.353271
10.63712248	1306.425813	18693.57419	3.71617963	1356.095004	762.6587688	6.311618103	1343.401521	713.5027829	3.71617963	1356.024681	711.9606697	4.349935557	1353.53903	733.886555	1.912609312	1357.817728	734.264582	3.478273293	1356.950807	817.9198878	3.457084072	1357.024285	616.4333322	6.237812731	1342.974101	685.3718893	4.83855791	1354.805874	727.7139361	2.465285196	1357.079973	878.6852173	6.13064078	1344.207622	616.5944809	3.609883725	1353.52866	669.7370957	4.93832567	1353.611552	739.0586552	2.858377073	1354.255291	685.9016549	2.527786548	1355.562351	849.3597272	5.042513947	1351.353271
10.63712248	1306.425813	18693.57419	3.71617963	1356.095004	762.6587688	6.311618103	1343.401521	713.5027829	3.71617963	1356.024681	711.9606697	4.349935557	1353.53903	733.886555	1.912609312	1357.817728	734.264582	3.478273293	1356.950807	817.9198878	3.457084072	1357.024285	616.4333322	6.237812731	1342.974101	685.3718893	4.83855791	1354.805874	727.7139361	2.465285196	1357.079973	878.6852173	6.13064078	1344.207622	616.5944809	3.609883725	1353.52866	669.7370957	4.93832567	1353.611552	739.0586552	2.858377073	1354.255291	685.9016549	2.527786548	1355.562351	849.3597272	5.042513947	1351.353271
10.63712248	1306.425813	18693.57419	3.71617963	1356.095004	762.6587688	6.311618103	1343.401521	713.5027829	3.71617963	1356.024681	711.9606697	4.349935557	1353.53903	733.886555	1.912609312	1357.817728	734.264582	3.478273293	1356.950807	817.9198878	3.457084072	1357.024285	616.4333322	6.237812731	1342.974101	685.3718893	4.83855791	1354.805874	727.7139361	2.465285196	1357.079973	878.6852173	6.13064078	1344.207622	616.5944809	3.609883725	1353.52866	669.7370957	4.93832567	1353.611552	739.0586552	2.858377073	1354.255291	685.9016549	2.527786548	1355.562351	849.3597272	5.042513947	1351.353271
10.63712248	1306.425813	18693.57419	3.71617963	1356.095004	762.6587688	6.311618103	1343.401521	713.5027829	3.71617963	1356.024681	711.9606697	4.349935557	1353.53903	733.886555	1.912609312	1357.817728	734.264582	3.478273293	1356.950807	817.9198878	3.457084072	1357.024285	616.4333322	6.237812731	1342.974101	685.3718893	4.83855791	1354.805874	727.7139361	2.465285196	1357.079973	878.6852173	6.13064078	1344.207622	616.5944809	3.609883725	1353.52866	669.7370957	4.93832567	1353.611552	739.0586552	2.858377073	1354.255291	685.9016549	2.527786548	1355.562351	849.3597272	5.042513947	1351.353271
10.63712248	1306.425813	18693.57419	3.71617963	1356.095004	762.6587688	6.311618103	1343.401521	713.5027829	3.71617963	1356.024681	711.9606697	4.349935557	1353.53903	733.886555	1.912609312	1357.817728	734.264582	3.478273293	1356.950807	817.9198878	3.457084072	1357.024285	616.4333322	6.237812731	1342.974101	685.3718893	4.83855791	1354.805874	727.7139361	2.465285196	1357.079973	878.6852173	6.13064078	1344.207622	616.5944809	3.609883725	1353.52866	669.7370957	4.93832567	1353.611552	739.0586552	2.858377073	1354.255291	685.9016549	2.527786548	1355.562351	849.3597272	5.042513947	1351.353271
10.63712248	1306.425813	18693.57419	3.71617963	1356.095004	762.6587688	6.311618103	1343.401521	713.5027829	3.71617963	1356.024681	711.9606697	4.349935557	1353.53903	733.886555	1.912609312	1357.817728	734.264582	3.478273293	1356.950807	817.9198878	3.457084072	1357.024285	616.4333322	6.237812731	1342.974101	685.3718893	4.83855791	1354.805874	727.7139361	2.465285196	1357.079973	878.6852173	6.13064078	1344.207622	616.5944809	3.609883725	1353.52866	669.7370957	4.93832567	1353.611552	739.0586552	2.858377073	1354.255291	685.9016549	2.527786548	1355.562351	849.3597272	5.042513947	1351.353271
10.63712248	1306.425813	18693.57419	3.71617963	1356.095004	762.6587688	6.311618103	1343.401521	713.5027829	3.71617963	1356.024681	711.9606697	4.349935557	1353.53903	733.886555	1.912609312	1357.817728	734.264582	3.478273293	1356.950807	817.9198878	3.457084072	1357.024285	616.4333322	6.237812731	1342.974101	685.3718893	4.83855791	1354.805874	727.7139361	2.465285196	1357.079973	878.6852173	6.13064078	1344.207622	616.5944809	3.609883725	1353.52866	669.7370957	4.93832567	1353.611552	739.0586552	2.858377073	1354.255291	685.9016549	2.527786548	1355.562351	849.3597272	5.042513947	1351.353271
10.63712248	1306.425813	18693.57419	3.71617963	1356.095004	762.6587688	6.311618103	1343.401521	713.5027829	3.71617963	1356.024681	711.9606697	4.349935557	1353.53903	733.886555	1.912609312	1357.817728	734.264582	3.478273293	1356.950807	817.9198878	3.457084072	1357.024285	616.4333322	6.237812731	1342.974101	685.3718893	4.83855791	1354.805874	727.7139361	2.465285196	1357.079973	878.6852173	6.13064078	1344.207622	616.5944809	3.609883725	1353.52866	669.7370957	4.93832567	1353.611552	739.0586552	2.858377073	1354.255291	685.9016549	2.527786548	1355.562351	849.3597272	5.042513947	1351.353271
10.63712248	1306.425813	18693.57419	3.71617963	1356.095004	762.6587688	6.311618103	1343.401521	713.5027829	3.71617963	1356.024681	711.9606697	4.349935557	1353.53903	733.886555	1.912609312	1357.817728	734.264582	3.478273293	1356.950807	817.9198878	3.457084072	1357.024285	616.4333322	6.237812731	1342.974101	685.3718893	4.83855791	1354.805874	727.7139361	2.465285196	1357.079973	878.6852173	6.13064078	1344.207622	616.5944809	3.609883725	1353.52866	669.7370957	4.93832567	1353.611552	739.0586552	2.858377073	1354.255291	685.9016549	2.527786548	1355.562351	849.3597272	5.042513947	1351.353271
10.63712248	1306.425813	18693.57419	3.71617963	1356.095004	762.6587688	6.311618103	1343.401521	713.5027829	3.71617963	1356.024681	711.9606697	4.349935557	1353.53903	733.886555	1.912609312	1357.817728	734.264582	3.478273293	1356.950807	817.9198878	3.457084072	1357.024285	616.4333322	6.237812731	1342.974101	685.3718893	4.83855791	1354.805874	727.7139361	2.465285196	1357.079973	878.6852173	6.13064078	1344.207622	616.5944809	3.609883725	1353.52866	669.7370957	4.93832567	1353.611552	739.0586552	2.858377073	1354.255291	685.9016549	2.527786548	1355.562351	849.3597272	5.042513947	1351.353271
10.63712248	1306.425813	18693.57419	3.71617963	1356.095004	762.6587688	6.311618103	1343.401521	713.5027829	3.71617963	1356.024681	711.9606697	4.349935557	1353.53903	733.886555	1.912609312	1357.817728	734.264582	3.478273293	1356.950807	817.9198878	3.457084072	1357.024285	616.4333322	6.237812731	1342.974101	685.3718893	4.83855791	1354.805874	727.7139361	2.465285196	1357.079973	878.6852173	6.13064078	1344.207622	616.5944809	3.609883725	1353.52866	669.7370957	4.93832567	1353.611552	739.0586552	2.858377073	1354.255291	685.9016549	2.527786548	1355.562351	849.3597272	5.042513947	1351.353271
10.63712248	1306.425813	18693.57419	3.71617963	1356.095004	762.6587688	6.311618103	1343.401521	713.5027829	3.71617963	1356.024681	711.9606697	4.349935557	1353.53903	733.886555	1.912609312	1357.817728	734.264582	3.478273293	1356.950807	817.9198878	3.457084072	1357.024285	616.4333322	6.237812731	1342.974101	685.3718893	4.83855791	1354.805874	727.7139361	2.465285196	1357.079973	878.6852173	6.13064078	1344.207622	616.5944809	3.609883725	1353.52866	669.7370957	4.93832567	1353.611552	739.0586552	2.858377073	1354.255291	685.9016549	2.527786548	1355.562351	849.3597272	5.042513947	1351.353271
10.63712248	1306.425813	18693.57419	3.71617963	1356.095004	762.6587688	6.311618103	1343.401521	713.5027829	3.71617963	1356.024681	711.9606697	4.349935557	1353.53903	733.886555	1.912609312	1357.817728	734.264582	3.478273293	1356.950807	817.9198878	3.457084072	1357.024285	616.4333322	6.237812731	1342.974101	685.3718893	4.83855791	1354.805874	727.7139361	2.465285196	1357.079973	878.6852173	6.13064078	1344.207622	616.5944809	3.609883725	1353.52866	669.7370957	4.93832567	1353.611552	739.0586552	2.858377073	1354.255291	685.9016549	2.527786548	1355.562351	849.3597272	5.042513947	1351.353271
10.63712248	1306.425813	18693.57419	3.71617963	1356.095004	762.6587688	6.311618103	1343.401521	713.5027829	3.71617963	1356.024681	711.9606697	4.349935557	1353.53903	733.886555	1.912609312	1357.817728	734.264582	3.478273293	1356.950807	817.9198878	3.457084072	1357.024285	616.4333322	6.237812731	1342.974101	685.3718893	4.83855791	1354.805874	727.7139361	2.465285196	1357.079973	878.6852173	6.13064078	1344.207622	616.5944809	3.609883725	1353.52866	669.7370957	4.93832567	1353.611552	739.0586552	2.858377073	1354.255291	685.9016549	2.527786548	1355.562351	849.3597272	5.042513947	1351.353271
10.63712248	1306.425813	18693.57419	3.71617963	1356.095004	762.6587688	6.311618103	1343.401521	713.5027829	3.71617963	1356.024681	711.9606697	4.349935557	1353.53903	733.886555	1.912609312	1357.817728	734.264582	3.478273293	1356.950807	817.9198878	3.457084072	1357.024285	616.4333322	6.237812731	1342.974101	685.3718893	4.83855791	1354.805874	727.7139361	2.465285196	1357.079973	878.6852173	6.13064078	1344.207622	616.5944809	3.609883725	1353.52866	669.7370957	4.93832567	1353.611552	739.0586552	2.858377073	1354.255291	685.9016549	2.527786548	1355.562351	849.3597272	5.042513947	1351.353271
10.63712248	1306.425813	18693.57419	3.71617963	1356.095004	762.6587688	6.311618103	1343.401521	713.5027829	3.71617963	1356.024681	711.9606697	4.349935557	1353.53903	733.886555	1.912609312	1357.817728	734.264582	3.478273293	1356.950807	817.9198878	3.457084072	1357.024285	616.4333322	6.237812731	1342.974101	685.3718893	4.83855791	1354.805874	727.7139361	2.465285196	1357.079973	878.6852173	6.13064078	1344.207622	616.5944809	3.609883725	1353.52866	669.7370957	4.93832567	1353.611552	739.0586552	2.858377073	1354.255291	685.9016549	2.527786548	1355.562351	849.3597272	5.042513947	1351.353271
10.63712248	1306.425813	18693.57419	3.71617963	1356.095004	762.6587688	6.311618103	1343.401521	713.5027829	3.71617963	1356.024681	711.9606697	4.349935557	1353.53903	733.886555	1.912609312	1357.817728	734.264582	3.478273293	1356.950807	817.9198878	3.457084072	1357.024285	616.4333322	6.237812731	1342.974101	685.3718893	4.83855791	1354.805874	727.7139361	2.465285196	1357.079973	878.6852173	6.13064078	1344.207622	616.5944809	3.609883725	1353.52866	669.7370957	4.93832567	1353.611552	739.0586552	2.858377073	1354.255291	685.9016549	2.527786548	1355.562351	849.3597272	5.042513947	1351.353271
10.63712248	1306.425813	18693.57419	3.71617963	1356.095004	762.6587688	6.311618103	1343.401521	713.5027829	3.71617963	1356.024681	711.9606697	4.349935557	1353.53903	733.886555	1.912609312	1357.817728	734.264582	3.478273293	1356.950807	817.9198878	3.457084072	1357.024285	616.4333322	6.237812731	1342.974101	685.3718893	4.83855791	1354.805874	727.7139361	2.465285196	1357.079973	878.6852173	6.13064078	1344.207622	616.5944809	3.609883725	1353.52866	669.7370957	4.93832567	1353.611552	739.0586552	2.858377073	1354.255291	685.9016549	2.527786548	1355.562351	849.3597272	5.042513947	1351.353271
10.63712248	1306.425813	18693.57419	3.71617963	1356.095004	762.6587688	6.311618103	1343.401521	713.5027829	3.71617963	1356.024681	711.9606697	4.349935557	1353.53903	733.886555	1.912609312	1357.817728	734.264582	3.478273293	1356.950807	817.9198878	3.457084072	1357.024285	616.4333322	6.237812731	1342.974101	685.3718893	4.83855791	1354.805874	727.7139361	2.465285196	1357.079973	878.6852173	6.13064078	1344.207622	616.5944809	3.609883725	1353.52866	669.7370957	4.93832567	1353.611552	739.0586552	2.858377073	1354.255291	685.9016549	2.527786548	1355.562351	849.3597272	5.042513947	1351.353271
10.63712248	1306.425813	18693.57419	3.71617963	1356.095004	762.6587688	6.311618103	1343.401521	713.5027829	3.71617963	1356.024681	711.9606697	4.349935557	1353.53903	733.886555	1.912609312	1357.817728	734.264582	3.478273293	1356.950807	817.9198878	3.457084072	1357.024285	616.4333322	6.237812731	1342.974101	685.3718893	4.83855791	1354.805874	727.7139361	2.465285196	1357.079973	878.6852173	6.13064078	1344.207622	616.5944809	3.609883725	1353.52866	669.7370957	4.93832567	1353.611552	739.0586552	2.858377073	1354.255291	685.9016549	2.527786548	1355.562351	849.3597272	5.042513947	1351.353271
10.63712248	1306.425813	18693.57419	3.71617963	1356.095004	762.6587688	6.311618103	1343.401521	713.5027829	3.71617963	1356.024681	711.9606697	4.349935557	1353.53903	733.886555	1.912609312	1357.817728	734.264582	3.478273293	1356.950807	817.9198878	3.457084072	1357.024285	616.4333322	6.237812731	1342.974101	685.3718893	4.83855791	1354.805874	727.7139361	2.465285196	1357.079973	878.6852173	6.13064078	1344.207622	616.5944809	3.609883725	1353.52866	669.7370957	4.93832567	1353.611552	739.0586552	2.858377073	1354.255291	685.9016549	2.527786548	1355.562351	849.3597272	5.042513947	1351.353271
10.63712248	1306.425813	18693.57419	3.71617963	1356.095004	762.6587688	6.311618103	1343.401521	713.5027829	3.71617963	1356.024681	711.9606697	4.349935557	1353.53903	733.886555	1.912609312	1357.817728	734.264582	3.478273293	1356.950807	817.9198878	3.457084072	1357.024285	616.4333322	6.237812731	1342.974101	685.3718893	4.83855791	1354.805874	727.7139361	2.465285196	1357.079973	878.6852173	6.13064078	1344.207622	616.5944809	3.609883725	1353.52866	669.7370957	4.93832567	1353.611552	739.0586552	2.858377073	1354.255291	685.9016549	2.527786548	1355.562351	849.3597272	5.042513947	1351.353271
10.63712248	1306.425813	18693.57419	0	1363	762.6587688	0	1363	713.5027829	0	1363	711.9606697	0	1363	733.886555	0	1363	734.264582	0	1363	817.9198878	0	1363	616.4333322	0	1363	685.3718893	0	1363	727.7139361	0	1363	878.6852173	0	1363	616.5944809	0	1363	669.7370957	0	1363	739.0586552	0	1363	685.9016549	0	1363	849.3597272	0	1363
0	1363	18693.57419	1.97E-07	1363	798.9704974	0	1363.319783	766.9844912	0.27697779	1362.891318	745.0896893	0	1363	775.0124766	0	1359.646765	754.6779339	0.181562399	1362.983518	850.2257585	0	1363	648.2046433	0.789069756	1362.117939	729.5933503	2.983145264	1362.062117	742.0349221	0	1360.118788	904.3160481	1.65E-07	1363	668.5069422	1.795664435	1358.432085	684.2848816	0	1365.805082	784.2946065	2.858377073	1359.107726	699.272218	2.527786548	1358.858816	861.2289904	2.547460521	1360.821966
0	1363	38637	1.97E-07	1363	1147.850778	0	1363.319783	1115.864772	0.27697779	1362.891318	1093.96997	0	1363	1123.892757	0	1359.646765	823.8423551	0.181562399	1362.983518	900.1816931	0	1363	678.8450749	0.789069756	1362.117939	731.5772933	2.983145264	1362.062117	779.0839889	0	1360.118788	923.6180893	1.65E-07	1363	830.6740974	1.795664435	1358.432085	695.7270672	0	1365.805082	797.3734183	2.858377073	1359.107726	721.2911615	2.527786548	1358.858816	948.1419654	2.547460521	1360.821966
0	1363	38637	3.666080102	1368.60006	1177.779135	3.681133615	1368.965926	1141.187812	2.37366917	1365.20698	1110.447165	4.288371781	1370.662555	1151.40386	0	1359.646765	1103.558215	0.181562399	1362.983518	954.6790763	0	1363	755.4938112	0.789069756	1362.117939	760.63968	2.983145264	1362.062117	796.6700787	0	1360.118788	952.5288805	1.65E-07	1363	836.5044457	1.795664435	1358.432085	730.8755442	0	1365.805082	818.6120842	2.858377073	1359.107726	795.0111613	2.527786548	1358.858816	1016.327498	2.547460521	1360.821966
11.62934269	1419.350671	38580.64933	11.62934269	1419.350671	1182.182853	11.62934269	1419.670454	1147.191977	3.179854902	1367.072468	1115.220683	8.053509682	1390.024591	1157.317507	2.524588762	1362.30241	1123.155622	0.181562399	1362.983518	1097.63664	0	1363	839.1106144	0.789069756	1362.117939	836.8153344	2.983145264	1362.062117	864.9963558	0	1360.118788	980.1375378	1.65E-07	1363	856.5479423	1.795664435	1358.432085	752.2443904	0	1365.805082	840.1025684	2.858377073	1359.107726	839.9556502	2.527786548	1358.858816	1041.080528	2.547460521	1360.821966
11.62934269	1876.48141	38123.51859	11.62934269	1477.419354	1136.580646	11.62934269	1479.905104	1117.88934	11.62934269	1419.210024	1132.665362	10.38945665	1407.975337	1153.153497	4.314374909	1367.402528	1132.262705	0.181562399	1362.983518	1114.373227	0	1363	975.7670527	0.789069756	1362.117939	862.7183835	2.983145264	1362.062117	919.1645229	0	1360.118788	992.5416886	1.65E-07	1363	928.9903645	1.795664435	1358.432085	792.7861806	0	1365.805082	852.728611	2.858377073	1359.107726	875.4329793	2.527786548	1358.858816	1057.650968	2.547460521	1360.821966
11.62934269	1895.749814	38104.25019	11.62934269	1835.214231	778.7857687	11.62934269	1515.96004	1092.320352	11.62934269	1464.123826	1118.459371	11.62934269	1419.350671	1148.090296	7.136887072	1380.869747	1141.200396	0.181562399	1362.983518	1186.845491	2.888357927	1366.476088	998.5720058	0.789069756	1362.117939	927.4621386	2.983145264	1362.062117	947.3139067	0	1360.118788	1027.642081	1.65E-07	1363	983.2645531	1.795664435	1358.432085	814.5604493	0	1365.805082	886.5848469	2.858377073	1359.107726	896.9699706	2.527786548	1358.858816	1083.470734	2.547460521	1360.821966
11.62934269	1997.000574	38002.99943	11.62934269	1854.482635	759.5173647	11.62934269	1555.292697	1058.707303	11.62934269	1489.840807	1103.609802	11.62934269	1479.013078	1119.769492	8.798696741	1391.903875	1142.398708	6.747390009	1381.939479	1208.11766	4.464271908	1371.304052	1008.083214	0.789069756	1362.117939	1078.473631	2.983145264	1362.062117	1090.915203	0	1360.118788	1072.084238	1.65E-07	1363	996.9345133	1.795664435	1358.432085	843.7522848	0	1365.805082	906.4264853	2.858377073	1359.107726	937.6746304	2.527786548	1358.858816	1105.951873	2.547460521	1360.821966
11.62934269	2079.138441	37920.86156	11.62934269	1884.446348	729.5536517	11.62934269	1825.933057	788.0669432	11.62934269	1530.441388	1076.305886	11.62934269	1528.501849	1087.223275	10.0150344	1401.438813	1140.601574	10.91874698	1412.64438	1193.460356	11.62934269	1419.350671	1025.231257	2.151693776	1363.787587	1090.009334	4.825311722	1368.05565	1101.595999	0	1360.118788	1087.756608	1.65E-07	1363	1013.803506	1.795664435	1358.432085	861.3793643	0	1365.805082	956.1022852	2.858377073	1359.107726	982.0797111	2.527786548	1358.858816	1129.080766	2.547460521	1360.821966
11.62934269	2118.753773	37881.24623	11.62934269	1902.022361	713.3481474	11.62934269	1845.201461	768.7985392	11.62934269	1574.732931	1039.267069	11.62934269	1554.90711	1060.818014	11.62934269	1415.997437	1135.63068	10.91874698	1413.018047	1193.244092	11.62934269	1471.913399	1022.01948	4.047123334	1368.683179	1102.235126	11.62934269	1414.704807	1112.181239	0	1360.118788	1101.648069	1.65E-07	1363	1014.497731	1.795664435	1358.432085	928.7827151	0	1365.805082	999.7350856	2.858377073	1359.107726	992.4550706	2.527786548	1358.858816	1141.154612	2.547460521	1360.821966
11.62934269	2161.970497	37838.0295	11.62934269	1955.733395	680.8122257	11.62934269	1946.452221	667.5477791	11.62934269	1813.004107	800.9958934	11.62934269	1823.889784	791.8353402	11.62934269	1432.401797	1129.27976	10.91874698	1454.049827	1162.371206	11.62934269	1493.017915	1019.083232	11.62934269	1418.209181	1116.209062	11.62934269	1442.648396	1105.605679	0	1360.118788	1133.772362	2.031051434	1364.718821	1032.29905	1.795664435	1358.432085	1002.313642	0	1365.805082	1034.543757	2.858377073	1359.107726	1005.571998	2.527786548	1358.858816	1182.079746	2.547460521	1360.821966
11.62934269	2510.850778	37489.14922	11.62934269	1990.112006	673.4225942	11.62934269	1962.319691	651.6803091	11.62934269	1841.198944	772.8010563	11.62934269	1843.158188	772.5669362	11.62934269	1452.262514	1120.132409	10.91874698	1498.555597	1117.865435	11.62934269	1506.827742	1016.084371	11.62934269	1448.410804	1108.734753	11.62934269	1459.045726	1099.059082	0	1360.118788	1146.45277	3.258734091	1367.424728	1041.392223	1.795664435	1358.432085	1005.930851	0	1365.805082	1072.516852	2.858377073	1359.107726	1021.30561	2.527786548	1358.858816	1192.198801	2.547460521	1360.821966
11.62934269	2546.379194	37453.62081	11.62934269	2056.904304	669.2529067	11.62934269	2028.590088	604.8939997	11.62934269	1860.467348	753.5326524	11.62934269	1903.787391	711.9377333	11.62934269	1463.564878	1114.096925	10.91874698	1697.103357	919.3176762	11.62934269	1509.979524	1015.363222	11.62934269	1469.578522	1099.47605	11.62934269	1508.043081	1076.526664	0	1360.118788	1162.371531	10.72153232	1410.896356	1069.644469	5.368185778	1369.095838	1027.186184	0	1365.805082	1133.174887	8.386846709	1385.011425	1044.856128	3.879483334	1362.467435	1197.295218	5.912672879	1372.684527
4.993290533	2601.533525	37398.46648	11.62934269	2130.304274	664.6707176	11.62934269	2067.985351	595.5492492	11.62934269	1914.415051	699.5849485	11.62934269	1935.528843	680.1962814	11.62934269	1516.197914	1085.990784	10.91874698	1716.569386	899.8516472	11.62934269	1527.116725	1010.156655	11.62934269	1482.11821	1093.009883	11.62934269	1543.256254	1055.74891	0	1360.118788	1171.116885	10.72153232	1443.684317	1067.450018	8.900900207	1390.099424	1037.746025	4.933973999	1375.948457	1162.394429	11.62934269	1412.054097	1046.818789	5.778087599	1370.107396	1199.739701	8.063986544	1385.212935
4.993290533	2601.533525	37398.46648	11.62934269	2479.184554	642.8909345	11.62934269	2107.981007	593.0524135	11.62934269	1948.465754	665.5342459	11.62934269	1981.193552	651.0612317	11.62934269	1559.832535	1055.650635	10.91874698	1734.660419	881.7606137	11.62934269	1601.083887	982.9978051	11.62934269	1511.023595	1078.104642	11.62934269	1560.837427	1043.086204	0	1360.118788	1217.565681	10.72153232	1472.741636	1061.361192	11.62934269	1413.439252	1038.783767	6.299168015	1382.338214	1164.557268	11.62934269	1429.353428	1045.487578	7.688384211	1380.826127	1197.908178	9.354210247	1394.576839
4.993290533	2601.533525	37398.46648	8.561731342	2510.153738	645.3689905	11.62934269	2456.861288	571.2726305	11.62934269	1961.718108	652.2818922	11.62934269	1999.443617	644.5922598	11.62934269	1581.840158	1033.643012	10.91874698	1781.612236	834.8087963	11.62934269	1638.290694	964.2183679	11.62934269	1529.297912	1067.446733	11.62934269	1575.512737	1032.516423	4.974950037	1370.431341	1231.982619	10.72153232	1489.336815	1056.68585	11.62934269	1427.657828	1037.673836	7.508585866	1389.296274	1164.668027	11.62934269	1444.502881	1043.4733	9.724559354	1395.599378	1192.607755	11.2102601	1410.480457
4.993290533	2601.533525	37398.46648	8.561731342	2566.862431	660.8787189	9.882099871	2475.654145	571.5305735	11.62934269	1981.759925	632.2400752	11.62934269	2022.277981	640.6603719	11.62934269	1826.915167	788.5680031	10.91874698	1810.855241	805.5657919	11.62934269	1658.011008	950.1144837	11.62934269	1564.638165	1044.448015	11.62934269	1603.342099	1009.60924	6.207226569	1376.172814	1229.71064	10.72153232	1504.789318	1051.217017	11.62934269	1459.446128	1035.192376	9.104246692	1400.34146	1162.279101	11.62934269	1464.39742	1039.713844	10.96808175	1406.320946	1187.134458	11.2102601	1427.906406
4.993290533	2601.533525	37398.46648	3.382190952	2597.794445	686.4210462	9.882099871	2482.293151	572.2166712	11.62934269	2002.21073	613.6447734	11.62934269	2061.795986	637.8590609	11.62934269	1930.720438	684.7627314	10.91874698	1829.724384	786.6966483	11.62934269	1686.668239	924.4934371	11.62934269	1591.237458	1017.848721	11.62934269	1626.211314	986.7400251	7.95741074	1386.502282	1223.559983	10.72153232	1532.067282	1041.563006	11.62934269	1478.575284	1032.346259	10.7344464	1413.81689	1157.6473	11.62934269	1486.466058	1035.54355	10.96808175	1419.582923	1178.638776	11.2102601	1445.854379
4.993290533	2601.533525	37398.46648	3.382190952	2608.280392	709.739209	9.882099871	2551.875386	579.4075377	11.62934269	2067.159391	579.1963407	11.62934269	2092.08231	635.7121558	11.62934269	1947.434331	668.048839	10.91874698	1836.205971	780.2150614	11.62934269	1773.877339	837.284337	11.62934269	1602.127958	1006.958222	11.62934269	1700.856103	912.0952358	11.53302631	1415.539911	1194.522354	10.72153232	1557.25877	1029.887075	11.62934269	1528.808513	1021.319746	10.7344464	1430.901313	1149.657119	11.62934269	1488.920731	1035.057415	10.96808175	1434.576896	1168.207087	11.2102601	1467.333311
4.993290533	2601.533525	37398.46648	3.382190952	2608.280392	709.739209	6.019989774	2582.583197	590.809665	11.62934269	2087.425585	576.1090144	11.62934269	2114.324699	634.1354606	11.62934269	1966.859529	648.6236408	10.91874698	1876.826599	750.9655245	11.62934269	1806.893098	804.2685779	11.62934269	1778.30574	830.7804395	11.62934269	1786.691365	826.259974	11.53302631	1471.076367	1138.985898	10.72153232	1599.234062	1005.832641	11.62934269	1563.416798	1009.294883	10.7344464	1450.712479	1138.923014	11.62934269	1507.230279	1030.02574	10.96808175	1446.675151	1159.790023	11.2102601	1491.233656
4.993290533	2601.533525	37398.46648	3.382190952	2608.280392	709.739209	3.808602413	2593.450609	604.053783	11.62934269	2138.012477	572.9509927	11.62934269	2183.48912	629.2326057	11.62934269	2032.131383	611.6102576	10.91874698	1910.107947	739.3790995	11.62934269	1826.161502	785.0001739	11.62934269	1842.390603	766.6955761	11.62934269	1820.9788	791.9725384	11.53302631	1588.265909	1021.796357	10.72153232	1631.034239	983.2105659	11.62934269	1576.519125	1002.431275	10.7344464	1462.175902	1132.141674	11.62934269	1517.900344	1026.371205	10.96808175	1467.216328	1143.745287	11.2102601	1505.475576
4.993290533	2601.533525	37398.46648	3.382190952	2608.280392	709.739209	3.808602413	2606.747274	628.8230994	11.62934269	2486.892757	551.1712096	11.62934269	2463.20498	609.4044012	11.62934269	2056.368759	607.4909484	10.91874698	1927.914177	737.7582961	11.62934269	1855.708023	755.453653	11.62934269	1861.659007	747.4271722	11.62934269	1883.261032	729.6903068	11.53302631	1708.353586	901.7086798	10.72153232	1648.257716	965.9870897	11.62934269	1595.209521	991.7350059	10.7344464	1473.284638	1125.017582	11.62934269	1531.16111	1021.829346	10.96808175	1479.370638	1131.590977	11.2102601	1523.834829
4.993290533	2601.533525	37398.46648	3.382190952	2608.280392	709.739209	3.808602413	2606.747274	628.8230994	8.055699537	2522.066415	554.9622332	9.52551872	2485.458032	609.8831123	11.62934269	2090.239463	605.3764792	10.91874698	1938.856176	737.7428662	11.62934269	1873.019691	738.1419844	11.62934269	1878.178192	730.9079871	11.62934269	1927.906999	685.0443403	11.53302631	1733.992655	876.0696109	10.72153232	1654.896266	959.348539	11.62934269	1617.367912	979.0540482	10.7344464	1487.306173	1116.025496	11.62934269	1544.803675	1016.468619	10.96808175	1513.158283	1097.803332	11.2102601	1535.922605
4.993290533	2601.533525	37398.46648	3.382190952	2608.280392	709.739209	3.808602413	2606.747274	628.8230994	8.055699537	2547.342098	563.8970635	9.52551872	2499.665233	611.7914051	11.62934269	2119.096633	603.5749933	10.91874698	1973.457617	737.694073	11.62934269	1927.412262	683.7494137	11.62934269	1953.414057	655.6721226	11.62934269	1968.133395	644.8179434	11.53302631	1753.101474	856.9607915	10.72153232	1669.148386	945.0964189	11.62934269	1643.68091	961.4356974	10.7344464	1502.28053	1105.449373	11.62934269	1562.556123	1008.597556	10.96808175	1514.429218	1096.532397	11.2102601	1547.893877
4.993290533	2601.533525	37398.46648	3.382190952	2608.280392	709.739209	3.808602413	2606.747274	628.8230994	6.109077068	2561.128835	571.3350333	9.52551872	2522.070144	614.8008036	11.62934269	2137.791499	602.4079164	10.91874698	2011.204643	737.6408441	11.62934269	1934.143719	677.0179567	11.62934269	1971.665159	637.4210206	11.62934269	2003.780196	609.1711427	11.53302631	1761.530701	848.5315649	10.72153232	1724.267135	889.97767	11.62934269	1659.784024	949.0870271	10.7344464	1516.655268	1093.466101	11.62934269	1580.997899	999.1634833	10.96808175	1535.33766	1075.623955	11.2102601	1562.377759
4.993290533	2601.533525	37398.46648	3.382190952	2608.280392	709.739209	3.808602413	2606.747274	628.8230994	6.109077068	2567.440967	576.2886599	8.140677329	2534.302583	617.5315391	11.62934269	2174.870695	600.0931486	10.91874698	2041.845075	737.5976365	11.62934269	1947.677049	663.4846264	11.62934269	1998.264452	623.2496675	11.62934269	2010.369093	602.5822457	11.53302631	1784.831108	825.231157	10.72153232	1769.206242	845.0385634	11.62934269	1663.096702	946.5061295	10.7344464	1537.809544	1072.311825	11.62934269	1604.883708	985.3159069	10.96808175	1575.134679	1035.826936	11.2102601	1568.041141
4.993290533	2601.533525	37398.46648	3.382190952	2608.280392	709.739209	3.808602413	2606.747274	628.8230994	6.109077068	2598.78257	600.8848786	7.127062615	2542.040386	620.7458169	11.62934269	2213.209276	597.6997603	10.91874698	2118.493811	737.4895504	11.62934269	1962.913524	648.2481512	11.62934269	2022.499402	615.8035897	11.62934269	2023.247576	591.3923624	11.53302631	1803.54703	812.7449734	10.72153232	1789.030506	825.2142996	11.62934269	1714.722225	894.8806067	10.7344464	1554.781454	1055.339915	11.62934269	1619.894555	975.7804592	10.96808175	1593.621244	1017.340371	11.2102601	1579.699455
4.993290533	2601.533525	37398.46648	3.382190952	2608.280392	709.739209	3.808602413	2606.747274	628.8230994	6.109077068	2598.78257	600.8848786	7.127062615	2551.628116	625.6935526	11.62934269	2263.165211	594.5811277	10.91874698	2202.110614	737.3716382	11.62934269	2028.34599	582.8156853	11.62934269	2037.973219	613.7753231	11.62934269	2107.696835	554.4806743	11.53302631	1823.910353	802.749449	10.72153232	1806.794778	807.4500269	11.62934269	1756.151506	853.4513255	10.7344464	1583.836363	1026.285006	11.62934269	1633.437871	966.4256366	10.96808175	1608.0138	1002.947815	11.2102601	1590.913909
4.993290533	2601.533525	37398.46648	3.382190952	2608.280392	709.739209	3.808602413	2606.747274	628.8230994	6.109077068	2598.78257	600.8848786	7.127062615	2561.681557	630.8816174	11.62934269	2317.662594	591.1789831	10.91874698	2338.767053	737.1789322	11.62934269	2091.71129	519.450386	11.62934269	2082.51981	610.9943832	11.62934269	2135.571645	552.7405148	11.53302631	1835.672697	798.6803484	10.72153232	1847.995268	766.2495377	11.62934269	1781.264934	828.3378979	10.7344464	1603.561724	1006.559645	11.62934269	1653.113607	952.8349457	10.96808175	1639.260927	971.7006883	11.2102601	1609.129296
4.993290533	2601.533525	37398.46648	3.382190952	2608.280392	709.739209	3.808602413	2606.747274	628.8230994	6.109077068	2598.78257	600.8848786	5.419251812	2572.394922	638.6211031	11.62934269	2460.620157	582.2544754	10.91874698	2365.048094	737.1418721	11.62934269	2093.695233	517.466443	11.62934269	2104.097039	609.647367	11.62934269	2171.847776	550.4758805	11.53302631	1853.513657	794.8908391	10.72153232	1853.713252	760.5315536	11.62934269	1796.786937	812.8158945	10.7344464	1616.440952	993.6804167	11.62934269	1665.709374	943.5480714	10.96808175	1668.829736	942.1318788	11.2102601	1631.157484
4.993290533	2601.533525	37398.46648	3.382190952	2608.280392	709.739209	3.808602413	2606.747274	628.8230994	6.109077068	2598.78257	600.8848786	5.419251812	2577.661803	643.8553966	10.08803436	2477.356744	582.3233124	10.91874698	2379.387266	737.1216517	11.62934269	2122.757619	492.151227	11.62934269	2141.146106	607.3344801	11.62934269	2190.300225	549.3239371	11.53302631	1872.856055	792.3390747	10.72153232	1873.221411	741.0233941	11.62934269	1808.326409	801.2764232	10.7344464	1637.582961	972.5384079	11.62934269	1688.727854	920.5295923	10.96808175	1670.573126	940.3884887	11.2102601	1645.485608
4.993290533	2601.533525	37398.46648	3.382190952	2608.280392	709.739209	3.808602413	2606.747274	628.8230994	6.109077068	2598.78257	600.8848786	5.419251812	2602.188699	668.2305418	10.08803436	2549.829009	588.1805253	10.91874698	2444.581928	737.0297175	11.62934269	2198.933274	461.3628888	11.62934269	2158.732196	606.2366215	11.62934269	2202.135873	548.5850652	11.53302631	1895.989331	789.2871951	10.72153232	1900.141696	714.1031089	11.62934269	1849.401678	760.2011542	10.7344464	1667.930101	942.191268	11.62934269	1705.717368	903.540078	10.96808175	1755.301988	855.6596267	11.2102601	1650.547492
4.993290533	2601.533525	37398.46648	3.382190952	2608.280392	709.739209	3.808602413	2606.747274	628.8230994	6.109077068	2598.78257	600.8848786	5.419251812	2602.188699	668.2305418	4.61651135	2590.057139	607.6103252	10.91874698	2493.93288	736.9601253	11.62934269	2224.836323	459.6475386	11.62934269	2227.058473	601.9711712	11.62934269	2223.076049	547.2778187	11.53302631	1960.802103	780.7367083	10.72153232	1907.320913	706.923892	11.62934269	1857.02737	752.5754619	10.7344464	1798.684581	811.4367874	11.62934269	1724.542231	884.7152146	10.96808175	1757.104895	853.8567203	11.2102601	1675.797274
4.993290533	2601.533525	37398.46648	3.382190952	2608.280392	709.739209	3.808602413	2606.747274	628.8230994	6.109077068	2598.78257	600.8848786	5.419251812	2602.188699	668.2305418	4.61651135	2606.104736	629.4641984	9.103982703	2512.101147	738.5788679	11.62934269	2289.580078	455.3600814	11.62934269	2281.22664	598.5895788	11.62934269	2235.76519	546.4856652	11.53302631	2031.506942	771.4089048	10.72153232	1933.866096	680.3787088	11.62934269	1910.469045	699.133787	10.7344464	1816.470251	793.6511175	11.62934269	1746.248455	863.0089913	10.96808175	1788.571441	822.3901735	11.2102601	1736.43269
4.993290533	2601.533525	37398.46648	3.382190952	2608.280392	709.739209	3.808602413	2606.747274	628.8230994	6.109077068	2598.78257	600.8848786	5.419251812	2602.188699	668.2305418	4.582288837	2606.262139	629.6799354	9.103982703	2522.912113	740.7156138	11.62934269	2440.59157	445.3598073	11.62934269	2309.376024	596.8322783	11.62934269	2264.434836	544.695886	11.53302631	2193.674097	750.0148478	10.72153232	1961.348522	652.8962834	11.62934269	1952.967992	656.6348395	10.7344464	1826.418103	783.7032656	11.62934269	1798.758314	810.4991318	10.96808175	1812.915992	798.0456231	11.2102601	1757.481944
4.993290533	2601.533525	37398.46648	3.382190952	2608.280392	709.739209	3.808602413	2606.747274	628.8230994	6.109077068	2598.78257	600.8848786	5.419251812	2602.188699	668.2305418	4.582288837	2606.262139	629.6799354	8.832962897	2525.342746	741.2400038	11.62934269	2453.796922	444.4853232	11.62934269	2452.97732	587.867584	11.62934269	2283.736877	543.4909045	11.53302631	2199.504446	749.2456736	10.72153232	1977.925149	636.3196558	11.62934269	1977.546534	632.0562978	10.7344464	1876.814846	733.3065229	11.62934269	1856.041797	753.2156486	10.96808175	1843.47167	767.4899448	11.2102601	1827.541459
4.993290533	2601.533525	37398.46648	3.382190952	2608.280392	709.739209	3.808602413	2606.747274	628.8230994	6.109077068	2598.78257	600.8848786	5.419251812	2602.188699	668.2305418	4.582288837	2606.262139	629.6799354	7.359345591	2537.273379	745.376736	10.04981806	2470.918306	444.5163525	10.09420397	2469.651649	587.9314098	11.62934269	2312.647669	541.6860712	11.53302631	2219.547942	746.6014161	10.72153232	2006.287871	607.9569347	11.62934269	1992.068899	617.533933	10.7344464	1892.360892	717.7604765	11.62934269	1859.762285	749.4951611	10.96808175	1851.099189	759.862426	11.2102601	1879.538332
4.993290533	2601.533525	37398.46648	3.382190952	2608.280392	709.739209	3.808602413	2606.747274	628.8230994	6.109077068	2598.78257	600.8848786	5.419251812	2602.188699	668.2305418	4.582288837	2606.262139	629.6799354	7.359345591	2584.081692	767.9179878	10.04981806	2534.418243	449.6306036	10.09420397	2526.886046	592.5192882	11.62934269	2340.256326	539.962527	11.53302631	2291.990365	737.0443803	10.72153232	2023.265756	595.0353299	11.62934269	1992.56119	617.0416413	10.7344464	1902.571772	709.1543324	11.62934269	1951.830669	657.4267766	10.96808175	1863.562213	749.838211	11.2102601	1903.481213
4.993290533	2601.533525	37398.46648	3.382190952	2608.280392	709.739209	3.808602413	2606.747274	628.8230994	6.109077068	2598.78257	600.8848786	5.419251812	2602.188699	668.2305418	4.582288837	2606.262139	629.6799354	4.159955191	2602.509062	784.3746907	7.452799159	2557.145557	455.1049024	7.691351972	2548.254075	597.350395	11.62934269	2352.660477	539.1881648	11.53302631	2346.264553	729.8842061	10.72153232	2042.716966	583.9298745	11.62934269	2002.236515	607.3663171	10.7344464	1916.549215	699.1340334	11.62934269	1953.763989	655.4934573	10.96808175	1878.89559	739.6310942	11.2102601	1919.232806
4.993290533	2601.533525	37398.46648	3.382190952	2608.280392	709.739209	3.808602413	2606.747274	628.8230994	6.109077068	2598.78257	600.8848786	5.419251812	2602.188699	668.2305418	4.582288837	2606.262139	629.6799354	2.464217594	2608.125491	797.2474816	5.632600101	2569.054573	462.9618379	6.281355732	2558.104808	602.8733447	11.62934269	2387.76087	536.9969291	11.53302631	2359.934513	728.0807836	10.72153232	2054.159152	579.2421513	11.62934269	2070.123696	539.4791355	10.7344464	1959.616353	681.0520107	11.62934269	1972.572409	636.6850367	10.96808175	1902.77404	728.4056555	11.2102601	1927.221712
4.993290533	2601.533525	37398.46648	3.382190952	2608.280392	709.739209	3.808602413	2606.747274	628.8230994	6.109077068	2598.78257	600.8848786	5.419251812	2602.188699	668.2305418	4.582288837	2606.262139	629.6799354	2.464217594	2608.125491	797.2474816	5.632600101	2575.128093	468.5976028	6.281355732	2584.569744	622.3469723	11.62934269	2432.203026	534.2225088	11.53302631	2376.803506	725.8553256	10.72153232	2089.307629	573.3898262	11.62934269	2092.670207	523.8923577	10.7344464	1976.590409	679.2320699	11.62934269	2038.721798	570.5356476	10.96808175	1916.728448	724.4787025	11.2102601	1943.717516
4.993290533	2601.533525	37398.46648	3.382190952	2608.280392	709.739209	3.808602413	2606.747274	628.8230994	6.109077068	2598.78257	600.8848786	5.419251812	2602.188699	668.2305418	4.582288837	2606.262139	629.6799354	2.464217594	2608.125491	797.2474816	5.632600101	2589.128237	481.5886733	3.253396706	2599.005164	640.9264493	11.62934269	2447.875396	533.2441193	11.53302631	2377.497731	725.7637392	10.72153232	2110.676475	573.7522028	11.62934269	2150.099689	504.567177	10.7344464	1988.666428	679.0046281	11.62934269	2054.597649	554.6597973	10.96808175	1937.370976	722.2315962	11.2102601	1958.992134
4.993290533	2601.533525	37398.46648	3.382190952	2608.280392	709.739209	3.808602413	2606.747274	628.8230994	6.109077068	2598.78257	600.8848786	5.419251812	2602.188699	668.2305418	4.582288837	2606.262139	629.6799354	2.464217594	2608.125491	797.2474816	4.06120292	2596.744645	491.0364215	3.253396706	2603.92363	652.4916043	10.36622831	2461.766857	533.1248363	11.53302631	2397.017871	723.1885261	10.72153232	2151.218265	574.4397175	11.62934269	2163.1785	503.4984205	10.7344464	2013.288585	678.5408903	11.62934269	2072.736369	536.5210773	10.96808175	1949.431921	722.1604144	11.2102601	2013.416515
4.993290533	2601.533525	37398.46648	3.382190952	2608.280392	709.739209	3.808602413	2606.747274	628.8230994	6.109077068	2598.78257	600.8848786	5.419251812	2602.188699	668.2305418	4.582288837	2606.262139	629.6799354	2.464217594	2608.125491	797.2474816	4.06120292	2596.744645	491.0364215	3.253396706	2608.029159	662.1452398	10.36622831	2493.89115	534.7893426	11.53302631	2408.816952	721.6319212	10.72153232	2172.992534	574.8089693	11.62934269	2184.417166	501.762868	10.7344464	2029.529404	678.235008	11.62934269	2095.754848	520.8282924	10.96808175	1968.303379	722.0490382	11.2102601	2023.516588
4.993290533	2601.533525	37398.46648	3.382190952	2608.280392	709.739209	3.808602413	2606.747274	628.8230994	6.109077068	2598.78257	600.8848786	5.419251812	2602.188699	668.2305418	4.582288837	2606.262139	629.6799354	2.464217594	2608.125491	797.2474816	4.06120292	2596.744645	491.0364215	3.253396706	2608.029159	662.1452398	9.060787744	2506.571558	536.3426105	11.53302631	2480.540825	712.1696806	10.72153232	2202.18437	575.3040095	11.62934269	2205.90765	500.0067378	10.7344464	2040.156946	678.0348471	11.62934269	2110.775702	513.1228104	10.96808175	1977.504105	721.994737	11.2102601	2040.204397
4.993290533	2601.533525	37398.46648	3.382190952	2608.280392	709.739209	3.808602413	2606.747274	628.8230994	6.109077068	2598.78257	600.8848786	5.419251812	2602.188699	668.2305418	4.582288837	2606.262139	629.6799354	2.464217594	2608.125491	797.2474816	4.06120292	2596.744645	491.0364215	3.253396706	2608.029159	662.1452398	9.060787744	2522.490319	539.5797802	8.474884987	2511.134335	712.1928159	10.72153232	2219.811449	575.6029326	11.62934269	2218.533693	498.97498	10.7344464	2058.379944	677.6916321	11.62934269	2143.042323	503.3397486	10.96808175	2039.671594	721.6278346	11.2102601	2062.632727
4.993290533	2601.533525	37398.46648	3.382190952	2608.280392	709.739209	3.808602413	2606.747274	628.8230994	6.109077068	2598.78257	600.8848786	5.419251812	2602.188699	668.2305418	4.582288837	2606.262139	629.6799354	2.464217594	2608.125491	797.2474816	4.06120292	2596.744645	491.0364215	3.253396706	2608.029159	662.1452398	8.03785829	2531.235673	541.9877836	8.474884987	2534.102828	716.3573807	10.72153232	2287.2148	576.7459703	11.62934269	2252.389929	496.2083621	10.7344464	2080.398887	677.2769236	11.62934269	2154.043757	502.1159976	10.96808175	2053.86261	721.5440815	11.2102601	2068.156377
4.993290533	2601.533525	37398.46648	3.382190952	2608.280392	709.739209	3.808602413	2606.747274	628.8230994	6.109077068	2598.78257	600.8848786	5.419251812	2602.188699	668.2305418	4.582288837	2606.262139	629.6799354	2.464217594	2608.125491	797.2474816	4.06120292	2596.744645	491.0364215	3.253396706	2608.029159	662.1452398	8.03785829	2577.684469	558.5467511	6.927048511	2546.022665	719.9337406	10.72153232	2360.745726	577.9929204	11.62934269	2272.231567	494.58697	10.7344464	2154.118887	675.8884688	11.62934269	2172.612291	500.9568073	10.96808175	2081.22856	721.3825722	11.2102601	2091.722286
4.993290533	2601.533525	37398.46648	3.382190952	2608.280392	709.739209	3.808602413	2606.747274	628.8230994	6.109077068	2598.78257	600.8848786	5.419251812	2602.188699	668.2305418	4.582288837	2606.262139	629.6799354	2.464217594	2608.125491	797.2474816	4.06120292	2596.744645	491.0364215	3.253396706	2608.029159	662.1452398	3.892066593	2602.41396	579.0202769	6.927048511	2556.006335	724.3792635	10.72153232	2364.362936	578.0542617	11.62934269	2321.907367	490.5276304	10.7344464	2199.063376	675.0419768	11.62934269	2197.494714	499.4034556	10.96808175	2149.036474	720.9823809	11.2102601	2109.896043
4.993290533	2601.533525	37398.46648	3.382190952	2608.280392	709.739209	3.808602413	2606.747274	628.8230994	6.109077068	2598.78257	600.8848786	5.419251812	2602.188699	668.2305418	4.582288837	2606.262139	629.6799354	2.464217594	2608.125491	797.2474816	4.06120292	2596.744645	491.0364215	3.253396706	2608.029159	662.1452398	2.865169483	2605.883454	586.7474023	6.927048511	2573.630288	732.2268473	10.72153232	2396.282022	578.5955511	11.62934269	2365.540168	486.9621045	10.7344464	2234.540705	674.3737908	11.62934269	2204.922078	498.9397826	10.96808175	2195.016869	720.7110121	11.2102601	2122.101521
4.993290533	2601.533525	37398.46648	3.382190952	2608.280392	709.739209	3.808602413	2606.747274	628.8230994	6.109077068	2598.78257	600.8848786	5.419251812	2602.188699	668.2305418	4.582288837	2606.262139	629.6799354	2.464217594	2608.125491	797.2474816	4.06120292	2596.744645	491.0364215	3.253396706	2608.029159	662.1452398	2.865169483	2605.883454	586.7474023	4.577432093	2587.145846	742.2345226	10.72153232	2427.845448	579.1308091	11.62934269	2400.348839	484.1176568	10.7344464	2256.077696	673.9681596	11.62934269	2220.087806	497.9930215	10.96808175	2245.770901	720.4114701	11.2102601	2134.266908
4.993290533	2601.533525	37398.46648	3.382190952	2608.280392	709.739209	3.808602413	2606.747274	628.8230994	6.109077068	2598.78257	600.8848786	5.419251812	2602.188699	668.2305418	4.582288837	2606.262139	629.6799354	2.464217594	2608.125491	797.2474816	4.06120292	2596.744645	491.0364215	3.253396706	2608.029159	662.1452398	2.865169483	2605.883454	586.7474023	4.577432093	2605.066703	763.5092293	10.72153232	2452.223019	579.5442082	11.62934269	2438.321934	481.0146229	10.7344464	2296.782356	673.2015212	11.62934269	2307.000781	492.567247	10.96808175	2281.780656	720.1989464	11.2102601	2193.627598
4.993290533	2601.533525	37398.46648	3.382190952	2608.280392	709.739209	3.808602413	2606.747274	628.8230994	6.109077068	2598.78257	600.8848786	5.419251812	2602.188699	668.2305418	4.582288837	2606.262139	629.6799354	2.464217594	2608.125491	797.2474816	4.06120292	2596.744645	491.0364215	3.253396706	2608.029159	662.1452398	2.865169483	2605.883454	586.7474023	4.577432093	2605.066703	763.5092293	10.72153232	2465.331663	579.7665068	11.62934269	2498.979969	476.057852	10.7344464	2341.187437	672.3651885	11.62934269	2375.186314	488.310583	10.96808175	2293.376901	720.1305073	11.2102601	2258.384707
4.993290533	2601.533525	37398.46648	3.382190952	2608.280392	709.739209	3.808602413	2606.747274	628.8230994	6.109077068	2598.78257	600.8848786	5.419251812	2602.188699	668.2305418	4.582288837	2606.262139	629.6799354	2.464217594	2608.125491	797.2474816	4.06120292	2596.744645	491.0364215	3.253396706	2608.029159	662.1452398	2.865169483	2605.883454	586.7474023	4.577432093	2605.066703	763.5092293	10.72153232	2494.638504	580.2634973	7.517697688	2538.342886	480.6033235	10.7344464	2351.562796	672.1697772	11.62934269	2399.939344	486.7653091	10.96808175	2314.563996	720.0054645	11.2102601	2280.025319
4.993290533	2601.533525	37398.46648	3.382190952	2608.280392	709.739209	3.808602413	2606.747274	628.8230994	6.109077068	2598.78257	600.8848786	5.419251812	2602.188699	668.2305418	4.582288837	2606.262139	629.6799354	2.464217594	2608.125491	797.2474816	4.06120292	2596.744645	491.0364215	3.253396706	2608.029159	662.1452398	2.865169483	2605.883454	586.7474023	4.577432093	2605.066703	763.5092293	9.07662799	2510.921543	581.915425	7.517697688	2546.895482	484.1998522	10.7344464	2364.679724	671.9227308	11.62934269	2416.509784	485.7308551	10.96808175	2340.447531	719.8527041	11.2102601	2293.182517
4.993290533	2601.533525	37398.46648	3.382190952	2608.280392	709.739209	3.808602413	2606.747274	628.8230994	6.109077068	2598.78257	600.8848786	5.419251812	2602.188699	668.2305418	4.582288837	2606.262139	629.6799354	2.464217594	2608.125491	797.2474816	4.06120292	2596.744645	491.0364215	3.253396706	2608.029159	662.1452398	2.865169483	2605.883454	586.7474023	4.577432093	2605.066703	763.5092293	9.07662799	2550.128259	589.8059948	6.509849478	2553.964301	487.8938762	10.7344464	2380.413336	671.6264013	11.62934269	2442.32955	484.1189873	10.96808175	2341.49731	719.8465085	11.2102601	2353.146701
4.993290533	2601.533525	37398.46648	3.382190952	2608.280392	709.739209	3.808602413	2606.747274	628.8230994	6.109077068	2598.78257	600.8848786	5.419251812	2602.188699	668.2305418	4.582288837	2606.262139	629.6799354	2.464217594	2608.125491	797.2474816	4.06120292	2596.744645	491.0364215	3.253396706	2608.029159	662.1452398	2.865169483	2605.883454	586.7474023	4.577432093	2605.066703	763.5092293	6.100682931	2572.711681	599.6703434	6.509849478	2562.620561	493.4377103	10.7344464	2429.867553	670.6949723	11.62934269	2464.810689	482.7155422	10.96808175	2362.923623	719.7200539	11.2102601	2371.307122
4.993290533	2601.533525	37398.46648	3.382190952	2608.280392	709.739209	3.808602413	2606.747274	628.8230994	6.109077068	2598.78257	600.8848786	5.419251812	2602.188699	668.2305418	4.582288837	2606.262139	629.6799354	2.464217594	2608.125491	797.2474816	4.06120292	2596.744645	491.0364215	3.253396706	2608.029159	662.1452398	2.865169483	2605.883454	586.7474023	4.577432093	2605.066703	763.5092293	4.974021947	2578.9504	605.7160034	6.509849478	2571.46419	499.1015436	10.7344464	2458.872886	670.148681	9.433123786	2487.939582	483.5327918	10.96808175	2410.271012	719.4406173	11.2102601	2386.470999
4.993290533	2601.533525	37398.46648	3.382190952	2608.280392	709.739209	3.808602413	2606.747274	628.8230994	6.109077068	2598.78257	600.8848786	5.419251812	2602.188699	668.2305418	4.582288837	2606.262139	629.6799354	2.464217594	2608.125491	797.2474816	4.06120292	2596.744645	491.0364215	3.253396706	2608.029159	662.1452398	2.865169483	2605.883454	586.7474023	4.577432093	2605.066703	763.5092293	4.974021947	2586.944527	615.2454748	4.918298101	2580.558432	507.0035294	10.7344464	2474.841006	669.8479348	9.433123786	2500.013428	485.4145952	10.96808175	2441.029283	719.259087	11.2102601	2402.469248
4.993290533	2601.533525	37398.46648	3.382190952	2608.280392	709.739209	3.808602413	2606.747274	628.8230994	6.109077068	2598.78257	600.8848786	5.419251812	2602.188699	668.2305418	4.582288837	2606.262139	629.6799354	2.464217594	2608.125491	797.2474816	4.06120292	2596.744645	491.0364215	3.253396706	2608.029159	662.1452398	2.865169483	2605.883454	586.7474023	4.577432093	2605.066703	763.5092293	4.974021947	2596.42196	626.5431357	4.918298101	2589.635493	517.6353633	9.431754339	2487.976181	670.4330671	9.433123786	2540.938562	491.7930975	10.96808175	2460.692436	719.1430383	11.2102601	2417.746392
4.993290533	2601.533525	37398.46648	3.382190952	2608.280392	709.739209	3.808602413	2606.747274	628.8230994	6.109077068	2598.78257	600.8848786	5.419251812	2602.188699	668.2305418	4.582288837	2606.262139	629.6799354	2.464217594	2608.125491	797.2474816	4.06120292	2596.744645	491.0364215	3.253396706	2608.029159	662.1452398	2.865169483	2605.883454	586.7474023	4.577432093	2605.066703	763.5092293	2.711383514	2605.116607	642.5188274	3.850388038	2594.317577	524.3575248	9.431754339	2504.111264	672.3157438	8.29130354	2551.057617	494.1237082	10.96808175	2472.485169	719.0734395	11.2102601	2424.251965
4.993290533	2601.533525	37398.46648	3.382190952	2608.280392	709.739209	3.808602413	2606.747274	628.8230994	6.109077068	2598.78257	600.8848786	5.419251812	2602.188699	668.2305418	4.582288837	2606.262139	629.6799354	2.464217594	2608.125491	797.2474816	4.06120292	2596.744645	491.0364215	3.253396706	2608.029159	662.1452398	2.865169483	2605.883454	586.7474023	4.577432093	2605.066703	763.5092293	2.711383514	2608.871052	653.8622178	3.850388038	2598.30222	531.4242705	9.431754339	2522.009608	674.4041617	7.164889551	2559.762653	497.700358	9.421373537	2488.253438	720.1694714	11.2102601	2436.437149
4.993290533	2601.533525	37398.46648	3.382190952	2608.280392	709.739209	3.808602413	2606.747274	628.8230994	6.109077068	2598.78257	600.8848786	5.419251812	2602.188699	668.2305418	4.582288837	2606.262139	629.6799354	2.464217594	2608.125491	797.2474816	4.06120292	2596.744645	491.0364215	3.253396706	2608.029159	662.1452398	2.865169483	2605.883454	586.7474023	4.577432093	2605.066703	763.5092293	2.711383514	2608.871052	653.8622178	3.850388038	2603.331669	540.343973	9.2206785	2523.978146	674.6587309	5.582719331	2569.847097	504.86687	9.421373537	2502.898627	722.4731508	11.2102601	2458.409324
4.993290533	2601.533525	37398.46648	3.382190952	2608.280392	709.739209	3.808602413	2606.747274	628.8230994	6.109077068	2598.78257	600.8848786	5.419251812	2602.188699	668.2305418	4.582288837	2606.262139	629.6799354	2.464217594	2608.125491	797.2474816	4.06120292	2596.744645	491.0364215	3.253396706	2608.029159	662.1452398	2.865169483	2605.883454	586.7474023	4.577432093	2605.066703	763.5092293	2.711383514	2608.871052	653.8622178	2.455406328	2607.729903	550.8427932	7.646251764	2537.256019	677.9631486	5.582719331	2578.734305	513.3368555	9.421373537	2517.982537	724.8458409	10.05922698	2470.650266
4.993290533	2601.533525	37398.46648	3.382190952	2608.280392	709.739209	3.808602413	2606.747274	628.8230994	6.109077068	2598.78257	600.8848786	5.419251812	2602.188699	668.2305418	4.582288837	2606.262139	629.6799354	2.464217594	2608.125491	797.2474816	4.06120292	2596.744645	491.0364215	3.253396706	2608.029159	662.1452398	2.865169483	2605.883454	586.7474023	4.577432093	2605.066703	763.5092293	2.711383514	2608.871052	653.8622178	2.455406328	2607.729903	550.8427932	7.646251764	2544.271549	680.6111077	5.582719331	2588.207134	522.3649686	7.505367023	2534.19841	729.5208578	10.05922698	2483.452086
4.993290533	2601.533525	37398.46648	3.382190952	2608.280392	709.739209	3.808602413	2606.747274	628.8230994	6.109077068	2598.78257	600.8848786	5.419251812	2602.188699	668.2305418	4.582288837	2606.262139	629.6799354	2.464217594	2608.125491	797.2474816	4.06120292	2596.744645	491.0364215	3.253396706	2608.029159	662.1452398	2.865169483	2605.883454	586.7474023	4.577432093	2605.066703	763.5092293	2.711383514	2608.871052	653.8622178	2.455406328	2607.729903	550.8427932	7.646251764	2552.990456	683.9019935	4.54645067	2593.455404	528.4154977	7.505367023	2550.1999	736.7653789	10.05922698	2521.768752
4.993290533	2601.533525	37398.46648	3.382190952	2608.280392	709.739209	3.808602413	2606.747274	628.8230994	6.109077068	2598.78257	600.8848786	5.419251812	2602.188699	668.2305418	4.582288837	2606.262139	629.6799354	2.464217594	2608.125491	797.2474816	4.06120292	2596.744645	491.0364215	3.253396706	2608.029159	662.1452398	2.865169483	2605.883454	586.7474023	4.577432093	2605.066703	763.5092293	2.711383514	2608.871052	653.8622178	2.455406328	2607.729903	550.8427932	6.473135965	2561.272294	687.9757298	3.337307908	2598.221699	536.8329095	6.234930884	2558.927986	741.8893031	8.635165295	2535.079736
4.993290533	2601.533525	37398.46648	3.382190952	2608.280392	709.739209	3.808602413	2606.747274	628.8230994	6.109077068	2598.78257	600.8848786	5.419251812	2602.188699	668.2305418	4.582288837	2606.262139	629.6799354	2.464217594	2608.125491	797.2474816	4.06120292	2596.744645	491.0364215	3.253396706	2608.029159	662.1452398	2.865169483	2605.883454	586.7474023	4.577432093	2605.066703	763.5092293	2.711383514	2608.871052	653.8622178	2.455406328	2607.729903	550.8427932	6.473135965	2571.153679	694.1720905	3.337307908	2602.783983	547.1761068	6.234930884	2569.139049	749.5348605	7.474835982	2544.42619
4.993290533	2601.533525	37398.46648	3.382190952	2608.280392	709.739209	3.808602413	2606.747274	628.8230994	6.109077068	2598.78257	600.8848786	5.419251812	2602.188699	668.2305418	4.582288837	2606.262139	629.6799354	2.464217594	2608.125491	797.2474816	4.06120292	2596.744645	491.0364215	3.253396706	2608.029159	662.1452398	2.865169483	2605.883454	586.7474023	4.577432093	2605.066703	763.5092293	2.711383514	2608.871052	653.8622178	2.455406328	2607.729903	550.8427932	4.887339067	2580.161382	701.8664319	3.337307908	2606.465174	555.5217686	6.234930884	2575.862037	754.5687135	7.474835982	2553.267612
4.993290533	2601.533525	37398.46648	3.382190952	2608.280392	709.739209	3.808602413	2606.747274	628.8230994	6.109077068	2598.78257	600.8848786	5.419251812	2602.188699	668.2305418	4.582288837	2606.262139	629.6799354	2.464217594	2608.125491	797.2474816	4.06120292	2596.744645	491.0364215	3.253396706	2608.029159	662.1452398	2.865169483	2605.883454	586.7474023	4.577432093	2605.066703	763.5092293	2.711383514	2608.871052	653.8622178	2.455406328	2607.729903	550.8427932	4.887339067	2590.199615	713.4607063	3.337307908	2606.465174	555.5217686	5.167045586	2581.950038	760.124239	5.981407698	2563.315579
4.993290533	2601.533525	37398.46648	3.382190952	2608.280392	709.739209	3.808602413	2606.747274	628.8230994	6.109077068	2598.78257	600.8848786	5.419251812	2602.188699	668.2305418	4.582288837	2606.262139	629.6799354	2.464217594	2608.125491	797.2474816	4.06120292	2596.744645	491.0364215	3.253396706	2608.029159	662.1452398	2.865169483	2605.883454	586.7474023	4.577432093	2605.066703	763.5092293	2.711383514	2608.871052	653.8622178	2.455406328	2607.729903	550.8427932	3.596565571	2595.675014	721.5800843	3.337307908	2606.465174	555.5217686	5.167045586	2588.625966	767.5356603	5.981407698	2567.284701
4.993290533	2601.533525	37398.46648	3.382190952	2608.280392	709.739209	3.808602413	2606.747274	628.8230994	6.109077068	2598.78257	600.8848786	5.419251812	2602.188699	668.2305418	4.582288837	2606.262139	629.6799354	2.464217594	2608.125491	797.2474816	4.06120292	2596.744645	491.0364215	3.253396706	2608.029159	662.1452398	2.865169483	2605.883454	586.7474023	4.577432093	2605.066703	763.5092293	2.711383514	2608.871052	653.8622178	2.455406328	2607.729903	550.8427932	3.596565571	2599.863508	729.6572789	3.337307908	2606.465174	555.5217686	4.661849298	2591.108726	770.5612316	5.981407698	2575.208693
4.993290533	2601.533525	37398.46648	3.382190952	2608.280392	709.739209	3.808602413	2606.747274	628.8230994	6.109077068	2598.78257	600.8848786	5.419251812	2602.188699	668.2305418	4.582288837	2606.262139	629.6799354	2.464217594	2608.125491	797.2474816	4.06120292	2596.744645	491.0364215	3.253396706	2608.029159	662.1452398	2.865169483	2605.883454	586.7474023	4.577432093	2605.066703	763.5092293	2.711383514	2608.871052	653.8622178	2.455406328	2607.729903	550.8427932	3.596565571	2605.948553	741.3918311	3.337307908	2606.465174	555.5217686	3.621881106	2595.416134	777.5929606	4.775241642	2581.695845
4.993290533	2601.533525	37398.46648	3.382190952	2608.280392	709.739209	3.808602413	2606.747274	628.8230994	6.109077068	2598.78257	600.8848786	5.419251812	2602.188699	668.2305418	4.582288837	2606.262139	629.6799354	2.464217594	2608.125491	797.2474816	4.06120292	2596.744645	491.0364215	3.253396706	2608.029159	662.1452398	2.865169483	2605.883454	586.7474023	4.577432093	2605.066703	763.5092293	2.711383514	2608.871052	653.8622178	2.455406328	2607.729903	550.8427932	3.596565571	2605.948553	741.3918311	3.337307908	2606.465174	555.5217686	3.621881106	2599.03937	784.8771533	4.775241642	2587.652035
4.993290533	2601.533525	37398.46648	3.382190952	2608.280392	709.739209	3.808602413	2606.747274	628.8230994	6.109077068	2598.78257	600.8848786	5.419251812	2602.188699	668.2305418	4.582288837	2606.262139	629.6799354	2.464217594	2608.125491	797.2474816	4.06120292	2596.744645	491.0364215	3.253396706	2608.029159	662.1452398	2.865169483	2605.883454	586.7474023	4.577432093	2605.066703	763.5092293	2.711383514	2608.871052	653.8622178	2.455406328	2607.729903	550.8427932	3.596565571	2605.948553	741.3918311	3.337307908	2606.465174	555.5217686	3.621881106	2604.924512	796.7087054	4.775241642	2594.889197
4.993290533	2601.533525	37398.46648	3.382190952	2608.280392	709.739209	3.808602413	2606.747274	628.8230994	6.109077068	2598.78257	600.8848786	5.419251812	2602.188699	668.2305418	4.582288837	2606.262139	629.6799354	2.464217594	2608.125491	797.2474816	4.06120292	2596.744645	491.0364215	3.253396706	2608.029159	662.1452398	2.865169483	2605.883454	586.7474023	4.577432093	2605.066703	763.5092293	2.711383514	2608.871052	653.8622178	2.455406328	2607.729903	550.8427932	3.596565571	2605.948553	741.3918311	3.337307908	2606.465174	555.5217686	3.621881106	2604.924512	796.7087054	2.900032008	2602.08557
4.993290533	2601.533525	37398.46648	3.382190952	2608.280392	709.739209	3.808602413	2606.747274	628.8230994	6.109077068	2598.78257	600.8848786	5.419251812	2602.188699	668.2305418	4.582288837	2606.262139	629.6799354	2.464217594	2608.125491	797.2474816	4.06120292	2596.744645	491.0364215	3.253396706	2608.029159	662.1452398	2.865169483	2605.883454	586.7474023	4.577432093	2605.066703	763.5092293	2.711383514	2608.871052	653.8622178	2.455406328	2607.729903	550.8427932	3.596565571	2605.948553	741.3918311	3.337307908	2606.465174	555.5217686	3.621881106	2604.924512	796.7087054	2.900032008	2605.443687
4.993290533	2601.533525	37398.46648	3.382190952	2608.280392	709.739209	3.808602413	2606.747274	628.8230994	6.109077068	2598.78257	600.8848786	5.419251812	2602.188699	668.2305418	4.582288837	2606.262139	629.6799354	2.464217594	2608.125491	797.2474816	4.06120292	2596.744645	491.0364215	3.253396706	2608.029159	662.1452398	2.865169483	2605.883454	586.7474023	4.577432093	2605.066703	763.5092293	2.711383514	2608.871052	653.8622178	2.455406328	2607.729903	550.8427932	3.596565571	2605.948553	741.3918311	3.337307908	2606.465174	555.5217686	3.621881106	2604.924512	796.7087054	2.900032008	2605.443687
4.993290533	2601.533525	37398.46648	3.382190952	2608.280392	709.739209	3.808602413	2606.747274	628.8230994	6.109077068	2598.78257	600.8848786	5.419251812	2602.188699	668.2305418	4.582288837	2606.262139	629.6799354	2.464217594	2608.125491	797.2474816	4.06120292	2596.744645	491.0364215	3.253396706	2608.029159	662.1452398	2.865169483	2605.883454	586.7474023	4.577432093	2605.066703	763.5092293	2.711383514	2608.871052	653.8622178	2.455406328	2607.729903	550.8427932	3.596565571	2605.948553	741.3918311	3.337307908	2606.465174	555.5217686	3.621881106	2604.924512	796.7087054	2.900032008	2605.443687
4.993290533	2601.533525	37398.46648	3.382190952	2608.280392	709.739209	3.808602413	2606.747274	628.8230994	6.109077068	2598.78257	600.8848786	5.419251812	2602.188699	668.2305418	4.582288837	2606.262139	629.6799354	2.464217594	2608.125491	797.2474816	4.06120292	2596.744645	491.0364215	3.253396706	2608.029159	662.1452398	2.865169483	2605.883454	586.7474023	4.577432093	2605.066703	763.5092293	2.711383514	2608.871052	653.8622178	2.455406328	2607.729903	550.8427932	3.596565571	2605.948553	741.3918311	3.337307908	2606.465174	555.5217686	3.621881106	2604.924512	796.7087054	2.900032008	2605.443687
4.993290533	2601.533525	37398.46648	3.382190952	2608.280392	709.739209	3.808602413	2606.747274	628.8230994	6.109077068	2598.78257	600.8848786	5.419251812	2602.188699	668.2305418	4.582288837	2606.262139	629.6799354	2.464217594	2608.125491	797.2474816	4.06120292	2596.744645	491.0364215	3.253396706	2608.029159	662.1452398	2.865169483	2605.883454	586.7474023	4.577432093	2605.066703	763.5092293	2.711383514	2608.871052	653.8622178	2.455406328	2607.729903	550.8427932	3.596565571	2605.948553	741.3918311	3.337307908	2606.465174	555.5217686	3.621881106	2604.924512	796.7087054	2.900032008	2605.443687
4.993290533	2601.533525	37398.46648	3.382190952	2608.280392	709.739209	3.808602413	2606.747274	628.8230994	6.109077068	2598.78257	600.8848786	5.419251812	2602.188699	668.2305418	4.582288837	2606.262139	629.6799354	2.464217594	2608.125491	797.2474816	4.06120292	2596.744645	491.0364215	3.253396706	2608.029159	662.1452398	2.865169483	2605.883454	586.7474023	4.577432093	2605.066703	763.5092293	2.711383514	2608.871052	653.8622178	2.455406328	2607.729903	550.8427932	3.596565571	2605.948553	741.3918311	3.337307908	2606.465174	555.5217686	3.621881106	2604.924512	796.7087054	2.900032008	2605.443687
4.993290533	2601.533525	37398.46648	3.382190952	2608.280392	709.739209	3.808602413	2606.747274	628.8230994	6.109077068	2598.78257	600.8848786	5.419251812	2602.188699	668.2305418	4.582288837	2606.262139	629.6799354	2.464217594	2608.125491	797.2474816	4.06120292	2596.744645	491.0364215	3.253396706	2608.029159	662.1452398	2.865169483	2605.883454	586.7474023	4.577432093	2605.066703	763.5092293	2.711383514	2608.871052	653.8622178	2.455406328	2607.729903	550.8427932	3.596565571	2605.948553	741.3918311	3.337307908	2606.465174	555.5217686	3.621881106	2604.924512	796.7087054	2.900032008	2605.443687
4.993290533	2601.533525	37398.46648	3.382190952	2608.280392	709.739209	3.808602413	2606.747274	628.8230994	6.109077068	2598.78257	600.8848786	5.419251812	2602.188699	668.2305418	4.582288837	2606.262139	629.6799354	2.464217594	2608.125491	797.2474816	4.06120292	2596.744645	491.0364215	3.253396706	2608.029159	662.1452398	2.865169483	2605.883454	586.7474023	4.577432093	2605.066703	763.5092293	2.711383514	2608.871052	653.8622178	2.455406328	2607.729903	550.8427932	3.596565571	2605.948553	741.3918311	3.337307908	2606.465174	555.5217686	3.621881106	2604.924512	796.7087054	2.900032008	2605.443687
4.993290533	2601.533525	37398.46648	3.382190952	2608.280392	709.739209	3.808602413	2606.747274	628.8230994	6.109077068	2598.78257	600.8848786	5.419251812	2602.188699	668.2305418	4.582288837	2606.262139	629.6799354	2.464217594	2608.125491	797.2474816	4.06120292	2596.744645	491.0364215	3.253396706	2608.029159	662.1452398	2.865169483	2605.883454	586.7474023	4.577432093	2605.066703	763.5092293	2.711383514	2608.871052	653.8622178	2.455406328	2607.729903	550.8427932	3.596565571	2605.948553	741.3918311	3.337307908	2606.465174	555.5217686	3.621881106	2604.924512	796.7087054	2.900032008	2605.443687
4.993290533	2601.533525	37398.46648	3.382190952	2608.280392	709.739209	3.808602413	2606.747274	628.8230994	6.109077068	2598.78257	600.8848786	5.419251812	2602.188699	668.2305418	4.582288837	2606.262139	629.6799354	2.464217594	2608.125491	797.2474816	4.06120292	2596.744645	491.0364215	3.253396706	2608.029159	662.1452398	2.865169483	2605.883454	586.7474023	4.577432093	2605.066703	763.5092293	2.711383514	2608.871052	653.8622178	2.455406328	2607.729903	550.8427932	3.596565571	2605.948553	741.3918311	3.337307908	2606.465174	555.5217686	3.621881106	2604.924512	796.7087054	2.900032008	2605.443687
4.993290533	2601.533525	37398.46648	3.382190952	2608.280392	709.739209	3.808602413	2606.747274	628.8230994	6.109077068	2598.78257	600.8848786	5.419251812	2602.188699	668.2305418	4.582288837	2606.262139	629.6799354	2.464217594	2608.125491	797.2474816	4.06120292	2596.744645	491.0364215	3.253396706	2608.029159	662.1452398	2.865169483	2605.883454	586.7474023	4.577432093	2605.066703	763.5092293	2.711383514	2608.871052	653.8622178	2.455406328	2607.729903	550.8427932	3.596565571	2605.948553	741.3918311	3.337307908	2606.465174	555.5217686	3.621881106	2604.924512	796.7087054	2.900032008	2605.443687
4.993290533	2601.533525	37398.46648	3.382190952	2608.280392	709.739209	3.808602413	2606.747274	628.8230994	6.109077068	2598.78257	600.8848786	5.419251812	2602.188699	668.2305418	4.582288837	2606.262139	629.6799354	2.464217594	2608.125491	797.2474816	4.06120292	2596.744645	491.0364215	3.253396706	2608.029159	662.1452398	2.865169483	2605.883454	586.7474023	4.577432093	2605.066703	763.5092293	2.711383514	2608.871052	653.8622178	2.455406328	2607.729903	550.8427932	3.596565571	2605.948553	741.3918311	3.337307908	2606.465174	555.5217686	3.621881106	2604.924512	796.7087054	2.900032008	2605.443687
4.993290533	2601.533525	37398.46648	3.382190952	2608.280392	709.739209	3.808602413	2606.747274	628.8230994	6.109077068	2598.78257	600.8848786	5.419251812	2602.188699	668.2305418	4.582288837	2606.262139	629.6799354	2.464217594	2608.125491	797.2474816	4.06120292	2596.744645	491.0364215	3.253396706	2608.029159	662.1452398	2.865169483	2605.883454	586.7474023	4.577432093	2605.066703	763.5092293	2.711383514	2608.871052	653.8622178	2.455406328	2607.729903	550.8427932	3.596565571	2605.948553	741.3918311	3.337307908	2606.465174	555.5217686	3.621881106	2604.924512	796.7087054	2.900032008	2605.443687
4.993290533	2601.533525	37398.46648	3.382190952	2608.280392	709.739209	3.808602413	2606.747274	628.8230994	6.109077068	2598.78257	600.8848786	5.419251812	2602.188699	668.2305418	4.582288837	2606.262139	629.6799354	2.464217594	2608.125491	797.2474816	4.06120292	2596.744645	491.0364215	3.253396706	2608.029159	662.1452398	2.865169483	2605.883454	586.7474023	4.577432093	2605.066703	763.5092293	2.711383514	2608.871052	653.8622178	2.455406328	2607.729903	550.8427932	3.596565571	2605.948553	741.3918311	3.337307908	2606.465174	555.5217686	3.621881106	2604.924512	796.7087054	2.900032008	2605.443687
4.993290533	2601.533525	37398.46648	3.382190952	2608.280392	709.739209	3.808602413	2606.747274	628.8230994	6.109077068	2598.78257	600.8848786	5.419251812	2602.188699	668.2305418	4.582288837	2606.262139	629.6799354	2.464217594	2608.125491	797.2474816	4.06120292	2596.744645	491.0364215	3.253396706	2608.029159	662.1452398	2.865169483	2605.883454	586.7474023	4.577432093	2605.066703	763.5092293	2.711383514	2608.871052	653.8622178	2.455406328	2607.729903	550.8427932	3.596565571	2605.948553	741.3918311	3.337307908	2606.465174	555.5217686	3.621881106	2604.924512	796.7087054	2.900032008	2605.443687
4.993290533	2601.533525	37398.46648	3.382190952	2608.280392	709.739209	3.808602413	2606.747274	628.8230994	6.109077068	2598.78257	600.8848786	5.419251812	2602.188699	668.2305418	4.582288837	2606.262139	629.6799354	2.464217594	2608.125491	797.2474816	4.06120292	2596.744645	491.0364215	3.253396706	2608.029159	662.1452398	2.865169483	2605.883454	586.7474023	4.577432093	2605.066703	763.5092293	2.711383514	2608.871052	653.8622178	2.455406328	2607.729903	550.8427932	3.596565571	2605.948553	741.3918311	3.337307908	2606.465174	555.5217686	3.621881106	2604.924512	796.7087054	2.900032008	2605.443687
4.993290533	2601.533525	37398.46648	3.382190952	2608.280392	709.739209	3.808602413	2606.747274	628.8230994	6.109077068	2598.78257	600.8848786	5.419251812	2602.188699	668.2305418	4.582288837	2606.262139	629.6799354	2.464217594	2608.125491	797.2474816	4.06120292	2596.744645	491.0364215	3.253396706	2608.029159	662.1452398	2.865169483	2605.883454	586.7474023	4.577432093	2605.066703	763.5092293	2.711383514	2608.871052	653.8622178	2.455406328	2607.729903	550.8427932	3.596565571	2605.948553	741.3918311	3.337307908	2606.465174	555.5217686	3.621881106	2604.924512	796.7087054	2.900032008	2605.443687
4.993290533	2601.533525	37398.46648	3.382190952	2608.280392	709.739209	3.808602413	2606.747274	628.8230994	6.109077068	2598.78257	600.8848786	5.419251812	2602.188699	668.2305418	4.582288837	2606.262139	629.6799354	2.464217594	2608.125491	797.2474816	4.06120292	2596.744645	491.0364215	3.253396706	2608.029159	662.1452398	2.865169483	2605.883454	586.7474023	4.577432093	2605.066703	763.5092293	2.711383514	2608.871052	653.8622178	2.455406328	2607.729903	550.8427932	3.596565571	2605.948553	741.3918311	3.337307908	2606.465174	555.5217686	3.621881106	2604.924512	796.7087054	2.900032008	2605.443687
4.993290533	2601.533525	37398.46648	3.382190952	2608.280392	709.739209	3.808602413	2606.747274	628.8230994	6.109077068	2598.78257	600.8848786	5.419251812	2602.188699	668.2305418	4.582288837	2606.262139	629.6799354	2.464217594	2608.125491	797.2474816	4.06120292	2596.744645	491.0364215	3.253396706	2608.029159	662.1452398	2.865169483	2605.883454	586.7474023	4.577432093	2605.066703	763.5092293	2.711383514	2608.871052	653.8622178	2.455406328	2607.729903	550.8427932	3.596565571	2605.948553	741.3918311	3.337307908	2606.465174	555.5217686	3.621881106	2604.924512	796.7087054	2.900032008	2605.443687
4.993290533	2601.533525	37398.46648	3.382190952	2608.280392	709.739209	3.808602413	2606.747274	628.8230994	6.109077068	2598.78257	600.8848786	5.419251812	2602.188699	668.2305418	4.582288837	2606.262139	629.6799354	2.464217594	2608.125491	797.2474816	4.06120292	2596.744645	491.0364215	3.253396706	2608.029159	662.1452398	2.865169483	2605.883454	586.7474023	4.577432093	2605.066703	763.5092293	2.711383514	2608.871052	653.8622178	2.455406328	2607.729903	550.8427932	3.596565571	2605.948553	741.3918311	3.337307908	2606.465174	555.5217686	3.621881106	2604.924512	796.7087054	2.900032008	2605.443687
4.993290533	2601.533525	37398.46648	3.382190952	2608.280392	709.739209	3.808602413	2606.747274	628.8230994	6.109077068	2598.78257	600.8848786	5.419251812	2602.188699	668.2305418	4.582288837	2606.262139	629.6799354	2.464217594	2608.125491	797.2474816	4.06120292	2596.744645	491.0364215	3.253396706	2608.029159	662.1452398	2.865169483	2605.883454	586.7474023	4.577432093	2605.066703	763.5092293	2.711383514	2608.871052	653.8622178	2.455406328	2607.729903	550.8427932	3.596565571	2605.948553	741.3918311	3.337307908	2606.465174	555.5217686	3.621881106	2604.924512	796.7087054	2.900032008	2605.443687
4.993290533	2601.533525	37398.46648	3.382190952	2608.280392	709.739209	3.808602413	2606.747274	628.8230994	6.109077068	2598.78257	600.8848786	5.419251812	2602.188699	668.2305418	4.582288837	2606.262139	629.6799354	2.464217594	2608.125491	797.2474816	4.06120292	2596.744645	491.0364215	3.253396706	2608.029159	662.1452398	2.865169483	2605.883454	586.7474023	4.577432093	2605.066703	763.5092293	2.711383514	2608.871052	653.8622178	2.455406328	2607.729903	550.8427932	3.596565571	2605.948553	741.3918311	3.337307908	2606.465174	555.5217686	3.621881106	2604.924512	796.7087054	2.900032008	2605.443687
4.993290533	2601.533525	37398.46648	3.382190952	2608.280392	709.739209	3.808602413	2606.747274	628.8230994	6.109077068	2598.78257	600.8848786	5.419251812	2602.188699	668.2305418	4.582288837	2606.262139	629.6799354	2.464217594	2608.125491	797.2474816	4.06120292	2596.744645	491.0364215	3.253396706	2608.029159	662.1452398	2.865169483	2605.883454	586.7474023	4.577432093	2605.066703	763.5092293	2.711383514	2608.871052	653.8622178	2.455406328	2607.729903	550.8427932	3.596565571	2605.948553	741.3918311	3.337307908	2606.465174	555.5217686	3.621881106	2604.924512	796.7087054	2.900032008	2605.443687
4.993290533	2601.533525	37398.46648	3.382190952	2608.280392	709.739209	3.808602413	2606.747274	628.8230994	6.109077068	2598.78257	600.8848786	5.419251812	2602.188699	668.2305418	4.582288837	2606.262139	629.6799354	2.464217594	2608.125491	797.2474816	4.06120292	2596.744645	491.0364215	3.253396706	2608.029159	662.1452398	2.865169483	2605.883454	586.7474023	4.577432093	2605.066703	763.5092293	2.711383514	2608.871052	653.8622178	2.455406328	2607.729903	550.8427932	3.596565571	2605.948553	741.3918311	3.337307908	2606.465174	555.5217686	3.621881106	2604.924512	796.7087054	2.900032008	2605.443687
4.993290533	2601.533525	37398.46648	3.382190952	2608.280392	709.739209	3.808602413	2606.747274	628.8230994	6.109077068	2598.78257	600.8848786	5.419251812	2602.188699	668.2305418	4.582288837	2606.262139	629.6799354	2.464217594	2608.125491	797.2474816	4.06120292	2596.744645	491.0364215	3.253396706	2608.029159	662.1452398	2.865169483	2605.883454	586.7474023	4.577432093	2605.066703	763.5092293	2.711383514	2608.871052	653.8622178	2.455406328	2607.729903	550.8427932	3.596565571	2605.948553	741.3918311	3.337307908	2606.465174	555.5217686	3.621881106	2604.924512	796.7087054	2.900032008	2605.443687
4.993290533	2601.533525	37398.46648	3.382190952	2608.280392	709.739209	3.808602413	2606.747274	628.8230994	6.109077068	2598.78257	600.8848786	5.419251812	2602.188699	668.2305418	4.582288837	2606.262139	629.6799354	2.464217594	2608.125491	797.2474816	4.06120292	2596.744645	491.0364215	3.253396706	2608.029159	662.1452398	2.865169483	2605.883454	586.7474023	4.577432093	2605.066703	763.5092293	2.711383514	2608.871052	653.8622178	2.455406328	2607.729903	550.8427932	3.596565571	2605.948553	741.3918311	3.337307908	2606.465174	555.5217686	3.621881106	2604.924512	796.7087054	2.900032008	2605.443687
4.993290533	2601.533525	37398.46648	3.382190952	2608.280392	709.739209	3.808602413	2606.747274	628.8230994	6.109077068	2598.78257	600.8848786	5.419251812	2602.188699	668.2305418	4.582288837	2606.262139	629.6799354	2.464217594	2608.125491	797.2474816	4.06120292	2596.744645	491.0364215	3.253396706	2608.029159	662.1452398	2.865169483	2605.883454	586.7474023	4.577432093	2605.066703	763.5092293	2.711383514	2608.871052	653.8622178	2.455406328	2607.729903	550.8427932	3.596565571	2605.948553	741.3918311	3.337307908	2606.465174	555.5217686	3.621881106	2604.924512	796.7087054	2.900032008	2605.443687
4.993290533	2601.533525	37398.46648	3.382190952	2608.280392	709.739209	3.808602413	2606.747274	628.8230994	6.109077068	2598.78257	600.8848786	5.419251812	2602.188699	668.2305418	4.582288837	2606.262139	629.6799354	2.464217594	2608.125491	797.2474816	4.06120292	2596.744645	491.0364215	3.253396706	2608.029159	662.1452398	2.865169483	2605.883454	586.7474023	4.577432093	2605.066703	763.5092293	2.711383514	2608.871052	653.8622178	2.455406328	2607.729903	550.8427932	3.596565571	2605.948553	741.3918311	3.337307908	2606.465174	555.5217686	3.621881106	2604.924512	796.7087054	2.900032008	2605.443687
4.993290533	2601.533525	37398.46648	3.382190952	2608.280392	709.739209	3.808602413	2606.747274	628.8230994	6.109077068	2598.78257	600.8848786	5.419251812	2602.188699	668.2305418	4.582288837	2606.262139	629.6799354	2.464217594	2608.125491	797.2474816	4.06120292	2596.744645	491.0364215	3.253396706	2608.029159	662.1452398	2.865169483	2605.883454	586.7474023	4.577432093	2605.066703	763.5092293	2.711383514	2608.871052	653.8622178	2.455406328	2607.729903	550.8427932	3.596565571	2605.948553	741.3918311	3.337307908	2606.465174	555.5217686	3.621881106	2604.924512	796.7087054	2.900032008	2605.443687
4.993290533	2601.533525	37398.46648	3.382190952	2608.280392	709.739209	3.808602413	2606.747274	628.8230994	6.109077068	2598.78257	600.8848786	5.419251812	2602.188699	668.2305418	4.582288837	2606.262139	629.6799354	2.464217594	2608.125491	797.2474816	4.06120292	2596.744645	491.0364215	3.253396706	2608.029159	662.1452398	2.865169483	2605.883454	586.7474023	4.577432093	2605.066703	763.5092293	2.711383514	2608.871052	653.8622178	2.455406328	2607.729903	550.8427932	3.596565571	2605.948553	741.3918311	3.337307908	2606.465174	555.5217686	3.621881106	2604.924512	796.7087054	2.900032008	2605.443687
4.993290533	2601.533525	37398.46648	3.382190952	2608.280392	709.739209	3.808602413	2606.747274	628.8230994	6.109077068	2598.78257	600.8848786	5.419251812	2602.188699	668.2305418	4.582288837	2606.262139	629.6799354	2.464217594	2608.125491	797.2474816	4.06120292	2596.744645	491.0364215	3.253396706	2608.029159	662.1452398	2.865169483	2605.883454	586.7474023	4.577432093	2605.066703	763.5092293	2.711383514	2608.871052	653.8622178	2.455406328	2607.729903	550.8427932	3.596565571	2605.948553	741.3918311	3.337307908	2606.465174	555.5217686	3.621881106	2604.924512	796.7087054	2.900032008	2605.443687
4.993290533	2601.533525	37398.46648	3.382190952	2608.280392	709.739209	3.808602413	2606.747274	628.8230994	6.109077068	2598.78257	600.8848786	5.419251812	2602.188699	668.2305418	4.582288837	2606.262139	629.6799354	2.464217594	2608.125491	797.2474816	4.06120292	2596.744645	491.0364215	3.253396706	2608.029159	662.1452398	2.865169483	2605.883454	586.7474023	4.577432093	2605.066703	763.5092293	2.711383514	2608.871052	653.8622178	2.455406328	2607.729903	550.8427932	3.596565571	2605.948553	741.3918311	3.337307908	2606.465174	555.5217686	3.621881106	2604.924512	796.7087054	2.900032008	2605.443687
4.993290533	2601.533525	37398.46648	3.382190952	2608.280392	709.739209	3.808602413	2606.747274	628.8230994	6.109077068	2598.78257	600.8848786	5.419251812	2602.188699	668.2305418	4.582288837	2606.262139	629.6799354	2.464217594	2608.125491	797.2474816	4.06120292	2596.744645	491.0364215	3.253396706	2608.029159	662.1452398	2.865169483	2605.883454	586.7474023	4.577432093	2605.066703	763.5092293	2.711383514	2608.871052	653.8622178	2.455406328	2607.729903	550.8427932	3.596565571	2605.948553	741.3918311	3.337307908	2606.465174	555.5217686	3.621881106	2604.924512	796.7087054	2.900032008	2605.443687
4.993290533	2601.533525	37398.46648	3.382190952	2608.280392	709.739209	3.808602413	2606.747274	628.8230994	6.109077068	2598.78257	600.8848786	5.419251812	2602.188699	668.2305418	4.582288837	2606.262139	629.6799354	2.464217594	2608.125491	797.2474816	4.06120292	2596.744645	491.0364215	3.253396706	2608.029159	662.1452398	2.865169483	2605.883454	586.7474023	4.577432093	2605.066703	763.5092293	2.711383514	2608.871052	653.8622178	2.455406328	2607.729903	550.8427932	3.596565571	2605.948553	741.3918311	3.337307908	2606.465174	555.5217686	3.621881106	2604.924512	796.7087054	2.900032008	2605.443687
4.993290533	2601.533525	37398.46648	3.382190952	2608.280392	709.739209	3.808602413	2606.747274	628.8230994	6.109077068	2598.78257	600.8848786	5.419251812	2602.188699	668.2305418	4.582288837	2606.262139	629.6799354	2.464217594	2608.125491	797.2474816	4.06120292	2596.744645	491.0364215	3.253396706	2608.029159	662.1452398	2.865169483	2605.883454	586.7474023	4.577432093	2605.066703	763.5092293	2.711383514	2608.871052	653.8622178	2.455406328	2607.729903	550.8427932	3.596565571	2605.948553	741.3918311	3.337307908	2606.465174	555.5217686	3.621881106	2604.924512	796.7087054	2.900032008	2605.443687
4.993290533	2601.533525	37398.46648	3.382190952	2608.280392	709.739209	3.808602413	2606.747274	628.8230994	6.109077068	2598.78257	600.8848786	5.419251812	2602.188699	668.2305418	4.582288837	2606.262139	629.6799354	2.464217594	2608.125491	797.2474816	4.06120292	2596.744645	491.0364215	3.253396706	2608.029159	662.1452398	2.865169483	2605.883454	586.7474023	4.577432093	2605.066703	763.5092293	2.711383514	2608.871052	653.8622178	2.455406328	2607.729903	550.8427932	3.596565571	2605.948553	741.3918311	3.337307908	2606.465174	555.5217686	3.621881106	2604.924512	796.7087054	2.900032008	2605.443687
4.993290533	2601.533525	37398.46648	3.382190952	2608.280392	709.739209	3.808602413	2606.747274	628.8230994	6.109077068	2598.78257	600.8848786	5.419251812	2602.188699	668.2305418	4.582288837	2606.262139	629.6799354	2.464217594	2608.125491	797.2474816	4.06120292	2596.744645	491.0364215	3.253396706	2608.029159	662.1452398	2.865169483	2605.883454	586.7474023	4.577432093	2605.066703	763.5092293	2.711383514	2608.871052	653.8622178	2.455406328	2607.729903	550.8427932	3.596565571	2605.948553	741.3918311	3.337307908	2606.465174	555.5217686	3.621881106	2604.924512	796.7087054	2.900032008	2605.443687
4.993290533	2601.533525	37398.46648	3.382190952	2608.280392	709.739209	3.808602413	2606.747274	628.8230994	6.109077068	2598.78257	600.8848786	5.419251812	2602.188699	668.2305418	4.582288837	2606.262139	629.6799354	2.464217594	2608.125491	797.2474816	4.06120292	2596.744645	491.0364215	3.253396706	2608.029159	662.1452398	2.865169483	2605.883454	586.7474023	4.577432093	2605.066703	763.5092293	2.711383514	2608.871052	653.8622178	2.455406328	2607.729903	550.8427932	3.596565571	2605.948553	741.3918311	3.337307908	2606.465174	555.5217686	3.621881106	2604.924512	796.7087054	2.900032008	2605.443687
4.993290533	2601.533525	37398.46648	3.382190952	2608.280392	709.739209	3.808602413	2606.747274	628.8230994	6.109077068	2598.78257	600.8848786	5.419251812	2602.188699	668.2305418	4.582288837	2606.262139	629.6799354	2.464217594	2608.125491	797.2474816	4.06120292	2596.744645	491.0364215	3.253396706	2608.029159	662.1452398	2.865169483	2605.883454	586.7474023	4.577432093	2605.066703	763.5092293	2.711383514	2608.871052	653.8622178	2.455406328	2607.729903	550.8427932	3.596565571	2605.948553	741.3918311	3.337307908	2606.465174	555.5217686	3.621881106	2604.924512	796.7087054	2.900032008	2605.443687
4.993290533	2601.533525	37398.46648	3.382190952	2608.280392	709.739209	3.808602413	2606.747274	628.8230994	6.109077068	2598.78257	600.8848786	5.419251812	2602.188699	668.2305418	4.582288837	2606.262139	629.6799354	2.464217594	2608.125491	797.2474816	4.06120292	2596.744645	491.0364215	3.253396706	2608.029159	662.1452398	2.865169483	2605.883454	586.7474023	4.577432093	2605.066703	763.5092293	2.711383514	2608.871052	653.8622178	2.455406328	2607.729903	550.8427932	3.596565571	2605.948553	741.3918311	3.337307908	2606.465174	555.5217686	3.621881106	2604.924512	796.7087054	2.900032008	2605.443687
4.993290533	2601.533525	37398.46648	3.382190952	2608.280392	709.739209	3.808602413	2606.747274	628.8230994	6.109077068	2598.78257	600.8848786	5.419251812	2602.188699	668.2305418	4.582288837	2606.262139	629.6799354	2.464217594	2608.125491	797.2474816	4.06120292	2596.744645	491.0364215	3.253396706	2608.029159	662.1452398	2.865169483	2605.883454	586.7474023	4.577432093	2605.066703	763.5092293	2.711383514	2608.871052	653.8622178	2.455406328	2607.729903	550.8427932	3.596565571	2605.948553	741.3918311	3.337307908	2606.465174	555.5217686	3.621881106	2604.924512	796.7087054	2.900032008	2605.443687
4.993290533	2601.533525	37398.46648	3.382190952	2608.280392	709.739209	3.808602413	2606.747274	628.8230994	6.109077068	2598.78257	600.8848786	5.419251812	2602.188699	668.2305418	4.582288837	2606.262139	629.6799354	2.464217594	2608.125491	797.2474816	4.06120292	2596.744645	491.0364215	3.253396706	2608.029159	662.1452398	2.865169483	2605.883454	586.7474023	4.577432093	2605.066703	763.5092293	2.711383514	2608.871052	653.8622178	2.455406328	2607.729903	550.8427932	3.596565571	2605.948553	741.3918311	3.337307908	2606.465174	555.5217686	3.621881106	2604.924512	796.7087054	2.900032008	2605.443687
4.993290533	2601.533525	37398.46648	3.382190952	2608.280392	709.739209	3.808602413	2606.747274	628.8230994	6.109077068	2598.78257	600.8848786	5.419251812	2602.188699	668.2305418	4.582288837	2606.262139	629.6799354	2.464217594	2608.125491	797.2474816	4.06120292	2596.744645	491.0364215	3.253396706	2608.029159	662.1452398	2.865169483	2605.883454	586.7474023	4.577432093	2605.066703	763.5092293	2.711383514	2608.871052	653.8622178	2.455406328	2607.729903	550.8427932	3.596565571	2605.948553	741.3918311	3.337307908	2606.465174	555.5217686	3.621881106	2604.924512	796.7087054	2.900032008	2605.443687
4.993290533	2601.533525	37398.46648	3.382190952	2608.280392	709.739209	3.808602413	2606.747274	628.8230994	6.109077068	2598.78257	600.8848786	5.419251812	2602.188699	668.2305418	4.582288837	2606.262139	629.6799354	2.464217594	2608.125491	797.2474816	4.06120292	2596.744645	491.0364215	3.253396706	2608.029159	662.1452398	2.865169483	2605.883454	586.7474023	4.577432093	2605.066703	763.5092293	2.711383514	2608.871052	653.8622178	2.455406328	2607.729903	550.8427932	3.596565571	2605.948553	741.3918311	3.337307908	2606.465174	555.5217686	3.621881106	2604.924512	796.7087054	2.900032008	2605.443687
4.993290533	2601.533525	37398.46648	3.382190952	2608.280392	709.739209	3.808602413	2606.747274	628.8230994	6.109077068	2598.78257	600.8848786	5.419251812	2602.188699	668.2305418	4.582288837	2606.262139	629.6799354	2.464217594	2608.125491	797.2474816	4.06120292	2596.744645	491.0364215	3.253396706	2608.029159	662.1452398	2.865169483	2605.883454	586.7474023	4.577432093	2605.066703	763.5092293	2.711383514	2608.871052	653.8622178	2.455406328	2607.729903	550.8427932	3.596565571	2605.948553	741.3918311	3.337307908	2606.465174	555.5217686	3.621881106	2604.924512	796.7087054	2.900032008	2605.443687
4.993290533	2601.533525	37398.46648	3.382190952	2608.280392	709.739209	3.808602413	2606.747274	628.8230994	6.109077068	2598.78257	600.8848786	5.419251812	2602.188699	668.2305418	4.582288837	2606.262139	629.6799354	2.464217594	2608.125491	797.2474816	4.06120292	2596.744645	491.0364215	3.253396706	2608.029159	662.1452398	2.865169483	2605.883454	586.7474023	4.577432093	2605.066703	763.5092293	2.711383514	2608.871052	653.8622178	2.455406328	2607.729903	550.8427932	3.596565571	2605.948553	741.3918311	3.337307908	2606.465174	555.5217686	3.621881106	2604.924512	796.7087054	2.900032008	2605.443687
4.993290533	2601.533525	37398.46648	3.382190952	2608.280392	709.739209	3.808602413	2606.747274	628.8230994	6.109077068	2598.78257	600.8848786	5.419251812	2602.188699	668.2305418	4.582288837	2606.262139	629.6799354	2.464217594	2608.125491	797.2474816	4.06120292	2596.744645	491.0364215	3.253396706	2608.029159	662.1452398	2.865169483	2605.883454	586.7474023	4.577432093	2605.066703	763.5092293	2.711383514	2608.871052	653.8622178	2.455406328	2607.729903	550.8427932	3.596565571	2605.948553	741.3918311	3.337307908	2606.465174	555.5217686	3.621881106	2604.924512	796.7087054	2.900032008	2605.443687
4.993290533	2601.533525	37398.46648	3.382190952	2608.280392	709.739209	3.808602413	2606.747274	628.8230994	6.109077068	2598.78257	600.8848786	5.419251812	2602.188699	668.2305418	4.582288837	2606.262139	629.6799354	2.464217594	2608.125491	797.2474816	4.06120292	2596.744645	491.0364215	3.253396706	2608.029159	662.1452398	2.865169483	2605.883454	586.7474023	4.577432093	2605.066703	763.5092293	2.711383514	2608.871052	653.8622178	2.455406328	2607.729903	550.8427932	3.596565571	2605.948553	741.3918311	3.337307908	2606.465174	555.5217686	3.621881106	2604.924512	796.7087054	2.900032008	2605.443687
4.993290533	2601.533525	37398.46648	3.382190952	2608.280392	709.739209	3.808602413	2606.747274	628.8230994	6.109077068	2598.78257	600.8848786	5.419251812	2602.188699	668.2305418	4.582288837	2606.262139	629.6799354	2.464217594	2608.125491	797.2474816	4.06120292	2596.744645	491.0364215	3.253396706	2608.029159	662.1452398	2.865169483	2605.883454	586.7474023	4.577432093	2605.066703	763.5092293	2.711383514	2608.871052	653.8622178	2.455406328	2607.729903	550.8427932	3.596565571	2605.948553	741.3918311	3.337307908	2606.465174	555.5217686	3.621881106	2604.924512	796.7087054	2.900032008	2605.443687
4.993290533	2601.533525	37398.46648	3.382190952	2608.280392	709.739209	3.808602413	2606.747274	628.8230994	6.109077068	2598.78257	600.8848786	5.419251812	2602.188699	668.2305418	4.582288837	2606.262139	629.6799354	2.464217594	2608.125491	797.2474816	4.06120292	2596.744645	491.0364215	3.253396706	2608.029159	662.1452398	2.865169483	2605.883454	586.7474023	4.577432093	2605.066703	763.5092293	2.711383514	2608.871052	653.8622178	2.455406328	2607.729903	550.8427932	3.596565571	2605.948553	741.3918311	3.337307908	2606.465174	555.5217686	3.621881106	2604.924512	796.7087054	2.900032008	2605.443687
4.993290533	2601.533525	37398.46648	3.382190952	2608.280392	709.739209	3.808602413	2606.747274	628.8230994	6.109077068	2598.78257	600.8848786	5.419251812	2602.188699	668.2305418	4.582288837	2606.262139	629.6799354	2.464217594	2608.125491	797.2474816	4.06120292	2596.744645	491.0364215	3.253396706	2608.029159	662.1452398	2.865169483	2605.883454	586.7474023	4.577432093	2605.066703	763.5092293	2.711383514	2608.871052	653.8622178	2.455406328	2607.729903	550.8427932	3.596565571	2605.948553	741.3918311	3.337307908	2606.465174	555.5217686	3.621881106	2604.924512	796.7087054	2.900032008	2605.443687
4.993290533	2601.533525	37398.46648	3.382190952	2608.280392	709.739209	3.808602413	2606.747274	628.8230994	6.109077068	2598.78257	600.8848786	5.419251812	2602.188699	668.2305418	4.582288837	2606.262139	629.6799354	2.464217594	2608.125491	797.2474816	4.06120292	2596.744645	491.0364215	3.253396706	2608.029159	662.1452398	2.865169483	2605.883454	586.7474023	4.577432093	2605.066703	763.5092293	2.711383514	2608.871052	653.8622178	2.455406328	2607.729903	550.8427932	3.596565571	2605.948553	741.3918311	3.337307908	2606.465174	555.5217686	3.621881106	2604.924512	796.7087054	2.900032008	2605.443687
4.993290533	2601.533525	37398.46648	3.382190952	2608.280392	709.739209	3.808602413	2606.747274	628.8230994	6.109077068	2598.78257	600.8848786	5.419251812	2602.188699	668.2305418	4.582288837	2606.262139	629.6799354	2.464217594	2608.125491	797.2474816	4.06120292	2596.744645	491.0364215	3.253396706	2608.029159	662.1452398	2.865169483	2605.883454	586.7474023	4.577432093	2605.066703	763.5092293	2.711383514	2608.871052	653.8622178	2.455406328	2607.729903	550.8427932	3.596565571	2605.948553	741.3918311	3.337307908	2606.465174	555.5217686	3.621881106	2604.924512	796.7087054	2.900032008	2605.443687
4.993290533	2601.533525	37398.46648	3.382190952	2608.280392	709.739209	3.808602413	2606.747274	628.8230994	6.109077068	2598.78257	600.8848786	5.419251812	2602.188699	668.2305418	4.582288837	2606.262139	629.6799354	2.464217594	2608.125491	797.2474816	4.06120292	2596.744645	491.0364215	3.253396706	2608.029159	662.1452398	2.865169483	2605.883454	586.7474023	4.577432093	2605.066703	763.5092293	2.711383514	2608.871052	653.8622178	2.455406328	2607.729903	550.8427932	3.596565571	2605.948553	741.3918311	3.337307908	2606.465174	555.5217686	3.621881106	2604.924512	796.7087054	2.900032008	2605.443687
4.993290533	2601.533525	37398.46648	3.382190952	2608.280392	709.739209	3.808602413	2606.747274	628.8230994	6.109077068	2598.78257	600.8848786	5.419251812	2602.188699	668.2305418	4.582288837	2606.262139	629.6799354	2.464217594	2608.125491	797.2474816	4.06120292	2596.744645	491.0364215	3.253396706	2608.029159	662.1452398	2.865169483	2605.883454	586.7474023	4.577432093	2605.066703	763.5092293	2.711383514	2608.871052	653.8622178	2.455406328	2607.729903	550.8427932	3.596565571	2605.948553	741.3918311	3.337307908	2606.465174	555.5217686	3.621881106	2604.924512	796.7087054	2.900032008	2605.443687
4.993290533	2601.533525	37398.46648	3.382190952	2608.280392	709.739209	3.808602413	2606.747274	628.8230994	6.109077068	2598.78257	600.8848786	5.419251812	2602.188699	668.2305418	4.582288837	2606.262139	629.6799354	2.464217594	2608.125491	797.2474816	4.06120292	2596.744645	491.0364215	3.253396706	2608.029159	662.1452398	2.865169483	2605.883454	586.7474023	4.577432093	2605.066703	763.5092293	2.711383514	2608.871052	653.8622178	2.455406328	2607.729903	550.8427932	3.596565571	2605.948553	741.3918311	3.337307908	2606.465174	555.5217686	3.621881106	2604.924512	796.7087054	2.900032008	2605.443687
4.993290533	2601.533525	37398.46648	0	2614	709.739209	0	2614	628.8230994	0	2614	600.8848786	0	2614	668.2305418	0	2614	629.6799354	0	2614	797.2474816	0	2614	491.0364215	0	2614	662.1452398	0	2614	586.7474023	0	2614	763.5092293	0	2614	653.8622178	0	2614	550.8427932	0	2614	741.3918311	0	2614	555.5217686	0	2614	796.7087054	0	2614
0	2614	37398.46648	8.80E-08	2614	740.8968117	0	2614	663.096898	1.853568222	2615.725124	630.3416269	1.667137739	2615.48317	695.477566	0.824368649	2616.421033	660.4949605	0	2611.161676	821.0795242	4.06120292	2609.08618	511.6948395	0.860367024	2612.951339	683.3151004	2.865169483	2610.062265	598.4709824	1.61142156	2614.244805	784.0254028	2.426528395	2609.602832	656.2363126	1.116283881	2610.121369	562.7518592	2.513463313	2609.257446	749.4904657	1.464493905	2610.961615	571.4452741	1.65687874	2610.1109	812.947426	2.900032008	2611.626607
3.38E-07	2614	57386	8.80E-08	2614	994.6417245	0	2614	886.4933595	1.853568222	2615.725124	655.0984694	1.667137739	2615.48317	715.9251356	0.824368649	2616.421033	704.9379712	0	2611.161676	902.8443633	4.06120292	2609.08618	536.5326762	0.860367024	2612.951339	704.7566432	2.865169483	2610.062265	630.9594722	1.61142156	2614.244805	800.1082895	2.426528395	2609.602832	704.6389743	1.116283881	2610.121369	583.7969302	2.513463313	2609.257446	770.3374637	1.464493905	2610.961615	583.5278512	1.65687874	2610.1109	826.8832798	2.900032008	2611.626607
3.38E-07	2614	57386	8.80E-08	2614	1012.707247	0	2614	912.9280586	1.853568222	2615.725124	907.2891815	1.667137739	2615.48317	943.6275243	0.824368649	2616.421033	903.2057483	0	2611.161676	933.7990255	4.06120292	2609.08618	546.7019858	0.860367024	2612.951339	774.7415323	2.865169483	2610.062265	683.4637667	1.61142156	2614.244805	806.3072158	2.426528395	2609.602832	743.481922	1.116283881	2610.121369	600.6812255	2.513463313	2609.257446	785.724248	1.464493905	2610.961615	617.1160878	1.65687874	2610.1109	831.806582	2.900032008	2611.626607
3.38E-07	2614	57386	8.80E-08	2614	1107.637158	0	2614	930.993581	1.853568222	2615.725124	925.3547039	1.667137739	2615.48317	1040.074357	0.824368649	2616.421033	922.6443273	0	2611.161676	951.8645479	4.06120292	2609.08618	711.2129331	0.860367024	2612.951339	855.2182986	2.865169483	2610.062265	794.2550324	1.61142156	2614.244805	819.6155184	2.426528395	2609.602832	767.0275768	1.116283881	2610.121369	629.5861441	2.513463313	2609.257446	802.773241	1.464493905	2610.961615	618.3795213	1.65687874	2610.1109	856.365085	2.900032008	2611.626607
3.38E-07	2614	57386	8.80E-08	2614	1122.514059	0	2614	981.5734554	1.853568222	2615.725124	982.1989669	1.667137739	2615.48317	1055.603452	0.824368649	2616.421033	940.7098497	0	2611.161676	979.5665483	4.06120292	2609.08618	771.0539724	0.860367024	2612.951339	887.3652496	2.865169483	2610.062265	907.7862015	1.61142156	2614.244805	871.084141	2.426528395	2609.602832	781.5805777	1.116283881	2610.121369	649.2096768	2.513463313	2609.257446	822.4317767	1.464493905	2610.961615	639.1645658	1.65687874	2610.1109	915.3404477	2.900032008	2611.626607
1.813620953	2615.370509	57384.62949	6.838260691	2633.484087	1165.163262	0	2614	1013.498452	1.853568222	2615.725124	1011.958874	1.667137739	2615.48317	1073.651657	0.824368649	2616.421033	987.5954581	0	2611.161676	995.7974898	4.06120292	2609.08618	789.0463853	0.860367024	2612.951339	945.7593465	2.865169483	2610.062265	932.0254369	1.61142156	2614.244805	913.0472473	2.426528395	2609.602832	792.3996667	1.116283881	2610.121369	662.0224183	2.513463313	2609.257446	869.9880437	1.464493905	2610.961615	678.7267086	1.65687874	2610.1109	935.8134239	2.900032008	2611.626607
7.355915362	2636.545621	57363.45438	10.90334992	2663.5346	1172.048658	0	2614	1025.923492	6.565584474	2632.254784	1038.243182	8.402361503	2643.741641	1106.038118	0.824368649	2616.421033	1016.797226	0	2611.161676	1046.794459	4.06120292	2609.08618	804.4716378	0.860367024	2612.951339	987.6181694	2.865169483	2610.062265	950.0909593	1.61142156	2614.244805	931.5586897	2.426528395	2609.602832	830.9107024	1.116283881	2610.121369	683.0552855	2.513463313	2609.257446	921.8676077	1.464493905	2610.961615	697.1041694	1.65687874	2610.1109	1003.954877	2.900032008	2611.626607
10.90334992	2663.5346	57336.4654	10.90334992	2701.033421	1172.048658	0	2614	1044.714145	8.448758663	2644.035877	1043.572845	10.90334992	2663.859708	1108.439313	0.824368649	2616.421033	1035.639761	0	2611.161676	1053.105687	4.06120292	2609.08618	874.7252373	0.860367024	2612.951339	1025.333326	2.865169483	2610.062265	958.0599697	1.61142156	2614.244805	948.1465599	2.426528395	2609.602832	838.0603405	1.116283881	2610.121369	713.245764	2.513463313	2609.257446	925.2371177	1.464493905	2610.961615	711.4117828	1.65687874	2610.1109	1054.528198	2.900032008	2611.626607
10.90334992	2726.157211	57273.84279	10.90334992	3028.133918	1172.048658	2.110262528	2615.855503	1062.032751	10.80497404	2662.938353	1046.079237	10.90334992	2695.615943	1108.152792	0.824368649	2616.421033	1042.112208	0	2611.161676	1065.794163	4.06120292	2609.08618	891.7677159	0.860367024	2612.951339	1058.75478	2.865169483	2610.062265	980.0882296	1.61142156	2614.244805	986.6186311	2.426528395	2609.602832	888.1657761	1.116283881	2610.121369	843.3252494	2.513463313	2609.257446	1008.6201	1.464493905	2610.961615	742.4744939	1.65687874	2610.1109	1077.815581	2.900032008	2611.626607
10.90334992	2794.974991	57205.02501	10.90334992	3047.184718	1172.048658	8.812136904	2646.355732	1092.42659	10.80497404	2699.655047	1046.413531	10.90334992	2722.671627	1107.908681	5.288686123	2627.792123	1071.304463	0	2611.161676	1080.07946	6.805911115	2621.51412	904.1776122	0.860367024	2612.951339	1064.932348	4.81254259	2616.292003	991.5525674	1.61142156	2614.244805	991.9579534	2.426528395	2609.602832	928.0116134	1.116283881	2610.121369	861.019104	2.513463313	2609.257446	1010.371037	1.464493905	2610.961615	771.8687931	1.65687874	2610.1109	1093.135933	2.900032008	2611.626607
10.90334992	3122.075489	56877.92451	10.90334992	3054.509823	1172.048658	10.90334992	2663.5346	1094.248745	10.80497404	2727.794466	1046.669731	10.90334992	2740.199416	1107.750535	8.946396806	2649.487046	1082.843957	0	2611.161676	1141.42713	9.306649128	2638.302992	910.0188046	2.189262334	2614.639938	1075.318257	6.931326317	2626.659802	1000.436302	1.61142156	2614.244805	1010.174225	2.426528395	2609.602832	951.0557739	1.116283881	2610.121369	870.915602	2.513463313	2609.257446	1027.405138	1.464493905	2610.961615	773.6018939	1.65687874	2610.1109	1100.906121	2.900032008	2611.626607
10.90334992	3155.522729	56844.47727	10.90334992	3131.282924	1147.259129	10.90334992	2710.963469	1094.248745	10.80497404	2748.46016	1046.857886	10.90334992	2774.963844	1107.436872	10.90334992	2665.672473	1084.439651	0	2611.161676	1200.836681	10.90334992	2651.748542	911.022365	10.90334992	2662.177509	1106.957975	8.15518658	2634.353045	1003.863206	1.61142156	2614.244805	1035.311769	2.426528395	2609.602832	964.6715414	1.116283881	2610.121369	921.0521811	2.513463313	2609.257446	1087.31423	1.464493905	2610.961615	857.8307001	1.65687874	2610.1109	1116.95031	2.900032008	2611.626607
10.90334992	3227.741149	56772.25885	10.90334992	3173.392862	1112.607138	10.90334992	3038.063967	1094.248745	10.80497404	2812.721726	1047.442967	10.90334992	2810.909036	1107.112555	10.90334992	2676.599043	1084.439651	0	2611.161676	1202.696771	10.90334992	2693.514193	910.8533431	10.90334992	2688.31216	1106.957975	10.01152079	2648.404496	1006.67864	1.61142156	2614.244805	1042.015557	2.426528395	2609.602832	965.1331004	1.116283881	2610.121369	936.517974	2.513463313	2609.257446	1101.692409	1.464493905	2610.961615	859.622966	1.65687874	2610.1109	1131.806746	2.900032008	2611.626607
10.90334992	3284.215491	56715.78451	10.90334992	3197.504392	1088.495608	10.90334992	3077.028649	1094.248745	10.80497404	3072.609381	1049.809162	10.90334992	2857.746338	1106.689964	10.90334992	2711.15169	1084.439651	2.998868026	2614.908846	1226.19769	10.90334992	2713.744406	910.7714733	10.90334992	2722.323657	1106.957975	10.01152079	2665.19513	1008.174355	1.61142156	2614.244805	1066.80284	2.426528395	2609.602832	974.2044167	2.257754564	2611.726104	945.0714063	2.513463313	2609.257446	1118.119987	1.464493905	2610.961615	890.9038024	1.65687874	2610.1109	1184.741116	2.900032008	2611.626607
10.90334992	3318.019601	56681.9804	10.90334992	3235.570373	1050.429627	10.90334992	3111.239162	1089.326431	10.80497404	3095.341144	1050.016128	10.90334992	2908.841577	1106.228955	10.90334992	2748.845487	1084.439651	10.85922504	2660.296162	1252.23056	10.90334992	2748.480586	910.6308991	10.90334992	2739.624162	1106.957975	10.01152079	2685.276527	1009.963211	1.61142156	2614.244805	1092.465298	2.426528395	2609.602832	1037.85356	3.820287968	2615.683248	955.0195494	4.888677081	2616.58314	1131.641291	1.464493905	2610.961615	915.1046752	1.65687874	2610.1109	1194.564673	2.900032008	2611.626607
10.90334992	3354.896812	56645.10319	10.90334992	3277.096898	1008.903102	10.90334992	3132.463868	1083.21868	10.80497404	3111.456638	1049.050585	10.90334992	3042.874633	1105.019637	10.90334992	2779.442711	1084.439651	10.85922504	2684.483861	1252.328843	10.90334992	2764.968817	910.5641727	10.90334992	2750.720938	1106.957975	10.01152079	2741.538811	1014.975072	1.61142156	2614.244805	1107.944172	4.753041048	2616.562565	1052.032811	8.634748251	2640.668363	972.8792462	6.43863791	2623.898513	1137.929759	1.464493905	2610.961615	945.4800189	3.443221909	2613.906954	1206.999556	7.36204994	2630.705604
10.90334992	3608.641725	56391.35828	10.90334992	3500.49336	785.5066405	10.90334992	3143.729627	1079.442985	10.80497404	3136.870947	1045.773854	10.90334992	3059.680057	1103.680194	10.90334992	2855.983362	1084.439651	10.85922504	2744.940159	1252.574498	10.90334992	2829.029644	910.3049243	10.90334992	2770.353868	1106.957975	10.01152079	2802.915847	1020.442556	1.61142156	2614.244805	1134.42863	10.67903185	2654.666866	1067.772803	10.53227204	2655.822479	974.6115616	9.768142063	2646.382072	1144.668903	1.464493905	2610.961615	953.0625213	5.844057839	2623.197469	1219.523337	10.90334992	2657.656963
10.90334992	3626.707247	56373.29275	10.90334992	3526.928059	762.5987354	10.90334992	3199.667449	1058.045116	10.80497404	3151.834122	1042.885722	10.90334992	3138.009534	1091.900731	10.90334992	2939.482253	1084.439651	10.85922504	2885.951377	1253.147477	10.90334992	2879.816219	910.0993956	10.90334992	2782.250855	1106.957975	10.01152079	2943.688945	1032.982663	3.511659466	2618.301086	1146.22591	10.67903185	2666.676921	1068.02508	10.53227204	2667.671056	974.7766632	10.90334992	2656.159755	1144.854818	2.828053136	2613.400424	963.0131816	6.435335923	2626.222692	1221.87054	10.90334992	2677.998346
10.90334992	3721.637158	56278.36284	10.90334992	3544.993581	751.0007953	10.90334992	3246.066751	1031.241335	10.80497404	3162.786203	1040.069947	10.90334992	3197.667464	1067.960379	10.90334992	3075.945985	1084.439651	10.85922504	2898.282245	1252.552879	10.90334992	2906.208302	909.9925892	10.90334992	2809.130722	1106.957975	10.01152079	2948.750119	1033.433514	5.688722614	2626.646841	1156.043248	10.67903185	2686.180034	1068.434752	10.53227204	2691.829475	975.1132938	10.90334992	2673.569099	1144.26232	4.505652993	2618.526684	973.1298033	8.957943822	2642.402363	1228.6116	10.90334992	2690.675089
10.90334992	3736.514059	56263.48594	10.90334992	3595.573455	736.052353	10.90334992	3270.823593	1012.108672	10.80497404	3177.321669	1036.332885	10.90334992	3235.568934	1043.240892	10.90334992	3102.189966	1081.542911	10.85922504	2915.434658	1250.828993	10.90334992	3040.844904	909.4477269	10.90334992	2827.227782	1106.957975	10.01152079	2966.149358	1034.983443	6.96938123	2633.401303	1159.973236	10.67903185	2705.914388	1068.849282	10.53227204	2707.764412	975.3353359	10.90334992	2696.89817	1143.468352	7.118155431	2631.179696	984.2143153	10.90334992	2658.501647	1230.188519	10.90334992	2702.777747
10.90334992	3798.647349	56201.35265	10.90334992	3627.498452	734.7668665	10.90334992	3523.014306	759.9179603	10.80497404	3192.563174	1031.419404	10.90334992	3235.942074	1042.996943	10.90334992	3116.508917	1078.381936	10.85922504	2984.048847	1243.932995	10.90334992	3057.583059	909.3799891	10.90334992	2854.33374	1106.957975	10.01152079	3029.034745	1040.585291	10.90334992	2662.697455	1163.497925	10.67903185	2717.508673	1069.092825	10.53227204	2718.191793	975.4806342	10.90334992	2703.861861	1143.231354	8.644884519	2641.207151	988.0589117	10.90334992	2670.372968	1230.188519	10.90334992	2722.626416
10.90334992	3835.583258	56164.41674	10.90334992	3639.923492	734.2665619	10.90334992	3541.079828	741.8524379	10.80497404	3211.016025	1024.266144	10.90334992	3276.915993	1009.084007	10.90334992	3181.611646	1064.010207	10.85922504	3012.250459	1237.726368	10.90334992	3119.405334	909.1297999	10.90334992	2880.218853	1106.957975	10.01152079	3076.148759	1044.782221	10.90334992	2684.428678	1161.720441	10.67903185	2748.598291	1069.745877	10.53227204	2736.071576	975.7297764	10.90334992	2718.080828	1142.747435	10.90334992	2659.602572	990.1841891	10.90334992	2682.205295	1230.188519	10.90334992	2734.0981
10.90334992	3873.082079	56126.91792	10.90334992	3658.714145	733.5099407	10.90334992	3597.924091	685.0081749	10.80497404	3221.517199	1019.72308	10.90334992	3321.359004	964.6409961	10.90334992	3230.893005	1042.916658	10.85922504	3032.016411	1229.356158	10.90334992	3145.60447	909.0237744	10.90334992	2891.848642	1106.957975	10.01152079	3088.015297	1045.839296	10.90334992	2725.657983	1158.348129	10.67903185	2766.818537	1070.128602	10.53227204	2757.675811	976.0308162	10.90334992	2799.568028	1139.97415	10.90334992	2671.592336	990.1841891	10.90334992	2739.940831	1230.188519	10.90334992	2761.196955
10.90334992	4200.182576	55799.81742	10.90334992	3677.888254	732.7378792	10.90334992	3627.683998	666.4788931	10.80497404	3270.419241	996.3675439	10.90334992	3519.626781	766.373219	10.90334992	3250.680015	1028.699462	10.85922504	3043.725695	1222.834987	10.90334992	3160.978152	908.9615585	10.90334992	2924.757799	1106.957975	10.01152079	3102.658832	1047.143746	10.90334992	2747.801503	1156.536921	10.67903185	2812.434998	1071.086797	10.53227204	2830.007356	977.0387054	10.90334992	2863.496897	1137.798434	10.90334992	2690.352417	990.1841891	10.90334992	2802.925045	1230.188519	10.90334992	2772.169765
10.90334992	4219.233376	55780.76662	10.90334992	3738.782322	730.285929	10.90334992	3670.497966	655.5036627	10.80497404	3310.960736	969.9658117	10.90334992	3539.06536	746.93464	10.90334992	3263.627726	1017.613789	10.85922504	3070.716911	1206.462894	10.90334992	3206.916716	908.7756492	10.90334992	2966.425535	1106.957975	10.01152079	3103.261471	1047.195618	10.90334992	2777.488379	1154.108711	10.67903185	2852.502272	1071.928429	10.53227204	2874.105353	977.65318	10.90334992	2886.704653	1137.008596	10.90334992	2699.498842	990.1841891	10.90334992	2823.973189	1230.188519	10.90334992	2783.800207
10.90334992	4226.55848	55773.44152	10.90334992	3757.783345	729.520837	10.90334992	3687.608722	654.8146838	10.80497404	3331.408305	951.3088724	10.90334992	3557.130882	728.8691176	10.90334992	3266.58275	1014.658765	10.85922504	3087.781066	1194.877624	10.90334992	3239.931613	908.6420409	10.90334992	2981.119515	1106.957975	10.01152079	3120.206397	1047.170844	10.90334992	2795.414382	1152.642471	10.67903185	2884.466495	1072.599852	10.53227204	2908.914496	978.138221	10.90334992	2902.240639	1136.479854	10.90334992	2761.299429	990.1841891	10.90334992	2836.770174	1230.188519	10.90334992	2796.20117
3.862110097	4278.542053	55721.45795	10.90334992	3805.212214	727.6110742	10.90334992	3709.01759	653.952638	10.80497404	3559.110694	723.6064837	10.90334992	3604.016491	681.9835092	10.90334992	3282.650115	998.5914002	10.85922504	3120.781019	1161.877671	10.90334992	3256.415235	907.4325723	10.90334992	2994.891693	1106.957975	10.01152079	3130.448873	1046.290076	10.90334992	2863.96077	1147.035784	10.67903185	2919.336557	1073.332314	10.53227204	2930.045856	978.4326716	10.90334992	2926.448537	1135.655977	10.90334992	2775.406692	990.1841891	10.90334992	2895.092682	1230.188519	10.90334992	2857.753504
3.862110097	4278.542053	55721.45795	10.90334992	4132.312712	714.4401008	10.90334992	3746.068578	652.4607492	10.80497404	3655.557526	627.1596513	10.90334992	3633.218258	657.0855174	10.90334992	3351.99968	929.2418359	10.85922504	3145.618856	1137.039834	10.90334992	3270.174399	905.4691255	10.90334992	3028.680493	1106.957975	10.01152079	3192.710506	1040.93609	10.90334992	2938.738647	1140.919399	10.67903185	2975.037821	1074.502345	10.53227204	2969.983877	978.9891799	10.90334992	2947.526231	1134.938632	10.90334992	2802.611132	990.1841891	10.90334992	2912.755913	1230.188519	10.90334992	2910.717154
3.862110097	4278.542053	55721.45795	10.90334992	4171.277394	712.8711555	10.90334992	3774.464197	651.317376	10.80497404	3671.086622	612.8699119	10.90334992	3652.060794	645.5889172	10.90334992	3386.883753	894.3577628	10.85922504	3155.788165	1126.870525	10.90334992	3296.266439	901.745765	10.90334992	3042.914168	1106.957975	10.01152079	3223.327151	1033.627197	10.90334992	2942.417198	1140.618515	10.67903185	3018.946209	1075.424662	10.53227204	3013.552625	979.5962798	10.90334992	2971.472374	1134.123664	10.90334992	2870.018855	990.1841891	10.90334992	2927.50464	1229.273649	10.90334992	2950.147272
3.862110097	4278.542053	55721.45795	7.765735	4200.565593	716.4159545	10.90334992	3795.318046	650.4776784	10.80497404	3689.134827	599.3765756	10.90334992	3658.53324	642.4667596	10.90334992	3405.372973	875.8685424	10.85922504	3320.299113	962.3595774	10.90334992	3317.707982	896.7524549	10.90334992	3062.070099	1105.414653	10.01152079	3250.460209	1019.333307	10.90334992	2974.877573	1137.96345	10.67903185	3031.095334	1075.67986	10.53227204	3023.732574	979.7381302	10.90334992	2985.428023	1133.648706	10.90334992	2915.727881	990.1841891	10.90334992	2943.064895	1227.343231	10.90334992	2987.557444
3.862110097	4278.542053	55721.45795	7.765735	4215.682547	721.6690757	10.90334992	3860.164693	647.8665743	10.80497404	3749.779759	578.5632275	10.90334992	3699.096587	632.5292217	10.90334992	3432.2412	849.0003157	10.85922504	3380.140152	902.5185381	10.90334992	3387.692871	874.1431847	10.90334992	3073.223457	1103.617483	10.01152079	3265.956406	1009.072338	10.90334992	3006.976257	1135.337968	10.67903185	3041.858178	1075.905938	10.53227204	3036.602455	979.9174629	10.90334992	3032.73166	1132.038803	10.90334992	2966.182371	990.1841891	10.90334992	2957.923787	1225.499825	10.90334992	3005.098844
3.862110097	4278.542053	55721.45795	6.732496632	4223.172612	724.9911455	10.90334992	4122.418543	637.3067051	10.80497404	3772.299021	577.8532457	10.90334992	3732.331003	631.1910104	10.90334992	3514.006039	767.2354766	10.85922504	3398.132565	884.5261252	10.90334992	3468.169637	820.9054171	10.90334992	3136.23122	1093.46488	10.01152079	3280.385599	999.5178977	10.90334992	3031.767227	1133.310215	10.67903185	3056.058272	1076.204218	10.53227204	3052.039737	980.1325706	10.90334992	3045.181325	1130.963222	10.90334992	3001.979603	990.1841891	10.90334992	2964.251253	1224.546447	10.90334992	3017.775587
3.862110097	4278.542053	55721.45795	6.732496632	4257.712565	744.136631	10.90334992	4145.357272	636.3830581	10.80497404	3803.768734	576.8610764	10.90334992	3750.112123	630.4750388	10.90334992	3544.960701	736.2808144	10.85922504	3413.557817	869.1008727	10.90334992	3500.316588	788.7584662	10.90334992	3181.434237	1077.587407	10.01152079	3305.857135	979.4151203	10.90334992	3045.09817	1131.472391	10.67903185	3070.565734	1076.508954	10.53227204	3100.562526	980.8087016	10.90334992	3057.463011	1128.624668	10.90334992	3013.507408	990.1841891	10.90334992	2976.102835	1221.854589	10.90334992	3029.515744
3.862110097	4278.542053	55721.45795	2.476987786	4277.308086	769.0721053	9.411861462	4160.507224	636.8405152	10.80497404	3830.580307	576.0157677	10.90334992	3761.038693	630.0350713	10.90334992	3563.026224	718.215292	10.85922504	3483.811417	841.4334779	10.90334992	3558.710685	730.3643692	10.90334992	3192.630856	1070.998706	10.01152079	3329.380369	955.8918867	10.90334992	3074.902001	1125.692564	10.67903185	3087.561962	1075.59945	10.53227204	3129.021567	981.2052583	10.90334992	3074.713967	1124.448827	10.90334992	3034.56946	990.1841891	10.90334992	2997.473465	1215.935433	10.90334992	3083.172711
3.862110097	4278.542053	55721.45795	2.476987786	4277.308086	769.0721053	9.411861462	4182.644802	639.3159901	10.80497404	3847.949951	575.4681418	10.90334992	3795.591341	628.6437803	10.90334992	3590.728224	690.5132916	10.85922504	3500.853895	840.8137095	10.90334992	3600.569508	688.5055464	10.90334992	3208.533248	1060.892014	10.01152079	3368.575932	916.6963233	10.90334992	3092.836968	1120.861598	10.67903185	3107.270856	1073.076126	10.53227204	3144.688941	981.4235721	10.90334992	3092.071161	1120.24727	10.90334992	3060.300235	990.1841891	10.90334992	3010.023582	1211.79691	10.90334992	3112.176632
3.862110097	4278.542053	55721.45795	2.476987786	4277.308086	769.0721053	8.027020071	4194.719844	641.7323676	10.80497404	3882.400716	574.3819866	10.90334992	3833.285138	627.1260082	10.90334992	3606.959165	677.0622841	10.85922504	3525.691732	839.9104545	10.90334992	3638.284665	650.7903897	10.90334992	3241.021738	1040.244105	10.01152079	3398.270208	887.0020472	10.90334992	3139.934254	1104.622865	10.67903185	3118.675101	1071.045828	10.53227204	3158.409248	981.614755	10.90334992	3110.572102	1114.329265	10.90334992	3061.343819	990.1841891	10.90334992	3023.89967	1206.488708	10.90334992	3124.753502
3.862110097	4278.542053	55721.45795	2.476987786	4277.308086	769.0721053	8.027020071	4202.85615	644.2028481	10.80497404	3918.021592	573.2589404	10.90334992	3863.882362	625.8939856	10.90334992	3657.956135	652.1029127	10.85922504	3548.321796	839.0874875	10.90334992	3671.706119	617.3689357	10.90334992	3293.526032	987.7398101	10.01152079	3414.353095	870.9191605	10.90334992	3172.382024	1089.007032	10.67903185	3129.726491	1068.525775	10.53227204	3176.427007	981.8658198	10.90334992	3121.870902	1109.835875	10.90334992	3082.643677	990.1841891	10.90334992	3065.431691	1190.600918	10.90334992	3137.850303
3.862110097	4278.542053	55721.45795	2.476987786	4277.308086	769.0721053	8.027020071	4213.654554	647.4816392	10.80497404	3964.436302	571.7955888	10.90334992	3940.423012	622.8120127	10.90334992	3664.267362	650.8394342	10.85922504	3562.770907	838.5620298	10.90334992	3677.883686	611.1913682	10.90334992	3404.317298	876.9485445	10.01152079	3420.552021	864.7202342	10.90334992	3184.666403	1081.418604	10.67903185	3143.675642	1065.344945	10.53227204	3196.413769	980.3437482	10.90334992	3135.054609	1104.592881	10.90334992	3129.71163	990.1841891	10.90334992	3080.958734	1183.647179	10.90334992	3154.538242
3.862110097	4278.542053	55721.45795	2.476987786	4277.308086	769.0721053	6.616419282	4223.982578	651.9145902	10.80497404	4015.070532	570.1992052	10.90334992	4023.921903	619.4498604	10.90334992	3676.955838	649.5159718	10.85922504	3604.367536	837.049323	10.90334992	3689.958195	599.1168594	10.90334992	3517.848467	763.4173754	10.01152079	3433.860324	851.4119316	10.90334992	3202.190001	1070.593754	10.67903185	3158.572696	1060.974978	10.53227204	3198.636877	979.9741737	10.90334992	3149.96009	1097.730739	10.90334992	3160.28837	990.1841891	10.90334992	3093.61021	1176.48188	10.90334992	3172.059673
3.862110097	4278.542053	55721.45795	2.476987786	4277.308086	769.0721053	6.616419282	4235.28217	658.4860723	10.80497404	4147.89427	566.0115711	10.90334992	4160.385636	613.9550349	10.90334992	3691.241136	648.9407625	10.85922504	3624.51588	836.3166066	10.90334992	3769.135484	519.9395709	10.90334992	3542.087702	739.17814	10.01152079	3485.328946	799.943309	10.90334992	3222.965096	1055.945108	10.67903185	3172.873228	1055.845972	10.53227204	3215.219168	977.2174961	10.90334992	3161.986943	1091.439892	10.90334992	3179.835474	988.5771924	10.90334992	3106.506964	1167.791896	10.90334992	3194.026235
3.862110097	4278.542053	55721.45795	2.476987786	4277.308086	769.0721053	5.644535981	4241.240279	662.6980588	9.263665709	4163.360251	566.67433	8.496384979	4183.732877	615.7950393	10.90334992	3752.588806	646.4705476	10.85922504	3659.111485	835.0584996	10.90334992	3795.270135	493.8049196	10.90334992	3560.153225	721.1126176	10.01152079	3527.292053	757.9802027	10.90334992	3247.635435	1033.834536	10.67903185	3193.918299	1048.297979	10.53227204	3224.882657	975.1901013	10.90334992	3182.406889	1080.758897	10.90334992	3191.558608	986.6496398	10.90334992	3122.790335	1155.936737	10.90334992	3197.330952
3.862110097	4278.542053	55721.45795	2.476987786	4277.308086	769.0721053	5.644535981	4266.786784	684.5118229	9.263665709	4229.910265	575.2997914	8.496384979	4194.890853	618.3794495	10.90334992	3811.998357	644.0783726	10.85922504	3675.53299	834.4613137	10.90334992	3829.281631	465.6316751	10.90334992	3568.122235	713.1436071	10.01152079	3545.803495	739.4687603	10.90334992	3262.733269	1018.736701	10.67903185	3210.802594	1040.992393	10.53227204	3236.892449	972.1473407	10.90334992	3194.489466	1073.824901	10.90334992	3208.422909	983.876761	10.90334992	3130.025543	1150.448955	10.90334992	3210.900463
3.862110097	4278.542053	55721.45795	2.476987786	4277.308086	769.0721053	1.892421909	4280.926547	709.6353728	3.792142701	4265.627843	596.8379672	8.496384979	4245.621853	630.1297625	10.90334992	3813.858447	644.0034745	10.85922504	3739.334569	832.1410997	10.90334992	3846.582137	455.7812129	10.90334992	3590.150495	701.5926649	10.01152079	3562.391365	722.8808901	10.90334992	3265.839144	1015.630826	10.67903185	3239.707513	1026.34592	10.53227204	3249.248024	969.0169738	10.90334992	3228.077703	1052.842299	10.90334992	3225.371777	979.8817977	10.90334992	3144.469977	1138.176045	10.90334992	3228.960164
3.862110097	4278.542053	55721.45795	2.476987786	4277.308086	769.0721053	1.892421909	4280.926547	709.6353728	3.792142701	4278.809827	620.0313195	3.976548444	4273.809663	649.2389569	10.90334992	3841.106536	642.9063076	10.85922504	3789.915614	830.3016647	10.90334992	3857.678913	451.0533894	10.90334992	3607.84457	695.8617037	10.01152079	3600.863436	684.408819	10.90334992	3314.241806	967.2281643	10.67903185	3259.331045	1014.714095	10.53227204	3265.32577	963.7784353	10.90334992	3229.341136	1052.046317	10.90334992	3242.828378	974.5227857	10.90334992	3157.621228	1125.024795	10.90334992	3237.817652
3.862110097	4278.542053	55721.45795	2.476987786	4277.308086	769.0721053	1.892421909	4280.926547	709.6353728	3.757920188	4278.939018	620.2602437	2.161784167	4279.379476	662.659413	10.90334992	3912.526722	640.0305144	10.85922504	3816.200891	829.345772	10.90334992	3877.311843	445.7336175	10.90334992	3627.096104	693.2160061	10.01152079	3606.202759	679.0694966	10.90334992	3353.084754	928.3852166	10.67903185	3272.143787	1006.016993	10.53227204	3282.027814	957.1261075	10.90334992	3250.126181	1031.261273	10.90334992	3263.719268	968.1094795	10.90334992	3171.221047	1111.424975	10.90334992	3249.381086
3.862110097	4278.542053	55721.45795	2.476987786	4277.308086	769.0721053	1.892421909	4280.926547	709.6353728	3.757920188	4278.939018	620.2602437	2.161784167	4279.379476	662.659413	10.90334992	3936.812704	639.0526192	10.85922504	3950.292631	824.4693796	10.90334992	3889.20883	444.4031667	10.90334992	3638.216251	692.7682442	10.01152079	3624.41903	664.3645267	10.90334992	3376.630409	904.8395618	10.67903185	3293.176654	989.80063	10.53227204	3303.660321	948.5100048	10.90334992	3289.688324	991.69913	10.90334992	3286.965279	958.7004475	10.90334992	3187.745719	1094.900303	10.90334992	3261.407199
3.862110097	4278.542053	55721.45795	2.476987786	4277.308086	769.0721053	1.892421909	4280.926547	709.6353728	3.757920188	4278.939018	620.2602437	2.161784167	4279.379476	662.659413	10.90334992	3997.514658	636.6084046	10.85922504	3966.963048	823.8631417	10.90334992	3916.088697	443.0111369	10.90334992	3655.083136	692.089085	10.01152079	3649.556575	650.5962133	10.90334992	3391.18341	890.2865609	10.67903185	3323.367133	959.6101515	10.53227204	3317.255099	942.2622353	10.90334992	3308.065784	973.3216692	10.90334992	3300.817289	951.7394331	10.90334992	3208.191786	1074.454236	10.90334992	3273.077173
3.862110097	4278.542053	55721.45795	2.476987786	4277.308086	769.0721053	1.892421909	4280.926547	709.6353728	3.757920188	4278.939018	620.2602437	2.161784167	4279.379476	662.659413	10.90334992	4139.098854	630.9073993	10.85922504	4028.535134	821.6240056	10.90334992	3934.185757	442.073943	10.90334992	3673.369484	691.35277	10.01152079	3656.260363	648.2022198	10.90334992	3402.002498	879.4674719	10.67903185	3453.446618	829.5306662	10.53227204	3329.520787	935.195547	10.90334992	3322.373398	959.0140558	10.90334992	3318.673909	942.765992	10.90334992	3220.817412	1061.828611	10.90334992	3288.182803
3.862110097	4278.542053	55721.45795	2.476987786	4277.308086	769.0721053	1.892421909	4280.926547	709.6353728	3.757920188	4278.939018	620.2602437	2.161784167	4279.379476	662.659413	9.767829902	4150.835124	631.053572	10.85922504	4054.628244	820.6751011	10.90334992	3961.291715	440.6702046	10.90334992	3695.239738	690.4721461	10.01152079	3681.047645	644.023115	10.90334992	3440.513534	840.9564363	10.67903185	3471.140473	811.8368115	10.53227204	3347.340384	923.9438785	10.90334992	3353.436109	927.9513447	10.90334992	3330.43075	936.2765157	10.90334992	3244.06355	1038.582473	10.90334992	3304.767619
3.862110097	4278.542053	55721.45795	2.476987786	4277.308086	769.0721053	1.892421909	4280.926547	709.6353728	3.757920188	4278.939018	620.2602437	2.161784167	4279.379476	662.659413	9.767829902	4166.263652	632.1536913	10.85922504	4069.939711	820.118283	10.90334992	3987.176828	439.3296902	10.90334992	3756.513883	688.0048917	10.01152079	3706.710103	643.5042935	10.90334992	3447.663172	833.8067982	10.67903185	3481.036971	801.9403135	10.53227204	3358.747912	916.1543705	10.90334992	3382.830408	898.5570455	10.90334992	3342.074277	928.7036578	10.90334992	3259.68518	1022.960842	10.90334992	3314.657941
3.862110097	4278.542053	55721.45795	2.476987786	4277.308086	769.0721053	1.892421909	4280.926547	709.6353728	3.757920188	4278.939018	620.2602437	2.161784167	4279.379476	662.659413	9.767829902	4227.981842	636.5544592	10.85922504	4115.692366	818.4544377	10.90334992	3998.806616	438.7274174	10.90334992	3823.358402	685.3133416	10.01152079	3722.188978	643.1913549	10.90334992	3497.768608	783.7013625	10.67903185	3531.17355	751.8037345	10.53227204	3379.59491	900.8473048	10.90334992	3384.563509	896.8239447	10.90334992	3356.161626	918.8514929	10.90334992	3272.58356	1010.062462	10.90334992	3334.262176
3.862110097	4278.542053	55721.45795	2.476987786	4277.308086	769.0721053	1.892421909	4280.926547	709.6353728	3.757920188	4278.939018	620.2602437	2.161784167	4279.379476	662.659413	7.170811006	4249.976828	641.7355042	10.85922504	4148.573654	817.2586738	10.90334992	4031.715774	437.0231482	10.90334992	3976.671609	679.1400579	10.01152079	3748.673436	642.655915	10.90334992	3537.614445	743.8555253	10.67903185	3546.639343	736.3379415	10.53227204	3394.981694	888.4823018	10.90334992	3468.792315	812.5951385	10.90334992	3361.669958	914.9991715	10.90334992	3298.437465	984.2085578	10.90334992	3354.054365
3.862110097	4278.542053	55721.45795	2.476987786	4277.308086	769.0721053	1.892421909	4280.926547	709.6353728	3.757920188	4278.939018	620.2602437	2.161784167	4279.379476	662.659413	5.350611947	4261.372569	649.3869038	9.347430828	4163.847807	817.8044157	10.90334992	4073.383509	434.8652978	10.90334992	3982.183633	678.9181117	10.01152079	3764.526995	642.3354013	10.90334992	3560.658606	720.8113647	10.67903185	3556.797511	726.1797734	10.53227204	3412.030687	871.4333088	10.90334992	3470.584581	810.8028726	10.90334992	3373.009095	906.5282361	10.90334992	3316.439051	966.2069717	10.90334992	3369.174691
3.862110097	4278.542053	55721.45795	2.476987786	4277.308086	769.0721053	1.892421909	4280.926547	709.6353728	3.757920188	4278.939018	620.2602437	2.161784167	4279.379476	662.659413	4.272331986	4266.560682	655.4822539	9.347430828	4175.643525	819.2138383	10.90334992	4088.07749	434.1043395	10.90334992	4001.132802	678.1551077	10.01152079	3782.690089	641.9681955	10.90334992	3574.274373	707.1955973	10.67903185	3570.702797	712.2744867	10.53227204	3431.689223	851.7747731	10.90334992	3501.865417	779.5220362	10.90334992	3383.916524	897.359257	10.90334992	3337.124079	945.5219429	10.90334992	3384.869972
3.862110097	4278.542053	55721.45795	2.476987786	4277.308086	769.0721053	1.892421909	4280.926547	709.6353728	3.757920188	4278.939018	620.2602437	2.161784167	4279.379476	662.659413	4.272331986	4277.179804	670.8727824	9.347430828	4198.012204	821.8865812	10.90334992	4101.849668	433.3911186	10.90334992	4069.620036	675.3974123	10.01152079	3793.37454	641.7521865	10.90334992	3574.735932	706.7340382	10.67903185	3613.54761	669.4296745	10.53227204	3479.24549	804.2185061	10.90334992	3526.06629	755.3211634	10.90334992	3401.633218	879.6425632	10.90334992	3429.876786	852.7692366	10.90334992	3410.626455
3.862110097	4278.542053	55721.45795	2.476987786	4277.308086	769.0721053	1.892421909	4280.926547	709.6353728	3.757920188	4278.939018	620.2602437	2.161784167	4279.379476	662.659413	4.272331986	4277.179804	670.8727824	7.380921179	4214.460437	826.0165296	10.90334992	4135.638468	431.6412953	10.90334992	4120.930981	673.3313345	10.01152079	3826.195381	641.0886429	10.90334992	3583.807248	698.0780315	10.67903185	3630.43404	656.3532732	10.53227204	3531.125054	752.3389421	10.90334992	3556.441634	724.9458197	10.90334992	3423.058326	858.2174548	10.90334992	3447.048938	835.5970845	10.90334992	3461.276077
3.862110097	4278.542053	55721.45795	2.476987786	4277.308086	769.0721053	1.892421909	4280.926547	709.6353728	3.757920188	4278.939018	620.2602437	2.161784167	4279.379476	662.659413	4.272331986	4277.179804	670.8727824	7.380921179	4261.836056	845.8078001	10.90334992	4149.872143	430.9041748	10.90334992	4133.854593	672.8109545	10.01152079	3846.149119	640.6852354	10.90334992	3647.456391	660.7033333	10.67903185	3642.447719	648.8768832	10.53227204	3534.494564	748.9694321	10.90334992	3564.024136	720.4186129	10.90334992	3436.99418	844.281601	10.90334992	3462.575981	820.0700416	10.90334992	3593.80545
3.862110097	4278.542053	55721.45795	2.476987786	4277.308086	769.0721053	1.892421909	4280.926547	709.6353728	3.757920188	4278.939018	620.2602437	2.161784167	4279.379476	662.659413	4.272331986	4277.179804	670.8727824	7.380921179	4261.836056	845.8078001	9.146465014	4167.484752	431.4554673	10.90334992	4149.802578	672.1687956	10.01152079	3884.006112	639.9198753	10.90334992	3668.595376	657.3364213	10.67903185	3666.942769	638.3380791	10.53227204	3617.877546	665.58645	10.90334992	3576.413606	714.2701944	10.90334992	3441.917482	839.3582988	10.90334992	3471.570475	811.0755479	10.90334992	3625.572554
3.862110097	4278.542053	55721.45795	2.476987786	4277.308086	769.0721053	1.892421909	4280.926547	709.6353728	3.757920188	4278.939018	620.2602437	2.161784167	4279.379476	662.659413	4.272331986	4277.179804	670.8727824	7.380921179	4261.836056	845.8078001	9.146465014	4176.84094	432.6750368	10.84315537	4150.457088	672.1441799	10.01152079	3904.338424	639.5088141	10.90334992	3722.439669	654.5049095	10.67903185	3683.099748	634.8423158	10.53227204	3619.628482	663.8355132	10.90334992	3591.656488	708.8315067	10.90334992	3466.475985	814.7997958	10.90334992	3528.965835	775.4478877	10.90334992	3654.69442
3.862110097	4278.542053	55721.45795	2.476987786	4277.308086	769.0721053	1.892421909	4280.926547	709.6353728	3.757920188	4278.939018	620.2602437	2.161784167	4279.379476	662.659413	4.272331986	4277.179804	670.8727824	7.380921179	4261.836056	845.8078001	9.146465014	4229.6961	439.5646521	9.150612645	4167.377242	672.935331	10.01152079	3931.59709	638.9577218	10.90334992	3734.702001	653.8600698	10.67903185	3693.672427	634.0416311	10.53227204	3636.662584	646.8014118	10.90334992	3615.394011	705.0318752	10.90334992	3525.451348	755.8244332	10.90334992	3553.173504	770.3910878	10.90334992	3661.362674
3.862110097	4278.542053	55721.45795	2.476987786	4277.308086	769.0721053	1.892421909	4280.926547	709.6353728	3.757920188	4278.939018	620.2602437	2.161784167	4279.379476	662.659413	4.272331986	4277.179804	670.8727824	7.380921179	4261.836056	845.8078001	5.000673316	4259.021644	453.1011931	9.150612645	4176.738949	674.2793416	10.01152079	3948.056852	638.6249525	10.90334992	3754.614786	652.8129154	10.67903185	3711.801352	633.6771279	10.53227204	3696.571676	586.8923197	10.90334992	3629.266062	704.4733056	10.90334992	3545.924324	735.3514569	10.90334992	3568.34491	769.0754702	10.90334992	3670.367058
3.862110097	4278.542053	55721.45795	2.476987786	4277.308086	769.0721053	1.892421909	4280.926547	709.6353728	3.757920188	4278.939018	620.2602437	2.161784167	4279.379476	662.659413	4.272331986	4277.179804	670.8727824	7.380921179	4261.836056	845.8078001	3.973776206	4263.629562	459.1100533	9.150612645	4233.646595	682.44927	10.01152079	4010.996554	637.3524918	10.90334992	3774.76367	651.7533453	10.67903185	3733.706627	633.2366968	10.53227204	3710.949855	572.5141405	10.90334992	3649.786761	703.6470226	10.90334992	3614.065776	667.2100042	10.90334992	3625.537962	764.1158647	10.90334992	3686.384866
3.862110097	4278.542053	55721.45795	2.476987786	4277.308086	769.0721053	1.892421909	4280.926547	709.6353728	3.757920188	4278.939018	620.2602437	2.161784167	4279.379476	662.659413	4.272331986	4277.179804	670.8727824	7.380921179	4261.836056	845.8078001	3.973776206	4269.425262	468.3932067	6.092471325	4256.954348	691.1428791	10.01152079	4079.658046	635.9643528	10.90334992	3786.601498	651.130829	10.67903185	3807.046061	631.762122	10.53227204	3727.377433	559.6330875	10.90334992	3661.776525	703.1642448	10.90334992	3664.639098	616.6366823	10.90334992	3625.680797	764.1034786	10.90334992	3701.732457
3.862110097	4278.542053	55721.45795	2.476987786	4277.308086	769.0721053	1.892421909	4280.926547	709.6353728	3.757920188	4278.939018	620.2602437	2.161784167	4279.379476	662.659413	4.272331986	4277.179804	670.8727824	7.380921179	4261.836056	845.8078001	3.973776206	4269.425262	468.3932067	3.382287914	4269.793515	706.6639311	10.01152079	4083.035713	635.896066	10.90334992	3818.344168	649.4615761	10.67903185	3851.758533	630.8631257	10.53227204	3748.224431	547.4897548	10.90334992	3680.536606	702.4088545	10.90334992	3687.926481	593.3492997	10.90334992	3666.223249	760.5877619	10.90334992	3737.726953
3.862110097	4278.542053	55721.45795	2.476987786	4277.308086	769.0721053	1.892421909	4280.926547	709.6353728	3.757920188	4278.939018	620.2602437	2.161784167	4279.379476	662.659413	4.272331986	4277.179804	670.8727824	7.380921179	4261.836056	845.8078001	3.973776206	4269.425262	468.3932067	3.382287914	4275.028744	717.6257548	10.01152079	4112.841023	635.2934879	10.90334992	3836.947139	648.483301	10.67903185	3887.052717	630.153495	10.53227204	3761.828272	542.1004905	10.90334992	3689.683031	702.0405661	10.90334992	3703.246833	578.028948	10.90334992	3698.399943	757.797498	10.90334992	3761.241679
3.862110097	4278.542053	55721.45795	2.476987786	4277.308086	769.0721053	1.892421909	4280.926547	709.6353728	3.757920188	4278.939018	620.2602437	2.161784167	4279.379476	662.659413	4.272331986	4277.179804	670.8727824	7.380921179	4261.836056	845.8078001	3.973776206	4269.425262	468.3932067	3.382287914	4279.903496	727.8327925	10.01152079	4142.314226	634.697624	10.90334992	3883.521794	646.0340778	10.67903185	3908.478528	629.7227041	10.53227204	3791.050975	537.2929455	10.90334992	3751.483618	699.5521141	10.90334992	3711.017021	570.2587595	10.90334992	3718.741327	756.0335558	10.90334992	3766.487219
3.862110097	4278.542053	55721.45795	2.476987786	4277.308086	769.0721053	1.892421909	4280.926547	709.6353728	3.757920188	4278.939018	620.2602437	2.161784167	4279.379476	662.659413	4.272331986	4277.179804	670.8727824	7.380921179	4261.836056	845.8078001	3.973776206	4269.425262	468.3932067	3.382287914	4279.903496	727.8327925	10.01152079	4165.077441	634.2374169	10.90334992	3924.430701	643.8827997	10.67903185	3948.973057	628.9085144	10.53227204	3801.014573	537.22866	10.90334992	3765.590881	698.9840735	10.90334992	3727.06121	557.3348798	10.90334992	3731.41807	754.9342677	10.90334992	3792.243703
3.862110097	4278.542053	55721.45795	2.476987786	4277.308086	769.0721053	1.892421909	4280.926547	709.6353728	3.757920188	4278.939018	620.2602437	2.161784167	4279.379476	662.659413	4.272331986	4277.179804	670.8727824	7.380921179	4261.836056	845.8078001	3.973776206	4269.425262	468.3932067	3.382287914	4279.903496	727.8327925	8.788874227	4176.570561	634.7373803	10.90334992	3957.066348	642.1665878	10.67903185	3993.148905	628.0203075	10.53227204	3817.831418	537.1201572	10.90334992	3792.795321	697.888664	10.90334992	3741.917646	547.6846881	10.90334992	3743.520727	753.8847624	10.90334992	3814.210146
3.862110097	4278.542053	55721.45795	2.476987786	4277.308086	769.0721053	1.892421909	4280.926547	709.6353728	3.757920188	4278.939018	620.2602437	2.161784167	4279.379476	662.659413	4.272331986	4277.179804	670.8727824	7.380921179	4261.836056	845.8078001	3.973776206	4269.425262	468.3932067	3.382287914	4279.903496	727.8327925	8.788874227	4200.594564	637.5261679	10.90334992	3992.668871	640.2943565	10.67903185	4003.470704	627.8127757	10.53227204	3840.366522	536.9747599	10.90334992	3860.203044	695.1744361	10.90334992	3794.852016	531.4113711	10.90334992	3763.369397	752.1635469	10.90334992	3836.984781
3.862110097	4278.542053	55721.45795	2.476987786	4277.308086	769.0721053	1.892421909	4280.926547	709.6353728	3.757920188	4278.939018	620.2602437	2.161784167	4279.379476	662.659413	4.272331986	4277.179804	670.8727824	7.380921179	4261.836056	845.8078001	3.973776206	4269.425262	468.3932067	3.382287914	4279.903496	727.8327925	7.143969899	4213.698567	640.5572239	10.90334992	4049.540166	637.3036637	10.67903185	4016.519918	627.5504061	10.53227204	3847.093215	536.9313591	10.90334992	3905.91207	693.3339242	10.90334992	3804.675573	531.0158174	10.90334992	3774.84108	751.1687578	10.90334992	3853.672331
3.862110097	4278.542053	55721.45795	2.476987786	4277.308086	769.0721053	1.892421909	4280.926547	709.6353728	3.757920188	4278.939018	620.2602437	2.161784167	4279.379476	662.659413	4.272331986	4277.179804	670.8727824	7.380921179	4261.836056	845.8078001	3.973776206	4269.425262	468.3932067	3.382287914	4279.903496	727.8327925	7.143969899	4244.557119	652.0693894	10.90334992	4094.370871	634.9461498	10.67903185	4032.172308	627.2356965	10.53227204	3860.828263	536.8427401	10.90334992	3956.36656	691.3023322	10.90334992	3820.90651	530.3622653	10.90334992	3801.939935	748.8188285	10.90334992	3910.544884
3.862110097	4278.542053	55721.45795	2.476987786	4277.308086	769.0721053	1.892421909	4280.926547	709.6353728	3.757920188	4278.939018	620.2602437	2.161784167	4279.379476	662.659413	4.272331986	4277.179804	670.8727824	7.380921179	4261.836056	845.8078001	3.973776206	4269.425262	468.3932067	3.382287914	4279.903496	727.8327925	4.16802484	4261.389056	664.4288437	10.90334992	4106.775194	634.2938432	10.67903185	4081.371227	626.2464949	10.53227204	3939.542178	536.3348753	10.90334992	3992.163792	689.8609269	10.90334992	3842.720805	529.4838946	10.90334992	3812.912745	747.8673002	10.90334992	3928.881704
3.862110097	4278.542053	55721.45795	2.476987786	4277.308086	769.0721053	1.892421909	4280.926547	709.6353728	3.757920188	4278.939018	620.2602437	2.161784167	4279.379476	662.659413	4.272331986	4277.179804	670.8727824	7.380921179	4261.836056	845.8078001	3.973776206	4269.425262	468.3932067	3.382287914	4279.903496	727.8327925	4.16802484	4266.085007	670.7844416	10.90334992	4117.764116	633.7159684	10.67903185	4110.226825	625.6663195	10.53227204	4001.295331	535.9364419	10.90334992	4003.691597	689.3967502	10.90334992	3848.093232	529.2675693	10.90334992	3824.543187	746.8587441	10.90334992	3942.960103
3.862110097	4278.542053	55721.45795	2.476987786	4277.308086	769.0721053	1.892421909	4280.926547	709.6353728	3.757920188	4278.939018	620.2602437	2.161784167	4279.379476	662.659413	4.272331986	4277.179804	670.8727824	7.380921179	4261.836056	845.8078001	3.973776206	4269.425262	468.3932067	3.382287914	4279.903496	727.8327925	4.16802484	4272.783755	679.8506665	10.90334992	4132.262489	632.9535418	10.67903185	4126.112513	625.3469193	10.53227204	4023.713249	535.7918007	10.90334992	4024.75365	688.5486692	10.90334992	3871.013963	528.3446471	10.90334992	3836.94415	745.7833707	10.90334992	4013.485364
3.862110097	4278.542053	55721.45795	2.476987786	4277.308086	769.0721053	1.892421909	4280.926547	709.6353728	3.757920188	4278.939018	620.2602437	2.161784167	4279.379476	662.659413	4.272331986	4277.179804	670.8727824	7.380921179	4261.836056	845.8078001	3.973776206	4269.425262	468.3932067	3.382287914	4279.903496	727.8327925	2.262638433	4278.910204	692.4143745	10.90334992	4147.074688	632.1746122	10.67903185	4140.024003	625.0672125	10.53227204	4038.720492	535.6949735	10.90334992	4050.484424	687.5125982	10.90334992	3888.690165	527.6329001	10.90334992	3898.496484	740.4457418	10.90334992	4036.090777
3.862110097	4278.542053	55721.45795	2.476987786	4277.308086	769.0721053	1.892421909	4280.926547	709.6353728	3.757920188	4278.939018	620.2602437	2.161784167	4279.379476	662.659413	4.272331986	4277.179804	670.8727824	7.380921179	4261.836056	845.8078001	3.973776206	4269.425262	468.3932067	3.382287914	4279.903496	727.8327925	2.262638433	4278.910204	692.4143745	9.311798541	4163.161411	632.5285746	10.67903185	4158.292827	624.6998965	10.53227204	4062.104514	535.544099	10.90334992	4051.528008	687.4705774	10.90334992	3900.561486	527.1548915	10.90334992	3951.460134	735.852897	10.90334992	4079.947718
3.862110097	4278.542053	55721.45795	2.476987786	4277.308086	769.0721053	1.892421909	4280.926547	709.6353728	3.757920188	4278.939018	620.2602437	2.161784167	4279.379476	662.659413	4.272331986	4277.179804	670.8727824	7.380921179	4261.836056	845.8078001	3.973776206	4269.425262	468.3932067	3.382287914	4279.903496	727.8327925	2.262638433	4278.910204	692.4143745	9.311798541	4180.346982	634.40769	8.781363255	4176.757517	626.0930129	10.53227204	4082.464863	535.4127334	10.90334992	4072.827866	686.6129209	10.90334992	3912.393814	526.678453	10.90334992	3990.890252	732.4336386	10.90334992	4088.342177
3.862110097	4278.542053	55721.45795	2.476987786	4277.308086	769.0721053	1.892421909	4280.926547	709.6353728	3.757920188	4278.939018	620.2602437	2.161784167	4279.379476	662.659413	4.272331986	4277.179804	670.8727824	7.380921179	4261.836056	845.8078001	3.973776206	4269.425262	468.3932067	3.382287914	4279.903496	727.8327925	2.262638433	4278.910204	692.4143745	8.243888478	4189.720929	636.0652269	8.781363255	4178.611051	626.4482438	10.53227204	4105.596038	535.2634902	10.90334992	4119.895819	684.7176907	10.90334992	3970.12935	524.3536836	10.90334992	4028.300424	729.1895436	10.90334992	4108.194671
3.862110097	4278.542053	55721.45795	2.476987786	4277.308086	769.0721053	1.892421909	4280.926547	709.6353728	3.757920188	4278.939018	620.2602437	2.161784167	4279.379476	662.659413	4.272331986	4277.179804	670.8727824	7.380921179	4261.836056	845.8078001	3.973776206	4269.425262	468.3932067	3.382287914	4279.903496	727.8327925	2.262638433	4278.910204	692.4143745	8.243888478	4198.252266	638.2240514	8.781363255	4192.436664	629.097932	10.53227204	4119.076729	535.1765124	10.90334992	4150.472559	683.4864929	10.90334992	4033.113564	521.8175719	10.90334992	4045.841824	727.6684074	10.90334992	4124.385396
3.862110097	4278.542053	55721.45795	2.476987786	4277.308086	769.0721053	1.892421909	4280.926547	709.6353728	3.757920188	4278.939018	620.2602437	2.161784167	4279.379476	662.659413	4.272331986	4277.179804	670.8727824	7.380921179	4261.836056	845.8078001	3.973776206	4269.425262	468.3932067	3.382287914	4279.903496	727.8327925	2.262638433	4278.910204	692.4143745	8.243888478	4209.020588	640.9489367	7.86385096	4200.072759	631.0629775	10.53227204	4164.770463	534.8816949	9.110588531	4168.412667	684.3064091	10.90334992	4054.161707	520.9700509	10.90334992	4058.518567	726.5691192	10.90334992	4150.451625
3.862110097	4278.542053	55721.45795	2.476987786	4277.308086	769.0721053	1.892421909	4280.926547	709.6353728	3.757920188	4278.939018	620.2602437	2.161784167	4279.379476	662.659413	4.272331986	4277.179804	670.8727824	7.380921179	4261.836056	845.8078001	3.973776206	4269.425262	468.3932067	3.382287914	4279.903496	727.8327925	2.262638433	4278.910204	692.4143745	6.848906768	4219.547674	644.8319763	7.86385096	4209.03979	634.0282506	9.390451798	4176.144547	535.4559797	9.110588531	4178.208248	685.7619201	10.90334992	4066.958693	520.4547697	10.90334992	4070.258724	725.5510489	9.652940309	4163.303517
3.862110097	4278.542053	55721.45795	2.476987786	4277.308086	769.0721053	1.892421909	4280.926547	709.6353728	3.757920188	4278.939018	620.2602437	2.161784167	4279.379476	662.659413	4.272331986	4277.179804	670.8727824	7.380921179	4261.836056	845.8078001	3.973776206	4269.425262	468.3932067	3.382287914	4279.903496	727.8327925	2.262638433	4278.910204	692.4143745	6.848906768	4228.719199	649.493553	7.86385096	4218.264998	637.0788989	8.264037809	4186.087679	537.3000013	9.110588531	4192.29967	687.8557438	10.90334992	4125.2812	518.1063654	10.90334992	4123.915692	720.8980818	9.652940309	4177.928321
3.862110097	4278.542053	55721.45795	2.476987786	4277.308086	769.0721053	1.892421909	4280.926547	709.6353728	3.757920188	4278.939018	620.2602437	2.161784167	4279.379476	662.659413	4.272331986	4277.179804	670.8727824	7.380921179	4261.836056	845.8078001	3.973776206	4269.425262	468.3932067	3.382287914	4279.903496	727.8327925	2.262638433	4278.910204	692.4143745	6.848906768	4242.216278	656.3536627	6.337328903	4229.104205	642.2137032	8.264037809	4199.162794	540.7812182	7.556124211	4205.253575	691.1682468	10.90334992	4142.944432	517.3951407	10.90334992	4152.919612	718.3829511	8.600281569	4187.535528
3.862110097	4278.542053	55721.45795	2.476987786	4277.308086	769.0721053	1.892421909	4280.926547	709.6353728	3.757920188	4278.939018	620.2602437	2.161784167	4279.379476	662.659413	4.272331986	4277.179804	670.8727824	7.380921179	4261.836056	845.8078001	3.973776206	4269.425262	468.3932067	3.382287914	4279.903496	727.8327925	2.262638433	4278.910204	692.4143745	5.267836919	4251.794987	663.1073657	6.337328903	4239.153922	648.7582689	8.264037809	4212.31843	544.2838739	7.556124211	4217.351164	695.8243542	9.550671454	4156.778289	517.7161405	9.749863178	4164.831216	717.9575895	8.600281569	4207.889772
3.862110097	4278.542053	55721.45795	2.476987786	4277.308086	769.0721053	1.892421909	4280.926547	709.6353728	3.757920188	4278.939018	620.2602437	2.161784167	4279.379476	662.659413	4.272331986	4277.179804	670.8727824	7.380921179	4261.836056	845.8078001	3.973776206	4269.425262	468.3932067	3.382287914	4279.903496	727.8327925	2.262638433	4278.910204	692.4143745	5.267836919	4266.053432	676.809047	6.337328903	4252.170326	657.2347979	6.56722519	4224.901367	549.4569227	7.556124211	4231.828747	701.3964715	9.550671454	4170.408126	519.0200118	9.749863178	4176.542481	718.2074115	7.163366787	4219.215281
3.862110097	4278.542053	55721.45795	2.476987786	4277.308086	769.0721053	1.892421909	4280.926547	709.6353728	3.757920188	4278.939018	620.2602437	2.161784167	4279.379476	662.659413	4.272331986	4277.179804	670.8727824	7.380921179	4261.836056	845.8078001	3.973776206	4269.425262	468.3932067	3.382287914	4279.903496	727.8327925	2.262638433	4278.910204	692.4143745	3.430260913	4274.04514	687.7994534	5.046555408	4259.517334	663.3948535	6.56722519	4231.706777	553.4953573	5.424117868	4245.665726	709.8694835	9.550671454	4183.423612	520.2651124	8.219329968	4190.293704	719.6970005	7.163366787	4228.898703
3.862110097	4278.542053	55721.45795	2.476987786	4277.308086	769.0721053	1.892421909	4280.926547	709.6353728	3.757920188	4278.939018	620.2602437	2.161784167	4279.379476	662.659413	4.272331986	4277.179804	670.8727824	7.380921179	4261.836056	845.8078001	3.973776206	4269.425262	468.3932067	3.382287914	4279.903496	727.8327925	2.262638433	4278.910204	692.4143745	3.430260913	4278.16078	696.0777557	3.881974032	4264.716334	670.3824032	6.56722519	4239.64749	558.2074983	5.424117868	4252.556722	716.2727352	8.970348369	4188.7977	520.9637097	8.219329968	4203.501977	722.4907538	6.026366257	4236.397069
3.862110097	4278.542053	55721.45795	2.476987786	4277.308086	769.0721053	1.892421909	4280.926547	709.6353728	3.757920188	4278.939018	620.2602437	2.161784167	4279.379476	662.659413	4.272331986	4277.179804	670.8727824	7.380921179	4261.836056	845.8078001	3.973776206	4269.425262	468.3932067	3.382287914	4279.903496	727.8327925	2.262638433	4278.910204	692.4143745	3.430260913	4278.16078	696.0777557	3.881974032	4271.284263	681.519099	5.200169963	4247.690829	564.4694586	5.424117868	4261.439901	724.5271646	7.883381269	4197.957425	523.1783537	8.219329968	4220.061147	725.9932735	6.026366257	4241.576073
3.862110097	4278.542053	55721.45795	2.476987786	4277.308086	769.0721053	1.892421909	4280.926547	709.6353728	3.757920188	4278.939018	620.2602437	2.161784167	4279.379476	662.659413	4.272331986	4277.179804	670.8727824	7.380921179	4261.836056	845.8078001	3.973776206	4269.425262	468.3932067	3.382287914	4279.903496	727.8327925	2.262638433	4278.910204	692.4143745	3.430260913	4278.16078	696.0777557	2.798871774	4274.902282	689.2350053	5.200169963	4253.426835	570.2760342	4.345839987	4266.707266	730.5432419	7.883381269	4213.408898	528.2370038	7.916238054	4222.506427	726.5661357	6.026366257	4248.365865
3.862110097	4278.542053	55721.45795	2.476987786	4277.308086	769.0721053	1.892421909	4280.926547	709.6353728	3.757920188	4278.939018	620.2602437	2.161784167	4279.379476	662.659413	4.272331986	4277.179804	670.8727824	7.380921179	4261.836056	845.8078001	3.973776206	4269.425262	468.3932067	3.382287914	4279.903496	727.8327925	2.262638433	4278.910204	692.4143745	3.430260913	4278.16078	696.0777557	2.798871774	4280.442214	704.4075654	5.200169963	4263.165786	580.1348034	3.277954689	4270.777935	737.6472636	6.732348153	4221.820492	531.8701855	6.671711249	4231.583974	729.8813937	4.859086039	4254.719051
3.862110097	4278.542053	55721.45795	2.476987786	4277.308086	769.0721053	1.892421909	4280.926547	709.6353728	3.757920188	4278.939018	620.2602437	2.161784167	4279.379476	662.659413	4.272331986	4277.179804	670.8727824	7.380921179	4261.836056	845.8078001	3.973776206	4269.425262	468.3932067	3.382287914	4279.903496	727.8327925	2.262638433	4278.910204	692.4143745	3.430260913	4278.16078	696.0777557	2.798871774	4280.442214	704.4075654	4.09201723	4268.314367	586.5822841	3.277954689	4275.013119	746.9321897	6.732348153	4230.388378	536.6196556	6.671711249	4242.634625	735.3243625	4.859086039	4267.421351
3.862110097	4278.542053	55721.45795	2.476987786	4277.308086	769.0721053	1.892421909	4280.926547	709.6353728	3.757920188	4278.939018	620.2602437	2.161784167	4279.379476	662.659413	4.272331986	4277.179804	670.8727824	7.380921179	4261.836056	845.8078001	3.973776206	4269.425262	468.3932067	3.382287914	4279.903496	727.8327925	2.262638433	4278.910204	692.4143745	3.430260913	4278.16078	696.0777557	2.798871774	4280.442214	704.4075654	4.09201723	4280.920002	606.212428	3.277954689	4276.669129	750.5627135	6.732348153	4256.032609	550.8351241	5.859347385	4247.724514	738.3238663	3.245861486	4273.958901
3.862110097	4278.542053	55721.45795	2.476987786	4277.308086	769.0721053	1.892421909	4280.926547	709.6353728	3.757920188	4278.939018	620.2602437	2.161784167	4279.379476	662.659413	4.272331986	4277.179804	670.8727824	7.380921179	4261.836056	845.8078001	3.973776206	4269.425262	468.3932067	3.382287914	4279.903496	727.8327925	2.262638433	4278.910204	692.4143745	3.430260913	4278.16078	696.0777557	2.798871774	4280.442214	704.4075654	4.09201723	4280.920002	606.212428	2.237986497	4279.537331	758.5770691	5.308286465	4264.605912	557.1636545	4.798807783	4253.376212	743.2328574	3.245861486	4273.958901
3.862110097	4278.542053	55721.45795	2.476987786	4277.308086	769.0721053	1.892421909	4280.926547	709.6353728	3.757920188	4278.939018	620.2602437	2.161784167	4279.379476	662.659413	4.272331986	4277.179804	670.8727824	7.380921179	4261.836056	845.8078001	3.973776206	4269.425262	468.3932067	3.382287914	4279.903496	727.8327925	2.262638433	4278.910204	692.4143745	3.430260913	4278.16078	696.0777557	2.798871774	4280.442214	704.4075654	4.09201723	4280.920002	606.212428	2.237986497	4279.537331	758.5770691	4.147957152	4270.092091	563.8195305	4.798807783	4258.669173	748.923142	3.245861486	4273.958901
3.862110097	4278.542053	55721.45795	2.476987786	4277.308086	769.0721053	1.892421909	4280.926547	709.6353728	3.757920188	4278.939018	620.2602437	2.161784167	4279.379476	662.659413	4.272331986	4277.179804	670.8727824	7.380921179	4261.836056	845.8078001	3.973776206	4269.425262	468.3932067	3.382287914	4279.903496	727.8327925	2.262638433	4278.910204	692.4143745	3.430260913	4278.16078	696.0777557	2.798871774	4280.442214	704.4075654	4.09201723	4280.920002	606.212428	2.237986497	4279.537331	758.5770691	2.965132227	4274.29886	571.9902163	4.798807783	4263.805389	754.4449157	3.245861486	4273.958901
3.862110097	4278.542053	55721.45795	2.476987786	4277.308086	769.0721053	1.892421909	4280.926547	709.6353728	3.757920188	4278.939018	620.2602437	2.161784167	4279.379476	662.659413	4.272331986	4277.179804	670.8727824	7.380921179	4261.836056	845.8078001	3.973776206	4269.425262	468.3932067	3.382287914	4279.903496	727.8327925	2.262638433	4278.910204	692.4143745	3.430260913	4278.16078	696.0777557	2.798871774	4280.442214	704.4075654	4.09201723	4280.920002	606.212428	2.237986497	4279.537331	758.5770691	2.965132227	4278.727073	583.1897117	3.413395962	4269.494031	762.5519898	3.245861486	4273.958901
3.862110097	4278.542053	55721.45795	2.476987786	4277.308086	769.0721053	1.892421909	4280.926547	709.6353728	3.757920188	4278.939018	620.2602437	2.161784167	4279.379476	662.659413	4.272331986	4277.179804	670.8727824	7.380921179	4261.836056	845.8078001	3.973776206	4269.425262	468.3932067	3.382287914	4279.903496	727.8327925	2.262638433	4278.910204	692.4143745	3.430260913	4278.16078	696.0777557	2.798871774	4280.442214	704.4075654	4.09201723	4280.920002	606.212428	2.237986497	4279.537331	758.5770691	2.301555686	4280.474498	588.386162	3.413395962	4274.686064	772.5065893	3.245861486	4273.958901
3.862110097	4278.542053	55721.45795	2.476987786	4277.308086	769.0721053	1.892421909	4280.926547	709.6353728	3.757920188	4278.939018	620.2602437	2.161784167	4279.379476	662.659413	4.272331986	4277.179804	670.8727824	7.380921179	4261.836056	845.8078001	3.973776206	4269.425262	468.3932067	3.382287914	4279.903496	727.8327925	2.262638433	4278.910204	692.4143745	3.430260913	4278.16078	696.0777557	2.798871774	4280.442214	704.4075654	4.09201723	4280.920002	606.212428	2.237986497	4279.537331	758.5770691	2.301555686	4280.474498	588.386162	3.413395962	4277.782322	778.4429951	3.245861486	4273.958901
3.862110097	4278.542053	55721.45795	2.476987786	4277.308086	769.0721053	1.892421909	4280.926547	709.6353728	3.757920188	4278.939018	620.2602437	2.161784167	4279.379476	662.659413	4.272331986	4277.179804	670.8727824	7.380921179	4261.836056	845.8078001	3.973776206	4269.425262	468.3932067	3.382287914	4279.903496	727.8327925	2.262638433	4278.910204	692.4143745	3.430260913	4278.16078	696.0777557	2.798871774	4280.442214	704.4075654	4.09201723	4280.920002	606.212428	2.237986497	4279.537331	758.5770691	2.301555686	4280.474498	588.386162	3.413395962	4277.782322	778.4429951	3.245861486	4273.958901
3.862110097	4278.542053	55721.45795	2.476987786	4277.308086	769.0721053	1.892421909	4280.926547	709.6353728	3.757920188	4278.939018	620.2602437	2.161784167	4279.379476	662.659413	4.272331986	4277.179804	670.8727824	7.380921179	4261.836056	845.8078001	3.973776206	4269.425262	468.3932067	3.382287914	4279.903496	727.8327925	2.262638433	4278.910204	692.4143745	3.430260913	4278.16078	696.0777557	2.798871774	4280.442214	704.4075654	4.09201723	4280.920002	606.212428	2.237986497	4279.537331	758.5770691	2.301555686	4280.474498	588.386162	3.413395962	4277.782322	778.4429951	3.245861486	4273.958901
3.862110097	4278.542053	55721.45795	2.476987786	4277.308086	769.0721053	1.892421909	4280.926547	709.6353728	3.757920188	4278.939018	620.2602437	2.161784167	4279.379476	662.659413	4.272331986	4277.179804	670.8727824	7.380921179	4261.836056	845.8078001	3.973776206	4269.425262	468.3932067	3.382287914	4279.903496	727.8327925	2.262638433	4278.910204	692.4143745	3.430260913	4278.16078	696.0777557	2.798871774	4280.442214	704.4075654	4.09201723	4280.920002	606.212428	2.237986497	4279.537331	758.5770691	2.301555686	4280.474498	588.386162	3.413395962	4277.782322	778.4429951	3.245861486	4273.958901
3.862110097	4278.542053	55721.45795	2.476987786	4277.308086	769.0721053	1.892421909	4280.926547	709.6353728	3.757920188	4278.939018	620.2602437	2.161784167	4279.379476	662.659413	4.272331986	4277.179804	670.8727824	7.380921179	4261.836056	845.8078001	3.973776206	4269.425262	468.3932067	3.382287914	4279.903496	727.8327925	2.262638433	4278.910204	692.4143745	3.430260913	4278.16078	696.0777557	2.798871774	4280.442214	704.4075654	4.09201723	4280.920002	606.212428	2.237986497	4279.537331	758.5770691	2.301555686	4280.474498	588.386162	3.413395962	4277.782322	778.4429951	3.245861486	4273.958901
3.862110097	4278.542053	55721.45795	2.476987786	4277.308086	769.0721053	1.892421909	4280.926547	709.6353728	3.757920188	4278.939018	620.2602437	2.161784167	4279.379476	662.659413	4.272331986	4277.179804	670.8727824	7.380921179	4261.836056	845.8078001	3.973776206	4269.425262	468.3932067	3.382287914	4279.903496	727.8327925	2.262638433	4278.910204	692.4143745	3.430260913	4278.16078	696.0777557	2.798871774	4280.442214	704.4075654	4.09201723	4280.920002	606.212428	2.237986497	4279.537331	758.5770691	2.301555686	4280.474498	588.386162	3.413395962	4277.782322	778.4429951	3.245861486	4273.958901
3.862110097	4278.542053	55721.45795	2.476987786	4277.308086	769.0721053	1.892421909	4280.926547	709.6353728	3.757920188	4278.939018	620.2602437	2.161784167	4279.379476	662.659413	4.272331986	4277.179804	670.8727824	7.380921179	4261.836056	845.8078001	3.973776206	4269.425262	468.3932067	3.382287914	4279.903496	727.8327925	2.262638433	4278.910204	692.4143745	3.430260913	4278.16078	696.0777557	2.798871774	4280.442214	704.4075654	4.09201723	4280.920002	606.212428	2.237986497	4279.537331	758.5770691	2.301555686	4280.474498	588.386162	3.413395962	4277.782322	778.4429951	3.245861486	4273.958901
3.862110097	4278.542053	55721.45795	2.476987786	4277.308086	769.0721053	1.892421909	4280.926547	709.6353728	3.757920188	4278.939018	620.2602437	2.161784167	4279.379476	662.659413	4.272331986	4277.179804	670.8727824	7.380921179	4261.836056	845.8078001	3.973776206	4269.425262	468.3932067	3.382287914	4279.903496	727.8327925	2.262638433	4278.910204	692.4143745	3.430260913	4278.16078	696.0777557	2.798871774	4280.442214	704.4075654	4.09201723	4280.920002	606.212428	2.237986497	4279.537331	758.5770691	2.301555686	4280.474498	588.386162	3.413395962	4277.782322	778.4429951	3.245861486	4273.958901
3.862110097	4278.542053	55721.45795	2.476987786	4277.308086	769.0721053	1.892421909	4280.926547	709.6353728	3.757920188	4278.939018	620.2602437	2.161784167	4279.379476	662.659413	4.272331986	4277.179804	670.8727824	7.380921179	4261.836056	845.8078001	3.973776206	4269.425262	468.3932067	3.382287914	4279.903496	727.8327925	2.262638433	4278.910204	692.4143745	3.430260913	4278.16078	696.0777557	2.798871774	4280.442214	704.4075654	4.09201723	4280.920002	606.212428	2.237986497	4279.537331	758.5770691	2.301555686	4280.474498	588.386162	3.413395962	4277.782322	778.4429951	3.245861486	4273.958901
3.862110097	4278.542053	55721.45795	2.476987786	4277.308086	769.0721053	1.892421909	4280.926547	709.6353728	3.757920188	4278.939018	620.2602437	2.161784167	4279.379476	662.659413	4.272331986	4277.179804	670.8727824	7.380921179	4261.836056	845.8078001	3.973776206	4269.425262	468.3932067	3.382287914	4279.903496	727.8327925	2.262638433	4278.910204	692.4143745	3.430260913	4278.16078	696.0777557	2.798871774	4280.442214	704.4075654	4.09201723	4280.920002	606.212428	2.237986497	4279.537331	758.5770691	2.301555686	4280.474498	588.386162	3.413395962	4277.782322	778.4429951	3.245861486	4273.958901
3.862110097	4278.542053	55721.45795	2.476987786	4277.308086	769.0721053	1.892421909	4280.926547	709.6353728	3.757920188	4278.939018	620.2602437	2.161784167	4279.379476	662.659413	4.272331986	4277.179804	670.8727824	7.380921179	4261.836056	845.8078001	3.973776206	4269.425262	468.3932067	3.382287914	4279.903496	727.8327925	2.262638433	4278.910204	692.4143745	3.430260913	4278.16078	696.0777557	2.798871774	4280.442214	704.4075654	4.09201723	4280.920002	606.212428	2.237986497	4279.537331	758.5770691	2.301555686	4280.474498	588.386162	3.413395962	4277.782322	778.4429951	3.245861486	4273.958901
3.862110097	4278.542053	55721.45795	2.476987786	4277.308086	769.0721053	1.892421909	4280.926547	709.6353728	3.757920188	4278.939018	620.2602437	2.161784167	4279.379476	662.659413	4.272331986	4277.179804	670.8727824	7.380921179	4261.836056	845.8078001	3.973776206	4269.425262	468.3932067	3.382287914	4279.903496	727.8327925	2.262638433	4278.910204	692.4143745	3.430260913	4278.16078	696.0777557	2.798871774	4280.442214	704.4075654	4.09201723	4280.920002	606.212428	2.237986497	4279.537331	758.5770691	2.301555686	4280.474498	588.386162	3.413395962	4277.782322	778.4429951	3.245861486	4273.958901
3.862110097	4278.542053	55721.45795	2.476987786	4277.308086	769.0721053	1.892421909	4280.926547	709.6353728	3.757920188	4278.939018	620.2602437	2.161784167	4279.379476	662.659413	4.272331986	4277.179804	670.8727824	7.380921179	4261.836056	845.8078001	3.973776206	4269.425262	468.3932067	3.382287914	4279.903496	727.8327925	2.262638433	4278.910204	692.4143745	3.430260913	4278.16078	696.0777557	2.798871774	4280.442214	704.4075654	4.09201723	4280.920002	606.212428	2.237986497	4279.537331	758.5770691	2.301555686	4280.474498	588.386162	3.413395962	4277.782322	778.4429951	3.245861486	4273.958901
3.862110097	4278.542053	55721.45795	2.476987786	4277.308086	769.0721053	1.892421909	4280.926547	709.6353728	3.757920188	4278.939018	620.2602437	2.161784167	4279.379476	662.659413	4.272331986	4277.179804	670.8727824	7.380921179	4261.836056	845.8078001	3.973776206	4269.425262	468.3932067	3.382287914	4279.903496	727.8327925	2.262638433	4278.910204	692.4143745	3.430260913	4278.16078	696.0777557	2.798871774	4280.442214	704.4075654	4.09201723	4280.920002	606.212428	2.237986497	4279.537331	758.5770691	2.301555686	4280.474498	588.386162	3.413395962	4277.782322	778.4429951	3.245861486	4273.958901
3.862110097	4278.542053	55721.45795	2.476987786	4277.308086	769.0721053	1.892421909	4280.926547	709.6353728	3.757920188	4278.939018	620.2602437	2.161784167	4279.379476	662.659413	4.272331986	4277.179804	670.8727824	7.380921179	4261.836056	845.8078001	3.973776206	4269.425262	468.3932067	3.382287914	4279.903496	727.8327925	2.262638433	4278.910204	692.4143745	3.430260913	4278.16078	696.0777557	2.798871774	4280.442214	704.4075654	4.09201723	4280.920002	606.212428	2.237986497	4279.537331	758.5770691	2.301555686	4280.474498	588.386162	3.413395962	4277.782322	778.4429951	3.245861486	4273.958901
3.862110097	4278.542053	55721.45795	2.476987786	4277.308086	769.0721053	1.892421909	4280.926547	709.6353728	3.757920188	4278.939018	620.2602437	2.161784167	4279.379476	662.659413	4.272331986	4277.179804	670.8727824	7.380921179	4261.836056	845.8078001	3.973776206	4269.425262	468.3932067	3.382287914	4279.903496	727.8327925	2.262638433	4278.910204	692.4143745	3.430260913	4278.16078	696.0777557	2.798871774	4280.442214	704.4075654	4.09201723	4280.920002	606.212428	2.237986497	4279.537331	758.5770691	2.301555686	4280.474498	588.386162	3.413395962	4277.782322	778.4429951	3.245861486	4273.958901
3.862110097	4278.542053	55721.45795	2.476987786	4277.308086	769.0721053	1.892421909	4280.926547	709.6353728	3.757920188	4278.939018	620.2602437	2.161784167	4279.379476	662.659413	4.272331986	4277.179804	670.8727824	7.380921179	4261.836056	845.8078001	3.973776206	4269.425262	468.3932067	3.382287914	4279.903496	727.8327925	2.262638433	4278.910204	692.4143745	3.430260913	4278.16078	696.0777557	2.798871774	4280.442214	704.4075654	4.09201723	4280.920002	606.212428	2.237986497	4279.537331	758.5770691	2.301555686	4280.474498	588.386162	3.413395962	4277.782322	778.4429951	3.245861486	4273.958901
3.862110097	4278.542053	55721.45795	2.476987786	4277.308086	769.0721053	1.892421909	4280.926547	709.6353728	3.757920188	4278.939018	620.2602437	2.161784167	4279.379476	662.659413	4.272331986	4277.179804	670.8727824	7.380921179	4261.836056	845.8078001	3.973776206	4269.425262	468.3932067	3.382287914	4279.903496	727.8327925	2.262638433	4278.910204	692.4143745	3.430260913	4278.16078	696.0777557	2.798871774	4280.442214	704.4075654	4.09201723	4280.920002	606.212428	2.237986497	4279.537331	758.5770691	2.301555686	4280.474498	588.386162	3.413395962	4277.782322	778.4429951	3.245861486	4273.958901
3.862110097	4278.542053	55721.45795	2.476987786	4277.308086	769.0721053	1.892421909	4280.926547	709.6353728	3.757920188	4278.939018	620.2602437	2.161784167	4279.379476	662.659413	4.272331986	4277.179804	670.8727824	7.380921179	4261.836056	845.8078001	3.973776206	4269.425262	468.3932067	3.382287914	4279.903496	727.8327925	2.262638433	4278.910204	692.4143745	3.430260913	4278.16078	696.0777557	2.798871774	4280.442214	704.4075654	4.09201723	4280.920002	606.212428	2.237986497	4279.537331	758.5770691	2.301555686	4280.474498	588.386162	3.413395962	4277.782322	778.4429951	3.245861486	4273.958901
3.862110097	4278.542053	55721.45795	2.476987786	4277.308086	769.0721053	1.892421909	4280.926547	709.6353728	3.757920188	4278.939018	620.2602437	2.161784167	4279.379476	662.659413	4.272331986	4277.179804	670.8727824	7.380921179	4261.836056	845.8078001	3.973776206	4269.425262	468.3932067	3.382287914	4279.903496	727.8327925	2.262638433	4278.910204	692.4143745	3.430260913	4278.16078	696.0777557	2.798871774	4280.442214	704.4075654	4.09201723	4280.920002	606.212428	2.237986497	4279.537331	758.5770691	2.301555686	4280.474498	588.386162	3.413395962	4277.782322	778.4429951	3.245861486	4273.958901
3.862110097	4278.542053	55721.45795	2.476987786	4277.308086	769.0721053	1.892421909	4280.926547	709.6353728	3.757920188	4278.939018	620.2602437	2.161784167	4279.379476	662.659413	4.272331986	4277.179804	670.8727824	7.380921179	4261.836056	845.8078001	3.973776206	4269.425262	468.3932067	3.382287914	4279.903496	727.8327925	2.262638433	4278.910204	692.4143745	3.430260913	4278.16078	696.0777557	2.798871774	4280.442214	704.4075654	4.09201723	4280.920002	606.212428	2.237986497	4279.537331	758.5770691	2.301555686	4280.474498	588.386162	3.413395962	4277.782322	778.4429951	3.245861486	4273.958901
3.862110097	4278.542053	55721.45795	2.476987786	4277.308086	769.0721053	1.892421909	4280.926547	709.6353728	3.757920188	4278.939018	620.2602437	2.161784167	4279.379476	662.659413	4.272331986	4277.179804	670.8727824	7.380921179	4261.836056	845.8078001	3.973776206	4269.425262	468.3932067	3.382287914	4279.903496	727.8327925	2.262638433	4278.910204	692.4143745	3.430260913	4278.16078	696.0777557	2.798871774	4280.442214	704.4075654	4.09201723	4280.920002	606.212428	2.237986497	4279.537331	758.5770691	2.301555686	4280.474498	588.386162	3.413395962	4277.782322	778.4429951	3.245861486	4273.958901
3.862110097	4278.542053	55721.45795	2.476987786	4277.308086	769.0721053	1.892421909	4280.926547	709.6353728	3.757920188	4278.939018	620.2602437	2.161784167	4279.379476	662.659413	4.272331986	4277.179804	670.8727824	7.380921179	4261.836056	845.8078001	3.973776206	4269.425262	468.3932067	3.382287914	4279.903496	727.8327925	2.262638433	4278.910204	692.4143745	3.430260913	4278.16078	696.0777557	2.798871774	4280.442214	704.4075654	4.09201723	4280.920002	606.212428	2.237986497	4279.537331	758.5770691	2.301555686	4280.474498	588.386162	3.413395962	4277.782322	778.4429951	3.245861486	4273.958901
3.862110097	4278.542053	55721.45795	2.476987786	4277.308086	769.0721053	1.892421909	4280.926547	709.6353728	3.757920188	4278.939018	620.2602437	2.161784167	4279.379476	662.659413	4.272331986	4277.179804	670.8727824	7.380921179	4261.836056	845.8078001	3.973776206	4269.425262	468.3932067	3.382287914	4279.903496	727.8327925	2.262638433	4278.910204	692.4143745	3.430260913	4278.16078	696.0777557	2.798871774	4280.442214	704.4075654	4.09201723	4280.920002	606.212428	2.237986497	4279.537331	758.5770691	2.301555686	4280.474498	588.386162	3.413395962	4277.782322	778.4429951	3.245861486	4273.958901
3.862110097	4278.542053	55721.45795	2.476987786	4277.308086	769.0721053	1.892421909	4280.926547	709.6353728	3.757920188	4278.939018	620.2602437	2.161784167	4279.379476	662.659413	4.272331986	4277.179804	670.8727824	7.380921179	4261.836056	845.8078001	3.973776206	4269.425262	468.3932067	3.382287914	4279.903496	727.8327925	2.262638433	4278.910204	692.4143745	3.430260913	4278.16078	696.0777557	2.798871774	4280.442214	704.4075654	4.09201723	4280.920002	606.212428	2.237986497	4279.537331	758.5770691	2.301555686	4280.474498	588.386162	3.413395962	4277.782322	778.4429951	3.245861486	4273.958901
3.862110097	4278.542053	55721.45795	2.476987786	4277.308086	769.0721053	1.892421909	4280.926547	709.6353728	3.757920188	4278.939018	620.2602437	2.161784167	4279.379476	662.659413	4.272331986	4277.179804	670.8727824	7.380921179	4261.836056	845.8078001	3.973776206	4269.425262	468.3932067	3.382287914	4279.903496	727.8327925	2.262638433	4278.910204	692.4143745	3.430260913	4278.16078	696.0777557	2.798871774	4280.442214	704.4075654	4.09201723	4280.920002	606.212428	2.237986497	4279.537331	758.5770691	2.301555686	4280.474498	588.386162	3.413395962	4277.782322	778.4429951	3.245861486	4273.958901
3.862110097	4278.542053	55721.45795	2.476987786	4277.308086	769.0721053	1.892421909	4280.926547	709.6353728	3.757920188	4278.939018	620.2602437	2.161784167	4279.379476	662.659413	4.272331986	4277.179804	670.8727824	7.380921179	4261.836056	845.8078001	3.973776206	4269.425262	468.3932067	3.382287914	4279.903496	727.8327925	2.262638433	4278.910204	692.4143745	3.430260913	4278.16078	696.0777557	2.798871774	4280.442214	704.4075654	4.09201723	4280.920002	606.212428	2.237986497	4279.537331	758.5770691	2.301555686	4280.474498	588.386162	3.413395962	4277.782322	778.4429951	3.245861486	4273.958901
3.862110097	4278.542053	55721.45795	2.476987786	4277.308086	769.0721053	1.892421909	4280.926547	709.6353728	3.757920188	4278.939018	620.2602437	2.161784167	4279.379476	662.659413	4.272331986	4277.179804	670.8727824	7.380921179	4261.836056	845.8078001	3.973776206	4269.425262	468.3932067	3.382287914	4279.903496	727.8327925	2.262638433	4278.910204	692.4143745	3.430260913	4278.16078	696.0777557	2.798871774	4280.442214	704.4075654	4.09201723	4280.920002	606.212428	2.237986497	4279.537331	758.5770691	2.301555686	4280.474498	588.386162	3.413395962	4277.782322	778.4429951	3.245861486	4273.958901
3.862110097	4278.542053	55721.45795	2.476987786	4277.308086	769.0721053	1.892421909	4280.926547	709.6353728	3.757920188	4278.939018	620.2602437	2.161784167	4279.379476	662.659413	4.272331986	4277.179804	670.8727824	7.380921179	4261.836056	845.8078001	3.973776206	4269.425262	468.3932067	3.382287914	4279.903496	727.8327925	2.262638433	4278.910204	692.4143745	3.430260913	4278.16078	696.0777557	2.798871774	4280.442214	704.4075654	4.09201723	4280.920002	606.212428	2.237986497	4279.537331	758.5770691	2.301555686	4280.474498	588.386162	3.413395962	4277.782322	778.4429951	3.245861486	4273.958901
3.862110097	4278.542053	55721.45795	2.476987786	4277.308086	769.0721053	1.892421909	4280.926547	709.6353728	3.757920188	4278.939018	620.2602437	2.161784167	4279.379476	662.659413	4.272331986	4277.179804	670.8727824	7.380921179	4261.836056	845.8078001	3.973776206	4269.425262	468.3932067	3.382287914	4279.903496	727.8327925	2.262638433	4278.910204	692.4143745	3.430260913	4278.16078	696.0777557	2.798871774	4280.442214	704.4075654	4.09201723	4280.920002	606.212428	2.237986497	4279.537331	758.5770691	2.301555686	4280.474498	588.386162	3.413395962	4277.782322	778.4429951	3.245861486	4273.958901
3.862110097	4278.542053	55721.45795	2.476987786	4277.308086	769.0721053	1.892421909	4280.926547	709.6353728	3.757920188	4278.939018	620.2602437	2.161784167	4279.379476	662.659413	4.272331986	4277.179804	670.8727824	7.380921179	4261.836056	845.8078001	3.973776206	4269.425262	468.3932067	3.382287914	4279.903496	727.8327925	2.262638433	4278.910204	692.4143745	3.430260913	4278.16078	696.0777557	2.798871774	4280.442214	704.4075654	4.09201723	4280.920002	606.212428	2.237986497	4279.537331	758.5770691	2.301555686	4280.474498	588.386162	3.413395962	4277.782322	778.4429951	3.245861486	4273.958901
3.862110097	4278.542053	55721.45795	2.476987786	4277.308086	769.0721053	1.892421909	4280.926547	709.6353728	3.757920188	4278.939018	620.2602437	2.161784167	4279.379476	662.659413	4.272331986	4277.179804	670.8727824	7.380921179	4261.836056	845.8078001	3.973776206	4269.425262	468.3932067	3.382287914	4279.903496	727.8327925	2.262638433	4278.910204	692.4143745	3.430260913	4278.16078	696.0777557	2.798871774	4280.442214	704.4075654	4.09201723	4280.920002	606.212428	2.237986497	4279.537331	758.5770691	2.301555686	4280.474498	588.386162	3.413395962	4277.782322	778.4429951	3.245861486	4273.958901
3.862110097	4278.542053	55721.45795	2.476987786	4277.308086	769.0721053	1.892421909	4280.926547	709.6353728	3.757920188	4278.939018	620.2602437	2.161784167	4279.379476	662.659413	4.272331986	4277.179804	670.8727824	7.380921179	4261.836056	845.8078001	3.973776206	4269.425262	468.3932067	3.382287914	4279.903496	727.8327925	2.262638433	4278.910204	692.4143745	3.430260913	4278.16078	696.0777557	2.798871774	4280.442214	704.4075654	4.09201723	4280.920002	606.212428	2.237986497	4279.537331	758.5770691	2.301555686	4280.474498	588.386162	3.413395962	4277.782322	778.4429951	3.245861486	4273.958901
3.862110097	4278.542053	55721.45795	2.476987786	4277.308086	769.0721053	1.892421909	4280.926547	709.6353728	3.757920188	4278.939018	620.2602437	2.161784167	4279.379476	662.659413	4.272331986	4277.179804	670.8727824	7.380921179	4261.836056	845.8078001	3.973776206	4269.425262	468.3932067	3.382287914	4279.903496	727.8327925	2.262638433	4278.910204	692.4143745	3.430260913	4278.16078	696.0777557	2.798871774	4280.442214	704.4075654	4.09201723	4280.920002	606.212428	2.237986497	4279.537331	758.5770691	2.301555686	4280.474498	588.386162	3.413395962	4277.782322	778.4429951	3.245861486	4273.958901
3.862110097	4278.542053	55721.45795	2.476987786	4277.308086	769.0721053	1.892421909	4280.926547	709.6353728	3.757920188	4278.939018	620.2602437	2.161784167	4279.379476	662.659413	4.272331986	4277.179804	670.8727824	7.380921179	4261.836056	845.8078001	3.973776206	4269.425262	468.3932067	3.382287914	4279.903496	727.8327925	2.262638433	4278.910204	692.4143745	3.430260913	4278.16078	696.0777557	2.798871774	4280.442214	704.4075654	4.09201723	4280.920002	606.212428	2.237986497	4279.537331	758.5770691	2.301555686	4280.474498	588.386162	3.413395962	4277.782322	778.4429951	3.245861486	4273.958901
3.862110097	4278.542053	55721.45795	2.476987786	4277.308086	769.0721053	1.892421909	4280.926547	709.6353728	3.757920188	4278.939018	620.2602437	2.161784167	4279.379476	662.659413	4.272331986	4277.179804	670.8727824	7.380921179	4261.836056	845.8078001	3.973776206	4269.425262	468.3932067	3.382287914	4279.903496	727.8327925	2.262638433	4278.910204	692.4143745	3.430260913	4278.16078	696.0777557	2.798871774	4280.442214	704.4075654	4.09201723	4280.920002	606.212428	2.237986497	4279.537331	758.5770691	2.301555686	4280.474498	588.386162	3.413395962	4277.782322	778.4429951	3.245861486	4273.958901
3.862110097	4278.542053	55721.45795	2.476987786	4277.308086	769.0721053	1.892421909	4280.926547	709.6353728	3.757920188	4278.939018	620.2602437	2.161784167	4279.379476	662.659413	4.272331986	4277.179804	670.8727824	7.380921179	4261.836056	845.8078001	3.973776206	4269.425262	468.3932067	3.382287914	4279.903496	727.8327925	2.262638433	4278.910204	692.4143745	3.430260913	4278.16078	696.0777557	2.798871774	4280.442214	704.4075654	4.09201723	4280.920002	606.212428	2.237986497	4279.537331	758.5770691	2.301555686	4280.474498	588.386162	3.413395962	4277.782322	778.4429951	3.245861486	4273.958901
3.862110097	4278.542053	55721.45795	2.476987786	4277.308086	769.0721053	1.892421909	4280.926547	709.6353728	3.757920188	4278.939018	620.2602437	2.161784167	4279.379476	662.659413	4.272331986	4277.179804	670.8727824	7.380921179	4261.836056	845.8078001	3.973776206	4269.425262	468.3932067	3.382287914	4279.903496	727.8327925	2.262638433	4278.910204	692.4143745	3.430260913	4278.16078	696.0777557	2.798871774	4280.442214	704.4075654	4.09201723	4280.920002	606.212428	2.237986497	4279.537331	758.5770691	2.301555686	4280.474498	588.386162	3.413395962	4277.782322	778.4429951	3.245861486	4273.958901
3.862110097	4278.542053	55721.45795	2.476987786	4277.308086	769.0721053	1.892421909	4280.926547	709.6353728	3.757920188	4278.939018	620.2602437	2.161784167	4279.379476	662.659413	4.272331986	4277.179804	670.8727824	7.380921179	4261.836056	845.8078001	3.973776206	4269.425262	468.3932067	3.382287914	4279.903496	727.8327925	2.262638433	4278.910204	692.4143745	3.430260913	4278.16078	696.0777557	2.798871774	4280.442214	704.4075654	4.09201723	4280.920002	606.212428	2.237986497	4279.537331	758.5770691	2.301555686	4280.474498	588.386162	3.413395962	4277.782322	778.4429951	3.245861486	4273.958901
3.862110097	4278.542053	55721.45795	2.476987786	4277.308086	769.0721053	1.892421909	4280.926547	709.6353728	3.757920188	4278.939018	620.2602437	2.161784167	4279.379476	662.659413	4.272331986	4277.179804	670.8727824	7.380921179	4261.836056	845.8078001	3.973776206	4269.425262	468.3932067	3.382287914	4279.903496	727.8327925	2.262638433	4278.910204	692.4143745	3.430260913	4278.16078	696.0777557	2.798871774	4280.442214	704.4075654	4.09201723	4280.920002	606.212428	2.237986497	4279.537331	758.5770691	2.301555686	4280.474498	588.386162	3.413395962	4277.782322	778.4429951	3.245861486	4273.958901
3.862110097	4278.542053	55721.45795	2.476987786	4277.308086	769.0721053	1.892421909	4280.926547	709.6353728	3.757920188	4278.939018	620.2602437	2.161784167	4279.379476	662.659413	4.272331986	4277.179804	670.8727824	7.380921179	4261.836056	845.8078001	3.973776206	4269.425262	468.3932067	3.382287914	4279.903496	727.8327925	2.262638433	4278.910204	692.4143745	3.430260913	4278.16078	696.0777557	2.798871774	4280.442214	704.4075654	4.09201723	4280.920002	606.212428	2.237986497	4279.537331	758.5770691	2.301555686	4280.474498	588.386162	3.413395962	4277.782322	778.4429951	3.245861486	4273.958901
3.862110097	4278.542053	55721.45795	2.476987786	4277.308086	769.0721053	1.892421909	4280.926547	709.6353728	3.757920188	4278.939018	620.2602437	2.161784167	4279.379476	662.659413	4.272331986	4277.179804	670.8727824	7.380921179	4261.836056	845.8078001	3.973776206	4269.425262	468.3932067	3.382287914	4279.903496	727.8327925	2.262638433	4278.910204	692.4143745	3.430260913	4278.16078	696.0777557	2.798871774	4280.442214	704.4075654	4.09201723	4280.920002	606.212428	2.237986497	4279.537331	758.5770691	2.301555686	4280.474498	588.386162	3.413395962	4277.782322	778.4429951	3.245861486	4273.958901
3.862110097	4278.542053	55721.45795	2.476987786	4277.308086	769.0721053	1.892421909	4280.926547	709.6353728	3.757920188	4278.939018	620.2602437	2.161784167	4279.379476	662.659413	4.272331986	4277.179804	670.8727824	7.380921179	4261.836056	845.8078001	3.973776206	4269.425262	468.3932067	3.382287914	4279.903496	727.8327925	2.262638433	4278.910204	692.4143745	3.430260913	4278.16078	696.0777557	2.798871774	4280.442214	704.4075654	4.09201723	4280.920002	606.212428	2.237986497	4279.537331	758.5770691	2.301555686	4280.474498	588.386162	3.413395962	4277.782322	778.4429951	3.245861486	4273.958901
3.862110097	4278.542053	55721.45795	2.476987786	4277.308086	769.0721053	1.892421909	4280.926547	709.6353728	3.757920188	4278.939018	620.2602437	2.161784167	4279.379476	662.659413	4.272331986	4277.179804	670.8727824	7.380921179	4261.836056	845.8078001	3.973776206	4269.425262	468.3932067	3.382287914	4279.903496	727.8327925	2.262638433	4278.910204	692.4143745	3.430260913	4278.16078	696.0777557	2.798871774	4280.442214	704.4075654	4.09201723	4280.920002	606.212428	2.237986497	4279.537331	758.5770691	2.301555686	4280.474498	588.386162	3.413395962	4277.782322	778.4429951	3.245861486	4273.958901
3.862110097	4278.542053	55721.45795	2.476987786	4277.308086	769.0721053	1.892421909	4280.926547	709.6353728	3.757920188	4278.939018	620.2602437	2.161784167	4279.379476	662.659413	4.272331986	4277.179804	670.8727824	7.380921179	4261.836056	845.8078001	3.973776206	4269.425262	468.3932067	3.382287914	4279.903496	727.8327925	2.262638433	4278.910204	692.4143745	3.430260913	4278.16078	696.0777557	2.798871774	4280.442214	704.4075654	4.09201723	4280.920002	606.212428	2.237986497	4279.537331	758.5770691	2.301555686	4280.474498	588.386162	3.413395962	4277.782322	778.4429951	3.245861486	4273.958901
3.862110097	4278.542053	55721.45795	2.476987786	4277.308086	769.0721053	1.892421909	4280.926547	709.6353728	3.757920188	4278.939018	620.2602437	2.161784167	4279.379476	662.659413	4.272331986	4277.179804	670.8727824	7.380921179	4261.836056	845.8078001	3.973776206	4269.425262	468.3932067	3.382287914	4279.903496	727.8327925	2.262638433	4278.910204	692.4143745	3.430260913	4278.16078	696.0777557	2.798871774	4280.442214	704.4075654	4.09201723	4280.920002	606.212428	2.237986497	4279.537331	758.5770691	2.301555686	4280.474498	588.386162	3.413395962	4277.782322	778.4429951	3.245861486	4273.958901
3.862110097	4278.542053	55721.45795	2.476987786	4277.308086	769.0721053	1.892421909	4280.926547	709.6353728	3.757920188	4278.939018	620.2602437	2.161784167	4279.379476	662.659413	4.272331986	4277.179804	670.8727824	7.380921179	4261.836056	845.8078001	3.973776206	4269.425262	468.3932067	3.382287914	4279.903496	727.8327925	2.262638433	4278.910204	692.4143745	3.430260913	4278.16078	696.0777557	2.798871774	4280.442214	704.4075654	4.09201723	4280.920002	606.212428	2.237986497	4279.537331	758.5770691	2.301555686	4280.474498	588.386162	3.413395962	4277.782322	778.4429951	3.245861486	4273.958901
3.862110097	4278.542053	55721.45795	2.476987786	4277.308086	769.0721053	1.892421909	4280.926547	709.6353728	3.757920188	4278.939018	620.2602437	2.161784167	4279.379476	662.659413	4.272331986	4277.179804	670.8727824	7.380921179	4261.836056	845.8078001	3.973776206	4269.425262	468.3932067	3.382287914	4279.903496	727.8327925	2.262638433	4278.910204	692.4143745	3.430260913	4278.16078	696.0777557	2.798871774	4280.442214	704.4075654	4.09201723	4280.920002	606.212428	2.237986497	4279.537331	758.5770691	2.301555686	4280.474498	588.386162	3.413395962	4277.782322	778.4429951	3.245861486	4273.958901
3.862110097	4278.542053	55721.45795	2.476987786	4277.308086	769.0721053	1.892421909	4280.926547	709.6353728	3.757920188	4278.939018	620.2602437	2.161784167	4279.379476	662.659413	4.272331986	4277.179804	670.8727824	7.380921179	4261.836056	845.8078001	3.973776206	4269.425262	468.3932067	3.382287914	4279.903496	727.8327925	2.262638433	4278.910204	692.4143745	3.430260913	4278.16078	696.0777557	2.798871774	4280.442214	704.4075654	4.09201723	4280.920002	606.212428	2.237986497	4279.537331	758.5770691	2.301555686	4280.474498	588.386162	3.413395962	4277.782322	778.4429951	3.245861486	4273.958901
3.862110097	4278.542053	55721.45795	2.476987786	4277.308086	769.0721053	1.892421909	4280.926547	709.6353728	3.757920188	4278.939018	620.2602437	2.161784167	4279.379476	662.659413	4.272331986	4277.179804	670.8727824	7.380921179	4261.836056	845.8078001	3.973776206	4269.425262	468.3932067	3.382287914	4279.903496	727.8327925	2.262638433	4278.910204	692.4143745	3.430260913	4278.16078	696.0777557	2.798871774	4280.442214	704.4075654	4.09201723	4280.920002	606.212428	2.237986497	4279.537331	758.5770691	2.301555686	4280.474498	588.386162	3.413395962	4277.782322	778.4429951	3.245861486	4273.958901
3.862110097	4278.542053	55721.45795	2.476987786	4277.308086	769.0721053	1.892421909	4280.926547	709.6353728	3.757920188	4278.939018	620.2602437	2.161784167	4279.379476	662.659413	4.272331986	4277.179804	670.8727824	7.380921179	4261.836056	845.8078001	3.973776206	4269.425262	468.3932067	3.382287914	4279.903496	727.8327925	2.262638433	4278.910204	692.4143745	3.430260913	4278.16078	696.0777557	2.798871774	4280.442214	704.4075654	4.09201723	4280.920002	606.212428	2.237986497	4279.537331	758.5770691	2.301555686	4280.474498	588.386162	3.413395962	4277.782322	778.4429951	3.245861486	4273.958901
3.862110097	4278.542053	55721.45795	2.476987786	4277.308086	769.0721053	1.892421909	4280.926547	709.6353728	3.757920188	4278.939018	620.2602437	2.161784167	4279.379476	662.659413	4.272331986	4277.179804	670.8727824	7.380921179	4261.836056	845.8078001	3.973776206	4269.425262	468.3932067	3.382287914	4279.903496	727.8327925	2.262638433	4278.910204	692.4143745	3.430260913	4278.16078	696.0777557	2.798871774	4280.442214	704.4075654	4.09201723	4280.920002	606.212428	2.237986497	4279.537331	758.5770691	2.301555686	4280.474498	588.386162	3.413395962	4277.782322	778.4429951	3.245861486	4273.958901
3.862110097	4278.542053	55721.45795	2.476987786	4277.308086	769.0721053	1.892421909	4280.926547	709.6353728	3.757920188	4278.939018	620.2602437	2.161784167	4279.379476	662.659413	4.272331986	4277.179804	670.8727824	7.380921179	4261.836056	845.8078001	3.973776206	4269.425262	468.3932067	3.382287914	4279.903496	727.8327925	2.262638433	4278.910204	692.4143745	3.430260913	4278.16078	696.0777557	2.798871774	4280.442214	704.4075654	4.09201723	4280.920002	606.212428	2.237986497	4279.537331	758.5770691	2.301555686	4280.474498	588.386162	3.413395962	4277.782322	778.4429951	3.245861486	4273.958901
3.862110097	4278.542053	55721.45795	2.476987786	4277.308086	769.0721053	1.892421909	4280.926547	709.6353728	3.757920188	4278.939018	620.2602437	2.161784167	4279.379476	662.659413	4.272331986	4277.179804	670.8727824	7.380921179	4261.836056	845.8078001	3.973776206	4269.425262	468.3932067	3.382287914	4279.903496	727.8327925	2.262638433	4278.910204	692.4143745	3.430260913	4278.16078	696.0777557	2.798871774	4280.442214	704.4075654	4.09201723	4280.920002	606.212428	2.237986497	4279.537331	758.5770691	2.301555686	4280.474498	588.386162	3.413395962	4277.782322	778.4429951	3.245861486	4273.958901
3.862110097	4278.542053	55721.45795	2.476987786	4277.308086	769.0721053	1.892421909	4280.926547	709.6353728	3.757920188	4278.939018	620.2602437	2.161784167	4279.379476	662.659413	4.272331986	4277.179804	670.8727824	7.380921179	4261.836056	845.8078001	3.973776206	4269.425262	468.3932067	3.382287914	4279.903496	727.8327925	2.262638433	4278.910204	692.4143745	3.430260913	4278.16078	696.0777557	2.798871774	4280.442214	704.4075654	4.09201723	4280.920002	606.212428	2.237986497	4279.537331	758.5770691	2.301555686	4280.474498	588.386162	3.413395962	4277.782322	778.4429951	3.245861486	4273.958901
3.862110097	4278.542053	55721.45795	2.476987786	4277.308086	769.0721053	1.892421909	4280.926547	709.6353728	3.757920188	4278.939018	620.2602437	2.161784167	4279.379476	662.659413	4.272331986	4277.179804	670.8727824	7.380921179	4261.836056	845.8078001	3.973776206	4269.425262	468.3932067	3.382287914	4279.903496	727.8327925	2.262638433	4278.910204	692.4143745	3.430260913	4278.16078	696.0777557	2.798871774	4280.442214	704.4075654	4.09201723	4280.920002	606.212428	2.237986497	4279.537331	758.5770691	2.301555686	4280.474498	588.386162	3.413395962	4277.782322	778.4429951	3.245861486	4273.958901
3.862110097	4278.542053	55721.45795	2.476987786	4277.308086	769.0721053	1.892421909	4280.926547	709.6353728	3.757920188	4278.939018	620.2602437	2.161784167	4279.379476	662.659413	4.272331986	4277.179804	670.8727824	7.380921179	4261.836056	845.8078001	3.973776206	4269.425262	468.3932067	3.382287914	4279.903496	727.8327925	2.262638433	4278.910204	692.4143745	3.430260913	4278.16078	696.0777557	2.798871774	4280.442214	704.4075654	4.09201723	4280.920002	606.212428	2.237986497	4279.537331	758.5770691	2.301555686	4280.474498	588.386162	3.413395962	4277.782322	778.4429951	3.245861486	4273.958901
3.862110097	4278.542053	55721.45795	2.476987786	4277.308086	769.0721053	1.892421909	4280.926547	709.6353728	3.757920188	4278.939018	620.2602437	2.161784167	4279.379476	662.659413	4.272331986	4277.179804	670.8727824	7.380921179	4261.836056	845.8078001	3.973776206	4269.425262	468.3932067	3.382287914	4279.903496	727.8327925	2.262638433	4278.910204	692.4143745	3.430260913	4278.16078	696.0777557	2.798871774	4280.442214	704.4075654	4.09201723	4280.920002	606.212428	2.237986497	4279.537331	758.5770691	2.301555686	4280.474498	588.386162	3.413395962	4277.782322	778.4429951	3.245861486	4273.958901
3.862110097	4278.542053	55721.45795	2.476987786	4277.308086	769.0721053	1.892421909	4280.926547	709.6353728	3.757920188	4278.939018	620.2602437	2.161784167	4279.379476	662.659413	4.272331986	4277.179804	670.8727824	7.380921179	4261.836056	845.8078001	3.973776206	4269.425262	468.3932067	3.382287914	4279.903496	727.8327925	2.262638433	4278.910204	692.4143745	3.430260913	4278.16078	696.0777557	2.798871774	4280.442214	704.4075654	4.09201723	4280.920002	606.212428	2.237986497	4279.537331	758.5770691	2.301555686	4280.474498	588.386162	3.413395962	4277.782322	778.4429951	3.245861486	4273.958901
3.862110097	4278.542053	55721.45795	2.476987786	4277.308086	769.0721053	1.892421909	4280.926547	709.6353728	3.757920188	4278.939018	620.2602437	2.161784167	4279.379476	662.659413	4.272331986	4277.179804	670.8727824	7.380921179	4261.836056	845.8078001	3.973776206	4269.425262	468.3932067	3.382287914	4279.903496	727.8327925	2.262638433	4278.910204	692.4143745	3.430260913	4278.16078	696.0777557	2.798871774	4280.442214	704.4075654	4.09201723	4280.920002	606.212428	2.237986497	4279.537331	758.5770691	2.301555686	4280.474498	588.386162	3.413395962	4277.782322	778.4429951	3.245861486	4273.958901
3.862110097	4278.542053	55721.45795	2.476987786	4277.308086	769.0721053	1.892421909	4280.926547	709.6353728	3.757920188	4278.939018	620.2602437	2.161784167	4279.379476	662.659413	4.272331986	4277.179804	670.8727824	7.380921179	4261.836056	845.8078001	3.973776206	4269.425262	468.3932067	3.382287914	4279.903496	727.8327925	2.262638433	4278.910204	692.4143745	3.430260913	4278.16078	696.0777557	2.798871774	4280.442214	704.4075654	4.09201723	4280.920002	606.212428	2.237986497	4279.537331	758.5770691	2.301555686	4280.474498	588.386162	3.413395962	4277.782322	778.4429951	3.245861486	4273.958901
3.862110097	4278.542053	55721.45795	2.476987786	4277.308086	769.0721053	1.892421909	4280.926547	709.6353728	3.757920188	4278.939018	620.2602437	2.161784167	4279.379476	662.659413	4.272331986	4277.179804	670.8727824	7.380921179	4261.836056	845.8078001	3.973776206	4269.425262	468.3932067	3.382287914	4279.903496	727.8327925	2.262638433	4278.910204	692.4143745	3.430260913	4278.16078	696.0777557	2.798871774	4280.442214	704.4075654	4.09201723	4280.920002	606.212428	2.237986497	4279.537331	758.5770691	2.301555686	4280.474498	588.386162	3.413395962	4277.782322	778.4429951	3.245861486	4273.958901
3.862110097	4278.542053	55721.45795	2.476987786	4277.308086	769.0721053	1.892421909	4280.926547	709.6353728	3.757920188	4278.939018	620.2602437	2.161784167	4279.379476	662.659413	4.272331986	4277.179804	670.8727824	7.380921179	4261.836056	845.8078001	3.973776206	4269.425262	468.3932067	3.382287914	4279.903496	727.8327925	2.262638433	4278.910204	692.4143745	3.430260913	4278.16078	696.0777557	2.798871774	4280.442214	704.4075654	4.09201723	4280.920002	606.212428	2.237986497	4279.537331	758.5770691	2.301555686	4280.474498	588.386162	3.413395962	4277.782322	778.4429951	3.245861486	4273.958901
3.862110097	4278.542053	55721.45795	2.476987786	4277.308086	769.0721053	1.892421909	4280.926547	709.6353728	3.757920188	4278.939018	620.2602437	2.161784167	4279.379476	662.659413	4.272331986	4277.179804	670.8727824	7.380921179	4261.836056	845.8078001	3.973776206	4269.425262	468.3932067	3.382287914	4279.903496	727.8327925	2.262638433	4278.910204	692.4143745	3.430260913	4278.16078	696.0777557	2.798871774	4280.442214	704.4075654	4.09201723	4280.920002	606.212428	2.237986497	4279.537331	758.5770691	2.301555686	4280.474498	588.386162	3.413395962	4277.782322	778.4429951	3.245861486	4273.958901
3.862110097	4278.542053	55721.45795	2.476987786	4277.308086	769.0721053	1.892421909	4280.926547	709.6353728	3.757920188	4278.939018	620.2602437	2.161784167	4279.379476	662.659413	4.272331986	4277.179804	670.8727824	7.380921179	4261.836056	845.8078001	3.973776206	4269.425262	468.3932067	3.382287914	4279.903496	727.8327925	2.262638433	4278.910204	692.4143745	3.430260913	4278.16078	696.0777557	2.798871774	4280.442214	704.4075654	4.09201723	4280.920002	606.212428	2.237986497	4279.537331	758.5770691	2.301555686	4280.474498	588.386162	3.413395962	4277.782322	778.4429951	3.245861486	4273.958901
3.862110097	4278.542053	55721.45795	2.476987786	4277.308086	769.0721053	1.892421909	4280.926547	709.6353728	3.757920188	4278.939018	620.2602437	2.161784167	4279.379476	662.659413	4.272331986	4277.179804	670.8727824	7.380921179	4261.836056	845.8078001	3.973776206	4269.425262	468.3932067	3.382287914	4279.903496	727.8327925	2.262638433	4278.910204	692.4143745	3.430260913	4278.16078	696.0777557	2.798871774	4280.442214	704.4075654	4.09201723	4280.920002	606.212428	2.237986497	4279.537331	758.5770691	2.301555686	4280.474498	588.386162	3.413395962	4277.782322	778.4429951	3.245861486	4273.958901
3.862110097	4278.542053	55721.45795	2.476987786	4277.308086	769.0721053	1.892421909	4280.926547	709.6353728	3.757920188	4278.939018	620.2602437	2.161784167	4279.379476	662.659413	4.272331986	4277.179804	670.8727824	7.380921179	4261.836056	845.8078001	3.973776206	4269.425262	468.3932067	3.382287914	4279.903496	727.8327925	2.262638433	4278.910204	692.4143745	3.430260913	4278.16078	696.0777557	2.798871774	4280.442214	704.4075654	4.09201723	4280.920002	606.212428	2.237986497	4279.537331	758.5770691	2.301555686	4280.474498	588.386162	3.413395962	4277.782322	778.4429951	3.245861486	4273.958901
3.862110097	4278.542053	55721.45795	0	4286	769.0721053	0	4286	709.6353728	0	4286	620.2602437	0	4286	662.659413	0	4286	670.8727824	0	4286	845.8078001	0	4286	468.3932067	0	4286	727.8327925	0	4286	692.4143745	0	4286	696.0777557	0	4286	704.4075654	0	4286	606.212428	0	4286	758.5770691	0	4286	588.386162	0	4286	778.4429951	0	4286
0	4286	55721.45795	2.476987786	4282.932266	787.2079136	0	4282.717178	727.6476461	0	4286	652.5233315	0.974285671	4281.241515	673.2237352	2.700934805	4282.65869	681.8374955	0	4289.075055	895.8051039	3.973776206	4281.265842	487.3586323	0.838065421	4285.272255	749.0875854	0	4281.46997	712.0490921	1.460712784	4282.977284	711.6066347	1.337953919	4283.463996	716.6732924	3.976141511	4281.387454	606.9575365	1.237612417	4281.275781	767.3068515	0.97678537	4282.646022	600.0774547	1.615394911	4282.303207	791.8263252	3.245861486	4282.305478
0	4286	75714	2.476987786	4282.932266	1029.243957	0	4282.717178	948.1710899	0	4286	695.1768074	0.974285671	4281.241515	676.0597725	2.700934805	4282.65869	713.6373691	0	4289.075055	926.6576311	3.973776206	4281.265842	537.1438828	0.838065421	4285.272255	773.6747176	0	4281.46997	725.6317451	1.460712784	4282.977284	740.8103017	1.337953919	4283.463996	733.6122847	3.976141511	4281.387454	626.9056538	1.237612417	4281.275781	784.310168	0.97678537	4282.646022	612.6991592	1.615394911	4282.303207	809.9021961	3.245861486	4282.305478
0	4286	75714	2.476987786	4282.932266	1046.582056	0	4282.717178	1041.57717	0	4286	885.4611677	0.974285671	4281.241515	691.4801718	2.700934805	4282.65869	737.5719507	0	4289.075055	982.7004412	3.973776206	4281.265842	642.1975922	0.838065421	4285.272255	814.6430008	0	4281.46997	728.4259222	1.460712784	4282.977284	866.6379851	1.337953919	4283.463996	753.1439829	3.976141511	4281.387454	664.8747941	1.237612417	4281.275781	804.8725766	0.97678537	4282.646022	625.7513709	1.615394911	4282.303207	823.7113343	3.245861486	4282.305478
0	4286	75714	2.476987786	4282.932266	1101.137438	1.724660752	4283.956534	1055.377312	0	4286	904.1170362	0.974285671	4281.241515	758.0373183	2.700934805	4282.65869	747.3714423	0	4289.075055	1022.873784	3.973776206	4281.265842	749.8493135	0.838065421	4285.272255	845.6802766	0	4281.46997	771.9710115	1.460712784	4282.977284	883.7534952	1.337953919	4283.463996	800.3934153	3.976141511	4281.387454	682.5122712	1.237612417	4281.275781	818.2472916	0.97678537	4282.646022	641.6106634	1.615394911	4282.303207	838.0455689	3.245861486	4282.305478
0	4286	75714	5.752301221	4294.162891	1118.468412	3.729093709	4288.511403	1068.301629	0	4286	921.4551353	0.974285671	4281.241515	791.5167552	2.700934805	4282.65869	905.8997695	0	4289.075055	1059.070308	3.973776206	4281.265842	772.8332697	0.838065421	4285.272255	862.4905531	0	4281.46997	806.9157763	1.460712784	4282.977284	893.3265145	1.337953919	4283.463996	851.9382506	3.976141511	4281.387454	696.2437767	1.237612417	4281.275781	822.972353	0.97678537	4282.646022	661.2334523	1.615394911	4282.303207	861.5685293	3.245861486	4282.305478
0	4286	75714	10.46431747	4326.001629	1127.719703	10.46431747	4328.342986	1087.202979	0	4286	966.4528557	0.974285671	4281.241515	809.2614917	2.700934805	4282.65869	963.5646241	0	4289.075055	1091.14602	3.973776206	4281.265842	789.9632314	0.838065421	4285.272255	868.9698416	0	4281.46997	828.098447	1.460712784	4282.977284	941.8243201	1.337953919	4283.463996	855.2860204	3.976141511	4281.387454	726.0557218	1.237612417	4281.275781	846.5419874	0.97678537	4282.646022	673.3506966	1.615394911	4282.303207	907.8259718	3.245861486	4282.305478
2.909347968	4289.526794	75710.47321	10.46431747	4342.423406	1127.719703	10.46431747	4350.152267	1087.202979	3.213885751	4290.303776	990.175014	0.974285671	4281.241515	835.047847	2.700934805	4282.65869	980.9027233	0	4289.075055	1097.074842	3.973776206	4281.265842	797.5195501	0.838065421	4285.272255	882.8800464	0	4281.46997	841.1909444	1.460712784	4282.977284	956.7845953	1.337953919	4283.463996	938.1310127	3.976141511	4281.387454	754.2664352	1.237612417	4281.275781	903.1426581	0.97678537	4282.646022	695.6608093	1.615394911	4282.303207	1028.862805	3.245861486	4282.305478
4.897601765	4295.994376	75704.00562	10.46431747	4362.970228	1127.719703	10.46431747	4380.62981	1087.202979	5.287655969	4297.649711	1000.912904	0.974285671	4281.241515	913.5203569	2.700934805	4282.65869	995.7670197	0	4289.075055	1108.663161	6.398160639	4291.74316	807.9297131	0.838065421	4285.272255	936.6764693	0	4281.46997	850.9242561	1.460712784	4282.977284	966.6107317	1.337953919	4283.463996	939.8706524	3.976141511	4281.387454	755.9297513	1.237612417	4281.275781	922.7912729	0.97678537	4282.646022	710.653422	1.615394911	4282.303207	1057.875164	3.245861486	4282.305478
10.46431747	4331.625808	75668.37419	10.46431747	4398.529327	1127.719703	10.46431747	4406.596075	1084.12428	6	4301	1003.774443	0.974285671	4281.241515	943.2286039	10.46431747	4325.244895	1020.879566	0	4289.075055	1184.65231	8.345533746	4303.706274	812.7443498	0.838065421	4285.272255	980.5374646	0	4281.46997	885.5704188	1.460712784	4282.977284	980.0615076	1.337953919	4283.463996	956.7948492	3.976141511	4281.387454	836.7670145	1.237612417	4281.275781	988.1889534	0.97678537	4282.646022	723.0324383	1.615394911	4282.303207	1084.471672	3.245861486	4282.305478
10.46431747	4362.265318	75637.73468	10.46431747	4425.781573	1124.328507	10.46431747	4423.418093	1080.135265	10.46431747	4331.625808	1012.078664	0.974285671	4281.241515	960.566703	10.46431747	4341.667605	1020.879566	0	4289.075055	1206.861973	10.46431747	4320.31211	814.3930666	0.838065421	4285.272255	999.8861345	0	4281.46997	892.0025367	1.460712784	4282.977284	1021.505886	1.337953919	4283.463996	1016.317406	3.976141511	4281.387454	838.4871134	1.237612417	4281.275781	1036.725898	0.97678537	4282.646022	747.8453135	1.615394911	4282.303207	1090.561674	3.245861486	4282.305478
10.46431747	4374.190054	75625.80995	10.46431747	4445.795724	1117.518457	10.46431747	4456.782703	1072.223494	10.46431747	4363.522013	1012.078664	0.974285671	4281.241515	987.1532594	10.46431747	4365.602187	1020.879566	3.743234502	4294.913306	1226.188799	10.46431747	4330.984495	814.2649486	0.838065421	4285.272255	1017.224234	0	4281.46997	937.0795138	3.358236578	4286.787314	1034.030335	1.337953919	4283.463996	1030.602817	3.976141511	4281.387454	868.508401	1.237612417	4281.275781	1059.075595	0.97678537	4282.646022	765.1220508	2.606398754	4284.046463	1097.041971	3.245861486	4282.305478
10.46431747	4392.224086	75607.77591	10.46431747	4508.031268	1072.968732	10.46431747	4491.280532	1058.60885	10.46431747	4380.587162	1012.078664	2.760629308	4284.021449	999.9507145	10.46431747	4387.409284	1020.879566	5.647292135	4302.36335	1230.280554	10.46431747	4347.172221	814.0706211	0.838065421	4285.272255	1057.436303	0	4281.46997	972.9265206	4.708210512	4291.324603	1041.114043	3.209638724	4287.010521	1043.377878	3.976141511	4281.387454	891.7348055	1.237612417	4281.275781	1073.77906	0.97678537	4282.646022	784.9741797	4.369285367	4289.170355	1106.546872	3.245861486	4282.305478
10.46431747	4410.626133	75589.37387	10.46431747	4759.725248	821.2747517	10.46431747	4536.231891	1033.787891	10.46431747	4391.073765	1012.078664	8.373249605	4310.059047	1022.856651	10.46431747	4401.332937	1020.879566	6.868580167	4308.732302	1229.989337	10.46431747	4364.722254	813.8599395	0.838065421	4285.272255	1063.01711	0	4281.46997	993.6580257	7.460712784	4305.280848	1050.852198	5.584852492	4295.714186	1055.386705	3.976141511	4281.387454	920.8870607	1.237612417	4281.275781	1081.236376	0.97678537	4282.646022	873.9921212	6.058409259	4296.509383	1113.224539	3.245861486	4282.305478
10.46431747	4469.068251	75530.93175	10.46431747	4781.74033	799.2596698	10.46431747	4585.269737	995.7302626	10.46431747	4424.235121	1012.078664	9.067850204	4315.106797	1023.866002	10.46431747	4441.416859	1020.879566	9.02933963	4323.04546	1225.5129	10.46431747	4385.711884	813.6079668	3.021502511	4288.783557	1078.545957	0	4281.46997	1005.907348	9.276268295	4317.942064	1053.819851	7.13481332	4303.928763	1060.688197	4.810655946	4284.442749	925.1089518	3.003402435	4284.39609	1093.514223	0.97678537	4282.646022	890.4728224	10.01988857	4323.048485	1119.558601	3.245861486	4282.305478
10.46431747	4487.304182	75512.69582	10.46431747	4797.347739	783.6522611	10.46431747	4713.905841	867.0941592	10.46431747	4460.411146	1012.078664	10.46431747	4326.47181	1024.678553	10.46431747	4460.832486	1019.158288	10.33869726	4333.611997	1220.311849	10.46431747	4444.518774	812.9020121	6.034536586	4300.152788	1093.45118	0	4281.46997	1006.322586	10.46431747	4327.714058	1054.274955	10.46431747	4328.34392	1065.307196	6.174215178	4290.6838	930.758498	4.638470821	4289.602334	1102.566208	0.97678537	4282.646022	905.374656	10.01988857	4344.657893	1119.424794	3.245861486	4282.305478
10.46431747	4532.823288	75467.17671	10.46431747	4821.960792	759.0392083	10.46431747	4730.034581	850.9654195	10.46431747	4489.776348	1008.141222	10.46431747	4340.181898	1024.678553	10.46431747	4494.169985	1013.247265	10.33869726	4359.099834	1205.60173	10.46431747	4508.671744	812.1318797	6.838065421	4304.462582	1096.14837	0.998370192	4281.88528	1014.068218	10.46431747	4345.47848	1054.046893	10.46431747	4338.243233	1065.307196	7.851815035	4300.487994	935.5834183	10.46431747	4326.263387	1116.708078	0.97678537	4282.646022	914.0069789	10.01988857	4349.478405	1119.27922	3.245861486	4282.305478
10.46431747	4846.752813	75153.24719	10.46431747	4836.452212	745.6984597	10.46431747	4805.210056	775.7899438	10.46431747	4563.235025	988.4417644	10.46431747	4399.059353	1024.678553	10.46431747	4509.994304	1009.298078	10.33869726	4376.2597	1194.320619	10.46431747	4655.811666	810.3655201	9.809116472	4325.07076	1101.448543	8.003462405	4308.159725	1045.055244	10.46431747	4366.943324	1053.771324	10.46431747	4354.951575	1065.307196	10.46431747	4320.425886	938.4272387	10.46431747	4335.69139	1116.708078	7.293599334	4304.413723	947.3235672	10.01988857	4373.147928	1117.99619	3.245861486	4282.305478
10.46431747	4884.148549	75115.85145	10.46431747	4847.058998	737.3925572	10.46431747	4862.46581	718.53419	10.46431747	4643.371764	937.6282362	10.46431747	4456.076729	1024.678553	10.46431747	4571.475668	989.5121281	10.33869726	4401.961919	1175.360546	10.46431747	4661.101745	810.1742318	9.809116472	4350.214397	1103.128015	10.32997506	4325.931797	1046.3007	10.46431747	4438.808183	1052.848713	10.46431747	4377.341282	1065.307196	10.46431747	4333.739368	938.4272387	10.46431747	4351.268776	1115.600085	9.95784497	4323.564592	951.4056251	10.01988857	4393.334505	1114.872548	3.245861486	4282.305478
10.46431747	4916.981548	75083.01845	10.46431747	4861.136193	728.2730391	10.46431747	4898.841146	682.1588536	10.46431747	4774.340671	806.6593294	10.46431747	4457.861921	1024.664001	10.46431747	4620.217279	962.978132	10.33869726	4426.506518	1150.815948	10.46431747	4679.287909	807.5671476	9.809116472	4365.380333	1102.945803	10.32997506	4376.944578	1043.72853	10.46431747	4482.621659	1043.520994	10.46431747	4384.024574	1065.307196	10.46431747	4353.433784	938.4272387	10.46431747	4372.2047	1112.621809	9.95784497	4337.42038	952.1103535	10.01988857	4414.263789	1109.529904	4.743084717	4287.289326
10.46431747	4937.351623	75062.64838	10.46431747	4875.897168	721.0430028	10.46431747	4899.199262	681.8007384	10.46431747	4799.527916	781.4720842	10.46431747	4484.012844	1021.115024	10.46431747	4645.546663	937.6487478	10.33869726	4437.534034	1139.788432	10.46431747	4745.017449	792.68626	9.809116472	4391.329351	1100.589004	10.32997506	4388.562071	1043.142753	10.46431747	4517.206212	1029.23916	10.46431747	4397.671003	1064.456869	10.46431747	4364.94077	938.4272387	10.46431747	4377.360801	1111.766927	9.95784497	4389.653827	954.7670332	10.01988857	4429.599203	1104.444004	6.160119115	4293.726916
10.46431747	4948.163757	75051.83624	10.46431747	4893.768242	715.4850103	10.46431747	4938.523331	650.949847	10.46431747	4813.270303	767.7296973	10.46431747	4552.557237	1003.627992	10.46431747	4774.76201	808.4334007	10.33869726	4468.738922	1108.583544	10.46431747	4794.262315	770.4643092	9.809116472	4406.862396	1097.924442	10.32997506	4407.427702	1042.191509	10.46431747	4538.201232	1018.556472	10.46431747	4475.877054	1054.710619	10.46431747	4382.945461	938.4272387	10.46431747	4399.35861	1107.601784	9.95784497	4389.784275	954.773668	10.01988857	4481.863567	1083.119248	7.386955128	4300.651932
10.46431747	5001.849196	74998.1508	10.46431747	4903.938338	713.8846704	10.46431747	4981.176807	636.6462005	10.46431747	4875.751615	705.2483845	10.46431747	4575.865324	995.2010101	10.46431747	4790.826189	792.3692219	10.33869726	4508.248807	1069.073658	10.46431747	4806.665547	762.0783279	9.809116472	4424.658285	1093.435271	10.32997506	4426.517015	1041.228986	10.46431747	4577.881572	994.5623239	10.46431747	4537.231773	1029.875683	10.46431747	4391.723598	938.4272387	10.46431747	4416.323065	1103.075574	9.95784497	4426.811011	956.6569092	10.01988857	4498.714617	1074.829572	9.877193929	4318.565204
10.46431747	5046.380192	74953.61981	10.46431747	4951.298607	709.0713584	10.46431747	5171.461168	617.3072482	10.46431747	4923.04862	657.9513801	10.46431747	4634.123062	952.4405498	10.46431747	4850.159139	733.0362718	10.33869726	4522.181829	1055.140636	10.46431747	4821.971373	751.7298663	9.809116472	4435.126726	1090.225039	10.32997506	4437.732327	1040.074109	10.46431747	4621.169213	959.8307874	10.46431747	4559.505049	1014.620051	10.46431747	4451.035732	938.4272387	10.46431747	4427.716378	1099.153229	9.95784497	4456.197441	958.1515517	10.01988857	4511.652292	1066.545693	9.877193929	4336.21311
10.46431747	5070.140179	74929.85982	10.46431747	4990.56192	705.0809551	10.46431747	5190.117036	615.4112177	10.46431747	4942.038889	638.9611106	10.46431747	4770.006254	816.5573585	10.46431747	4875.303346	707.8920656	10.33869726	4535.240786	1042.081679	10.46431747	4822.601268	751.3021747	9.809116472	4467.284024	1078.614414	10.32997506	4467.805744	1035.396956	10.46431747	4631.283479	949.7165206	10.46431747	4574.415466	1003.392318	10.46431747	4464.574954	938.4272387	10.46431747	4439.072267	1094.654936	9.95784497	4474.774882	959.0964312	10.01988857	4576.46313	1001.734855	9.877193929	4361.297563
10.46431747	5312.176223	74687.82378	10.46431747	5010.364824	703.0683493	10.46431747	5207.455135	613.6491145	10.46431747	4954.465251	626.5347493	10.46431747	4781.888696	804.6749165	10.46431747	4890.057994	693.1374173	10.33869726	4567.279763	1010.042702	10.46431747	4840.312573	737.7931068	9.809116472	4486.834354	1069.569447	10.32997506	4485.43044	1031.200375	10.46431747	4644.070324	936.9296763	10.46431747	4597.648613	980.1591703	10.46431747	4490.683985	938.4272387	10.46431747	4494.483033	1069.83245	9.95784497	4486.352337	959.6852797	10.01988857	4597.236903	980.9610815	9.877193929	4376.258258
10.46431747	5329.514322	74670.48568	10.46431747	5230.888268	680.6561428	10.46431747	5252.452856	609.0759127	10.46431747	4957.301288	623.698712	10.46431747	4798.417343	788.1462693	10.46431747	4934.146803	649.0486078	10.33869726	4580.776318	996.5461476	10.46431747	4851.01829	727.0873892	9.809116472	4523.925987	1048.640736	10.32997506	4529.555872	1017.049727	10.46431747	4659.408004	921.5919956	10.46431747	4617.877596	959.9301875	10.46431747	4555.37748	938.4272387	10.46431747	4554.931136	1026.068864	9.95784497	4497.40549	959.6314176	10.01988857	4637.540266	940.6577184	9.877193929	4380.200197
10.46431747	5384.069704	74615.9303	10.46431747	5324.294348	671.1631097	10.46431747	5280.47879	606.2275851	10.46431747	4972.721687	609.5812415	10.46431747	4864.536302	722.0273106	10.46431747	4965.832328	630.2487929	10.33869726	4598.940219	978.3822465	10.46431747	4916.095865	662.0098143	9.809116472	4543.847238	1035.33804	10.32997506	4568.313501	997.5818955	10.46431747	4707.617722	873.3822778	10.46431747	4640.859528	936.9482557	10.46431747	4599.245994	929.6399676	10.46431747	4575.131758	1005.868242	9.95784497	4515.532943	958.5327546	10.01988857	4645.25455	932.9434343	9.877193929	4444.947851
10.46431747	5412.631303	74587.3687	10.46431747	5339.333846	669.6346176	10.46431747	5298.562615	604.3896925	10.46431747	5039.278834	578.5441741	10.46431747	4891.712332	694.8512804	10.46431747	4981.652223	624.9803571	10.33869726	4609.515977	967.8064885	10.46431747	4948.097227	630.0084526	9.809116472	4570.554812	1008.630466	10.32997506	4599.232935	976.436028	10.46431747	4735.893145	845.106855	10.46431747	4654.253241	923.5545423	10.46431747	4647.668892	910.2408541	10.46431747	4587.413462	993.5865377	9.95784497	4526.009838	957.344291	10.01988857	4663.498465	914.6995201	9.877193929	4446.424772
10.46431747	5453.721332	74546.27867	10.46431747	5356.813032	667.8581756	10.46431747	5304.774443	603.7583728	10.46431747	5072.758271	575.1415969	10.46431747	4910.759473	675.8041396	10.46431747	4994.857363	622.6828276	10.33869726	4669.260752	908.0617138	10.46431747	4976.457446	601.648233	9.809116472	4586.681805	992.503473	10.32997506	4632.963228	948.0367723	10.46431747	4751.459432	829.5405677	10.46431747	4699.652157	878.155626	10.46431747	4682.024719	891.0877647	10.46431747	4643.387566	937.6124341	9.95784497	4550.758764	953.2293971	10.01988857	4678.37731	899.8206747	9.877193929	4457.307614
10.46431747	5470.143109	74529.85689	10.46431747	5415.545965	661.8890387	10.46431747	5343.704473	599.8018417	10.46431747	5090.503007	573.3381664	10.46431747	4922.042936	664.5206757	10.46431747	5019.898785	620.1378215	10.33869726	4712.122837	865.1996286	10.46431747	4992.654499	585.4511807	9.809116472	4648.349046	930.8362319	10.32997506	4686.84383	894.1561699	10.46431747	4765.091216	815.9087844	10.46431747	4711.600527	866.2072564	10.46431747	4693.088348	882.6253848	10.46431747	4660.339573	920.6604271	9.95784497	4560.780045	951.0568124	10.01988857	4702.331482	875.8665031	9.877193929	4499.820814
10.46431747	5490.68993	74509.31007	10.46431747	5437.355246	659.6725211	10.46431747	5375.600677	596.5601713	10.46431747	5116.289362	570.7174513	10.46431747	4948.052587	638.5110256	10.46431747	5040.476967	618.0464227	10.33869726	4722.739615	858.0005294	10.46431747	5007.736289	570.3693907	9.809116472	4715.622398	863.5628794	10.32997506	4729.31702	851.6829796	10.46431747	4782.992724	798.0072763	10.46431747	4723.387681	854.4201029	10.46431747	4713.302319	864.2771551	10.46431747	4674.49443	906.5055702	9.95784497	4571.401931	948.2172781	10.01988857	4714.860447	863.3375381	9.877193929	4581.743113
10.46431747	5526.24903	74473.75097	10.46431747	5467.832789	656.5750318	10.46431747	5392.665826	594.8258086	10.46431747	5194.761872	562.7421446	10.46431747	4964.496185	623.5490001	10.46431747	5107.643856	611.2201272	10.33869726	4737.818469	849.950695	10.46431747	5034.359841	543.7458388	9.809116472	4718.931779	860.2534989	10.32997506	4741.069037	839.9309628	10.46431747	4802.85053	778.1494697	10.46431747	4739.944012	837.8637714	10.46431747	4737.997022	839.5824518	10.46431747	4689.428138	891.571862	9.95784497	4582.727521	944.5428371	10.01988857	4730.0412	848.1567843	9.877193929	4607.981335
7.860015205	5550.11008	74449.88992	7.982907241	5490.720355	657.0147306	10.46431747	5403.152429	593.7600357	10.46431747	5224.470119	559.7228404	10.46431747	4996.296059	603.0203826	10.46431747	5184.880158	603.3704586	10.33869726	4768.624475	841.4395208	10.46431747	5058.946973	519.1587067	9.809116472	4748.134511	831.0507673	10.32997506	4751.480084	829.519916	10.46431747	4805.059295	775.9407051	10.46431747	4756.602304	821.2054795	10.46431747	4738.998585	838.5808885	10.46431747	4703.688725	877.3112754	9.95784497	4638.942226	923.0943711	10.01988857	4740.588724	837.609261	9.877193929	4614.881022
5.947405893	5563.314182	74436.68582	7.982907241	5503.553358	659.2940935	10.46431747	5436.313785	590.3897856	10.46431747	5241.808219	557.9607373	10.46431747	5020.230641	594.8786108	10.46431747	5215.732686	600.2348591	10.33869726	4818.409725	836.2937644	10.46431747	5099.915256	478.1904235	9.809116472	4777.01185	802.1734279	10.32997506	4765.216031	815.7839688	10.46431747	4821.534596	759.4654039	10.46431747	4774.35829	803.4494936	10.46431747	4759.440787	818.1386869	10.46431747	4709.76141	871.2385904	9.95784497	4687.313031	892.8407764	10.01988857	4764.302744	813.8952408	9.877193929	4658.837487
5.947405893	5563.314182	74436.68582	7.982907241	5529.006196	663.8149573	10.46431747	5472.48981	586.7131491	10.46431747	5268.394775	555.2586962	10.46431747	5030.030132	593.3564877	10.46431747	5271.775496	594.5391244	10.33869726	4923.463435	825.4355122	10.46431747	5130.952532	447.1531476	9.809116472	4799.314858	779.8704195	10.32997506	4779.2493	801.7507002	10.46431747	4831.135736	749.8642639	10.46431747	4785.202134	792.6056493	10.46431747	4804.61351	772.9659642	10.46431747	4721.135778	859.8642216	9.95784497	4723.323891	856.8299173	10.01988857	4778.70047	799.4975148	9.877193929	4680.007979
5.947405893	5563.314182	74436.68582	4.686196346	5549.889382	673.9235225	7.658095142	5497.91757	587.6661511	10.46431747	5283.972164	553.6755373	10.46431747	5188.55846	577.2449599	10.46431747	5311.948838	590.4562331	10.33869726	5031.115156	814.3087319	10.46431747	5147.762808	430.3428711	9.809116472	4811.307941	767.877337	10.32997506	4795.689986	785.3100142	10.46431747	4843.068041	737.9319593	10.46431747	4797.854988	779.9527956	10.46431747	4833.959052	743.6204222	10.46431747	4741.645902	839.3540981	9.95784497	4757.489968	822.6638402	10.01988857	4792.24533	785.9526543	9.877193929	4693.136492
5.947405893	5563.314182	74436.68582	4.686196346	5570.019782	694.1759918	7.658095142	5551.676789	599.8998673	10.46431747	5332.915698	548.7013152	10.46431747	5246.223314	571.3843738	10.46431747	5348.145363	586.7775132	10.33869726	5054.099112	811.9331319	10.46431747	5154.242097	423.8635826	9.809116472	4838.120732	741.0645454	10.32997506	4814.754671	766.2453285	10.46431747	4855.343897	725.6561032	10.46431747	4812.160288	765.6474957	10.46431747	4852.719076	724.8603979	10.46431747	4753.690678	827.3093221	9.95784497	4773.510232	806.6435763	10.01988857	4803.637949	774.5600357	9.877193929	4731.577908
5.947405893	5563.314182	74436.68582	4.686196346	5570.019782	694.1759918	7.658095142	5551.676789	599.8998673	10.46431747	5338.972799	548.0857208	10.46431747	5263.561413	569.6222706	10.46431747	5380.221074	583.5175992	10.33869726	5071.229074	810.1625953	10.46431747	5168.152302	413.1890278	9.809116472	4854.255791	730.2432482	10.32997506	4825.786156	755.2138442	10.46431747	4871.317908	709.6820917	10.46431747	4823.702869	754.1049145	10.46431747	4863.970168	713.6093058	10.46431747	4767.008034	813.9919663	9.95784497	4785.087686	795.0661214	10.01988857	4812.248949	765.9490359	9.877193929	4765.195498
5.947405893	5563.314182	74436.68582	4.686196346	5570.019782	694.1759918	7.658095142	5551.676789	599.8998673	10.46431747	5351.150363	546.8480924	10.46431747	5278.42571	568.1115846	10.46431747	5386.149897	582.9150419	10.33869726	5078.785392	809.3815813	10.46431747	5221.948725	391.8640423	9.809116472	4896.626508	717.2845819	10.32997506	4836.476318	744.5236825	10.46431747	4887.91219	693.0878095	10.46431747	4843.300589	734.5071942	10.46431747	4880.155414	697.4240601	10.46431747	4806.867733	774.1322668	9.95784497	4795.809773	784.3440347	10.01988857	4823.538166	758.7549109	9.877193929	4792.079077
5.947405893	5563.314182	74436.68582	4.686196346	5570.019782	694.1759918	7.658095142	5551.676789	599.8998673	10.46431747	5364.860451	545.4547107	10.46431747	5346.12446	561.2312351	10.46431747	5397.738216	581.7372996	10.33869726	5099.672873	807.222671	10.46431747	5265.80972	387.406368	9.809116472	4925.8179	716.0694827	10.32997506	4849.969525	731.0304755	10.46431747	4909.405124	671.5948761	10.46431747	4854.896651	722.9111322	10.46431747	4896.421822	681.1576519	10.46431747	4821.769567	759.2304332	9.95784497	4844.813774	735.3400343	10.01988857	4835.234184	752.9081669	9.877193929	4796.136632
5.947405893	5563.314182	74436.68582	4.686196346	5570.019782	694.1759918	7.658095142	5551.676789	599.8998673	10.46431747	5423.737906	539.4708858	10.46431747	5362.547171	559.5621646	10.46431747	5473.727365	574.0143815	10.33869726	5116.450624	805.4885386	10.46431747	5285.15839	385.4399268	9.809116472	4936.869449	715.6094591	10.32997506	4864.379651	716.6203492	10.46431747	4922.912188	658.0878125	10.46431747	4887.13243	690.6753538	10.46431747	4913.175518	664.4039557	10.46431747	4833.911621	747.0883789	9.95784497	4871.302563	708.8512445	10.01988857	4861.42751	745.7454085	9.877193929	4809.420236
5.947405893	5563.314182	74436.68582	4.686196346	5570.019782	694.1759918	7.658095142	5551.676789	599.8998673	10.46431747	5480.755282	533.6761042	10.46431747	5386.481752	557.1296487	8.067379694	5495.937027	574.3378744	10.33869726	5134.705177	803.6017652	10.46431747	5302.496489	383.6778237	9.809116472	4952.634421	714.9532381	10.32997506	4878.212752	702.7872477	10.46431747	4935.098737	645.9012632	10.46431747	4888.34499	689.4627935	10.46431747	4933.225219	644.3542552	10.46431747	4846.289077	734.7109234	9.95784497	4882.788806	697.3650023	10.01988857	4877.59184	743.8554636	9.877193929	4819.511568
5.947405893	5563.314182	74436.68582	4.686196346	5570.019782	694.1759918	7.658095142	5551.676789	599.8998673	10.29371944	5482.525922	533.5092236	10.46431747	5408.288849	554.913353	8.067379694	5521.102106	578.4973247	10.33869726	5145.249444	802.5119197	10.46431747	5342.708558	379.5909965	9.809116472	4971.324579	714.1752555	10.32997506	4898.56994	682.4300597	10.46431747	4952.803362	629.9141632	10.46431747	4908.293107	675.2638668	10.46431747	4955.53521	622.044264	10.46431747	4861.916784	719.0832157	9.95784497	4894.749892	685.4039154	10.01988857	4903.357502	740.8429243	9.877193929	4848.84895
5.947405893	5563.314182	74436.68582	4.686196346	5570.019782	694.1759918	7.658095142	5551.676789	599.8998673	7.794662748	5505.127868	534.4004332	10.46431747	5422.212503	553.4982663	6.480664999	5532.643904	581.8719291	10.33869726	5161.242842	800.8588572	10.46431747	5348.289365	379.0238088	9.809116472	4993.519063	713.2514045	10.32997506	4914.902352	666.0976476	10.46431747	4964.137287	621.4831105	10.46431747	4946.262248	660.2871822	10.46431747	4968.829457	608.7500169	10.46431747	4868.86066	712.1393401	9.95784497	4909.990705	670.163103	10.01988857	4920.004596	738.8965344	9.877193929	4866.989413
5.947405893	5563.314182	74436.68582	4.686196346	5570.019782	694.1759918	7.658095142	5551.676789	599.8998673	7.794662748	5556.185228	544.9211722	10.46431747	5462.296425	549.4244629	5.462924973	5538.721639	585.3617745	10.33869726	5178.582194	799.0666782	10.46431747	5367.329514	377.0887231	9.809116472	5007.101716	712.686023	10.32997506	4942.862479	638.1375205	10.46431747	4984.84978	609.712536	10.46431747	4963.899725	656.9996057	10.46431747	4985.967066	591.612408	10.46431747	4882.723477	699.3295335	9.95784497	4925.992731	654.1610766	10.01988857	4932.471554	737.4388889	9.877193929	4884.01253
5.947405893	5563.314182	74436.68582	4.686196346	5570.019782	694.1759918	7.658095142	5551.676789	599.8998673	5.567275548	5571.066334	550.9793098	8.608904827	5479.990774	549.1724948	5.462924973	5548.558361	592.4524588	10.33869726	5199.319851	796.9232535	10.46431747	5393.603968	374.4184016	9.809116472	5009.895893	712.5697147	10.32997506	4961.844594	621.1814176	10.46431747	5000.137288	604.0404571	10.46431747	4977.63123	654.4400915	10.46431747	4997.250508	580.3289659	10.46431747	4895.345182	689.4982033	9.95784497	4946.05442	634.0993875	10.01988857	4948.646121	735.5477472	9.877193929	4894.647401
5.947405893	5563.314182	74436.68582	4.686196346	5570.019782	694.1759918	7.658095142	5551.676789	599.8998673	5.567275548	5571.066334	550.9793098	8.608904827	5507.41725	551.6953656	4.371793615	5553.923846	597.3444919	10.33869726	5257.420787	790.9179957	10.46431747	5400.610952	373.7062688	9.809116472	5053.440982	710.7571392	10.32997506	4974.238536	612.2968695	10.46431747	5017.07628	600.7467275	10.46431747	5007.443175	648.8832281	10.46431747	5008.425199	569.1542751	10.46431747	4908.397393	681.1676807	9.95784497	4949.072563	631.0812452	10.01988857	4959.364537	734.2945424	9.877193929	4894.908572
5.947405893	5563.314182	74436.68582	4.686196346	5570.019782	694.1759918	7.658095142	5551.676789	599.8998673	5.567275548	5571.066334	550.9793098	7.096687823	5519.292382	554.0362974	4.371793615	5564.701564	609.7424503	10.33869726	5320.803624	784.3668055	10.46431747	5426.519303	371.0731551	9.809116472	5088.385747	709.3025544	10.32997506	4994.583919	601.4576768	10.46431747	5036.607979	598.7616848	10.46431747	5035.653889	643.62483	10.46431747	5021.945309	555.6341653	10.46431747	4924.256686	673.5579218	9.95784497	4961.465368	618.6884402	10.01988857	4971.154495	732.9160521	9.877193929	4905.425542
5.947405893	5563.314182	74436.68582	4.686196346	5570.019782	694.1759918	7.658095142	5551.676789	599.8998673	5.567275548	5571.066334	550.9793098	7.096687823	5560.987796	567.5737826	2.712023005	5570.580319	619.4668823	10.33869726	5466.177187	769.3411313	10.46431747	5453.342412	368.3470728	9.809116472	5109.568417	708.4208203	10.32997506	5023.787586	594.0354222	10.46431747	5083.857411	593.9596374	10.46431747	5037.317205	643.3147925	10.46431747	5027.231843	550.3476309	10.46431747	4943.879475	667.9573672	9.95784497	4977.958987	602.1948207	10.01988857	4985.151094	731.27956	9.877193929	4917.851957
5.947405893	5563.314182	74436.68582	4.686196346	5570.019782	694.1759918	7.658095142	5551.676789	599.8998673	5.567275548	5571.066334	550.9793098	7.096687823	5560.987796	567.5737826	2.712023005	5570.580319	619.4668823	9.833162271	5471.275977	768.9287005	8.918211278	5468.326136	367.8979987	9.809116472	5122.660915	707.8758418	10.32997506	5149.615269	582.7174131	10.46431747	5135.402246	588.7210402	10.46431747	5118.154468	628.2469524	10.46431747	5038.1144	540.1139939	10.46431747	4955.996719	665.8018244	9.95784497	4986.048381	594.1054273	10.01988857	5024.545338	726.6735573	9.877193929	4933.419527
5.947405893	5563.314182	74436.68582	4.686196346	5570.019782	694.1759918	7.658095142	5551.676789	599.8998673	5.567275548	5571.066334	550.9793098	7.096687823	5560.987796	567.5737826	2.712023005	5570.580319	619.4668823	8.09524058	5486.855057	769.460327	8.918211278	5491.918355	369.1746631	9.809116472	5132.394227	707.4706902	10.32997506	5166.730779	581.177899	10.46431747	5138.750016	588.3808002	10.46431747	5119.874567	627.9263307	10.46431747	5048.582632	531.4946396	10.46431747	4978.306832	661.8330671	9.95784497	4996.60907	585.5992586	10.01988857	5038.335809	725.0611657	9.877193929	4950.566979
5.947405893	5563.314182	74436.68582	4.686196346	5570.019782	694.1759918	7.658095142	5551.676789	599.8998673	5.567275548	5571.066334	550.9793098	7.096687823	5560.987796	567.5737826	2.712023005	5570.580319	619.4668823	8.09524058	5537.703709	776.8399694	7.334679689	5504.786838	371.1926588	9.809116472	5167.040389	706.0285348	10.32997506	5176.303799	580.3168204	10.46431747	5221.595008	579.96111	10.46431747	5149.895854	622.3304466	10.46431747	5065.585949	520.0538615	10.46431747	4993.299444	659.1660235	9.95784497	5007.592315	578.184519	10.01988857	5053.027582	723.3433933	9.877193929	4955.153305
5.947405893	5563.314182	74436.68582	4.686196346	5570.019782	694.1759918	7.658095142	5551.676789	599.8998673	5.567275548	5571.066334	550.9793098	7.096687823	5560.987796	567.5737826	2.712023005	5570.580319	619.4668823	3.389260802	5564.726624	793.4419535	7.334679689	5518.093555	374.9410713	9.809116472	5173.472507	705.7607962	10.32997506	5224.801604	575.9545165	10.46431747	5223.334648	579.7843072	10.46431747	5173.122259	618.0011096	10.46431747	5086.148357	510.4508106	10.46431747	5005.678461	656.963914	9.95784497	5018.250305	572.3850125	10.01988857	5064.899401	721.9553318	9.877193929	4970.621678
5.947405893	5563.314182	74436.68582	4.686196346	5570.019782	694.1759918	7.658095142	5551.676789	599.8998673	5.567275548	5571.066334	550.9793098	7.096687823	5560.987796	567.5737826	2.712023005	5570.580319	619.4668823	3.389260802	5568.743875	800.412442	6.267464175	5525.351765	377.7155515	9.809116472	5218.549484	703.8844555	10.32997506	5239.761879	574.6088624	10.46431747	5240.258845	578.0642697	10.46431747	5202.274514	612.5672107	10.46431747	5099.523072	506.6916303	10.46431747	5030.491336	652.5499389	9.95784497	5032.046021	566.9194359	10.01988857	5080.377511	720.1456203	9.877193929	4976.323796
5.947405893	5563.314182	74436.68582	4.686196346	5570.019782	694.1759918	7.658095142	5551.676789	599.8998673	5.567275548	5571.066334	550.9793098	7.096687823	5560.987796	567.5737826	2.712023005	5570.580319	619.4668823	3.389260802	5573.70124	807.9444591	6.267464175	5545.898438	387.9876202	9.809116472	5254.396491	702.3923147	10.32997506	5249.588016	573.7250164	10.46431747	5299.781402	572.0148819	10.46431747	5209.551701	611.2107634	10.46431747	5104.248134	505.8321837	10.46431747	5047.768073	649.4765713	9.95784497	5047.192653	563.5712461	10.01988857	5112.616036	716.3762692	9.877193929	4987.347148
5.947405893	5563.314182	74436.68582	4.686196346	5570.019782	694.1759918	7.658095142	5551.676789	599.8998673	5.567275548	5571.066334	550.9793098	7.096687823	5560.987796	567.5737826	2.712023005	5570.580319	619.4668823	3.329066253	5573.903443	808.2122205	4.274386554	5556.403801	396.2187998	9.809116472	5275.127996	701.5293605	10.32997506	5263.038792	572.5151395	10.46431747	5314.066812	570.5630291	10.46431747	5221.442298	608.9943893	10.46431747	5127.817768	502.1553017	10.46431747	5067.620202	645.945066	9.95784497	5056.225317	562.4024111	10.01988857	5132.446309	714.0576998	9.877193929	5024.885262
5.947405893	5563.314182	74436.68582	4.686196346	5570.019782	694.1759918	7.658095142	5551.676789	599.8998673	5.567275548	5571.066334	550.9793098	7.096687823	5560.987796	567.5737826	2.712023005	5570.580319	619.4668823	3.329066253	5573.903443	808.2122205	4.274386554	5572.566723	415.6035628	9.809116472	5287.377319	701.0194793	10.32997506	5304.48317	568.7872806	10.46431747	5330.388399	568.904236	10.46431747	5236.071413	606.2675632	10.46431747	5184.418439	493.3255512	10.46431747	5156.638144	630.1096189	9.95784497	5074.129533	560.0855894	10.01988857	5140.796947	713.0813374	9.877193929	5053.115548
5.947405893	5563.314182	74436.68582	4.686196346	5570.019782	694.1759918	7.658095142	5551.676789	599.8998673	5.567275548	5571.066334	550.9793098	7.096687823	5560.987796	567.5737826	2.712023005	5570.580319	619.4668823	3.329066253	5573.903443	808.2122205	4.274386554	5572.566723	415.6035628	9.809116472	5287.792557	701.0021949	10.32997506	5320.817648	567.3180191	10.46431747	5351.100891	566.799187	10.46431747	5258.853125	602.0211156	10.46431747	5204.067054	490.2603514	10.46431747	5173.118845	627.1778585	9.95784497	5092.205403	557.7465553	10.01988857	5162.024167	710.5994359	9.877193929	5061.511316
5.947405893	5563.314182	74436.68582	4.686196346	5570.019782	694.1759918	7.658095142	5551.676789	599.8998673	5.567275548	5571.066334	550.9793098	7.096687823	5560.987796	567.5737826	2.712023005	5570.580319	619.4668823	3.329066253	5573.903443	808.2122205	4.274386554	5572.566723	415.6035628	9.809116472	5295.953498	700.6624936	10.32997506	5332.438646	566.272728	10.46431747	5364.61696	565.4255239	10.46431747	5272.166607	599.5395198	10.46431747	5269.464734	480.0582603	10.46431747	5188.020678	624.5269637	9.95784497	5106.014542	555.9596402	10.01988857	5180.744898	708.4105949	9.877193929	5071.728604
5.947405893	5563.314182	74436.68582	4.686196346	5570.019782	694.1759918	7.658095142	5551.676789	599.8998673	5.567275548	5571.066334	550.9793098	7.096687823	5560.987796	567.5737826	2.712023005	5570.580319	619.4668823	3.329066253	5573.903443	808.2122205	4.274386554	5572.566723	415.6035628	9.809116472	5353.214969	698.2789702	10.32997506	5356.133046	564.1414527	10.46431747	5393.651117	562.4747287	10.46431747	5291.861022	595.8685357	10.46431747	5318.001679	472.4864576	10.46431747	5196.653001	622.9913554	9.95784497	5120.348776	554.1047773	10.01988857	5203.954159	705.6969516	9.877193929	5084.819926
5.947405893	5563.314182	74436.68582	4.686196346	5570.019782	694.1759918	7.658095142	5551.676789	599.8998673	5.567275548	5571.066334	550.9793098	7.096687823	5560.987796	567.5737826	2.712023005	5570.580319	619.4668823	3.329066253	5573.903443	808.2122205	4.274386554	5572.566723	415.6035628	9.809116472	5372.232497	697.4873607	10.32997506	5371.761915	562.7356596	10.46431747	5403.55043	561.4686432	10.46431747	5303.368008	593.7236657	10.46431747	5340.351376	468.9998868	10.46431747	5251.73729	613.192383	9.95784497	5143.871737	551.0608849	10.01988857	5216.455834	704.235247	9.877193929	5106.035451
5.947405893	5563.314182	74436.68582	4.686196346	5570.019782	694.1759918	7.658095142	5551.676789	599.8998673	5.567275548	5571.066334	550.9793098	7.096687823	5560.987796	567.5737826	2.712023005	5570.580319	619.4668823	3.329066253	5573.903443	808.2122205	4.274386554	5572.566723	415.6035628	9.809116472	5420.673109	695.4710079	10.32997506	5381.989014	561.8157476	10.46431747	5420.258772	559.7705434	10.46431747	5321.3727	590.3676415	10.46431747	5355.054841	466.7061344	10.46431747	5274.970217	609.0594658	9.95784497	5190.129179	545.0751298	10.01988857	5228.28794	702.8518289	9.877193929	5127.734
5.947405893	5563.314182	74436.68582	4.686196346	5570.019782	694.1759918	7.658095142	5551.676789	599.8998673	5.567275548	5571.066334	550.9793098	7.096687823	5560.987796	567.5737826	2.712023005	5570.580319	619.4668823	3.329066253	5573.903443	808.2122205	4.274386554	5572.566723	415.6035628	9.809116472	5431.704823	695.0118099	10.32997506	5399.525373	560.2383787	10.46431747	5442.648479	557.495036	10.46431747	5330.150836	588.7314213	10.46431747	5362.512156	465.5427871	10.46431747	5289.530733	606.4692881	9.95784497	5311.166013	529.4128537	10.01988857	5238.531907	701.6540971	9.877193929	5154.943508
5.947405893	5563.314182	74436.68582	4.686196346	5570.019782	694.1759918	7.658095142	5551.676789	599.8998673	5.567275548	5571.066334	550.9793098	7.096687823	5560.987796	567.5737826	2.712023005	5570.580319	619.4668823	3.329066253	5573.903443	808.2122205	4.274386554	5572.566723	415.6035628	9.809116472	5449.61921	694.266119	10.32997506	5420.714648	558.3324356	10.46431747	5449.331771	556.8158006	10.46431747	5389.462971	577.6758052	10.46431747	5377.910313	463.1406623	10.46431747	5344.42086	596.7048554	9.95784497	5340.178371	525.6586281	10.01988857	5259.32517	699.2229342	9.877193929	5167.159981
5.947405893	5563.314182	74436.68582	4.686196346	5570.019782	694.1759918	7.658095142	5551.676789	599.8998673	5.567275548	5571.066334	550.9793098	7.096687823	5560.987796	567.5737826	2.712023005	5570.580319	619.4668823	3.329066253	5573.903443	808.2122205	4.274386554	5572.566723	415.6035628	9.809116472	5467.746001	693.5115867	10.32997506	5491.656896	551.9512881	9.160225844	5462.127872	556.2792163	10.46431747	5403.002193	575.1521319	10.46431747	5392.168541	460.916367	10.46431747	5344.557943	596.6804696	9.95784497	5366.774879	522.2170159	10.01988857	5277.228033	697.1297188	9.877193929	5194.550737
5.947405893	5563.314182	74436.68582	4.686196346	5570.019782	694.1759918	7.658095142	5551.676789	599.8998673	5.567275548	5571.066334	550.9793098	7.096687823	5560.987796	567.5737826	2.712023005	5570.580319	619.4668823	3.329066253	5573.903443	808.2122205	4.274386554	5572.566723	415.6035628	8.723410865	5477.806436	693.6576638	6.14303451	5526.142652	556.8261627	9.160225844	5530.587672	558.0772405	10.46431747	5429.111224	570.2854814	10.46431747	5442.971466	452.9910698	10.46431747	5383.46792	589.758754	9.95784497	5372.864882	521.428964	10.01988857	5302.674877	694.1544559	9.877193929	5210.664865
5.947405893	5563.314182	74436.68582	4.686196346	5570.019782	694.1759918	7.658095142	5551.676789	599.8998673	5.567275548	5571.066334	550.9793098	7.096687823	5560.987796	567.5737826	2.712023005	5570.580319	619.4668823	3.329066253	5573.903443	808.2122205	4.274386554	5572.566723	415.6035628	8.723410865	5503.2027	695.6297587	6.14303451	5546.445372	567.593104	3.296993963	5567.107457	576.6765822	10.46431747	5493.804719	558.2267946	10.46431747	5452.399469	451.5202936	10.46431747	5414.348993	584.2653042	9.95784497	5381.088434	520.3648289	10.01988857	5317.851708	692.3799702	9.877193929	5224.416772
5.947405893	5563.314182	74436.68582	4.686196346	5570.019782	694.1759918	7.658095142	5551.676789	599.8998673	5.567275548	5571.066334	550.9793098	7.096687823	5560.987796	567.5737826	2.712023005	5570.580319	619.4668823	3.329066253	5573.903443	808.2122205	4.274386554	5572.566723	415.6035628	7.017240625	5516.630815	698.2410246	4.136690585	5556.757704	576.1420291	3.296993963	5574.125101	589.6685398	6.272117292	5528.885962	558.8370974	8.975698166	5466.86886	450.1982027	10.46431747	5433.871314	580.7924685	9.95784497	5395.717227	518.4718498	10.01988857	5321.850595	691.9124174	9.877193929	5229.735345
5.947405893	5563.314182	74436.68582	4.686196346	5570.019782	694.1759918	7.658095142	5551.676789	599.8998673	5.567275548	5571.066334	550.9793098	7.096687823	5560.987796	567.5737826	2.712023005	5570.580319	619.4668823	3.329066253	5573.903443	808.2122205	4.274386554	5572.566723	415.6035628	7.017240625	5546.6056	708.4226567	4.136690585	5572.443896	596.1033909	3.296993963	5574.125101	589.6685398	6.272117292	5557.909746	569.2103179	8.975698166	5484.826509	449.9104571	10.46431747	5446.037617	578.6281986	9.95784497	5409.733922	516.6580768	10.01988857	5387.533652	684.2327082	9.877193929	5240.783201
5.947405893	5563.314182	74436.68582	4.686196346	5570.019782	694.1759918	7.658095142	5551.676789	599.8998673	5.567275548	5571.066334	550.9793098	7.096687823	5560.987796	567.5737826	2.712023005	5570.580319	619.4668823	3.329066253	5573.903443	808.2122205	4.274386554	5572.566723	415.6035628	3.265283048	5565.895396	724.4042988	4.136690585	5572.443896	596.1033909	3.296993963	5574.125101	589.6685398	2.988976607	5573.112483	581.9595771	8.482966429	5489.127728	449.9609834	9.354323034	5457.036907	577.1779847	9.95784497	5442.607086	512.4042595	10.01988857	5389.031909	684.0575309	9.877193929	5251.281898
5.947405893	5563.314182	74436.68582	4.686196346	5570.019782	694.1759918	7.658095142	5551.676789	599.8998673	5.567275548	5571.066334	550.9793098	7.096687823	5560.987796	567.5737826	2.712023005	5570.580319	619.4668823	3.329066253	5573.903443	808.2122205	4.274386554	5572.566723	415.6035628	3.265283048	5575.668963	742.7690101	4.136690585	5572.443896	596.1033909	3.296993963	5574.125101	589.6685398	1.931704697	5575.713732	588.3597274	8.482966429	5506.960393	450.6944506	9.354323034	5474.065698	575.8099244	9.95784497	5464.082687	509.6252971	10.01988857	5400.071974	682.7667188	9.877193929	5251.469122
5.947405893	5563.314182	74436.68582	4.686196346	5570.019782	694.1759918	7.658095142	5551.676789	599.8998673	5.567275548	5571.066334	550.9793098	7.096687823	5560.987796	567.5737826	2.712023005	5570.580319	619.4668823	3.329066253	5573.903443	808.2122205	4.274386554	5572.566723	415.6035628	3.265283048	5575.668963	742.7690101	4.136690585	5572.443896	596.1033909	3.296993963	5574.125101	589.6685398	1.931704697	5575.713732	588.3597274	6.861794682	5519.39864	452.574191	8.302198321	5483.354129	575.5727271	9.47675065	5468.757624	509.1211069	10.01988857	5443.199358	677.7242347	9.877193929	5279.121315
5.947405893	5563.314182	74436.68582	4.686196346	5570.019782	694.1759918	7.658095142	5551.676789	599.8998673	5.567275548	5571.066334	550.9793098	7.096687823	5560.987796	567.5737826	2.712023005	5570.580319	619.4668823	3.329066253	5573.903443	808.2122205	4.274386554	5572.566723	415.6035628	3.265283048	5575.668963	742.7690101	4.136690585	5572.443896	596.1033909	3.296993963	5574.125101	589.6685398	1.931704697	5575.713732	588.3597274	6.861794682	5526.869607	454.7191705	8.302198321	5503.988161	576.3198699	9.47675065	5491.144118	507.2136815	10.01988857	5526.305178	668.0074438	9.877193929	5300.855092
5.947405893	5563.314182	74436.68582	4.686196346	5570.019782	694.1759918	7.658095142	5551.676789	599.8998673	5.567275548	5571.066334	550.9793098	7.096687823	5560.987796	567.5737826	2.712023005	5570.580319	619.4668823	3.329066253	5573.903443	808.2122205	4.274386554	5572.566723	415.6035628	3.265283048	5575.668963	742.7690101	4.136690585	5572.443896	596.1033909	3.296993963	5574.125101	589.6685398	1.931704697	5575.713732	588.3597274	5.776593541	5533.727203	457.4459352	7.295827829	5511.836858	577.1287921	7.462099795	5508.207052	507.6163409	7.363443592	5549.394111	668.4236823	9.877193929	5319.701576
5.947405893	5563.314182	74436.68582	4.686196346	5570.019782	694.1759918	7.658095142	5551.676789	599.8998673	5.567275548	5571.066334	550.9793098	7.096687823	5560.987796	567.5737826	2.712023005	5570.580319	619.4668823	3.329066253	5573.903443	808.2122205	4.274386554	5572.566723	415.6035628	3.265283048	5575.668963	742.7690101	4.136690585	5572.443896	596.1033909	3.296993963	5574.125101	589.6685398	1.931704697	5575.713732	588.3597274	5.776593541	5564.315484	473.6242969	7.295827829	5519.619209	578.5229356	7.462099795	5523.793694	510.1378902	6.664896303	5554.29384	669.7049481	9.877193929	5334.461254
5.947405893	5563.314182	74436.68582	4.686196346	5570.019782	694.1759918	7.658095142	5551.676789	599.8998673	5.567275548	5571.066334	550.9793098	7.096687823	5560.987796	567.5737826	2.712023005	5570.580319	619.4668823	3.329066253	5573.903443	808.2122205	4.274386554	5572.566723	415.6035628	3.265283048	5575.668963	742.7690101	4.136690585	5572.443896	596.1033909	3.296993963	5574.125101	589.6685398	1.931704697	5575.713732	588.3597274	5.776593541	5564.315484	473.6242969	6.158474333	5527.270358	580.6562282	5.931602329	5534.043207	513.1567042	2.214597447	5574.052041	689.324577	9.877193929	5349.431366
5.947405893	5563.314182	74436.68582	4.686196346	5570.019782	694.1759918	7.658095142	5551.676789	599.8998673	5.567275548	5571.066334	550.9793098	7.096687823	5560.987796	567.5737826	2.712023005	5570.580319	619.4668823	3.329066253	5573.903443	808.2122205	4.274386554	5572.566723	415.6035628	3.265283048	5575.668963	742.7690101	4.136690585	5572.443896	596.1033909	3.296993963	5574.125101	589.6685398	1.931704697	5575.713732	588.3597274	5.776593541	5564.315484	473.6242969	6.158474333	5562.036597	594.4551849	5.931602329	5564.982815	527.4366579	2.214597447	5574.052041	689.324577	9.877193929	5375.004586
5.947405893	5563.314182	74436.68582	4.686196346	5570.019782	694.1759918	7.658095142	5551.676789	599.8998673	5.567275548	5571.066334	550.9793098	7.096687823	5560.987796	567.5737826	2.712023005	5570.580319	619.4668823	3.329066253	5573.903443	808.2122205	4.274386554	5572.566723	415.6035628	3.265283048	5575.668963	742.7690101	4.136690585	5572.443896	596.1033909	3.296993963	5574.125101	589.6685398	1.931704697	5575.713732	588.3597274	5.776593541	5564.315484	473.6242969	6.158474333	5562.036597	594.4551849	4.24984211	5573.544189	533.4549521	2.214597447	5574.052041	689.324577	9.877193929	5410.638581
5.947405893	5563.314182	74436.68582	4.686196346	5570.019782	694.1759918	7.658095142	5551.676789	599.8998673	5.567275548	5571.066334	550.9793098	7.096687823	5560.987796	567.5737826	2.712023005	5570.580319	619.4668823	3.329066253	5573.903443	808.2122205	4.274386554	5572.566723	415.6035628	3.265283048	5575.668963	742.7690101	4.136690585	5572.443896	596.1033909	3.296993963	5574.125101	589.6685398	1.931704697	5575.713732	588.3597274	5.776593541	5564.315484	473.6242969	6.158474333	5562.036597	594.4551849	4.24984211	5573.544189	533.4549521	2.214597447	5574.052041	689.324577	9.877193929	5434.74637
5.947405893	5563.314182	74436.68582	4.686196346	5570.019782	694.1759918	7.658095142	5551.676789	599.8998673	5.567275548	5571.066334	550.9793098	7.096687823	5560.987796	567.5737826	2.712023005	5570.580319	619.4668823	3.329066253	5573.903443	808.2122205	4.274386554	5572.566723	415.6035628	3.265283048	5575.668963	742.7690101	4.136690585	5572.443896	596.1033909	3.296993963	5574.125101	589.6685398	1.931704697	5575.713732	588.3597274	5.776593541	5564.315484	473.6242969	6.158474333	5562.036597	594.4551849	4.24984211	5573.544189	533.4549521	2.214597447	5574.052041	689.324577	9.877193929	5451.737238
5.947405893	5563.314182	74436.68582	4.686196346	5570.019782	694.1759918	7.658095142	5551.676789	599.8998673	5.567275548	5571.066334	550.9793098	7.096687823	5560.987796	567.5737826	2.712023005	5570.580319	619.4668823	3.329066253	5573.903443	808.2122205	4.274386554	5572.566723	415.6035628	3.265283048	5575.668963	742.7690101	4.136690585	5572.443896	596.1033909	3.296993963	5574.125101	589.6685398	1.931704697	5575.713732	588.3597274	5.776593541	5564.315484	473.6242969	6.158474333	5562.036597	594.4551849	4.24984211	5573.544189	533.4549521	2.214597447	5574.052041	689.324577	9.877193929	5463.78528
5.947405893	5563.314182	74436.68582	4.686196346	5570.019782	694.1759918	7.658095142	5551.676789	599.8998673	5.567275548	5571.066334	550.9793098	7.096687823	5560.987796	567.5737826	2.712023005	5570.580319	619.4668823	3.329066253	5573.903443	808.2122205	4.274386554	5572.566723	415.6035628	3.265283048	5575.668963	742.7690101	4.136690585	5572.443896	596.1033909	3.296993963	5574.125101	589.6685398	1.931704697	5575.713732	588.3597274	5.776593541	5564.315484	473.6242969	6.158474333	5562.036597	594.4551849	4.24984211	5573.544189	533.4549521	2.214597447	5574.052041	689.324577	8.64040657	5475.236447
5.947405893	5563.314182	74436.68582	4.686196346	5570.019782	694.1759918	7.658095142	5551.676789	599.8998673	5.567275548	5571.066334	550.9793098	7.096687823	5560.987796	567.5737826	2.712023005	5570.580319	619.4668823	3.329066253	5573.903443	808.2122205	4.274386554	5572.566723	415.6035628	3.265283048	5575.668963	742.7690101	4.136690585	5572.443896	596.1033909	3.296993963	5574.125101	589.6685398	1.931704697	5575.713732	588.3597274	5.776593541	5564.315484	473.6242969	6.158474333	5562.036597	594.4551849	4.24984211	5573.544189	533.4549521	2.214597447	5574.052041	689.324577	8.64040657	5524.640551
5.947405893	5563.314182	74436.68582	4.686196346	5570.019782	694.1759918	7.658095142	5551.676789	599.8998673	5.567275548	5571.066334	550.9793098	7.096687823	5560.987796	567.5737826	2.712023005	5570.580319	619.4668823	3.329066253	5573.903443	808.2122205	4.274386554	5572.566723	415.6035628	3.265283048	5575.668963	742.7690101	4.136690585	5572.443896	596.1033909	3.296993963	5574.125101	589.6685398	1.931704697	5575.713732	588.3597274	5.776593541	5564.315484	473.6242969	6.158474333	5562.036597	594.4551849	4.24984211	5573.544189	533.4549521	2.214597447	5574.052041	689.324577	6.170743788	5542.929824
5.947405893	5563.314182	74436.68582	4.686196346	5570.019782	694.1759918	7.658095142	5551.676789	599.8998673	5.567275548	5571.066334	550.9793098	7.096687823	5560.987796	567.5737826	2.712023005	5570.580319	619.4668823	3.329066253	5573.903443	808.2122205	4.274386554	5572.566723	415.6035628	3.265283048	5575.668963	742.7690101	4.136690585	5572.443896	596.1033909	3.296993963	5574.125101	589.6685398	1.931704697	5575.713732	588.3597274	5.776593541	5564.315484	473.6242969	6.158474333	5562.036597	594.4551849	4.24984211	5573.544189	533.4549521	2.214597447	5574.052041	689.324577	4.829457223	5550.307035
5.947405893	5563.314182	74436.68582	4.686196346	5570.019782	694.1759918	7.658095142	5551.676789	599.8998673	5.567275548	5571.066334	550.9793098	7.096687823	5560.987796	567.5737826	2.712023005	5570.580319	619.4668823	3.329066253	5573.903443	808.2122205	4.274386554	5572.566723	415.6035628	3.265283048	5575.668963	742.7690101	4.136690585	5572.443896	596.1033909	3.296993963	5574.125101	589.6685398	1.931704697	5575.713732	588.3597274	5.776593541	5564.315484	473.6242969	6.158474333	5562.036597	594.4551849	4.24984211	5573.544189	533.4549521	2.214597447	5574.052041	689.324577	4.829457223	5569.803347
5.947405893	5563.314182	74436.68582	4.686196346	5570.019782	694.1759918	7.658095142	5551.676789	599.8998673	5.567275548	5571.066334	550.9793098	7.096687823	5560.987796	567.5737826	2.712023005	5570.580319	619.4668823	3.329066253	5573.903443	808.2122205	4.274386554	5572.566723	415.6035628	3.265283048	5575.668963	742.7690101	4.136690585	5572.443896	596.1033909	3.296993963	5574.125101	589.6685398	1.931704697	5575.713732	588.3597274	5.776593541	5564.315484	473.6242969	6.158474333	5562.036597	594.4551849	4.24984211	5573.544189	533.4549521	2.214597447	5574.052041	689.324577	4.829457223	5569.803347
5.947405893	5563.314182	74436.68582	4.686196346	5570.019782	694.1759918	7.658095142	5551.676789	599.8998673	5.567275548	5571.066334	550.9793098	7.096687823	5560.987796	567.5737826	2.712023005	5570.580319	619.4668823	3.329066253	5573.903443	808.2122205	4.274386554	5572.566723	415.6035628	3.265283048	5575.668963	742.7690101	4.136690585	5572.443896	596.1033909	3.296993963	5574.125101	589.6685398	1.931704697	5575.713732	588.3597274	5.776593541	5564.315484	473.6242969	6.158474333	5562.036597	594.4551849	4.24984211	5573.544189	533.4549521	2.214597447	5574.052041	689.324577	4.829457223	5569.803347
5.947405893	5563.314182	74436.68582	4.686196346	5570.019782	694.1759918	7.658095142	5551.676789	599.8998673	5.567275548	5571.066334	550.9793098	7.096687823	5560.987796	567.5737826	2.712023005	5570.580319	619.4668823	3.329066253	5573.903443	808.2122205	4.274386554	5572.566723	415.6035628	3.265283048	5575.668963	742.7690101	4.136690585	5572.443896	596.1033909	3.296993963	5574.125101	589.6685398	1.931704697	5575.713732	588.3597274	5.776593541	5564.315484	473.6242969	6.158474333	5562.036597	594.4551849	4.24984211	5573.544189	533.4549521	2.214597447	5574.052041	689.324577	4.829457223	5569.803347
5.947405893	5563.314182	74436.68582	4.686196346	5570.019782	694.1759918	7.658095142	5551.676789	599.8998673	5.567275548	5571.066334	550.9793098	7.096687823	5560.987796	567.5737826	2.712023005	5570.580319	619.4668823	3.329066253	5573.903443	808.2122205	4.274386554	5572.566723	415.6035628	3.265283048	5575.668963	742.7690101	4.136690585	5572.443896	596.1033909	3.296993963	5574.125101	589.6685398	1.931704697	5575.713732	588.3597274	5.776593541	5564.315484	473.6242969	6.158474333	5562.036597	594.4551849	4.24984211	5573.544189	533.4549521	2.214597447	5574.052041	689.324577	4.829457223	5569.803347
5.947405893	5563.314182	74436.68582	4.686196346	5570.019782	694.1759918	7.658095142	5551.676789	599.8998673	5.567275548	5571.066334	550.9793098	7.096687823	5560.987796	567.5737826	2.712023005	5570.580319	619.4668823	3.329066253	5573.903443	808.2122205	4.274386554	5572.566723	415.6035628	3.265283048	5575.668963	742.7690101	4.136690585	5572.443896	596.1033909	3.296993963	5574.125101	589.6685398	1.931704697	5575.713732	588.3597274	5.776593541	5564.315484	473.6242969	6.158474333	5562.036597	594.4551849	4.24984211	5573.544189	533.4549521	2.214597447	5574.052041	689.324577	4.829457223	5569.803347
5.947405893	5563.314182	74436.68582	4.686196346	5570.019782	694.1759918	7.658095142	5551.676789	599.8998673	5.567275548	5571.066334	550.9793098	7.096687823	5560.987796	567.5737826	2.712023005	5570.580319	619.4668823	3.329066253	5573.903443	808.2122205	4.274386554	5572.566723	415.6035628	3.265283048	5575.668963	742.7690101	4.136690585	5572.443896	596.1033909	3.296993963	5574.125101	589.6685398	1.931704697	5575.713732	588.3597274	5.776593541	5564.315484	473.6242969	6.158474333	5562.036597	594.4551849	4.24984211	5573.544189	533.4549521	2.214597447	5574.052041	689.324577	4.829457223	5569.803347
5.947405893	5563.314182	74436.68582	4.686196346	5570.019782	694.1759918	7.658095142	5551.676789	599.8998673	5.567275548	5571.066334	550.9793098	7.096687823	5560.987796	567.5737826	2.712023005	5570.580319	619.4668823	3.329066253	5573.903443	808.2122205	4.274386554	5572.566723	415.6035628	3.265283048	5575.668963	742.7690101	4.136690585	5572.443896	596.1033909	3.296993963	5574.125101	589.6685398	1.931704697	5575.713732	588.3597274	5.776593541	5564.315484	473.6242969	6.158474333	5562.036597	594.4551849	4.24984211	5573.544189	533.4549521	2.214597447	5574.052041	689.324577	4.829457223	5569.803347
5.947405893	5563.314182	74436.68582	4.686196346	5570.019782	694.1759918	7.658095142	5551.676789	599.8998673	5.567275548	5571.066334	550.9793098	7.096687823	5560.987796	567.5737826	2.712023005	5570.580319	619.4668823	3.329066253	5573.903443	808.2122205	4.274386554	5572.566723	415.6035628	3.265283048	5575.668963	742.7690101	4.136690585	5572.443896	596.1033909	3.296993963	5574.125101	589.6685398	1.931704697	5575.713732	588.3597274	5.776593541	5564.315484	473.6242969	6.158474333	5562.036597	594.4551849	4.24984211	5573.544189	533.4549521	2.214597447	5574.052041	689.324577	4.829457223	5569.803347
5.947405893	5563.314182	74436.68582	4.686196346	5570.019782	694.1759918	7.658095142	5551.676789	599.8998673	5.567275548	5571.066334	550.9793098	7.096687823	5560.987796	567.5737826	2.712023005	5570.580319	619.4668823	3.329066253	5573.903443	808.2122205	4.274386554	5572.566723	415.6035628	3.265283048	5575.668963	742.7690101	4.136690585	5572.443896	596.1033909	3.296993963	5574.125101	589.6685398	1.931704697	5575.713732	588.3597274	5.776593541	5564.315484	473.6242969	6.158474333	5562.036597	594.4551849	4.24984211	5573.544189	533.4549521	2.214597447	5574.052041	689.324577	4.829457223	5569.803347
5.947405893	5563.314182	74436.68582	4.686196346	5570.019782	694.1759918	7.658095142	5551.676789	599.8998673	5.567275548	5571.066334	550.9793098	7.096687823	5560.987796	567.5737826	2.712023005	5570.580319	619.4668823	3.329066253	5573.903443	808.2122205	4.274386554	5572.566723	415.6035628	3.265283048	5575.668963	742.7690101	4.136690585	5572.443896	596.1033909	3.296993963	5574.125101	589.6685398	1.931704697	5575.713732	588.3597274	5.776593541	5564.315484	473.6242969	6.158474333	5562.036597	594.4551849	4.24984211	5573.544189	533.4549521	2.214597447	5574.052041	689.324577	4.829457223	5569.803347
5.947405893	5563.314182	74436.68582	4.686196346	5570.019782	694.1759918	7.658095142	5551.676789	599.8998673	5.567275548	5571.066334	550.9793098	7.096687823	5560.987796	567.5737826	2.712023005	5570.580319	619.4668823	3.329066253	5573.903443	808.2122205	4.274386554	5572.566723	415.6035628	3.265283048	5575.668963	742.7690101	4.136690585	5572.443896	596.1033909	3.296993963	5574.125101	589.6685398	1.931704697	5575.713732	588.3597274	5.776593541	5564.315484	473.6242969	6.158474333	5562.036597	594.4551849	4.24984211	5573.544189	533.4549521	2.214597447	5574.052041	689.324577	4.829457223	5569.803347
5.947405893	5563.314182	74436.68582	4.686196346	5570.019782	694.1759918	7.658095142	5551.676789	599.8998673	5.567275548	5571.066334	550.9793098	7.096687823	5560.987796	567.5737826	2.712023005	5570.580319	619.4668823	3.329066253	5573.903443	808.2122205	4.274386554	5572.566723	415.6035628	3.265283048	5575.668963	742.7690101	4.136690585	5572.443896	596.1033909	3.296993963	5574.125101	589.6685398	1.931704697	5575.713732	588.3597274	5.776593541	5564.315484	473.6242969	6.158474333	5562.036597	594.4551849	4.24984211	5573.544189	533.4549521	2.214597447	5574.052041	689.324577	4.829457223	5569.803347
5.947405893	5563.314182	74436.68582	4.686196346	5570.019782	694.1759918	7.658095142	5551.676789	599.8998673	5.567275548	5571.066334	550.9793098	7.096687823	5560.987796	567.5737826	2.712023005	5570.580319	619.4668823	3.329066253	5573.903443	808.2122205	4.274386554	5572.566723	415.6035628	3.265283048	5575.668963	742.7690101	4.136690585	5572.443896	596.1033909	3.296993963	5574.125101	589.6685398	1.931704697	5575.713732	588.3597274	5.776593541	5564.315484	473.6242969	6.158474333	5562.036597	594.4551849	4.24984211	5573.544189	533.4549521	2.214597447	5574.052041	689.324577	4.829457223	5569.803347
5.947405893	5563.314182	74436.68582	4.686196346	5570.019782	694.1759918	7.658095142	5551.676789	599.8998673	5.567275548	5571.066334	550.9793098	7.096687823	5560.987796	567.5737826	2.712023005	5570.580319	619.4668823	3.329066253	5573.903443	808.2122205	4.274386554	5572.566723	415.6035628	3.265283048	5575.668963	742.7690101	4.136690585	5572.443896	596.1033909	3.296993963	5574.125101	589.6685398	1.931704697	5575.713732	588.3597274	5.776593541	5564.315484	473.6242969	6.158474333	5562.036597	594.4551849	4.24984211	5573.544189	533.4549521	2.214597447	5574.052041	689.324577	4.829457223	5569.803347
5.947405893	5563.314182	74436.68582	4.686196346	5570.019782	694.1759918	7.658095142	5551.676789	599.8998673	5.567275548	5571.066334	550.9793098	7.096687823	5560.987796	567.5737826	2.712023005	5570.580319	619.4668823	3.329066253	5573.903443	808.2122205	4.274386554	5572.566723	415.6035628	3.265283048	5575.668963	742.7690101	4.136690585	5572.443896	596.1033909	3.296993963	5574.125101	589.6685398	1.931704697	5575.713732	588.3597274	5.776593541	5564.315484	473.6242969	6.158474333	5562.036597	594.4551849	4.24984211	5573.544189	533.4549521	2.214597447	5574.052041	689.324577	4.829457223	5569.803347
5.947405893	5563.314182	74436.68582	4.686196346	5570.019782	694.1759918	7.658095142	5551.676789	599.8998673	5.567275548	5571.066334	550.9793098	7.096687823	5560.987796	567.5737826	2.712023005	5570.580319	619.4668823	3.329066253	5573.903443	808.2122205	4.274386554	5572.566723	415.6035628	3.265283048	5575.668963	742.7690101	4.136690585	5572.443896	596.1033909	3.296993963	5574.125101	589.6685398	1.931704697	5575.713732	588.3597274	5.776593541	5564.315484	473.6242969	6.158474333	5562.036597	594.4551849	4.24984211	5573.544189	533.4549521	2.214597447	5574.052041	689.324577	4.829457223	5569.803347
5.947405893	5563.314182	74436.68582	4.686196346	5570.019782	694.1759918	7.658095142	5551.676789	599.8998673	5.567275548	5571.066334	550.9793098	7.096687823	5560.987796	567.5737826	2.712023005	5570.580319	619.4668823	3.329066253	5573.903443	808.2122205	4.274386554	5572.566723	415.6035628	3.265283048	5575.668963	742.7690101	4.136690585	5572.443896	596.1033909	3.296993963	5574.125101	589.6685398	1.931704697	5575.713732	588.3597274	5.776593541	5564.315484	473.6242969	6.158474333	5562.036597	594.4551849	4.24984211	5573.544189	533.4549521	2.214597447	5574.052041	689.324577	4.829457223	5569.803347
5.947405893	5563.314182	74436.68582	4.686196346	5570.019782	694.1759918	7.658095142	5551.676789	599.8998673	5.567275548	5571.066334	550.9793098	7.096687823	5560.987796	567.5737826	2.712023005	5570.580319	619.4668823	3.329066253	5573.903443	808.2122205	4.274386554	5572.566723	415.6035628	3.265283048	5575.668963	742.7690101	4.136690585	5572.443896	596.1033909	3.296993963	5574.125101	589.6685398	1.931704697	5575.713732	588.3597274	5.776593541	5564.315484	473.6242969	6.158474333	5562.036597	594.4551849	4.24984211	5573.544189	533.4549521	2.214597447	5574.052041	689.324577	4.829457223	5569.803347
5.947405893	5563.314182	74436.68582	4.686196346	5570.019782	694.1759918	7.658095142	5551.676789	599.8998673	5.567275548	5571.066334	550.9793098	7.096687823	5560.987796	567.5737826	2.712023005	5570.580319	619.4668823	3.329066253	5573.903443	808.2122205	4.274386554	5572.566723	415.6035628	3.265283048	5575.668963	742.7690101	4.136690585	5572.443896	596.1033909	3.296993963	5574.125101	589.6685398	1.931704697	5575.713732	588.3597274	5.776593541	5564.315484	473.6242969	6.158474333	5562.036597	594.4551849	4.24984211	5573.544189	533.4549521	2.214597447	5574.052041	689.324577	4.829457223	5569.803347
5.947405893	5563.314182	74436.68582	4.686196346	5570.019782	694.1759918	7.658095142	5551.676789	599.8998673	5.567275548	5571.066334	550.9793098	7.096687823	5560.987796	567.5737826	2.712023005	5570.580319	619.4668823	3.329066253	5573.903443	808.2122205	4.274386554	5572.566723	415.6035628	3.265283048	5575.668963	742.7690101	4.136690585	5572.443896	596.1033909	3.296993963	5574.125101	589.6685398	1.931704697	5575.713732	588.3597274	5.776593541	5564.315484	473.6242969	6.158474333	5562.036597	594.4551849	4.24984211	5573.544189	533.4549521	2.214597447	5574.052041	689.324577	4.829457223	5569.803347
5.947405893	5563.314182	74436.68582	4.686196346	5570.019782	694.1759918	7.658095142	5551.676789	599.8998673	5.567275548	5571.066334	550.9793098	7.096687823	5560.987796	567.5737826	2.712023005	5570.580319	619.4668823	3.329066253	5573.903443	808.2122205	4.274386554	5572.566723	415.6035628	3.265283048	5575.668963	742.7690101	4.136690585	5572.443896	596.1033909	3.296993963	5574.125101	589.6685398	1.931704697	5575.713732	588.3597274	5.776593541	5564.315484	473.6242969	6.158474333	5562.036597	594.4551849	4.24984211	5573.544189	533.4549521	2.214597447	5574.052041	689.324577	4.829457223	5569.803347
5.947405893	5563.314182	74436.68582	4.686196346	5570.019782	694.1759918	7.658095142	5551.676789	599.8998673	5.567275548	5571.066334	550.9793098	7.096687823	5560.987796	567.5737826	2.712023005	5570.580319	619.4668823	3.329066253	5573.903443	808.2122205	4.274386554	5572.566723	415.6035628	3.265283048	5575.668963	742.7690101	4.136690585	5572.443896	596.1033909	3.296993963	5574.125101	589.6685398	1.931704697	5575.713732	588.3597274	5.776593541	5564.315484	473.6242969	6.158474333	5562.036597	594.4551849	4.24984211	5573.544189	533.4549521	2.214597447	5574.052041	689.324577	4.829457223	5569.803347
5.947405893	5563.314182	74436.68582	4.686196346	5570.019782	694.1759918	7.658095142	5551.676789	599.8998673	5.567275548	5571.066334	550.9793098	7.096687823	5560.987796	567.5737826	2.712023005	5570.580319	619.4668823	3.329066253	5573.903443	808.2122205	4.274386554	5572.566723	415.6035628	3.265283048	5575.668963	742.7690101	4.136690585	5572.443896	596.1033909	3.296993963	5574.125101	589.6685398	1.931704697	5575.713732	588.3597274	5.776593541	5564.315484	473.6242969	6.158474333	5562.036597	594.4551849	4.24984211	5573.544189	533.4549521	2.214597447	5574.052041	689.324577	4.829457223	5569.803347
5.947405893	5563.314182	74436.68582	4.686196346	5570.019782	694.1759918	7.658095142	5551.676789	599.8998673	5.567275548	5571.066334	550.9793098	7.096687823	5560.987796	567.5737826	2.712023005	5570.580319	619.4668823	3.329066253	5573.903443	808.2122205	4.274386554	5572.566723	415.6035628	3.265283048	5575.668963	742.7690101	4.136690585	5572.443896	596.1033909	3.296993963	5574.125101	589.6685398	1.931704697	5575.713732	588.3597274	5.776593541	5564.315484	473.6242969	6.158474333	5562.036597	594.4551849	4.24984211	5573.544189	533.4549521	2.214597447	5574.052041	689.324577	4.829457223	5569.803347
5.947405893	5563.314182	74436.68582	4.686196346	5570.019782	694.1759918	7.658095142	5551.676789	599.8998673	5.567275548	5571.066334	550.9793098	7.096687823	5560.987796	567.5737826	2.712023005	5570.580319	619.4668823	3.329066253	5573.903443	808.2122205	4.274386554	5572.566723	415.6035628	3.265283048	5575.668963	742.7690101	4.136690585	5572.443896	596.1033909	3.296993963	5574.125101	589.6685398	1.931704697	5575.713732	588.3597274	5.776593541	5564.315484	473.6242969	6.158474333	5562.036597	594.4551849	4.24984211	5573.544189	533.4549521	2.214597447	5574.052041	689.324577	4.829457223	5569.803347
5.947405893	5563.314182	74436.68582	4.686196346	5570.019782	694.1759918	7.658095142	5551.676789	599.8998673	5.567275548	5571.066334	550.9793098	7.096687823	5560.987796	567.5737826	2.712023005	5570.580319	619.4668823	3.329066253	5573.903443	808.2122205	4.274386554	5572.566723	415.6035628	3.265283048	5575.668963	742.7690101	4.136690585	5572.443896	596.1033909	3.296993963	5574.125101	589.6685398	1.931704697	5575.713732	588.3597274	5.776593541	5564.315484	473.6242969	6.158474333	5562.036597	594.4551849	4.24984211	5573.544189	533.4549521	2.214597447	5574.052041	689.324577	4.829457223	5569.803347
5.947405893	5563.314182	74436.68582	4.686196346	5570.019782	694.1759918	7.658095142	5551.676789	599.8998673	5.567275548	5571.066334	550.9793098	7.096687823	5560.987796	567.5737826	2.712023005	5570.580319	619.4668823	3.329066253	5573.903443	808.2122205	4.274386554	5572.566723	415.6035628	3.265283048	5575.668963	742.7690101	4.136690585	5572.443896	596.1033909	3.296993963	5574.125101	589.6685398	1.931704697	5575.713732	588.3597274	5.776593541	5564.315484	473.6242969	6.158474333	5562.036597	594.4551849	4.24984211	5573.544189	533.4549521	2.214597447	5574.052041	689.324577	4.829457223	5569.803347
5.947405893	5563.314182	74436.68582	4.686196346	5570.019782	694.1759918	7.658095142	5551.676789	599.8998673	5.567275548	5571.066334	550.9793098	7.096687823	5560.987796	567.5737826	2.712023005	5570.580319	619.4668823	3.329066253	5573.903443	808.2122205	4.274386554	5572.566723	415.6035628	3.265283048	5575.668963	742.7690101	4.136690585	5572.443896	596.1033909	3.296993963	5574.125101	589.6685398	1.931704697	5575.713732	588.3597274	5.776593541	5564.315484	473.6242969	6.158474333	5562.036597	594.4551849	4.24984211	5573.544189	533.4549521	2.214597447	5574.052041	689.324577	4.829457223	5569.803347
5.947405893	5563.314182	74436.68582	4.686196346	5570.019782	694.1759918	7.658095142	5551.676789	599.8998673	5.567275548	5571.066334	550.9793098	7.096687823	5560.987796	567.5737826	2.712023005	5570.580319	619.4668823	3.329066253	5573.903443	808.2122205	4.274386554	5572.566723	415.6035628	3.265283048	5575.668963	742.7690101	4.136690585	5572.443896	596.1033909	3.296993963	5574.125101	589.6685398	1.931704697	5575.713732	588.3597274	5.776593541	5564.315484	473.6242969	6.158474333	5562.036597	594.4551849	4.24984211	5573.544189	533.4549521	2.214597447	5574.052041	689.324577	4.829457223	5569.803347
5.947405893	5563.314182	74436.68582	4.686196346	5570.019782	694.1759918	7.658095142	5551.676789	599.8998673	5.567275548	5571.066334	550.9793098	7.096687823	5560.987796	567.5737826	2.712023005	5570.580319	619.4668823	3.329066253	5573.903443	808.2122205	4.274386554	5572.566723	415.6035628	3.265283048	5575.668963	742.7690101	4.136690585	5572.443896	596.1033909	3.296993963	5574.125101	589.6685398	1.931704697	5575.713732	588.3597274	5.776593541	5564.315484	473.6242969	6.158474333	5562.036597	594.4551849	4.24984211	5573.544189	533.4549521	2.214597447	5574.052041	689.324577	4.829457223	5569.803347
5.947405893	5563.314182	74436.68582	4.686196346	5570.019782	694.1759918	7.658095142	5551.676789	599.8998673	5.567275548	5571.066334	550.9793098	7.096687823	5560.987796	567.5737826	2.712023005	5570.580319	619.4668823	3.329066253	5573.903443	808.2122205	4.274386554	5572.566723	415.6035628	3.265283048	5575.668963	742.7690101	4.136690585	5572.443896	596.1033909	3.296993963	5574.125101	589.6685398	1.931704697	5575.713732	588.3597274	5.776593541	5564.315484	473.6242969	6.158474333	5562.036597	594.4551849	4.24984211	5573.544189	533.4549521	2.214597447	5574.052041	689.324577	4.829457223	5569.803347
5.947405893	5563.314182	74436.68582	4.686196346	5570.019782	694.1759918	7.658095142	5551.676789	599.8998673	5.567275548	5571.066334	550.9793098	7.096687823	5560.987796	567.5737826	2.712023005	5570.580319	619.4668823	3.329066253	5573.903443	808.2122205	4.274386554	5572.566723	415.6035628	3.265283048	5575.668963	742.7690101	4.136690585	5572.443896	596.1033909	3.296993963	5574.125101	589.6685398	1.931704697	5575.713732	588.3597274	5.776593541	5564.315484	473.6242969	6.158474333	5562.036597	594.4551849	4.24984211	5573.544189	533.4549521	2.214597447	5574.052041	689.324577	4.829457223	5569.803347
5.947405893	5563.314182	74436.68582	4.686196346	5570.019782	694.1759918	7.658095142	5551.676789	599.8998673	5.567275548	5571.066334	550.9793098	7.096687823	5560.987796	567.5737826	2.712023005	5570.580319	619.4668823	3.329066253	5573.903443	808.2122205	4.274386554	5572.566723	415.6035628	3.265283048	5575.668963	742.7690101	4.136690585	5572.443896	596.1033909	3.296993963	5574.125101	589.6685398	1.931704697	5575.713732	588.3597274	5.776593541	5564.315484	473.6242969	6.158474333	5562.036597	594.4551849	4.24984211	5573.544189	533.4549521	2.214597447	5574.052041	689.324577	4.829457223	5569.803347
5.947405893	5563.314182	74436.68582	4.686196346	5570.019782	694.1759918	7.658095142	5551.676789	599.8998673	5.567275548	5571.066334	550.9793098	7.096687823	5560.987796	567.5737826	2.712023005	5570.580319	619.4668823	3.329066253	5573.903443	808.2122205	4.274386554	5572.566723	415.6035628	3.265283048	5575.668963	742.7690101	4.136690585	5572.443896	596.1033909	3.296993963	5574.125101	589.6685398	1.931704697	5575.713732	588.3597274	5.776593541	5564.315484	473.6242969	6.158474333	5562.036597	594.4551849	4.24984211	5573.544189	533.4549521	2.214597447	5574.052041	689.324577	4.829457223	5569.803347
5.947405893	5563.314182	74436.68582	4.686196346	5570.019782	694.1759918	7.658095142	5551.676789	599.8998673	5.567275548	5571.066334	550.9793098	7.096687823	5560.987796	567.5737826	2.712023005	5570.580319	619.4668823	3.329066253	5573.903443	808.2122205	4.274386554	5572.566723	415.6035628	3.265283048	5575.668963	742.7690101	4.136690585	5572.443896	596.1033909	3.296993963	5574.125101	589.6685398	1.931704697	5575.713732	588.3597274	5.776593541	5564.315484	473.6242969	6.158474333	5562.036597	594.4551849	4.24984211	5573.544189	533.4549521	2.214597447	5574.052041	689.324577	4.829457223	5569.803347
5.947405893	5563.314182	74436.68582	4.686196346	5570.019782	694.1759918	7.658095142	5551.676789	599.8998673	5.567275548	5571.066334	550.9793098	7.096687823	5560.987796	567.5737826	2.712023005	5570.580319	619.4668823	3.329066253	5573.903443	808.2122205	4.274386554	5572.566723	415.6035628	3.265283048	5575.668963	742.7690101	4.136690585	5572.443896	596.1033909	3.296993963	5574.125101	589.6685398	1.931704697	5575.713732	588.3597274	5.776593541	5564.315484	473.6242969	6.158474333	5562.036597	594.4551849	4.24984211	5573.544189	533.4549521	2.214597447	5574.052041	689.324577	4.829457223	5569.803347
5.947405893	5563.314182	74436.68582	4.686196346	5570.019782	694.1759918	7.658095142	5551.676789	599.8998673	5.567275548	5571.066334	550.9793098	7.096687823	5560.987796	567.5737826	2.712023005	5570.580319	619.4668823	3.329066253	5573.903443	808.2122205	4.274386554	5572.566723	415.6035628	3.265283048	5575.668963	742.7690101	4.136690585	5572.443896	596.1033909	3.296993963	5574.125101	589.6685398	1.931704697	5575.713732	588.3597274	5.776593541	5564.315484	473.6242969	6.158474333	5562.036597	594.4551849	4.24984211	5573.544189	533.4549521	2.214597447	5574.052041	689.324577	4.829457223	5569.803347
5.947405893	5563.314182	74436.68582	4.686196346	5570.019782	694.1759918	7.658095142	5551.676789	599.8998673	5.567275548	5571.066334	550.9793098	7.096687823	5560.987796	567.5737826	2.712023005	5570.580319	619.4668823	3.329066253	5573.903443	808.2122205	4.274386554	5572.566723	415.6035628	3.265283048	5575.668963	742.7690101	4.136690585	5572.443896	596.1033909	3.296993963	5574.125101	589.6685398	1.931704697	5575.713732	588.3597274	5.776593541	5564.315484	473.6242969	6.158474333	5562.036597	594.4551849	4.24984211	5573.544189	533.4549521	2.214597447	5574.052041	689.324577	4.829457223	5569.803347
5.947405893	5563.314182	74436.68582	4.686196346	5570.019782	694.1759918	7.658095142	5551.676789	599.8998673	5.567275548	5571.066334	550.9793098	7.096687823	5560.987796	567.5737826	2.712023005	5570.580319	619.4668823	3.329066253	5573.903443	808.2122205	4.274386554	5572.566723	415.6035628	3.265283048	5575.668963	742.7690101	4.136690585	5572.443896	596.1033909	3.296993963	5574.125101	589.6685398	1.931704697	5575.713732	588.3597274	5.776593541	5564.315484	473.6242969	6.158474333	5562.036597	594.4551849	4.24984211	5573.544189	533.4549521	2.214597447	5574.052041	689.324577	4.829457223	5569.803347
5.947405893	5563.314182	74436.68582	4.686196346	5570.019782	694.1759918	7.658095142	5551.676789	599.8998673	5.567275548	5571.066334	550.9793098	7.096687823	5560.987796	567.5737826	2.712023005	5570.580319	619.4668823	3.329066253	5573.903443	808.2122205	4.274386554	5572.566723	415.6035628	3.265283048	5575.668963	742.7690101	4.136690585	5572.443896	596.1033909	3.296993963	5574.125101	589.6685398	1.931704697	5575.713732	588.3597274	5.776593541	5564.315484	473.6242969	6.158474333	5562.036597	594.4551849	4.24984211	5573.544189	533.4549521	2.214597447	5574.052041	689.324577	4.829457223	5569.803347
5.947405893	5563.314182	74436.68582	4.686196346	5570.019782	694.1759918	7.658095142	5551.676789	599.8998673	5.567275548	5571.066334	550.9793098	7.096687823	5560.987796	567.5737826	2.712023005	5570.580319	619.4668823	3.329066253	5573.903443	808.2122205	4.274386554	5572.566723	415.6035628	3.265283048	5575.668963	742.7690101	4.136690585	5572.443896	596.1033909	3.296993963	5574.125101	589.6685398	1.931704697	5575.713732	588.3597274	5.776593541	5564.315484	473.6242969	6.158474333	5562.036597	594.4551849	4.24984211	5573.544189	533.4549521	2.214597447	5574.052041	689.324577	4.829457223	5569.803347
5.947405893	5563.314182	74436.68582	4.686196346	5570.019782	694.1759918	7.658095142	5551.676789	599.8998673	5.567275548	5571.066334	550.9793098	7.096687823	5560.987796	567.5737826	2.712023005	5570.580319	619.4668823	3.329066253	5573.903443	808.2122205	4.274386554	5572.566723	415.6035628	3.265283048	5575.668963	742.7690101	4.136690585	5572.443896	596.1033909	3.296993963	5574.125101	589.6685398	1.931704697	5575.713732	588.3597274	5.776593541	5564.315484	473.6242969	6.158474333	5562.036597	594.4551849	4.24984211	5573.544189	533.4549521	2.214597447	5574.052041	689.324577	4.829457223	5569.803347
5.947405893	5563.314182	74436.68582	4.686196346	5570.019782	694.1759918	7.658095142	5551.676789	599.8998673	5.567275548	5571.066334	550.9793098	7.096687823	5560.987796	567.5737826	2.712023005	5570.580319	619.4668823	3.329066253	5573.903443	808.2122205	4.274386554	5572.566723	415.6035628	3.265283048	5575.668963	742.7690101	4.136690585	5572.443896	596.1033909	3.296993963	5574.125101	589.6685398	1.931704697	5575.713732	588.3597274	5.776593541	5564.315484	473.6242969	6.158474333	5562.036597	594.4551849	4.24984211	5573.544189	533.4549521	2.214597447	5574.052041	689.324577	4.829457223	5569.803347
5.947405893	5563.314182	74436.68582	4.686196346	5570.019782	694.1759918	7.658095142	5551.676789	599.8998673	5.567275548	5571.066334	550.9793098	7.096687823	5560.987796	567.5737826	2.712023005	5570.580319	619.4668823	3.329066253	5573.903443	808.2122205	4.274386554	5572.566723	415.6035628	3.265283048	5575.668963	742.7690101	4.136690585	5572.443896	596.1033909	3.296993963	5574.125101	589.6685398	1.931704697	5575.713732	588.3597274	5.776593541	5564.315484	473.6242969	6.158474333	5562.036597	594.4551849	4.24984211	5573.544189	533.4549521	2.214597447	5574.052041	689.324577	4.829457223	5569.803347
5.947405893	5563.314182	74436.68582	4.686196346	5570.019782	694.1759918	7.658095142	5551.676789	599.8998673	5.567275548	5571.066334	550.9793098	7.096687823	5560.987796	567.5737826	2.712023005	5570.580319	619.4668823	3.329066253	5573.903443	808.2122205	4.274386554	5572.566723	415.6035628	3.265283048	5575.668963	742.7690101	4.136690585	5572.443896	596.1033909	3.296993963	5574.125101	589.6685398	1.931704697	5575.713732	588.3597274	5.776593541	5564.315484	473.6242969	6.158474333	5562.036597	594.4551849	4.24984211	5573.544189	533.4549521	2.214597447	5574.052041	689.324577	4.829457223	5569.803347
5.947405893	5563.314182	74436.68582	4.686196346	5570.019782	694.1759918	7.658095142	5551.676789	599.8998673	5.567275548	5571.066334	550.9793098	7.096687823	5560.987796	567.5737826	2.712023005	5570.580319	619.4668823	3.329066253	5573.903443	808.2122205	4.274386554	5572.566723	415.6035628	3.265283048	5575.668963	742.7690101	4.136690585	5572.443896	596.1033909	3.296993963	5574.125101	589.6685398	1.931704697	5575.713732	588.3597274	5.776593541	5564.315484	473.6242969	6.158474333	5562.036597	594.4551849	4.24984211	5573.544189	533.4549521	2.214597447	5574.052041	689.324577	4.829457223	5569.803347
5.947405893	5563.314182	74436.68582	4.686196346	5570.019782	694.1759918	7.658095142	5551.676789	599.8998673	5.567275548	5571.066334	550.9793098	7.096687823	5560.987796	567.5737826	2.712023005	5570.580319	619.4668823	3.329066253	5573.903443	808.2122205	4.274386554	5572.566723	415.6035628	3.265283048	5575.668963	742.7690101	4.136690585	5572.443896	596.1033909	3.296993963	5574.125101	589.6685398	1.931704697	5575.713732	588.3597274	5.776593541	5564.315484	473.6242969	6.158474333	5562.036597	594.4551849	4.24984211	5573.544189	533.4549521	2.214597447	5574.052041	689.324577	4.829457223	5569.803347
5.947405893	5563.314182	74436.68582	4.686196346	5570.019782	694.1759918	7.658095142	5551.676789	599.8998673	5.567275548	5571.066334	550.9793098	7.096687823	5560.987796	567.5737826	2.712023005	5570.580319	619.4668823	3.329066253	5573.903443	808.2122205	4.274386554	5572.566723	415.6035628	3.265283048	5575.668963	742.7690101	4.136690585	5572.443896	596.1033909	3.296993963	5574.125101	589.6685398	1.931704697	5575.713732	588.3597274	5.776593541	5564.315484	473.6242969	6.158474333	5562.036597	594.4551849	4.24984211	5573.544189	533.4549521	2.214597447	5574.052041	689.324577	4.829457223	5569.803347
5.947405893	5563.314182	74436.68582	4.686196346	5570.019782	694.1759918	7.658095142	5551.676789	599.8998673	5.567275548	5571.066334	550.9793098	7.096687823	5560.987796	567.5737826	2.712023005	5570.580319	619.4668823	3.329066253	5573.903443	808.2122205	4.274386554	5572.566723	415.6035628	3.265283048	5575.668963	742.7690101	4.136690585	5572.443896	596.1033909	3.296993963	5574.125101	589.6685398	1.931704697	5575.713732	588.3597274	5.776593541	5564.315484	473.6242969	6.158474333	5562.036597	594.4551849	4.24984211	5573.544189	533.4549521	2.214597447	5574.052041	689.324577	4.829457223	5569.803347
5.947405893	5563.314182	74436.68582	4.686196346	5570.019782	694.1759918	7.658095142	5551.676789	599.8998673	5.567275548	5571.066334	550.9793098	7.096687823	5560.987796	567.5737826	2.712023005	5570.580319	619.4668823	3.329066253	5573.903443	808.2122205	4.274386554	5572.566723	415.6035628	3.265283048	5575.668963	742.7690101	4.136690585	5572.443896	596.1033909	3.296993963	5574.125101	589.6685398	1.931704697	5575.713732	588.3597274	5.776593541	5564.315484	473.6242969	6.158474333	5562.036597	594.4551849	4.24984211	5573.544189	533.4549521	2.214597447	5574.052041	689.324577	4.829457223	5569.803347
5.947405893	5563.314182	74436.68582	4.686196346	5570.019782	694.1759918	7.658095142	5551.676789	599.8998673	5.567275548	5571.066334	550.9793098	7.096687823	5560.987796	567.5737826	2.712023005	5570.580319	619.4668823	3.329066253	5573.903443	808.2122205	4.274386554	5572.566723	415.6035628	3.265283048	5575.668963	742.7690101	4.136690585	5572.443896	596.1033909	3.296993963	5574.125101	589.6685398	1.931704697	5575.713732	588.3597274	5.776593541	5564.315484	473.6242969	6.158474333	5562.036597	594.4551849	4.24984211	5573.544189	533.4549521	2.214597447	5574.052041	689.324577	4.829457223	5569.803347
5.947405893	5563.314182	74436.68582	4.686196346	5570.019782	694.1759918	7.658095142	5551.676789	599.8998673	5.567275548	5571.066334	550.9793098	7.096687823	5560.987796	567.5737826	2.712023005	5570.580319	619.4668823	3.329066253	5573.903443	808.2122205	4.274386554	5572.566723	415.6035628	3.265283048	5575.668963	742.7690101	4.136690585	5572.443896	596.1033909	3.296993963	5574.125101	589.6685398	1.931704697	5575.713732	588.3597274	5.776593541	5564.315484	473.6242969	6.158474333	5562.036597	594.4551849	4.24984211	5573.544189	533.4549521	2.214597447	5574.052041	689.324577	4.829457223	5569.803347
5.947405893	5563.314182	74436.68582	4.686196346	5570.019782	694.1759918	7.658095142	5551.676789	599.8998673	5.567275548	5571.066334	550.9793098	7.096687823	5560.987796	567.5737826	2.712023005	5570.580319	619.4668823	3.329066253	5573.903443	808.2122205	4.274386554	5572.566723	415.6035628	3.265283048	5575.668963	742.7690101	4.136690585	5572.443896	596.1033909	3.296993963	5574.125101	589.6685398	1.931704697	5575.713732	588.3597274	5.776593541	5564.315484	473.6242969	6.158474333	5562.036597	594.4551849	4.24984211	5573.544189	533.4549521	2.214597447	5574.052041	689.324577	4.829457223	5569.803347
5.947405893	5563.314182	74436.68582	4.686196346	5570.019782	694.1759918	7.658095142	5551.676789	599.8998673	5.567275548	5571.066334	550.9793098	7.096687823	5560.987796	567.5737826	2.712023005	5570.580319	619.4668823	3.329066253	5573.903443	808.2122205	4.274386554	5572.566723	415.6035628	3.265283048	5575.668963	742.7690101	4.136690585	5572.443896	596.1033909	3.296993963	5574.125101	589.6685398	1.931704697	5575.713732	588.3597274	5.776593541	5564.315484	473.6242969	6.158474333	5562.036597	594.4551849	4.24984211	5573.544189	533.4549521	2.214597447	5574.052041	689.324577	4.829457223	5569.803347
5.947405893	5563.314182	74436.68582	0	5581	694.1759918	0	5581	599.8998673	0	5581	550.9793098	0	5581	567.5737826	0	5581	619.4668823	0	5581	808.2122205	0	5581	415.6035628	0	5581	742.7690101	0	5581	596.1033909	0	5581	589.6685398	0	5581	588.3597274	0	5581	473.6242969	0	5581	594.4551849	0	5581	533.4549521	0	5581	689.324577	0	5581
0	5581	74436.68582	0	5581	727.2498128	0	5581	642.5689502	0	5586.563612	587.818928	2.438800567	5583.195411	589.1540784	2.712023005	5577.322466	636.0953465	1.636523529	5578.105679	817.2243945	2.243495071	5579.185278	428.0770316	0	5581	768.1342772	2.49E-07	5581	626.4355242	1.87211208	5577.807783	599.3809001	0	5577.579474	602.9401294	6.04E-07	5581	507.9579299	1.300916719	5580.153808	618.126642	2.958642644	5578.197985	539.99494	0.071226363	5576.501725	705.8402034	2.30421333	5578.810476
0	5581	94419	0	5581	842.8123905	0	5581	760.2272442	0	5586.563612	709.8920587	2.438800567	5583.195411	611.9091904	2.712023005	5577.322466	658.4133515	1.636523529	5578.105679	824.6885991	2.243495071	5579.185278	453.6728957	0	5581	817.1684013	2.49E-07	5581	635.5218593	1.87211208	5577.807783	620.2528196	0	5577.579474	623.031809	6.04E-07	5581	525.0072391	1.300916719	5580.153808	649.2372636	2.958642644	5578.197985	596.0698156	0.071226363	5576.501725	717.601212	2.30421333	5578.810476
0	5581	94419	0	5581	856.1141208	0	5581	782.854663	0	5586.563612	720.566866	2.438800567	5583.195411	727.9921421	2.712023005	5577.322466	668.4404924	1.636523529	5578.105679	866.8805365	2.243495071	5579.185278	469.1285984	0	5581	847.3683803	2.49E-07	5581	647.0091529	1.87211208	5577.807783	638.4258934	0	5577.579474	623.8466836	6.04E-07	5581	535.3729873	1.300916719	5580.153808	678.7541352	2.958642644	5578.197985	614.0434566	0.071226363	5576.501725	752.0384562	2.30421333	5578.810476
0	5581	94419	0	5581	886.7718374	0	5581	794.3380575	0	5586.563612	735.4156762	2.438800567	5583.195411	742.4236887	2.712023005	5577.322466	696.8145902	1.636523529	5578.105679	882.9519602	2.243495071	5579.185278	528.2289248	0	5581	853.38566	2.49E-07	5581	660.7880366	1.87211208	5577.807783	659.0721289	0	5577.579474	640.478516	6.04E-07	5581	582.6150854	1.300916719	5580.153808	692.594415	2.958642644	5578.197985	648.914261	0.071226363	5576.501725	782.1543386	2.30421333	5578.810476
0	5581	94419	0	5581	886.7718374	0	5581	842.6279347	0	5586.563612	794.8148425	2.438800567	5583.195411	795.7265211	2.712023005	5577.322466	732.7402874	1.636523529	5578.105679	889.3781547	2.243495071	5579.185278	592.7020067	0	5581	858.716335	2.49E-07	5581	704.0981115	1.87211208	5577.807783	671.1046144	0	5577.579474	677.2311693	6.04E-07	5581	596.9225655	1.300916719	5580.153808	702.5964486	2.958642644	5578.197985	655.5887236	0.071226363	5576.501725	806.2376444	2.30421333	5578.810476
0	5581	94419	0	5581	886.7718374	0	5581	868.9678678	0	5586.563612	815.8566688	2.438800567	5583.195411	815.4284261	2.712023005	5577.322466	745.409358	1.636523529	5578.105679	889.3781547	2.243495071	5579.185278	595.8736334	0	5581	864.8653547	2.49E-07	5581	729.4998506	1.87211208	5577.807783	711.8895546	0	5577.579474	701.1067842	6.04E-07	5581	608.8692533	1.300916719	5580.153808	711.8595095	2.958642644	5578.197985	671.3735097	0.071226363	5576.501725	809.788174	2.30421333	5578.810476
1.661809669	5582.150671	94417.84933	0	5581	886.7718374	0	5581	875.4424228	0	5586.563612	828.2409221	2.438800567	5583.195411	825.2955198	2.712023005	5577.322466	757.2836556	1.636523529	5578.105679	889.3781547	2.243495071	5579.185278	623.8607939	0	5581	870.2442627	2.49E-07	5581	743.4841073	1.87211208	5577.807783	722.6235892	0	5577.579474	716.3699924	6.04E-07	5581	621.473291	1.300916719	5580.153808	754.1952093	2.958642644	5578.197985	684.2468103	0.071226363	5576.501725	820.2312965	2.30421333	5578.810476
2.878147326	5584.451555	94415.54844	4.509504225	5589.473178	878.2986589	0	5581	878.9739983	0	5586.563612	834.9959693	2.438800567	5583.195411	854.7796802	2.712023005	5577.322466	786.4161768	1.636523529	5578.105679	889.3781547	2.243495071	5579.185278	651.5361066	0	5581	876.5459262	2.49E-07	5581	755.7304672	1.87211208	5577.807783	733.2127925	0	5577.579474	725.5239123	6.04E-07	5581	633.5092145	1.300916719	5580.153808	777.079493	2.958642644	5578.197985	704.9721585	0.071226363	5576.501725	827.4777453	2.30421333	5578.810476
4.492455616	5589.409232	94410.59077	9.400809487	5617.823008	849.9488295	0	5581	879.6190831	0	5586.563612	849.2270483	6.072351399	5596.081121	858.4992311	2.712023005	5577.322466	797.8362873	1.636523529	5578.105679	889.3781547	2.243495071	5579.185278	672.9107466	0	5581	882.1502974	2.49E-07	5581	771.8126118	1.87211208	5577.807783	748.0864734	0	5577.579474	738.6922735	6.04E-07	5581	638.6345557	1.300916719	5580.153808	787.0027257	2.958642644	5578.197985	715.812323	0.071226363	5576.501725	848.5445232	2.30421333	5578.810476
6.185176563	5596.94017	94403.05983	9.400809487	5788.768416	679.0034215	1.768340767	5582.302929	880.7379031	1.885676617	5588.045186	855.5078815	7.886504453	5606.63258	852.8068322	2.712023005	5577.322466	812.0589187	1.636523529	5578.105679	889.3781547	2.243495071	5579.185278	684.404614	0	5581	882.1502974	2.49E-07	5581	789.6522327	1.87211208	5577.807783	763.0517521	0	5577.579474	751.9266685	6.04E-07	5581	648.2345138	1.300916719	5580.153808	797.3361879	2.958642644	5578.197985	728.9468372	0.071226363	5576.501725	859.8843935	2.30421333	5578.810476
8.234549527	5609.253252	94390.74675	9.400809487	5805.528254	665.3549458	9.400809487	5617.823008	845.2178239	5.53234048	5599.316442	856.8605048	9.400809487	5617.540191	845.0012804	2.712023005	5577.322466	819.8167177	1.636523529	5578.105679	889.3781547	2.243495071	5579.185278	710.1013162	0	5581	882.1502974	2.49E-07	5581	791.61424	1.87211208	5577.807783	779.0031643	0	5577.579474	765.5575226	6.04E-07	5581	665.5450414	1.300916719	5580.153808	810.5030815	2.958642644	5578.197985	738.072642	0.071226363	5576.501725	868.9431239	2.30421333	5578.810476
9.400809487	5617.823008	94382.17699	9.400809487	5821.10425	656.0900234	9.400809487	5647.899868	815.1409643	8.277048675	5615.109252	847.9534474	9.400809487	5640.036607	825.5241244	2.712023005	5577.322466	860.6865964	1.636523529	5578.105679	889.3781547	4.217380265	5584.499039	720.2509875	0	5581	882.1502974	2.49E-07	5581	804.8433926	1.87211208	5577.807783	788.7449285	0	5577.579474	781.8700149	6.04E-07	5581	675.7108226	1.300916719	5580.153808	823.0364182	2.958642644	5578.197985	758.5902092	0.071226363	5576.501725	874.0227432	2.30421333	5578.810476
9.400809487	5660.369966	94339.63003	9.400809487	5861.528768	647.4141145	9.400809487	5663.841174	799.1996582	9.400809487	5623.38662	839.676079	9.400809487	5658.523389	807.0373419	2.712023005	5577.322466	881.4136628	1.636523529	5578.105679	889.3781547	9.400809487	5613.91109	731.4459619	0	5581	882.1502974	2.49E-07	5581	811.8305303	1.87211208	5577.807783	799.3808362	0	5577.579474	800.0214861	6.04E-07	5581	686.9506601	1.300916719	5580.153808	837.130665	2.958642644	5578.197985	771.0472412	0.071226363	5576.501725	874.1329034	2.30421333	5578.810476
9.400809487	5695.642875	94304.35712	9.400809487	5886.706375	648.9205291	9.400809487	5687.006814	776.0340181	9.400809487	5765.803419	697.2592796	9.400809487	5718.863983	746.696748	3.944299537	5580.740145	881.0013497	3.231682098	5581.341329	886.1425047	9.400809487	5641.887382	731.4459619	0	5581	882.1502974	2.49E-07	5581	820.5141508	1.87211208	5577.807783	810.579297	0	5577.579474	810.8377226	6.04E-07	5581	720.5922142	1.300916719	5580.153808	839.2051145	2.958642644	5578.197985	782.766367	0.071226363	5576.501725	877.9879576	2.30421333	5578.810476
9.400809487	5713.433173	94286.56683	9.400809487	5902.952307	649.8925481	9.400809487	5757.504017	705.5368148	9.400809487	5817.607688	645.4550111	9.400809487	5788.250617	677.3101142	5.694483708	5587.769164	877.1772159	9.400809487	5613.812767	853.6710673	9.400809487	5652.478908	730.8112794	0	5581	882.1502974	2.49E-07	5581	828.7596873	1.87211208	5577.807783	819.0066983	0	5577.579474	823.4398677	6.04E-07	5581	733.1693497	1.300916719	5580.153808	846.7599927	2.958642644	5578.197985	792.6233552	0.071226363	5576.501725	881.8731382	2.30421333	5578.810476
9.400809487	5911.54441	94088.45559	9.400809487	5908.532816	650.2264385	9.400809487	5784.19296	678.847872	9.400809487	5833.183684	629.8790151	9.400809487	5815.967545	649.5931865	9.270099275	5610.063996	854.8823843	9.400809487	5653.216088	814.2677462	9.400809487	5667.58766	729.0005373	0	5581	882.1502974	2.49E-07	5581	838.5938341	1.87211208	5577.807783	832.282374	0	5577.579474	830.8541918	6.04E-07	5581	743.4172337	1.300916719	5580.153808	855.7841193	2.958642644	5578.197985	800.0736637	0.071226363	5576.501725	886.7404165	2.30421333	5578.810476
9.400809487	5995.457458	94004.54254	9.400809487	5943.506314	652.3189563	9.400809487	5799.768956	663.2718761	9.400809487	5846.537294	616.5254047	9.400809487	5866.31462	599.2461111	9.270099275	5654.703489	810.2428903	9.400809487	5670.598317	796.8855175	9.400809487	5685.499834	725.0385641	0	5581	882.1502974	2.49E-07	5581	848.8098408	1.87211208	5577.807783	839.5236517	0	5577.579474	838.1970557	6.04E-07	5581	753.8637962	1.300916719	5580.153808	859.8800881	4.310659734	5582.293077	805.1113911	0.071226363	5576.501725	886.7404165	2.30421333	5578.810476
9.400809487	6008.968464	93991.03154	9.400809487	5972.160849	654.0334009	9.400809487	5823.653471	639.3873607	9.400809487	5907.355695	555.7070035	9.400809487	5902.405071	563.1556598	9.270099275	5748.898947	716.0474331	9.400809487	5686.174313	781.3095216	9.400809487	5706.770467	718.1781372	2.205091207	5583.026011	880.1242861	2.49E-07	5581	859.9323185	1.87211208	5577.807783	857.9467521	0	5577.579474	846.2464309	6.04E-07	5581	767.0535688	2.573564241	5582.208328	862.7420759	5.711395995	5588.142351	808.0664567	0.071226363	5576.501725	886.7404165	2.30421333	5578.810476
9.400809487	6024.671207	93975.32879	9.400809487	5987.491635	654.9506652	9.400809487	5837.647701	625.3931306	9.400809487	5922.109335	540.9533637	9.400809487	5934.922876	530.6378551	9.270099275	5845.423888	619.522492	9.400809487	5722.299555	745.1842796	9.400809487	5719.787739	713.0209779	3.644855605	5586.535405	876.6148923	2.49E-07	5581	865.5965748	1.87211208	5577.807783	858.63303	0	5577.579474	849.0674767	6.04E-07	5581	772.9141942	3.897133209	5585.776834	864.2867984	8.848356154	5607.172918	808.7532779	0.071226363	5576.501725	886.7404165	2.30421333	5578.810476
9.400809487	6077.435004	93922.565	9.400809487	5996.912464	655.5143279	9.400809487	5881.617013	581.4238188	9.400809487	5943.611401	519.451298	9.400809487	5963.738673	501.8220578	9.270099275	5866.032244	598.9141358	9.400809487	5727.313174	740.883188	9.400809487	5722.465607	711.7628457	6.008313359	5596.041596	867.1087018	2.49E-07	5581	870.7070667	4.159670813	5583.556974	862.2465252	1.24796183	5578.228394	854.2258001	1.589724983	5582.053011	783.56139	5.181506282	5590.635317	863.8173387	8.848356154	5621.447304	805.3455693	0.071226363	5576.501725	886.7404165	2.30421333	5578.810476
9.400809487	6097.027767	93902.97223	9.400809487	6026.703571	657.2967753	9.400809487	5887.05852	575.9823122	9.400809487	5963.202202	506.3566339	9.400809487	5969.064939	496.4957924	9.270099275	5881.391669	583.5547108	9.400809487	5744.418237	728.7777173	9.400809487	5764.198121	692.1558276	9.400809487	5617.823008	845.3272895	2.030285527	5582.717525	874.9827968	8.513797919	5606.54943	853.6165111	2.448410727	5580.077272	857.9630703	3.037124251	5584.843385	791.4237242	6.844000468	5598.965457	860.4269464	8.848356154	5644.200426	797.839576	1.410475322	5577.328545	885.9135968	3.794862123	5582.598634
9.400809487	6124.407821	93875.59218	9.400809487	6059.20296	659.2412634	9.400809487	5897.998455	566.9099527	9.400809487	5975.710769	500.721791	9.400809487	5979.475515	486.893209	9.270099275	5888.166974	576.779406	9.400809487	5768.02237	718.5965831	9.400809487	5797.688301	670.0756459	9.400809487	5732.332682	730.8176151	3.330008236	5585.620398	875.0003581	8.513797919	5620.89933	844.5178373	4.398273178	5585.63981	860.1538615	4.533892105	5589.565074	796.9402043	8.669290791	5610.763899	852.8951309	8.848356154	5658.90113	791.6098496	5.971055762	5591.355239	871.8869025	4.820028293	5586.278507
9.400809487	6147.735086	93852.26491	9.400809487	6085.583721	660.8196646	9.400809487	5910.315162	558.640597	9.400809487	6011.720888	496.3619013	9.400809487	6047.741746	460.3900681	9.270099275	5906.895544	558.0508357	9.400809487	5774.317221	717.1592339	9.400809487	5817.989238	649.7747094	9.400809487	5747.908678	715.2416192	5.705222004	5594.562316	871.3954677	8.513797919	5632.071322	833.3458461	6.756276018	5596.599168	856.9742891	6.35256313	5597.814608	800.1855339	8.669290791	5618.627728	845.0313019	8.848356154	5669.910442	785.1368057	9.400809487	5613.322619	849.9195225	6.724786218	5595.441039
9.400809487	6162.847451	93837.15255	9.400809487	6151.576657	664.7681228	9.400809487	5963.208792	546.5456634	9.400809487	6029.163269	498.5144148	9.400809487	6070.274902	462.0855372	9.270099275	5921.939162	546.9698742	9.400809487	5797.592458	716.5173252	9.400809487	5830.536757	637.2271905	9.400809487	5756.620619	706.5296785	7.458323431	5604.177745	861.7800384	8.513797919	5656.326404	809.0907643	8.290027077	5606.214703	851.6022738	8.60281469	5611.836842	800.3859563	8.669290791	5634.215122	829.443908	8.848356154	5684.193868	775.734472	9.400809487	5621.313453	841.9286886	8.300078684	5605.302937
9.400809487	6192.821153	93807.17885	9.400809487	6223.56895	669.0755317	9.400809487	6014.431386	553.2272402	9.400809487	6059.112616	502.2103766	9.400809487	6099.59943	464.2920117	9.270099275	5938.306942	538.5032615	9.400809487	5821.689485	719.6605891	9.400809487	5839.864917	627.8990303	9.400809487	5800.756121	685.5435774	9.400809487	5617.823008	848.1347757	8.513797919	5679.278719	786.1384491	8.831875476	5610.080317	848.9472601	8.60281469	5621.798543	798.5364362	8.669290791	5649.951959	813.7070712	8.848356154	5693.659079	768.9316743	9.400809487	5631.037954	832.2041879	8.30421333	5605.331543
9.400809487	6223.812905	93776.1871	9.400809487	6341.227244	676.1152072	9.400809487	6016.035146	553.4364378	9.400809487	6073.32868	503.9647397	9.400809487	6114.515833	465.4143711	9.270099275	5947.761364	535.3172969	9.400809487	5836.224134	721.5565176	9.400809487	5873.068924	594.6950231	9.400809487	5814.370742	684.4079348	9.400809487	5635.369663	830.5881202	8.513797919	5680.631997	784.7851705	8.831875476	5629.97307	835.0932498	8.60281469	5640.139899	793.8967299	8.669290791	5661.974182	801.6848479	8.848356154	5704.070548	760.1271846	9.400809487	5643.497871	819.7442702	9.400809487	5613.421234
9.400809487	6264.195774	93735.80423	9.400809487	6363.854663	677.4690403	9.400809487	6039.528302	556.5009316	9.400809487	6128.561579	510.7808711	9.400809487	6124.083413	466.1342674	9.270099275	5962.101699	532.8673161	9.400809487	5861.093018	724.8004641	9.400809487	5879.233303	588.5306437	9.400809487	5823.313032	685.0314868	9.400809487	5677.817048	788.1407352	8.513797919	5746.40142	719.0157474	8.831875476	5677.74399	787.3223296	8.60281469	5652.465468	789.7524348	8.669290791	5674.453553	789.2054764	8.848356154	5716.430654	747.7670781	9.400809487	5663.690156	799.551986	9.400809487	5626.372588
9.400809487	6308.249813	93691.75019	8.087547836	6375.338057	679.0700318	9.400809487	6101.106401	564.5333009	9.400809487	6172.34949	516.1846098	9.400809487	6141.01082	467.4079415	9.270099275	5977.648872	533.4554721	9.400809487	5875.979497	726.7422859	9.400809487	5922.43394	545.3300073	9.400809487	5835.553931	686.628214	9.400809487	5724.123287	741.8344971	8.513797919	5747.800898	717.6162702	8.831875476	5694.327405	770.7389145	8.60281469	5662.642375	784.7834374	8.669290791	5694.932621	768.7264084	8.848356154	5751.218895	712.9788371	9.400809487	5684.342167	778.8999743	9.400809487	5639.668631
9.400809487	6423.81239	93576.18761	8.087547836	6423.627935	690.2697924	9.400809487	6122.045643	567.2646573	9.400809487	6195.104602	518.9927519	9.400809487	6151.268338	468.179751	9.270099275	5996.243104	536.1773225	9.400809487	5893.034627	728.9669908	9.400809487	5956.788806	510.9751414	9.400809487	5873.270451	691.5480316	9.400809487	5727.130816	738.8269673	8.513797919	5772.226301	693.1908667	8.831875476	5749.522994	715.5433252	8.60281469	5683.041275	773.4209008	8.669290791	5735.204309	728.4547209	8.848356154	5763.396975	700.8007572	9.400809487	5710.239341	753.0028008	9.400809487	5649.276546
7.859501158	6437.114121	93562.88588	3.567711302	6449.967868	708.9622305	9.400809487	6174.38254	574.0915858	9.400809487	6311.187553	533.3182113	9.400809487	6174.444014	469.9235655	9.270099275	6048.338782	543.8031626	9.400809487	5903.067316	730.2756748	9.400809487	5976.657357	491.1065905	9.400809487	5888.135667	693.4870799	9.400809487	5801.556118	664.4016652	8.513797919	5791.123369	674.2937992	8.831875476	5790.488137	674.5781828	8.60281469	5697.244644	764.1464568	8.669290791	5840.578866	623.0801636	8.848356154	5776.370975	687.8267571	9.400809487	5721.866604	741.3755372	9.400809487	5669.780306
7.859501158	6437.114121	93562.88588	3.567711302	6456.442423	720.5686697	9.400809487	6296.455671	590.015047	9.400809487	6325.6191	535.0991665	9.400809487	6190.047201	471.0976009	9.270099275	6105.170429	552.1222607	9.400809487	5933.886058	734.2957325	9.400809487	5988.396798	479.3671492	9.400809487	5898.711374	694.866596	9.400809487	5803.118955	662.8388283	8.513797919	5814.841725	650.5754429	8.831875476	5809.351263	655.7150568	8.60281469	5713.565268	750.1238645	8.669290791	5865.837	597.8220303	8.848356154	5786.854733	677.3429992	9.400809487	5747.936284	715.3058578	9.400809487	5691.421648
7.859501158	6437.114121	93562.88588	2.380212806	6459.973998	728.8684675	9.400809487	6307.130478	591.4074901	9.400809487	6378.921932	541.677114	9.400809487	6213.417812	472.8560829	9.270099275	6235.518318	571.2027718	9.400809487	5952.622601	736.7397644	9.400809487	5988.794752	478.9691955	9.400809487	5920.274498	697.6793327	9.400809487	5818.323115	647.634669	8.513797919	5820.762464	644.6547035	8.831875476	5821.760975	643.3053443	8.60281469	5786.747762	676.9413701	8.669290791	5888.991895	574.667135	8.848356154	5800.523131	663.6746009	9.400809487	5763.273215	699.9689264	9.400809487	5701.370968
7.859501158	6437.114121	93562.88588	2.380212806	6460.619083	730.9236273	9.400809487	6321.979288	593.3443983	6.997957487	6398.623837	547.3515752	9.400809487	6235.735817	474.5353633	9.270099275	6240.204677	571.8887678	9.400809487	5988.170285	741.3766748	9.400809487	5996.615992	471.1479555	9.400809487	5934.497575	699.534619	9.400809487	5871.796283	594.1615001	8.513797919	5830.436687	634.9804804	8.831875476	5828.054944	637.011376	8.60281469	5800.296703	663.3924293	8.669290791	5894.293846	569.3651842	8.848356154	5828.992306	635.2054265	9.400809487	5776.361857	686.8802846	9.400809487	5724.276662
7.859501158	6437.114121	93562.88588	2.380212806	6460.619083	730.9236273	9.400809487	6381.378455	601.0925433	6.997957487	6408.490931	552.3753616	9.400809487	6245.762958	475.2898385	9.270099275	6256.315384	574.2470762	9.400809487	6007.262309	743.8670762	9.400809487	6051.493939	416.2700077	9.400809487	5943.804761	700.7486669	9.400809487	5884.629841	581.3279422	8.513797919	5842.338976	623.0781919	8.831875476	5841.050975	624.0153447	8.60281469	5812.547642	651.1414904	8.669290791	5901.453263	562.2057672	8.848356154	5846.504009	617.693723	9.400809487	5781.423911	681.8182301	9.400809487	5742.925829
7.859501158	6437.114121	93562.88588	2.380212806	6460.619083	730.9236273	6.803790591	6402.420281	607.6494179	6.997957487	6437.975091	567.3870891	9.400809487	6274.137056	477.4247994	9.270099275	6314.543678	582.7706174	9.400809487	6032.858173	747.2058515	9.400809487	6069.719858	398.0440892	9.400809487	5959.763752	702.8303893	9.400809487	5899.292635	566.6651486	8.513797919	5860.874241	604.5429271	8.831875476	5853.084908	611.9814111	8.60281469	5819.644357	644.0447759	8.669290791	5914.189077	549.4699533	8.848356154	5853.878284	610.3194481	9.400809487	5791.938922	671.3032201	9.400809487	5809.167434
7.859501158	6437.114121	93562.88588	2.380212806	6460.619083	730.9236273	6.803790591	6414.804534	614.6085469	3.96999846	6454.580352	582.7599101	9.400809487	6310.062753	480.1279676	9.270099275	6358.168578	589.1564929	9.400809487	6048.313876	749.221924	9.400809487	6116.144117	351.6198304	9.400809487	5979.047084	705.3457453	9.400809487	5917.900078	548.0577052	8.513797919	5871.706127	593.7110413	8.831875476	5895.962535	569.1037843	8.60281469	5864.929673	598.7594592	8.669290791	5926.391998	541.3336409	8.848356154	5872.623603	591.5741294	9.400809487	5801.931258	661.3108837	9.400809487	5820.695668
7.859501158	6437.114121	93562.88588	2.380212806	6460.619083	730.9236273	5.72551063	6421.559581	619.312456	2.458204248	6459.439412	593.8668123	9.400809487	6322.731824	481.0812303	9.270099275	6369.156317	590.7648939	9.400809487	6107.414203	756.9310878	9.400809487	6126.716633	341.0473139	9.400809487	6043.608184	713.7672233	9.400809487	5930.042484	540.3990021	8.513797919	5887.729558	577.6876096	8.831875476	5903.919762	561.1465571	8.60281469	5884.029683	579.6594496	8.669290791	5955.011345	531.5786362	8.848356154	5889.155493	575.0422395	9.400809487	5802.109453	661.132689	9.400809487	5830.406105
7.859501158	6437.114121	93562.88588	2.380212806	6460.619083	730.9236273	5.72551063	6435.79066	631.4955571	2.458204248	6462.541471	604.0918186	9.400809487	6334.606121	481.9746917	7.807430906	6381.645699	593.8193911	9.400809487	6171.887285	765.3410844	9.400809487	6143.885329	328.476084	9.400809487	6082.968815	718.9015019	9.400809487	5956.125846	530.7164272	8.513797919	5897.091674	568.3254938	8.831875476	5917.067063	547.9992568	8.60281469	5896.000022	567.6891109	8.669290791	5973.707985	532.2682739	8.848356154	5909.651111	554.546621	9.400809487	5828.427959	634.8141827	9.400809487	5882.754435
7.859501158	6437.114121	93562.88588	2.380212806	6460.619083	730.9236273	4.154113449	6443.553067	640.4324978	2.458204248	6462.541471	604.0918186	9.400809487	6363.738642	484.1667189	7.807430906	6382.115664	593.9891179	9.400809487	6175.058911	765.7547977	9.400809487	6161.257588	319.8297115	9.400809487	6114.038476	722.9542901	9.400809487	5965.019073	529.5269376	8.513797919	5911.740341	553.6768267	8.831875476	5934.736966	530.3293535	8.60281469	5941.125716	522.563417	8.669290791	5977.878731	533.0446463	8.848356154	5920.691081	543.5066507	9.400809487	5849.1135	623.8288715	9.400809487	5906.591487
7.859501158	6437.114121	93562.88588	2.380212806	6460.619083	730.9236273	4.154113449	6456.176947	660.1030775	2.458204248	6462.541471	604.0918186	8.09536892	6375.158753	485.9422072	7.807430906	6395.330074	598.7614771	9.400809487	6203.046072	769.4054983	9.400809487	6171.4641	316.6608676	9.400809487	6132.899733	725.4145899	9.400809487	5980.029315	529.955239	8.513797919	5918.882258	546.5349102	8.831875476	5939.088711	525.9776081	8.60281469	5941.238413	522.4507196	8.669290791	5998.357799	536.8567655	8.848356154	5931.139769	533.0579632	9.400809487	5867.051004	619.0065272	9.400809487	5917.232963
7.859501158	6437.114121	93562.88588	2.380212806	6460.619083	730.9236273	4.154113449	6456.176947	660.1030775	2.458204248	6462.541471	604.0918186	8.09536892	6389.381384	489.478445	6.784362025	6402.794279	602.1694968	9.400809487	6230.721384	773.015521	9.400809487	6198.832458	315.1455309	9.400809487	6168.547286	730.0645274	9.400809487	6000.143515	532.5789751	8.513797919	5967.138776	530.4367444	8.831875476	5957.654844	515.6989819	8.60281469	5973.226674	490.4624584	8.669290791	6015.823393	540.1079353	8.848356154	5940.186004	524.0117282	9.400809487	5881.098811	618.2804567	9.400809487	5921.692916
7.859501158	6437.114121	93562.88588	2.380212806	6460.619083	730.9236273	4.154113449	6456.176947	660.1030775	2.458204248	6462.541471	604.0918186	7.072439466	6397.139183	492.060578	6.784362025	6444.986216	626.0672902	9.400809487	6252.096024	775.8036714	9.400809487	6214.87184	317.2377396	9.400809487	6207.435524	735.1371863	9.400809487	6006.147571	533.3621561	8.513797919	5978.154325	532.1665705	8.831875476	5971.972831	511.393933	8.60281469	5998.614297	465.0748355	8.669290791	6033.931584	543.4787225	8.848356154	5958.548104	505.6496284	9.400809487	5895.346904	618.9029296	9.400809487	5933.826432
7.859501158	6437.114121	93562.88588	2.380212806	6460.619083	730.9236273	4.154113449	6456.176947	660.1030775	2.458204248	6462.541471	604.0918186	7.072439466	6438.009062	509.6032416	3.726220705	6461.05764	642.4949476	9.400809487	6263.589892	777.3029543	9.400809487	6255.028256	322.4758222	9.400809487	6216.521859	736.3224258	9.400809487	6018.407088	534.9613118	8.513797919	5999.396706	537.4392966	8.831875476	5981.588777	510.2729851	8.60281469	6014.663782	449.0253503	8.669290791	6047.199912	545.9485832	8.848356154	5974.357752	489.8399802	9.400809487	5919.686708	619.9662908	9.400809487	5943.603307
7.859501158	6437.114121	93562.88588	2.380212806	6460.619083	730.9236273	4.154113449	6456.176947	660.1030775	2.458204248	6462.541471	604.0918186	2.926647769	6458.736128	530.7824904	3.726220705	6461.05764	642.4949476	9.400809487	6289.286594	780.6548831	9.400809487	6290.299695	327.0766986	9.400809487	6228.009153	737.8208512	9.400809487	6088.664913	544.1258818	8.513797919	6052.031514	550.5041657	8.831875476	5991.173138	510.5712415	8.60281469	6024.665816	440.1398614	8.669290791	6092.419473	554.3660735	8.848356154	5996.829333	467.3683989	9.400809487	5953.60205	621.4479895	9.400809487	5994.99573
7.859501158	6437.114121	93562.88588	2.380212806	6460.619083	730.9236273	4.154113449	6456.176947	660.1030775	2.458204248	6462.541471	604.0918186	2.926647769	6461.741495	538.157162	3.726220705	6461.05764	642.4949476	9.400809487	6304.750026	782.6719638	9.400809487	6318.437973	330.7471114	9.400809487	6241.788037	739.6181961	9.400809487	6143.784039	551.3157298	8.513797919	6087.723059	559.3634241	8.831875476	6037.93978	515.4743972	8.60281469	6034.214892	433.1703366	8.669290791	6106.999141	557.0800365	8.848356154	6010.231678	453.9660541	9.400809487	5976.547102	622.4504166	9.400809487	6003.986992
7.859501158	6437.114121	93562.88588	2.380212806	6460.619083	730.9236273	4.154113449	6456.176947	660.1030775	2.458204248	6462.541471	604.0918186	2.926647769	6461.741495	538.157162	3.726220705	6461.05764	642.4949476	9.400809487	6345.357052	787.9688247	9.400809487	6349.134277	334.7511982	9.400809487	6285.098111	745.2676481	9.400809487	6163.793641	553.9258219	8.513797919	6127.120064	569.1424417	8.831875476	6088.95793	520.8232938	8.60281469	6049.875622	424.9408863	8.669290791	6118.192925	559.1637269	8.848356154	6013.763013	450.4347193	9.400809487	5992.718488	623.1569146	9.400809487	6013.459206
7.859501158	6437.114121	93562.88588	2.380212806	6460.619083	730.9236273	4.154113449	6456.176947	660.1030775	2.458204248	6462.541471	604.0918186	2.926647769	6461.741495	538.157162	3.726220705	6461.05764	642.4949476	9.400809487	6373.333344	791.6181078	9.400809487	6398.168401	341.1473065	9.400809487	6310.499851	748.5811013	9.400809487	6177.188684	555.6730979	8.513797919	6155.07206	576.0806103	8.831875476	6106.007239	522.6107947	8.60281469	6058.926856	421.9979799	8.669290791	6174.2678	569.6019026	8.848356154	6071.76636	423.3102916	9.400809487	6004.185443	623.6578848	9.400809487	6020.44998
7.859501158	6437.114121	93562.88588	2.380212806	6460.619083	730.9236273	4.154113449	6456.176947	660.1030775	2.458204248	6462.541471	604.0918186	2.926647769	6461.741495	538.157162	3.726220705	6461.05764	642.4949476	8.274148503	6383.290187	793.6343698	5.289164488	6428.36838	354.6420656	9.400809487	6324.484107	750.4052355	9.400809487	6198.060603	558.3956725	8.513797919	6164.07346	578.3149133	8.831875476	6116.372987	523.697571	8.60281469	6080.308031	420.3213213	8.669290791	6192.241441	572.9476438	8.848356154	6073.08944	423.2931066	9.400809487	6015.812245	624.1658383	9.400809487	6024.950114
7.859501158	6437.114121	93562.88588	2.380212806	6460.619083	730.9236273	4.154113449	6456.176947	660.1030775	2.458204248	6462.541471	604.0918186	2.926647769	6461.741495	538.157162	3.726220705	6461.05764	642.4949476	8.274148503	6396.588197	797.4159275	5.289164488	6434.38566	360.7147958	9.400809487	6336.730467	752.002675	9.400809487	6216.233677	560.7662043	8.513797919	6180.519603	582.3971303	8.831875476	6163.615085	528.650575	8.60281469	6088.96565	421.7508029	8.669290791	6227.112246	579.438743	8.848356154	6082.838693	423.9937267	9.400809487	6069.56418	626.5141613	9.400809487	6053.304994
7.859501158	6437.114121	93562.88588	2.380212806	6460.619083	730.9236273	4.154113449	6456.176947	660.1030775	2.458204248	6462.541471	604.0918186	2.926647769	6461.741495	538.157162	3.726220705	6461.05764	642.4949476	6.368762097	6410.538398	803.7144002	5.289164488	6439.716335	366.094594	9.400809487	6352.812612	754.1004618	9.400809487	6236.879912	563.4593401	8.513797919	6200.611283	587.3842324	8.831875476	6177.922566	530.1506143	8.60281469	6098.142145	423.9100458	8.669290791	6233.786708	580.6811749	8.848356154	6120.923593	429.576104	9.400809487	6092.78101	627.5284618	9.400809487	6079.25143
7.859501158	6437.114121	93562.88588	2.380212806	6460.619083	730.9236273	4.154113449	6456.176947	660.1030775	2.458204248	6462.541471	604.0918186	2.926647769	6461.741495	538.157162	3.726220705	6461.05764	642.4949476	6.368762097	6424.948604	813.3494107	3.959447133	6445.865355	374.0765734	9.400809487	6370.652233	756.4274973	9.400809487	6248.912398	565.0288814	8.513797919	6201.426157	587.5864984	8.831875476	6189.869253	531.403141	8.60281469	6107.926586	426.2123393	8.669290791	6249.571494	583.6194671	8.848356154	6194.312622	440.3332613	9.400809487	6105.390189	628.0793336	9.400809487	6091.191718
7.859501158	6437.114121	93562.88588	2.380212806	6460.619083	730.9236273	4.154113449	6456.176947	660.1030775	2.458204248	6462.541471	604.0918186	2.926647769	6461.741495	538.157162	3.726220705	6461.05764	642.4949476	4.984065212	6432.808716	819.245876	3.959447133	6451.244263	383.134537	9.189733648	6372.61424	756.7086077	9.400809487	6289.697338	570.3489499	8.513797919	6218.05799	591.7148067	8.831875476	6202.473291	532.7245863	8.60281469	6156.491782	437.6398017	8.669290791	6262.444795	586.0157947	8.848356154	6217.817793	443.7785832	9.400809487	6143.340853	629.7373282	9.400809487	6100.792902
7.859501158	6437.114121	93562.88588	2.380212806	6460.619083	730.9236273	4.154113449	6456.176947	660.1030775	2.458204248	6462.541471	604.0918186	2.926647769	6461.741495	538.157162	3.726220705	6461.05764	642.4949476	4.984065212	6434.228453	820.4588767	3.959447133	6457.545926	393.7464009	7.615306912	6385.843393	760.2109979	9.400809487	6300.431373	571.7491186	8.513797919	6254.810643	600.8374505	8.831875476	6214.509214	533.9864688	8.60281469	6198.28045	447.4727371	8.669290791	6283.170143	589.8737582	8.848356154	6223.998788	444.6845761	9.400809487	6167.08019	630.7744561	9.400809487	6114.211027
7.859501158	6437.114121	93562.88588	2.380212806	6460.619083	730.9236273	4.154113449	6456.176947	660.1030775	2.458204248	6462.541471	604.0918186	2.926647769	6461.741495	538.157162	3.726220705	6461.05764	642.4949476	4.984065212	6456.353949	839.3625554	3.959447133	6457.545926	393.7464009	7.615306912	6392.83053	762.9743272	9.400809487	6311.020576	573.1303953	8.513797919	6278.686258	606.7637908	8.831875476	6219.634556	534.5238251	8.60281469	6229.391071	454.7931124	8.669290791	6294.010308	591.8916234	8.848356154	6263.376618	450.4564674	9.400809487	6179.876524	631.3335043	9.400809487	6126.943927
7.859501158	6437.114121	93562.88588	2.380212806	6460.619083	730.9236273	4.154113449	6456.176947	660.1030775	2.458204248	6462.541471	604.0918186	2.926647769	6461.741495	538.157162	3.726220705	6461.05764	642.4949476	4.984065212	6456.353949	839.3625554	3.959447133	6457.545926	393.7464009	7.615306912	6401.514151	766.4085953	9.400809487	6325.894257	575.0705477	8.513797919	6293.949466	610.5523828	8.831875476	6229.234514	535.5303136	8.60281469	6258.907943	461.738476	8.669290791	6307.144822	594.3365752	8.848356154	6282.341928	453.2363493	9.400809487	6201.710993	632.287412	9.400809487	6136.928842
7.859501158	6437.114121	93562.88588	2.380212806	6460.619083	730.9236273	4.154113449	6456.176947	660.1030775	2.458204248	6462.541471	604.0918186	2.926647769	6461.741495	538.157162	3.726220705	6461.05764	642.4949476	4.984065212	6456.353949	839.3625554	3.959447133	6457.545926	393.7464009	6.442191113	6409.759687	770.6298422	9.400809487	6340.859536	577.0226484	8.513797919	6303.103386	612.824544	8.831875476	6246.545041	537.3452015	8.60281469	6272.748223	464.9951143	8.669290791	6316.270627	596.0353173	8.848356154	6294.102937	454.9602448	9.400809487	6216.349001	632.9269196	9.400809487	6152.194057
7.859501158	6437.114121	93562.88588	2.380212806	6460.619083	730.9236273	4.154113449	6456.176947	660.1030775	2.458204248	6462.541471	604.0918186	2.926647769	6461.741495	538.157162	3.726220705	6461.05764	642.4949476	4.984065212	6456.353949	839.3625554	3.959447133	6457.545926	393.7464009	6.442191113	6419.593834	777.0181517	9.400809487	6356.810948	579.1033822	8.513797919	6316.271747	616.0931588	8.831875476	6256.710823	538.4110126	8.60281469	6282.750256	467.3486076	8.669290791	6336.788194	599.854603	8.848356154	6328.540181	460.0079591	9.400809487	6235.626334	633.7691108	9.400809487	6164.77872
7.859501158	6437.114121	93562.88588	2.380212806	6460.619083	730.9236273	4.154113449	6456.176947	660.1030775	2.458204248	6462.541471	604.0918186	2.926647769	6461.741495	538.157162	3.726220705	6461.05764	642.4949476	4.984065212	6456.353949	839.3625554	3.959447133	6457.545926	393.7464009	6.442191113	6429.809841	783.6545192	9.400809487	6366.552712	580.3741172	8.513797919	6329.506142	619.3781644	8.831875476	6267.95066	539.589431	8.60281469	6292.013317	469.5282195	8.669290791	6349.245226	602.1734434	8.848356154	6358.656064	464.4222604	9.400809487	6249.496094	634.3750551	9.400809487	6181.14785
7.859501158	6437.114121	93562.88588	2.380212806	6460.619083	730.9236273	4.154113449	6456.176947	660.1030775	2.458204248	6462.541471	604.0918186	2.926647769	6461.741495	538.157162	3.726220705	6461.05764	642.4949476	4.984065212	6456.353949	839.3625554	3.959447133	6457.545926	393.7464009	4.388265142	6440.932319	794.359256	8.191666725	6377.18862	582.587854	8.513797919	6343.136996	622.761578	8.831875476	6301.592214	543.116513	8.60281469	6334.349017	479.4898723	8.669290791	6360.964352	604.3549247	8.848356154	6382.739369	467.9523236	9.400809487	6279.739083	635.6963155	9.400809487	6195.860482
7.859501158	6437.114121	93562.88588	2.380212806	6460.619083	730.9236273	4.154113449	6456.176947	660.1030775	2.458204248	6462.541471	604.0918186	2.926647769	6461.741495	538.157162	3.726220705	6461.05764	642.4949476	4.984065212	6456.353949	839.3625554	3.959447133	6457.545926	393.7464009	4.388265142	6446.596575	801.5790914	8.191666725	6388.38708	585.9171844	8.513797919	6359.449489	626.8106205	8.831875476	6314.16935	544.4351378	8.60281469	6357.233301	484.8745781	8.669290791	6370.82134	606.1897745	8.437555774	6386.289899	468.5694966	9.400809487	6295.341133	636.3779403	9.400809487	6219.71374
7.859501158	6437.114121	93562.88588	2.380212806	6460.619083	730.9236273	4.154113449	6456.176947	660.1030775	2.458204248	6462.541471	604.0918186	2.926647769	6461.741495	538.157162	3.726220705	6461.05764	642.4949476	4.984065212	6456.353949	839.3625554	3.959447133	6457.545926	393.7464009	4.388265142	6451.707067	807.3414763	7.088624766	6396.814482	589.2118869	8.513797919	6377.60096	631.3161294	8.831875476	6324.417234	545.5095568	8.60281469	6367.156534	487.2095295	8.669290791	6378.271648	607.5766278	7.092679496	6396.733022	471.7705788	9.400809487	6317.746556	637.3567919	7.889441785	6232.779704
7.859501158	6437.114121	93562.88588	2.380212806	6460.619083	730.9236273	4.154113449	6456.176947	660.1030775	2.458204248	6462.541471	604.0918186	2.926647769	6461.741495	538.157162	3.726220705	6461.05764	642.4949476	4.984065212	6456.353949	839.3625554	3.959447133	6457.545926	393.7464009	2.696360743	6457.700322	817.1443421	7.088624766	6410.090158	595.8387361	8.513797919	6388.417196	634.0009062	8.831875476	6334.863796	546.6048059	8.60281469	6377.489996	489.6410084	7.542609883	6387.404468	610.0295291	7.092679496	6403.97947	474.8894039	9.400809487	6330.889177	637.9309689	6.742599027	6241.170029
7.859501158	6437.114121	93562.88588	2.380212806	6460.619083	730.9236273	4.154113449	6456.176947	660.1030775	2.458204248	6462.541471	604.0918186	2.926647769	6461.741495	538.157162	3.726220705	6461.05764	642.4949476	4.984065212	6456.353949	839.3625554	3.959447133	6457.545926	393.7464009	2.696360743	6460.620756	823.7495159	5.980472033	6417.331435	600.3738748	6.876079169	6401.019342	638.8029124	8.831875476	6348.053569	547.9876614	8.60281469	6390.656889	492.7391979	7.542609883	6396.208807	613.2283955	7.092679496	6425.046248	483.9564101	9.400809487	6342.379209	638.4329472	5.050706889	6251.146529
7.859501158	6437.114121	93562.88588	2.380212806	6460.619083	730.9236273	4.154113449	6456.176947	660.1030775	2.458204248	6462.541471	604.0918186	2.926647769	6461.741495	538.157162	3.726220705	6461.05764	642.4949476	4.984065212	6456.353949	839.3625554	3.959447133	6457.545926	393.7464009	2.696360743	6460.620756	823.7495159	5.980472033	6435.754536	614.6879181	6.876079169	6408.433666	642.8475226	8.831875476	6353.914194	548.602107	6.99583784	6403.190226	497.2833162	7.542609883	6415.926196	620.3922826	5.25607857	6436.386119	491.24945	9.400809487	6353.320047	638.9109322	4.046402051	6255.714665
7.859501158	6437.114121	93562.88588	2.380212806	6460.619083	730.9236273	4.154113449	6456.176947	660.1030775	2.458204248	6462.541471	604.0918186	2.926647769	6461.741495	538.157162	3.726220705	6461.05764	642.4949476	4.984065212	6456.353949	839.3625554	3.959447133	6457.545926	393.7464009	2.696360743	6460.620756	823.7495159	5.864596313	6436.440813	615.2330595	6.876079169	6415.77653	646.8531502	8.831875476	6365.614401	549.8287919	6.99583784	6417.284473	504.5990201	5.92938533	6426.792873	626.1144813	5.25607857	6445.444849	499.6759507	9.400809487	6366.659123	639.4936919	1.919313773	6262.059467
7.859501158	6437.114121	93562.88588	2.380212806	6460.619083	730.9236273	4.154113449	6456.176947	660.1030775	2.458204248	6462.541471	604.0918186	2.926647769	6461.741495	538.157162	3.726220705	6461.05764	642.4949476	4.984065212	6456.353949	839.3625554	3.959447133	6457.545926	393.7464009	2.696360743	6460.620756	823.7495159	3.958297369	6445.803499	626.1287454	5.584058942	6423.825905	652.534164	8.831875476	6376.267109	550.945654	6.692745925	6419.358922	505.7455495	5.92938533	6442.040002	637.3097316	4.179368781	6450.524468	505.5199004	7.896139521	6379.672223	641.2436818	0.588316874	6263.728291
7.859501158	6437.114121	93562.88588	2.380212806	6460.619083	730.9236273	4.154113449	6456.176947	660.1030775	2.458204248	6462.541471	604.0918186	2.926647769	6461.741495	538.157162	3.726220705	6461.05764	642.4949476	4.984065212	6456.353949	839.3625554	3.959447133	6457.545926	393.7464009	2.696360743	6460.620756	823.7495159	3.958297369	6460.165941	650.3259807	5.584058942	6426.646951	655.0818743	7.584568931	6386.505278	552.8784973	5.448219121	6426.913801	511.4163444	4.267980264	6450.51098	645.9230725	4.15292704	6450.634628	505.6780002	7.896139521	6395.194482	645.0089308	0.588316874	6264.004657
7.859501158	6437.114121	93562.88588	2.380212806	6460.619083	730.9236273	4.154113449	6456.176947	660.1030775	2.458204248	6462.541471	604.0918186	2.926647769	6461.741495	538.157162	3.726220705	6461.05764	642.4949476	4.984065212	6456.353949	839.3625554	3.959447133	6457.545926	393.7464009	2.696360743	6460.620756	823.7495159	3.958297369	6460.165941	650.3259807	5.584058942	6432.454194	660.3264451	7.584568931	6398.000141	556.1722121	5.448219121	6435.937927	519.9943039	3.023759072	6455.047248	654.1811981	3.088153919	6454.489683	512.6254135	6.745517093	6403.617991	647.874769	0.588316874	6264.745696
7.859501158	6437.114121	93562.88588	2.380212806	6460.619083	730.9236273	4.154113449	6456.176947	660.1030775	2.458204248	6462.541471	604.0918186	2.926647769	6461.741495	538.157162	3.726220705	6461.05764	642.4949476	4.984065212	6456.353949	839.3625554	3.959447133	6457.545926	393.7464009	2.696360743	6460.620756	823.7495159	3.958297369	6460.165941	650.3259807	5.584058942	6438.040342	665.3713424	7.584568931	6412.222798	560.2475433	4.635855256	6440.033896	524.5313825	3.023759072	6459.92834	665.8994875	3.088153919	6458.374863	521.5039793	6.745517093	6411.003084	651.231468	0.588316874	6265.39299
7.859501158	6437.114121	93562.88588	2.380212806	6460.619083	730.9236273	4.154113449	6456.176947	660.1030775	2.458204248	6462.541471	604.0918186	2.926647769	6461.741495	538.157162	3.726220705	6461.05764	642.4949476	4.984065212	6456.353949	839.3625554	3.959447133	6457.545926	393.7464009	2.696360743	6460.620756	823.7495159	3.958297369	6460.165941	650.3259807	3.959173567	6445.793672	674.8857831	6.426610532	6420.33498	563.4345298	4.635855256	6444.950404	530.8853027	1.954044973	6462.590753	674.2370019	3.088153919	6458.374863	521.5039793	6.745517093	6417.860031	654.3481118	0.588316874	6266.191407
7.859501158	6437.114121	93562.88588	2.380212806	6460.619083	730.9236273	4.154113449	6456.176947	660.1030775	2.458204248	6462.541471	604.0918186	2.926647769	6461.741495	538.157162	3.726220705	6461.05764	642.4949476	4.984065212	6456.353949	839.3625554	3.959447133	6457.545926	393.7464009	2.696360743	6460.620756	823.7495159	3.958297369	6460.165941	650.3259807	3.959173567	6453.573457	687.9882148	6.426610532	6434.036629	570.5367622	4.635855256	6450.063632	537.4934573	1.954044973	6462.590753	674.2370019	3.088153919	6458.374863	521.5039793	5.500713539	6425.482107	658.939443	0.588316874	6267.155159
7.859501158	6437.114121	93562.88588	2.380212806	6460.619083	730.9236273	4.154113449	6456.176947	660.1030775	2.458204248	6462.541471	604.0918186	2.926647769	6461.741495	538.157162	3.726220705	6461.05764	642.4949476	4.984065212	6456.353949	839.3625554	3.959447133	6457.545926	393.7464009	2.696360743	6460.620756	823.7495159	3.958297369	6460.165941	650.3259807	2.681047684	6457.816976	697.3274284	4.99387373	6442.217903	576.3358987	3.565544362	6454.452656	544.4787021	1.954044973	6462.590753	674.2370019	3.088153919	6458.374863	521.5039793	5.500713539	6429.843036	662.3570164	0.588316874	6268.344432
7.859501158	6437.114121	93562.88588	2.380212806	6460.619083	730.9236273	4.154113449	6456.176947	660.1030775	2.458204248	6462.541471	604.0918186	2.926647769	6461.741495	538.157162	3.726220705	6461.05764	642.4949476	4.984065212	6456.353949	839.3625554	3.959447133	6457.545926	393.7464009	2.696360743	6460.620756	823.7495159	3.958297369	6460.165941	650.3259807	2.681047684	6459.027578	700.9153778	3.810899659	6447.425812	582.6712563	3.565544362	6459.392403	554.2618228	1.954044973	6462.590753	674.2370019	3.088153919	6458.374863	521.5039793	5.500713539	6436.676062	667.7119238	0.588316874	6269.141531
7.859501158	6437.114121	93562.88588	2.380212806	6460.619083	730.9236273	4.154113449	6456.176947	660.1030775	2.458204248	6462.541471	604.0918186	2.926647769	6461.741495	538.157162	3.726220705	6461.05764	642.4949476	4.984065212	6456.353949	839.3625554	3.959447133	6457.545926	393.7464009	2.696360743	6460.620756	823.7495159	3.958297369	6460.165941	650.3259807	2.681047684	6459.027578	700.9153778	3.810899659	6456.462176	596.7725666	3.565544362	6459.392403	554.2618228	1.954044973	6462.590753	674.2370019	3.088153919	6458.374863	521.5039793	4.646408398	6441.010432	671.759581	0.588316874	6270.485092
7.859501158	6437.114121	93562.88588	2.380212806	6460.619083	730.9236273	4.154113449	6456.176947	660.1030775	2.458204248	6462.541471	604.0918186	2.926647769	6461.741495	538.157162	3.726220705	6461.05764	642.4949476	4.984065212	6456.353949	839.3625554	3.959447133	6457.545926	393.7464009	2.696360743	6460.620756	823.7495159	3.958297369	6460.165941	650.3259807	2.681047684	6459.027578	700.9153778	2.159885411	6461.391101	607.9539671	3.565544362	6459.392403	554.2618228	1.954044973	6462.590753	674.2370019	3.088153919	6458.374863	521.5039793	4.646408398	6448.385668	679.9581434	0.588316874	6271.688919
7.859501158	6437.114121	93562.88588	2.380212806	6460.619083	730.9236273	4.154113449	6456.176947	660.1030775	2.458204248	6462.541471	604.0918186	2.926647769	6461.741495	538.157162	3.726220705	6461.05764	642.4949476	4.984065212	6456.353949	839.3625554	3.959447133	6457.545926	393.7464009	2.696360743	6460.620756	823.7495159	3.958297369	6460.165941	650.3259807	2.681047684	6459.027578	700.9153778	2.159885411	6461.391101	607.9539671	3.565544362	6459.392403	554.2618228	1.954044973	6462.590753	674.2370019	3.088153919	6458.374863	521.5039793	3.333664676	6453.623563	687.6002508	0.588316874	6273.673021
7.859501158	6437.114121	93562.88588	2.380212806	6460.619083	730.9236273	4.154113449	6456.176947	660.1030775	2.458204248	6462.541471	604.0918186	2.926647769	6461.741495	538.157162	3.726220705	6461.05764	642.4949476	4.984065212	6456.353949	839.3625554	3.959447133	6457.545926	393.7464009	2.696360743	6460.620756	823.7495159	3.958297369	6460.165941	650.3259807	2.681047684	6459.027578	700.9153778	2.159885411	6461.391101	607.9539671	3.565544362	6459.392403	554.2618228	1.954044973	6462.590753	674.2370019	3.088153919	6458.374863	521.5039793	3.333664676	6453.635049	687.6225705	0.588316874	6273.779747
7.859501158	6437.114121	93562.88588	2.380212806	6460.619083	730.9236273	4.154113449	6456.176947	660.1030775	2.458204248	6462.541471	604.0918186	2.926647769	6461.741495	538.157162	3.726220705	6461.05764	642.4949476	4.984065212	6456.353949	839.3625554	3.959447133	6457.545926	393.7464009	2.696360743	6460.620756	823.7495159	3.958297369	6460.165941	650.3259807	2.681047684	6459.027578	700.9153778	2.159885411	6461.391101	607.9539671	3.565544362	6459.392403	554.2618228	1.954044973	6462.590753	674.2370019	3.088153919	6458.374863	521.5039793	3.333664676	6456.681452	693.542224	0.588316874	6274.949803
7.859501158	6437.114121	93562.88588	2.380212806	6460.619083	730.9236273	4.154113449	6456.176947	660.1030775	2.458204248	6462.541471	604.0918186	2.926647769	6461.741495	538.157162	3.726220705	6461.05764	642.4949476	4.984065212	6456.353949	839.3625554	3.959447133	6457.545926	393.7464009	2.696360743	6460.620756	823.7495159	3.958297369	6460.165941	650.3259807	2.681047684	6459.027578	700.9153778	2.159885411	6461.391101	607.9539671	3.565544362	6459.392403	554.2618228	1.954044973	6462.590753	674.2370019	3.088153919	6458.374863	521.5039793	3.333664676	6461.274192	702.4666588	0.588316874	6277.578124
7.859501158	6437.114121	93562.88588	2.380212806	6460.619083	730.9236273	4.154113449	6456.176947	660.1030775	2.458204248	6462.541471	604.0918186	2.926647769	6461.741495	538.157162	3.726220705	6461.05764	642.4949476	4.984065212	6456.353949	839.3625554	3.959447133	6457.545926	393.7464009	2.696360743	6460.620756	823.7495159	3.958297369	6460.165941	650.3259807	2.681047684	6459.027578	700.9153778	2.159885411	6461.391101	607.9539671	3.565544362	6459.392403	554.2618228	1.954044973	6462.590753	674.2370019	3.088153919	6458.374863	521.5039793	3.333664676	6461.274192	702.4666588	0.588316874	6279.160259
7.859501158	6437.114121	93562.88588	2.380212806	6460.619083	730.9236273	4.154113449	6456.176947	660.1030775	2.458204248	6462.541471	604.0918186	2.926647769	6461.741495	538.157162	3.726220705	6461.05764	642.4949476	4.984065212	6456.353949	839.3625554	3.959447133	6457.545926	393.7464009	2.696360743	6460.620756	823.7495159	3.958297369	6460.165941	650.3259807	2.681047684	6459.027578	700.9153778	2.159885411	6461.391101	607.9539671	3.565544362	6459.392403	554.2618228	1.954044973	6462.590753	674.2370019	3.088153919	6458.374863	521.5039793	3.333664676	6461.274192	702.4666588	0.588316874	6282.076428
7.859501158	6437.114121	93562.88588	2.380212806	6460.619083	730.9236273	4.154113449	6456.176947	660.1030775	2.458204248	6462.541471	604.0918186	2.926647769	6461.741495	538.157162	3.726220705	6461.05764	642.4949476	4.984065212	6456.353949	839.3625554	3.959447133	6457.545926	393.7464009	2.696360743	6460.620756	823.7495159	3.958297369	6460.165941	650.3259807	2.681047684	6459.027578	700.9153778	2.159885411	6461.391101	607.9539671	3.565544362	6459.392403	554.2618228	1.954044973	6462.590753	674.2370019	3.088153919	6458.374863	521.5039793	3.333664676	6461.274192	702.4666588	0.588316874	6284.104542
7.859501158	6437.114121	93562.88588	2.380212806	6460.619083	730.9236273	4.154113449	6456.176947	660.1030775	2.458204248	6462.541471	604.0918186	2.926647769	6461.741495	538.157162	3.726220705	6461.05764	642.4949476	4.984065212	6456.353949	839.3625554	3.959447133	6457.545926	393.7464009	2.696360743	6460.620756	823.7495159	3.958297369	6460.165941	650.3259807	2.681047684	6459.027578	700.9153778	2.159885411	6461.391101	607.9539671	3.565544362	6459.392403	554.2618228	1.954044973	6462.590753	674.2370019	3.088153919	6458.374863	521.5039793	3.333664676	6461.274192	702.4666588	0.588316874	6285.06971
7.859501158	6437.114121	93562.88588	2.380212806	6460.619083	730.9236273	4.154113449	6456.176947	660.1030775	2.458204248	6462.541471	604.0918186	2.926647769	6461.741495	538.157162	3.726220705	6461.05764	642.4949476	4.984065212	6456.353949	839.3625554	3.959447133	6457.545926	393.7464009	2.696360743	6460.620756	823.7495159	3.958297369	6460.165941	650.3259807	2.681047684	6459.027578	700.9153778	2.159885411	6461.391101	607.9539671	3.565544362	6459.392403	554.2618228	1.954044973	6462.590753	674.2370019	3.088153919	6458.374863	521.5039793	3.333664676	6461.274192	702.4666588	0.588316874	6285.723906
7.859501158	6437.114121	93562.88588	2.380212806	6460.619083	730.9236273	4.154113449	6456.176947	660.1030775	2.458204248	6462.541471	604.0918186	2.926647769	6461.741495	538.157162	3.726220705	6461.05764	642.4949476	4.984065212	6456.353949	839.3625554	3.959447133	6457.545926	393.7464009	2.696360743	6460.620756	823.7495159	3.958297369	6460.165941	650.3259807	2.681047684	6459.027578	700.9153778	2.159885411	6461.391101	607.9539671	3.565544362	6459.392403	554.2618228	1.954044973	6462.590753	674.2370019	3.088153919	6458.374863	521.5039793	3.333664676	6461.274192	702.4666588	0.588316874	6285.993938
7.859501158	6437.114121	93562.88588	2.380212806	6460.619083	730.9236273	4.154113449	6456.176947	660.1030775	2.458204248	6462.541471	604.0918186	2.926647769	6461.741495	538.157162	3.726220705	6461.05764	642.4949476	4.984065212	6456.353949	839.3625554	3.959447133	6457.545926	393.7464009	2.696360743	6460.620756	823.7495159	3.958297369	6460.165941	650.3259807	2.681047684	6459.027578	700.9153778	2.159885411	6461.391101	607.9539671	3.565544362	6459.392403	554.2618228	1.954044973	6462.590753	674.2370019	3.088153919	6458.374863	521.5039793	3.333664676	6461.274192	702.4666588	0.588316874	6286.77864
7.859501158	6437.114121	93562.88588	2.380212806	6460.619083	730.9236273	4.154113449	6456.176947	660.1030775	2.458204248	6462.541471	604.0918186	2.926647769	6461.741495	538.157162	3.726220705	6461.05764	642.4949476	4.984065212	6456.353949	839.3625554	3.959447133	6457.545926	393.7464009	2.696360743	6460.620756	823.7495159	3.958297369	6460.165941	650.3259807	2.681047684	6459.027578	700.9153778	2.159885411	6461.391101	607.9539671	3.565544362	6459.392403	554.2618228	1.954044973	6462.590753	674.2370019	3.088153919	6458.374863	521.5039793	3.333664676	6461.274192	702.4666588	0.588316874	6287.498387
7.859501158	6437.114121	93562.88588	2.380212806	6460.619083	730.9236273	4.154113449	6456.176947	660.1030775	2.458204248	6462.541471	604.0918186	2.926647769	6461.741495	538.157162	3.726220705	6461.05764	642.4949476	4.984065212	6456.353949	839.3625554	3.959447133	6457.545926	393.7464009	2.696360743	6460.620756	823.7495159	3.958297369	6460.165941	650.3259807	2.681047684	6459.027578	700.9153778	2.159885411	6461.391101	607.9539671	3.565544362	6459.392403	554.2618228	1.954044973	6462.590753	674.2370019	3.088153919	6458.374863	521.5039793	3.333664676	6461.274192	702.4666588	0.588316874	6287.74625
7.859501158	6437.114121	93562.88588	2.380212806	6460.619083	730.9236273	4.154113449	6456.176947	660.1030775	2.458204248	6462.541471	604.0918186	2.926647769	6461.741495	538.157162	3.726220705	6461.05764	642.4949476	4.984065212	6456.353949	839.3625554	3.959447133	6457.545926	393.7464009	2.696360743	6460.620756	823.7495159	3.958297369	6460.165941	650.3259807	2.681047684	6459.027578	700.9153778	2.159885411	6461.391101	607.9539671	3.565544362	6459.392403	554.2618228	1.954044973	6462.590753	674.2370019	3.088153919	6458.374863	521.5039793	3.333664676	6461.274192	702.4666588	0.588316874	6288.134598
7.859501158	6437.114121	93562.88588	2.380212806	6460.619083	730.9236273	4.154113449	6456.176947	660.1030775	2.458204248	6462.541471	604.0918186	2.926647769	6461.741495	538.157162	3.726220705	6461.05764	642.4949476	4.984065212	6456.353949	839.3625554	3.959447133	6457.545926	393.7464009	2.696360743	6460.620756	823.7495159	3.958297369	6460.165941	650.3259807	2.681047684	6459.027578	700.9153778	2.159885411	6461.391101	607.9539671	3.565544362	6459.392403	554.2618228	1.954044973	6462.590753	674.2370019	3.088153919	6458.374863	521.5039793	3.333664676	6461.274192	702.4666588	0.588316874	6288.859043
7.859501158	6437.114121	93562.88588	2.380212806	6460.619083	730.9236273	4.154113449	6456.176947	660.1030775	2.458204248	6462.541471	604.0918186	2.926647769	6461.741495	538.157162	3.726220705	6461.05764	642.4949476	4.984065212	6456.353949	839.3625554	3.959447133	6457.545926	393.7464009	2.696360743	6460.620756	823.7495159	3.958297369	6460.165941	650.3259807	2.681047684	6459.027578	700.9153778	2.159885411	6461.391101	607.9539671	3.565544362	6459.392403	554.2618228	1.954044973	6462.590753	674.2370019	3.088153919	6458.374863	521.5039793	3.333664676	6461.274192	702.4666588	0.588316874	6289.630953
7.859501158	6437.114121	93562.88588	2.380212806	6460.619083	730.9236273	4.154113449	6456.176947	660.1030775	2.458204248	6462.541471	604.0918186	2.926647769	6461.741495	538.157162	3.726220705	6461.05764	642.4949476	4.984065212	6456.353949	839.3625554	3.959447133	6457.545926	393.7464009	2.696360743	6460.620756	823.7495159	3.958297369	6460.165941	650.3259807	2.681047684	6459.027578	700.9153778	2.159885411	6461.391101	607.9539671	3.565544362	6459.392403	554.2618228	1.954044973	6462.590753	674.2370019	3.088153919	6458.374863	521.5039793	3.333664676	6461.274192	702.4666588	0.588316874	6291.595742
7.859501158	6437.114121	93562.88588	2.380212806	6460.619083	730.9236273	4.154113449	6456.176947	660.1030775	2.458204248	6462.541471	604.0918186	2.926647769	6461.741495	538.157162	3.726220705	6461.05764	642.4949476	4.984065212	6456.353949	839.3625554	3.959447133	6457.545926	393.7464009	2.696360743	6460.620756	823.7495159	3.958297369	6460.165941	650.3259807	2.681047684	6459.027578	700.9153778	2.159885411	6461.391101	607.9539671	3.565544362	6459.392403	554.2618228	1.954044973	6462.590753	674.2370019	3.088153919	6458.374863	521.5039793	3.333664676	6461.274192	702.4666588	0.588316874	6292.51594
7.859501158	6437.114121	93562.88588	2.380212806	6460.619083	730.9236273	4.154113449	6456.176947	660.1030775	2.458204248	6462.541471	604.0918186	2.926647769	6461.741495	538.157162	3.726220705	6461.05764	642.4949476	4.984065212	6456.353949	839.3625554	3.959447133	6457.545926	393.7464009	2.696360743	6460.620756	823.7495159	3.958297369	6460.165941	650.3259807	2.681047684	6459.027578	700.9153778	2.159885411	6461.391101	607.9539671	3.565544362	6459.392403	554.2618228	1.954044973	6462.590753	674.2370019	3.088153919	6458.374863	521.5039793	3.333664676	6461.274192	702.4666588	0.588316874	6293.182703
7.859501158	6437.114121	93562.88588	2.380212806	6460.619083	730.9236273	4.154113449	6456.176947	660.1030775	2.458204248	6462.541471	604.0918186	2.926647769	6461.741495	538.157162	3.726220705	6461.05764	642.4949476	4.984065212	6456.353949	839.3625554	3.959447133	6457.545926	393.7464009	2.696360743	6460.620756	823.7495159	3.958297369	6460.165941	650.3259807	2.681047684	6459.027578	700.9153778	2.159885411	6461.391101	607.9539671	3.565544362	6459.392403	554.2618228	1.954044973	6462.590753	674.2370019	3.088153919	6458.374863	521.5039793	3.333664676	6461.274192	702.4666588	0.588316874	6293.832927
7.859501158	6437.114121	93562.88588	2.380212806	6460.619083	730.9236273	4.154113449	6456.176947	660.1030775	2.458204248	6462.541471	604.0918186	2.926647769	6461.741495	538.157162	3.726220705	6461.05764	642.4949476	4.984065212	6456.353949	839.3625554	3.959447133	6457.545926	393.7464009	2.696360743	6460.620756	823.7495159	3.958297369	6460.165941	650.3259807	2.681047684	6459.027578	700.9153778	2.159885411	6461.391101	607.9539671	3.565544362	6459.392403	554.2618228	1.954044973	6462.590753	674.2370019	3.088153919	6458.374863	521.5039793	3.333664676	6461.274192	702.4666588	0.588316874	6294.596909
7.859501158	6437.114121	93562.88588	2.380212806	6460.619083	730.9236273	4.154113449	6456.176947	660.1030775	2.458204248	6462.541471	604.0918186	2.926647769	6461.741495	538.157162	3.726220705	6461.05764	642.4949476	4.984065212	6456.353949	839.3625554	3.959447133	6457.545926	393.7464009	2.696360743	6460.620756	823.7495159	3.958297369	6460.165941	650.3259807	2.681047684	6459.027578	700.9153778	2.159885411	6461.391101	607.9539671	3.565544362	6459.392403	554.2618228	1.954044973	6462.590753	674.2370019	3.088153919	6458.374863	521.5039793	3.333664676	6461.274192	702.4666588	0.588316874	6295.540893
7.859501158	6437.114121	93562.88588	2.380212806	6460.619083	730.9236273	4.154113449	6456.176947	660.1030775	2.458204248	6462.541471	604.0918186	2.926647769	6461.741495	538.157162	3.726220705	6461.05764	642.4949476	4.984065212	6456.353949	839.3625554	3.959447133	6457.545926	393.7464009	2.696360743	6460.620756	823.7495159	3.958297369	6460.165941	650.3259807	2.681047684	6459.027578	700.9153778	2.159885411	6461.391101	607.9539671	3.565544362	6459.392403	554.2618228	1.954044973	6462.590753	674.2370019	3.088153919	6458.374863	521.5039793	3.333664676	6461.274192	702.4666588	0.588316874	6296.179373
7.859501158	6437.114121	93562.88588	2.380212806	6460.619083	730.9236273	4.154113449	6456.176947	660.1030775	2.458204248	6462.541471	604.0918186	2.926647769	6461.741495	538.157162	3.726220705	6461.05764	642.4949476	4.984065212	6456.353949	839.3625554	3.959447133	6457.545926	393.7464009	2.696360743	6460.620756	823.7495159	3.958297369	6460.165941	650.3259807	2.681047684	6459.027578	700.9153778	2.159885411	6461.391101	607.9539671	3.565544362	6459.392403	554.2618228	1.954044973	6462.590753	674.2370019	3.088153919	6458.374863	521.5039793	3.333664676	6461.274192	702.4666588	0.588316874	6296.809765
7.859501158	6437.114121	93562.88588	2.380212806	6460.619083	730.9236273	4.154113449	6456.176947	660.1030775	2.458204248	6462.541471	604.0918186	2.926647769	6461.741495	538.157162	3.726220705	6461.05764	642.4949476	4.984065212	6456.353949	839.3625554	3.959447133	6457.545926	393.7464009	2.696360743	6460.620756	823.7495159	3.958297369	6460.165941	650.3259807	2.681047684	6459.027578	700.9153778	2.159885411	6461.391101	607.9539671	3.565544362	6459.392403	554.2618228	1.954044973	6462.590753	674.2370019	3.088153919	6458.374863	521.5039793	3.333664676	6461.274192	702.4666588	0.588316874	6296.959896
7.859501158	6437.114121	93562.88588	2.380212806	6460.619083	730.9236273	4.154113449	6456.176947	660.1030775	2.458204248	6462.541471	604.0918186	2.926647769	6461.741495	538.157162	3.726220705	6461.05764	642.4949476	4.984065212	6456.353949	839.3625554	3.959447133	6457.545926	393.7464009	2.696360743	6460.620756	823.7495159	3.958297369	6460.165941	650.3259807	2.681047684	6459.027578	700.9153778	2.159885411	6461.391101	607.9539671	3.565544362	6459.392403	554.2618228	1.954044973	6462.590753	674.2370019	3.088153919	6458.374863	521.5039793	3.333664676	6461.274192	702.4666588	0.588316874	6299.75135
7.859501158	6437.114121	93562.88588	2.380212806	6460.619083	730.9236273	4.154113449	6456.176947	660.1030775	2.458204248	6462.541471	604.0918186	2.926647769	6461.741495	538.157162	3.726220705	6461.05764	642.4949476	4.984065212	6456.353949	839.3625554	3.959447133	6457.545926	393.7464009	2.696360743	6460.620756	823.7495159	3.958297369	6460.165941	650.3259807	2.681047684	6459.027578	700.9153778	2.159885411	6461.391101	607.9539671	3.565544362	6459.392403	554.2618228	1.954044973	6462.590753	674.2370019	3.088153919	6458.374863	521.5039793	3.333664676	6461.274192	702.4666588	0.588316874	6300.831037
7.859501158	6437.114121	93562.88588	2.380212806	6460.619083	730.9236273	4.154113449	6456.176947	660.1030775	2.458204248	6462.541471	604.0918186	2.926647769	6461.741495	538.157162	3.726220705	6461.05764	642.4949476	4.984065212	6456.353949	839.3625554	3.959447133	6457.545926	393.7464009	2.696360743	6460.620756	823.7495159	3.958297369	6460.165941	650.3259807	2.681047684	6459.027578	700.9153778	2.159885411	6461.391101	607.9539671	3.565544362	6459.392403	554.2618228	1.954044973	6462.590753	674.2370019	3.088153919	6458.374863	521.5039793	3.333664676	6461.274192	702.4666588	0.588316874	6302.211002
7.859501158	6437.114121	93562.88588	2.380212806	6460.619083	730.9236273	4.154113449	6456.176947	660.1030775	2.458204248	6462.541471	604.0918186	2.926647769	6461.741495	538.157162	3.726220705	6461.05764	642.4949476	4.984065212	6456.353949	839.3625554	3.959447133	6457.545926	393.7464009	2.696360743	6460.620756	823.7495159	3.958297369	6460.165941	650.3259807	2.681047684	6459.027578	700.9153778	2.159885411	6461.391101	607.9539671	3.565544362	6459.392403	554.2618228	1.954044973	6462.590753	674.2370019	3.088153919	6458.374863	521.5039793	3.333664676	6461.274192	702.4666588	3.788655588	6308.047583
7.859501158	6437.114121	93562.88588	2.380212806	6460.619083	730.9236273	4.154113449	6456.176947	660.1030775	2.458204248	6462.541471	604.0918186	2.926647769	6461.741495	538.157162	3.726220705	6461.05764	642.4949476	4.984065212	6456.353949	839.3625554	3.959447133	6457.545926	393.7464009	2.696360743	6460.620756	823.7495159	3.958297369	6460.165941	650.3259807	2.681047684	6459.027578	700.9153778	2.159885411	6461.391101	607.9539671	3.565544362	6459.392403	554.2618228	1.954044973	6462.590753	674.2370019	3.088153919	6458.374863	521.5039793	3.333664676	6461.274192	702.4666588	5.914824793	6316.643934
7.859501158	6437.114121	93562.88588	2.380212806	6460.619083	730.9236273	4.154113449	6456.176947	660.1030775	2.458204248	6462.541471	604.0918186	2.926647769	6461.741495	538.157162	3.726220705	6461.05764	642.4949476	4.984065212	6456.353949	839.3625554	3.959447133	6457.545926	393.7464009	2.696360743	6460.620756	823.7495159	3.958297369	6460.165941	650.3259807	2.681047684	6459.027578	700.9153778	2.159885411	6461.391101	607.9539671	3.565544362	6459.392403	554.2618228	1.954044973	6462.590753	674.2370019	3.088153919	6458.374863	521.5039793	3.333664676	6461.274192	702.4666588	6.578744617	6320.10007
7.859501158	6437.114121	93562.88588	2.380212806	6460.619083	730.9236273	4.154113449	6456.176947	660.1030775	2.458204248	6462.541471	604.0918186	2.926647769	6461.741495	538.157162	3.726220705	6461.05764	642.4949476	4.984065212	6456.353949	839.3625554	3.959447133	6457.545926	393.7464009	2.696360743	6460.620756	823.7495159	3.958297369	6460.165941	650.3259807	2.681047684	6459.027578	700.9153778	2.159885411	6461.391101	607.9539671	3.565544362	6459.392403	554.2618228	1.954044973	6462.590753	674.2370019	3.088153919	6458.374863	521.5039793	3.333664676	6461.274192	702.4666588	9.400809487	6338.889795
7.859501158	6437.114121	93562.88588	2.380212806	6460.619083	730.9236273	4.154113449	6456.176947	660.1030775	2.458204248	6462.541471	604.0918186	2.926647769	6461.741495	538.157162	3.726220705	6461.05764	642.4949476	4.984065212	6456.353949	839.3625554	3.959447133	6457.545926	393.7464009	2.696360743	6460.620756	823.7495159	3.958297369	6460.165941	650.3259807	2.681047684	6459.027578	700.9153778	2.159885411	6461.391101	607.9539671	3.565544362	6459.392403	554.2618228	1.954044973	6462.590753	674.2370019	3.088153919	6458.374863	521.5039793	3.333664676	6461.274192	702.4666588	9.400809487	6355.974385
7.859501158	6437.114121	93562.88588	2.380212806	6460.619083	730.9236273	4.154113449	6456.176947	660.1030775	2.458204248	6462.541471	604.0918186	2.926647769	6461.741495	538.157162	3.726220705	6461.05764	642.4949476	4.984065212	6456.353949	839.3625554	3.959447133	6457.545926	393.7464009	2.696360743	6460.620756	823.7495159	3.958297369	6460.165941	650.3259807	2.681047684	6459.027578	700.9153778	2.159885411	6461.391101	607.9539671	3.565544362	6459.392403	554.2618228	1.954044973	6462.590753	674.2370019	3.088153919	6458.374863	521.5039793	3.333664676	6461.274192	702.4666588	9.400809487	6381.689909
7.859501158	6437.114121	93562.88588	2.380212806	6460.619083	730.9236273	4.154113449	6456.176947	660.1030775	2.458204248	6462.541471	604.0918186	2.926647769	6461.741495	538.157162	3.726220705	6461.05764	642.4949476	4.984065212	6456.353949	839.3625554	3.959447133	6457.545926	393.7464009	2.696360743	6460.620756	823.7495159	3.958297369	6460.165941	650.3259807	2.681047684	6459.027578	700.9153778	2.159885411	6461.391101	607.9539671	3.565544362	6459.392403	554.2618228	1.954044973	6462.590753	674.2370019	3.088153919	6458.374863	521.5039793	3.333664676	6461.274192	702.4666588	7.683967721	6396.355838
7.859501158	6437.114121	93562.88588	2.380212806	6460.619083	730.9236273	4.154113449	6456.176947	660.1030775	2.458204248	6462.541471	604.0918186	2.926647769	6461.741495	538.157162	3.726220705	6461.05764	642.4949476	4.984065212	6456.353949	839.3625554	3.959447133	6457.545926	393.7464009	2.696360743	6460.620756	823.7495159	3.958297369	6460.165941	650.3259807	2.681047684	6459.027578	700.9153778	2.159885411	6461.391101	607.9539671	3.565544362	6459.392403	554.2618228	1.954044973	6462.590753	674.2370019	3.088153919	6458.374863	521.5039793	3.333664676	6461.274192	702.4666588	7.683967721	6396.382618
7.859501158	6437.114121	93562.88588	2.380212806	6460.619083	730.9236273	4.154113449	6456.176947	660.1030775	2.458204248	6462.541471	604.0918186	2.926647769	6461.741495	538.157162	3.726220705	6461.05764	642.4949476	4.984065212	6456.353949	839.3625554	3.959447133	6457.545926	393.7464009	2.696360743	6460.620756	823.7495159	3.958297369	6460.165941	650.3259807	2.681047684	6459.027578	700.9153778	2.159885411	6461.391101	607.9539671	3.565544362	6459.392403	554.2618228	1.954044973	6462.590753	674.2370019	3.088153919	6458.374863	521.5039793	3.333664676	6461.274192	702.4666588	7.683967721	6422.822806
7.859501158	6437.114121	93562.88588	2.380212806	6460.619083	730.9236273	4.154113449	6456.176947	660.1030775	2.458204248	6462.541471	604.0918186	2.926647769	6461.741495	538.157162	3.726220705	6461.05764	642.4949476	4.984065212	6456.353949	839.3625554	3.959447133	6457.545926	393.7464009	2.696360743	6460.620756	823.7495159	3.958297369	6460.165941	650.3259807	2.681047684	6459.027578	700.9153778	2.159885411	6461.391101	607.9539671	3.565544362	6459.392403	554.2618228	1.954044973	6462.590753	674.2370019	3.088153919	6458.374863	521.5039793	3.333664676	6461.274192	702.4666588	5.720263528	6435.983778
7.859501158	6437.114121	93562.88588	2.380212806	6460.619083	730.9236273	4.154113449	6456.176947	660.1030775	2.458204248	6462.541471	604.0918186	2.926647769	6461.741495	538.157162	3.726220705	6461.05764	642.4949476	4.984065212	6456.353949	839.3625554	3.959447133	6457.545926	393.7464009	2.696360743	6460.620756	823.7495159	3.958297369	6460.165941	650.3259807	2.681047684	6459.027578	700.9153778	2.159885411	6461.391101	607.9539671	3.565544362	6459.392403	554.2618228	1.954044973	6462.590753	674.2370019	3.088153919	6458.374863	521.5039793	3.333664676	6461.274192	702.4666588	4.749768693	6441.064334
7.859501158	6437.114121	93562.88588	2.380212806	6460.619083	730.9236273	4.154113449	6456.176947	660.1030775	2.458204248	6462.541471	604.0918186	2.926647769	6461.741495	538.157162	3.726220705	6461.05764	642.4949476	4.984065212	6456.353949	839.3625554	3.959447133	6457.545926	393.7464009	2.696360743	6460.620756	823.7495159	3.958297369	6460.165941	650.3259807	2.681047684	6459.027578	700.9153778	2.159885411	6461.391101	607.9539671	3.565544362	6459.392403	554.2618228	1.954044973	6462.590753	674.2370019	3.088153919	6458.374863	521.5039793	3.333664676	6461.274192	702.4666588	4.749768693	6447.691456
7.859501158	6437.114121	93562.88588	2.380212806	6460.619083	730.9236273	4.154113449	6456.176947	660.1030775	2.458204248	6462.541471	604.0918186	2.926647769	6461.741495	538.157162	3.726220705	6461.05764	642.4949476	4.984065212	6456.353949	839.3625554	3.959447133	6457.545926	393.7464009	2.696360743	6460.620756	823.7495159	3.958297369	6460.165941	650.3259807	2.681047684	6459.027578	700.9153778	2.159885411	6461.391101	607.9539671	3.565544362	6459.392403	554.2618228	1.954044973	6462.590753	674.2370019	3.088153919	6458.374863	521.5039793	3.333664676	6461.274192	702.4666588	3.338482775	6453.398873
7.859501158	6437.114121	93562.88588	0	6468	730.9236273	0	6468	660.1030775	0	6468	604.0918186	0	6468	538.157162	0	6468	642.4949476	0	6468	839.3625554	0	6468	393.7464009	0	6468	823.7495159	0	6468	650.3259807	0	6468	700.9153778	0	6468	607.9539671	0	6468	554.2618228	0	6468	674.2370019	0	6468	521.5039793	0	6468	702.4666588	0	6468
0	6468	93562.88588	0.9065955	6463.040832	743.1839319	1.86685662	6463.062699	677.5241628	0.065174567	6465.560731	626.3451918	1.46816096	6464.94638	549.694891	1.016037294	6467.483834	664.8700611	1.42158689	6467.763947	854.532684	2.113877753	6463.150297	407.7550242	2.696360743	6465.957784	834.7484049	2.272809796	6465.417168	662.9865478	2.681047684	6465.06632	718.8128503	0.262759397	6463.689133	624.1677802	2.044469093	6463.65903	566.1597694	0.777389299	6464.197732	684.7296371	3.088153919	6463.242142	532.626873	1.919313773	6464.98897	712.6288044	3.338482775	6463.075422
0.67551846	6467.771837	113532.2282	0.9065955	6463.040832	806.554248	1.86685662	6463.062699	687.4760666	0.065174567	6465.560731	647.1133744	1.46816096	6464.94638	579.813962	1.016037294	6467.483834	681.3190273	1.42158689	6467.763947	866.7983488	2.113877753	6463.150297	419.1037789	2.696360743	6465.957784	845.7385028	2.272809796	6465.417168	676.9316203	2.681047684	6465.06632	776.2938351	0.262759397	6463.689133	707.1758186	2.044469093	6463.65903	575.7994806	0.777389299	6464.197732	699.0938471	3.088153919	6463.242142	550.2398149	1.919313773	6464.98897	722.6564716	3.338482775	6463.075422
0.67551846	6467.771837	113532.2282	0.9065955	6463.040832	838.4306521	1.86685662	6463.062699	848.4699956	0.065174567	6465.560731	714.9004254	1.46816096	6464.94638	628.4890646	1.016037294	6467.483834	696.6353854	1.42158689	6467.763947	873.4887114	2.113877753	6463.150297	430.1013944	2.696360743	6465.957784	856.7334208	2.272809796	6465.417168	707.2072327	2.681047684	6465.06632	794.4852095	0.262759397	6463.689133	722.5438518	2.044469093	6463.65903	594.9069631	0.777389299	6464.197732	739.5227538	3.088153919	6463.242142	554.9506423	1.919313773	6464.98897	744.0560024	3.338482775	6463.075422
0.67551846	6467.771837	113532.2282	0.9065955	6463.040832	855.3257509	1.86685662	6463.062699	891.8482611	0.065174567	6465.560731	792.8498618	1.46816096	6464.94638	731.20021	1.016037294	6467.483834	723.6730152	1.42158689	6467.763947	877.800299	2.113877753	6463.150297	443.982672	2.696360743	6465.957784	867.6693164	2.272809796	6465.417168	735.8567092	2.681047684	6465.06632	849.1653116	0.262759397	6463.689133	736.4396121	2.044469093	6463.65903	614.197637	0.777389299	6464.197732	753.6754227	3.088153919	6463.242142	570.8389249	1.919313773	6464.98897	766.6428146	3.338482775	6463.075422
0.67551846	6467.771837	113532.2282	0.9065955	6463.040832	876.8412425	1.86685662	6463.062699	898.9529759	0.065174567	6465.560731	819.6408551	1.46816096	6464.94638	836.4514349	1.016037294	6467.483834	748.6425527	1.42158689	6467.763947	893.1475898	2.113877753	6463.150297	458.8072399	2.696360743	6465.957784	889.9106047	2.272809796	6465.417168	737.545895	2.681047684	6465.06632	878.9908218	0.262759397	6463.689133	744.4891376	2.044469093	6463.65903	628.9348292	0.777389299	6464.197732	768.7530646	3.088153919	6463.242142	576.6958348	1.919313773	6464.98897	777.0268024	3.338482775	6463.075422
0.67551846	6467.771837	113532.2282	0.9065955	6463.040832	904.9591681	1.86685662	6463.062699	902.8583383	0.065174567	6465.560731	860.4108729	1.46816096	6464.94638	856.4517916	1.016037294	6467.483834	790.2480184	1.42158689	6467.763947	895.78185	2.113877753	6463.150297	473.0381875	2.696360743	6465.957784	902.0422164	2.272809796	6465.417168	819.6404257	2.681047684	6465.06632	887.7712338	0.262759397	6463.689133	795.8544995	2.044469093	6463.65903	644.2324071	0.777389299	6464.197732	780.9366893	3.088153919	6463.242142	588.0184296	1.919313773	6464.98897	800.9332036	3.338482775	6463.075422
0.67551846	6467.771837	113532.2282	0.9065955	6463.040832	904.9591681	1.86685662	6463.062699	902.8583383	0.065174567	6465.560731	882.2669078	1.46816096	6464.94638	868.1437488	1.016037294	6467.483834	817.3694099	1.42158689	6467.763947	895.78185	2.113877753	6463.150297	493.9808572	2.696360743	6465.957784	902.0422164	2.272809796	6465.417168	821.3737673	2.681047684	6465.06632	892.5605494	0.262759397	6463.689133	815.0542381	2.044469093	6463.65903	669.3362465	0.777389299	6464.197732	795.6282123	3.088153919	6463.242142	626.5755654	1.919313773	6464.98897	818.4294212	3.338482775	6463.075422
0.67551846	6467.771837	113532.2282	0.9065955	6463.040832	904.9591681	1.86685662	6463.062699	902.8583383	0.065174567	6465.560731	895.319612	1.46816096	6464.94638	872.4286927	1.016037294	6467.483834	829.6764259	1.42158689	6467.763947	895.78185	2.113877753	6463.150297	510.7829967	2.696360743	6465.957784	902.0422164	2.272809796	6465.417168	847.2750416	2.681047684	6465.06632	894.4889298	0.262759397	6463.689133	825.5424332	2.044469093	6463.65903	718.7024565	0.777389299	6464.197732	823.7433359	3.088153919	6463.242142	655.572199	1.919313773	6464.98897	873.5865243	3.338482775	6463.075422
2.814888008	6470.8832	113529.1168	0.9065955	6463.040832	904.9591681	1.86685662	6463.062699	902.8583383	0.065174567	6465.560731	902.1884561	1.46816096	6464.94638	881.4941571	1.016037294	6467.483834	834.419995	1.42158689	6467.763947	895.78185	2.113877753	6463.150297	539.5472694	2.696360743	6465.957784	902.0422164	2.272809796	6465.417168	861.6667668	2.681047684	6465.06632	898.4707248	0.262759397	6463.689133	865.0807532	2.044469093	6463.65903	847.8736648	0.777389299	6464.197732	839.0788578	3.088153919	6463.242142	664.1958811	1.919313773	6464.98897	882.4337796	3.338482775	6463.075422
4.803141805	6477.194273	113522.8057	0.9065955	6463.040832	904.9591681	4.367594633	6469.558836	896.3622011	0.065174567	6465.560731	902.1884561	3.415534067	6468.909037	883.1739844	1.016037294	6467.483834	843.7203142	1.42158689	6467.763947	895.78185	2.113877753	6463.150297	559.0753178	2.696360743	6465.957784	902.0422164	2.272809796	6465.417168	876.6385781	2.681047684	6465.06632	898.4707248	0.262759397	6463.689133	865.1794108	2.044469093	6463.65903	874.5915289	0.777389299	6464.197732	844.7120373	3.088153919	6463.242142	674.6905309	1.919313773	6464.98897	888.7191552	3.338482775	6463.075422
9.963274283	6508.942883	113491.0571	0.9065955	6463.040832	904.9591681	5.964295424	6476.43256	889.4884773	1.394069877	6466.368724	901.3804631	5.534317794	6476.810203	881.4119613	1.016037294	6467.483834	876.2715111	1.42158689	6467.763947	895.78185	2.113877753	6463.150297	571.8257149	2.696360743	6465.957784	902.0422164	2.272809796	6465.417168	880.1341342	2.681047684	6465.06632	898.4707248	0.262759397	6463.689133	886.2451813	2.044469093	6463.65903	891.6268515	0.777389299	6464.197732	859.0315122	3.088153919	6463.242142	688.1372339	1.919313773	6464.98897	904.2232054	3.338482775	6463.075422
9.963274283	6535.626904	113464.3731	0.9065955	6463.040832	904.9591681	10.56093604	6508.082789	857.8382481	10.10815746	6508.131814	859.617373	6.758178058	6483.078661	878.1695395	1.016037294	6467.483834	894.0267095	1.42158689	6467.763947	895.78185	2.113877753	6463.150297	592.7562402	2.696360743	6465.957784	902.0422164	2.272809796	6465.417168	884.8050206	2.681047684	6465.06632	898.4707248	0.262759397	6463.689133	897.4775441	2.044469093	6463.65903	894.5238082	0.777389299	6464.197732	869.9147782	3.088153919	6463.242142	709.9286819	1.919313773	6464.98897	904.2232054	3.338482775	6463.075422
9.963274283	6552.844855	113447.1551	2.303062769	6464.908408	903.091592	10.56093604	6527.677683	838.2433538	10.10815746	6532.360439	835.3887485	8.614512266	6494.969015	868.8836616	1.016037294	6467.483834	896.2746883	1.42158689	6467.763947	895.78185	2.113877753	6463.150297	622.7998176	2.696360743	6465.957784	902.0422164	2.272809796	6465.417168	889.7573834	2.681047684	6465.06632	898.4707248	0.262759397	6463.689133	902.838144	2.044469093	6463.65903	897.8421393	0.777389299	6464.197732	881.2435882	3.088153919	6463.242142	732.2162664	1.919313773	6464.98897	904.2232054	3.338482775	6463.075422
9.963274283	6558.759254	113441.2407	3.875272881	6468.955759	899.0442413	10.56093604	6561.322992	804.5980451	10.10815746	6563.891442	803.8577453	10.62706971	6511.104344	852.7483328	1.016037294	6467.483834	896.2746883	1.42158689	6467.763947	895.78185	2.113877753	6463.150297	752.2463609	2.696360743	6465.957784	902.0422164	2.272809796	6465.417168	897.4696275	2.681047684	6465.06632	898.4707248	1.657935358	6464.805677	901.7215993	2.044469093	6463.65903	902.0593915	0.777389299	6464.197732	886.5674945	3.088153919	6463.242142	760.1644126	1.919313773	6464.98897	904.2232054	3.338482775	6463.075422
[truncated: 5,221 more rows]
[truncated: 58 more columns]
