# Supplementary material for: Real-time energy-saving metro train rescheduling with primary delay identification
Source: PLoS One. 2018 Feb 23;13(2):e0192792. doi: 10.1371/journal.pone.0192792 (PMC5825068; doi:10.1371/journal.pone.0192792)
Supplement: S1 Dataset — (ZIP) [file pone.0192792.s002.zip › S2 Dataset/energy.txt]

1 77.3275733444876 10.3633685364798 
2 0 10.3633685364798 
3 0 10.3633685364798 
4 0 10.3633685364798 
5 0 10.3633685364798 
6 0 10.3633685364798 
7 0 10.3633685364798 
8 0 10.3633685364798 
9 0 10.3633685364798 
10 0 10.3633685364798 
11 0 10.3633685364798 
12 0 10.3633685364798 
13 0 10.3633685364798 
14 0 10.3633685364798 
15 0 10.3633685364798 
16 0 10.3633685364798 
17 0 10.3633685364798 
18 0 10.3633685364798 
19 0 10.3633685364798 
20 0 10.3633685364798 
21 0 10.3633685364798 
22 0 10.3633685364798 
23 0 10.3633685364798 
24 0 10.3633685364798 
25 0 10.3633685364798 
26 0 10.3633685364798 
27 0 10.3633685364798 
28 0 10.3633685364798 
29 0 10.3633685364798 
30 0 10.3633685364798 
31 0 10.3633685364798 
32 0 10.3633685364798 
33 0 10.3633685364798 
34 0 10.3633685364798 
35 0 10.3633685364798 
36 0 10.3633685364798 
1 77.3275733444876 100 
2 0 100 
3 0 100 
4 0 100 
5 0 100 
6 0 100 
7 0 100 
8 0 100 
9 0 100 
10 0 100 
11 0 100 
12 0 100 
13 0 100 
14 0 100 
15 0 100 
16 0 100 
17 0 100 
18 0 100 
19 0 100 
20 0 100 
21 0 100 
22 0 100 
23 0 100 
24 0 100 
25 0 100 
26 0 100 
27 0 100 
28 0 100 
29 0 100 
30 0 100 
31 0 100 
32 0 100 
33 0 100 
34 0 100 
35 0 100 
36 0 100 
1 77.3275733444876 101.656878164278 
2 1.97657658090775 101.656878164278 
3 0 101.656878164278 
4 0 101.656878164278 
5 0 101.656878164278 
6 0 101.656878164278 
7 0 101.656878164278 
8 0 101.656878164278 
9 0 101.656878164278 
10 0 101.656878164278 
11 0 101.656878164278 
12 0 101.656878164278 
13 0 101.656878164278 
14 0 101.656878164278 
15 0 101.656878164278 
16 0 101.656878164278 
17 0 101.656878164278 
18 0 101.656878164278 
19 0 101.656878164278 
20 0 101.656878164278 
21 0 101.656878164278 
22 0 101.656878164278 
23 0 101.656878164278 
24 0 101.656878164278 
25 0 101.656878164278 
26 0 101.656878164278 
27 0 101.656878164278 
28 0 101.656878164278 
29 0 101.656878164278 
30 0 101.656878164278 
31 0 101.656878164278 
32 0 101.656878164278 
33 0 101.656878164278 
34 0 101.656878164278 
35 0 101.656878164278 
36 0 101.656878164278 
1 77.3275733444876 104.412414792713 
2 14.0179710981236 104.412414792713 
3 0 104.412414792713 
4 0 104.412414792713 
5 0 104.412414792713 
6 0 104.412414792713 
7 0 104.412414792713 
8 0 104.412414792713 
9 0 104.412414792713 
10 0 104.412414792713 
11 0 104.412414792713 
12 0 104.412414792713 
13 0 104.412414792713 
14 0 104.412414792713 
15 0 104.412414792713 
16 0 104.412414792713 
17 0 104.412414792713 
18 0 104.412414792713 
19 0 104.412414792713 
20 0 104.412414792713 
21 0 104.412414792713 
22 0 104.412414792713 
23 0 104.412414792713 
24 0 104.412414792713 
25 0 104.412414792713 
26 0 104.412414792713 
27 0 104.412414792713 
28 0 104.412414792713 
29 0 104.412414792713 
30 0 104.412414792713 
31 0 104.412414792713 
32 0 104.412414792713 
33 0 104.412414792713 
34 0 104.412414792713 
35 0 104.412414792713 
36 0 104.412414792713 
1 77.3275733444876 108.564448772678 
2 52.8118436014736 108.564448772678 
3 0 108.564448772678 
4 0 108.564448772678 
5 0 108.564448772678 
6 0 108.564448772678 
7 0 108.564448772678 
8 0 108.564448772678 
9 0 108.564448772678 
10 0 108.564448772678 
11 0 108.564448772678 
12 0 108.564448772678 
13 0 108.564448772678 
14 0 108.564448772678 
15 0 108.564448772678 
16 0 108.564448772678 
17 0 108.564448772678 
18 0 108.564448772678 
19 0 108.564448772678 
20 0 108.564448772678 
21 0 108.564448772678 
22 0 108.564448772678 
23 0 108.564448772678 
24 0 108.564448772678 
25 0 108.564448772678 
26 0 108.564448772678 
27 0 108.564448772678 
28 0 108.564448772678 
29 0 108.564448772678 
30 0 108.564448772678 
31 0 108.564448772678 
32 0 108.564448772678 
33 0 108.564448772678 
34 0 108.564448772678 
35 0 108.564448772678 
36 0 108.564448772678 
1 77.3275733444876 110.36336853648 
2 77.3275733444876 110.36336853648 
3 0 110.36336853648 
4 0 110.36336853648 
5 0 110.36336853648 
6 0 110.36336853648 
7 0 110.36336853648 
8 0 110.36336853648 
9 0 110.36336853648 
10 0 110.36336853648 
11 0 110.36336853648 
12 0 110.36336853648 
13 0 110.36336853648 
14 0 110.36336853648 
15 0 110.36336853648 
16 0 110.36336853648 
17 0 110.36336853648 
18 0 110.36336853648 
19 0 110.36336853648 
20 0 110.36336853648 
21 0 110.36336853648 
22 0 110.36336853648 
23 0 110.36336853648 
24 0 110.36336853648 
25 0 110.36336853648 
26 0 110.36336853648 
27 0 110.36336853648 
28 0 110.36336853648 
29 0 110.36336853648 
30 0 110.36336853648 
31 0 110.36336853648 
32 0 110.36336853648 
33 0 110.36336853648 
34 0 110.36336853648 
35 0 110.36336853648 
36 0 110.36336853648 
1 77.3275733444876 121.000491016454 
2 77.3275733444876 121.000491016454 
3 0 121.000491016454 
4 0 121.000491016454 
5 0 121.000491016454 
6 0 121.000491016454 
7 0 121.000491016454 
8 0 121.000491016454 
9 0 121.000491016454 
10 0 121.000491016454 
11 0 121.000491016454 
12 0 121.000491016454 
13 0 121.000491016454 
14 0 121.000491016454 
15 0 121.000491016454 
16 0 121.000491016454 
17 0 121.000491016454 
18 0 121.000491016454 
19 0 121.000491016454 
20 0 121.000491016454 
21 0 121.000491016454 
22 0 121.000491016454 
23 0 121.000491016454 
24 0 121.000491016454 
25 0 121.000491016454 
26 0 121.000491016454 
27 0 121.000491016454 
28 0 121.000491016454 
29 0 121.000491016454 
30 0 121.000491016454 
31 0 121.000491016454 
32 0 121.000491016454 
33 0 121.000491016454 
34 0 121.000491016454 
35 0 121.000491016454 
36 0 121.000491016454 
1 77.3275733444876 151.000491016454 
2 77.3275733444876 151.000491016454 
3 0 151.000491016454 
4 0 151.000491016454 
5 0 151.000491016454 
6 0 151.000491016454 
7 0 151.000491016454 
8 0 151.000491016454 
9 0 151.000491016454 
10 0 151.000491016454 
11 0 151.000491016454 
12 0 151.000491016454 
13 0 151.000491016454 
14 0 151.000491016454 
15 0 151.000491016454 
16 0 151.000491016454 
17 0 151.000491016454 
18 0 151.000491016454 
19 0 151.000491016454 
20 0 151.000491016454 
21 0 151.000491016454 
22 0 151.000491016454 
23 0 151.000491016454 
24 0 151.000491016454 
25 0 151.000491016454 
26 0 151.000491016454 
27 0 151.000491016454 
28 0 151.000491016454 
29 0 151.000491016454 
30 0 151.000491016454 
31 0 151.000491016454 
32 0 151.000491016454 
33 0 151.000491016454 
34 0 151.000491016454 
35 0 151.000491016454 
36 0 151.000491016454 
1 144.948379017005 160.691609922765 
2 77.3275733444876 160.691609922765 
3 0 160.691609922765 
4 0 160.691609922765 
5 0 160.691609922765 
6 0 160.691609922765 
7 0 160.691609922765 
8 0 160.691609922765 
9 0 160.691609922765 
10 0 160.691609922765 
11 0 160.691609922765 
12 0 160.691609922765 
13 0 160.691609922765 
14 0 160.691609922765 
15 0 160.691609922765 
16 0 160.691609922765 
17 0 160.691609922765 
18 0 160.691609922765 
19 0 160.691609922765 
20 0 160.691609922765 
21 0 160.691609922765 
22 0 160.691609922765 
23 0 160.691609922765 
24 0 160.691609922765 
25 0 160.691609922765 
26 0 160.691609922765 
27 0 160.691609922765 
28 0 160.691609922765 
29 0 160.691609922765 
30 0 160.691609922765 
31 0 160.691609922765 
32 0 160.691609922765 
33 0 160.691609922765 
34 0 160.691609922765 
35 0 160.691609922765 
36 0 160.691609922765 
1 144.948379017005 200 
2 77.3275733444876 200 
3 0 200 
4 0 200 
5 0 200 
6 0 200 
7 0 200 
8 0 200 
9 0 200 
10 0 200 
11 0 200 
12 0 200 
13 0 200 
14 0 200 
15 0 200 
16 0 200 
17 0 200 
18 0 200 
19 0 200 
20 0 200 
21 0 200 
22 0 200 
23 0 200 
24 0 200 
25 0 200 
26 0 200 
27 0 200 
28 0 200 
29 0 200 
30 0 200 
31 0 200 
32 0 200 
33 0 200 
34 0 200 
35 0 200 
36 0 200 
1 144.948379017005 201.656878164278 
2 77.3275733444876 201.656878164278 
3 1.97657658090778 201.656878164278 
4 0 201.656878164278 
5 0 201.656878164278 
6 0 201.656878164278 
7 0 201.656878164278 
8 0 201.656878164278 
9 0 201.656878164278 
10 0 201.656878164278 
11 0 201.656878164278 
12 0 201.656878164278 
13 0 201.656878164278 
14 0 201.656878164278 
15 0 201.656878164278 
16 0 201.656878164278 
17 0 201.656878164278 
18 0 201.656878164278 
19 0 201.656878164278 
20 0 201.656878164278 
21 0 201.656878164278 
22 0 201.656878164278 
23 0 201.656878164278 
24 0 201.656878164278 
25 0 201.656878164278 
26 0 201.656878164278 
27 0 201.656878164278 
28 0 201.656878164278 
29 0 201.656878164278 
30 0 201.656878164278 
31 0 201.656878164278 
32 0 201.656878164278 
33 0 201.656878164278 
34 0 201.656878164278 
35 0 201.656878164278 
36 0 201.656878164278 
1 144.948379017005 210.36336853648 
2 77.3275733444876 210.36336853648 
3 77.3275733444876 210.36336853648 
4 0 210.36336853648 
5 0 210.36336853648 
6 0 210.36336853648 
7 0 210.36336853648 
8 0 210.36336853648 
9 0 210.36336853648 
10 0 210.36336853648 
11 0 210.36336853648 
12 0 210.36336853648 
13 0 210.36336853648 
14 0 210.36336853648 
15 0 210.36336853648 
16 0 210.36336853648 
17 0 210.36336853648 
18 0 210.36336853648 
19 0 210.36336853648 
20 0 210.36336853648 
21 0 210.36336853648 
22 0 210.36336853648 
23 0 210.36336853648 
24 0 210.36336853648 
25 0 210.36336853648 
26 0 210.36336853648 
27 0 210.36336853648 
28 0 210.36336853648 
29 0 210.36336853648 
30 0 210.36336853648 
31 0 210.36336853648 
32 0 210.36336853648 
33 0 210.36336853648 
34 0 210.36336853648 
35 0 210.36336853648 
36 0 210.36336853648 
1 144.948379017005 217.426352986332 
2 77.3275733444876 217.426352986332 
3 77.3275733444876 217.426352986332 
4 0 217.426352986332 
5 0 217.426352986332 
6 0 217.426352986332 
7 0 217.426352986332 
8 0 217.426352986332 
9 0 217.426352986332 
10 0 217.426352986332 
11 0 217.426352986332 
12 0 217.426352986332 
13 0 217.426352986332 
14 0 217.426352986332 
15 0 217.426352986332 
16 0 217.426352986332 
17 0 217.426352986332 
18 0 217.426352986332 
19 0 217.426352986332 
20 0 217.426352986332 
21 0 217.426352986332 
22 0 217.426352986332 
23 0 217.426352986332 
24 0 217.426352986332 
25 0 217.426352986332 
26 0 217.426352986332 
27 0 217.426352986332 
28 0 217.426352986332 
29 0 217.426352986332 
30 0 217.426352986332 
31 0 217.426352986332 
32 0 217.426352986332 
33 0 217.426352986332 
34 0 217.426352986332 
35 0 217.426352986332 
36 0 217.426352986332 
1 144.948379017005 220.832850980174 
2 77.3275733444876 220.832850980174 
3 77.3275733444876 220.832850980174 
4 0 220.832850980174 
5 0 220.832850980174 
6 0 220.832850980174 
7 0 220.832850980174 
8 0 220.832850980174 
9 0 220.832850980174 
10 0 220.832850980174 
11 0 220.832850980174 
12 0 220.832850980174 
13 0 220.832850980174 
14 0 220.832850980174 
15 0 220.832850980174 
16 0 220.832850980174 
17 0 220.832850980174 
18 0 220.832850980174 
19 0 220.832850980174 
20 0 220.832850980174 
21 0 220.832850980174 
22 0 220.832850980174 
23 0 220.832850980174 
24 0 220.832850980174 
25 0 220.832850980174 
26 0 220.832850980174 
27 0 220.832850980174 
28 0 220.832850980174 
29 0 220.832850980174 
30 0 220.832850980174 
31 0 220.832850980174 
32 0 220.832850980174 
33 0 220.832850980174 
34 0 220.832850980174 
35 0 220.832850980174 
36 0 220.832850980174 
1 144.948379017005 224.549030412952 
2 77.3275733444876 224.549030412952 
3 77.3275733444876 224.549030412952 
4 0 224.549030412952 
5 0 224.549030412952 
6 0 224.549030412952 
7 0 224.549030412952 
8 0 224.549030412952 
9 0 224.549030412952 
10 0 224.549030412952 
11 0 224.549030412952 
12 0 224.549030412952 
13 0 224.549030412952 
14 0 224.549030412952 
15 0 224.549030412952 
16 0 224.549030412952 
17 0 224.549030412952 
18 0 224.549030412952 
19 0 224.549030412952 
20 0 224.549030412952 
21 0 224.549030412952 
22 0 224.549030412952 
23 0 224.549030412952 
24 0 224.549030412952 
25 0 224.549030412952 
26 0 224.549030412952 
27 0 224.549030412952 
28 0 224.549030412952 
29 0 224.549030412952 
30 0 224.549030412952 
31 0 224.549030412952 
32 0 224.549030412952 
33 0 224.549030412952 
34 0 224.549030412952 
35 0 224.549030412952 
36 0 224.549030412952 
1 144.948379017005 254.549030412952 
2 77.3275733444876 254.549030412952 
3 77.3275733444876 254.549030412952 
4 0 254.549030412952 
5 0 254.549030412952 
6 0 254.549030412952 
7 0 254.549030412952 
8 0 254.549030412952 
9 0 254.549030412952 
10 0 254.549030412952 
11 0 254.549030412952 
12 0 254.549030412952 
13 0 254.549030412952 
14 0 254.549030412952 
15 0 254.549030412952 
16 0 254.549030412952 
17 0 254.549030412952 
18 0 254.549030412952 
19 0 254.549030412952 
20 0 254.549030412952 
21 0 254.549030412952 
22 0 254.549030412952 
23 0 254.549030412952 
24 0 254.549030412952 
25 0 254.549030412952 
26 0 254.549030412952 
27 0 254.549030412952 
28 0 254.549030412952 
29 0 254.549030412952 
30 0 254.549030412952 
31 0 254.549030412952 
32 0 254.549030412952 
33 0 254.549030412952 
34 0 254.549030412952 
35 0 254.549030412952 
36 0 254.549030412952 
1 144.948379017005 257.604097000641 
2 84.0476450019762 257.604097000641 
3 77.3275733444876 257.604097000641 
4 0 257.604097000641 
5 0 257.604097000641 
6 0 257.604097000641 
7 0 257.604097000641 
8 0 257.604097000641 
9 0 257.604097000641 
10 0 257.604097000641 
11 0 257.604097000641 
12 0 257.604097000641 
13 0 257.604097000641 
14 0 257.604097000641 
15 0 257.604097000641 
16 0 257.604097000641 
17 0 257.604097000641 
18 0 257.604097000641 
19 0 257.604097000641 
20 0 257.604097000641 
21 0 257.604097000641 
22 0 257.604097000641 
23 0 257.604097000641 
24 0 257.604097000641 
25 0 257.604097000641 
26 0 257.604097000641 
27 0 257.604097000641 
28 0 257.604097000641 
29 0 257.604097000641 
30 0 257.604097000641 
31 0 257.604097000641 
32 0 257.604097000641 
33 0 257.604097000641 
34 0 257.604097000641 
35 0 257.604097000641 
36 0 257.604097000641 
1 144.948379017005 264.240149155207 
2 144.948379017005 264.240149155207 
3 77.3275733444876 264.240149155207 
4 0 264.240149155207 
5 0 264.240149155207 
6 0 264.240149155207 
7 0 264.240149155207 
8 0 264.240149155207 
9 0 264.240149155207 
10 0 264.240149155207 
11 0 264.240149155207 
12 0 264.240149155207 
13 0 264.240149155207 
14 0 264.240149155207 
15 0 264.240149155207 
16 0 264.240149155207 
17 0 264.240149155207 
18 0 264.240149155207 
19 0 264.240149155207 
20 0 264.240149155207 
21 0 264.240149155207 
22 0 264.240149155207 
23 0 264.240149155207 
24 0 264.240149155207 
25 0 264.240149155207 
26 0 264.240149155207 
27 0 264.240149155207 
28 0 264.240149155207 
29 0 264.240149155207 
30 0 264.240149155207 
31 0 264.240149155207 
32 0 264.240149155207 
33 0 264.240149155207 
34 0 264.240149155207 
35 0 264.240149155207 
36 0 264.240149155207 
1 144.948379017005 269.233439350084 
2 144.948379017005 269.233439350084 
3 77.3275733444876 269.233439350084 
4 0 269.233439350084 
5 0 269.233439350084 
6 0 269.233439350084 
7 0 269.233439350084 
8 0 269.233439350084 
9 0 269.233439350084 
10 0 269.233439350084 
11 0 269.233439350084 
12 0 269.233439350084 
13 0 269.233439350084 
14 0 269.233439350084 
15 0 269.233439350084 
16 0 269.233439350084 
17 0 269.233439350084 
18 0 269.233439350084 
19 0 269.233439350084 
20 0 269.233439350084 
21 0 269.233439350084 
22 0 269.233439350084 
23 0 269.233439350084 
24 0 269.233439350084 
25 0 269.233439350084 
26 0 269.233439350084 
27 0 269.233439350084 
28 0 269.233439350084 
29 0 269.233439350084 
30 0 269.233439350084 
31 0 269.233439350084 
32 0 269.233439350084 
33 0 269.233439350084 
34 0 269.233439350084 
35 0 269.233439350084 
36 0 269.233439350084 
1 144.948379017005 300 
2 144.948379017005 300 
3 77.3275733444876 300 
4 0 300 
5 0 300 
6 0 300 
7 0 300 
8 0 300 
9 0 300 
10 0 300 
11 0 300 
12 0 300 
13 0 300 
14 0 300 
15 0 300 
16 0 300 
17 0 300 
18 0 300 
19 0 300 
20 0 300 
21 0 300 
22 0 300 
23 0 300 
24 0 300 
25 0 300 
26 0 300 
27 0 300 
28 0 300 
29 0 300 
30 0 300 
31 0 300 
32 0 300 
33 0 300 
34 0 300 
35 0 300 
36 0 300 
1 144.948379017005 301.656878164278 
2 144.948379017005 301.656878164278 
3 77.3275733444876 301.656878164278 
4 1.97657658090775 301.656878164278 
5 0 301.656878164278 
6 0 301.656878164278 
7 0 301.656878164278 
8 0 301.656878164278 
9 0 301.656878164278 
10 0 301.656878164278 
11 0 301.656878164278 
12 0 301.656878164278 
13 0 301.656878164278 
14 0 301.656878164278 
15 0 301.656878164278 
16 0 301.656878164278 
17 0 301.656878164278 
18 0 301.656878164278 
19 0 301.656878164278 
20 0 301.656878164278 
21 0 301.656878164278 
22 0 301.656878164278 
23 0 301.656878164278 
24 0 301.656878164278 
25 0 301.656878164278 
26 0 301.656878164278 
27 0 301.656878164278 
28 0 301.656878164278 
29 0 301.656878164278 
30 0 301.656878164278 
31 0 301.656878164278 
32 0 301.656878164278 
33 0 301.656878164278 
34 0 301.656878164278 
35 0 301.656878164278 
36 0 301.656878164278 
1 144.948379017005 304.233439350084 
2 144.948379017005 304.233439350084 
3 77.3275733444876 304.233439350084 
4 12.903846286205 304.233439350084 
5 0 304.233439350084 
6 0 304.233439350084 
7 0 304.233439350084 
8 0 304.233439350084 
9 0 304.233439350084 
10 0 304.233439350084 
11 0 304.233439350084 
12 0 304.233439350084 
13 0 304.233439350084 
14 0 304.233439350084 
15 0 304.233439350084 
16 0 304.233439350084 
17 0 304.233439350084 
18 0 304.233439350084 
19 0 304.233439350084 
20 0 304.233439350084 
21 0 304.233439350084 
22 0 304.233439350084 
23 0 304.233439350084 
24 0 304.233439350084 
25 0 304.233439350084 
26 0 304.233439350084 
27 0 304.233439350084 
28 0 304.233439350084 
29 0 304.233439350084 
30 0 304.233439350084 
31 0 304.233439350084 
32 0 304.233439350084 
33 0 304.233439350084 
34 0 304.233439350084 
35 0 304.233439350084 
36 0 304.233439350084 
1 146.592989498366 305.744789862834 
2 144.948379017005 305.744789862834 
3 77.3275733444876 305.744789862834 
4 23.761879609043 305.744789862834 
5 0 305.744789862834 
6 0 305.744789862834 
7 0 305.744789862834 
8 0 305.744789862834 
9 0 305.744789862834 
10 0 305.744789862834 
11 0 305.744789862834 
12 0 305.744789862834 
13 0 305.744789862834 
14 0 305.744789862834 
15 0 305.744789862834 
16 0 305.744789862834 
17 0 305.744789862834 
18 0 305.744789862834 
19 0 305.744789862834 
20 0 305.744789862834 
21 0 305.744789862834 
22 0 305.744789862834 
23 0 305.744789862834 
24 0 305.744789862834 
25 0 305.744789862834 
26 0 305.744789862834 
27 0 305.744789862834 
28 0 305.744789862834 
29 0 305.744789862834 
30 0 305.744789862834 
31 0 305.744789862834 
32 0 305.744789862834 
33 0 305.744789862834 
34 0 305.744789862834 
35 0 305.744789862834 
36 0 305.744789862834 
1 172.003124422033 310.36336853648 
2 144.948379017005 310.36336853648 
3 77.3275733444876 310.36336853648 
4 77.3275733444876 310.36336853648 
5 0 310.36336853648 
6 0 310.36336853648 
7 0 310.36336853648 
8 0 310.36336853648 
9 0 310.36336853648 
10 0 310.36336853648 
11 0 310.36336853648 
12 0 310.36336853648 
13 0 310.36336853648 
14 0 310.36336853648 
15 0 310.36336853648 
16 0 310.36336853648 
17 0 310.36336853648 
18 0 310.36336853648 
19 0 310.36336853648 
20 0 310.36336853648 
21 0 310.36336853648 
22 0 310.36336853648 
23 0 310.36336853648 
24 0 310.36336853648 
25 0 310.36336853648 
26 0 310.36336853648 
27 0 310.36336853648 
28 0 310.36336853648 
29 0 310.36336853648 
30 0 310.36336853648 
31 0 310.36336853648 
32 0 310.36336853648 
33 0 310.36336853648 
34 0 310.36336853648 
35 0 310.36336853648 
36 0 310.36336853648 
1 204.389898737964 313.319564000264 
2 144.948379017005 313.319564000264 
3 77.3275733444876 313.319564000264 
4 77.3275733444876 313.319564000264 
5 0 313.319564000264 
6 0 313.319564000264 
7 0 313.319564000264 
8 0 313.319564000264 
9 0 313.319564000264 
10 0 313.319564000264 
11 0 313.319564000264 
12 0 313.319564000264 
13 0 313.319564000264 
14 0 313.319564000264 
15 0 313.319564000264 
16 0 313.319564000264 
17 0 313.319564000264 
18 0 313.319564000264 
19 0 313.319564000264 
20 0 313.319564000264 
21 0 313.319564000264 
22 0 313.319564000264 
23 0 313.319564000264 
24 0 313.319564000264 
25 0 313.319564000264 
26 0 313.319564000264 
27 0 313.319564000264 
28 0 313.319564000264 
29 0 313.319564000264 
30 0 313.319564000264 
31 0 313.319564000264 
32 0 313.319564000264 
33 0 313.319564000264 
34 0 313.319564000264 
35 0 313.319564000264 
36 0 313.319564000264 
1 204.389898737964 319.062992514496 
2 144.948379017005 319.062992514496 
3 77.3275733444876 319.062992514496 
4 77.3275733444876 319.062992514496 
5 0 319.062992514496 
6 0 319.062992514496 
7 0 319.062992514496 
8 0 319.062992514496 
9 0 319.062992514496 
10 0 319.062992514496 
11 0 319.062992514496 
12 0 319.062992514496 
13 0 319.062992514496 
14 0 319.062992514496 
15 0 319.062992514496 
16 0 319.062992514496 
17 0 319.062992514496 
18 0 319.062992514496 
19 0 319.062992514496 
20 0 319.062992514496 
21 0 319.062992514496 
22 0 319.062992514496 
23 0 319.062992514496 
24 0 319.062992514496 
25 0 319.062992514496 
26 0 319.062992514496 
27 0 319.062992514496 
28 0 319.062992514496 
29 0 319.062992514496 
30 0 319.062992514496 
31 0 319.062992514496 
32 0 319.062992514496 
33 0 319.062992514496 
34 0 319.062992514496 
35 0 319.062992514496 
36 0 319.062992514496 
1 204.389898737964 325.374610617461 
2 144.948379017005 325.374610617461 
3 77.3275733444876 325.374610617461 
4 77.3275733444876 325.374610617461 
5 0 325.374610617461 
6 0 325.374610617461 
7 0 325.374610617461 
8 0 325.374610617461 
9 0 325.374610617461 
10 0 325.374610617461 
11 0 325.374610617461 
12 0 325.374610617461 
13 0 325.374610617461 
14 0 325.374610617461 
15 0 325.374610617461 
16 0 325.374610617461 
17 0 325.374610617461 
18 0 325.374610617461 
19 0 325.374610617461 
20 0 325.374610617461 
21 0 325.374610617461 
22 0 325.374610617461 
23 0 325.374610617461 
24 0 325.374610617461 
25 0 325.374610617461 
26 0 325.374610617461 
27 0 325.374610617461 
28 0 325.374610617461 
29 0 325.374610617461 
30 0 325.374610617461 
31 0 325.374610617461 
32 0 325.374610617461 
33 0 325.374610617461 
34 0 325.374610617461 
35 0 325.374610617461 
36 0 325.374610617461 
1 204.389898737964 355.374610617461 
2 144.948379017005 355.374610617461 
3 77.3275733444876 355.374610617461 
4 77.3275733444876 355.374610617461 
5 0 355.374610617461 
6 0 355.374610617461 
7 0 355.374610617461 
8 0 355.374610617461 
9 0 355.374610617461 
10 0 355.374610617461 
11 0 355.374610617461 
12 0 355.374610617461 
13 0 355.374610617461 
14 0 355.374610617461 
15 0 355.374610617461 
16 0 355.374610617461 
17 0 355.374610617461 
18 0 355.374610617461 
19 0 355.374610617461 
20 0 355.374610617461 
21 0 355.374610617461 
22 0 355.374610617461 
23 0 355.374610617461 
24 0 355.374610617461 
25 0 355.374610617461 
26 0 355.374610617461 
27 0 355.374610617461 
28 0 355.374610617461 
29 0 355.374610617461 
30 0 355.374610617461 
31 0 355.374610617461 
32 0 355.374610617461 
33 0 355.374610617461 
34 0 355.374610617461 
35 0 355.374610617461 
36 0 355.374610617461 
1 204.389898737964 358.442221963028 
2 144.948379017005 358.442221963028 
3 84.1029456890515 358.442221963028 
4 77.3275733444876 358.442221963028 
5 0 358.442221963028 
6 0 358.442221963028 
7 0 358.442221963028 
8 0 358.442221963028 
9 0 358.442221963028 
10 0 358.442221963028 
11 0 358.442221963028 
12 0 358.442221963028 
13 0 358.442221963028 
14 0 358.442221963028 
15 0 358.442221963028 
16 0 358.442221963028 
17 0 358.442221963028 
18 0 358.442221963028 
19 0 358.442221963028 
20 0 358.442221963028 
21 0 358.442221963028 
22 0 358.442221963028 
23 0 358.442221963028 
24 0 358.442221963028 
25 0 358.442221963028 
26 0 358.442221963028 
27 0 358.442221963028 
28 0 358.442221963028 
29 0 358.442221963028 
30 0 358.442221963028 
31 0 358.442221963028 
32 0 358.442221963028 
33 0 358.442221963028 
34 0 358.442221963028 
35 0 358.442221963028 
36 0 358.442221963028 
1 204.389898737964 365.065729523773 
2 144.948379017005 365.065729523773 
3 144.948379017005 365.065729523773 
4 77.3275733444876 365.065729523773 
5 0 365.065729523773 
6 0 365.065729523773 
7 0 365.065729523773 
8 0 365.065729523773 
9 0 365.065729523773 
10 0 365.065729523773 
11 0 365.065729523773 
12 0 365.065729523773 
13 0 365.065729523773 
14 0 365.065729523773 
15 0 365.065729523773 
16 0 365.065729523773 
17 0 365.065729523773 
18 0 365.065729523773 
19 0 365.065729523773 
20 0 365.065729523773 
21 0 365.065729523773 
22 0 365.065729523773 
23 0 365.065729523773 
24 0 365.065729523773 
25 0 365.065729523773 
26 0 365.065729523773 
27 0 365.065729523773 
28 0 365.065729523773 
29 0 365.065729523773 
30 0 365.065729523773 
31 0 365.065729523773 
32 0 365.065729523773 
33 0 365.065729523773 
34 0 365.065729523773 
35 0 365.065729523773 
36 0 365.065729523773 
1 204.389898737964 370.245269913997 
2 144.948379017005 370.245269913997 
3 144.948379017005 370.245269913997 
4 77.3275733444876 370.245269913997 
5 0 370.245269913997 
6 0 370.245269913997 
7 0 370.245269913997 
8 0 370.245269913997 
9 0 370.245269913997 
10 0 370.245269913997 
11 0 370.245269913997 
12 0 370.245269913997 
13 0 370.245269913997 
14 0 370.245269913997 
15 0 370.245269913997 
16 0 370.245269913997 
17 0 370.245269913997 
18 0 370.245269913997 
19 0 370.245269913997 
20 0 370.245269913997 
21 0 370.245269913997 
22 0 370.245269913997 
23 0 370.245269913997 
24 0 370.245269913997 
25 0 370.245269913997 
26 0 370.245269913997 
27 0 370.245269913997 
28 0 370.245269913997 
29 0 370.245269913997 
30 0 370.245269913997 
31 0 370.245269913997 
32 0 370.245269913997 
33 0 370.245269913997 
34 0 370.245269913997 
35 0 370.245269913997 
36 0 370.245269913997 
1 204.389898737964 373.345611619798 
2 144.948379017005 373.345611619798 
3 144.948379017005 373.345611619798 
4 77.3275733444876 373.345611619798 
5 0 373.345611619798 
6 0 373.345611619798 
7 0 373.345611619798 
8 0 373.345611619798 
9 0 373.345611619798 
10 0 373.345611619798 
11 0 373.345611619798 
12 0 373.345611619798 
13 0 373.345611619798 
14 0 373.345611619798 
15 0 373.345611619798 
16 0 373.345611619798 
17 0 373.345611619798 
18 0 373.345611619798 
19 0 373.345611619798 
20 0 373.345611619798 
21 0 373.345611619798 
22 0 373.345611619798 
23 0 373.345611619798 
24 0 373.345611619798 
25 0 373.345611619798 
26 0 373.345611619798 
27 0 373.345611619798 
28 0 373.345611619798 
29 0 373.345611619798 
30 0 373.345611619798 
31 0 373.345611619798 
32 0 373.345611619798 
33 0 373.345611619798 
34 0 373.345611619798 
35 0 373.345611619798 
36 0 373.345611619798 
1 204.389898737964 376.72780248354 
2 144.948379017005 376.72780248354 
3 144.948379017005 376.72780248354 
4 77.3275733444876 376.72780248354 
5 0 376.72780248354 
6 0 376.72780248354 
7 0 376.72780248354 
8 0 376.72780248354 
9 0 376.72780248354 
10 0 376.72780248354 
11 0 376.72780248354 
12 0 376.72780248354 
13 0 376.72780248354 
14 0 376.72780248354 
15 0 376.72780248354 
16 0 376.72780248354 
17 0 376.72780248354 
18 0 376.72780248354 
19 0 376.72780248354 
20 0 376.72780248354 
21 0 376.72780248354 
22 0 376.72780248354 
23 0 376.72780248354 
24 0 376.72780248354 
25 0 376.72780248354 
26 0 376.72780248354 
27 0 376.72780248354 
28 0 376.72780248354 
29 0 376.72780248354 
30 0 376.72780248354 
31 0 376.72780248354 
32 0 376.72780248354 
33 0 376.72780248354 
34 0 376.72780248354 
35 0 376.72780248354 
36 0 376.72780248354 
1 204.389898737964 400 
2 144.948379017005 400 
3 144.948379017005 400 
4 77.3275733444876 400 
5 0 400 
6 0 400 
7 0 400 
8 0 400 
9 0 400 
10 0 400 
11 0 400 
12 0 400 
13 0 400 
14 0 400 
15 0 400 
16 0 400 
17 0 400 
18 0 400 
19 0 400 
20 0 400 
21 0 400 
22 0 400 
23 0 400 
24 0 400 
25 0 400 
26 0 400 
27 0 400 
28 0 400 
29 0 400 
30 0 400 
31 0 400 
32 0 400 
33 0 400 
34 0 400 
35 0 400 
36 0 400 
1 204.389898737964 401.656878164278 
2 144.948379017005 401.656878164278 
3 144.948379017005 401.656878164278 
4 77.3275733444876 401.656878164278 
5 1.97657658090767 401.656878164278 
6 0 401.656878164278 
7 0 401.656878164278 
8 0 401.656878164278 
9 0 401.656878164278 
10 0 401.656878164278 
11 0 401.656878164278 
12 0 401.656878164278 
13 0 401.656878164278 
14 0 401.656878164278 
15 0 401.656878164278 
16 0 401.656878164278 
17 0 401.656878164278 
18 0 401.656878164278 
19 0 401.656878164278 
20 0 401.656878164278 
21 0 401.656878164278 
22 0 401.656878164278 
23 0 401.656878164278 
24 0 401.656878164278 
25 0 401.656878164278 
26 0 401.656878164278 
27 0 401.656878164278 
28 0 401.656878164278 
29 0 401.656878164278 
30 0 401.656878164278 
31 0 401.656878164278 
32 0 401.656878164278 
33 0 401.656878164278 
34 0 401.656878164278 
35 0 401.656878164278 
36 0 401.656878164278 
1 204.389898737964 410.36336853648 
2 144.948379017005 410.36336853648 
3 144.948379017005 410.36336853648 
4 77.3275733444876 410.36336853648 
5 77.3275733444876 410.36336853648 
6 0 410.36336853648 
7 0 410.36336853648 
8 0 410.36336853648 
9 0 410.36336853648 
10 0 410.36336853648 
11 0 410.36336853648 
12 0 410.36336853648 
13 0 410.36336853648 
14 0 410.36336853648 
15 0 410.36336853648 
16 0 410.36336853648 
17 0 410.36336853648 
18 0 410.36336853648 
19 0 410.36336853648 
20 0 410.36336853648 
21 0 410.36336853648 
22 0 410.36336853648 
23 0 410.36336853648 
24 0 410.36336853648 
25 0 410.36336853648 
26 0 410.36336853648 
27 0 410.36336853648 
28 0 410.36336853648 
29 0 410.36336853648 
30 0 410.36336853648 
31 0 410.36336853648 
32 0 410.36336853648 
33 0 410.36336853648 
34 0 410.36336853648 
35 0 410.36336853648 
36 0 410.36336853648 
1 204.389898737964 411.72780248354 
2 144.948379017005 411.72780248354 
3 144.948379017005 411.72780248354 
4 77.3275733444876 411.72780248354 
5 77.3275733444876 411.72780248354 
6 0 411.72780248354 
7 0 411.72780248354 
8 0 411.72780248354 
9 0 411.72780248354 
10 0 411.72780248354 
11 0 411.72780248354 
12 0 411.72780248354 
13 0 411.72780248354 
14 0 411.72780248354 
15 0 411.72780248354 
16 0 411.72780248354 
17 0 411.72780248354 
18 0 411.72780248354 
19 0 411.72780248354 
20 0 411.72780248354 
21 0 411.72780248354 
22 0 411.72780248354 
23 0 411.72780248354 
24 0 411.72780248354 
25 0 411.72780248354 
26 0 411.72780248354 
27 0 411.72780248354 
28 0 411.72780248354 
29 0 411.72780248354 
30 0 411.72780248354 
31 0 411.72780248354 
32 0 411.72780248354 
33 0 411.72780248354 
34 0 411.72780248354 
35 0 411.72780248354 
36 0 411.72780248354 
1 204.389898737964 417.426352986332 
2 168.329283658731 417.426352986332 
3 144.948379017005 417.426352986332 
4 77.3275733444876 417.426352986332 
5 77.3275733444876 417.426352986332 
6 0 417.426352986332 
7 0 417.426352986332 
8 0 417.426352986332 
9 0 417.426352986332 
10 0 417.426352986332 
11 0 417.426352986332 
12 0 417.426352986332 
13 0 417.426352986332 
14 0 417.426352986332 
15 0 417.426352986332 
16 0 417.426352986332 
17 0 417.426352986332 
18 0 417.426352986332 
19 0 417.426352986332 
20 0 417.426352986332 
21 0 417.426352986332 
22 0 417.426352986332 
23 0 417.426352986332 
24 0 417.426352986332 
25 0 417.426352986332 
26 0 417.426352986332 
27 0 417.426352986332 
28 0 417.426352986332 
29 0 417.426352986332 
30 0 417.426352986332 
31 0 417.426352986332 
32 0 417.426352986332 
33 0 417.426352986332 
34 0 417.426352986332 
35 0 417.426352986332 
36 0 417.426352986332 
1 204.389898737964 420.813927342127 
2 204.389898737964 420.813927342127 
3 144.948379017005 420.813927342127 
4 77.3275733444876 420.813927342127 
5 77.3275733444876 420.813927342127 
6 0 420.813927342127 
7 0 420.813927342127 
8 0 420.813927342127 
9 0 420.813927342127 
10 0 420.813927342127 
11 0 420.813927342127 
12 0 420.813927342127 
13 0 420.813927342127 
14 0 420.813927342127 
15 0 420.813927342127 
16 0 420.813927342127 
17 0 420.813927342127 
18 0 420.813927342127 
19 0 420.813927342127 
20 0 420.813927342127 
21 0 420.813927342127 
22 0 420.813927342127 
23 0 420.813927342127 
24 0 420.813927342127 
25 0 420.813927342127 
26 0 420.813927342127 
27 0 420.813927342127 
28 0 420.813927342127 
29 0 420.813927342127 
30 0 420.813927342127 
31 0 420.813927342127 
32 0 420.813927342127 
33 0 420.813927342127 
34 0 420.813927342127 
35 0 420.813927342127 
36 0 420.813927342127 
1 204.389898737964 424.2531291816 
2 204.389898737964 424.2531291816 
3 144.948379017005 424.2531291816 
4 77.3275733444876 424.2531291816 
5 77.3275733444876 424.2531291816 
6 0 424.2531291816 
7 0 424.2531291816 
8 0 424.2531291816 
9 0 424.2531291816 
10 0 424.2531291816 
11 0 424.2531291816 
12 0 424.2531291816 
13 0 424.2531291816 
14 0 424.2531291816 
15 0 424.2531291816 
16 0 424.2531291816 
17 0 424.2531291816 
18 0 424.2531291816 
19 0 424.2531291816 
20 0 424.2531291816 
21 0 424.2531291816 
22 0 424.2531291816 
23 0 424.2531291816 
24 0 424.2531291816 
25 0 424.2531291816 
26 0 424.2531291816 
27 0 424.2531291816 
28 0 424.2531291816 
29 0 424.2531291816 
30 0 424.2531291816 
31 0 424.2531291816 
32 0 424.2531291816 
33 0 424.2531291816 
34 0 424.2531291816 
35 0 424.2531291816 
36 0 424.2531291816 
1 204.389898737964 454.2531291816 
2 204.389898737964 454.2531291816 
3 144.948379017005 454.2531291816 
4 77.3275733444876 454.2531291816 
5 77.3275733444876 454.2531291816 
6 0 454.2531291816 
7 0 454.2531291816 
8 0 454.2531291816 
9 0 454.2531291816 
10 0 454.2531291816 
11 0 454.2531291816 
12 0 454.2531291816 
13 0 454.2531291816 
14 0 454.2531291816 
15 0 454.2531291816 
16 0 454.2531291816 
17 0 454.2531291816 
18 0 454.2531291816 
19 0 454.2531291816 
20 0 454.2531291816 
21 0 454.2531291816 
22 0 454.2531291816 
23 0 454.2531291816 
24 0 454.2531291816 
25 0 454.2531291816 
26 0 454.2531291816 
27 0 454.2531291816 
28 0 454.2531291816 
29 0 454.2531291816 
30 0 454.2531291816 
31 0 454.2531291816 
32 0 454.2531291816 
33 0 454.2531291816 
34 0 454.2531291816 
35 0 454.2531291816 
36 0 454.2531291816 
1 204.389898737964 456.000371998067 
2 204.389898737964 456.000371998067 
3 144.948379017005 456.000371998067 
4 80.1063676605086 456.000371998067 
5 77.3275733444876 456.000371998067 
6 0 456.000371998067 
7 0 456.000371998067 
8 0 456.000371998067 
9 0 456.000371998067 
10 0 456.000371998067 
11 0 456.000371998067 
12 0 456.000371998067 
13 0 456.000371998067 
14 0 456.000371998067 
15 0 456.000371998067 
16 0 456.000371998067 
17 0 456.000371998067 
18 0 456.000371998067 
19 0 456.000371998067 
20 0 456.000371998067 
21 0 456.000371998067 
22 0 456.000371998067 
23 0 456.000371998067 
24 0 456.000371998067 
25 0 456.000371998067 
26 0 456.000371998067 
27 0 456.000371998067 
28 0 456.000371998067 
29 0 456.000371998067 
30 0 456.000371998067 
31 0 456.000371998067 
32 0 456.000371998067 
33 0 456.000371998067 
34 0 456.000371998067 
35 0 456.000371998067 
36 0 456.000371998067 
1 204.389898737964 456.672193441375 
2 204.389898737964 456.672193441375 
3 144.948379017005 456.672193441375 
4 82.3449535949401 456.672193441375 
5 77.3275733444876 456.672193441375 
6 0 456.672193441375 
7 0 456.672193441375 
8 0 456.672193441375 
9 0 456.672193441375 
10 0 456.672193441375 
11 0 456.672193441375 
12 0 456.672193441375 
13 0 456.672193441375 
14 0 456.672193441375 
15 0 456.672193441375 
16 0 456.672193441375 
17 0 456.672193441375 
18 0 456.672193441375 
19 0 456.672193441375 
20 0 456.672193441375 
21 0 456.672193441375 
22 0 456.672193441375 
23 0 456.672193441375 
24 0 456.672193441375 
25 0 456.672193441375 
26 0 456.672193441375 
27 0 456.672193441375 
28 0 456.672193441375 
29 0 456.672193441375 
30 0 456.672193441375 
31 0 456.672193441375 
32 0 456.672193441375 
33 0 456.672193441375 
34 0 456.672193441375 
35 0 456.672193441375 
36 0 456.672193441375 
1 204.389898737964 463.713433262768 
2 204.389898737964 463.713433262768 
3 144.948379017005 463.713433262768 
4 144.91002066888 463.713433262768 
5 77.3275733444876 463.713433262768 
6 0 463.713433262768 
7 0 463.713433262768 
8 0 463.713433262768 
9 0 463.713433262768 
10 0 463.713433262768 
11 0 463.713433262768 
12 0 463.713433262768 
13 0 463.713433262768 
14 0 463.713433262768 
15 0 463.713433262768 
16 0 463.713433262768 
17 0 463.713433262768 
18 0 463.713433262768 
19 0 463.713433262768 
20 0 463.713433262768 
21 0 463.713433262768 
22 0 463.713433262768 
23 0 463.713433262768 
24 0 463.713433262768 
25 0 463.713433262768 
26 0 463.713433262768 
27 0 463.713433262768 
28 0 463.713433262768 
29 0 463.713433262768 
30 0 463.713433262768 
31 0 463.713433262768 
32 0 463.713433262768 
33 0 463.713433262768 
34 0 463.713433262768 
35 0 463.713433262768 
36 0 463.713433262768 
1 204.389898737964 467.575543359722 
2 204.389898737964 467.575543359722 
3 144.948379017005 467.575543359722 
4 144.91002066888 467.575543359722 
5 77.3275733444876 467.575543359722 
6 0 467.575543359722 
7 0 467.575543359722 
8 0 467.575543359722 
9 0 467.575543359722 
10 0 467.575543359722 
11 0 467.575543359722 
12 0 467.575543359722 
13 0 467.575543359722 
14 0 467.575543359722 
15 0 467.575543359722 
16 0 467.575543359722 
17 0 467.575543359722 
18 0 467.575543359722 
19 0 467.575543359722 
20 0 467.575543359722 
21 0 467.575543359722 
22 0 467.575543359722 
23 0 467.575543359722 
24 0 467.575543359722 
25 0 467.575543359722 
26 0 467.575543359722 
27 0 467.575543359722 
28 0 467.575543359722 
29 0 467.575543359722 
30 0 467.575543359722 
31 0 467.575543359722 
32 0 467.575543359722 
33 0 467.575543359722 
34 0 467.575543359722 
35 0 467.575543359722 
36 0 467.575543359722 
1 204.389898737964 469.786930721024 
2 204.389898737964 469.786930721024 
3 144.948379017005 469.786930721024 
4 144.91002066888 469.786930721024 
5 77.3275733444876 469.786930721024 
6 0 469.786930721024 
7 0 469.786930721024 
8 0 469.786930721024 
9 0 469.786930721024 
10 0 469.786930721024 
11 0 469.786930721024 
12 0 469.786930721024 
13 0 469.786930721024 
14 0 469.786930721024 
15 0 469.786930721024 
16 0 469.786930721024 
17 0 469.786930721024 
18 0 469.786930721024 
19 0 469.786930721024 
20 0 469.786930721024 
21 0 469.786930721024 
22 0 469.786930721024 
23 0 469.786930721024 
24 0 469.786930721024 
25 0 469.786930721024 
26 0 469.786930721024 
27 0 469.786930721024 
28 0 469.786930721024 
29 0 469.786930721024 
30 0 469.786930721024 
31 0 469.786930721024 
32 0 469.786930721024 
33 0 469.786930721024 
34 0 469.786930721024 
35 0 469.786930721024 
36 0 469.786930721024 
1 204.389898737964 473.278149599471 
2 204.389898737964 473.278149599471 
3 144.948379017005 473.278149599471 
4 144.91002066888 473.278149599471 
5 77.3275733444876 473.278149599471 
6 0 473.278149599471 
7 0 473.278149599471 
8 0 473.278149599471 
9 0 473.278149599471 
10 0 473.278149599471 
11 0 473.278149599471 
12 0 473.278149599471 
13 0 473.278149599471 
14 0 473.278149599471 
15 0 473.278149599471 
16 0 473.278149599471 
17 0 473.278149599471 
18 0 473.278149599471 
19 0 473.278149599471 
20 0 473.278149599471 
21 0 473.278149599471 
22 0 473.278149599471 
23 0 473.278149599471 
24 0 473.278149599471 
25 0 473.278149599471 
26 0 473.278149599471 
27 0 473.278149599471 
28 0 473.278149599471 
29 0 473.278149599471 
30 0 473.278149599471 
31 0 473.278149599471 
32 0 473.278149599471 
33 0 473.278149599471 
34 0 473.278149599471 
35 0 473.278149599471 
36 0 473.278149599471 
1 204.389898737964 477.086752012323 
2 204.389898737964 477.086752012323 
3 144.948379017005 477.086752012323 
4 144.91002066888 477.086752012323 
5 77.3275733444876 477.086752012323 
6 0 477.086752012323 
7 0 477.086752012323 
8 0 477.086752012323 
9 0 477.086752012323 
10 0 477.086752012323 
11 0 477.086752012323 
12 0 477.086752012323 
13 0 477.086752012323 
14 0 477.086752012323 
15 0 477.086752012323 
16 0 477.086752012323 
17 0 477.086752012323 
18 0 477.086752012323 
19 0 477.086752012323 
20 0 477.086752012323 
21 0 477.086752012323 
22 0 477.086752012323 
23 0 477.086752012323 
24 0 477.086752012323 
25 0 477.086752012323 
26 0 477.086752012323 
27 0 477.086752012323 
28 0 477.086752012323 
29 0 477.086752012323 
30 0 477.086752012323 
31 0 477.086752012323 
32 0 477.086752012323 
33 0 477.086752012323 
34 0 477.086752012323 
35 0 477.086752012323 
36 0 477.086752012323 
1 204.389898737964 497.575543359722 
2 204.389898737964 497.575543359722 
3 144.948379017005 497.575543359722 
4 144.91002066888 497.575543359722 
5 77.3275733444876 497.575543359722 
6 0 497.575543359722 
7 0 497.575543359722 
8 0 497.575543359722 
9 0 497.575543359722 
10 0 497.575543359722 
11 0 497.575543359722 
12 0 497.575543359722 
13 0 497.575543359722 
14 0 497.575543359722 
15 0 497.575543359722 
16 0 497.575543359722 
17 0 497.575543359722 
18 0 497.575543359722 
19 0 497.575543359722 
20 0 497.575543359722 
21 0 497.575543359722 
22 0 497.575543359722 
23 0 497.575543359722 
24 0 497.575543359722 
25 0 497.575543359722 
26 0 497.575543359722 
27 0 497.575543359722 
28 0 497.575543359722 
29 0 497.575543359722 
30 0 497.575543359722 
31 0 497.575543359722 
32 0 497.575543359722 
33 0 497.575543359722 
34 0 497.575543359722 
35 0 497.575543359722 
36 0 497.575543359722 
1 208.622051538386 500 
2 204.389898737964 500 
3 144.948379017005 500 
4 144.91002066888 500 
5 77.3275733444876 500 
6 0 500 
7 0 500 
8 0 500 
9 0 500 
10 0 500 
11 0 500 
12 0 500 
13 0 500 
14 0 500 
15 0 500 
16 0 500 
17 0 500 
18 0 500 
19 0 500 
20 0 500 
21 0 500 
22 0 500 
23 0 500 
24 0 500 
25 0 500 
26 0 500 
27 0 500 
28 0 500 
29 0 500 
30 0 500 
31 0 500 
32 0 500 
33 0 500 
34 0 500 
35 0 500 
36 0 500 
1 216.383150264515 501.656878164278 
2 204.389898737964 501.656878164278 
3 144.948379017005 501.656878164278 
4 144.91002066888 501.656878164278 
5 77.3275733444876 501.656878164278 
6 1.97657658090775 501.656878164278 
7 0 501.656878164278 
8 0 501.656878164278 
9 0 501.656878164278 
10 0 501.656878164278 
11 0 501.656878164278 
12 0 501.656878164278 
13 0 501.656878164278 
14 0 501.656878164278 
15 0 501.656878164278 
16 0 501.656878164278 
17 0 501.656878164278 
18 0 501.656878164278 
19 0 501.656878164278 
20 0 501.656878164278 
21 0 501.656878164278 
22 0 501.656878164278 
23 0 501.656878164278 
24 0 501.656878164278 
25 0 501.656878164278 
26 0 501.656878164278 
27 0 501.656878164278 
28 0 501.656878164278 
29 0 501.656878164278 
30 0 501.656878164278 
31 0 501.656878164278 
32 0 501.656878164278 
33 0 501.656878164278 
34 0 501.656878164278 
35 0 501.656878164278 
36 0 501.656878164278 
1 259.140868827656 506.295807920701 
2 204.389898737964 506.295807920701 
3 144.948379017005 506.295807920701 
4 144.91002066888 506.295807920701 
5 77.3275733444876 506.295807920701 
6 28.5387821095403 506.295807920701 
7 0 506.295807920701 
8 0 506.295807920701 
9 0 506.295807920701 
10 0 506.295807920701 
11 0 506.295807920701 
12 0 506.295807920701 
13 0 506.295807920701 
14 0 506.295807920701 
15 0 506.295807920701 
16 0 506.295807920701 
17 0 506.295807920701 
18 0 506.295807920701 
19 0 506.295807920701 
20 0 506.295807920701 
21 0 506.295807920701 
22 0 506.295807920701 
23 0 506.295807920701 
24 0 506.295807920701 
25 0 506.295807920701 
26 0 506.295807920701 
27 0 506.295807920701 
28 0 506.295807920701 
29 0 506.295807920701 
30 0 506.295807920701 
31 0 506.295807920701 
32 0 506.295807920701 
33 0 506.295807920701 
34 0 506.295807920701 
35 0 506.295807920701 
36 0 506.295807920701 
1 259.140868827656 509.223806824327 
2 204.389898737964 509.223806824327 
3 144.948379017005 509.223806824327 
4 144.91002066888 509.223806824327 
5 77.3275733444876 509.223806824327 
6 61.256600879397 509.223806824327 
7 0 509.223806824327 
8 0 509.223806824327 
9 0 509.223806824327 
10 0 509.223806824327 
11 0 509.223806824327 
12 0 509.223806824327 
13 0 509.223806824327 
14 0 509.223806824327 
15 0 509.223806824327 
16 0 509.223806824327 
17 0 509.223806824327 
18 0 509.223806824327 
19 0 509.223806824327 
20 0 509.223806824327 
21 0 509.223806824327 
22 0 509.223806824327 
23 0 509.223806824327 
24 0 509.223806824327 
25 0 509.223806824327 
26 0 509.223806824327 
27 0 509.223806824327 
28 0 509.223806824327 
29 0 509.223806824327 
30 0 509.223806824327 
31 0 509.223806824327 
32 0 509.223806824327 
33 0 509.223806824327 
34 0 509.223806824327 
35 0 509.223806824327 
36 0 509.223806824327 
1 259.140868827656 510.36336853648 
2 204.389898737964 510.36336853648 
3 144.948379017005 510.36336853648 
4 144.91002066888 510.36336853648 
5 77.3275733444876 510.36336853648 
6 77.3275733444876 510.36336853648 
7 0 510.36336853648 
8 0 510.36336853648 
9 0 510.36336853648 
10 0 510.36336853648 
11 0 510.36336853648 
12 0 510.36336853648 
13 0 510.36336853648 
14 0 510.36336853648 
15 0 510.36336853648 
16 0 510.36336853648 
17 0 510.36336853648 
18 0 510.36336853648 
19 0 510.36336853648 
20 0 510.36336853648 
21 0 510.36336853648 
22 0 510.36336853648 
23 0 510.36336853648 
24 0 510.36336853648 
25 0 510.36336853648 
26 0 510.36336853648 
27 0 510.36336853648 
28 0 510.36336853648 
29 0 510.36336853648 
30 0 510.36336853648 
31 0 510.36336853648 
32 0 510.36336853648 
33 0 510.36336853648 
34 0 510.36336853648 
35 0 510.36336853648 
36 0 510.36336853648 
1 259.140868827656 512.086752012322 
2 204.389898737964 512.086752012322 
3 144.948379017005 512.086752012322 
4 144.91002066888 512.086752012322 
5 77.3275733444876 512.086752012322 
6 77.3275733444876 512.086752012322 
7 0 512.086752012322 
8 0 512.086752012322 
9 0 512.086752012322 
10 0 512.086752012322 
11 0 512.086752012322 
12 0 512.086752012322 
13 0 512.086752012322 
14 0 512.086752012322 
15 0 512.086752012322 
16 0 512.086752012322 
17 0 512.086752012322 
18 0 512.086752012322 
19 0 512.086752012322 
20 0 512.086752012322 
21 0 512.086752012322 
22 0 512.086752012322 
23 0 512.086752012322 
24 0 512.086752012322 
25 0 512.086752012322 
26 0 512.086752012322 
27 0 512.086752012322 
28 0 512.086752012322 
29 0 512.086752012322 
30 0 512.086752012322 
31 0 512.086752012322 
32 0 512.086752012322 
33 0 512.086752012322 
34 0 512.086752012322 
35 0 512.086752012322 
36 0 512.086752012322 
1 259.140868827656 513.845304119284 
2 204.389898737964 513.845304119284 
3 147.174982986293 513.845304119284 
4 144.91002066888 513.845304119284 
5 77.3275733444876 513.845304119284 
6 77.3275733444876 513.845304119284 
7 0 513.845304119284 
8 0 513.845304119284 
9 0 513.845304119284 
10 0 513.845304119284 
11 0 513.845304119284 
12 0 513.845304119284 
13 0 513.845304119284 
14 0 513.845304119284 
15 0 513.845304119284 
16 0 513.845304119284 
17 0 513.845304119284 
18 0 513.845304119284 
19 0 513.845304119284 
20 0 513.845304119284 
21 0 513.845304119284 
22 0 513.845304119284 
23 0 513.845304119284 
24 0 513.845304119284 
25 0 513.845304119284 
26 0 513.845304119284 
27 0 513.845304119284 
28 0 513.845304119284 
29 0 513.845304119284 
30 0 513.845304119284 
31 0 513.845304119284 
32 0 513.845304119284 
33 0 513.845304119284 
34 0 513.845304119284 
35 0 513.845304119284 
36 0 513.845304119284 
1 259.140868827656 519.430199432452 
2 204.389898737964 519.430199432452 
3 183.775257425795 519.430199432452 
4 144.91002066888 519.430199432452 
5 77.3275733444876 519.430199432452 
6 77.3275733444876 519.430199432452 
7 0 519.430199432452 
8 0 519.430199432452 
9 0 519.430199432452 
10 0 519.430199432452 
11 0 519.430199432452 
12 0 519.430199432452 
13 0 519.430199432452 
14 0 519.430199432452 
15 0 519.430199432452 
16 0 519.430199432452 
17 0 519.430199432452 
18 0 519.430199432452 
19 0 519.430199432452 
20 0 519.430199432452 
21 0 519.430199432452 
22 0 519.430199432452 
23 0 519.430199432452 
24 0 519.430199432452 
25 0 519.430199432452 
26 0 519.430199432452 
27 0 519.430199432452 
28 0 519.430199432452 
29 0 519.430199432452 
30 0 519.430199432452 
31 0 519.430199432452 
32 0 519.430199432452 
33 0 519.430199432452 
34 0 519.430199432452 
35 0 519.430199432452 
36 0 519.430199432452 
1 259.140868827656 521.172876944278 
2 204.389898737964 521.172876944278 
3 204.389898737964 521.172876944278 
4 144.91002066888 521.172876944278 
5 77.3275733444876 521.172876944278 
6 77.3275733444876 521.172876944278 
7 0 521.172876944278 
8 0 521.172876944278 
9 0 521.172876944278 
10 0 521.172876944278 
11 0 521.172876944278 
12 0 521.172876944278 
13 0 521.172876944278 
14 0 521.172876944278 
15 0 521.172876944278 
16 0 521.172876944278 
17 0 521.172876944278 
18 0 521.172876944278 
19 0 521.172876944278 
20 0 521.172876944278 
21 0 521.172876944278 
22 0 521.172876944278 
23 0 521.172876944278 
24 0 521.172876944278 
25 0 521.172876944278 
26 0 521.172876944278 
27 0 521.172876944278 
28 0 521.172876944278 
29 0 521.172876944278 
30 0 521.172876944278 
31 0 521.172876944278 
32 0 521.172876944278 
33 0 521.172876944278 
34 0 521.172876944278 
35 0 521.172876944278 
36 0 521.172876944278 
1 259.140868827656 525.522812501362 
2 204.389898737964 525.522812501362 
3 204.389898737964 525.522812501362 
4 144.91002066888 525.522812501362 
5 77.3275733444876 525.522812501362 
6 77.3275733444876 525.522812501362 
7 0 525.522812501362 
8 0 525.522812501362 
9 0 525.522812501362 
10 0 525.522812501362 
11 0 525.522812501362 
12 0 525.522812501362 
13 0 525.522812501362 
14 0 525.522812501362 
15 0 525.522812501362 
16 0 525.522812501362 
17 0 525.522812501362 
18 0 525.522812501362 
19 0 525.522812501362 
20 0 525.522812501362 
21 0 525.522812501362 
22 0 525.522812501362 
23 0 525.522812501362 
24 0 525.522812501362 
25 0 525.522812501362 
26 0 525.522812501362 
27 0 525.522812501362 
28 0 525.522812501362 
29 0 525.522812501362 
30 0 525.522812501362 
31 0 525.522812501362 
32 0 525.522812501362 
33 0 525.522812501362 
34 0 525.522812501362 
35 0 525.522812501362 
36 0 525.522812501362 
1 259.140868827656 555.522812501362 
2 204.389898737964 555.522812501362 
3 204.389898737964 555.522812501362 
4 144.91002066888 555.522812501362 
5 77.3275733444876 555.522812501362 
6 77.3275733444876 555.522812501362 
7 0 555.522812501362 
8 0 555.522812501362 
9 0 555.522812501362 
10 0 555.522812501362 
11 0 555.522812501362 
12 0 555.522812501362 
13 0 555.522812501362 
14 0 555.522812501362 
15 0 555.522812501362 
16 0 555.522812501362 
17 0 555.522812501362 
18 0 555.522812501362 
19 0 555.522812501362 
20 0 555.522812501362 
21 0 555.522812501362 
22 0 555.522812501362 
23 0 555.522812501362 
24 0 555.522812501362 
25 0 555.522812501362 
26 0 555.522812501362 
27 0 555.522812501362 
28 0 555.522812501362 
29 0 555.522812501362 
30 0 555.522812501362 
31 0 555.522812501362 
32 0 555.522812501362 
33 0 555.522812501362 
34 0 555.522812501362 
35 0 555.522812501362 
36 0 555.522812501362 
1 259.140868827656 559.096455651944 
2 204.389898737964 559.096455651944 
3 204.389898737964 559.096455651944 
4 144.91002066888 559.096455651944 
5 86.5226396092317 559.096455651944 
6 77.3275733444876 559.096455651944 
7 0 559.096455651944 
8 0 559.096455651944 
9 0 559.096455651944 
10 0 559.096455651944 
11 0 559.096455651944 
12 0 559.096455651944 
13 0 559.096455651944 
14 0 559.096455651944 
15 0 559.096455651944 
16 0 559.096455651944 
17 0 559.096455651944 
18 0 559.096455651944 
19 0 559.096455651944 
20 0 559.096455651944 
21 0 559.096455651944 
22 0 559.096455651944 
23 0 559.096455651944 
24 0 559.096455651944 
25 0 559.096455651944 
26 0 559.096455651944 
27 0 559.096455651944 
28 0 559.096455651944 
29 0 559.096455651944 
30 0 559.096455651944 
31 0 559.096455651944 
32 0 559.096455651944 
33 0 559.096455651944 
34 0 559.096455651944 
35 0 559.096455651944 
36 0 559.096455651944 
1 259.140868827656 562.234070569832 
2 204.389898737964 562.234070569832 
3 204.389898737964 562.234070569832 
4 144.91002066888 562.234070569832 
5 109.75708244484 562.234070569832 
6 77.3275733444876 562.234070569832 
7 0 562.234070569832 
8 0 562.234070569832 
9 0 562.234070569832 
10 0 562.234070569832 
11 0 562.234070569832 
12 0 562.234070569832 
13 0 562.234070569832 
14 0 562.234070569832 
15 0 562.234070569832 
16 0 562.234070569832 
17 0 562.234070569832 
18 0 562.234070569832 
19 0 562.234070569832 
20 0 562.234070569832 
21 0 562.234070569832 
22 0 562.234070569832 
23 0 562.234070569832 
24 0 562.234070569832 
25 0 562.234070569832 
26 0 562.234070569832 
27 0 562.234070569832 
28 0 562.234070569832 
29 0 562.234070569832 
30 0 562.234070569832 
31 0 562.234070569832 
32 0 562.234070569832 
33 0 562.234070569832 
34 0 562.234070569832 
35 0 562.234070569832 
36 0 562.234070569832 
1 259.140868827656 564.180693038918 
2 204.389898737964 564.180693038918 
3 204.389898737964 564.180693038918 
4 144.91002066888 564.180693038918 
5 131.297978034352 564.180693038918 
6 77.3275733444876 564.180693038918 
7 0 564.180693038918 
8 0 564.180693038918 
9 0 564.180693038918 
10 0 564.180693038918 
11 0 564.180693038918 
12 0 564.180693038918 
13 0 564.180693038918 
14 0 564.180693038918 
15 0 564.180693038918 
16 0 564.180693038918 
17 0 564.180693038918 
18 0 564.180693038918 
19 0 564.180693038918 
20 0 564.180693038918 
21 0 564.180693038918 
22 0 564.180693038918 
23 0 564.180693038918 
24 0 564.180693038918 
25 0 564.180693038918 
26 0 564.180693038918 
27 0 564.180693038918 
28 0 564.180693038918 
29 0 564.180693038918 
30 0 564.180693038918 
31 0 564.180693038918 
32 0 564.180693038918 
33 0 564.180693038918 
34 0 564.180693038918 
35 0 564.180693038918 
36 0 564.180693038918 
1 259.140868827656 565.213931407674 
2 204.389898737964 565.213931407674 
3 204.389898737964 565.213931407674 
4 144.91002066888 565.213931407674 
5 144.948379017005 565.213931407674 
6 77.3275733444876 565.213931407674 
7 0 565.213931407674 
8 0 565.213931407674 
9 0 565.213931407674 
10 0 565.213931407674 
11 0 565.213931407674 
12 0 565.213931407674 
13 0 565.213931407674 
14 0 565.213931407674 
15 0 565.213931407674 
16 0 565.213931407674 
17 0 565.213931407674 
18 0 565.213931407674 
19 0 565.213931407674 
20 0 565.213931407674 
21 0 565.213931407674 
22 0 565.213931407674 
23 0 565.213931407674 
24 0 565.213931407674 
25 0 565.213931407674 
26 0 565.213931407674 
27 0 565.213931407674 
28 0 565.213931407674 
29 0 565.213931407674 
30 0 565.213931407674 
31 0 565.213931407674 
32 0 565.213931407674 
33 0 565.213931407674 
34 0 565.213931407674 
35 0 565.213931407674 
36 0 565.213931407674 
1 259.140868827656 570.344264915942 
2 204.389898737964 570.344264915942 
3 204.389898737964 570.344264915942 
4 144.91002066888 570.344264915942 
5 144.948379017005 570.344264915942 
6 77.3275733444876 570.344264915942 
7 0 570.344264915942 
8 0 570.344264915942 
9 0 570.344264915942 
10 0 570.344264915942 
11 0 570.344264915942 
12 0 570.344264915942 
13 0 570.344264915942 
14 0 570.344264915942 
15 0 570.344264915942 
16 0 570.344264915942 
17 0 570.344264915942 
18 0 570.344264915942 
19 0 570.344264915942 
20 0 570.344264915942 
21 0 570.344264915942 
22 0 570.344264915942 
23 0 570.344264915942 
24 0 570.344264915942 
25 0 570.344264915942 
26 0 570.344264915942 
27 0 570.344264915942 
28 0 570.344264915942 
29 0 570.344264915942 
30 0 570.344264915942 
31 0 570.344264915942 
32 0 570.344264915942 
33 0 570.344264915942 
34 0 570.344264915942 
35 0 570.344264915942 
36 0 570.344264915942 
1 259.140868827656 574.599773761617 
2 204.389898737964 574.599773761617 
3 204.389898737964 574.599773761617 
4 144.91002066888 574.599773761617 
5 144.948379017005 574.599773761617 
6 77.3275733444876 574.599773761617 
7 0 574.599773761617 
8 0 574.599773761617 
9 0 574.599773761617 
10 0 574.599773761617 
11 0 574.599773761617 
12 0 574.599773761617 
13 0 574.599773761617 
14 0 574.599773761617 
15 0 574.599773761617 
16 0 574.599773761617 
17 0 574.599773761617 
18 0 574.599773761617 
19 0 574.599773761617 
20 0 574.599773761617 
21 0 574.599773761617 
22 0 574.599773761617 
23 0 574.599773761617 
24 0 574.599773761617 
25 0 574.599773761617 
26 0 574.599773761617 
27 0 574.599773761617 
28 0 574.599773761617 
29 0 574.599773761617 
30 0 574.599773761617 
31 0 574.599773761617 
32 0 574.599773761617 
33 0 574.599773761617 
34 0 574.599773761617 
35 0 574.599773761617 
36 0 574.599773761617 
1 259.140868827656 576.870345898809 
2 204.389898737964 576.870345898809 
3 204.389898737964 576.870345898809 
4 144.91002066888 576.870345898809 
5 144.948379017005 576.870345898809 
6 77.3275733444876 576.870345898809 
7 0 576.870345898809 
8 0 576.870345898809 
9 0 576.870345898809 
10 0 576.870345898809 
11 0 576.870345898809 
12 0 576.870345898809 
13 0 576.870345898809 
14 0 576.870345898809 
15 0 576.870345898809 
16 0 576.870345898809 
17 0 576.870345898809 
18 0 576.870345898809 
19 0 576.870345898809 
20 0 576.870345898809 
21 0 576.870345898809 
22 0 576.870345898809 
23 0 576.870345898809 
24 0 576.870345898809 
25 0 576.870345898809 
26 0 576.870345898809 
27 0 576.870345898809 
28 0 576.870345898809 
29 0 576.870345898809 
30 0 576.870345898809 
31 0 576.870345898809 
32 0 576.870345898809 
33 0 576.870345898809 
34 0 576.870345898809 
35 0 576.870345898809 
36 0 576.870345898809 
1 259.140868827656 600 
2 204.389898737964 600 
3 204.389898737964 600 
4 144.91002066888 600 
5 144.948379017005 600 
6 77.3275733444876 600 
7 0 600 
8 0 600 
9 0 600 
10 0 600 
11 0 600 
12 0 600 
13 0 600 
14 0 600 
15 0 600 
16 0 600 
17 0 600 
18 0 600 
19 0 600 
20 0 600 
21 0 600 
22 0 600 
23 0 600 
24 0 600 
25 0 600 
26 0 600 
27 0 600 
28 0 600 
29 0 600 
30 0 600 
31 0 600 
32 0 600 
33 0 600 
34 0 600 
35 0 600 
36 0 600 
1 259.140868827656 601.656878164278 
2 204.389898737964 601.656878164278 
3 204.389898737964 601.656878164278 
4 144.91002066888 601.656878164278 
5 144.948379017005 601.656878164278 
6 77.3275733444876 601.656878164278 
7 1.97657658090808 601.656878164278 
8 0 601.656878164278 
9 0 601.656878164278 
10 0 601.656878164278 
11 0 601.656878164278 
12 0 601.656878164278 
13 0 601.656878164278 
14 0 601.656878164278 
15 0 601.656878164278 
16 0 601.656878164278 
17 0 601.656878164278 
18 0 601.656878164278 
19 0 601.656878164278 
20 0 601.656878164278 
21 0 601.656878164278 
22 0 601.656878164278 
23 0 601.656878164278 
24 0 601.656878164278 
25 0 601.656878164278 
26 0 601.656878164278 
27 0 601.656878164278 
28 0 601.656878164278 
29 0 601.656878164278 
30 0 601.656878164278 
31 0 601.656878164278 
32 0 601.656878164278 
33 0 601.656878164278 
34 0 601.656878164278 
35 0 601.656878164278 
36 0 601.656878164278 
1 259.140868827656 606.870345898809 
2 204.389898737964 606.870345898809 
3 204.389898737964 606.870345898809 
4 144.91002066888 606.870345898809 
5 144.948379017005 606.870345898809 
6 77.3275733444876 606.870345898809 
7 33.9851899938842 606.870345898809 
8 0 606.870345898809 
9 0 606.870345898809 
10 0 606.870345898809 
11 0 606.870345898809 
12 0 606.870345898809 
13 0 606.870345898809 
14 0 606.870345898809 
15 0 606.870345898809 
16 0 606.870345898809 
17 0 606.870345898809 
18 0 606.870345898809 
19 0 606.870345898809 
20 0 606.870345898809 
21 0 606.870345898809 
22 0 606.870345898809 
23 0 606.870345898809 
24 0 606.870345898809 
25 0 606.870345898809 
26 0 606.870345898809 
27 0 606.870345898809 
28 0 606.870345898809 
29 0 606.870345898809 
30 0 606.870345898809 
31 0 606.870345898809 
32 0 606.870345898809 
33 0 606.870345898809 
34 0 606.870345898809 
35 0 606.870345898809 
36 0 606.870345898809 
1 259.140868827656 609.599773761617 
2 217.866649162741 609.599773761617 
3 204.389898737964 609.599773761617 
4 144.91002066888 609.599773761617 
5 144.948379017005 609.599773761617 
6 77.3275733444876 609.599773761617 
7 66.3520725174406 609.599773761617 
8 0 609.599773761617 
9 0 609.599773761617 
10 0 609.599773761617 
11 0 609.599773761617 
12 0 609.599773761617 
13 0 609.599773761617 
14 0 609.599773761617 
15 0 609.599773761617 
16 0 609.599773761617 
17 0 609.599773761617 
18 0 609.599773761617 
19 0 609.599773761617 
20 0 609.599773761617 
21 0 609.599773761617 
22 0 609.599773761617 
23 0 609.599773761617 
24 0 609.599773761617 
25 0 609.599773761617 
26 0 609.599773761617 
27 0 609.599773761617 
28 0 609.599773761617 
29 0 609.599773761617 
30 0 609.599773761617 
31 0 609.599773761617 
32 0 609.599773761617 
33 0 609.599773761617 
34 0 609.599773761617 
35 0 609.599773761617 
36 0 609.599773761617 
1 259.140868827656 613.526453971431 
2 256.073134581589 613.526453971431 
3 204.389898737964 613.526453971431 
4 164.745612834318 613.526453971431 
5 144.948379017005 613.526453971431 
6 77.3275733444876 613.526453971431 
7 66.3520725174406 613.526453971431 
8 0 613.526453971431 
9 0 613.526453971431 
10 0 613.526453971431 
11 0 613.526453971431 
12 0 613.526453971431 
13 0 613.526453971431 
14 0 613.526453971431 
15 0 613.526453971431 
16 0 613.526453971431 
17 0 613.526453971431 
18 0 613.526453971431 
19 0 613.526453971431 
20 0 613.526453971431 
21 0 613.526453971431 
22 0 613.526453971431 
23 0 613.526453971431 
24 0 613.526453971431 
25 0 613.526453971431 
26 0 613.526453971431 
27 0 613.526453971431 
28 0 613.526453971431 
29 0 613.526453971431 
30 0 613.526453971431 
31 0 613.526453971431 
32 0 613.526453971431 
33 0 613.526453971431 
34 0 613.526453971431 
35 0 613.526453971431 
36 0 613.526453971431 
1 259.140868827656 615.09576579544 
2 256.073134581589 615.09576579544 
3 204.389898737964 615.09576579544 
4 178.882924562933 615.09576579544 
5 144.948379017005 615.09576579544 
6 77.3275733444876 615.09576579544 
7 66.3520725174406 615.09576579544 
8 0 615.09576579544 
9 0 615.09576579544 
10 0 615.09576579544 
11 0 615.09576579544 
12 0 615.09576579544 
13 0 615.09576579544 
14 0 615.09576579544 
15 0 615.09576579544 
16 0 615.09576579544 
17 0 615.09576579544 
18 0 615.09576579544 
19 0 615.09576579544 
20 0 615.09576579544 
21 0 615.09576579544 
22 0 615.09576579544 
23 0 615.09576579544 
24 0 615.09576579544 
25 0 615.09576579544 
26 0 615.09576579544 
27 0 615.09576579544 
28 0 615.09576579544 
29 0 615.09576579544 
30 0 615.09576579544 
31 0 615.09576579544 
32 0 615.09576579544 
33 0 615.09576579544 
34 0 615.09576579544 
35 0 615.09576579544 
36 0 615.09576579544 
1 259.140868827656 617.059278608289 
2 256.073134581589 617.059278608289 
3 204.389898737964 617.059278608289 
4 201.565895075142 617.059278608289 
5 144.948379017005 617.059278608289 
6 77.3275733444876 617.059278608289 
7 66.3520725174406 617.059278608289 
8 0 617.059278608289 
9 0 617.059278608289 
10 0 617.059278608289 
11 0 617.059278608289 
12 0 617.059278608289 
13 0 617.059278608289 
14 0 617.059278608289 
15 0 617.059278608289 
16 0 617.059278608289 
17 0 617.059278608289 
18 0 617.059278608289 
19 0 617.059278608289 
20 0 617.059278608289 
21 0 617.059278608289 
22 0 617.059278608289 
23 0 617.059278608289 
24 0 617.059278608289 
25 0 617.059278608289 
26 0 617.059278608289 
27 0 617.059278608289 
28 0 617.059278608289 
29 0 617.059278608289 
30 0 617.059278608289 
31 0 617.059278608289 
32 0 617.059278608289 
33 0 617.059278608289 
34 0 617.059278608289 
35 0 617.059278608289 
36 0 617.059278608289 
1 259.140868827656 620.457407524753 
2 256.073134581589 620.457407524753 
3 204.389898737964 620.457407524753 
4 201.565895075142 620.457407524753 
5 144.948379017005 620.457407524753 
6 77.3275733444876 620.457407524753 
7 66.3520725174406 620.457407524753 
8 0 620.457407524753 
9 0 620.457407524753 
10 0 620.457407524753 
11 0 620.457407524753 
12 0 620.457407524753 
13 0 620.457407524753 
14 0 620.457407524753 
15 0 620.457407524753 
16 0 620.457407524753 
17 0 620.457407524753 
18 0 620.457407524753 
19 0 620.457407524753 
20 0 620.457407524753 
21 0 620.457407524753 
22 0 620.457407524753 
23 0 620.457407524753 
24 0 620.457407524753 
25 0 620.457407524753 
26 0 620.457407524753 
27 0 620.457407524753 
28 0 620.457407524753 
29 0 620.457407524753 
30 0 620.457407524753 
31 0 620.457407524753 
32 0 620.457407524753 
33 0 620.457407524753 
34 0 620.457407524753 
35 0 620.457407524753 
36 0 620.457407524753 
1 259.140868827656 623.061709792445 
2 256.073134581589 623.061709792445 
3 204.389898737964 623.061709792445 
4 201.565895075142 623.061709792445 
5 144.948379017005 623.061709792445 
6 77.3275733444876 623.061709792445 
7 66.3520725174406 623.061709792445 
8 0 623.061709792445 
9 0 623.061709792445 
10 0 623.061709792445 
11 0 623.061709792445 
12 0 623.061709792445 
13 0 623.061709792445 
14 0 623.061709792445 
15 0 623.061709792445 
16 0 623.061709792445 
17 0 623.061709792445 
18 0 623.061709792445 
19 0 623.061709792445 
20 0 623.061709792445 
21 0 623.061709792445 
22 0 623.061709792445 
23 0 623.061709792445 
24 0 623.061709792445 
25 0 623.061709792445 
26 0 623.061709792445 
27 0 623.061709792445 
28 0 623.061709792445 
29 0 623.061709792445 
30 0 623.061709792445 
31 0 623.061709792445 
32 0 623.061709792445 
33 0 623.061709792445 
34 0 623.061709792445 
35 0 623.061709792445 
36 0 623.061709792445 
1 259.140868827656 624.974319104586 
2 256.073134581589 624.974319104586 
3 204.389898737964 624.974319104586 
4 201.565895075142 624.974319104586 
5 144.948379017005 624.974319104586 
6 77.3275733444876 624.974319104586 
7 66.3520725174406 624.974319104586 
8 0 624.974319104586 
9 0 624.974319104586 
10 0 624.974319104586 
11 0 624.974319104586 
12 0 624.974319104586 
13 0 624.974319104586 
14 0 624.974319104586 
15 0 624.974319104586 
16 0 624.974319104586 
17 0 624.974319104586 
18 0 624.974319104586 
19 0 624.974319104586 
20 0 624.974319104586 
21 0 624.974319104586 
22 0 624.974319104586 
23 0 624.974319104586 
24 0 624.974319104586 
25 0 624.974319104586 
26 0 624.974319104586 
27 0 624.974319104586 
28 0 624.974319104586 
29 0 624.974319104586 
30 0 624.974319104586 
31 0 624.974319104586 
32 0 624.974319104586 
33 0 624.974319104586 
34 0 624.974319104586 
35 0 624.974319104586 
36 0 624.974319104586 
1 259.140868827656 630.921724997928 
2 256.073134581589 630.921724997928 
3 204.389898737964 630.921724997928 
4 201.565895075142 630.921724997928 
5 144.948379017005 630.921724997928 
6 77.3275733444876 630.921724997928 
7 66.3520725174406 630.921724997928 
8 0 630.921724997928 
9 0 630.921724997928 
10 0 630.921724997928 
11 0 630.921724997928 
12 0 630.921724997928 
13 0 630.921724997928 
14 0 630.921724997928 
15 0 630.921724997928 
16 0 630.921724997928 
17 0 630.921724997928 
18 0 630.921724997928 
19 0 630.921724997928 
20 0 630.921724997928 
21 0 630.921724997928 
22 0 630.921724997928 
23 0 630.921724997928 
24 0 630.921724997928 
25 0 630.921724997928 
26 0 630.921724997928 
27 0 630.921724997928 
28 0 630.921724997928 
29 0 630.921724997928 
30 0 630.921724997928 
31 0 630.921724997928 
32 0 630.921724997928 
33 0 630.921724997928 
34 0 630.921724997928 
35 0 630.921724997928 
36 0 630.921724997928 
1 259.140868827656 654.974319104586 
2 256.073134581589 654.974319104586 
3 204.389898737964 654.974319104586 
4 201.565895075142 654.974319104586 
5 144.948379017005 654.974319104586 
6 77.3275733444876 654.974319104586 
7 66.3520725174406 654.974319104586 
8 0 654.974319104586 
9 0 654.974319104586 
10 0 654.974319104586 
11 0 654.974319104586 
12 0 654.974319104586 
13 0 654.974319104586 
14 0 654.974319104586 
15 0 654.974319104586 
16 0 654.974319104586 
17 0 654.974319104586 
18 0 654.974319104586 
19 0 654.974319104586 
20 0 654.974319104586 
21 0 654.974319104586 
22 0 654.974319104586 
23 0 654.974319104586 
24 0 654.974319104586 
25 0 654.974319104586 
26 0 654.974319104586 
27 0 654.974319104586 
28 0 654.974319104586 
29 0 654.974319104586 
30 0 654.974319104586 
31 0 654.974319104586 
32 0 654.974319104586 
33 0 654.974319104586 
34 0 654.974319104586 
35 0 654.974319104586 
36 0 654.974319104586 
1 259.140868827656 657.078143072608 
2 256.073134581589 657.078143072608 
3 204.389898737964 657.078143072608 
4 201.565895075142 657.078143072608 
5 144.948379017005 657.078143072608 
6 80.5143475521543 657.078143072608 
7 66.3520725174406 657.078143072608 
8 0 657.078143072608 
9 0 657.078143072608 
10 0 657.078143072608 
11 0 657.078143072608 
12 0 657.078143072608 
13 0 657.078143072608 
14 0 657.078143072608 
15 0 657.078143072608 
16 0 657.078143072608 
17 0 657.078143072608 
18 0 657.078143072608 
19 0 657.078143072608 
20 0 657.078143072608 
21 0 657.078143072608 
22 0 657.078143072608 
23 0 657.078143072608 
24 0 657.078143072608 
25 0 657.078143072608 
26 0 657.078143072608 
27 0 657.078143072608 
28 0 657.078143072608 
29 0 657.078143072608 
30 0 657.078143072608 
31 0 657.078143072608 
32 0 657.078143072608 
33 0 657.078143072608 
34 0 657.078143072608 
35 0 657.078143072608 
36 0 657.078143072608 
1 259.140868827656 658.569631528757 
2 256.073134581589 658.569631528757 
3 204.389898737964 658.569631528757 
4 201.565895075142 658.569631528757 
5 144.948379017005 658.569631528757 
6 86.6344887722161 658.569631528757 
7 66.3520725174406 658.569631528757 
8 0 658.569631528757 
9 0 658.569631528757 
10 0 658.569631528757 
11 0 658.569631528757 
12 0 658.569631528757 
13 0 658.569631528757 
14 0 658.569631528757 
15 0 658.569631528757 
16 0 658.569631528757 
17 0 658.569631528757 
18 0 658.569631528757 
19 0 658.569631528757 
20 0 658.569631528757 
21 0 658.569631528757 
22 0 658.569631528757 
23 0 658.569631528757 
24 0 658.569631528757 
25 0 658.569631528757 
26 0 658.569631528757 
27 0 658.569631528757 
28 0 658.569631528757 
29 0 658.569631528757 
30 0 658.569631528757 
31 0 658.569631528757 
32 0 658.569631528757 
33 0 658.569631528757 
34 0 658.569631528757 
35 0 658.569631528757 
36 0 658.569631528757 
1 259.140868827656 660.921724997928 
2 256.073134581589 660.921724997928 
3 204.389898737964 660.921724997928 
4 201.565895075142 660.921724997928 
5 144.948379017005 660.921724997928 
6 102.7951518838 660.921724997928 
7 66.3520725174406 660.921724997928 
8 0 660.921724997928 
9 0 660.921724997928 
10 0 660.921724997928 
11 0 660.921724997928 
12 0 660.921724997928 
13 0 660.921724997928 
14 0 660.921724997928 
15 0 660.921724997928 
16 0 660.921724997928 
17 0 660.921724997928 
18 0 660.921724997928 
19 0 660.921724997928 
20 0 660.921724997928 
21 0 660.921724997928 
22 0 660.921724997928 
23 0 660.921724997928 
24 0 660.921724997928 
25 0 660.921724997928 
26 0 660.921724997928 
27 0 660.921724997928 
28 0 660.921724997928 
29 0 660.921724997928 
30 0 660.921724997928 
31 0 660.921724997928 
32 0 660.921724997928 
33 0 660.921724997928 
34 0 660.921724997928 
35 0 660.921724997928 
36 0 660.921724997928 
1 260.521674515681 662.306566388778 
2 256.073134581589 662.306566388778 
3 204.389898737964 662.306566388778 
4 201.565895075142 662.306566388778 
5 144.948379017005 662.306566388778 
6 116.036105514797 662.306566388778 
7 66.3520725174406 662.306566388778 
8 0 662.306566388778 
9 0 662.306566388778 
10 0 662.306566388778 
11 0 662.306566388778 
12 0 662.306566388778 
13 0 662.306566388778 
14 0 662.306566388778 
15 0 662.306566388778 
16 0 662.306566388778 
17 0 662.306566388778 
18 0 662.306566388778 
19 0 662.306566388778 
20 0 662.306566388778 
21 0 662.306566388778 
22 0 662.306566388778 
23 0 662.306566388778 
24 0 662.306566388778 
25 0 662.306566388778 
26 0 662.306566388778 
27 0 662.306566388778 
28 0 662.306566388778 
29 0 662.306566388778 
30 0 662.306566388778 
31 0 662.306566388778 
32 0 662.306566388778 
33 0 662.306566388778 
34 0 662.306566388778 
35 0 662.306566388778 
36 0 662.306566388778 
1 263.282734841512 663.320181102573 
2 256.073134581589 663.320181102573 
3 204.389898737964 663.320181102573 
4 201.565895075142 663.320181102573 
5 144.948379017005 663.320181102573 
6 127.478030336891 663.320181102573 
7 66.3520725174406 663.320181102573 
8 0 663.320181102573 
9 0 663.320181102573 
10 0 663.320181102573 
11 0 663.320181102573 
12 0 663.320181102573 
13 0 663.320181102573 
14 0 663.320181102573 
15 0 663.320181102573 
16 0 663.320181102573 
17 0 663.320181102573 
18 0 663.320181102573 
19 0 663.320181102573 
20 0 663.320181102573 
21 0 663.320181102573 
22 0 663.320181102573 
23 0 663.320181102573 
24 0 663.320181102573 
25 0 663.320181102573 
26 0 663.320181102573 
27 0 663.320181102573 
28 0 663.320181102573 
29 0 663.320181102573 
30 0 663.320181102573 
31 0 663.320181102573 
32 0 663.320181102573 
33 0 663.320181102573 
34 0 663.320181102573 
35 0 663.320181102573 
36 0 663.320181102573 
1 269.231947556562 664.665438010898 
2 256.073134581589 664.665438010898 
3 204.389898737964 664.665438010898 
4 201.565895075142 664.665438010898 
5 144.948379017005 664.665438010898 
6 144.948379017005 664.665438010898 
7 66.3520725174406 664.665438010898 
8 0 664.665438010898 
9 0 664.665438010898 
10 0 664.665438010898 
11 0 664.665438010898 
12 0 664.665438010898 
13 0 664.665438010898 
14 0 664.665438010898 
15 0 664.665438010898 
16 0 664.665438010898 
17 0 664.665438010898 
18 0 664.665438010898 
19 0 664.665438010898 
20 0 664.665438010898 
21 0 664.665438010898 
22 0 664.665438010898 
23 0 664.665438010898 
24 0 664.665438010898 
25 0 664.665438010898 
26 0 664.665438010898 
27 0 664.665438010898 
28 0 664.665438010898 
29 0 664.665438010898 
30 0 664.665438010898 
31 0 664.665438010898 
32 0 664.665438010898 
33 0 664.665438010898 
34 0 664.665438010898 
35 0 664.665438010898 
36 0 664.665438010898 
1 278.26907338717 666.076038800666 
2 256.073134581589 666.076038800666 
3 204.389898737964 666.076038800666 
4 201.565895075142 666.076038800666 
5 144.948379017005 666.076038800666 
6 144.948379017005 666.076038800666 
7 66.3520725174406 666.076038800666 
8 0 666.076038800666 
9 0 666.076038800666 
10 0 666.076038800666 
11 0 666.076038800666 
12 0 666.076038800666 
13 0 666.076038800666 
14 0 666.076038800666 
15 0 666.076038800666 
16 0 666.076038800666 
17 0 666.076038800666 
18 0 666.076038800666 
19 0 666.076038800666 
20 0 666.076038800666 
21 0 666.076038800666 
22 0 666.076038800666 
23 0 666.076038800666 
24 0 666.076038800666 
25 0 666.076038800666 
26 0 666.076038800666 
27 0 666.076038800666 
28 0 666.076038800666 
29 0 666.076038800666 
30 0 666.076038800666 
31 0 666.076038800666 
32 0 666.076038800666 
33 0 666.076038800666 
34 0 666.076038800666 
35 0 666.076038800666 
36 0 666.076038800666 
1 293.044771782166 667.783849603579 
2 256.073134581589 667.783849603579 
3 204.389898737964 667.783849603579 
4 201.565895075142 667.783849603579 
5 144.948379017005 667.783849603579 
6 144.948379017005 667.783849603579 
7 66.3520725174406 667.783849603579 
8 0 667.783849603579 
9 0 667.783849603579 
10 0 667.783849603579 
11 0 667.783849603579 
12 0 667.783849603579 
13 0 667.783849603579 
14 0 667.783849603579 
15 0 667.783849603579 
16 0 667.783849603579 
17 0 667.783849603579 
18 0 667.783849603579 
19 0 667.783849603579 
20 0 667.783849603579 
21 0 667.783849603579 
22 0 667.783849603579 
23 0 667.783849603579 
24 0 667.783849603579 
25 0 667.783849603579 
26 0 667.783849603579 
27 0 667.783849603579 
28 0 667.783849603579 
29 0 667.783849603579 
30 0 667.783849603579 
31 0 667.783849603579 
32 0 667.783849603579 
33 0 667.783849603579 
34 0 667.783849603579 
35 0 667.783849603579 
36 0 667.783849603579 
1 303.328478332609 668.755732903718 
2 256.073134581589 668.755732903718 
3 204.389898737964 668.755732903718 
4 201.565895075142 668.755732903718 
5 144.948379017005 668.755732903718 
6 144.948379017005 668.755732903718 
7 66.3520725174406 668.755732903718 
8 0 668.755732903718 
9 0 668.755732903718 
10 0 668.755732903718 
11 0 668.755732903718 
12 0 668.755732903718 
13 0 668.755732903718 
14 0 668.755732903718 
15 0 668.755732903718 
16 0 668.755732903718 
17 0 668.755732903718 
18 0 668.755732903718 
19 0 668.755732903718 
20 0 668.755732903718 
21 0 668.755732903718 
22 0 668.755732903718 
23 0 668.755732903718 
24 0 668.755732903718 
25 0 668.755732903718 
26 0 668.755732903718 
27 0 668.755732903718 
28 0 668.755732903718 
29 0 668.755732903718 
30 0 668.755732903718 
31 0 668.755732903718 
32 0 668.755732903718 
33 0 668.755732903718 
34 0 668.755732903718 
35 0 668.755732903718 
36 0 668.755732903718 
1 303.328478332609 673.281615261619 
2 256.073134581589 673.281615261619 
3 204.389898737964 673.281615261619 
4 201.565895075142 673.281615261619 
5 144.948379017005 673.281615261619 
6 144.948379017005 673.281615261619 
7 66.3520725174406 673.281615261619 
8 0 673.281615261619 
9 0 673.281615261619 
10 0 673.281615261619 
11 0 673.281615261619 
12 0 673.281615261619 
13 0 673.281615261619 
14 0 673.281615261619 
15 0 673.281615261619 
16 0 673.281615261619 
17 0 673.281615261619 
18 0 673.281615261619 
19 0 673.281615261619 
20 0 673.281615261619 
21 0 673.281615261619 
22 0 673.281615261619 
23 0 673.281615261619 
24 0 673.281615261619 
25 0 673.281615261619 
26 0 673.281615261619 
27 0 673.281615261619 
28 0 673.281615261619 
29 0 673.281615261619 
30 0 673.281615261619 
31 0 673.281615261619 
32 0 673.281615261619 
33 0 673.281615261619 
34 0 673.281615261619 
35 0 673.281615261619 
36 0 673.281615261619 
1 303.328478332609 677.033729334142 
2 256.073134581589 677.033729334142 
3 204.389898737964 677.033729334142 
4 201.565895075142 677.033729334142 
5 144.948379017005 677.033729334142 
6 144.948379017005 677.033729334142 
7 66.3520725174406 677.033729334142 
8 0 677.033729334142 
9 0 677.033729334142 
10 0 677.033729334142 
11 0 677.033729334142 
12 0 677.033729334142 
13 0 677.033729334142 
14 0 677.033729334142 
15 0 677.033729334142 
16 0 677.033729334142 
17 0 677.033729334142 
18 0 677.033729334142 
19 0 677.033729334142 
20 0 677.033729334142 
21 0 677.033729334142 
22 0 677.033729334142 
23 0 677.033729334142 
24 0 677.033729334142 
25 0 677.033729334142 
26 0 677.033729334142 
27 0 677.033729334142 
28 0 677.033729334142 
29 0 677.033729334142 
30 0 677.033729334142 
31 0 677.033729334142 
32 0 677.033729334142 
33 0 677.033729334142 
34 0 677.033729334142 
35 0 677.033729334142 
36 0 677.033729334142 
1 303.328478332609 678.926151243059 
2 256.073134581589 678.926151243059 
3 204.389898737964 678.926151243059 
4 201.565895075142 678.926151243059 
5 144.948379017005 678.926151243059 
6 144.948379017005 678.926151243059 
7 66.3520725174406 678.926151243059 
8 0 678.926151243059 
9 0 678.926151243059 
10 0 678.926151243059 
11 0 678.926151243059 
12 0 678.926151243059 
13 0 678.926151243059 
14 0 678.926151243059 
15 0 678.926151243059 
16 0 678.926151243059 
17 0 678.926151243059 
18 0 678.926151243059 
19 0 678.926151243059 
20 0 678.926151243059 
21 0 678.926151243059 
22 0 678.926151243059 
23 0 678.926151243059 
24 0 678.926151243059 
25 0 678.926151243059 
26 0 678.926151243059 
27 0 678.926151243059 
28 0 678.926151243059 
29 0 678.926151243059 
30 0 678.926151243059 
31 0 678.926151243059 
32 0 678.926151243059 
33 0 678.926151243059 
34 0 678.926151243059 
35 0 678.926151243059 
36 0 678.926151243059 
1 303.328478332609 700 
2 256.073134581589 700 
3 204.389898737964 700 
4 201.565895075142 700 
5 144.948379017005 700 
6 144.948379017005 700 
7 66.3520725174406 700 
8 0 700 
9 0 700 
10 0 700 
11 0 700 
12 0 700 
13 0 700 
14 0 700 
15 0 700 
16 0 700 
17 0 700 
18 0 700 
19 0 700 
20 0 700 
21 0 700 
22 0 700 
23 0 700 
24 0 700 
25 0 700 
26 0 700 
27 0 700 
28 0 700 
29 0 700 
30 0 700 
31 0 700 
32 0 700 
33 0 700 
34 0 700 
35 0 700 
36 0 700 
1 303.328478332609 708.926151243059 
2 256.073134581589 708.926151243059 
3 204.389898737964 708.926151243059 
4 201.565895075142 708.926151243059 
5 144.948379017005 708.926151243059 
6 144.948379017005 708.926151243059 
7 66.3520725174406 708.926151243059 
8 57.3668467300502 708.926151243059 
9 0 708.926151243059 
10 0 708.926151243059 
11 0 708.926151243059 
12 0 708.926151243059 
13 0 708.926151243059 
14 0 708.926151243059 
15 0 708.926151243059 
16 0 708.926151243059 
17 0 708.926151243059 
18 0 708.926151243059 
19 0 708.926151243059 
20 0 708.926151243059 
21 0 708.926151243059 
22 0 708.926151243059 
23 0 708.926151243059 
24 0 708.926151243059 
25 0 708.926151243059 
26 0 708.926151243059 
27 0 708.926151243059 
28 0 708.926151243059 
29 0 708.926151243059 
30 0 708.926151243059 
31 0 708.926151243059 
32 0 708.926151243059 
33 0 708.926151243059 
34 0 708.926151243059 
35 0 708.926151243059 
36 0 708.926151243059 
1 303.328478332609 710.36336853648 
2 256.073134581589 710.36336853648 
3 205.87712609289 710.36336853648 
4 201.565895075142 710.36336853648 
5 144.948379017005 710.36336853648 
6 144.948379017005 710.36336853648 
7 66.3520725174406 710.36336853648 
8 77.3275733444876 710.36336853648 
9 0 710.36336853648 
10 0 710.36336853648 
11 0 710.36336853648 
12 0 710.36336853648 
13 0 710.36336853648 
14 0 710.36336853648 
15 0 710.36336853648 
16 0 710.36336853648 
17 0 710.36336853648 
18 0 710.36336853648 
19 0 710.36336853648 
20 0 710.36336853648 
21 0 710.36336853648 
22 0 710.36336853648 
23 0 710.36336853648 
24 0 710.36336853648 
25 0 710.36336853648 
26 0 710.36336853648 
27 0 710.36336853648 
28 0 710.36336853648 
29 0 710.36336853648 
30 0 710.36336853648 
31 0 710.36336853648 
32 0 710.36336853648 
33 0 710.36336853648 
34 0 710.36336853648 
35 0 710.36336853648 
36 0 710.36336853648 
1 303.328478332609 712.033729334142 
2 256.073134581589 712.033729334142 
3 211.342968684334 712.033729334142 
4 201.565895075142 712.033729334142 
5 144.948379017005 712.033729334142 
6 144.948379017005 712.033729334142 
7 66.3520725174406 712.033729334142 
8 77.3275733444876 712.033729334142 
9 0 712.033729334142 
10 0 712.033729334142 
11 0 712.033729334142 
12 0 712.033729334142 
13 0 712.033729334142 
14 0 712.033729334142 
15 0 712.033729334142 
16 0 712.033729334142 
17 0 712.033729334142 
18 0 712.033729334142 
19 0 712.033729334142 
20 0 712.033729334142 
21 0 712.033729334142 
22 0 712.033729334142 
23 0 712.033729334142 
24 0 712.033729334142 
25 0 712.033729334142 
26 0 712.033729334142 
27 0 712.033729334142 
28 0 712.033729334142 
29 0 712.033729334142 
30 0 712.033729334142 
31 0 712.033729334142 
32 0 712.033729334142 
33 0 712.033729334142 
34 0 712.033729334142 
35 0 712.033729334142 
36 0 712.033729334142 
1 303.328478332609 717.646415804037 
2 256.073134581589 717.646415804037 
3 259.140868827656 717.646415804037 
4 201.565895075142 717.646415804037 
5 178.858544312265 717.646415804037 
6 144.948379017005 717.646415804037 
7 66.3520725174406 717.646415804037 
8 77.3275733444876 717.646415804037 
9 0 717.646415804037 
10 0 717.646415804037 
11 0 717.646415804037 
12 0 717.646415804037 
13 0 717.646415804037 
14 0 717.646415804037 
15 0 717.646415804037 
16 0 717.646415804037 
17 0 717.646415804037 
18 0 717.646415804037 
19 0 717.646415804037 
20 0 717.646415804037 
21 0 717.646415804037 
22 0 717.646415804037 
23 0 717.646415804037 
24 0 717.646415804037 
25 0 717.646415804037 
26 0 717.646415804037 
27 0 717.646415804037 
28 0 717.646415804037 
29 0 717.646415804037 
30 0 717.646415804037 
31 0 717.646415804037 
32 0 717.646415804037 
33 0 717.646415804037 
34 0 717.646415804037 
35 0 717.646415804037 
36 0 717.646415804037 
1 303.328478332609 719.73057281654 
2 256.073134581589 719.73057281654 
3 259.140868827656 719.73057281654 
4 201.565895075142 719.73057281654 
5 203.000224616781 719.73057281654 
6 144.948379017005 719.73057281654 
7 66.3520725174406 719.73057281654 
8 77.3275733444876 719.73057281654 
9 0 719.73057281654 
10 0 719.73057281654 
11 0 719.73057281654 
12 0 719.73057281654 
13 0 719.73057281654 
14 0 719.73057281654 
15 0 719.73057281654 
16 0 719.73057281654 
17 0 719.73057281654 
18 0 719.73057281654 
19 0 719.73057281654 
20 0 719.73057281654 
21 0 719.73057281654 
22 0 719.73057281654 
23 0 719.73057281654 
24 0 719.73057281654 
25 0 719.73057281654 
26 0 719.73057281654 
27 0 719.73057281654 
28 0 719.73057281654 
29 0 719.73057281654 
30 0 719.73057281654 
31 0 719.73057281654 
32 0 719.73057281654 
33 0 719.73057281654 
34 0 719.73057281654 
35 0 719.73057281654 
36 0 719.73057281654 
1 303.328478332609 722.643093752634 
2 256.073134581589 722.643093752634 
3 259.140868827656 722.643093752634 
4 201.565895075142 722.643093752634 
5 203.000224616781 722.643093752634 
6 144.948379017005 722.643093752634 
7 66.3520725174406 722.643093752634 
8 77.3275733444876 722.643093752634 
9 0 722.643093752634 
10 0 722.643093752634 
11 0 722.643093752634 
12 0 722.643093752634 
13 0 722.643093752634 
14 0 722.643093752634 
15 0 722.643093752634 
16 0 722.643093752634 
17 0 722.643093752634 
18 0 722.643093752634 
19 0 722.643093752634 
20 0 722.643093752634 
21 0 722.643093752634 
22 0 722.643093752634 
23 0 722.643093752634 
24 0 722.643093752634 
25 0 722.643093752634 
26 0 722.643093752634 
27 0 722.643093752634 
28 0 722.643093752634 
29 0 722.643093752634 
30 0 722.643093752634 
31 0 722.643093752634 
32 0 722.643093752634 
33 0 722.643093752634 
34 0 722.643093752634 
35 0 722.643093752634 
36 0 722.643093752634 
1 303.328478332609 725.124503985268 
2 256.073134581589 725.124503985268 
3 259.140868827656 725.124503985268 
4 201.565895075142 725.124503985268 
5 203.000224616781 725.124503985268 
6 144.948379017005 725.124503985268 
7 66.3520725174406 725.124503985268 
8 77.3275733444876 725.124503985268 
9 0 725.124503985268 
10 0 725.124503985268 
11 0 725.124503985268 
12 0 725.124503985268 
13 0 725.124503985268 
14 0 725.124503985268 
15 0 725.124503985268 
16 0 725.124503985268 
17 0 725.124503985268 
18 0 725.124503985268 
19 0 725.124503985268 
20 0 725.124503985268 
21 0 725.124503985268 
22 0 725.124503985268 
23 0 725.124503985268 
24 0 725.124503985268 
25 0 725.124503985268 
26 0 725.124503985268 
27 0 725.124503985268 
28 0 725.124503985268 
29 0 725.124503985268 
30 0 725.124503985268 
31 0 725.124503985268 
32 0 725.124503985268 
33 0 725.124503985268 
34 0 725.124503985268 
35 0 725.124503985268 
36 0 725.124503985268 
1 303.328478332609 726.732063964321 
2 256.073134581589 726.732063964321 
3 259.140868827656 726.732063964321 
4 201.565895075142 726.732063964321 
5 203.000224616781 726.732063964321 
6 144.948379017005 726.732063964321 
7 66.3520725174406 726.732063964321 
8 77.3275733444876 726.732063964321 
9 0 726.732063964321 
10 0 726.732063964321 
11 0 726.732063964321 
12 0 726.732063964321 
13 0 726.732063964321 
14 0 726.732063964321 
15 0 726.732063964321 
16 0 726.732063964321 
17 0 726.732063964321 
18 0 726.732063964321 
19 0 726.732063964321 
20 0 726.732063964321 
21 0 726.732063964321 
22 0 726.732063964321 
23 0 726.732063964321 
24 0 726.732063964321 
25 0 726.732063964321 
26 0 726.732063964321 
27 0 726.732063964321 
28 0 726.732063964321 
29 0 726.732063964321 
30 0 726.732063964321 
31 0 726.732063964321 
32 0 726.732063964321 
33 0 726.732063964321 
34 0 726.732063964321 
35 0 726.732063964321 
36 0 726.732063964321 
1 303.328478332609 729.920481149451 
2 256.073134581589 729.920481149451 
3 259.140868827656 729.920481149451 
4 201.565895075142 729.920481149451 
5 203.000224616781 729.920481149451 
6 144.948379017005 729.920481149451 
7 66.3520725174406 729.920481149451 
8 77.3275733444876 729.920481149451 
9 0 729.920481149451 
10 0 729.920481149451 
11 0 729.920481149451 
12 0 729.920481149451 
13 0 729.920481149451 
14 0 729.920481149451 
15 0 729.920481149451 
16 0 729.920481149451 
17 0 729.920481149451 
18 0 729.920481149451 
19 0 729.920481149451 
20 0 729.920481149451 
21 0 729.920481149451 
22 0 729.920481149451 
23 0 729.920481149451 
24 0 729.920481149451 
25 0 729.920481149451 
26 0 729.920481149451 
27 0 729.920481149451 
28 0 729.920481149451 
29 0 729.920481149451 
30 0 729.920481149451 
31 0 729.920481149451 
32 0 729.920481149451 
33 0 729.920481149451 
34 0 729.920481149451 
35 0 729.920481149451 
36 0 729.920481149451 
1 303.328478332609 733.217192043576 
2 256.073134581589 733.217192043576 
3 259.140868827656 733.217192043576 
4 201.565895075142 733.217192043576 
5 203.000224616781 733.217192043576 
6 144.948379017005 733.217192043576 
7 66.3520725174406 733.217192043576 
8 77.3275733444876 733.217192043576 
9 0 733.217192043576 
10 0 733.217192043576 
11 0 733.217192043576 
12 0 733.217192043576 
13 0 733.217192043576 
14 0 733.217192043576 
15 0 733.217192043576 
16 0 733.217192043576 
17 0 733.217192043576 
18 0 733.217192043576 
19 0 733.217192043576 
20 0 733.217192043576 
21 0 733.217192043576 
22 0 733.217192043576 
23 0 733.217192043576 
24 0 733.217192043576 
25 0 733.217192043576 
26 0 733.217192043576 
27 0 733.217192043576 
28 0 733.217192043576 
29 0 733.217192043576 
30 0 733.217192043576 
31 0 733.217192043576 
32 0 733.217192043576 
33 0 733.217192043576 
34 0 733.217192043576 
35 0 733.217192043576 
36 0 733.217192043576 
1 303.328478332609 737.51287202779 
2 256.073134581589 737.51287202779 
3 259.140868827656 737.51287202779 
4 201.565895075142 737.51287202779 
5 203.000224616781 737.51287202779 
6 144.948379017005 737.51287202779 
7 66.3520725174406 737.51287202779 
8 77.3275733444876 737.51287202779 
9 0 737.51287202779 
10 0 737.51287202779 
11 0 737.51287202779 
12 0 737.51287202779 
13 0 737.51287202779 
14 0 737.51287202779 
15 0 737.51287202779 
16 0 737.51287202779 
17 0 737.51287202779 
18 0 737.51287202779 
19 0 737.51287202779 
20 0 737.51287202779 
21 0 737.51287202779 
22 0 737.51287202779 
23 0 737.51287202779 
24 0 737.51287202779 
25 0 737.51287202779 
26 0 737.51287202779 
27 0 737.51287202779 
28 0 737.51287202779 
29 0 737.51287202779 
30 0 737.51287202779 
31 0 737.51287202779 
32 0 737.51287202779 
33 0 737.51287202779 
34 0 737.51287202779 
35 0 737.51287202779 
36 0 737.51287202779 
1 303.328478332609 742.199068374206 
2 256.073134581589 742.199068374206 
3 259.140868827656 742.199068374206 
4 201.565895075142 742.199068374206 
5 203.000224616781 742.199068374206 
6 144.948379017005 742.199068374206 
7 66.3520725174406 742.199068374206 
8 77.3275733444876 742.199068374206 
9 0 742.199068374206 
10 0 742.199068374206 
11 0 742.199068374206 
12 0 742.199068374206 
13 0 742.199068374206 
14 0 742.199068374206 
15 0 742.199068374206 
16 0 742.199068374206 
17 0 742.199068374206 
18 0 742.199068374206 
19 0 742.199068374206 
20 0 742.199068374206 
21 0 742.199068374206 
22 0 742.199068374206 
23 0 742.199068374206 
24 0 742.199068374206 
25 0 742.199068374206 
26 0 742.199068374206 
27 0 742.199068374206 
28 0 742.199068374206 
29 0 742.199068374206 
30 0 742.199068374206 
31 0 742.199068374206 
32 0 742.199068374206 
33 0 742.199068374206 
34 0 742.199068374206 
35 0 742.199068374206 
36 0 742.199068374206 
1 303.328478332609 754.491901017029 
2 256.073134581589 754.491901017029 
3 259.140868827656 754.491901017029 
4 201.565895075142 754.491901017029 
5 203.000224616781 754.491901017029 
6 144.948379017005 754.491901017029 
7 66.3520725174406 754.491901017029 
8 77.3275733444876 754.491901017029 
9 0 754.491901017029 
10 0 754.491901017029 
11 0 754.491901017029 
12 0 754.491901017029 
13 0 754.491901017029 
14 0 754.491901017029 
15 0 754.491901017029 
16 0 754.491901017029 
17 0 754.491901017029 
18 0 754.491901017029 
19 0 754.491901017029 
20 0 754.491901017029 
21 0 754.491901017029 
22 0 754.491901017029 
23 0 754.491901017029 
24 0 754.491901017029 
25 0 754.491901017029 
26 0 754.491901017029 
27 0 754.491901017029 
28 0 754.491901017029 
29 0 754.491901017029 
30 0 754.491901017029 
31 0 754.491901017029 
32 0 754.491901017029 
33 0 754.491901017029 
34 0 754.491901017029 
35 0 754.491901017029 
36 0 754.491901017029 
1 303.328478332609 756.033209345888 
2 256.073134581589 756.033209345888 
3 259.140868827656 756.033209345888 
4 201.565895075142 756.033209345888 
5 203.000224616781 756.033209345888 
6 144.948379017005 756.033209345888 
7 66.3520725174406 756.033209345888 
8 77.3275733444876 756.033209345888 
9 0 756.033209345888 
10 0 756.033209345888 
11 0 756.033209345888 
12 0 756.033209345888 
13 0 756.033209345888 
14 0 756.033209345888 
15 0 756.033209345888 
16 0 756.033209345888 
17 0 756.033209345888 
18 0 756.033209345888 
19 0 756.033209345888 
20 0 756.033209345888 
21 0 756.033209345888 
22 0 756.033209345888 
23 0 756.033209345888 
24 0 756.033209345888 
25 0 756.033209345888 
26 0 756.033209345888 
27 0 756.033209345888 
28 0 756.033209345888 
29 0 756.033209345888 
30 0 756.033209345888 
31 0 756.033209345888 
32 0 756.033209345888 
33 0 756.033209345888 
34 0 756.033209345888 
35 0 756.033209345888 
36 0 756.033209345888 
1 303.328478332609 763.217192043576 
2 256.073134581589 763.217192043576 
3 259.140868827656 763.217192043576 
4 201.565895075142 763.217192043576 
5 203.000224616781 763.217192043576 
6 144.948379017005 763.217192043576 
7 66.3520725174406 763.217192043576 
8 77.3275733444876 763.217192043576 
9 0 763.217192043576 
10 0 763.217192043576 
11 0 763.217192043576 
12 0 763.217192043576 
13 0 763.217192043576 
14 0 763.217192043576 
15 0 763.217192043576 
16 0 763.217192043576 
17 0 763.217192043576 
18 0 763.217192043576 
19 0 763.217192043576 
20 0 763.217192043576 
21 0 763.217192043576 
22 0 763.217192043576 
23 0 763.217192043576 
24 0 763.217192043576 
25 0 763.217192043576 
26 0 763.217192043576 
27 0 763.217192043576 
28 0 763.217192043576 
29 0 763.217192043576 
30 0 763.217192043576 
31 0 763.217192043576 
32 0 763.217192043576 
33 0 763.217192043576 
34 0 763.217192043576 
35 0 763.217192043576 
36 0 763.217192043576 
1 303.328478332609 768.688715052151 
2 256.073134581589 768.688715052151 
3 259.140868827656 768.688715052151 
4 201.565895075142 768.688715052151 
5 203.000224616781 768.688715052151 
6 144.948379017005 768.688715052151 
7 89.0992260321276 768.688715052151 
8 77.3275733444876 768.688715052151 
9 0 768.688715052151 
10 0 768.688715052151 
11 0 768.688715052151 
12 0 768.688715052151 
13 0 768.688715052151 
14 0 768.688715052151 
15 0 768.688715052151 
16 0 768.688715052151 
17 0 768.688715052151 
18 0 768.688715052151 
19 0 768.688715052151 
20 0 768.688715052151 
21 0 768.688715052151 
22 0 768.688715052151 
23 0 768.688715052151 
24 0 768.688715052151 
25 0 768.688715052151 
26 0 768.688715052151 
27 0 768.688715052151 
28 0 768.688715052151 
29 0 768.688715052151 
30 0 768.688715052151 
31 0 768.688715052151 
32 0 768.688715052151 
33 0 768.688715052151 
34 0 768.688715052151 
35 0 768.688715052151 
36 0 768.688715052151 
1 303.328478332609 772.164845861221 
2 256.073134581589 772.164845861221 
3 259.140868827656 772.164845861221 
4 201.565895075142 772.164845861221 
5 203.000224616781 772.164845861221 
6 144.948379017005 772.164845861221 
7 125.945107870856 772.164845861221 
8 77.3275733444876 772.164845861221 
9 0 772.164845861221 
10 0 772.164845861221 
11 0 772.164845861221 
12 0 772.164845861221 
13 0 772.164845861221 
14 0 772.164845861221 
15 0 772.164845861221 
16 0 772.164845861221 
17 0 772.164845861221 
18 0 772.164845861221 
19 0 772.164845861221 
20 0 772.164845861221 
21 0 772.164845861221 
22 0 772.164845861221 
23 0 772.164845861221 
24 0 772.164845861221 
25 0 772.164845861221 
26 0 772.164845861221 
27 0 772.164845861221 
28 0 772.164845861221 
29 0 772.164845861221 
30 0 772.164845861221 
31 0 772.164845861221 
32 0 772.164845861221 
33 0 772.164845861221 
34 0 772.164845861221 
35 0 772.164845861221 
36 0 772.164845861221 
1 303.328478332609 772.199068374206 
2 256.073134581589 772.199068374206 
3 259.140868827656 772.199068374206 
4 201.565895075142 772.199068374206 
5 203.000224616781 772.199068374206 
6 144.948379017005 772.199068374206 
7 125.945107870856 772.199068374206 
8 77.3275733444876 772.199068374206 
9 0 772.199068374206 
10 0 772.199068374206 
11 0 772.199068374206 
12 0 772.199068374206 
13 0 772.199068374206 
14 0 772.199068374206 
15 0 772.199068374206 
16 0 772.199068374206 
17 0 772.199068374206 
18 0 772.199068374206 
19 0 772.199068374206 
20 0 772.199068374206 
21 0 772.199068374206 
22 0 772.199068374206 
23 0 772.199068374206 
24 0 772.199068374206 
25 0 772.199068374206 
26 0 772.199068374206 
27 0 772.199068374206 
28 0 772.199068374206 
29 0 772.199068374206 
30 0 772.199068374206 
31 0 772.199068374206 
32 0 772.199068374206 
33 0 772.199068374206 
34 0 772.199068374206 
35 0 772.199068374206 
36 0 772.199068374206 
1 303.328478332609 775.956988562025 
2 266.240948760959 775.956988562025 
3 259.140868827656 775.956988562025 
4 201.565895075142 775.956988562025 
5 203.000224616781 775.956988562025 
6 144.948379017005 775.956988562025 
7 125.945107870856 775.956988562025 
8 77.3275733444876 775.956988562025 
9 0 775.956988562025 
10 0 775.956988562025 
11 0 775.956988562025 
12 0 775.956988562025 
13 0 775.956988562025 
14 0 775.956988562025 
15 0 775.956988562025 
16 0 775.956988562025 
17 0 775.956988562025 
18 0 775.956988562025 
19 0 775.956988562025 
20 0 775.956988562025 
21 0 775.956988562025 
22 0 775.956988562025 
23 0 775.956988562025 
24 0 775.956988562025 
25 0 775.956988562025 
26 0 775.956988562025 
27 0 775.956988562025 
28 0 775.956988562025 
29 0 775.956988562025 
30 0 775.956988562025 
31 0 775.956988562025 
32 0 775.956988562025 
33 0 775.956988562025 
34 0 775.956988562025 
35 0 775.956988562025 
36 0 775.956988562025 
1 303.328478332609 780.033076279997 
2 300.260744086543 780.033076279997 
3 259.140868827656 780.033076279997 
4 201.565895075142 780.033076279997 
5 203.000224616781 780.033076279997 
6 144.948379017005 780.033076279997 
7 125.945107870856 780.033076279997 
8 77.3275733444876 780.033076279997 
9 0 780.033076279997 
10 0 780.033076279997 
11 0 780.033076279997 
12 0 780.033076279997 
13 0 780.033076279997 
14 0 780.033076279997 
15 0 780.033076279997 
16 0 780.033076279997 
17 0 780.033076279997 
18 0 780.033076279997 
19 0 780.033076279997 
20 0 780.033076279997 
21 0 780.033076279997 
22 0 780.033076279997 
23 0 780.033076279997 
24 0 780.033076279997 
25 0 780.033076279997 
26 0 780.033076279997 
27 0 780.033076279997 
28 0 780.033076279997 
29 0 780.033076279997 
30 0 780.033076279997 
31 0 780.033076279997 
32 0 780.033076279997 
33 0 780.033076279997 
34 0 780.033076279997 
35 0 780.033076279997 
36 0 780.033076279997 
1 303.328478332609 798.217192043576 
2 300.260744086543 798.217192043576 
3 259.140868827656 798.217192043576 
4 201.565895075142 798.217192043576 
5 203.000224616781 798.217192043576 
6 144.948379017005 798.217192043576 
7 125.945107870856 798.217192043576 
8 77.3275733444876 798.217192043576 
9 0 798.217192043576 
10 0 798.217192043576 
11 0 798.217192043576 
12 0 798.217192043576 
13 0 798.217192043576 
14 0 798.217192043576 
15 0 798.217192043576 
16 0 798.217192043576 
17 0 798.217192043576 
18 0 798.217192043576 
19 0 798.217192043576 
20 0 798.217192043576 
21 0 798.217192043576 
22 0 798.217192043576 
23 0 798.217192043576 
24 0 798.217192043576 
25 0 798.217192043576 
26 0 798.217192043576 
27 0 798.217192043576 
28 0 798.217192043576 
29 0 798.217192043576 
30 0 798.217192043576 
31 0 798.217192043576 
32 0 798.217192043576 
33 0 798.217192043576 
34 0 798.217192043576 
35 0 798.217192043576 
36 0 798.217192043576 
1 307.062112986542 800 
2 300.260744086543 800 
3 259.140868827656 800 
4 201.565895075142 800 
5 203.000224616781 800 
6 144.948379017005 800 
7 125.945107870856 800 
8 77.3275733444876 800 
9 0 800 
10 0 800 
11 0 800 
12 0 800 
13 0 800 
14 0 800 
15 0 800 
16 0 800 
17 0 800 
18 0 800 
19 0 800 
20 0 800 
21 0 800 
22 0 800 
23 0 800 
24 0 800 
25 0 800 
26 0 800 
27 0 800 
28 0 800 
29 0 800 
30 0 800 
31 0 800 
32 0 800 
33 0 800 
34 0 800 
35 0 800 
36 0 800 
1 314.635401338083 801.656878164278 
2 300.260744086543 801.656878164278 
3 259.140868827656 801.656878164278 
4 201.565895075142 801.656878164278 
5 203.000224616781 801.656878164278 
6 144.948379017005 801.656878164278 
7 125.945107870856 801.656878164278 
8 77.3275733444876 801.656878164278 
9 1.97657658090772 801.656878164278 
10 0 801.656878164278 
11 0 801.656878164278 
12 0 801.656878164278 
13 0 801.656878164278 
14 0 801.656878164278 
15 0 801.656878164278 
16 0 801.656878164278 
17 0 801.656878164278 
18 0 801.656878164278 
19 0 801.656878164278 
20 0 801.656878164278 
21 0 801.656878164278 
22 0 801.656878164278 
23 0 801.656878164278 
24 0 801.656878164278 
25 0 801.656878164278 
26 0 801.656878164278 
27 0 801.656878164278 
28 0 801.656878164278 
29 0 801.656878164278 
30 0 801.656878164278 
31 0 801.656878164278 
32 0 801.656878164278 
33 0 801.656878164278 
34 0 801.656878164278 
35 0 801.656878164278 
36 0 801.656878164278 
1 352.733732952013 805.956988562025 
2 300.260744086543 805.956988562025 
3 259.140868827656 805.956988562025 
4 201.565895075142 805.956988562025 
5 203.000224616781 805.956988562025 
6 144.948379017005 805.956988562025 
7 125.945107870856 805.956988562025 
8 77.3275733444876 805.956988562025 
9 25.5497131642288 805.956988562025 
10 0 805.956988562025 
11 0 805.956988562025 
12 0 805.956988562025 
13 0 805.956988562025 
14 0 805.956988562025 
15 0 805.956988562025 
16 0 805.956988562025 
17 0 805.956988562025 
18 0 805.956988562025 
19 0 805.956988562025 
20 0 805.956988562025 
21 0 805.956988562025 
22 0 805.956988562025 
23 0 805.956988562025 
24 0 805.956988562025 
25 0 805.956988562025 
26 0 805.956988562025 
27 0 805.956988562025 
28 0 805.956988562025 
29 0 805.956988562025 
30 0 805.956988562025 
31 0 805.956988562025 
32 0 805.956988562025 
33 0 805.956988562025 
34 0 805.956988562025 
35 0 805.956988562025 
36 0 805.956988562025 
1 352.733732952013 808.635226688091 
2 300.260744086543 808.635226688091 
3 259.140868827656 808.635226688091 
4 206.730425886279 808.635226688091 
5 203.000224616781 808.635226688091 
6 144.948379017005 808.635226688091 
7 125.945107870856 808.635226688091 
8 77.3275733444876 808.635226688091 
9 53.6883407673954 808.635226688091 
10 0 808.635226688091 
11 0 808.635226688091 
12 0 808.635226688091 
13 0 808.635226688091 
14 0 808.635226688091 
15 0 808.635226688091 
16 0 808.635226688091 
17 0 808.635226688091 
18 0 808.635226688091 
19 0 808.635226688091 
20 0 808.635226688091 
21 0 808.635226688091 
22 0 808.635226688091 
23 0 808.635226688091 
24 0 808.635226688091 
25 0 808.635226688091 
26 0 808.635226688091 
27 0 808.635226688091 
28 0 808.635226688091 
29 0 808.635226688091 
30 0 808.635226688091 
31 0 808.635226688091 
32 0 808.635226688091 
33 0 808.635226688091 
34 0 808.635226688091 
35 0 808.635226688091 
36 0 808.635226688091 
1 352.733732952013 810.36336853648 
2 300.260744086543 810.36336853648 
3 259.140868827656 810.36336853648 
4 215.545547900222 810.36336853648 
5 203.000224616781 810.36336853648 
6 144.948379017005 810.36336853648 
7 125.945107870856 810.36336853648 
8 77.3275733444876 810.36336853648 
9 77.3275733444876 810.36336853648 
10 0 810.36336853648 
11 0 810.36336853648 
12 0 810.36336853648 
13 0 810.36336853648 
14 0 810.36336853648 
15 0 810.36336853648 
16 0 810.36336853648 
17 0 810.36336853648 
18 0 810.36336853648 
19 0 810.36336853648 
20 0 810.36336853648 
21 0 810.36336853648 
22 0 810.36336853648 
23 0 810.36336853648 
24 0 810.36336853648 
25 0 810.36336853648 
26 0 810.36336853648 
27 0 810.36336853648 
28 0 810.36336853648 
29 0 810.36336853648 
30 0 810.36336853648 
31 0 810.36336853648 
32 0 810.36336853648 
33 0 810.36336853648 
34 0 810.36336853648 
35 0 810.36336853648 
36 0 810.36336853648 
1 352.733732952013 810.956988562025 
2 300.260744086543 810.956988562025 
3 259.140868827656 810.956988562025 
4 219.565895075142 810.956988562025 
5 203.000224616781 810.956988562025 
6 144.948379017005 810.956988562025 
7 125.945107870856 810.956988562025 
8 77.3275733444876 810.956988562025 
9 77.3275733444876 810.956988562025 
10 0 810.956988562025 
11 0 810.956988562025 
12 0 810.956988562025 
13 0 810.956988562025 
14 0 810.956988562025 
15 0 810.956988562025 
16 0 810.956988562025 
17 0 810.956988562025 
18 0 810.956988562025 
19 0 810.956988562025 
20 0 810.956988562025 
21 0 810.956988562025 
22 0 810.956988562025 
23 0 810.956988562025 
24 0 810.956988562025 
25 0 810.956988562025 
26 0 810.956988562025 
27 0 810.956988562025 
28 0 810.956988562025 
29 0 810.956988562025 
30 0 810.956988562025 
31 0 810.956988562025 
32 0 810.956988562025 
33 0 810.956988562025 
34 0 810.956988562025 
35 0 810.956988562025 
36 0 810.956988562025 
1 352.733732952013 814.677253123004 
2 300.260744086543 814.677253123004 
3 259.140868827656 814.677253123004 
4 256.316865164834 814.677253123004 
5 203.000224616781 814.677253123004 
6 158.59368763322 814.677253123004 
7 125.945107870856 814.677253123004 
8 77.3275733444876 814.677253123004 
9 77.3275733444876 814.677253123004 
10 0 814.677253123004 
11 0 814.677253123004 
12 0 814.677253123004 
13 0 814.677253123004 
14 0 814.677253123004 
15 0 814.677253123004 
16 0 814.677253123004 
17 0 814.677253123004 
18 0 814.677253123004 
19 0 814.677253123004 
20 0 814.677253123004 
21 0 814.677253123004 
22 0 814.677253123004 
23 0 814.677253123004 
24 0 814.677253123004 
25 0 814.677253123004 
26 0 814.677253123004 
27 0 814.677253123004 
28 0 814.677253123004 
29 0 814.677253123004 
30 0 814.677253123004 
31 0 814.677253123004 
32 0 814.677253123004 
33 0 814.677253123004 
34 0 814.677253123004 
35 0 814.677253123004 
36 0 814.677253123004 
1 352.733732952013 817.725345359303 
2 300.260744086543 817.725345359303 
3 259.140868827656 817.725345359303 
4 256.316865164834 817.725345359303 
5 203.000224616781 817.725345359303 
6 184.627595087835 817.725345359303 
7 125.945107870856 817.725345359303 
8 77.3275733444876 817.725345359303 
9 77.3275733444876 817.725345359303 
10 0 817.725345359303 
11 0 817.725345359303 
12 0 817.725345359303 
13 0 817.725345359303 
14 0 817.725345359303 
15 0 817.725345359303 
16 0 817.725345359303 
17 0 817.725345359303 
18 0 817.725345359303 
19 0 817.725345359303 
20 0 817.725345359303 
21 0 817.725345359303 
22 0 817.725345359303 
23 0 817.725345359303 
24 0 817.725345359303 
25 0 817.725345359303 
26 0 817.725345359303 
27 0 817.725345359303 
28 0 817.725345359303 
29 0 817.725345359303 
30 0 817.725345359303 
31 0 817.725345359303 
32 0 817.725345359303 
33 0 817.725345359303 
34 0 817.725345359303 
35 0 817.725345359303 
36 0 817.725345359303 
1 352.733732952013 819.356139619534 
2 300.260744086543 819.356139619534 
3 259.140868827656 819.356139619534 
4 256.316865164834 819.356139619534 
5 203.000224616781 819.356139619534 
6 204.050106902959 819.356139619534 
7 125.945107870856 819.356139619534 
8 77.3275733444876 819.356139619534 
9 77.3275733444876 819.356139619534 
10 0 819.356139619534 
11 0 819.356139619534 
12 0 819.356139619534 
13 0 819.356139619534 
14 0 819.356139619534 
15 0 819.356139619534 
16 0 819.356139619534 
17 0 819.356139619534 
18 0 819.356139619534 
19 0 819.356139619534 
20 0 819.356139619534 
21 0 819.356139619534 
22 0 819.356139619534 
23 0 819.356139619534 
24 0 819.356139619534 
25 0 819.356139619534 
26 0 819.356139619534 
27 0 819.356139619534 
28 0 819.356139619534 
29 0 819.356139619534 
30 0 819.356139619534 
31 0 819.356139619534 
32 0 819.356139619534 
33 0 819.356139619534 
34 0 819.356139619534 
35 0 819.356139619534 
36 0 819.356139619534 
1 352.733732952013 820.358269238997 
2 300.260744086543 820.358269238997 
3 259.140868827656 820.358269238997 
4 256.316865164834 820.358269238997 
5 203.000224616781 820.358269238997 
6 204.050106902959 820.358269238997 
7 125.945107870856 820.358269238997 
8 77.3275733444876 820.358269238997 
9 77.3275733444876 820.358269238997 
10 0 820.358269238997 
11 0 820.358269238997 
12 0 820.358269238997 
13 0 820.358269238997 
14 0 820.358269238997 
15 0 820.358269238997 
16 0 820.358269238997 
17 0 820.358269238997 
18 0 820.358269238997 
19 0 820.358269238997 
20 0 820.358269238997 
21 0 820.358269238997 
22 0 820.358269238997 
23 0 820.358269238997 
24 0 820.358269238997 
25 0 820.358269238997 
26 0 820.358269238997 
27 0 820.358269238997 
28 0 820.358269238997 
29 0 820.358269238997 
30 0 820.358269238997 
31 0 820.358269238997 
32 0 820.358269238997 
33 0 820.358269238997 
34 0 820.358269238997 
35 0 820.358269238997 
36 0 820.358269238997 
1 352.733732952013 823.527262971777 
2 300.260744086543 823.527262971777 
3 259.140868827656 823.527262971777 
4 256.316865164834 823.527262971777 
5 203.000224616781 823.527262971777 
6 204.050106902959 823.527262971777 
7 125.945107870856 823.527262971777 
8 77.3275733444876 823.527262971777 
9 77.3275733444876 823.527262971777 
10 0 823.527262971777 
11 0 823.527262971777 
12 0 823.527262971777 
13 0 823.527262971777 
14 0 823.527262971777 
15 0 823.527262971777 
16 0 823.527262971777 
17 0 823.527262971777 
18 0 823.527262971777 
19 0 823.527262971777 
20 0 823.527262971777 
21 0 823.527262971777 
22 0 823.527262971777 
23 0 823.527262971777 
24 0 823.527262971777 
25 0 823.527262971777 
26 0 823.527262971777 
27 0 823.527262971777 
28 0 823.527262971777 
29 0 823.527262971777 
30 0 823.527262971777 
31 0 823.527262971777 
32 0 823.527262971777 
33 0 823.527262971777 
34 0 823.527262971777 
35 0 823.527262971777 
36 0 823.527262971777 
1 352.733732952013 826.984347043901 
2 300.260744086543 826.984347043901 
3 259.140868827656 826.984347043901 
4 256.316865164834 826.984347043901 
5 203.000224616781 826.984347043901 
6 204.050106902959 826.984347043901 
7 125.945107870856 826.984347043901 
8 77.3275733444876 826.984347043901 
9 77.3275733444876 826.984347043901 
10 0 826.984347043901 
11 0 826.984347043901 
12 0 826.984347043901 
13 0 826.984347043901 
14 0 826.984347043901 
15 0 826.984347043901 
16 0 826.984347043901 
17 0 826.984347043901 
18 0 826.984347043901 
19 0 826.984347043901 
20 0 826.984347043901 
21 0 826.984347043901 
22 0 826.984347043901 
23 0 826.984347043901 
24 0 826.984347043901 
25 0 826.984347043901 
26 0 826.984347043901 
27 0 826.984347043901 
28 0 826.984347043901 
29 0 826.984347043901 
30 0 826.984347043901 
31 0 826.984347043901 
32 0 826.984347043901 
33 0 826.984347043901 
34 0 826.984347043901 
35 0 826.984347043901 
36 0 826.984347043901 
1 352.733732952013 829.790569374899 
2 300.260744086543 829.790569374899 
3 259.140868827656 829.790569374899 
4 256.316865164834 829.790569374899 
5 203.000224616781 829.790569374899 
6 204.050106902959 829.790569374899 
7 125.945107870856 829.790569374899 
8 77.3275733444876 829.790569374899 
9 77.3275733444876 829.790569374899 
10 0 829.790569374899 
11 0 829.790569374899 
12 0 829.790569374899 
13 0 829.790569374899 
14 0 829.790569374899 
15 0 829.790569374899 
16 0 829.790569374899 
17 0 829.790569374899 
18 0 829.790569374899 
19 0 829.790569374899 
20 0 829.790569374899 
21 0 829.790569374899 
22 0 829.790569374899 
23 0 829.790569374899 
24 0 829.790569374899 
25 0 829.790569374899 
26 0 829.790569374899 
27 0 829.790569374899 
28 0 829.790569374899 
29 0 829.790569374899 
30 0 829.790569374899 
31 0 829.790569374899 
32 0 829.790569374899 
33 0 829.790569374899 
34 0 829.790569374899 
35 0 829.790569374899 
36 0 829.790569374899 
1 352.733732952013 836.810489921894 
2 300.260744086543 836.810489921894 
3 259.140868827656 836.810489921894 
4 256.316865164834 836.810489921894 
5 203.000224616781 836.810489921894 
6 204.050106902959 836.810489921894 
7 125.945107870856 836.810489921894 
8 77.3275733444876 836.810489921894 
9 77.3275733444876 836.810489921894 
10 0 836.810489921894 
11 0 836.810489921894 
12 0 836.810489921894 
13 0 836.810489921894 
14 0 836.810489921894 
15 0 836.810489921894 
16 0 836.810489921894 
17 0 836.810489921894 
18 0 836.810489921894 
19 0 836.810489921894 
20 0 836.810489921894 
21 0 836.810489921894 
22 0 836.810489921894 
23 0 836.810489921894 
24 0 836.810489921894 
25 0 836.810489921894 
26 0 836.810489921894 
27 0 836.810489921894 
28 0 836.810489921894 
29 0 836.810489921894 
30 0 836.810489921894 
31 0 836.810489921894 
32 0 836.810489921894 
33 0 836.810489921894 
34 0 836.810489921894 
35 0 836.810489921894 
36 0 836.810489921894 
1 352.733732952013 844.468585064071 
2 300.260744086543 844.468585064071 
3 259.140868827656 844.468585064071 
4 256.316865164834 844.468585064071 
5 203.000224616781 844.468585064071 
6 204.050106902959 844.468585064071 
7 125.945107870856 844.468585064071 
8 77.3275733444876 844.468585064071 
9 77.3275733444876 844.468585064071 
10 0 844.468585064071 
11 0 844.468585064071 
12 0 844.468585064071 
13 0 844.468585064071 
14 0 844.468585064071 
15 0 844.468585064071 
16 0 844.468585064071 
17 0 844.468585064071 
18 0 844.468585064071 
19 0 844.468585064071 
20 0 844.468585064071 
21 0 844.468585064071 
22 0 844.468585064071 
23 0 844.468585064071 
24 0 844.468585064071 
25 0 844.468585064071 
26 0 844.468585064071 
27 0 844.468585064071 
28 0 844.468585064071 
29 0 844.468585064071 
30 0 844.468585064071 
31 0 844.468585064071 
32 0 844.468585064071 
33 0 844.468585064071 
34 0 844.468585064071 
35 0 844.468585064071 
36 0 844.468585064071 
1 352.733732952013 856.984347043901 
2 300.260744086543 856.984347043901 
3 259.140868827656 856.984347043901 
4 256.316865164834 856.984347043901 
5 203.000224616781 856.984347043901 
6 204.050106902959 856.984347043901 
7 125.945107870856 856.984347043901 
8 77.3275733444876 856.984347043901 
9 77.3275733444876 856.984347043901 
10 0 856.984347043901 
11 0 856.984347043901 
12 0 856.984347043901 
13 0 856.984347043901 
14 0 856.984347043901 
15 0 856.984347043901 
16 0 856.984347043901 
17 0 856.984347043901 
18 0 856.984347043901 
19 0 856.984347043901 
20 0 856.984347043901 
21 0 856.984347043901 
22 0 856.984347043901 
23 0 856.984347043901 
24 0 856.984347043901 
25 0 856.984347043901 
26 0 856.984347043901 
27 0 856.984347043901 
28 0 856.984347043901 
29 0 856.984347043901 
30 0 856.984347043901 
31 0 856.984347043901 
32 0 856.984347043901 
33 0 856.984347043901 
34 0 856.984347043901 
35 0 856.984347043901 
36 0 856.984347043901 
1 352.733732952013 859.391311983399 
2 300.260744086543 859.391311983399 
3 259.140868827656 859.391311983399 
4 256.316865164834 859.391311983399 
5 203.000224616781 859.391311983399 
6 204.050106902959 859.391311983399 
7 125.945107870856 859.391311983399 
8 81.498879102867 859.391311983399 
9 77.3275733444876 859.391311983399 
10 0 859.391311983399 
11 0 859.391311983399 
12 0 859.391311983399 
13 0 859.391311983399 
14 0 859.391311983399 
15 0 859.391311983399 
16 0 859.391311983399 
17 0 859.391311983399 
18 0 859.391311983399 
19 0 859.391311983399 
20 0 859.391311983399 
21 0 859.391311983399 
22 0 859.391311983399 
23 0 859.391311983399 
24 0 859.391311983399 
25 0 859.391311983399 
26 0 859.391311983399 
27 0 859.391311983399 
28 0 859.391311983399 
29 0 859.391311983399 
30 0 859.391311983399 
31 0 859.391311983399 
32 0 859.391311983399 
33 0 859.391311983399 
34 0 859.391311983399 
35 0 859.391311983399 
36 0 859.391311983399 
1 352.733732952013 860.704573633905 
2 300.260744086543 860.704573633905 
3 259.140868827656 860.704573633905 
4 256.316865164834 860.704573633905 
5 203.000224616781 860.704573633905 
6 204.050106902959 860.704573633905 
7 125.945107870856 860.704573633905 
8 87.2924351787852 860.704573633905 
9 77.3275733444876 860.704573633905 
10 0 860.704573633905 
11 0 860.704573633905 
12 0 860.704573633905 
13 0 860.704573633905 
14 0 860.704573633905 
15 0 860.704573633905 
16 0 860.704573633905 
17 0 860.704573633905 
18 0 860.704573633905 
19 0 860.704573633905 
20 0 860.704573633905 
21 0 860.704573633905 
22 0 860.704573633905 
23 0 860.704573633905 
24 0 860.704573633905 
25 0 860.704573633905 
26 0 860.704573633905 
27 0 860.704573633905 
28 0 860.704573633905 
29 0 860.704573633905 
30 0 860.704573633905 
31 0 860.704573633905 
32 0 860.704573633905 
33 0 860.704573633905 
34 0 860.704573633905 
35 0 860.704573633905 
36 0 860.704573633905 
1 352.733732952013 866.675465950213 
2 300.260744086543 866.675465950213 
3 259.140868827656 866.675465950213 
4 256.316865164834 866.675465950213 
5 203.000224616781 866.675465950213 
6 204.050106902959 866.675465950213 
7 125.945107870856 866.675465950213 
8 144.948379017005 866.675465950213 
9 77.3275733444876 866.675465950213 
10 0 866.675465950213 
11 0 866.675465950213 
12 0 866.675465950213 
13 0 866.675465950213 
14 0 866.675465950213 
15 0 866.675465950213 
16 0 866.675465950213 
17 0 866.675465950213 
18 0 866.675465950213 
19 0 866.675465950213 
20 0 866.675465950213 
21 0 866.675465950213 
22 0 866.675465950213 
23 0 866.675465950213 
24 0 866.675465950213 
25 0 866.675465950213 
26 0 866.675465950213 
27 0 866.675465950213 
28 0 866.675465950213 
29 0 866.675465950213 
30 0 866.675465950213 
31 0 866.675465950213 
32 0 866.675465950213 
33 0 866.675465950213 
34 0 866.675465950213 
35 0 866.675465950213 
36 0 866.675465950213 
1 352.733732952013 871.195302484873 
2 300.260744086543 871.195302484873 
3 259.140868827656 871.195302484873 
4 256.316865164834 871.195302484873 
5 203.000224616781 871.195302484873 
6 204.050106902959 871.195302484873 
7 125.945107870856 871.195302484873 
8 144.948379017005 871.195302484873 
9 77.3275733444876 871.195302484873 
10 0 871.195302484873 
11 0 871.195302484873 
12 0 871.195302484873 
13 0 871.195302484873 
14 0 871.195302484873 
15 0 871.195302484873 
16 0 871.195302484873 
17 0 871.195302484873 
18 0 871.195302484873 
19 0 871.195302484873 
20 0 871.195302484873 
21 0 871.195302484873 
22 0 871.195302484873 
23 0 871.195302484873 
24 0 871.195302484873 
25 0 871.195302484873 
26 0 871.195302484873 
27 0 871.195302484873 
28 0 871.195302484873 
29 0 871.195302484873 
30 0 871.195302484873 
31 0 871.195302484873 
32 0 871.195302484873 
33 0 871.195302484873 
34 0 871.195302484873 
35 0 871.195302484873 
36 0 871.195302484873 
1 352.733732952013 873.0100667621 
2 300.260744086543 873.0100667621 
3 259.140868827656 873.0100667621 
4 256.316865164834 873.0100667621 
5 203.000224616781 873.0100667621 
6 204.050106902959 873.0100667621 
7 125.945107870856 873.0100667621 
8 144.948379017005 873.0100667621 
9 77.3275733444876 873.0100667621 
10 0 873.0100667621 
11 0 873.0100667621 
12 0 873.0100667621 
13 0 873.0100667621 
14 0 873.0100667621 
15 0 873.0100667621 
16 0 873.0100667621 
17 0 873.0100667621 
18 0 873.0100667621 
19 0 873.0100667621 
20 0 873.0100667621 
21 0 873.0100667621 
22 0 873.0100667621 
23 0 873.0100667621 
24 0 873.0100667621 
25 0 873.0100667621 
26 0 873.0100667621 
27 0 873.0100667621 
28 0 873.0100667621 
29 0 873.0100667621 
30 0 873.0100667621 
31 0 873.0100667621 
32 0 873.0100667621 
33 0 873.0100667621 
34 0 873.0100667621 
35 0 873.0100667621 
36 0 873.0100667621 
1 352.733732952013 874.197565258303 
2 300.260744086543 874.197565258303 
3 259.140868827656 874.197565258303 
4 256.316865164834 874.197565258303 
5 203.000224616781 874.197565258303 
6 204.050106902959 874.197565258303 
7 125.945107870856 874.197565258303 
8 144.948379017005 874.197565258303 
9 77.3275733444876 874.197565258303 
10 0 874.197565258303 
11 0 874.197565258303 
12 0 874.197565258303 
13 0 874.197565258303 
14 0 874.197565258303 
15 0 874.197565258303 
16 0 874.197565258303 
17 0 874.197565258303 
18 0 874.197565258303 
19 0 874.197565258303 
20 0 874.197565258303 
21 0 874.197565258303 
22 0 874.197565258303 
23 0 874.197565258303 
24 0 874.197565258303 
25 0 874.197565258303 
26 0 874.197565258303 
27 0 874.197565258303 
28 0 874.197565258303 
29 0 874.197565258303 
30 0 874.197565258303 
31 0 874.197565258303 
32 0 874.197565258303 
33 0 874.197565258303 
34 0 874.197565258303 
35 0 874.197565258303 
36 0 874.197565258303 
1 352.733732952013 874.468585064071 
2 300.260744086543 874.468585064071 
3 259.140868827656 874.468585064071 
4 256.316865164834 874.468585064071 
5 203.000224616781 874.468585064071 
6 204.050106902959 874.468585064071 
7 125.945107870856 874.468585064071 
8 144.948379017005 874.468585064071 
9 77.3275733444876 874.468585064071 
10 0 874.468585064071 
11 0 874.468585064071 
12 0 874.468585064071 
13 0 874.468585064071 
14 0 874.468585064071 
15 0 874.468585064071 
16 0 874.468585064071 
17 0 874.468585064071 
18 0 874.468585064071 
19 0 874.468585064071 
20 0 874.468585064071 
21 0 874.468585064071 
22 0 874.468585064071 
23 0 874.468585064071 
24 0 874.468585064071 
25 0 874.468585064071 
26 0 874.468585064071 
27 0 874.468585064071 
28 0 874.468585064071 
29 0 874.468585064071 
30 0 874.468585064071 
31 0 874.468585064071 
32 0 874.468585064071 
33 0 874.468585064071 
34 0 874.468585064071 
35 0 874.468585064071 
36 0 874.468585064071 
1 352.733732952013 875.942202369748 
2 300.260744086543 875.942202369748 
3 260.70438336144 875.942202369748 
4 256.316865164834 875.942202369748 
5 203.000224616781 875.942202369748 
6 204.050106902959 875.942202369748 
7 125.945107870856 875.942202369748 
8 144.948379017005 875.942202369748 
9 77.3275733444876 875.942202369748 
10 0 875.942202369748 
11 0 875.942202369748 
12 0 875.942202369748 
13 0 875.942202369748 
14 0 875.942202369748 
15 0 875.942202369748 
16 0 875.942202369748 
17 0 875.942202369748 
18 0 875.942202369748 
19 0 875.942202369748 
20 0 875.942202369748 
21 0 875.942202369748 
22 0 875.942202369748 
23 0 875.942202369748 
24 0 875.942202369748 
25 0 875.942202369748 
26 0 875.942202369748 
27 0 875.942202369748 
28 0 875.942202369748 
29 0 875.942202369748 
30 0 875.942202369748 
31 0 875.942202369748 
32 0 875.942202369748 
33 0 875.942202369748 
34 0 875.942202369748 
35 0 875.942202369748 
36 0 875.942202369748 
1 352.733732952013 882.302592969862 
2 300.260744086543 882.302592969862 
3 303.328478332609 882.302592969862 
4 256.316865164834 882.302592969862 
5 203.000224616781 882.302592969862 
6 204.050106902959 882.302592969862 
7 125.945107870856 882.302592969862 
8 144.948379017005 882.302592969862 
9 77.3275733444876 882.302592969862 
10 0 882.302592969862 
11 0 882.302592969862 
12 0 882.302592969862 
13 0 882.302592969862 
14 0 882.302592969862 
15 0 882.302592969862 
16 0 882.302592969862 
17 0 882.302592969862 
18 0 882.302592969862 
19 0 882.302592969862 
20 0 882.302592969862 
21 0 882.302592969862 
22 0 882.302592969862 
23 0 882.302592969862 
24 0 882.302592969862 
25 0 882.302592969862 
26 0 882.302592969862 
27 0 882.302592969862 
28 0 882.302592969862 
29 0 882.302592969862 
30 0 882.302592969862 
31 0 882.302592969862 
32 0 882.302592969862 
33 0 882.302592969862 
34 0 882.302592969862 
35 0 882.302592969862 
36 0 882.302592969862 
1 352.733732952013 885.501983370574 
2 300.260744086543 885.501983370574 
3 303.328478332609 885.501983370574 
4 256.316865164834 885.501983370574 
5 203.000224616781 885.501983370574 
6 204.050106902959 885.501983370574 
7 125.945107870856 885.501983370574 
8 144.948379017005 885.501983370574 
9 77.3275733444876 885.501983370574 
10 0 885.501983370574 
11 0 885.501983370574 
12 0 885.501983370574 
13 0 885.501983370574 
14 0 885.501983370574 
15 0 885.501983370574 
16 0 885.501983370574 
17 0 885.501983370574 
18 0 885.501983370574 
19 0 885.501983370574 
20 0 885.501983370574 
21 0 885.501983370574 
22 0 885.501983370574 
23 0 885.501983370574 
24 0 885.501983370574 
25 0 885.501983370574 
26 0 885.501983370574 
27 0 885.501983370574 
28 0 885.501983370574 
29 0 885.501983370574 
30 0 885.501983370574 
31 0 885.501983370574 
32 0 885.501983370574 
33 0 885.501983370574 
34 0 885.501983370574 
35 0 885.501983370574 
36 0 885.501983370574 
1 352.733732952013 887.19772096691 
2 300.260744086543 887.19772096691 
3 303.328478332609 887.19772096691 
4 256.316865164834 887.19772096691 
5 203.000224616781 887.19772096691 
6 204.050106902959 887.19772096691 
7 125.945107870856 887.19772096691 
8 144.948379017005 887.19772096691 
9 77.3275733444876 887.19772096691 
10 0 887.19772096691 
11 0 887.19772096691 
12 0 887.19772096691 
13 0 887.19772096691 
14 0 887.19772096691 
15 0 887.19772096691 
16 0 887.19772096691 
17 0 887.19772096691 
18 0 887.19772096691 
19 0 887.19772096691 
20 0 887.19772096691 
21 0 887.19772096691 
22 0 887.19772096691 
23 0 887.19772096691 
24 0 887.19772096691 
25 0 887.19772096691 
26 0 887.19772096691 
27 0 887.19772096691 
28 0 887.19772096691 
29 0 887.19772096691 
30 0 887.19772096691 
31 0 887.19772096691 
32 0 887.19772096691 
33 0 887.19772096691 
34 0 887.19772096691 
35 0 887.19772096691 
36 0 887.19772096691 
1 352.733732952013 889.661938561108 
2 300.260744086543 889.661938561108 
3 303.328478332609 889.661938561108 
4 256.316865164834 889.661938561108 
5 203.000224616781 889.661938561108 
6 204.050106902959 889.661938561108 
7 125.945107870856 889.661938561108 
8 144.948379017005 889.661938561108 
9 77.3275733444876 889.661938561108 
10 0 889.661938561108 
11 0 889.661938561108 
12 0 889.661938561108 
13 0 889.661938561108 
14 0 889.661938561108 
15 0 889.661938561108 
16 0 889.661938561108 
17 0 889.661938561108 
18 0 889.661938561108 
19 0 889.661938561108 
20 0 889.661938561108 
21 0 889.661938561108 
22 0 889.661938561108 
23 0 889.661938561108 
24 0 889.661938561108 
25 0 889.661938561108 
26 0 889.661938561108 
27 0 889.661938561108 
28 0 889.661938561108 
29 0 889.661938561108 
30 0 889.661938561108 
31 0 889.661938561108 
32 0 889.661938561108 
33 0 889.661938561108 
34 0 889.661938561108 
35 0 889.661938561108 
36 0 889.661938561108 
1 352.733732952013 897.160995249452 
2 300.260744086543 897.160995249452 
3 303.328478332609 897.160995249452 
4 256.316865164834 897.160995249452 
5 203.000224616781 897.160995249452 
6 204.050106902959 897.160995249452 
7 125.945107870856 897.160995249452 
8 144.948379017005 897.160995249452 
9 77.3275733444876 897.160995249452 
10 0 897.160995249452 
11 0 897.160995249452 
12 0 897.160995249452 
13 0 897.160995249452 
14 0 897.160995249452 
15 0 897.160995249452 
16 0 897.160995249452 
17 0 897.160995249452 
18 0 897.160995249452 
19 0 897.160995249452 
20 0 897.160995249452 
21 0 897.160995249452 
22 0 897.160995249452 
23 0 897.160995249452 
24 0 897.160995249452 
25 0 897.160995249452 
26 0 897.160995249452 
27 0 897.160995249452 
28 0 897.160995249452 
29 0 897.160995249452 
30 0 897.160995249452 
31 0 897.160995249452 
32 0 897.160995249452 
33 0 897.160995249452 
34 0 897.160995249452 
35 0 897.160995249452 
36 0 897.160995249452 
1 352.733732952013 900 
2 300.260744086543 900 
3 303.328478332609 900 
4 256.316865164834 900 
5 203.000224616781 900 
6 204.050106902959 900 
7 125.945107870856 900 
8 144.948379017005 900 
9 77.3275733444876 900 
10 0 900 
11 0 900 
12 0 900 
13 0 900 
14 0 900 
15 0 900 
16 0 900 
17 0 900 
18 0 900 
19 0 900 
20 0 900 
21 0 900 
22 0 900 
23 0 900 
24 0 900 
25 0 900 
26 0 900 
27 0 900 
28 0 900 
29 0 900 
30 0 900 
31 0 900 
32 0 900 
33 0 900 
34 0 900 
35 0 900 
36 0 900 
1 352.733732952013 901.656878164278 
2 300.260744086543 901.656878164278 
3 303.328478332609 901.656878164278 
4 256.316865164834 901.656878164278 
5 203.000224616781 901.656878164278 
6 204.050106902959 901.656878164278 
7 125.945107870856 901.656878164278 
8 144.948379017005 901.656878164278 
9 77.3275733444876 901.656878164278 
10 1.97657658090772 901.656878164278 
11 0 901.656878164278 
12 0 901.656878164278 
13 0 901.656878164278 
14 0 901.656878164278 
15 0 901.656878164278 
16 0 901.656878164278 
17 0 901.656878164278 
18 0 901.656878164278 
19 0 901.656878164278 
20 0 901.656878164278 
21 0 901.656878164278 
22 0 901.656878164278 
23 0 901.656878164278 
24 0 901.656878164278 
25 0 901.656878164278 
26 0 901.656878164278 
27 0 901.656878164278 
28 0 901.656878164278 
29 0 901.656878164278 
30 0 901.656878164278 
31 0 901.656878164278 
32 0 901.656878164278 
33 0 901.656878164278 
34 0 901.656878164278 
35 0 901.656878164278 
36 0 901.656878164278 
1 352.733732952013 904.197565258303 
2 300.260744086543 904.197565258303 
3 303.328478332609 904.197565258303 
4 256.316865164834 904.197565258303 
5 203.000224616781 904.197565258303 
6 204.050106902959 904.197565258303 
7 125.945107870856 904.197565258303 
8 144.948379017005 904.197565258303 
9 77.3275733444876 904.197565258303 
10 12.6860789503511 904.197565258303 
11 0 904.197565258303 
12 0 904.197565258303 
13 0 904.197565258303 
14 0 904.197565258303 
15 0 904.197565258303 
16 0 904.197565258303 
17 0 904.197565258303 
18 0 904.197565258303 
19 0 904.197565258303 
20 0 904.197565258303 
21 0 904.197565258303 
22 0 904.197565258303 
23 0 904.197565258303 
24 0 904.197565258303 
25 0 904.197565258303 
26 0 904.197565258303 
27 0 904.197565258303 
28 0 904.197565258303 
29 0 904.197565258303 
30 0 904.197565258303 
31 0 904.197565258303 
32 0 904.197565258303 
33 0 904.197565258303 
34 0 904.197565258303 
35 0 904.197565258303 
36 0 904.197565258303 
1 352.733732952013 905.686184955834 
2 300.260744086543 905.686184955834 
3 303.328478332609 905.686184955834 
4 256.316865164834 905.686184955834 
5 206.336145420191 905.686184955834 
6 204.050106902959 905.686184955834 
7 125.945107870856 905.686184955834 
8 144.948379017005 905.686184955834 
9 77.3275733444876 905.686184955834 
10 23.2795435334048 905.686184955834 
11 0 905.686184955834 
12 0 905.686184955834 
13 0 905.686184955834 
14 0 905.686184955834 
15 0 905.686184955834 
16 0 905.686184955834 
17 0 905.686184955834 
18 0 905.686184955834 
19 0 905.686184955834 
20 0 905.686184955834 
21 0 905.686184955834 
22 0 905.686184955834 
23 0 905.686184955834 
24 0 905.686184955834 
25 0 905.686184955834 
26 0 905.686184955834 
27 0 905.686184955834 
28 0 905.686184955834 
29 0 905.686184955834 
30 0 905.686184955834 
31 0 905.686184955834 
32 0 905.686184955834 
33 0 905.686184955834 
34 0 905.686184955834 
35 0 905.686184955834 
36 0 905.686184955834 
1 352.733732952013 910.36336853648 
2 300.260744086543 910.36336853648 
3 303.328478332609 910.36336853648 
4 256.316865164834 910.36336853648 
5 237.581262802891 910.36336853648 
6 204.050106902959 910.36336853648 
7 125.945107870856 910.36336853648 
8 144.948379017005 910.36336853648 
9 77.3275733444876 910.36336853648 
10 77.3275733444876 910.36336853648 
11 0 910.36336853648 
12 0 910.36336853648 
13 0 910.36336853648 
14 0 910.36336853648 
15 0 910.36336853648 
16 0 910.36336853648 
17 0 910.36336853648 
18 0 910.36336853648 
19 0 910.36336853648 
20 0 910.36336853648 
21 0 910.36336853648 
22 0 910.36336853648 
23 0 910.36336853648 
24 0 910.36336853648 
25 0 910.36336853648 
26 0 910.36336853648 
27 0 910.36336853648 
28 0 910.36336853648 
29 0 910.36336853648 
30 0 910.36336853648 
31 0 910.36336853648 
32 0 910.36336853648 
33 0 910.36336853648 
34 0 910.36336853648 
35 0 910.36336853648 
36 0 910.36336853648 
1 352.733732952013 910.942202369748 
2 300.260744086543 910.942202369748 
3 303.328478332609 910.942202369748 
4 256.316865164834 910.942202369748 
5 243.638561998225 910.942202369748 
6 204.050106902959 910.942202369748 
7 125.945107870856 910.942202369748 
8 144.948379017005 910.942202369748 
9 77.3275733444876 910.942202369748 
10 77.3275733444876 910.942202369748 
11 0 910.942202369748 
12 0 910.942202369748 
13 0 910.942202369748 
14 0 910.942202369748 
15 0 910.942202369748 
16 0 910.942202369748 
17 0 910.942202369748 
18 0 910.942202369748 
19 0 910.942202369748 
20 0 910.942202369748 
21 0 910.942202369748 
22 0 910.942202369748 
23 0 910.942202369748 
24 0 910.942202369748 
25 0 910.942202369748 
26 0 910.942202369748 
27 0 910.942202369748 
28 0 910.942202369748 
29 0 910.942202369748 
30 0 910.942202369748 
31 0 910.942202369748 
32 0 910.942202369748 
33 0 910.942202369748 
34 0 910.942202369748 
35 0 910.942202369748 
36 0 910.942202369748 
1 352.733732952013 912.105925093648 
2 302.501835444341 912.105925093648 
3 303.328478332609 912.105925093648 
4 256.316865164834 912.105925093648 
5 257.276578422349 912.105925093648 
6 204.050106902959 912.105925093648 
7 125.945107870856 912.105925093648 
8 144.948379017005 912.105925093648 
9 77.3275733444876 912.105925093648 
10 77.3275733444876 912.105925093648 
11 0 912.105925093648 
12 0 912.105925093648 
13 0 912.105925093648 
14 0 912.105925093648 
15 0 912.105925093648 
16 0 912.105925093648 
17 0 912.105925093648 
18 0 912.105925093648 
19 0 912.105925093648 
20 0 912.105925093648 
21 0 912.105925093648 
22 0 912.105925093648 
23 0 912.105925093648 
24 0 912.105925093648 
25 0 912.105925093648 
26 0 912.105925093648 
27 0 912.105925093648 
28 0 912.105925093648 
29 0 912.105925093648 
30 0 912.105925093648 
31 0 912.105925093648 
32 0 912.105925093648 
33 0 912.105925093648 
34 0 912.105925093648 
35 0 912.105925093648 
36 0 912.105925093648 
1 352.733732952013 913.416100187113 
2 307.358656336429 913.416100187113 
3 303.328478332609 913.416100187113 
4 256.316865164834 913.416100187113 
5 257.276578422349 913.416100187113 
6 204.050106902959 913.416100187113 
7 125.945107870856 913.416100187113 
8 144.948379017005 913.416100187113 
9 77.3275733444876 913.416100187113 
10 77.3275733444876 913.416100187113 
11 0 913.416100187113 
12 0 913.416100187113 
13 0 913.416100187113 
14 0 913.416100187113 
15 0 913.416100187113 
16 0 913.416100187113 
17 0 913.416100187113 
18 0 913.416100187113 
19 0 913.416100187113 
20 0 913.416100187113 
21 0 913.416100187113 
22 0 913.416100187113 
23 0 913.416100187113 
24 0 913.416100187113 
25 0 913.416100187113 
26 0 913.416100187113 
27 0 913.416100187113 
28 0 913.416100187113 
29 0 913.416100187113 
30 0 913.416100187113 
31 0 913.416100187113 
32 0 913.416100187113 
33 0 913.416100187113 
34 0 913.416100187113 
35 0 913.416100187113 
36 0 913.416100187113 
1 352.733732952013 919.04259754878 
2 356.317091747327 919.04259754878 
3 303.328478332609 919.04259754878 
4 256.316865164834 919.04259754878 
5 257.276578422349 919.04259754878 
6 204.050106902959 919.04259754878 
7 125.945107870856 919.04259754878 
8 144.948379017005 919.04259754878 
9 77.3275733444876 919.04259754878 
10 77.3275733444876 919.04259754878 
11 0 919.04259754878 
12 0 919.04259754878 
13 0 919.04259754878 
14 0 919.04259754878 
15 0 919.04259754878 
16 0 919.04259754878 
17 0 919.04259754878 
18 0 919.04259754878 
19 0 919.04259754878 
20 0 919.04259754878 
21 0 919.04259754878 
22 0 919.04259754878 
23 0 919.04259754878 
24 0 919.04259754878 
25 0 919.04259754878 
26 0 919.04259754878 
27 0 919.04259754878 
28 0 919.04259754878 
29 0 919.04259754878 
30 0 919.04259754878 
31 0 919.04259754878 
32 0 919.04259754878 
33 0 919.04259754878 
34 0 919.04259754878 
35 0 919.04259754878 
36 0 919.04259754878 
1 352.733732952013 924.491340524125 
2 356.317091747327 924.491340524125 
3 303.328478332609 924.491340524125 
4 256.316865164834 924.491340524125 
5 257.276578422349 924.491340524125 
6 204.050106902959 924.491340524125 
7 125.945107870856 924.491340524125 
8 144.948379017005 924.491340524125 
9 77.3275733444876 924.491340524125 
10 77.3275733444876 924.491340524125 
11 0 924.491340524125 
12 0 924.491340524125 
13 0 924.491340524125 
14 0 924.491340524125 
15 0 924.491340524125 
16 0 924.491340524125 
17 0 924.491340524125 
18 0 924.491340524125 
19 0 924.491340524125 
20 0 924.491340524125 
21 0 924.491340524125 
22 0 924.491340524125 
23 0 924.491340524125 
24 0 924.491340524125 
25 0 924.491340524125 
26 0 924.491340524125 
27 0 924.491340524125 
28 0 924.491340524125 
29 0 924.491340524125 
30 0 924.491340524125 
31 0 924.491340524125 
32 0 924.491340524125 
33 0 924.491340524125 
34 0 924.491340524125 
35 0 924.491340524125 
36 0 924.491340524125 
1 352.733732952013 924.661938561108 
2 356.317091747327 924.661938561108 
3 303.328478332609 924.661938561108 
4 256.316865164834 924.661938561108 
5 257.276578422349 924.661938561108 
6 204.050106902959 924.661938561108 
7 125.945107870856 924.661938561108 
8 144.948379017005 924.661938561108 
9 77.3275733444876 924.661938561108 
10 77.3275733444876 924.661938561108 
11 0 924.661938561108 
12 0 924.661938561108 
13 0 924.661938561108 
14 0 924.661938561108 
15 0 924.661938561108 
16 0 924.661938561108 
17 0 924.661938561108 
18 0 924.661938561108 
19 0 924.661938561108 
20 0 924.661938561108 
21 0 924.661938561108 
22 0 924.661938561108 
23 0 924.661938561108 
24 0 924.661938561108 
25 0 924.661938561108 
26 0 924.661938561108 
27 0 924.661938561108 
28 0 924.661938561108 
29 0 924.661938561108 
30 0 924.661938561108 
31 0 924.661938561108 
32 0 924.661938561108 
33 0 924.661938561108 
34 0 924.661938561108 
35 0 924.661938561108 
36 0 924.661938561108 
1 352.733732952013 927.160995249452 
2 356.317091747327 927.160995249452 
3 303.328478332609 927.160995249452 
4 256.316865164834 927.160995249452 
5 257.276578422349 927.160995249452 
6 204.050106902959 927.160995249452 
7 130.441712589577 927.160995249452 
8 144.948379017005 927.160995249452 
9 77.3275733444876 927.160995249452 
10 77.3275733444876 927.160995249452 
11 0 927.160995249452 
12 0 927.160995249452 
13 0 927.160995249452 
14 0 927.160995249452 
15 0 927.160995249452 
16 0 927.160995249452 
17 0 927.160995249452 
18 0 927.160995249452 
19 0 927.160995249452 
20 0 927.160995249452 
21 0 927.160995249452 
22 0 927.160995249452 
23 0 927.160995249452 
24 0 927.160995249452 
25 0 927.160995249452 
26 0 927.160995249452 
27 0 927.160995249452 
28 0 927.160995249452 
29 0 927.160995249452 
30 0 927.160995249452 
31 0 927.160995249452 
32 0 927.160995249452 
33 0 927.160995249452 
34 0 927.160995249452 
35 0 927.160995249452 
36 0 927.160995249452 
1 383.626339142819 933.711292760804 
2 356.317091747327 933.711292760804 
3 303.328478332609 933.711292760804 
4 256.316865164834 933.711292760804 
5 257.276578422349 933.711292760804 
6 204.050106902959 933.711292760804 
7 184.90649210158 933.711292760804 
8 144.948379017005 933.711292760804 
9 77.3275733444876 933.711292760804 
10 77.3275733444876 933.711292760804 
11 0 933.711292760804 
12 0 933.711292760804 
13 0 933.711292760804 
14 0 933.711292760804 
15 0 933.711292760804 
16 0 933.711292760804 
17 0 933.711292760804 
18 0 933.711292760804 
19 0 933.711292760804 
20 0 933.711292760804 
21 0 933.711292760804 
22 0 933.711292760804 
23 0 933.711292760804 
24 0 933.711292760804 
25 0 933.711292760804 
26 0 933.711292760804 
27 0 933.711292760804 
28 0 933.711292760804 
29 0 933.711292760804 
30 0 933.711292760804 
31 0 933.711292760804 
32 0 933.711292760804 
33 0 933.711292760804 
34 0 933.711292760804 
35 0 933.711292760804 
36 0 933.711292760804 
1 408.208112150539 935.938679960515 
2 356.317091747327 935.938679960515 
3 303.328478332609 935.938679960515 
4 256.316865164834 935.938679960515 
5 257.276578422349 935.938679960515 
6 204.050106902959 935.938679960515 
7 184.90649210158 935.938679960515 
8 144.948379017005 935.938679960515 
9 77.3275733444876 935.938679960515 
10 77.3275733444876 935.938679960515 
11 0 935.938679960515 
12 0 935.938679960515 
13 0 935.938679960515 
14 0 935.938679960515 
15 0 935.938679960515 
16 0 935.938679960515 
17 0 935.938679960515 
18 0 935.938679960515 
19 0 935.938679960515 
20 0 935.938679960515 
21 0 935.938679960515 
22 0 935.938679960515 
23 0 935.938679960515 
24 0 935.938679960515 
25 0 935.938679960515 
26 0 935.938679960515 
27 0 935.938679960515 
28 0 935.938679960515 
29 0 935.938679960515 
30 0 935.938679960515 
31 0 935.938679960515 
32 0 935.938679960515 
33 0 935.938679960515 
34 0 935.938679960515 
35 0 935.938679960515 
36 0 935.938679960515 
1 408.208112150539 941.505955508652 
2 356.317091747327 941.505955508652 
3 303.328478332609 941.505955508652 
4 256.316865164834 941.505955508652 
5 257.276578422349 941.505955508652 
6 204.050106902959 941.505955508652 
7 184.90649210158 941.505955508652 
8 144.948379017005 941.505955508652 
9 77.3275733444876 941.505955508652 
10 77.3275733444876 941.505955508652 
11 0 941.505955508652 
12 0 941.505955508652 
13 0 941.505955508652 
14 0 941.505955508652 
15 0 941.505955508652 
16 0 941.505955508652 
17 0 941.505955508652 
18 0 941.505955508652 
19 0 941.505955508652 
20 0 941.505955508652 
21 0 941.505955508652 
22 0 941.505955508652 
23 0 941.505955508652 
24 0 941.505955508652 
25 0 941.505955508652 
26 0 941.505955508652 
27 0 941.505955508652 
28 0 941.505955508652 
29 0 941.505955508652 
30 0 941.505955508652 
31 0 941.505955508652 
32 0 941.505955508652 
33 0 941.505955508652 
34 0 941.505955508652 
35 0 941.505955508652 
36 0 941.505955508652 
1 408.208112150539 954.491340524125 
2 356.317091747327 954.491340524125 
3 303.328478332609 954.491340524125 
4 256.316865164834 954.491340524125 
5 257.276578422349 954.491340524125 
6 204.050106902959 954.491340524125 
7 184.90649210158 954.491340524125 
8 144.948379017005 954.491340524125 
9 77.3275733444876 954.491340524125 
10 77.3275733444876 954.491340524125 
11 0 954.491340524125 
12 0 954.491340524125 
13 0 954.491340524125 
14 0 954.491340524125 
15 0 954.491340524125 
16 0 954.491340524125 
17 0 954.491340524125 
18 0 954.491340524125 
19 0 954.491340524125 
20 0 954.491340524125 
21 0 954.491340524125 
22 0 954.491340524125 
23 0 954.491340524125 
24 0 954.491340524125 
25 0 954.491340524125 
26 0 954.491340524125 
27 0 954.491340524125 
28 0 954.491340524125 
29 0 954.491340524125 
30 0 954.491340524125 
31 0 954.491340524125 
32 0 954.491340524125 
33 0 954.491340524125 
34 0 954.491340524125 
35 0 954.491340524125 
36 0 954.491340524125 
1 408.208112150539 955.626860540518 
2 356.317091747327 955.626860540518 
3 303.328478332609 955.626860540518 
4 256.316865164834 955.626860540518 
5 257.276578422349 955.626860540518 
6 204.050106902959 955.626860540518 
7 184.90649210158 955.626860540518 
8 144.948379017005 955.626860540518 
9 79.331150856687 955.626860540518 
10 77.3275733444876 955.626860540518 
11 0 955.626860540518 
12 0 955.626860540518 
13 0 955.626860540518 
14 0 955.626860540518 
15 0 955.626860540518 
16 0 955.626860540518 
17 0 955.626860540518 
18 0 955.626860540518 
19 0 955.626860540518 
20 0 955.626860540518 
21 0 955.626860540518 
22 0 955.626860540518 
23 0 955.626860540518 
24 0 955.626860540518 
25 0 955.626860540518 
26 0 955.626860540518 
27 0 955.626860540518 
28 0 955.626860540518 
29 0 955.626860540518 
30 0 955.626860540518 
31 0 955.626860540518 
32 0 955.626860540518 
33 0 955.626860540518 
34 0 955.626860540518 
35 0 955.626860540518 
36 0 955.626860540518 
1 408.208112150539 957.206385172456 
2 356.317091747327 957.206385172456 
3 303.328478332609 957.206385172456 
4 256.316865164834 957.206385172456 
5 257.276578422349 957.206385172456 
6 204.050106902959 957.206385172456 
7 184.90649210158 957.206385172456 
8 144.948379017005 957.206385172456 
9 85.2058614448277 957.206385172456 
10 77.3275733444876 957.206385172456 
11 0 957.206385172456 
12 0 957.206385172456 
13 0 957.206385172456 
14 0 957.206385172456 
15 0 957.206385172456 
16 0 957.206385172456 
17 0 957.206385172456 
18 0 957.206385172456 
19 0 957.206385172456 
20 0 957.206385172456 
21 0 957.206385172456 
22 0 957.206385172456 
23 0 957.206385172456 
24 0 957.206385172456 
25 0 957.206385172456 
26 0 957.206385172456 
27 0 957.206385172456 
28 0 957.206385172456 
29 0 957.206385172456 
30 0 957.206385172456 
31 0 957.206385172456 
32 0 957.206385172456 
33 0 957.206385172456 
34 0 957.206385172456 
35 0 957.206385172456 
36 0 957.206385172456 
1 408.208112150539 963.524901300446 
2 356.317091747327 963.524901300446 
3 303.328478332609 963.524901300446 
4 256.316865164834 963.524901300446 
5 257.276578422349 963.524901300446 
6 204.050106902959 963.524901300446 
7 184.90649210158 963.524901300446 
8 144.948379017005 963.524901300446 
9 144.637063477096 963.524901300446 
10 77.3275733444876 963.524901300446 
11 0 963.524901300446 
12 0 963.524901300446 
13 0 963.524901300446 
14 0 963.524901300446 
15 0 963.524901300446 
16 0 963.524901300446 
17 0 963.524901300446 
18 0 963.524901300446 
19 0 963.524901300446 
20 0 963.524901300446 
21 0 963.524901300446 
22 0 963.524901300446 
23 0 963.524901300446 
24 0 963.524901300446 
25 0 963.524901300446 
26 0 963.524901300446 
27 0 963.524901300446 
28 0 963.524901300446 
29 0 963.524901300446 
30 0 963.524901300446 
31 0 963.524901300446 
32 0 963.524901300446 
33 0 963.524901300446 
34 0 963.524901300446 
35 0 963.524901300446 
36 0 963.524901300446 
1 408.208112150539 966.121920196725 
2 356.317091747327 966.121920196725 
3 303.328478332609 966.121920196725 
4 256.316865164834 966.121920196725 
5 257.276578422349 966.121920196725 
6 204.050106902959 966.121920196725 
7 184.90649210158 966.121920196725 
8 144.948379017005 966.121920196725 
9 144.637063477096 966.121920196725 
10 77.3275733444876 966.121920196725 
11 0 966.121920196725 
12 0 966.121920196725 
13 0 966.121920196725 
14 0 966.121920196725 
15 0 966.121920196725 
16 0 966.121920196725 
17 0 966.121920196725 
18 0 966.121920196725 
19 0 966.121920196725 
20 0 966.121920196725 
21 0 966.121920196725 
22 0 966.121920196725 
23 0 966.121920196725 
24 0 966.121920196725 
25 0 966.121920196725 
26 0 966.121920196725 
27 0 966.121920196725 
28 0 966.121920196725 
29 0 966.121920196725 
30 0 966.121920196725 
31 0 966.121920196725 
32 0 966.121920196725 
33 0 966.121920196725 
34 0 966.121920196725 
35 0 966.121920196725 
36 0 966.121920196725 
1 408.208112150539 967.942119255285 
2 356.317091747327 967.942119255285 
3 303.328478332609 967.942119255285 
4 256.316865164834 967.942119255285 
5 257.276578422349 967.942119255285 
6 204.050106902959 967.942119255285 
7 184.90649210158 967.942119255285 
8 144.948379017005 967.942119255285 
9 144.637063477096 967.942119255285 
10 77.3275733444876 967.942119255285 
11 0 967.942119255285 
12 0 967.942119255285 
13 0 967.942119255285 
14 0 967.942119255285 
15 0 967.942119255285 
16 0 967.942119255285 
17 0 967.942119255285 
18 0 967.942119255285 
19 0 967.942119255285 
20 0 967.942119255285 
21 0 967.942119255285 
22 0 967.942119255285 
23 0 967.942119255285 
24 0 967.942119255285 
25 0 967.942119255285 
26 0 967.942119255285 
27 0 967.942119255285 
28 0 967.942119255285 
29 0 967.942119255285 
30 0 967.942119255285 
31 0 967.942119255285 
32 0 967.942119255285 
33 0 967.942119255285 
34 0 967.942119255285 
35 0 967.942119255285 
36 0 967.942119255285 
1 408.208112150539 969.020399216205 
2 356.317091747327 969.020399216205 
3 303.328478332609 969.020399216205 
4 256.316865164834 969.020399216205 
5 257.276578422349 969.020399216205 
6 204.050106902959 969.020399216205 
7 184.90649210158 969.020399216205 
8 144.948379017005 969.020399216205 
9 144.637063477096 969.020399216205 
10 77.3275733444876 969.020399216205 
11 0 969.020399216205 
12 0 969.020399216205 
13 0 969.020399216205 
14 0 969.020399216205 
15 0 969.020399216205 
16 0 969.020399216205 
17 0 969.020399216205 
18 0 969.020399216205 
19 0 969.020399216205 
20 0 969.020399216205 
21 0 969.020399216205 
22 0 969.020399216205 
23 0 969.020399216205 
24 0 969.020399216205 
25 0 969.020399216205 
26 0 969.020399216205 
27 0 969.020399216205 
28 0 969.020399216205 
29 0 969.020399216205 
30 0 969.020399216205 
31 0 969.020399216205 
32 0 969.020399216205 
33 0 969.020399216205 
34 0 969.020399216205 
35 0 969.020399216205 
36 0 969.020399216205 
1 408.208112150539 971.505955508652 
2 356.317091747327 971.505955508652 
3 303.328478332609 971.505955508652 
4 256.316865164834 971.505955508652 
5 257.276578422349 971.505955508652 
6 204.050106902959 971.505955508652 
7 184.90649210158 971.505955508652 
8 144.948379017005 971.505955508652 
9 144.637063477096 971.505955508652 
10 77.3275733444876 971.505955508652 
11 0 971.505955508652 
12 0 971.505955508652 
13 0 971.505955508652 
14 0 971.505955508652 
15 0 971.505955508652 
16 0 971.505955508652 
17 0 971.505955508652 
18 0 971.505955508652 
19 0 971.505955508652 
20 0 971.505955508652 
21 0 971.505955508652 
22 0 971.505955508652 
23 0 971.505955508652 
24 0 971.505955508652 
25 0 971.505955508652 
26 0 971.505955508652 
27 0 971.505955508652 
28 0 971.505955508652 
29 0 971.505955508652 
30 0 971.505955508652 
31 0 971.505955508652 
32 0 971.505955508652 
33 0 971.505955508652 
34 0 971.505955508652 
35 0 971.505955508652 
36 0 971.505955508652 
1 408.208112150539 973.07735268954 
2 356.317091747327 973.07735268954 
3 303.328478332609 973.07735268954 
4 258.094753316908 973.07735268954 
5 257.276578422349 973.07735268954 
6 204.050106902959 973.07735268954 
7 184.90649210158 973.07735268954 
8 144.948379017005 973.07735268954 
9 144.637063477096 973.07735268954 
10 77.3275733444876 973.07735268954 
11 0 973.07735268954 
12 0 973.07735268954 
13 0 973.07735268954 
14 0 973.07735268954 
15 0 973.07735268954 
16 0 973.07735268954 
17 0 973.07735268954 
18 0 973.07735268954 
19 0 973.07735268954 
20 0 973.07735268954 
21 0 973.07735268954 
22 0 973.07735268954 
23 0 973.07735268954 
24 0 973.07735268954 
25 0 973.07735268954 
26 0 973.07735268954 
27 0 973.07735268954 
28 0 973.07735268954 
29 0 973.07735268954 
30 0 973.07735268954 
31 0 973.07735268954 
32 0 973.07735268954 
33 0 973.07735268954 
34 0 973.07735268954 
35 0 973.07735268954 
36 0 973.07735268954 
1 408.208112150539 976.116239242187 
2 356.317091747327 976.116239242187 
3 303.328478332609 976.116239242187 
4 271.620260759498 976.116239242187 
5 257.276578422349 976.116239242187 
6 204.050106902959 976.116239242187 
7 184.90649210158 976.116239242187 
8 144.948379017005 976.116239242187 
9 144.637063477096 976.116239242187 
10 77.3275733444876 976.116239242187 
11 0 976.116239242187 
12 0 976.116239242187 
13 0 976.116239242187 
14 0 976.116239242187 
15 0 976.116239242187 
16 0 976.116239242187 
17 0 976.116239242187 
18 0 976.116239242187 
19 0 976.116239242187 
20 0 976.116239242187 
21 0 976.116239242187 
22 0 976.116239242187 
23 0 976.116239242187 
24 0 976.116239242187 
25 0 976.116239242187 
26 0 976.116239242187 
27 0 976.116239242187 
28 0 976.116239242187 
29 0 976.116239242187 
30 0 976.116239242187 
31 0 976.116239242187 
32 0 976.116239242187 
33 0 976.116239242187 
34 0 976.116239242187 
35 0 976.116239242187 
36 0 976.116239242187 
1 408.208112150539 978.403496071167 
2 356.317091747327 978.403496071167 
3 303.328478332609 978.403496071167 
4 290.571632549149 978.403496071167 
5 257.276578422349 978.403496071167 
6 204.050106902959 978.403496071167 
7 184.90649210158 978.403496071167 
8 144.948379017005 978.403496071167 
9 144.637063477096 978.403496071167 
10 77.3275733444876 978.403496071167 
11 0 978.403496071167 
12 0 978.403496071167 
13 0 978.403496071167 
14 0 978.403496071167 
15 0 978.403496071167 
16 0 978.403496071167 
17 0 978.403496071167 
18 0 978.403496071167 
19 0 978.403496071167 
20 0 978.403496071167 
21 0 978.403496071167 
22 0 978.403496071167 
23 0 978.403496071167 
24 0 978.403496071167 
25 0 978.403496071167 
26 0 978.403496071167 
27 0 978.403496071167 
28 0 978.403496071167 
29 0 978.403496071167 
30 0 978.403496071167 
31 0 978.403496071167 
32 0 978.403496071167 
33 0 978.403496071167 
34 0 978.403496071167 
35 0 978.403496071167 
36 0 978.403496071167 
1 408.208112150539 979.339963414443 
2 356.317091747327 979.339963414443 
3 303.328478332609 979.339963414443 
4 300.504474669788 979.339963414443 
5 257.276578422349 979.339963414443 
6 204.050106902959 979.339963414443 
7 184.90649210158 979.339963414443 
8 144.948379017005 979.339963414443 
9 144.637063477096 979.339963414443 
10 77.3275733444876 979.339963414443 
11 0 979.339963414443 
12 0 979.339963414443 
13 0 979.339963414443 
14 0 979.339963414443 
15 0 979.339963414443 
16 0 979.339963414443 
17 0 979.339963414443 
18 0 979.339963414443 
19 0 979.339963414443 
20 0 979.339963414443 
21 0 979.339963414443 
22 0 979.339963414443 
23 0 979.339963414443 
24 0 979.339963414443 
25 0 979.339963414443 
26 0 979.339963414443 
27 0 979.339963414443 
28 0 979.339963414443 
29 0 979.339963414443 
30 0 979.339963414443 
31 0 979.339963414443 
32 0 979.339963414443 
33 0 979.339963414443 
34 0 979.339963414443 
35 0 979.339963414443 
36 0 979.339963414443 
1 408.208112150539 994.489382151486 
2 356.317091747327 994.489382151486 
3 303.328478332609 994.489382151486 
4 300.504474669788 994.489382151486 
5 257.276578422349 994.489382151486 
6 204.050106902959 994.489382151486 
7 184.90649210158 994.489382151486 
8 144.948379017005 994.489382151486 
9 144.637063477096 994.489382151486 
10 77.3275733444876 994.489382151486 
11 0 994.489382151486 
12 0 994.489382151486 
13 0 994.489382151486 
14 0 994.489382151486 
15 0 994.489382151486 
16 0 994.489382151486 
17 0 994.489382151486 
18 0 994.489382151486 
19 0 994.489382151486 
20 0 994.489382151486 
21 0 994.489382151486 
22 0 994.489382151486 
23 0 994.489382151486 
24 0 994.489382151486 
25 0 994.489382151486 
26 0 994.489382151486 
27 0 994.489382151486 
28 0 994.489382151486 
29 0 994.489382151486 
30 0 994.489382151486 
31 0 994.489382151486 
32 0 994.489382151486 
33 0 994.489382151486 
34 0 994.489382151486 
35 0 994.489382151486 
36 0 994.489382151486 
1 408.208112150539 1000 
2 356.317091747327 1000 
3 303.328478332609 1000 
4 300.504474669788 1000 
5 257.276578422349 1000 
6 204.050106902959 1000 
7 184.90649210158 1000 
8 144.948379017005 1000 
9 144.637063477096 1000 
10 77.3275733444876 1000 
11 0 1000 
12 0 1000 
13 0 1000 
14 0 1000 
15 0 1000 
16 0 1000 
17 0 1000 
18 0 1000 
19 0 1000 
20 0 1000 
21 0 1000 
22 0 1000 
23 0 1000 
24 0 1000 
25 0 1000 
26 0 1000 
27 0 1000 
28 0 1000 
29 0 1000 
30 0 1000 
31 0 1000 
32 0 1000 
33 0 1000 
34 0 1000 
35 0 1000 
36 0 1000 
1 408.208112150539 1001.65687816428 
2 356.317091747327 1001.65687816428 
3 303.328478332609 1001.65687816428 
4 300.504474669788 1001.65687816428 
5 257.276578422349 1001.65687816428 
6 204.050106902959 1001.65687816428 
7 184.90649210158 1001.65687816428 
8 144.948379017005 1001.65687816428 
9 144.637063477096 1001.65687816428 
10 77.3275733444876 1001.65687816428 
11 1.97657658090761 1001.65687816428 
12 0 1001.65687816428 
13 0 1001.65687816428 
14 0 1001.65687816428 
15 0 1001.65687816428 
16 0 1001.65687816428 
17 0 1001.65687816428 
18 0 1001.65687816428 
19 0 1001.65687816428 
20 0 1001.65687816428 
21 0 1001.65687816428 
22 0 1001.65687816428 
23 0 1001.65687816428 
24 0 1001.65687816428 
25 0 1001.65687816428 
26 0 1001.65687816428 
27 0 1001.65687816428 
28 0 1001.65687816428 
29 0 1001.65687816428 
30 0 1001.65687816428 
31 0 1001.65687816428 
32 0 1001.65687816428 
33 0 1001.65687816428 
34 0 1001.65687816428 
35 0 1001.65687816428 
36 0 1001.65687816428 
1 408.208112150539 1003.07735268954 
2 356.317091747327 1003.07735268954 
3 303.328478332609 1003.07735268954 
4 300.504474669788 1003.07735268954 
5 257.276578422349 1003.07735268954 
6 204.050106902959 1003.07735268954 
7 184.90649210158 1003.07735268954 
8 144.948379017005 1003.07735268954 
9 144.637063477096 1003.07735268954 
10 77.3275733444876 1003.07735268954 
11 6.81847169458819 1003.07735268954 
12 0 1003.07735268954 
13 0 1003.07735268954 
14 0 1003.07735268954 
15 0 1003.07735268954 
16 0 1003.07735268954 
17 0 1003.07735268954 
18 0 1003.07735268954 
19 0 1003.07735268954 
20 0 1003.07735268954 
21 0 1003.07735268954 
22 0 1003.07735268954 
23 0 1003.07735268954 
24 0 1003.07735268954 
25 0 1003.07735268954 
26 0 1003.07735268954 
27 0 1003.07735268954 
28 0 1003.07735268954 
29 0 1003.07735268954 
30 0 1003.07735268954 
31 0 1003.07735268954 
32 0 1003.07735268954 
33 0 1003.07735268954 
34 0 1003.07735268954 
35 0 1003.07735268954 
36 0 1003.07735268954 
1 408.208112150539 1009.5468382461 
2 356.317091747327 1009.5468382461 
3 303.328478332609 1009.5468382461 
4 300.504474669788 1009.5468382461 
5 257.276578422349 1009.5468382461 
6 255.153552581389 1009.5468382461 
7 184.90649210158 1009.5468382461 
8 144.948379017005 1009.5468382461 
9 144.637063477096 1009.5468382461 
10 77.3275733444876 1009.5468382461 
11 65.6223267579141 1009.5468382461 
12 0 1009.5468382461 
13 0 1009.5468382461 
14 0 1009.5468382461 
15 0 1009.5468382461 
16 0 1009.5468382461 
17 0 1009.5468382461 
18 0 1009.5468382461 
19 0 1009.5468382461 
20 0 1009.5468382461 
21 0 1009.5468382461 
22 0 1009.5468382461 
23 0 1009.5468382461 
24 0 1009.5468382461 
25 0 1009.5468382461 
26 0 1009.5468382461 
27 0 1009.5468382461 
28 0 1009.5468382461 
29 0 1009.5468382461 
30 0 1009.5468382461 
31 0 1009.5468382461 
32 0 1009.5468382461 
33 0 1009.5468382461 
34 0 1009.5468382461 
35 0 1009.5468382461 
36 0 1009.5468382461 
1 408.208112150539 1011.11623924219 
2 356.317091747327 1011.11623924219 
3 303.328478332609 1011.11623924219 
4 300.504474669788 1011.11623924219 
5 257.276578422349 1011.11623924219 
6 255.153552581389 1011.11623924219 
7 184.90649210158 1011.11623924219 
8 144.948379017005 1011.11623924219 
9 144.637063477096 1011.11623924219 
10 77.3275733444876 1011.11623924219 
11 65.6223267579141 1011.11623924219 
12 0 1011.11623924219 
13 0 1011.11623924219 
14 0 1011.11623924219 
15 0 1011.11623924219 
16 0 1011.11623924219 
17 0 1011.11623924219 
18 0 1011.11623924219 
19 0 1011.11623924219 
20 0 1011.11623924219 
21 0 1011.11623924219 
22 0 1011.11623924219 
23 0 1011.11623924219 
24 0 1011.11623924219 
25 0 1011.11623924219 
26 0 1011.11623924219 
27 0 1011.11623924219 
28 0 1011.11623924219 
29 0 1011.11623924219 
30 0 1011.11623924219 
31 0 1011.11623924219 
32 0 1011.11623924219 
33 0 1011.11623924219 
34 0 1011.11623924219 
35 0 1011.11623924219 
36 0 1011.11623924219 
1 408.208112150539 1013.40349607117 
2 356.317091747327 1013.40349607117 
3 303.328478332609 1013.40349607117 
4 300.504474669788 1013.40349607117 
5 257.276578422349 1013.40349607117 
6 255.153552581389 1013.40349607117 
7 184.90649210158 1013.40349607117 
8 159.861907489164 1013.40349607117 
9 144.637063477096 1013.40349607117 
10 77.3275733444876 1013.40349607117 
11 65.6223267579141 1013.40349607117 
12 0 1013.40349607117 
13 0 1013.40349607117 
14 0 1013.40349607117 
15 0 1013.40349607117 
16 0 1013.40349607117 
17 0 1013.40349607117 
18 0 1013.40349607117 
19 0 1013.40349607117 
20 0 1013.40349607117 
21 0 1013.40349607117 
22 0 1013.40349607117 
23 0 1013.40349607117 
24 0 1013.40349607117 
25 0 1013.40349607117 
26 0 1013.40349607117 
27 0 1013.40349607117 
28 0 1013.40349607117 
29 0 1013.40349607117 
30 0 1013.40349607117 
31 0 1013.40349607117 
32 0 1013.40349607117 
33 0 1013.40349607117 
34 0 1013.40349607117 
35 0 1013.40349607117 
36 0 1013.40349607117 
1 408.208112150539 1015.48744441544 
2 356.317091747327 1015.48744441544 
3 311.123842952155 1015.48744441544 
4 300.504474669788 1015.48744441544 
5 257.276578422349 1015.48744441544 
6 255.153552581389 1015.48744441544 
7 184.90649210158 1015.48744441544 
8 180.008553432769 1015.48744441544 
9 144.637063477096 1015.48744441544 
10 77.3275733444876 1015.48744441544 
11 65.6223267579141 1015.48744441544 
12 0 1015.48744441544 
13 0 1015.48744441544 
14 0 1015.48744441544 
15 0 1015.48744441544 
16 0 1015.48744441544 
17 0 1015.48744441544 
18 0 1015.48744441544 
19 0 1015.48744441544 
20 0 1015.48744441544 
21 0 1015.48744441544 
22 0 1015.48744441544 
23 0 1015.48744441544 
24 0 1015.48744441544 
25 0 1015.48744441544 
26 0 1015.48744441544 
27 0 1015.48744441544 
28 0 1015.48744441544 
29 0 1015.48744441544 
30 0 1015.48744441544 
31 0 1015.48744441544 
32 0 1015.48744441544 
33 0 1015.48744441544 
34 0 1015.48744441544 
35 0 1015.48744441544 
36 0 1015.48744441544 
1 408.208112150539 1016.81802840755 
2 356.317091747327 1016.81802840755 
3 319.372311462665 1016.81802840755 
4 300.504474669788 1016.81802840755 
5 257.276578422349 1016.81802840755 
6 255.153552581389 1016.81802840755 
7 184.90649210158 1016.81802840755 
8 196.143214159626 1016.81802840755 
9 144.637063477096 1016.81802840755 
10 77.3275733444876 1016.81802840755 
11 65.6223267579141 1016.81802840755 
12 0 1016.81802840755 
13 0 1016.81802840755 
14 0 1016.81802840755 
15 0 1016.81802840755 
16 0 1016.81802840755 
17 0 1016.81802840755 
18 0 1016.81802840755 
19 0 1016.81802840755 
20 0 1016.81802840755 
21 0 1016.81802840755 
22 0 1016.81802840755 
23 0 1016.81802840755 
24 0 1016.81802840755 
25 0 1016.81802840755 
26 0 1016.81802840755 
27 0 1016.81802840755 
28 0 1016.81802840755 
29 0 1016.81802840755 
30 0 1016.81802840755 
31 0 1016.81802840755 
32 0 1016.81802840755 
33 0 1016.81802840755 
34 0 1016.81802840755 
35 0 1016.81802840755 
36 0 1016.81802840755 
1 408.208112150539 1020.64856225302 
2 356.317091747327 1020.64856225302 
3 357.352586513491 1020.64856225302 
4 300.504474669788 1020.64856225302 
5 257.276578422349 1020.64856225302 
6 255.153552581389 1020.64856225302 
7 184.90649210158 1020.64856225302 
8 196.143214159626 1020.64856225302 
9 144.637063477096 1020.64856225302 
10 77.3275733444876 1020.64856225302 
11 65.6223267579141 1020.64856225302 
12 0 1020.64856225302 
13 0 1020.64856225302 
14 0 1020.64856225302 
15 0 1020.64856225302 
16 0 1020.64856225302 
17 0 1020.64856225302 
18 0 1020.64856225302 
19 0 1020.64856225302 
20 0 1020.64856225302 
21 0 1020.64856225302 
22 0 1020.64856225302 
23 0 1020.64856225302 
24 0 1020.64856225302 
25 0 1020.64856225302 
26 0 1020.64856225302 
27 0 1020.64856225302 
28 0 1020.64856225302 
29 0 1020.64856225302 
30 0 1020.64856225302 
31 0 1020.64856225302 
32 0 1020.64856225302 
33 0 1020.64856225302 
34 0 1020.64856225302 
35 0 1020.64856225302 
36 0 1020.64856225302 
1 408.208112150539 1022.50397489965 
2 356.317091747327 1022.50397489965 
3 357.352586513491 1022.50397489965 
4 300.504474669788 1022.50397489965 
5 257.276578422349 1022.50397489965 
6 255.153552581389 1022.50397489965 
7 184.90649210158 1022.50397489965 
8 196.143214159626 1022.50397489965 
9 144.637063477096 1022.50397489965 
10 77.3275733444876 1022.50397489965 
11 65.6223267579141 1022.50397489965 
12 0 1022.50397489965 
13 0 1022.50397489965 
14 0 1022.50397489965 
15 0 1022.50397489965 
16 0 1022.50397489965 
17 0 1022.50397489965 
18 0 1022.50397489965 
19 0 1022.50397489965 
20 0 1022.50397489965 
21 0 1022.50397489965 
22 0 1022.50397489965 
23 0 1022.50397489965 
24 0 1022.50397489965 
25 0 1022.50397489965 
26 0 1022.50397489965 
27 0 1022.50397489965 
28 0 1022.50397489965 
29 0 1022.50397489965 
30 0 1022.50397489965 
31 0 1022.50397489965 
32 0 1022.50397489965 
33 0 1022.50397489965 
34 0 1022.50397489965 
35 0 1022.50397489965 
36 0 1022.50397489965 
1 408.208112150539 1025.68980128949 
2 356.317091747327 1025.68980128949 
3 357.352586513491 1025.68980128949 
4 300.504474669788 1025.68980128949 
5 257.276578422349 1025.68980128949 
6 255.153552581389 1025.68980128949 
7 184.90649210158 1025.68980128949 
8 196.143214159626 1025.68980128949 
9 144.637063477096 1025.68980128949 
10 77.3275733444876 1025.68980128949 
11 65.6223267579141 1025.68980128949 
12 0 1025.68980128949 
13 0 1025.68980128949 
14 0 1025.68980128949 
15 0 1025.68980128949 
16 0 1025.68980128949 
17 0 1025.68980128949 
18 0 1025.68980128949 
19 0 1025.68980128949 
20 0 1025.68980128949 
21 0 1025.68980128949 
22 0 1025.68980128949 
23 0 1025.68980128949 
24 0 1025.68980128949 
25 0 1025.68980128949 
26 0 1025.68980128949 
27 0 1025.68980128949 
28 0 1025.68980128949 
29 0 1025.68980128949 
30 0 1025.68980128949 
31 0 1025.68980128949 
32 0 1025.68980128949 
33 0 1025.68980128949 
34 0 1025.68980128949 
35 0 1025.68980128949 
36 0 1025.68980128949 
1 408.208112150539 1027.20201829256 
2 356.317091747327 1027.20201829256 
3 357.352586513491 1027.20201829256 
4 300.504474669788 1027.20201829256 
5 257.276578422349 1027.20201829256 
6 255.153552581389 1027.20201829256 
7 184.90649210158 1027.20201829256 
8 196.143214159626 1027.20201829256 
9 144.637063477096 1027.20201829256 
10 77.3275733444876 1027.20201829256 
11 65.6223267579141 1027.20201829256 
12 0 1027.20201829256 
13 0 1027.20201829256 
14 0 1027.20201829256 
15 0 1027.20201829256 
16 0 1027.20201829256 
17 0 1027.20201829256 
18 0 1027.20201829256 
19 0 1027.20201829256 
20 0 1027.20201829256 
21 0 1027.20201829256 
22 0 1027.20201829256 
23 0 1027.20201829256 
24 0 1027.20201829256 
25 0 1027.20201829256 
26 0 1027.20201829256 
27 0 1027.20201829256 
28 0 1027.20201829256 
29 0 1027.20201829256 
30 0 1027.20201829256 
31 0 1027.20201829256 
32 0 1027.20201829256 
33 0 1027.20201829256 
34 0 1027.20201829256 
35 0 1027.20201829256 
36 0 1027.20201829256 
1 408.208112150539 1033.07735268954 
2 356.317091747327 1033.07735268954 
3 357.352586513491 1033.07735268954 
4 300.504474669788 1033.07735268954 
5 257.276578422349 1033.07735268954 
6 255.153552581389 1033.07735268954 
7 184.90649210158 1033.07735268954 
8 196.143214159626 1033.07735268954 
9 144.637063477096 1033.07735268954 
10 77.3275733444876 1033.07735268954 
11 65.6223267579141 1033.07735268954 
12 0 1033.07735268954 
13 0 1033.07735268954 
14 0 1033.07735268954 
15 0 1033.07735268954 
16 0 1033.07735268954 
17 0 1033.07735268954 
18 0 1033.07735268954 
19 0 1033.07735268954 
20 0 1033.07735268954 
21 0 1033.07735268954 
22 0 1033.07735268954 
23 0 1033.07735268954 
24 0 1033.07735268954 
25 0 1033.07735268954 
26 0 1033.07735268954 
27 0 1033.07735268954 
28 0 1033.07735268954 
29 0 1033.07735268954 
30 0 1033.07735268954 
31 0 1033.07735268954 
32 0 1033.07735268954 
33 0 1033.07735268954 
34 0 1033.07735268954 
35 0 1033.07735268954 
36 0 1033.07735268954 
1 408.208112150539 1037.73523994583 
2 383.335622489131 1037.73523994583 
3 357.352586513491 1037.73523994583 
4 300.504474669788 1037.73523994583 
5 257.276578422349 1037.73523994583 
6 255.153552581389 1037.73523994583 
7 184.90649210158 1037.73523994583 
8 196.143214159626 1037.73523994583 
9 144.637063477096 1037.73523994583 
10 77.3275733444876 1037.73523994583 
11 65.6223267579141 1037.73523994583 
12 0 1037.73523994583 
13 0 1037.73523994583 
14 0 1037.73523994583 
15 0 1037.73523994583 
16 0 1037.73523994583 
17 0 1037.73523994583 
18 0 1037.73523994583 
19 0 1037.73523994583 
20 0 1037.73523994583 
21 0 1037.73523994583 
22 0 1037.73523994583 
23 0 1037.73523994583 
24 0 1037.73523994583 
25 0 1037.73523994583 
26 0 1037.73523994583 
27 0 1037.73523994583 
28 0 1037.73523994583 
29 0 1037.73523994583 
30 0 1037.73523994583 
31 0 1037.73523994583 
32 0 1037.73523994583 
33 0 1037.73523994583 
34 0 1037.73523994583 
35 0 1037.73523994583 
36 0 1037.73523994583 
1 408.208112150539 1040.1557880867 
2 409.712508219665 1040.1557880867 
3 357.352586513491 1040.1557880867 
4 300.504474669788 1040.1557880867 
5 257.276578422349 1040.1557880867 
6 255.153552581389 1040.1557880867 
7 184.90649210158 1040.1557880867 
8 196.143214159626 1040.1557880867 
9 144.637063477096 1040.1557880867 
10 77.3275733444876 1040.1557880867 
11 65.6223267579141 1040.1557880867 
12 0 1040.1557880867 
13 0 1040.1557880867 
14 0 1040.1557880867 
15 0 1040.1557880867 
16 0 1040.1557880867 
17 0 1040.1557880867 
18 0 1040.1557880867 
19 0 1040.1557880867 
20 0 1040.1557880867 
21 0 1040.1557880867 
22 0 1040.1557880867 
23 0 1040.1557880867 
24 0 1040.1557880867 
25 0 1040.1557880867 
26 0 1040.1557880867 
27 0 1040.1557880867 
28 0 1040.1557880867 
29 0 1040.1557880867 
30 0 1040.1557880867 
31 0 1040.1557880867 
32 0 1040.1557880867 
33 0 1040.1557880867 
34 0 1040.1557880867 
35 0 1040.1557880867 
36 0 1040.1557880867 
1 408.208112150539 1052.50397489965 
2 409.712508219665 1052.50397489965 
3 357.352586513491 1052.50397489965 
4 300.504474669788 1052.50397489965 
5 257.276578422349 1052.50397489965 
6 255.153552581389 1052.50397489965 
7 184.90649210158 1052.50397489965 
8 196.143214159626 1052.50397489965 
9 144.637063477096 1052.50397489965 
10 77.3275733444876 1052.50397489965 
11 65.6223267579141 1052.50397489965 
12 0 1052.50397489965 
13 0 1052.50397489965 
14 0 1052.50397489965 
15 0 1052.50397489965 
16 0 1052.50397489965 
17 0 1052.50397489965 
18 0 1052.50397489965 
19 0 1052.50397489965 
20 0 1052.50397489965 
21 0 1052.50397489965 
22 0 1052.50397489965 
23 0 1052.50397489965 
24 0 1052.50397489965 
25 0 1052.50397489965 
26 0 1052.50397489965 
27 0 1052.50397489965 
28 0 1052.50397489965 
29 0 1052.50397489965 
30 0 1052.50397489965 
31 0 1052.50397489965 
32 0 1052.50397489965 
33 0 1052.50397489965 
34 0 1052.50397489965 
35 0 1052.50397489965 
36 0 1052.50397489965 
1 408.208112150539 1054.03911361544 
2 409.712508219665 1054.03911361544 
3 357.352586513491 1054.03911361544 
4 300.504474669788 1054.03911361544 
5 257.276578422349 1054.03911361544 
6 255.153552581389 1054.03911361544 
7 184.90649210158 1054.03911361544 
8 196.143214159626 1054.03911361544 
9 144.637063477096 1054.03911361544 
10 84.5198121223513 1054.03911361544 
11 65.6223267579141 1054.03911361544 
12 0 1054.03911361544 
13 0 1054.03911361544 
14 0 1054.03911361544 
15 0 1054.03911361544 
16 0 1054.03911361544 
17 0 1054.03911361544 
18 0 1054.03911361544 
19 0 1054.03911361544 
20 0 1054.03911361544 
21 0 1054.03911361544 
22 0 1054.03911361544 
23 0 1054.03911361544 
24 0 1054.03911361544 
25 0 1054.03911361544 
26 0 1054.03911361544 
27 0 1054.03911361544 
28 0 1054.03911361544 
29 0 1054.03911361544 
30 0 1054.03911361544 
31 0 1054.03911361544 
32 0 1054.03911361544 
33 0 1054.03911361544 
34 0 1054.03911361544 
35 0 1054.03911361544 
36 0 1054.03911361544 
1 408.208112150539 1059.7091394197 
2 409.712508219665 1059.7091394197 
3 357.352586513491 1059.7091394197 
4 300.504474669788 1059.7091394197 
5 257.276578422349 1059.7091394197 
6 255.153552581389 1059.7091394197 
7 184.90649210158 1059.7091394197 
8 196.143214159626 1059.7091394197 
9 144.637063477096 1059.7091394197 
10 140.498801185375 1059.7091394197 
11 65.6223267579141 1059.7091394197 
12 0 1059.7091394197 
13 0 1059.7091394197 
14 0 1059.7091394197 
15 0 1059.7091394197 
16 0 1059.7091394197 
17 0 1059.7091394197 
18 0 1059.7091394197 
19 0 1059.7091394197 
20 0 1059.7091394197 
21 0 1059.7091394197 
22 0 1059.7091394197 
23 0 1059.7091394197 
24 0 1059.7091394197 
25 0 1059.7091394197 
26 0 1059.7091394197 
27 0 1059.7091394197 
28 0 1059.7091394197 
29 0 1059.7091394197 
30 0 1059.7091394197 
31 0 1059.7091394197 
32 0 1059.7091394197 
33 0 1059.7091394197 
34 0 1059.7091394197 
35 0 1059.7091394197 
36 0 1059.7091394197 
1 408.208112150539 1062.11199141996 
2 409.712508219665 1062.11199141996 
3 357.352586513491 1062.11199141996 
4 300.504474669788 1062.11199141996 
5 257.276578422349 1062.11199141996 
6 255.153552581389 1062.11199141996 
7 184.90649210158 1062.11199141996 
8 196.143214159626 1062.11199141996 
9 144.637063477096 1062.11199141996 
10 140.498801185375 1062.11199141996 
11 65.6223267579141 1062.11199141996 
12 0 1062.11199141996 
13 0 1062.11199141996 
14 0 1062.11199141996 
15 0 1062.11199141996 
16 0 1062.11199141996 
17 0 1062.11199141996 
18 0 1062.11199141996 
19 0 1062.11199141996 
20 0 1062.11199141996 
21 0 1062.11199141996 
22 0 1062.11199141996 
23 0 1062.11199141996 
24 0 1062.11199141996 
25 0 1062.11199141996 
26 0 1062.11199141996 
27 0 1062.11199141996 
28 0 1062.11199141996 
29 0 1062.11199141996 
30 0 1062.11199141996 
31 0 1062.11199141996 
32 0 1062.11199141996 
33 0 1062.11199141996 
34 0 1062.11199141996 
35 0 1062.11199141996 
36 0 1062.11199141996 
1 408.208112150539 1063.52198765955 
2 409.712508219665 1063.52198765955 
3 357.352586513491 1063.52198765955 
4 300.504474669788 1063.52198765955 
5 257.276578422349 1063.52198765955 
6 255.153552581389 1063.52198765955 
7 184.90649210158 1063.52198765955 
8 196.143214159626 1063.52198765955 
9 144.637063477096 1063.52198765955 
10 140.498801185375 1063.52198765955 
11 65.6223267579141 1063.52198765955 
12 0 1063.52198765955 
13 0 1063.52198765955 
14 0 1063.52198765955 
15 0 1063.52198765955 
16 0 1063.52198765955 
17 0 1063.52198765955 
18 0 1063.52198765955 
19 0 1063.52198765955 
20 0 1063.52198765955 
21 0 1063.52198765955 
22 0 1063.52198765955 
23 0 1063.52198765955 
24 0 1063.52198765955 
25 0 1063.52198765955 
26 0 1063.52198765955 
27 0 1063.52198765955 
28 0 1063.52198765955 
29 0 1063.52198765955 
30 0 1063.52198765955 
31 0 1063.52198765955 
32 0 1063.52198765955 
33 0 1063.52198765955 
34 0 1063.52198765955 
35 0 1063.52198765955 
36 0 1063.52198765955 
1 408.208112150539 1067.73523994583 
2 409.712508219665 1067.73523994583 
3 357.352586513491 1067.73523994583 
4 300.504474669788 1067.73523994583 
5 257.276578422349 1067.73523994583 
6 255.153552581389 1067.73523994583 
7 184.90649210158 1067.73523994583 
8 196.143214159626 1067.73523994583 
9 144.637063477096 1067.73523994583 
10 140.498801185375 1067.73523994583 
11 65.6223267579141 1067.73523994583 
12 0 1067.73523994583 
13 0 1067.73523994583 
14 0 1067.73523994583 
15 0 1067.73523994583 
16 0 1067.73523994583 
17 0 1067.73523994583 
18 0 1067.73523994583 
19 0 1067.73523994583 
20 0 1067.73523994583 
21 0 1067.73523994583 
22 0 1067.73523994583 
23 0 1067.73523994583 
24 0 1067.73523994583 
25 0 1067.73523994583 
26 0 1067.73523994583 
27 0 1067.73523994583 
28 0 1067.73523994583 
29 0 1067.73523994583 
30 0 1067.73523994583 
31 0 1067.73523994583 
32 0 1067.73523994583 
33 0 1067.73523994583 
34 0 1067.73523994583 
35 0 1067.73523994583 
36 0 1067.73523994583 
1 414.80945797374 1070.76319897223 
2 409.712508219665 1070.76319897223 
3 357.352586513491 1070.76319897223 
4 300.504474669788 1070.76319897223 
5 272.739430074708 1070.76319897223 
6 255.153552581389 1070.76319897223 
7 184.90649210158 1070.76319897223 
8 196.143214159626 1070.76319897223 
9 144.637063477096 1070.76319897223 
10 140.498801185375 1070.76319897223 
11 65.6223267579141 1070.76319897223 
12 0 1070.76319897223 
13 0 1070.76319897223 
14 0 1070.76319897223 
15 0 1070.76319897223 
16 0 1070.76319897223 
17 0 1070.76319897223 
18 0 1070.76319897223 
19 0 1070.76319897223 
20 0 1070.76319897223 
21 0 1070.76319897223 
22 0 1070.76319897223 
23 0 1070.76319897223 
24 0 1070.76319897223 
25 0 1070.76319897223 
26 0 1070.76319897223 
27 0 1070.76319897223 
28 0 1070.76319897223 
29 0 1070.76319897223 
30 0 1070.76319897223 
31 0 1070.76319897223 
32 0 1070.76319897223 
33 0 1070.76319897223 
34 0 1070.76319897223 
35 0 1070.76319897223 
36 0 1070.76319897223 
1 423.046850966061 1072.27499318428 
2 409.712508219665 1072.27499318428 
3 357.352586513491 1072.27499318428 
4 300.504474669788 1072.27499318428 
5 285.401180565182 1072.27499318428 
6 255.153552581389 1072.27499318428 
7 184.90649210158 1072.27499318428 
8 196.143214159626 1072.27499318428 
9 144.637063477096 1072.27499318428 
10 140.498801185375 1072.27499318428 
11 65.6223267579141 1072.27499318428 
12 0 1072.27499318428 
13 0 1072.27499318428 
14 0 1072.27499318428 
15 0 1072.27499318428 
16 0 1072.27499318428 
17 0 1072.27499318428 
18 0 1072.27499318428 
19 0 1072.27499318428 
20 0 1072.27499318428 
21 0 1072.27499318428 
22 0 1072.27499318428 
23 0 1072.27499318428 
24 0 1072.27499318428 
25 0 1072.27499318428 
26 0 1072.27499318428 
27 0 1072.27499318428 
28 0 1072.27499318428 
29 0 1072.27499318428 
30 0 1072.27499318428 
31 0 1072.27499318428 
32 0 1072.27499318428 
33 0 1072.27499318428 
34 0 1072.27499318428 
35 0 1072.27499318428 
36 0 1072.27499318428 
1 432.44289625005 1073.53691404565 
2 409.712508219665 1073.53691404565 
3 357.352586513491 1073.53691404565 
4 300.504474669788 1073.53691404565 
5 298.490313824079 1073.53691404565 
6 255.153552581389 1073.53691404565 
7 184.90649210158 1073.53691404565 
8 196.143214159626 1073.53691404565 
9 144.637063477096 1073.53691404565 
10 140.498801185375 1073.53691404565 
11 65.6223267579141 1073.53691404565 
12 0 1073.53691404565 
13 0 1073.53691404565 
14 0 1073.53691404565 
15 0 1073.53691404565 
16 0 1073.53691404565 
17 0 1073.53691404565 
18 0 1073.53691404565 
19 0 1073.53691404565 
20 0 1073.53691404565 
21 0 1073.53691404565 
22 0 1073.53691404565 
23 0 1073.53691404565 
24 0 1073.53691404565 
25 0 1073.53691404565 
26 0 1073.53691404565 
27 0 1073.53691404565 
28 0 1073.53691404565 
29 0 1073.53691404565 
30 0 1073.53691404565 
31 0 1073.53691404565 
32 0 1073.53691404565 
33 0 1073.53691404565 
34 0 1073.53691404565 
35 0 1073.53691404565 
36 0 1073.53691404565 
1 456.558394596357 1075.92994372716 
2 409.712508219665 1075.92994372716 
3 357.352586513491 1075.92994372716 
4 300.504474669788 1075.92994372716 
5 298.490313824079 1075.92994372716 
6 255.153552581389 1075.92994372716 
7 184.90649210158 1075.92994372716 
8 196.143214159626 1075.92994372716 
9 144.637063477096 1075.92994372716 
10 140.498801185375 1075.92994372716 
11 65.6223267579141 1075.92994372716 
12 0 1075.92994372716 
13 0 1075.92994372716 
14 0 1075.92994372716 
15 0 1075.92994372716 
16 0 1075.92994372716 
17 0 1075.92994372716 
18 0 1075.92994372716 
19 0 1075.92994372716 
20 0 1075.92994372716 
21 0 1075.92994372716 
22 0 1075.92994372716 
23 0 1075.92994372716 
24 0 1075.92994372716 
25 0 1075.92994372716 
26 0 1075.92994372716 
27 0 1075.92994372716 
28 0 1075.92994372716 
29 0 1075.92994372716 
30 0 1075.92994372716 
31 0 1075.92994372716 
32 0 1075.92994372716 
33 0 1075.92994372716 
34 0 1075.92994372716 
35 0 1075.92994372716 
36 0 1075.92994372716 
1 482.548298178341 1077.89645337593 
2 409.712508219665 1077.89645337593 
3 357.352586513491 1077.89645337593 
4 300.504474669788 1077.89645337593 
5 298.490313824079 1077.89645337593 
6 255.153552581389 1077.89645337593 
7 184.90649210158 1077.89645337593 
8 196.143214159626 1077.89645337593 
9 144.637063477096 1077.89645337593 
10 140.498801185375 1077.89645337593 
11 65.6223267579141 1077.89645337593 
12 0 1077.89645337593 
13 0 1077.89645337593 
14 0 1077.89645337593 
15 0 1077.89645337593 
16 0 1077.89645337593 
17 0 1077.89645337593 
18 0 1077.89645337593 
19 0 1077.89645337593 
20 0 1077.89645337593 
21 0 1077.89645337593 
22 0 1077.89645337593 
23 0 1077.89645337593 
24 0 1077.89645337593 
25 0 1077.89645337593 
26 0 1077.89645337593 
27 0 1077.89645337593 
28 0 1077.89645337593 
29 0 1077.89645337593 
30 0 1077.89645337593 
31 0 1077.89645337593 
32 0 1077.89645337593 
33 0 1077.89645337593 
34 0 1077.89645337593 
35 0 1077.89645337593 
36 0 1077.89645337593 
1 482.548298178341 1084.31511273993 
2 409.712508219665 1084.31511273993 
3 357.352586513491 1084.31511273993 
4 300.504474669788 1084.31511273993 
5 298.490313824079 1084.31511273993 
6 255.153552581389 1084.31511273993 
7 184.90649210158 1084.31511273993 
8 196.143214159626 1084.31511273993 
9 144.637063477096 1084.31511273993 
10 140.498801185375 1084.31511273993 
11 65.6223267579141 1084.31511273993 
12 0 1084.31511273993 
13 0 1084.31511273993 
14 0 1084.31511273993 
15 0 1084.31511273993 
16 0 1084.31511273993 
17 0 1084.31511273993 
18 0 1084.31511273993 
19 0 1084.31511273993 
20 0 1084.31511273993 
21 0 1084.31511273993 
22 0 1084.31511273993 
23 0 1084.31511273993 
24 0 1084.31511273993 
25 0 1084.31511273993 
26 0 1084.31511273993 
27 0 1084.31511273993 
28 0 1084.31511273993 
29 0 1084.31511273993 
30 0 1084.31511273993 
31 0 1084.31511273993 
32 0 1084.31511273993 
33 0 1084.31511273993 
34 0 1084.31511273993 
35 0 1084.31511273993 
36 0 1084.31511273993 
1 482.548298178341 1091.69603391874 
2 409.712508219665 1091.69603391874 
3 357.352586513491 1091.69603391874 
4 300.504474669788 1091.69603391874 
5 298.490313824079 1091.69603391874 
6 255.153552581389 1091.69603391874 
7 184.90649210158 1091.69603391874 
8 196.143214159626 1091.69603391874 
9 144.637063477096 1091.69603391874 
10 140.498801185375 1091.69603391874 
11 65.6223267579141 1091.69603391874 
12 0 1091.69603391874 
13 0 1091.69603391874 
14 0 1091.69603391874 
15 0 1091.69603391874 
16 0 1091.69603391874 
17 0 1091.69603391874 
18 0 1091.69603391874 
19 0 1091.69603391874 
20 0 1091.69603391874 
21 0 1091.69603391874 
22 0 1091.69603391874 
23 0 1091.69603391874 
24 0 1091.69603391874 
25 0 1091.69603391874 
26 0 1091.69603391874 
27 0 1091.69603391874 
28 0 1091.69603391874 
29 0 1091.69603391874 
30 0 1091.69603391874 
31 0 1091.69603391874 
32 0 1091.69603391874 
33 0 1091.69603391874 
34 0 1091.69603391874 
35 0 1091.69603391874 
36 0 1091.69603391874 
1 482.548298178341 1094.64438934939 
2 409.712508219665 1094.64438934939 
3 357.352586513491 1094.64438934939 
4 300.504474669788 1094.64438934939 
5 298.490313824079 1094.64438934939 
6 255.153552581389 1094.64438934939 
7 184.90649210158 1094.64438934939 
8 196.143214159626 1094.64438934939 
9 144.637063477096 1094.64438934939 
10 140.498801185375 1094.64438934939 
11 65.6223267579141 1094.64438934939 
12 0 1094.64438934939 
13 0 1094.64438934939 
14 0 1094.64438934939 
15 0 1094.64438934939 
16 0 1094.64438934939 
17 0 1094.64438934939 
18 0 1094.64438934939 
19 0 1094.64438934939 
20 0 1094.64438934939 
21 0 1094.64438934939 
22 0 1094.64438934939 
23 0 1094.64438934939 
24 0 1094.64438934939 
25 0 1094.64438934939 
26 0 1094.64438934939 
27 0 1094.64438934939 
28 0 1094.64438934939 
29 0 1094.64438934939 
30 0 1094.64438934939 
31 0 1094.64438934939 
32 0 1094.64438934939 
33 0 1094.64438934939 
34 0 1094.64438934939 
35 0 1094.64438934939 
36 0 1094.64438934939 
1 482.548298178341 1100 
2 409.712508219665 1100 
3 357.352586513491 1100 
4 300.504474669788 1100 
5 298.490313824079 1100 
6 255.153552581389 1100 
7 184.90649210158 1100 
8 196.143214159626 1100 
9 144.637063477096 1100 
10 140.498801185375 1100 
11 65.6223267579141 1100 
12 0 1100 
13 0 1100 
14 0 1100 
15 0 1100 
16 0 1100 
17 0 1100 
18 0 1100 
19 0 1100 
20 0 1100 
21 0 1100 
22 0 1100 
23 0 1100 
24 0 1100 
25 0 1100 
26 0 1100 
27 0 1100 
28 0 1100 
29 0 1100 
30 0 1100 
31 0 1100 
32 0 1100 
33 0 1100 
34 0 1100 
35 0 1100 
36 0 1100 
1 482.548298178341 1103.83907910448 
2 409.712508219665 1103.83907910448 
3 357.352586513491 1103.83907910448 
4 300.504474669788 1103.83907910448 
5 298.490313824079 1103.83907910448 
6 255.153552581389 1103.83907910448 
7 184.90649210158 1103.83907910448 
8 196.143214159626 1103.83907910448 
9 144.637063477096 1103.83907910448 
10 140.498801185375 1103.83907910448 
11 65.6223267579141 1103.83907910448 
12 10.611740426742 1103.83907910448 
13 0 1103.83907910448 
14 0 1103.83907910448 
15 0 1103.83907910448 
16 0 1103.83907910448 
17 0 1103.83907910448 
18 0 1103.83907910448 
19 0 1103.83907910448 
20 0 1103.83907910448 
21 0 1103.83907910448 
22 0 1103.83907910448 
23 0 1103.83907910448 
24 0 1103.83907910448 
25 0 1103.83907910448 
26 0 1103.83907910448 
27 0 1103.83907910448 
28 0 1103.83907910448 
29 0 1103.83907910448 
30 0 1103.83907910448 
31 0 1103.83907910448 
32 0 1103.83907910448 
33 0 1103.83907910448 
34 0 1103.83907910448 
35 0 1103.83907910448 
36 0 1103.83907910448 
1 482.548298178341 1107.29812214888 
2 409.712508219665 1107.29812214888 
3 357.352586513491 1107.29812214888 
4 300.504474669788 1107.29812214888 
5 298.490313824079 1107.29812214888 
6 255.153552581389 1107.29812214888 
7 184.90649210158 1107.29812214888 
8 196.143214159626 1107.29812214888 
9 144.637063477096 1107.29812214888 
10 140.498801185375 1107.29812214888 
11 65.6223267579141 1107.29812214888 
12 38.3490625679556 1107.29812214888 
13 0 1107.29812214888 
14 0 1107.29812214888 
15 0 1107.29812214888 
16 0 1107.29812214888 
17 0 1107.29812214888 
18 0 1107.29812214888 
19 0 1107.29812214888 
20 0 1107.29812214888 
21 0 1107.29812214888 
22 0 1107.29812214888 
23 0 1107.29812214888 
24 0 1107.29812214888 
25 0 1107.29812214888 
26 0 1107.29812214888 
27 0 1107.29812214888 
28 0 1107.29812214888 
29 0 1107.29812214888 
30 0 1107.29812214888 
31 0 1107.29812214888 
32 0 1107.29812214888 
33 0 1107.29812214888 
34 0 1107.29812214888 
35 0 1107.29812214888 
36 0 1107.29812214888 
1 482.548298178341 1110.36336853648 
2 409.712508219665 1110.36336853648 
3 357.352586513491 1110.36336853648 
4 300.504474669788 1110.36336853648 
5 298.490313824079 1110.36336853648 
6 255.153552581389 1110.36336853648 
7 184.90649210158 1110.36336853648 
8 196.143214159626 1110.36336853648 
9 144.637063477096 1110.36336853648 
10 140.498801185375 1110.36336853648 
11 65.6223267579141 1110.36336853648 
12 77.3275733444876 1110.36336853648 
13 0 1110.36336853648 
14 0 1110.36336853648 
15 0 1110.36336853648 
16 0 1110.36336853648 
17 0 1110.36336853648 
18 0 1110.36336853648 
19 0 1110.36336853648 
20 0 1110.36336853648 
21 0 1110.36336853648 
22 0 1110.36336853648 
23 0 1110.36336853648 
24 0 1110.36336853648 
25 0 1110.36336853648 
26 0 1110.36336853648 
27 0 1110.36336853648 
28 0 1110.36336853648 
29 0 1110.36336853648 
30 0 1110.36336853648 
31 0 1110.36336853648 
32 0 1110.36336853648 
33 0 1110.36336853648 
34 0 1110.36336853648 
35 0 1110.36336853648 
36 0 1110.36336853648 
1 482.548298178341 1110.92994372716 
2 409.712508219665 1110.92994372716 
3 357.352586513491 1110.92994372716 
4 300.504474669788 1110.92994372716 
5 298.490313824079 1110.92994372716 
6 255.153552581389 1110.92994372716 
7 184.90649210158 1110.92994372716 
8 196.143214159626 1110.92994372716 
9 144.637063477096 1110.92994372716 
10 140.498801185375 1110.92994372716 
11 65.6223267579141 1110.92994372716 
12 77.3275733444876 1110.92994372716 
13 0 1110.92994372716 
14 0 1110.92994372716 
15 0 1110.92994372716 
16 0 1110.92994372716 
17 0 1110.92994372716 
18 0 1110.92994372716 
19 0 1110.92994372716 
20 0 1110.92994372716 
21 0 1110.92994372716 
22 0 1110.92994372716 
23 0 1110.92994372716 
24 0 1110.92994372716 
25 0 1110.92994372716 
26 0 1110.92994372716 
27 0 1110.92994372716 
28 0 1110.92994372716 
29 0 1110.92994372716 
30 0 1110.92994372716 
31 0 1110.92994372716 
32 0 1110.92994372716 
33 0 1110.92994372716 
34 0 1110.92994372716 
35 0 1110.92994372716 
36 0 1110.92994372716 
1 482.548298178341 1112.03735648552 
2 409.712508219665 1112.03735648552 
3 357.352586513491 1112.03735648552 
4 301.474066218363 1112.03735648552 
5 298.490313824079 1112.03735648552 
6 255.153552581389 1112.03735648552 
7 184.90649210158 1112.03735648552 
8 196.143214159626 1112.03735648552 
9 146.663382552753 1112.03735648552 
10 140.498801185375 1112.03735648552 
11 65.6223267579141 1112.03735648552 
12 77.3275733444876 1112.03735648552 
13 0 1112.03735648552 
14 0 1112.03735648552 
15 0 1112.03735648552 
16 0 1112.03735648552 
17 0 1112.03735648552 
18 0 1112.03735648552 
19 0 1112.03735648552 
20 0 1112.03735648552 
21 0 1112.03735648552 
22 0 1112.03735648552 
23 0 1112.03735648552 
24 0 1112.03735648552 
25 0 1112.03735648552 
26 0 1112.03735648552 
27 0 1112.03735648552 
28 0 1112.03735648552 
29 0 1112.03735648552 
30 0 1112.03735648552 
31 0 1112.03735648552 
32 0 1112.03735648552 
33 0 1112.03735648552 
34 0 1112.03735648552 
35 0 1112.03735648552 
36 0 1112.03735648552 
1 482.548298178341 1119.29909613909 
2 409.712508219665 1119.29909613909 
3 357.352586513491 1119.29909613909 
4 351.589774436382 1119.29909613909 
5 298.490313824079 1119.29909613909 
6 255.153552581389 1119.29909613909 
7 184.90649210158 1119.29909613909 
8 196.143214159626 1119.29909613909 
9 203.70846749004 1119.29909613909 
10 140.498801185375 1119.29909613909 
11 65.6223267579141 1119.29909613909 
12 77.3275733444876 1119.29909613909 
13 0 1119.29909613909 
14 0 1119.29909613909 
15 0 1119.29909613909 
16 0 1119.29909613909 
17 0 1119.29909613909 
18 0 1119.29909613909 
19 0 1119.29909613909 
20 0 1119.29909613909 
21 0 1119.29909613909 
22 0 1119.29909613909 
23 0 1119.29909613909 
24 0 1119.29909613909 
25 0 1119.29909613909 
26 0 1119.29909613909 
27 0 1119.29909613909 
28 0 1119.29909613909 
29 0 1119.29909613909 
30 0 1119.29909613909 
31 0 1119.29909613909 
32 0 1119.29909613909 
33 0 1119.29909613909 
34 0 1119.29909613909 
35 0 1119.29909613909 
36 0 1119.29909613909 
1 482.548298178341 1121.69603391874 
2 409.712508219665 1121.69603391874 
3 357.352586513491 1121.69603391874 
4 351.589774436382 1121.69603391874 
5 298.490313824079 1121.69603391874 
6 255.153552581389 1121.69603391874 
7 184.90649210158 1121.69603391874 
8 196.143214159626 1121.69603391874 
9 203.70846749004 1121.69603391874 
10 140.498801185375 1121.69603391874 
11 65.6223267579141 1121.69603391874 
12 77.3275733444876 1121.69603391874 
13 0 1121.69603391874 
14 0 1121.69603391874 
15 0 1121.69603391874 
16 0 1121.69603391874 
17 0 1121.69603391874 
18 0 1121.69603391874 
19 0 1121.69603391874 
20 0 1121.69603391874 
21 0 1121.69603391874 
22 0 1121.69603391874 
23 0 1121.69603391874 
24 0 1121.69603391874 
25 0 1121.69603391874 
26 0 1121.69603391874 
27 0 1121.69603391874 
28 0 1121.69603391874 
29 0 1121.69603391874 
30 0 1121.69603391874 
31 0 1121.69603391874 
32 0 1121.69603391874 
33 0 1121.69603391874 
34 0 1121.69603391874 
35 0 1121.69603391874 
36 0 1121.69603391874 
1 482.548298178341 1124.81539600334 
2 409.712508219665 1124.81539600334 
3 357.352586513491 1124.81539600334 
4 351.589774436382 1124.81539600334 
5 298.490313824079 1124.81539600334 
6 255.153552581389 1124.81539600334 
7 191.91239436824 1124.81539600334 
8 196.143214159626 1124.81539600334 
9 203.70846749004 1124.81539600334 
10 140.498801185375 1124.81539600334 
11 65.6223267579141 1124.81539600334 
12 77.3275733444876 1124.81539600334 
13 0 1124.81539600334 
14 0 1124.81539600334 
15 0 1124.81539600334 
16 0 1124.81539600334 
17 0 1124.81539600334 
18 0 1124.81539600334 
19 0 1124.81539600334 
20 0 1124.81539600334 
21 0 1124.81539600334 
22 0 1124.81539600334 
23 0 1124.81539600334 
24 0 1124.81539600334 
25 0 1124.81539600334 
26 0 1124.81539600334 
27 0 1124.81539600334 
28 0 1124.81539600334 
29 0 1124.81539600334 
30 0 1124.81539600334 
31 0 1124.81539600334 
32 0 1124.81539600334 
33 0 1124.81539600334 
34 0 1124.81539600334 
35 0 1124.81539600334 
36 0 1124.81539600334 
1 482.548298178341 1126.40211069771 
2 409.712508219665 1126.40211069771 
3 357.352586513491 1126.40211069771 
4 351.589774436382 1126.40211069771 
5 298.490313824079 1126.40211069771 
6 255.153552581389 1126.40211069771 
7 200.852446329234 1126.40211069771 
8 196.143214159626 1126.40211069771 
9 203.70846749004 1126.40211069771 
10 140.498801185375 1126.40211069771 
11 65.6223267579141 1126.40211069771 
12 77.3275733444876 1126.40211069771 
13 0 1126.40211069771 
14 0 1126.40211069771 
15 0 1126.40211069771 
16 0 1126.40211069771 
17 0 1126.40211069771 
18 0 1126.40211069771 
19 0 1126.40211069771 
20 0 1126.40211069771 
21 0 1126.40211069771 
22 0 1126.40211069771 
23 0 1126.40211069771 
24 0 1126.40211069771 
25 0 1126.40211069771 
26 0 1126.40211069771 
27 0 1126.40211069771 
28 0 1126.40211069771 
29 0 1126.40211069771 
30 0 1126.40211069771 
31 0 1126.40211069771 
32 0 1126.40211069771 
33 0 1126.40211069771 
34 0 1126.40211069771 
35 0 1126.40211069771 
36 0 1126.40211069771 
1 482.548298178341 1127.4198507242 
2 409.712508219665 1127.4198507242 
3 357.352586513491 1127.4198507242 
4 351.589774436382 1127.4198507242 
5 298.490313824079 1127.4198507242 
6 255.153552581389 1127.4198507242 
7 208.495188853759 1127.4198507242 
8 196.143214159626 1127.4198507242 
9 203.70846749004 1127.4198507242 
10 140.498801185375 1127.4198507242 
11 65.6223267579141 1127.4198507242 
12 77.3275733444876 1127.4198507242 
13 0 1127.4198507242 
14 0 1127.4198507242 
15 0 1127.4198507242 
16 0 1127.4198507242 
17 0 1127.4198507242 
18 0 1127.4198507242 
19 0 1127.4198507242 
20 0 1127.4198507242 
21 0 1127.4198507242 
22 0 1127.4198507242 
23 0 1127.4198507242 
24 0 1127.4198507242 
25 0 1127.4198507242 
26 0 1127.4198507242 
27 0 1127.4198507242 
28 0 1127.4198507242 
29 0 1127.4198507242 
30 0 1127.4198507242 
31 0 1127.4198507242 
32 0 1127.4198507242 
33 0 1127.4198507242 
34 0 1127.4198507242 
35 0 1127.4198507242 
36 0 1127.4198507242 
1 482.548298178341 1129.22048361053 
2 409.712508219665 1129.22048361053 
3 357.352586513491 1129.22048361053 
4 351.589774436382 1129.22048361053 
5 298.490313824079 1129.22048361053 
6 255.153552581389 1129.22048361053 
7 225.67097917984 1129.22048361053 
8 196.143214159626 1129.22048361053 
9 203.70846749004 1129.22048361053 
10 140.498801185375 1129.22048361053 
11 65.6223267579141 1129.22048361053 
12 77.3275733444876 1129.22048361053 
13 0 1129.22048361053 
14 0 1129.22048361053 
15 0 1129.22048361053 
16 0 1129.22048361053 
17 0 1129.22048361053 
18 0 1129.22048361053 
19 0 1129.22048361053 
20 0 1129.22048361053 
21 0 1129.22048361053 
22 0 1129.22048361053 
23 0 1129.22048361053 
24 0 1129.22048361053 
25 0 1129.22048361053 
26 0 1129.22048361053 
27 0 1129.22048361053 
28 0 1129.22048361053 
29 0 1129.22048361053 
30 0 1129.22048361053 
31 0 1129.22048361053 
32 0 1129.22048361053 
33 0 1129.22048361053 
34 0 1129.22048361053 
35 0 1129.22048361053 
36 0 1129.22048361053 
1 482.548298178341 1130.31161496864 
2 409.712508219665 1130.31161496864 
3 357.352586513491 1130.31161496864 
4 351.589774436382 1130.31161496864 
5 298.490313824079 1130.31161496864 
6 255.153552581389 1130.31161496864 
7 238.350822617299 1130.31161496864 
8 196.143214159626 1130.31161496864 
9 203.70846749004 1130.31161496864 
10 140.498801185375 1130.31161496864 
11 65.6223267579141 1130.31161496864 
12 77.3275733444876 1130.31161496864 
13 0 1130.31161496864 
14 0 1130.31161496864 
15 0 1130.31161496864 
16 0 1130.31161496864 
17 0 1130.31161496864 
18 0 1130.31161496864 
19 0 1130.31161496864 
20 0 1130.31161496864 
21 0 1130.31161496864 
22 0 1130.31161496864 
23 0 1130.31161496864 
24 0 1130.31161496864 
25 0 1130.31161496864 
26 0 1130.31161496864 
27 0 1130.31161496864 
28 0 1130.31161496864 
29 0 1130.31161496864 
30 0 1130.31161496864 
31 0 1130.31161496864 
32 0 1130.31161496864 
33 0 1130.31161496864 
34 0 1130.31161496864 
35 0 1130.31161496864 
36 0 1130.31161496864 
1 482.548298178341 1132.77690016434 
2 409.712508219665 1132.77690016434 
3 357.352586513491 1132.77690016434 
4 351.589774436382 1132.77690016434 
5 298.490313824079 1132.77690016434 
6 255.153552581389 1132.77690016434 
7 238.350822617299 1132.77690016434 
8 196.143214159626 1132.77690016434 
9 203.70846749004 1132.77690016434 
10 140.498801185375 1132.77690016434 
11 65.6223267579141 1132.77690016434 
12 77.3275733444876 1132.77690016434 
13 0 1132.77690016434 
14 0 1132.77690016434 
15 0 1132.77690016434 
16 0 1132.77690016434 
17 0 1132.77690016434 
18 0 1132.77690016434 
19 0 1132.77690016434 
20 0 1132.77690016434 
21 0 1132.77690016434 
22 0 1132.77690016434 
23 0 1132.77690016434 
24 0 1132.77690016434 
25 0 1132.77690016434 
26 0 1132.77690016434 
27 0 1132.77690016434 
28 0 1132.77690016434 
29 0 1132.77690016434 
30 0 1132.77690016434 
31 0 1132.77690016434 
32 0 1132.77690016434 
33 0 1132.77690016434 
34 0 1132.77690016434 
35 0 1132.77690016434 
36 0 1132.77690016434 
1 482.548298178341 1134.43667077398 
2 409.712508219665 1134.43667077398 
3 357.352586513491 1134.43667077398 
4 351.589774436382 1134.43667077398 
5 298.490313824079 1134.43667077398 
6 255.153552581389 1134.43667077398 
7 238.350822617299 1134.43667077398 
8 196.143214159626 1134.43667077398 
9 203.70846749004 1134.43667077398 
10 140.498801185375 1134.43667077398 
11 65.6223267579141 1134.43667077398 
12 77.3275733444876 1134.43667077398 
13 0 1134.43667077398 
14 0 1134.43667077398 
15 0 1134.43667077398 
16 0 1134.43667077398 
17 0 1134.43667077398 
18 0 1134.43667077398 
19 0 1134.43667077398 
20 0 1134.43667077398 
21 0 1134.43667077398 
22 0 1134.43667077398 
23 0 1134.43667077398 
24 0 1134.43667077398 
25 0 1134.43667077398 
26 0 1134.43667077398 
27 0 1134.43667077398 
28 0 1134.43667077398 
29 0 1134.43667077398 
30 0 1134.43667077398 
31 0 1134.43667077398 
32 0 1134.43667077398 
33 0 1134.43667077398 
34 0 1134.43667077398 
35 0 1134.43667077398 
36 0 1134.43667077398 
1 482.548298178341 1136.92269186181 
2 409.712508219665 1136.92269186181 
3 357.352586513491 1136.92269186181 
4 351.589774436382 1136.92269186181 
5 298.490313824079 1136.92269186181 
6 255.153552581389 1136.92269186181 
7 238.350822617299 1136.92269186181 
8 196.143214159626 1136.92269186181 
9 203.70846749004 1136.92269186181 
10 140.498801185375 1136.92269186181 
11 65.6223267579141 1136.92269186181 
12 77.3275733444876 1136.92269186181 
13 0 1136.92269186181 
14 0 1136.92269186181 
15 0 1136.92269186181 
16 0 1136.92269186181 
17 0 1136.92269186181 
18 0 1136.92269186181 
19 0 1136.92269186181 
20 0 1136.92269186181 
21 0 1136.92269186181 
22 0 1136.92269186181 
23 0 1136.92269186181 
24 0 1136.92269186181 
25 0 1136.92269186181 
26 0 1136.92269186181 
27 0 1136.92269186181 
28 0 1136.92269186181 
29 0 1136.92269186181 
30 0 1136.92269186181 
31 0 1136.92269186181 
32 0 1136.92269186181 
33 0 1136.92269186181 
34 0 1136.92269186181 
35 0 1136.92269186181 
36 0 1136.92269186181 
1 482.548298178341 1139.29674326751 
2 409.712508219665 1139.29674326751 
3 357.352586513491 1139.29674326751 
4 351.589774436382 1139.29674326751 
5 298.490313824079 1139.29674326751 
6 255.153552581389 1139.29674326751 
7 238.350822617299 1139.29674326751 
8 196.143214159626 1139.29674326751 
9 203.70846749004 1139.29674326751 
10 140.498801185375 1139.29674326751 
11 65.6223267579141 1139.29674326751 
12 77.3275733444876 1139.29674326751 
13 0 1139.29674326751 
14 0 1139.29674326751 
15 0 1139.29674326751 
16 0 1139.29674326751 
17 0 1139.29674326751 
18 0 1139.29674326751 
19 0 1139.29674326751 
20 0 1139.29674326751 
21 0 1139.29674326751 
22 0 1139.29674326751 
23 0 1139.29674326751 
24 0 1139.29674326751 
25 0 1139.29674326751 
26 0 1139.29674326751 
27 0 1139.29674326751 
28 0 1139.29674326751 
29 0 1139.29674326751 
30 0 1139.29674326751 
31 0 1139.29674326751 
32 0 1139.29674326751 
33 0 1139.29674326751 
34 0 1139.29674326751 
35 0 1139.29674326751 
36 0 1139.29674326751 
1 482.548298178341 1140.36336853648 
2 409.712508219665 1140.36336853648 
3 357.352586513491 1140.36336853648 
4 351.589774436382 1140.36336853648 
5 298.490313824079 1140.36336853648 
6 255.153552581389 1140.36336853648 
7 238.350822617299 1140.36336853648 
8 196.143214159626 1140.36336853648 
9 203.70846749004 1140.36336853648 
10 140.498801185375 1140.36336853648 
11 65.6223267579141 1140.36336853648 
12 77.3275733444876 1140.36336853648 
13 0 1140.36336853648 
14 0 1140.36336853648 
15 0 1140.36336853648 
16 0 1140.36336853648 
17 0 1140.36336853648 
18 0 1140.36336853648 
19 0 1140.36336853648 
20 0 1140.36336853648 
21 0 1140.36336853648 
22 0 1140.36336853648 
23 0 1140.36336853648 
24 0 1140.36336853648 
25 0 1140.36336853648 
26 0 1140.36336853648 
27 0 1140.36336853648 
28 0 1140.36336853648 
29 0 1140.36336853648 
30 0 1140.36336853648 
31 0 1140.36336853648 
32 0 1140.36336853648 
33 0 1140.36336853648 
34 0 1140.36336853648 
35 0 1140.36336853648 
36 0 1140.36336853648 
1 482.548298178341 1143.38162965544 
2 409.712508219665 1143.38162965544 
3 366.476953297138 1143.38162965544 
4 351.589774436382 1143.38162965544 
5 298.490313824079 1143.38162965544 
6 255.153552581389 1143.38162965544 
7 238.350822617299 1143.38162965544 
8 196.143214159626 1143.38162965544 
9 203.70846749004 1143.38162965544 
10 140.498801185375 1143.38162965544 
11 65.6223267579141 1143.38162965544 
12 77.3275733444876 1143.38162965544 
13 0 1143.38162965544 
14 0 1143.38162965544 
15 0 1143.38162965544 
16 0 1143.38162965544 
17 0 1143.38162965544 
18 0 1143.38162965544 
19 0 1143.38162965544 
20 0 1143.38162965544 
21 0 1143.38162965544 
22 0 1143.38162965544 
23 0 1143.38162965544 
24 0 1143.38162965544 
25 0 1143.38162965544 
26 0 1143.38162965544 
27 0 1143.38162965544 
28 0 1143.38162965544 
29 0 1143.38162965544 
30 0 1143.38162965544 
31 0 1143.38162965544 
32 0 1143.38162965544 
33 0 1143.38162965544 
34 0 1143.38162965544 
35 0 1143.38162965544 
36 0 1143.38162965544 
1 482.548298178341 1147.2031832409 
2 409.712508219665 1147.2031832409 
3 396.849593954016 1147.2031832409 
4 351.589774436382 1147.2031832409 
5 298.490313824079 1147.2031832409 
6 255.153552581389 1147.2031832409 
7 238.350822617299 1147.2031832409 
8 196.143214159626 1147.2031832409 
9 203.70846749004 1147.2031832409 
10 140.498801185375 1147.2031832409 
11 65.6223267579141 1147.2031832409 
12 77.3275733444876 1147.2031832409 
13 0 1147.2031832409 
14 0 1147.2031832409 
15 0 1147.2031832409 
16 0 1147.2031832409 
17 0 1147.2031832409 
18 0 1147.2031832409 
19 0 1147.2031832409 
20 0 1147.2031832409 
21 0 1147.2031832409 
22 0 1147.2031832409 
23 0 1147.2031832409 
24 0 1147.2031832409 
25 0 1147.2031832409 
26 0 1147.2031832409 
27 0 1147.2031832409 
28 0 1147.2031832409 
29 0 1147.2031832409 
30 0 1147.2031832409 
31 0 1147.2031832409 
32 0 1147.2031832409 
33 0 1147.2031832409 
34 0 1147.2031832409 
35 0 1147.2031832409 
36 0 1147.2031832409 
1 482.548298178341 1148.5508406514 
2 409.712508219665 1148.5508406514 
3 412.57615305779 1148.5508406514 
4 351.589774436382 1148.5508406514 
5 298.490313824079 1148.5508406514 
6 255.153552581389 1148.5508406514 
7 238.350822617299 1148.5508406514 
8 196.143214159626 1148.5508406514 
9 203.70846749004 1148.5508406514 
10 140.498801185375 1148.5508406514 
11 65.6223267579141 1148.5508406514 
12 77.3275733444876 1148.5508406514 
13 0 1148.5508406514 
14 0 1148.5508406514 
15 0 1148.5508406514 
16 0 1148.5508406514 
17 0 1148.5508406514 
18 0 1148.5508406514 
19 0 1148.5508406514 
20 0 1148.5508406514 
21 0 1148.5508406514 
22 0 1148.5508406514 
23 0 1148.5508406514 
24 0 1148.5508406514 
25 0 1148.5508406514 
26 0 1148.5508406514 
27 0 1148.5508406514 
28 0 1148.5508406514 
29 0 1148.5508406514 
30 0 1148.5508406514 
31 0 1148.5508406514 
32 0 1148.5508406514 
33 0 1148.5508406514 
34 0 1148.5508406514 
35 0 1148.5508406514 
36 0 1148.5508406514 
1 482.548298178341 1149.81395502801 
2 409.712508219665 1149.81395502801 
3 412.57615305779 1149.81395502801 
4 351.589774436382 1149.81395502801 
5 298.490313824079 1149.81395502801 
6 255.153552581389 1149.81395502801 
7 238.350822617299 1149.81395502801 
8 196.143214159626 1149.81395502801 
9 203.70846749004 1149.81395502801 
10 140.498801185375 1149.81395502801 
11 65.6223267579141 1149.81395502801 
12 77.3275733444876 1149.81395502801 
13 0 1149.81395502801 
14 0 1149.81395502801 
15 0 1149.81395502801 
16 0 1149.81395502801 
17 0 1149.81395502801 
18 0 1149.81395502801 
19 0 1149.81395502801 
20 0 1149.81395502801 
21 0 1149.81395502801 
22 0 1149.81395502801 
23 0 1149.81395502801 
24 0 1149.81395502801 
25 0 1149.81395502801 
26 0 1149.81395502801 
27 0 1149.81395502801 
28 0 1149.81395502801 
29 0 1149.81395502801 
30 0 1149.81395502801 
31 0 1149.81395502801 
32 0 1149.81395502801 
33 0 1149.81395502801 
34 0 1149.81395502801 
35 0 1149.81395502801 
36 0 1149.81395502801 
1 482.548298178341 1152.91289254121 
2 409.712508219665 1152.91289254121 
3 412.57615305779 1152.91289254121 
4 351.589774436382 1152.91289254121 
5 298.490313824079 1152.91289254121 
6 255.153552581389 1152.91289254121 
7 238.350822617299 1152.91289254121 
8 196.143214159626 1152.91289254121 
9 203.70846749004 1152.91289254121 
10 140.498801185375 1152.91289254121 
11 65.6223267579141 1152.91289254121 
12 77.3275733444876 1152.91289254121 
13 0 1152.91289254121 
14 0 1152.91289254121 
15 0 1152.91289254121 
16 0 1152.91289254121 
17 0 1152.91289254121 
18 0 1152.91289254121 
19 0 1152.91289254121 
20 0 1152.91289254121 
21 0 1152.91289254121 
22 0 1152.91289254121 
23 0 1152.91289254121 
24 0 1152.91289254121 
25 0 1152.91289254121 
26 0 1152.91289254121 
27 0 1152.91289254121 
28 0 1152.91289254121 
29 0 1152.91289254121 
30 0 1152.91289254121 
31 0 1152.91289254121 
32 0 1152.91289254121 
33 0 1152.91289254121 
34 0 1152.91289254121 
35 0 1152.91289254121 
36 0 1152.91289254121 
1 482.548298178341 1154.21833310784 
2 409.712508219665 1154.21833310784 
3 412.57615305779 1154.21833310784 
4 351.589774436382 1154.21833310784 
5 298.490313824079 1154.21833310784 
6 255.153552581389 1154.21833310784 
7 238.350822617299 1154.21833310784 
8 196.143214159626 1154.21833310784 
9 203.70846749004 1154.21833310784 
10 140.498801185375 1154.21833310784 
11 65.6223267579141 1154.21833310784 
12 77.3275733444876 1154.21833310784 
13 0 1154.21833310784 
14 0 1154.21833310784 
15 0 1154.21833310784 
16 0 1154.21833310784 
17 0 1154.21833310784 
18 0 1154.21833310784 
19 0 1154.21833310784 
20 0 1154.21833310784 
21 0 1154.21833310784 
22 0 1154.21833310784 
23 0 1154.21833310784 
24 0 1154.21833310784 
25 0 1154.21833310784 
26 0 1154.21833310784 
27 0 1154.21833310784 
28 0 1154.21833310784 
29 0 1154.21833310784 
30 0 1154.21833310784 
31 0 1154.21833310784 
32 0 1154.21833310784 
33 0 1154.21833310784 
34 0 1154.21833310784 
35 0 1154.21833310784 
36 0 1154.21833310784 
1 482.548298178341 1155.97521801244 
2 409.712508219665 1155.97521801244 
3 412.57615305779 1155.97521801244 
4 351.589774436382 1155.97521801244 
5 298.490313824079 1155.97521801244 
6 255.153552581389 1155.97521801244 
7 238.350822617299 1155.97521801244 
8 196.143214159626 1155.97521801244 
9 203.70846749004 1155.97521801244 
10 140.498801185375 1155.97521801244 
11 65.6223267579141 1155.97521801244 
12 77.3275733444876 1155.97521801244 
13 0 1155.97521801244 
14 0 1155.97521801244 
15 0 1155.97521801244 
16 0 1155.97521801244 
17 0 1155.97521801244 
18 0 1155.97521801244 
19 0 1155.97521801244 
20 0 1155.97521801244 
21 0 1155.97521801244 
22 0 1155.97521801244 
23 0 1155.97521801244 
24 0 1155.97521801244 
25 0 1155.97521801244 
26 0 1155.97521801244 
27 0 1155.97521801244 
28 0 1155.97521801244 
29 0 1155.97521801244 
30 0 1155.97521801244 
31 0 1155.97521801244 
32 0 1155.97521801244 
33 0 1155.97521801244 
34 0 1155.97521801244 
35 0 1155.97521801244 
36 0 1155.97521801244 
1 482.548298178341 1156.99814746627 
2 409.712508219665 1156.99814746627 
3 412.57615305779 1156.99814746627 
4 351.589774436382 1156.99814746627 
5 298.490313824079 1156.99814746627 
6 255.153552581389 1156.99814746627 
7 238.350822617299 1156.99814746627 
8 196.143214159626 1156.99814746627 
9 203.70846749004 1156.99814746627 
10 140.498801185375 1156.99814746627 
11 65.6223267579141 1156.99814746627 
12 77.3275733444876 1156.99814746627 
13 0 1156.99814746627 
14 0 1156.99814746627 
15 0 1156.99814746627 
16 0 1156.99814746627 
17 0 1156.99814746627 
18 0 1156.99814746627 
19 0 1156.99814746627 
20 0 1156.99814746627 
21 0 1156.99814746627 
22 0 1156.99814746627 
23 0 1156.99814746627 
24 0 1156.99814746627 
25 0 1156.99814746627 
26 0 1156.99814746627 
27 0 1156.99814746627 
28 0 1156.99814746627 
29 0 1156.99814746627 
30 0 1156.99814746627 
31 0 1156.99814746627 
32 0 1156.99814746627 
33 0 1156.99814746627 
34 0 1156.99814746627 
35 0 1156.99814746627 
36 0 1156.99814746627 
1 482.548298178341 1162.77690016434 
2 409.712508219665 1162.77690016434 
3 412.57615305779 1162.77690016434 
4 351.589774436382 1162.77690016434 
5 298.490313824079 1162.77690016434 
6 255.153552581389 1162.77690016434 
7 238.350822617299 1162.77690016434 
8 196.143214159626 1162.77690016434 
9 203.70846749004 1162.77690016434 
10 140.498801185375 1162.77690016434 
11 65.6223267579141 1162.77690016434 
12 77.3275733444876 1162.77690016434 
13 0 1162.77690016434 
14 0 1162.77690016434 
15 0 1162.77690016434 
16 0 1162.77690016434 
17 0 1162.77690016434 
18 0 1162.77690016434 
19 0 1162.77690016434 
20 0 1162.77690016434 
21 0 1162.77690016434 
22 0 1162.77690016434 
23 0 1162.77690016434 
24 0 1162.77690016434 
25 0 1162.77690016434 
26 0 1162.77690016434 
27 0 1162.77690016434 
28 0 1162.77690016434 
29 0 1162.77690016434 
30 0 1162.77690016434 
31 0 1162.77690016434 
32 0 1162.77690016434 
33 0 1162.77690016434 
34 0 1162.77690016434 
35 0 1162.77690016434 
36 0 1162.77690016434 
1 482.548298178341 1166.92269186181 
2 409.712508219665 1166.92269186181 
3 412.57615305779 1166.92269186181 
4 351.589774436382 1166.92269186181 
5 298.490313824079 1166.92269186181 
6 255.153552581389 1166.92269186181 
7 238.350822617299 1166.92269186181 
8 196.143214159626 1166.92269186181 
9 203.70846749004 1166.92269186181 
10 140.498801185375 1166.92269186181 
11 77.9973906930679 1166.92269186181 
12 77.3275733444876 1166.92269186181 
13 0 1166.92269186181 
14 0 1166.92269186181 
15 0 1166.92269186181 
16 0 1166.92269186181 
17 0 1166.92269186181 
18 0 1166.92269186181 
19 0 1166.92269186181 
20 0 1166.92269186181 
21 0 1166.92269186181 
22 0 1166.92269186181 
23 0 1166.92269186181 
24 0 1166.92269186181 
25 0 1166.92269186181 
26 0 1166.92269186181 
27 0 1166.92269186181 
28 0 1166.92269186181 
29 0 1166.92269186181 
30 0 1166.92269186181 
31 0 1166.92269186181 
32 0 1166.92269186181 
33 0 1166.92269186181 
34 0 1166.92269186181 
35 0 1166.92269186181 
36 0 1166.92269186181 
1 482.548298178341 1167.94958897219 
2 409.712508219665 1167.94958897219 
3 412.57615305779 1167.94958897219 
4 351.589774436382 1167.94958897219 
5 298.490313824079 1167.94958897219 
6 259.254767612021 1167.94958897219 
7 238.350822617299 1167.94958897219 
8 196.143214159626 1167.94958897219 
9 203.70846749004 1167.94958897219 
10 140.498801185375 1167.94958897219 
11 84.8871575999446 1167.94958897219 
12 77.3275733444876 1167.94958897219 
13 0 1167.94958897219 
14 0 1167.94958897219 
15 0 1167.94958897219 
16 0 1167.94958897219 
17 0 1167.94958897219 
18 0 1167.94958897219 
19 0 1167.94958897219 
20 0 1167.94958897219 
21 0 1167.94958897219 
22 0 1167.94958897219 
23 0 1167.94958897219 
24 0 1167.94958897219 
25 0 1167.94958897219 
26 0 1167.94958897219 
27 0 1167.94958897219 
28 0 1167.94958897219 
29 0 1167.94958897219 
30 0 1167.94958897219 
31 0 1167.94958897219 
32 0 1167.94958897219 
33 0 1167.94958897219 
34 0 1167.94958897219 
35 0 1167.94958897219 
36 0 1167.94958897219 
1 482.548298178341 1169.40807578129 
2 409.712508219665 1169.40807578129 
3 412.57615305779 1169.40807578129 
4 351.589774436382 1169.40807578129 
5 298.490313824079 1169.40807578129 
6 267.689590543772 1169.40807578129 
7 238.350822617299 1169.40807578129 
8 196.143214159626 1169.40807578129 
9 203.70846749004 1169.40807578129 
10 140.498801185375 1169.40807578129 
11 97.2825196031508 1169.40807578129 
12 77.3275733444876 1169.40807578129 
13 0 1169.40807578129 
14 0 1169.40807578129 
15 0 1169.40807578129 
16 0 1169.40807578129 
17 0 1169.40807578129 
18 0 1169.40807578129 
19 0 1169.40807578129 
20 0 1169.40807578129 
21 0 1169.40807578129 
22 0 1169.40807578129 
23 0 1169.40807578129 
24 0 1169.40807578129 
25 0 1169.40807578129 
26 0 1169.40807578129 
27 0 1169.40807578129 
28 0 1169.40807578129 
29 0 1169.40807578129 
30 0 1169.40807578129 
31 0 1169.40807578129 
32 0 1169.40807578129 
33 0 1169.40807578129 
34 0 1169.40807578129 
35 0 1169.40807578129 
36 0 1169.40807578129 
1 482.548298178341 1172.38775542045 
2 409.712508219665 1172.38775542045 
3 412.57615305779 1172.38775542045 
4 351.589774436382 1172.38775542045 
5 298.490313824079 1172.38775542045 
6 294.443388478511 1172.38775542045 
7 238.350822617299 1172.38775542045 
8 196.143214159626 1172.38775542045 
9 203.70846749004 1172.38775542045 
10 140.498801185375 1172.38775542045 
11 132.127674660652 1172.38775542045 
12 77.3275733444876 1172.38775542045 
13 0 1172.38775542045 
14 0 1172.38775542045 
15 0 1172.38775542045 
16 0 1172.38775542045 
17 0 1172.38775542045 
18 0 1172.38775542045 
19 0 1172.38775542045 
20 0 1172.38775542045 
21 0 1172.38775542045 
22 0 1172.38775542045 
23 0 1172.38775542045 
24 0 1172.38775542045 
25 0 1172.38775542045 
26 0 1172.38775542045 
27 0 1172.38775542045 
28 0 1172.38775542045 
29 0 1172.38775542045 
30 0 1172.38775542045 
31 0 1172.38775542045 
32 0 1172.38775542045 
33 0 1172.38775542045 
34 0 1172.38775542045 
35 0 1172.38775542045 
36 0 1172.38775542045 
1 482.548298178341 1177.2031832409 
2 409.712508219665 1177.2031832409 
3 412.57615305779 1177.2031832409 
4 351.589774436382 1177.2031832409 
5 298.490313824079 1177.2031832409 
6 294.443388478511 1177.2031832409 
7 238.350822617299 1177.2031832409 
8 196.143214159626 1177.2031832409 
9 203.70846749004 1177.2031832409 
10 140.498801185375 1177.2031832409 
11 132.127674660652 1177.2031832409 
12 77.3275733444876 1177.2031832409 
13 0 1177.2031832409 
14 0 1177.2031832409 
15 0 1177.2031832409 
16 0 1177.2031832409 
17 0 1177.2031832409 
18 0 1177.2031832409 
19 0 1177.2031832409 
20 0 1177.2031832409 
21 0 1177.2031832409 
22 0 1177.2031832409 
23 0 1177.2031832409 
24 0 1177.2031832409 
25 0 1177.2031832409 
26 0 1177.2031832409 
27 0 1177.2031832409 
28 0 1177.2031832409 
29 0 1177.2031832409 
30 0 1177.2031832409 
31 0 1177.2031832409 
32 0 1177.2031832409 
33 0 1177.2031832409 
34 0 1177.2031832409 
35 0 1177.2031832409 
36 0 1177.2031832409 
1 482.548298178341 1187.364396671 
2 484.052694247467 1187.364396671 
3 412.57615305779 1187.364396671 
4 351.589774436382 1187.364396671 
5 298.490313824079 1187.364396671 
6 294.443388478511 1187.364396671 
7 238.350822617299 1187.364396671 
8 196.143214159626 1187.364396671 
9 203.70846749004 1187.364396671 
10 140.498801185375 1187.364396671 
11 132.127674660652 1187.364396671 
12 77.3275733444876 1187.364396671 
13 0 1187.364396671 
14 0 1187.364396671 
15 0 1187.364396671 
16 0 1187.364396671 
17 0 1187.364396671 
18 0 1187.364396671 
19 0 1187.364396671 
20 0 1187.364396671 
21 0 1187.364396671 
22 0 1187.364396671 
23 0 1187.364396671 
24 0 1187.364396671 
25 0 1187.364396671 
26 0 1187.364396671 
27 0 1187.364396671 
28 0 1187.364396671 
29 0 1187.364396671 
30 0 1187.364396671 
31 0 1187.364396671 
32 0 1187.364396671 
33 0 1187.364396671 
34 0 1187.364396671 
35 0 1187.364396671 
36 0 1187.364396671 
1 482.548298178341 1197.77690016434 
2 484.052694247467 1197.77690016434 
3 412.57615305779 1197.77690016434 
4 351.589774436382 1197.77690016434 
5 298.490313824079 1197.77690016434 
6 294.443388478511 1197.77690016434 
7 238.350822617299 1197.77690016434 
8 196.143214159626 1197.77690016434 
9 203.70846749004 1197.77690016434 
10 140.498801185375 1197.77690016434 
11 132.127674660652 1197.77690016434 
12 77.3275733444876 1197.77690016434 
13 0 1197.77690016434 
14 0 1197.77690016434 
15 0 1197.77690016434 
16 0 1197.77690016434 
17 0 1197.77690016434 
18 0 1197.77690016434 
19 0 1197.77690016434 
20 0 1197.77690016434 
21 0 1197.77690016434 
22 0 1197.77690016434 
23 0 1197.77690016434 
24 0 1197.77690016434 
25 0 1197.77690016434 
26 0 1197.77690016434 
27 0 1197.77690016434 
28 0 1197.77690016434 
29 0 1197.77690016434 
30 0 1197.77690016434 
31 0 1197.77690016434 
32 0 1197.77690016434 
33 0 1197.77690016434 
34 0 1197.77690016434 
35 0 1197.77690016434 
36 0 1197.77690016434 
1 492.320978525757 1200 
2 484.052694247467 1200 
3 412.57615305779 1200 
4 351.589774436382 1200 
5 298.490313824079 1200 
6 294.443388478511 1200 
7 238.350822617299 1200 
8 196.143214159626 1200 
9 203.70846749004 1200 
10 140.498801185375 1200 
11 132.127674660652 1200 
12 77.3275733444876 1200 
13 0 1200 
14 0 1200 
15 0 1200 
16 0 1200 
17 0 1200 
18 0 1200 
19 0 1200 
20 0 1200 
21 0 1200 
22 0 1200 
23 0 1200 
24 0 1200 
25 0 1200 
26 0 1200 
27 0 1200 
28 0 1200 
29 0 1200 
30 0 1200 
31 0 1200 
32 0 1200 
33 0 1200 
34 0 1200 
35 0 1200 
36 0 1200 
1 504.233193945654 1201.65687816428 
2 484.052694247467 1201.65687816428 
3 412.57615305779 1201.65687816428 
4 351.589774436382 1201.65687816428 
5 298.490313824079 1201.65687816428 
6 294.443388478511 1201.65687816428 
7 238.350822617299 1201.65687816428 
8 196.143214159626 1201.65687816428 
9 203.70846749004 1201.65687816428 
10 140.498801185375 1201.65687816428 
11 132.127674660652 1201.65687816428 
12 77.3275733444876 1201.65687816428 
13 1.97657658090744 1201.65687816428 
14 0 1201.65687816428 
15 0 1201.65687816428 
16 0 1201.65687816428 
17 0 1201.65687816428 
18 0 1201.65687816428 
19 0 1201.65687816428 
20 0 1201.65687816428 
21 0 1201.65687816428 
22 0 1201.65687816428 
23 0 1201.65687816428 
24 0 1201.65687816428 
25 0 1201.65687816428 
26 0 1201.65687816428 
27 0 1201.65687816428 
28 0 1201.65687816428 
29 0 1201.65687816428 
30 0 1201.65687816428 
31 0 1201.65687816428 
32 0 1201.65687816428 
33 0 1201.65687816428 
34 0 1201.65687816428 
35 0 1201.65687816428 
36 0 1201.65687816428 
1 510.744388030373 1202.38775542045 
2 484.052694247467 1202.38775542045 
3 412.57615305779 1202.38775542045 
4 351.589774436382 1202.38775542045 
5 298.490313824079 1202.38775542045 
6 294.443388478511 1202.38775542045 
7 238.350822617299 1202.38775542045 
8 196.143214159626 1202.38775542045 
9 203.70846749004 1202.38775542045 
10 140.498801185375 1202.38775542045 
11 132.127674660652 1202.38775542045 
12 77.3275733444876 1202.38775542045 
13 4.10499068246889 1202.38775542045 
14 0 1202.38775542045 
15 0 1202.38775542045 
16 0 1202.38775542045 
17 0 1202.38775542045 
18 0 1202.38775542045 
19 0 1202.38775542045 
20 0 1202.38775542045 
21 0 1202.38775542045 
22 0 1202.38775542045 
23 0 1202.38775542045 
24 0 1202.38775542045 
25 0 1202.38775542045 
26 0 1202.38775542045 
27 0 1202.38775542045 
28 0 1202.38775542045 
29 0 1202.38775542045 
30 0 1202.38775542045 
31 0 1202.38775542045 
32 0 1202.38775542045 
33 0 1202.38775542045 
34 0 1202.38775542045 
35 0 1202.38775542045 
36 0 1202.38775542045 
1 532.744869480729 1204.40807578129 
2 484.052694247467 1204.40807578129 
3 412.57615305779 1204.40807578129 
4 351.589774436382 1204.40807578129 
5 298.490313824079 1204.40807578129 
6 294.443388478511 1204.40807578129 
7 238.350822617299 1204.40807578129 
8 208.715995273024 1204.40807578129 
9 203.70846749004 1204.40807578129 
10 140.498801185375 1204.40807578129 
11 132.127674660652 1204.40807578129 
12 77.3275733444876 1204.40807578129 
13 13.9904151073982 1204.40807578129 
14 0 1204.40807578129 
15 0 1204.40807578129 
16 0 1204.40807578129 
17 0 1204.40807578129 
18 0 1204.40807578129 
19 0 1204.40807578129 
20 0 1204.40807578129 
21 0 1204.40807578129 
22 0 1204.40807578129 
23 0 1204.40807578129 
24 0 1204.40807578129 
25 0 1204.40807578129 
26 0 1204.40807578129 
27 0 1204.40807578129 
28 0 1204.40807578129 
29 0 1204.40807578129 
30 0 1204.40807578129 
31 0 1204.40807578129 
32 0 1204.40807578129 
33 0 1204.40807578129 
34 0 1204.40807578129 
35 0 1204.40807578129 
36 0 1204.40807578129 
1 532.744869480729 1206.03088670409 
2 484.052694247467 1206.03088670409 
3 412.57615305779 1206.03088670409 
4 351.589774436382 1206.03088670409 
5 303.245502004295 1206.03088670409 
6 294.443388478511 1206.03088670409 
7 238.350822617299 1206.03088670409 
8 223.071732247399 1206.03088670409 
9 203.70846749004 1206.03088670409 
10 147.974486193516 1206.03088670409 
11 132.127674660652 1206.03088670409 
12 77.3275733444876 1206.03088670409 
13 26.1875479950091 1206.03088670409 
14 0 1206.03088670409 
15 0 1206.03088670409 
16 0 1206.03088670409 
17 0 1206.03088670409 
18 0 1206.03088670409 
19 0 1206.03088670409 
20 0 1206.03088670409 
21 0 1206.03088670409 
22 0 1206.03088670409 
23 0 1206.03088670409 
24 0 1206.03088670409 
25 0 1206.03088670409 
26 0 1206.03088670409 
27 0 1206.03088670409 
28 0 1206.03088670409 
29 0 1206.03088670409 
30 0 1206.03088670409 
31 0 1206.03088670409 
32 0 1206.03088670409 
33 0 1206.03088670409 
34 0 1206.03088670409 
35 0 1206.03088670409 
36 0 1206.03088670409 
1 532.744869480729 1207.79653980984 
2 484.052694247467 1207.79653980984 
3 412.57615305779 1207.79653980984 
4 351.589774436382 1207.79653980984 
5 312.726902245384 1207.79653980984 
6 294.443388478511 1207.79653980984 
7 238.350822617299 1207.79653980984 
8 242.998735582003 1207.79653980984 
9 203.70846749004 1207.79653980984 
10 160.415845358928 1207.79653980984 
11 132.127674660652 1207.79653980984 
12 77.3275733444876 1207.79653980984 
13 43.7659437645869 1207.79653980984 
14 0 1207.79653980984 
15 0 1207.79653980984 
16 0 1207.79653980984 
17 0 1207.79653980984 
18 0 1207.79653980984 
19 0 1207.79653980984 
20 0 1207.79653980984 
21 0 1207.79653980984 
22 0 1207.79653980984 
23 0 1207.79653980984 
24 0 1207.79653980984 
25 0 1207.79653980984 
26 0 1207.79653980984 
27 0 1207.79653980984 
28 0 1207.79653980984 
29 0 1207.79653980984 
30 0 1207.79653980984 
31 0 1207.79653980984 
32 0 1207.79653980984 
33 0 1207.79653980984 
34 0 1207.79653980984 
35 0 1207.79653980984 
36 0 1207.79653980984 
1 532.744869480729 1208.81642336262 
2 484.052694247467 1208.81642336262 
3 412.57615305779 1208.81642336262 
4 351.589774436382 1208.81642336262 
5 320.249050850431 1208.81642336262 
6 294.443388478511 1208.81642336262 
7 238.350822617299 1208.81642336262 
8 242.998735582003 1208.81642336262 
9 203.70846749004 1208.81642336262 
10 169.647737182498 1208.81642336262 
11 132.127674660652 1208.81642336262 
12 77.3275733444876 1208.81642336262 
13 55.9651110544168 1208.81642336262 
14 0 1208.81642336262 
15 0 1208.81642336262 
16 0 1208.81642336262 
17 0 1208.81642336262 
18 0 1208.81642336262 
19 0 1208.81642336262 
20 0 1208.81642336262 
21 0 1208.81642336262 
22 0 1208.81642336262 
23 0 1208.81642336262 
24 0 1208.81642336262 
25 0 1208.81642336262 
26 0 1208.81642336262 
27 0 1208.81642336262 
28 0 1208.81642336262 
29 0 1208.81642336262 
30 0 1208.81642336262 
31 0 1208.81642336262 
32 0 1208.81642336262 
33 0 1208.81642336262 
34 0 1208.81642336262 
35 0 1208.81642336262 
36 0 1208.81642336262 
1 532.744869480729 1210.36336853648 
2 484.052694247467 1210.36336853648 
3 412.57615305779 1210.36336853648 
4 351.589774436382 1210.36336853648 
5 334.517476313689 1210.36336853648 
6 294.443388478511 1210.36336853648 
7 238.350822617299 1210.36336853648 
8 242.998735582003 1210.36336853648 
9 203.70846749004 1210.36336853648 
10 186.509477356271 1210.36336853648 
11 132.127674660652 1210.36336853648 
12 77.3275733444876 1210.36336853648 
13 77.3275733444876 1210.36336853648 
14 0 1210.36336853648 
15 0 1210.36336853648 
16 0 1210.36336853648 
17 0 1210.36336853648 
18 0 1210.36336853648 
19 0 1210.36336853648 
20 0 1210.36336853648 
21 0 1210.36336853648 
22 0 1210.36336853648 
23 0 1210.36336853648 
24 0 1210.36336853648 
25 0 1210.36336853648 
26 0 1210.36336853648 
27 0 1210.36336853648 
28 0 1210.36336853648 
29 0 1210.36336853648 
30 0 1210.36336853648 
31 0 1210.36336853648 
32 0 1210.36336853648 
33 0 1210.36336853648 
34 0 1210.36336853648 
35 0 1210.36336853648 
36 0 1210.36336853648 
1 532.744869480729 1212.04049974365 
2 484.052694247467 1212.04049974365 
3 412.57615305779 1212.04049974365 
4 351.589774436382 1212.04049974365 
5 353.879870882982 1212.04049974365 
6 294.443388478511 1212.04049974365 
7 238.350822617299 1212.04049974365 
8 242.998735582003 1212.04049974365 
9 203.70846749004 1212.04049974365 
10 186.509477356271 1212.04049974365 
11 132.127674660652 1212.04049974365 
12 77.3275733444876 1212.04049974365 
13 77.3275733444876 1212.04049974365 
14 0 1212.04049974365 
15 0 1212.04049974365 
16 0 1212.04049974365 
17 0 1212.04049974365 
18 0 1212.04049974365 
19 0 1212.04049974365 
20 0 1212.04049974365 
21 0 1212.04049974365 
22 0 1212.04049974365 
23 0 1212.04049974365 
24 0 1212.04049974365 
25 0 1212.04049974365 
26 0 1212.04049974365 
27 0 1212.04049974365 
28 0 1212.04049974365 
29 0 1212.04049974365 
30 0 1212.04049974365 
31 0 1212.04049974365 
32 0 1212.04049974365 
33 0 1212.04049974365 
34 0 1212.04049974365 
35 0 1212.04049974365 
36 0 1212.04049974365 
1 532.744869480729 1214.04632856784 
2 484.052694247467 1214.04632856784 
3 412.57615305779 1214.04632856784 
4 351.589774436382 1214.04632856784 
5 353.879870882982 1214.04632856784 
6 294.443388478511 1214.04632856784 
7 238.350822617299 1214.04632856784 
8 242.998735582003 1214.04632856784 
9 203.70846749004 1214.04632856784 
10 186.509477356271 1214.04632856784 
11 132.127674660652 1214.04632856784 
12 77.3275733444876 1214.04632856784 
13 77.3275733444876 1214.04632856784 
14 0 1214.04632856784 
15 0 1214.04632856784 
16 0 1214.04632856784 
17 0 1214.04632856784 
18 0 1214.04632856784 
19 0 1214.04632856784 
20 0 1214.04632856784 
21 0 1214.04632856784 
22 0 1214.04632856784 
23 0 1214.04632856784 
24 0 1214.04632856784 
25 0 1214.04632856784 
26 0 1214.04632856784 
27 0 1214.04632856784 
28 0 1214.04632856784 
29 0 1214.04632856784 
30 0 1214.04632856784 
31 0 1214.04632856784 
32 0 1214.04632856784 
33 0 1214.04632856784 
34 0 1214.04632856784 
35 0 1214.04632856784 
36 0 1214.04632856784 
1 532.744869480729 1219.66608261593 
2 484.052694247467 1219.66608261593 
3 412.57615305779 1219.66608261593 
4 351.589774436382 1219.66608261593 
5 353.879870882982 1219.66608261593 
6 294.443388478511 1219.66608261593 
7 238.350822617299 1219.66608261593 
8 242.998735582003 1219.66608261593 
9 203.70846749004 1219.66608261593 
10 186.509477356271 1219.66608261593 
11 132.127674660652 1219.66608261593 
12 77.3275733444876 1219.66608261593 
13 77.3275733444876 1219.66608261593 
14 0 1219.66608261593 
15 0 1219.66608261593 
16 0 1219.66608261593 
17 0 1219.66608261593 
18 0 1219.66608261593 
19 0 1219.66608261593 
20 0 1219.66608261593 
21 0 1219.66608261593 
22 0 1219.66608261593 
23 0 1219.66608261593 
24 0 1219.66608261593 
25 0 1219.66608261593 
26 0 1219.66608261593 
27 0 1219.66608261593 
28 0 1219.66608261593 
29 0 1219.66608261593 
30 0 1219.66608261593 
31 0 1219.66608261593 
32 0 1219.66608261593 
33 0 1219.66608261593 
34 0 1219.66608261593 
35 0 1219.66608261593 
36 0 1219.66608261593 
1 532.744869480729 1225.79672323095 
2 484.052694247467 1225.79672323095 
3 412.57615305779 1225.79672323095 
4 351.589774436382 1225.79672323095 
5 353.879870882982 1225.79672323095 
6 294.443388478511 1225.79672323095 
7 238.350822617299 1225.79672323095 
8 242.998735582003 1225.79672323095 
9 203.70846749004 1225.79672323095 
10 186.509477356271 1225.79672323095 
11 132.127674660652 1225.79672323095 
12 77.3275733444876 1225.79672323095 
13 77.3275733444876 1225.79672323095 
14 0 1225.79672323095 
15 0 1225.79672323095 
16 0 1225.79672323095 
17 0 1225.79672323095 
18 0 1225.79672323095 
19 0 1225.79672323095 
20 0 1225.79672323095 
21 0 1225.79672323095 
22 0 1225.79672323095 
23 0 1225.79672323095 
24 0 1225.79672323095 
25 0 1225.79672323095 
26 0 1225.79672323095 
27 0 1225.79672323095 
28 0 1225.79672323095 
29 0 1225.79672323095 
30 0 1225.79672323095 
31 0 1225.79672323095 
32 0 1225.79672323095 
33 0 1225.79672323095 
34 0 1225.79672323095 
35 0 1225.79672323095 
36 0 1225.79672323095 
1 532.744869480729 1239.8578335475 
2 484.052694247467 1239.8578335475 
3 412.57615305779 1239.8578335475 
4 351.589774436382 1239.8578335475 
5 353.879870882982 1239.8578335475 
6 294.443388478511 1239.8578335475 
7 238.350822617299 1239.8578335475 
8 242.998735582003 1239.8578335475 
9 203.70846749004 1239.8578335475 
10 186.509477356271 1239.8578335475 
11 132.127674660652 1239.8578335475 
12 77.3275733444876 1239.8578335475 
13 77.3275733444876 1239.8578335475 
14 0 1239.8578335475 
15 0 1239.8578335475 
16 0 1239.8578335475 
17 0 1239.8578335475 
18 0 1239.8578335475 
19 0 1239.8578335475 
20 0 1239.8578335475 
21 0 1239.8578335475 
22 0 1239.8578335475 
23 0 1239.8578335475 
24 0 1239.8578335475 
25 0 1239.8578335475 
26 0 1239.8578335475 
27 0 1239.8578335475 
28 0 1239.8578335475 
29 0 1239.8578335475 
30 0 1239.8578335475 
31 0 1239.8578335475 
32 0 1239.8578335475 
33 0 1239.8578335475 
34 0 1239.8578335475 
35 0 1239.8578335475 
36 0 1239.8578335475 
1 532.744869480729 1240.36336853648 
2 484.052694247467 1240.36336853648 
3 412.57615305779 1240.36336853648 
4 351.589774436382 1240.36336853648 
5 353.879870882982 1240.36336853648 
6 294.443388478511 1240.36336853648 
7 238.350822617299 1240.36336853648 
8 242.998735582003 1240.36336853648 
9 203.70846749004 1240.36336853648 
10 186.509477356271 1240.36336853648 
11 132.127674660652 1240.36336853648 
12 77.3275733444876 1240.36336853648 
13 77.3275733444876 1240.36336853648 
14 0 1240.36336853648 
15 0 1240.36336853648 
16 0 1240.36336853648 
17 0 1240.36336853648 
18 0 1240.36336853648 
19 0 1240.36336853648 
20 0 1240.36336853648 
21 0 1240.36336853648 
22 0 1240.36336853648 
23 0 1240.36336853648 
24 0 1240.36336853648 
25 0 1240.36336853648 
26 0 1240.36336853648 
27 0 1240.36336853648 
28 0 1240.36336853648 
29 0 1240.36336853648 
30 0 1240.36336853648 
31 0 1240.36336853648 
32 0 1240.36336853648 
33 0 1240.36336853648 
34 0 1240.36336853648 
35 0 1240.36336853648 
36 0 1240.36336853648 
1 532.744869480729 1242.10129022741 
2 484.052694247467 1242.10129022741 
3 412.57615305779 1242.10129022741 
4 355.662571948989 1242.10129022741 
5 353.879870882982 1242.10129022741 
6 294.443388478511 1242.10129022741 
7 238.350822617299 1242.10129022741 
8 242.998735582003 1242.10129022741 
9 203.70846749004 1242.10129022741 
10 186.509477356271 1242.10129022741 
11 132.127674660652 1242.10129022741 
12 77.3275733444876 1242.10129022741 
13 77.3275733444876 1242.10129022741 
14 0 1242.10129022741 
15 0 1242.10129022741 
16 0 1242.10129022741 
17 0 1242.10129022741 
18 0 1242.10129022741 
19 0 1242.10129022741 
20 0 1242.10129022741 
21 0 1242.10129022741 
22 0 1242.10129022741 
23 0 1242.10129022741 
24 0 1242.10129022741 
25 0 1242.10129022741 
26 0 1242.10129022741 
27 0 1242.10129022741 
28 0 1242.10129022741 
29 0 1242.10129022741 
30 0 1242.10129022741 
31 0 1242.10129022741 
32 0 1242.10129022741 
33 0 1242.10129022741 
34 0 1242.10129022741 
35 0 1242.10129022741 
36 0 1242.10129022741 
1 532.744869480729 1248.38259231633 
2 484.052694247467 1248.38259231633 
3 412.57615305779 1248.38259231633 
4 406.649964286301 1248.38259231633 
5 353.879870882982 1248.38259231633 
6 294.443388478511 1248.38259231633 
7 238.350822617299 1248.38259231633 
8 242.998735582003 1248.38259231633 
9 203.70846749004 1248.38259231633 
10 186.509477356271 1248.38259231633 
11 132.127674660652 1248.38259231633 
12 77.3275733444876 1248.38259231633 
13 77.3275733444876 1248.38259231633 
14 0 1248.38259231633 
15 0 1248.38259231633 
16 0 1248.38259231633 
17 0 1248.38259231633 
18 0 1248.38259231633 
19 0 1248.38259231633 
20 0 1248.38259231633 
21 0 1248.38259231633 
22 0 1248.38259231633 
23 0 1248.38259231633 
24 0 1248.38259231633 
25 0 1248.38259231633 
26 0 1248.38259231633 
27 0 1248.38259231633 
28 0 1248.38259231633 
29 0 1248.38259231633 
30 0 1248.38259231633 
31 0 1248.38259231633 
32 0 1248.38259231633 
33 0 1248.38259231633 
34 0 1248.38259231633 
35 0 1248.38259231633 
36 0 1248.38259231633 
1 532.744869480729 1253.08857209425 
2 484.052694247467 1253.08857209425 
3 412.57615305779 1253.08857209425 
4 406.649964286301 1253.08857209425 
5 353.879870882982 1253.08857209425 
6 294.443388478511 1253.08857209425 
7 238.350822617299 1253.08857209425 
8 242.998735582003 1253.08857209425 
9 203.70846749004 1253.08857209425 
10 186.509477356271 1253.08857209425 
11 132.127674660652 1253.08857209425 
12 77.3275733444876 1253.08857209425 
13 77.3275733444876 1253.08857209425 
14 0 1253.08857209425 
15 0 1253.08857209425 
16 0 1253.08857209425 
17 0 1253.08857209425 
18 0 1253.08857209425 
19 0 1253.08857209425 
20 0 1253.08857209425 
21 0 1253.08857209425 
22 0 1253.08857209425 
23 0 1253.08857209425 
24 0 1253.08857209425 
25 0 1253.08857209425 
26 0 1253.08857209425 
27 0 1253.08857209425 
28 0 1253.08857209425 
29 0 1253.08857209425 
30 0 1253.08857209425 
31 0 1253.08857209425 
32 0 1253.08857209425 
33 0 1253.08857209425 
34 0 1253.08857209425 
35 0 1253.08857209425 
36 0 1253.08857209425 
1 532.744869480729 1254.27386031267 
2 484.052694247467 1254.27386031267 
3 412.57615305779 1254.27386031267 
4 406.649964286301 1254.27386031267 
5 353.879870882982 1254.27386031267 
6 294.443388478511 1254.27386031267 
7 238.350822617299 1254.27386031267 
8 242.998735582003 1254.27386031267 
9 203.70846749004 1254.27386031267 
10 186.509477356271 1254.27386031267 
11 132.127674660652 1254.27386031267 
12 77.3275733444876 1254.27386031267 
13 77.3275733444876 1254.27386031267 
14 0 1254.27386031267 
15 0 1254.27386031267 
16 0 1254.27386031267 
17 0 1254.27386031267 
18 0 1254.27386031267 
19 0 1254.27386031267 
20 0 1254.27386031267 
21 0 1254.27386031267 
22 0 1254.27386031267 
23 0 1254.27386031267 
24 0 1254.27386031267 
25 0 1254.27386031267 
26 0 1254.27386031267 
27 0 1254.27386031267 
28 0 1254.27386031267 
29 0 1254.27386031267 
30 0 1254.27386031267 
31 0 1254.27386031267 
32 0 1254.27386031267 
33 0 1254.27386031267 
34 0 1254.27386031267 
35 0 1254.27386031267 
36 0 1254.27386031267 
1 532.744869480729 1255.73652868196 
2 484.052694247467 1255.73652868196 
3 412.57615305779 1255.73652868196 
4 406.649964286301 1255.73652868196 
5 353.879870882982 1255.73652868196 
6 294.443388478511 1255.73652868196 
7 238.350822617299 1255.73652868196 
8 242.998735582003 1255.73652868196 
9 203.70846749004 1255.73652868196 
10 186.509477356271 1255.73652868196 
11 132.127674660652 1255.73652868196 
12 77.3275733444876 1255.73652868196 
13 77.3275733444876 1255.73652868196 
14 0 1255.73652868196 
15 0 1255.73652868196 
16 0 1255.73652868196 
17 0 1255.73652868196 
18 0 1255.73652868196 
19 0 1255.73652868196 
20 0 1255.73652868196 
21 0 1255.73652868196 
22 0 1255.73652868196 
23 0 1255.73652868196 
24 0 1255.73652868196 
25 0 1255.73652868196 
26 0 1255.73652868196 
27 0 1255.73652868196 
28 0 1255.73652868196 
29 0 1255.73652868196 
30 0 1255.73652868196 
31 0 1255.73652868196 
32 0 1255.73652868196 
33 0 1255.73652868196 
34 0 1255.73652868196 
35 0 1255.73652868196 
36 0 1255.73652868196 
1 532.744869480729 1255.79672323095 
2 484.052694247467 1255.79672323095 
3 412.57615305779 1255.79672323095 
4 406.649964286301 1255.79672323095 
5 353.879870882982 1255.79672323095 
6 294.443388478511 1255.79672323095 
7 238.350822617299 1255.79672323095 
8 242.998735582003 1255.79672323095 
9 203.70846749004 1255.79672323095 
10 186.509477356271 1255.79672323095 
11 132.127674660652 1255.79672323095 
12 77.3275733444876 1255.79672323095 
13 77.3275733444876 1255.79672323095 
14 0 1255.79672323095 
15 0 1255.79672323095 
16 0 1255.79672323095 
17 0 1255.79672323095 
18 0 1255.79672323095 
19 0 1255.79672323095 
20 0 1255.79672323095 
21 0 1255.79672323095 
22 0 1255.79672323095 
23 0 1255.79672323095 
24 0 1255.79672323095 
25 0 1255.79672323095 
26 0 1255.79672323095 
27 0 1255.79672323095 
28 0 1255.79672323095 
29 0 1255.79672323095 
30 0 1255.79672323095 
31 0 1255.79672323095 
32 0 1255.79672323095 
33 0 1255.79672323095 
34 0 1255.79672323095 
35 0 1255.79672323095 
36 0 1255.79672323095 
1 532.744869480729 1257.48926595524 
2 484.052694247467 1257.48926595524 
3 412.57615305779 1257.48926595524 
4 406.649964286301 1257.48926595524 
5 353.879870882982 1257.48926595524 
6 294.443388478511 1257.48926595524 
7 238.350822617299 1257.48926595524 
8 242.998735582003 1257.48926595524 
9 203.70846749004 1257.48926595524 
10 186.509477356271 1257.48926595524 
11 132.127674660652 1257.48926595524 
12 79.3901583079748 1257.48926595524 
13 77.3275733444876 1257.48926595524 
14 0 1257.48926595524 
15 0 1257.48926595524 
16 0 1257.48926595524 
17 0 1257.48926595524 
18 0 1257.48926595524 
19 0 1257.48926595524 
20 0 1257.48926595524 
21 0 1257.48926595524 
22 0 1257.48926595524 
23 0 1257.48926595524 
24 0 1257.48926595524 
25 0 1257.48926595524 
26 0 1257.48926595524 
27 0 1257.48926595524 
28 0 1257.48926595524 
29 0 1257.48926595524 
30 0 1257.48926595524 
31 0 1257.48926595524 
32 0 1257.48926595524 
33 0 1257.48926595524 
34 0 1257.48926595524 
35 0 1257.48926595524 
36 0 1257.48926595524 
1 532.744869480729 1258.51233483602 
2 484.052694247467 1258.51233483602 
3 412.57615305779 1258.51233483602 
4 406.649964286301 1258.51233483602 
5 353.879870882982 1258.51233483602 
6 294.443388478511 1258.51233483602 
7 238.350822617299 1258.51233483602 
8 242.998735582003 1258.51233483602 
9 203.70846749004 1258.51233483602 
10 186.509477356271 1258.51233483602 
11 132.127674660652 1258.51233483602 
12 82.6372472817283 1258.51233483602 
13 77.3275733444876 1258.51233483602 
14 0 1258.51233483602 
15 0 1258.51233483602 
16 0 1258.51233483602 
17 0 1258.51233483602 
18 0 1258.51233483602 
19 0 1258.51233483602 
20 0 1258.51233483602 
21 0 1258.51233483602 
22 0 1258.51233483602 
23 0 1258.51233483602 
24 0 1258.51233483602 
25 0 1258.51233483602 
26 0 1258.51233483602 
27 0 1258.51233483602 
28 0 1258.51233483602 
29 0 1258.51233483602 
30 0 1258.51233483602 
31 0 1258.51233483602 
32 0 1258.51233483602 
33 0 1258.51233483602 
34 0 1258.51233483602 
35 0 1258.51233483602 
36 0 1258.51233483602 
1 532.744869480729 1264.73133335911 
2 484.052694247467 1264.73133335911 
3 412.57615305779 1264.73133335911 
4 406.649964286301 1264.73133335911 
5 353.879870882982 1264.73133335911 
6 294.443388478511 1264.73133335911 
7 238.350822617299 1264.73133335911 
8 242.998735582003 1264.73133335911 
9 203.70846749004 1264.73133335911 
10 186.509477356271 1264.73133335911 
11 132.127674660652 1264.73133335911 
12 134.803200972902 1264.73133335911 
13 77.3275733444876 1264.73133335911 
14 0 1264.73133335911 
15 0 1264.73133335911 
16 0 1264.73133335911 
17 0 1264.73133335911 
18 0 1264.73133335911 
19 0 1264.73133335911 
20 0 1264.73133335911 
21 0 1264.73133335911 
22 0 1264.73133335911 
23 0 1264.73133335911 
24 0 1264.73133335911 
25 0 1264.73133335911 
26 0 1264.73133335911 
27 0 1264.73133335911 
28 0 1264.73133335911 
29 0 1264.73133335911 
30 0 1264.73133335911 
31 0 1264.73133335911 
32 0 1264.73133335911 
33 0 1264.73133335911 
34 0 1264.73133335911 
35 0 1264.73133335911 
36 0 1264.73133335911 
1 532.744869480729 1267.78947467927 
2 484.052694247467 1267.78947467927 
3 412.57615305779 1267.78947467927 
4 406.649964286301 1267.78947467927 
5 353.879870882982 1267.78947467927 
6 294.443388478511 1267.78947467927 
7 238.350822617299 1267.78947467927 
8 242.998735582003 1267.78947467927 
9 203.70846749004 1267.78947467927 
10 186.509477356271 1267.78947467927 
11 132.127674660652 1267.78947467927 
12 134.803200972902 1267.78947467927 
13 77.3275733444876 1267.78947467927 
14 0 1267.78947467927 
15 0 1267.78947467927 
16 0 1267.78947467927 
17 0 1267.78947467927 
18 0 1267.78947467927 
19 0 1267.78947467927 
20 0 1267.78947467927 
21 0 1267.78947467927 
22 0 1267.78947467927 
23 0 1267.78947467927 
24 0 1267.78947467927 
25 0 1267.78947467927 
26 0 1267.78947467927 
27 0 1267.78947467927 
28 0 1267.78947467927 
29 0 1267.78947467927 
30 0 1267.78947467927 
31 0 1267.78947467927 
32 0 1267.78947467927 
33 0 1267.78947467927 
34 0 1267.78947467927 
35 0 1267.78947467927 
36 0 1267.78947467927 
1 532.744869480729 1270.49965809061 
2 484.052694247467 1270.49965809061 
3 412.57615305779 1270.49965809061 
4 406.649964286301 1270.49965809061 
5 353.879870882982 1270.49965809061 
6 294.443388478511 1270.49965809061 
7 238.350822617299 1270.49965809061 
8 242.998735582003 1270.49965809061 
9 203.70846749004 1270.49965809061 
10 186.509477356271 1270.49965809061 
11 132.127674660652 1270.49965809061 
12 134.803200972902 1270.49965809061 
13 77.3275733444876 1270.49965809061 
14 0 1270.49965809061 
15 0 1270.49965809061 
16 0 1270.49965809061 
17 0 1270.49965809061 
18 0 1270.49965809061 
19 0 1270.49965809061 
20 0 1270.49965809061 
21 0 1270.49965809061 
22 0 1270.49965809061 
23 0 1270.49965809061 
24 0 1270.49965809061 
25 0 1270.49965809061 
26 0 1270.49965809061 
27 0 1270.49965809061 
28 0 1270.49965809061 
29 0 1270.49965809061 
30 0 1270.49965809061 
31 0 1270.49965809061 
32 0 1270.49965809061 
33 0 1270.49965809061 
34 0 1270.49965809061 
35 0 1270.49965809061 
36 0 1270.49965809061 
1 532.744869480729 1272.04749456701 
2 484.052694247467 1272.04749456701 
3 412.57615305779 1272.04749456701 
4 406.649964286301 1272.04749456701 
5 353.879870882982 1272.04749456701 
6 294.443388478511 1272.04749456701 
7 238.350822617299 1272.04749456701 
8 242.998735582003 1272.04749456701 
9 203.70846749004 1272.04749456701 
10 186.509477356271 1272.04749456701 
11 132.127674660652 1272.04749456701 
12 134.803200972902 1272.04749456701 
13 77.3275733444876 1272.04749456701 
14 0 1272.04749456701 
15 0 1272.04749456701 
16 0 1272.04749456701 
17 0 1272.04749456701 
18 0 1272.04749456701 
19 0 1272.04749456701 
20 0 1272.04749456701 
21 0 1272.04749456701 
22 0 1272.04749456701 
23 0 1272.04749456701 
24 0 1272.04749456701 
25 0 1272.04749456701 
26 0 1272.04749456701 
27 0 1272.04749456701 
28 0 1272.04749456701 
29 0 1272.04749456701 
30 0 1272.04749456701 
31 0 1272.04749456701 
32 0 1272.04749456701 
33 0 1272.04749456701 
34 0 1272.04749456701 
35 0 1272.04749456701 
36 0 1272.04749456701 
1 532.744869480729 1273.48875340578 
2 484.052694247467 1273.48875340578 
3 412.57615305779 1273.48875340578 
4 406.649964286301 1273.48875340578 
5 353.879870882982 1273.48875340578 
6 294.443388478511 1273.48875340578 
7 238.350822617299 1273.48875340578 
8 242.998735582003 1273.48875340578 
9 203.70846749004 1273.48875340578 
10 186.509477356271 1273.48875340578 
11 132.127674660652 1273.48875340578 
12 134.803200972902 1273.48875340578 
13 77.3275733444876 1273.48875340578 
14 0 1273.48875340578 
15 0 1273.48875340578 
16 0 1273.48875340578 
17 0 1273.48875340578 
18 0 1273.48875340578 
19 0 1273.48875340578 
20 0 1273.48875340578 
21 0 1273.48875340578 
22 0 1273.48875340578 
23 0 1273.48875340578 
24 0 1273.48875340578 
25 0 1273.48875340578 
26 0 1273.48875340578 
27 0 1273.48875340578 
28 0 1273.48875340578 
29 0 1273.48875340578 
30 0 1273.48875340578 
31 0 1273.48875340578 
32 0 1273.48875340578 
33 0 1273.48875340578 
34 0 1273.48875340578 
35 0 1273.48875340578 
36 0 1273.48875340578 
1 532.744869480729 1276.03297589854 
2 484.052694247467 1276.03297589854 
3 412.57615305779 1276.03297589854 
4 406.649964286301 1276.03297589854 
5 353.879870882982 1276.03297589854 
6 294.443388478511 1276.03297589854 
7 238.350822617299 1276.03297589854 
8 242.998735582003 1276.03297589854 
9 203.70846749004 1276.03297589854 
10 186.509477356271 1276.03297589854 
11 132.127674660652 1276.03297589854 
12 134.803200972902 1276.03297589854 
13 77.3275733444876 1276.03297589854 
14 0 1276.03297589854 
15 0 1276.03297589854 
16 0 1276.03297589854 
17 0 1276.03297589854 
18 0 1276.03297589854 
19 0 1276.03297589854 
20 0 1276.03297589854 
21 0 1276.03297589854 
22 0 1276.03297589854 
23 0 1276.03297589854 
24 0 1276.03297589854 
25 0 1276.03297589854 
26 0 1276.03297589854 
27 0 1276.03297589854 
28 0 1276.03297589854 
29 0 1276.03297589854 
30 0 1276.03297589854 
31 0 1276.03297589854 
32 0 1276.03297589854 
33 0 1276.03297589854 
34 0 1276.03297589854 
35 0 1276.03297589854 
36 0 1276.03297589854 
1 532.744869480729 1278.38259231633 
2 484.052694247467 1278.38259231633 
3 412.57615305779 1278.38259231633 
4 406.649964286301 1278.38259231633 
5 353.879870882982 1278.38259231633 
6 294.443388478511 1278.38259231633 
7 238.350822617299 1278.38259231633 
8 242.998735582003 1278.38259231633 
9 203.70846749004 1278.38259231633 
10 186.509477356271 1278.38259231633 
11 132.127674660652 1278.38259231633 
12 134.803200972902 1278.38259231633 
13 77.3275733444876 1278.38259231633 
14 0 1278.38259231633 
15 0 1278.38259231633 
16 0 1278.38259231633 
17 0 1278.38259231633 
18 0 1278.38259231633 
19 0 1278.38259231633 
20 0 1278.38259231633 
21 0 1278.38259231633 
22 0 1278.38259231633 
23 0 1278.38259231633 
24 0 1278.38259231633 
25 0 1278.38259231633 
26 0 1278.38259231633 
27 0 1278.38259231633 
28 0 1278.38259231633 
29 0 1278.38259231633 
30 0 1278.38259231633 
31 0 1278.38259231633 
32 0 1278.38259231633 
33 0 1278.38259231633 
34 0 1278.38259231633 
35 0 1278.38259231633 
36 0 1278.38259231633 
1 532.744869480729 1282.29763821325 
2 484.052694247467 1282.29763821325 
3 433.047883057637 1282.29763821325 
4 406.649964286301 1282.29763821325 
5 353.879870882982 1282.29763821325 
6 294.443388478511 1282.29763821325 
7 238.350822617299 1282.29763821325 
8 242.998735582003 1282.29763821325 
9 203.70846749004 1282.29763821325 
10 186.509477356271 1282.29763821325 
11 132.127674660652 1282.29763821325 
12 134.803200972902 1282.29763821325 
13 77.3275733444876 1282.29763821325 
14 0 1282.29763821325 
15 0 1282.29763821325 
16 0 1282.29763821325 
17 0 1282.29763821325 
18 0 1282.29763821325 
19 0 1282.29763821325 
20 0 1282.29763821325 
21 0 1282.29763821325 
22 0 1282.29763821325 
23 0 1282.29763821325 
24 0 1282.29763821325 
25 0 1282.29763821325 
26 0 1282.29763821325 
27 0 1282.29763821325 
28 0 1282.29763821325 
29 0 1282.29763821325 
30 0 1282.29763821325 
31 0 1282.29763821325 
32 0 1282.29763821325 
33 0 1282.29763821325 
34 0 1282.29763821325 
35 0 1282.29763821325 
36 0 1282.29763821325 
1 532.744869480729 1285.26364874623 
2 484.052694247467 1285.26364874623 
3 463.251803857859 1285.26364874623 
4 406.649964286301 1285.26364874623 
5 353.879870882982 1285.26364874623 
6 294.443388478511 1285.26364874623 
7 238.350822617299 1285.26364874623 
8 242.998735582003 1285.26364874623 
9 203.70846749004 1285.26364874623 
10 186.509477356271 1285.26364874623 
11 132.127674660652 1285.26364874623 
12 134.803200972902 1285.26364874623 
13 77.3275733444876 1285.26364874623 
14 0 1285.26364874623 
15 0 1285.26364874623 
16 0 1285.26364874623 
17 0 1285.26364874623 
18 0 1285.26364874623 
19 0 1285.26364874623 
20 0 1285.26364874623 
21 0 1285.26364874623 
22 0 1285.26364874623 
23 0 1285.26364874623 
24 0 1285.26364874623 
25 0 1285.26364874623 
26 0 1285.26364874623 
27 0 1285.26364874623 
28 0 1285.26364874623 
29 0 1285.26364874623 
30 0 1285.26364874623 
31 0 1285.26364874623 
32 0 1285.26364874623 
33 0 1285.26364874623 
34 0 1285.26364874623 
35 0 1285.26364874623 
36 0 1285.26364874623 
1 532.744869480729 1286.87008667605 
2 484.052694247467 1286.87008667605 
3 484.899377506493 1286.87008667605 
4 406.649964286301 1286.87008667605 
5 353.879870882982 1286.87008667605 
6 294.443388478511 1286.87008667605 
7 238.350822617299 1286.87008667605 
8 242.998735582003 1286.87008667605 
9 203.70846749004 1286.87008667605 
10 186.509477356271 1286.87008667605 
11 132.127674660652 1286.87008667605 
12 134.803200972902 1286.87008667605 
13 77.3275733444876 1286.87008667605 
14 0 1286.87008667605 
15 0 1286.87008667605 
16 0 1286.87008667605 
17 0 1286.87008667605 
18 0 1286.87008667605 
19 0 1286.87008667605 
20 0 1286.87008667605 
21 0 1286.87008667605 
22 0 1286.87008667605 
23 0 1286.87008667605 
24 0 1286.87008667605 
25 0 1286.87008667605 
26 0 1286.87008667605 
27 0 1286.87008667605 
28 0 1286.87008667605 
29 0 1286.87008667605 
30 0 1286.87008667605 
31 0 1286.87008667605 
32 0 1286.87008667605 
33 0 1286.87008667605 
34 0 1286.87008667605 
35 0 1286.87008667605 
36 0 1286.87008667605 
1 532.744869480729 1287.48926595524 
2 484.052694247467 1287.48926595524 
3 484.899377506493 1287.48926595524 
4 406.649964286301 1287.48926595524 
5 353.879870882982 1287.48926595524 
6 294.443388478511 1287.48926595524 
7 238.350822617299 1287.48926595524 
8 242.998735582003 1287.48926595524 
9 203.70846749004 1287.48926595524 
10 186.509477356271 1287.48926595524 
11 132.127674660652 1287.48926595524 
12 134.803200972902 1287.48926595524 
13 77.3275733444876 1287.48926595524 
14 0 1287.48926595524 
15 0 1287.48926595524 
16 0 1287.48926595524 
17 0 1287.48926595524 
18 0 1287.48926595524 
19 0 1287.48926595524 
20 0 1287.48926595524 
21 0 1287.48926595524 
22 0 1287.48926595524 
23 0 1287.48926595524 
24 0 1287.48926595524 
25 0 1287.48926595524 
26 0 1287.48926595524 
27 0 1287.48926595524 
28 0 1287.48926595524 
29 0 1287.48926595524 
30 0 1287.48926595524 
31 0 1287.48926595524 
32 0 1287.48926595524 
33 0 1287.48926595524 
34 0 1287.48926595524 
35 0 1287.48926595524 
36 0 1287.48926595524 
1 532.744869480729 1288.81856476279 
2 484.052694247467 1288.81856476279 
3 484.899377506493 1288.81856476279 
4 406.649964286301 1288.81856476279 
5 353.879870882982 1288.81856476279 
6 294.443388478511 1288.81856476279 
7 242.233602577931 1288.81856476279 
8 242.998735582003 1288.81856476279 
9 203.70846749004 1288.81856476279 
10 186.509477356271 1288.81856476279 
11 132.127674660652 1288.81856476279 
12 134.803200972902 1288.81856476279 
13 77.3275733444876 1288.81856476279 
14 0 1288.81856476279 
15 0 1288.81856476279 
16 0 1288.81856476279 
17 0 1288.81856476279 
18 0 1288.81856476279 
19 0 1288.81856476279 
20 0 1288.81856476279 
21 0 1288.81856476279 
22 0 1288.81856476279 
23 0 1288.81856476279 
24 0 1288.81856476279 
25 0 1288.81856476279 
26 0 1288.81856476279 
27 0 1288.81856476279 
28 0 1288.81856476279 
29 0 1288.81856476279 
30 0 1288.81856476279 
31 0 1288.81856476279 
32 0 1288.81856476279 
33 0 1288.81856476279 
34 0 1288.81856476279 
35 0 1288.81856476279 
36 0 1288.81856476279 
1 532.744869480729 1293.95950425371 
2 484.052694247467 1293.95950425371 
3 484.899377506493 1293.95950425371 
4 406.649964286301 1293.95950425371 
5 353.879870882982 1293.95950425371 
6 294.443388478511 1293.95950425371 
7 281.199327492125 1293.95950425371 
8 242.998735582003 1293.95950425371 
9 203.70846749004 1293.95950425371 
10 186.509477356271 1293.95950425371 
11 132.127674660652 1293.95950425371 
12 134.803200972902 1293.95950425371 
13 77.3275733444876 1293.95950425371 
14 0 1293.95950425371 
15 0 1293.95950425371 
16 0 1293.95950425371 
17 0 1293.95950425371 
18 0 1293.95950425371 
19 0 1293.95950425371 
20 0 1293.95950425371 
21 0 1293.95950425371 
22 0 1293.95950425371 
23 0 1293.95950425371 
24 0 1293.95950425371 
25 0 1293.95950425371 
26 0 1293.95950425371 
27 0 1293.95950425371 
28 0 1293.95950425371 
29 0 1293.95950425371 
30 0 1293.95950425371 
31 0 1293.95950425371 
32 0 1293.95950425371 
33 0 1293.95950425371 
34 0 1293.95950425371 
35 0 1293.95950425371 
36 0 1293.95950425371 
1 532.744869480729 1298.15098596419 
2 484.052694247467 1298.15098596419 
3 484.899377506493 1298.15098596419 
4 406.649964286301 1298.15098596419 
5 353.879870882982 1298.15098596419 
6 294.443388478511 1298.15098596419 
7 281.199327492125 1298.15098596419 
8 242.998735582003 1298.15098596419 
9 203.70846749004 1298.15098596419 
10 186.509477356271 1298.15098596419 
11 132.127674660652 1298.15098596419 
12 134.803200972902 1298.15098596419 
13 77.3275733444876 1298.15098596419 
14 0 1298.15098596419 
15 0 1298.15098596419 
16 0 1298.15098596419 
17 0 1298.15098596419 
18 0 1298.15098596419 
19 0 1298.15098596419 
20 0 1298.15098596419 
21 0 1298.15098596419 
22 0 1298.15098596419 
23 0 1298.15098596419 
24 0 1298.15098596419 
25 0 1298.15098596419 
26 0 1298.15098596419 
27 0 1298.15098596419 
28 0 1298.15098596419 
29 0 1298.15098596419 
30 0 1298.15098596419 
31 0 1298.15098596419 
32 0 1298.15098596419 
33 0 1298.15098596419 
34 0 1298.15098596419 
35 0 1298.15098596419 
36 0 1298.15098596419 
1 532.744869480729 1300 
2 484.052694247467 1300 
3 484.899377506493 1300 
4 406.649964286301 1300 
5 353.879870882982 1300 
6 294.443388478511 1300 
7 281.199327492125 1300 
8 242.998735582003 1300 
9 203.70846749004 1300 
10 186.509477356271 1300 
11 132.127674660652 1300 
12 134.803200972902 1300 
13 77.3275733444876 1300 
14 0 1300 
15 0 1300 
16 0 1300 
17 0 1300 
18 0 1300 
19 0 1300 
20 0 1300 
21 0 1300 
22 0 1300 
23 0 1300 
24 0 1300 
25 0 1300 
26 0 1300 
27 0 1300 
28 0 1300 
29 0 1300 
30 0 1300 
31 0 1300 
32 0 1300 
33 0 1300 
34 0 1300 
35 0 1300 
36 0 1300 
1 532.744869480729 1301.65687816428 
2 484.052694247467 1301.65687816428 
3 484.899377506493 1301.65687816428 
4 406.649964286301 1301.65687816428 
5 353.879870882982 1301.65687816428 
6 294.443388478511 1301.65687816428 
7 281.199327492125 1301.65687816428 
8 242.998735582003 1301.65687816428 
9 203.70846749004 1301.65687816428 
10 186.509477356271 1301.65687816428 
11 132.127674660652 1301.65687816428 
12 134.803200972902 1301.65687816428 
13 77.3275733444876 1301.65687816428 
14 1.97657658090846 1301.65687816428 
15 0 1301.65687816428 
16 0 1301.65687816428 
17 0 1301.65687816428 
18 0 1301.65687816428 
19 0 1301.65687816428 
20 0 1301.65687816428 
21 0 1301.65687816428 
22 0 1301.65687816428 
23 0 1301.65687816428 
24 0 1301.65687816428 
25 0 1301.65687816428 
26 0 1301.65687816428 
27 0 1301.65687816428 
28 0 1301.65687816428 
29 0 1301.65687816428 
30 0 1301.65687816428 
31 0 1301.65687816428 
32 0 1301.65687816428 
33 0 1301.65687816428 
34 0 1301.65687816428 
35 0 1301.65687816428 
36 0 1301.65687816428 
1 532.744869480729 1305.49965809061 
2 484.052694247467 1305.49965809061 
3 484.899377506493 1305.49965809061 
4 406.649964286301 1305.49965809061 
5 353.879870882982 1305.49965809061 
6 294.443388478511 1305.49965809061 
7 281.199327492125 1305.49965809061 
8 242.998735582003 1305.49965809061 
9 203.70846749004 1305.49965809061 
10 186.509477356271 1305.49965809061 
11 132.127674660652 1305.49965809061 
12 134.803200972902 1305.49965809061 
13 77.3275733444876 1305.49965809061 
14 21.7772921618398 1305.49965809061 
15 0 1305.49965809061 
16 0 1305.49965809061 
17 0 1305.49965809061 
18 0 1305.49965809061 
19 0 1305.49965809061 
20 0 1305.49965809061 
21 0 1305.49965809061 
22 0 1305.49965809061 
23 0 1305.49965809061 
24 0 1305.49965809061 
25 0 1305.49965809061 
26 0 1305.49965809061 
27 0 1305.49965809061 
28 0 1305.49965809061 
29 0 1305.49965809061 
30 0 1305.49965809061 
31 0 1305.49965809061 
32 0 1305.49965809061 
33 0 1305.49965809061 
34 0 1305.49965809061 
35 0 1305.49965809061 
36 0 1305.49965809061 
1 532.744869480729 1306.03297589854 
2 484.052694247467 1306.03297589854 
3 484.899377506493 1306.03297589854 
4 406.649964286301 1306.03297589854 
5 353.879870882982 1306.03297589854 
6 295.298421493862 1306.03297589854 
7 281.199327492125 1306.03297589854 
8 242.998735582003 1306.03297589854 
9 203.70846749004 1306.03297589854 
10 186.509477356271 1306.03297589854 
11 132.127674660652 1306.03297589854 
12 134.803200972902 1306.03297589854 
13 77.3275733444876 1306.03297589854 
14 26.2056946984898 1306.03297589854 
15 0 1306.03297589854 
16 0 1306.03297589854 
17 0 1306.03297589854 
18 0 1306.03297589854 
19 0 1306.03297589854 
20 0 1306.03297589854 
21 0 1306.03297589854 
22 0 1306.03297589854 
23 0 1306.03297589854 
24 0 1306.03297589854 
25 0 1306.03297589854 
26 0 1306.03297589854 
27 0 1306.03297589854 
28 0 1306.03297589854 
29 0 1306.03297589854 
30 0 1306.03297589854 
31 0 1306.03297589854 
32 0 1306.03297589854 
33 0 1306.03297589854 
34 0 1306.03297589854 
35 0 1306.03297589854 
36 0 1306.03297589854 
1 532.744869480729 1307.85250680686 
2 484.052694247467 1307.85250680686 
3 484.899377506493 1307.85250680686 
4 406.649964286301 1307.85250680686 
5 353.879870882982 1307.85250680686 
6 301.297932827763 1307.85250680686 
7 281.199327492125 1307.85250680686 
8 242.998735582003 1307.85250680686 
9 207.922029376639 1307.85250680686 
10 186.509477356271 1307.85250680686 
11 132.127674660652 1307.85250680686 
12 134.803200972902 1307.85250680686 
13 77.3275733444876 1307.85250680686 
14 44.3965414692475 1307.85250680686 
15 0 1307.85250680686 
16 0 1307.85250680686 
17 0 1307.85250680686 
18 0 1307.85250680686 
19 0 1307.85250680686 
20 0 1307.85250680686 
21 0 1307.85250680686 
22 0 1307.85250680686 
23 0 1307.85250680686 
24 0 1307.85250680686 
25 0 1307.85250680686 
26 0 1307.85250680686 
27 0 1307.85250680686 
28 0 1307.85250680686 
29 0 1307.85250680686 
30 0 1307.85250680686 
31 0 1307.85250680686 
32 0 1307.85250680686 
33 0 1307.85250680686 
34 0 1307.85250680686 
35 0 1307.85250680686 
36 0 1307.85250680686 
1 532.744869480729 1310.36336853648 
2 484.052694247467 1310.36336853648 
3 484.899377506493 1310.36336853648 
4 406.649964286301 1310.36336853648 
5 353.879870882982 1310.36336853648 
6 317.405531013883 1310.36336853648 
7 281.199327492125 1310.36336853648 
8 242.998735582003 1310.36336853648 
9 221.565106571236 1310.36336853648 
10 186.509477356271 1310.36336853648 
11 132.127674660652 1310.36336853648 
12 134.803200972902 1310.36336853648 
13 77.3275733444876 1310.36336853648 
14 77.3275733444876 1310.36336853648 
15 0 1310.36336853648 
16 0 1310.36336853648 
17 0 1310.36336853648 
18 0 1310.36336853648 
19 0 1310.36336853648 
20 0 1310.36336853648 
21 0 1310.36336853648 
22 0 1310.36336853648 
23 0 1310.36336853648 
24 0 1310.36336853648 
25 0 1310.36336853648 
26 0 1310.36336853648 
27 0 1310.36336853648 
28 0 1310.36336853648 
29 0 1310.36336853648 
30 0 1310.36336853648 
31 0 1310.36336853648 
32 0 1310.36336853648 
33 0 1310.36336853648 
34 0 1310.36336853648 
35 0 1310.36336853648 
36 0 1310.36336853648 
1 532.744869480729 1311.03297589854 
2 484.052694247467 1311.03297589854 
3 484.899377506493 1311.03297589854 
4 406.649964286301 1311.03297589854 
5 353.879870882982 1311.03297589854 
6 323.2345334731 1311.03297589854 
7 281.199327492125 1311.03297589854 
8 242.998735582003 1311.03297589854 
9 226.736860014946 1311.03297589854 
10 186.509477356271 1311.03297589854 
11 132.127674660652 1311.03297589854 
12 134.803200972902 1311.03297589854 
13 77.3275733444876 1311.03297589854 
14 77.3275733444876 1311.03297589854 
15 0 1311.03297589854 
16 0 1311.03297589854 
17 0 1311.03297589854 
18 0 1311.03297589854 
19 0 1311.03297589854 
20 0 1311.03297589854 
21 0 1311.03297589854 
22 0 1311.03297589854 
23 0 1311.03297589854 
24 0 1311.03297589854 
25 0 1311.03297589854 
26 0 1311.03297589854 
27 0 1311.03297589854 
28 0 1311.03297589854 
29 0 1311.03297589854 
30 0 1311.03297589854 
31 0 1311.03297589854 
32 0 1311.03297589854 
33 0 1311.03297589854 
34 0 1311.03297589854 
35 0 1311.03297589854 
36 0 1311.03297589854 
1 532.744869480729 1313.50885177482 
2 496.712464509188 1313.50885177482 
3 484.899377506493 1313.50885177482 
4 406.649964286301 1313.50885177482 
5 353.879870882982 1313.50885177482 
6 350.394527948425 1313.50885177482 
7 281.199327492125 1313.50885177482 
8 242.998735582003 1313.50885177482 
9 251.466673649364 1313.50885177482 
10 186.509477356271 1313.50885177482 
11 132.127674660652 1313.50885177482 
12 134.803200972902 1313.50885177482 
13 77.3275733444876 1313.50885177482 
14 77.3275733444876 1313.50885177482 
15 0 1313.50885177482 
16 0 1313.50885177482 
17 0 1313.50885177482 
18 0 1313.50885177482 
19 0 1313.50885177482 
20 0 1313.50885177482 
21 0 1313.50885177482 
22 0 1313.50885177482 
23 0 1313.50885177482 
24 0 1313.50885177482 
25 0 1313.50885177482 
26 0 1313.50885177482 
27 0 1313.50885177482 
28 0 1313.50885177482 
29 0 1313.50885177482 
30 0 1313.50885177482 
31 0 1313.50885177482 
32 0 1313.50885177482 
33 0 1313.50885177482 
34 0 1313.50885177482 
35 0 1313.50885177482 
36 0 1313.50885177482 
1 532.744869480729 1316.07214446282 
2 519.119360743351 1316.07214446282 
3 484.899377506493 1316.07214446282 
4 406.649964286301 1316.07214446282 
5 353.879870882982 1316.07214446282 
6 350.394527948425 1316.07214446282 
7 281.199327492125 1316.07214446282 
8 242.998735582003 1316.07214446282 
9 251.466673649364 1316.07214446282 
10 186.509477356271 1316.07214446282 
11 132.127674660652 1316.07214446282 
12 134.803200972902 1316.07214446282 
13 77.3275733444876 1316.07214446282 
14 77.3275733444876 1316.07214446282 
15 0 1316.07214446282 
16 0 1316.07214446282 
17 0 1316.07214446282 
18 0 1316.07214446282 
19 0 1316.07214446282 
20 0 1316.07214446282 
21 0 1316.07214446282 
22 0 1316.07214446282 
23 0 1316.07214446282 
24 0 1316.07214446282 
25 0 1316.07214446282 
26 0 1316.07214446282 
27 0 1316.07214446282 
28 0 1316.07214446282 
29 0 1316.07214446282 
30 0 1316.07214446282 
31 0 1316.07214446282 
32 0 1316.07214446282 
33 0 1316.07214446282 
34 0 1316.07214446282 
35 0 1316.07214446282 
36 0 1316.07214446282 
1 532.744869480729 1317.61825065812 
2 537.209139860738 1317.61825065812 
3 484.899377506493 1317.61825065812 
4 406.649964286301 1317.61825065812 
5 353.879870882982 1317.61825065812 
6 350.394527948425 1317.61825065812 
7 281.199327492125 1317.61825065812 
8 242.998735582003 1317.61825065812 
9 251.466673649364 1317.61825065812 
10 186.509477356271 1317.61825065812 
11 132.127674660652 1317.61825065812 
12 134.803200972902 1317.61825065812 
13 77.3275733444876 1317.61825065812 
14 77.3275733444876 1317.61825065812 
15 0 1317.61825065812 
16 0 1317.61825065812 
17 0 1317.61825065812 
18 0 1317.61825065812 
19 0 1317.61825065812 
20 0 1317.61825065812 
21 0 1317.61825065812 
22 0 1317.61825065812 
23 0 1317.61825065812 
24 0 1317.61825065812 
25 0 1317.61825065812 
26 0 1317.61825065812 
27 0 1317.61825065812 
28 0 1317.61825065812 
29 0 1317.61825065812 
30 0 1317.61825065812 
31 0 1317.61825065812 
32 0 1317.61825065812 
33 0 1317.61825065812 
34 0 1317.61825065812 
35 0 1317.61825065812 
36 0 1317.61825065812 
1 532.744869480729 1320.26364874623 
2 537.209139860738 1320.26364874623 
3 484.899377506493 1320.26364874623 
4 406.649964286301 1320.26364874623 
5 353.879870882982 1320.26364874623 
6 350.394527948425 1320.26364874623 
7 281.199327492125 1320.26364874623 
8 242.998735582003 1320.26364874623 
9 251.466673649364 1320.26364874623 
10 186.509477356271 1320.26364874623 
11 132.127674660652 1320.26364874623 
12 134.803200972902 1320.26364874623 
13 77.3275733444876 1320.26364874623 
14 77.3275733444876 1320.26364874623 
15 0 1320.26364874623 
16 0 1320.26364874623 
17 0 1320.26364874623 
18 0 1320.26364874623 
19 0 1320.26364874623 
20 0 1320.26364874623 
21 0 1320.26364874623 
22 0 1320.26364874623 
23 0 1320.26364874623 
24 0 1320.26364874623 
25 0 1320.26364874623 
26 0 1320.26364874623 
27 0 1320.26364874623 
28 0 1320.26364874623 
29 0 1320.26364874623 
30 0 1320.26364874623 
31 0 1320.26364874623 
32 0 1320.26364874623 
33 0 1320.26364874623 
34 0 1320.26364874623 
35 0 1320.26364874623 
36 0 1320.26364874623 
1 532.744869480729 1321.84718033475 
2 537.209139860738 1321.84718033475 
3 484.899377506493 1321.84718033475 
4 406.649964286301 1321.84718033475 
5 353.879870882982 1321.84718033475 
6 350.394527948425 1321.84718033475 
7 281.199327492125 1321.84718033475 
8 242.998735582003 1321.84718033475 
9 251.466673649364 1321.84718033475 
10 186.509477356271 1321.84718033475 
11 136.995211042048 1321.84718033475 
12 134.803200972902 1321.84718033475 
13 77.3275733444876 1321.84718033475 
14 77.3275733444876 1321.84718033475 
15 0 1321.84718033475 
16 0 1321.84718033475 
17 0 1321.84718033475 
18 0 1321.84718033475 
19 0 1321.84718033475 
20 0 1321.84718033475 
21 0 1321.84718033475 
22 0 1321.84718033475 
23 0 1321.84718033475 
24 0 1321.84718033475 
25 0 1321.84718033475 
26 0 1321.84718033475 
27 0 1321.84718033475 
28 0 1321.84718033475 
29 0 1321.84718033475 
30 0 1321.84718033475 
31 0 1321.84718033475 
32 0 1321.84718033475 
33 0 1321.84718033475 
34 0 1321.84718033475 
35 0 1321.84718033475 
36 0 1321.84718033475 
1 532.744869480729 1323.66139962429 
2 537.209139860738 1323.66139962429 
3 484.899377506493 1323.66139962429 
4 406.649964286301 1323.66139962429 
5 353.879870882982 1323.66139962429 
6 350.394527948425 1323.66139962429 
7 281.199327492125 1323.66139962429 
8 242.998735582003 1323.66139962429 
9 251.466673649364 1323.66139962429 
10 186.509477356271 1323.66139962429 
11 147.0101174264 1323.66139962429 
12 134.803200972902 1323.66139962429 
13 77.3275733444876 1323.66139962429 
14 77.3275733444876 1323.66139962429 
15 0 1323.66139962429 
16 0 1323.66139962429 
17 0 1323.66139962429 
18 0 1323.66139962429 
19 0 1323.66139962429 
20 0 1323.66139962429 
21 0 1323.66139962429 
22 0 1323.66139962429 
23 0 1323.66139962429 
24 0 1323.66139962429 
25 0 1323.66139962429 
26 0 1323.66139962429 
27 0 1323.66139962429 
28 0 1323.66139962429 
29 0 1323.66139962429 
30 0 1323.66139962429 
31 0 1323.66139962429 
32 0 1323.66139962429 
33 0 1323.66139962429 
34 0 1323.66139962429 
35 0 1323.66139962429 
36 0 1323.66139962429 
1 532.744869480729 1324.72861513817 
2 537.209139860738 1324.72861513817 
3 484.899377506493 1324.72861513817 
4 406.649964286301 1324.72861513817 
5 353.879870882982 1324.72861513817 
6 350.394527948425 1324.72861513817 
7 281.199327492125 1324.72861513817 
8 242.998735582003 1324.72861513817 
9 251.466673649364 1324.72861513817 
10 186.509477356271 1324.72861513817 
11 155.115472305614 1324.72861513817 
12 134.803200972902 1324.72861513817 
13 77.3275733444876 1324.72861513817 
14 77.3275733444876 1324.72861513817 
15 0 1324.72861513817 
16 0 1324.72861513817 
17 0 1324.72861513817 
18 0 1324.72861513817 
19 0 1324.72861513817 
20 0 1324.72861513817 
21 0 1324.72861513817 
22 0 1324.72861513817 
23 0 1324.72861513817 
24 0 1324.72861513817 
25 0 1324.72861513817 
26 0 1324.72861513817 
27 0 1324.72861513817 
28 0 1324.72861513817 
29 0 1324.72861513817 
30 0 1324.72861513817 
31 0 1324.72861513817 
32 0 1324.72861513817 
33 0 1324.72861513817 
34 0 1324.72861513817 
35 0 1324.72861513817 
36 0 1324.72861513817 
1 532.744869480729 1328.00692237817 
2 537.209139860738 1328.00692237817 
3 484.899377506493 1328.00692237817 
4 406.649964286301 1328.00692237817 
5 353.879870882982 1328.00692237817 
6 350.394527948425 1328.00692237817 
7 281.199327492125 1328.00692237817 
8 242.998735582003 1328.00692237817 
9 251.466673649364 1328.00692237817 
10 186.509477356271 1328.00692237817 
11 190.270854659572 1328.00692237817 
12 134.803200972902 1328.00692237817 
13 77.3275733444876 1328.00692237817 
14 77.3275733444876 1328.00692237817 
15 0 1328.00692237817 
16 0 1328.00692237817 
17 0 1328.00692237817 
18 0 1328.00692237817 
19 0 1328.00692237817 
20 0 1328.00692237817 
21 0 1328.00692237817 
22 0 1328.00692237817 
23 0 1328.00692237817 
24 0 1328.00692237817 
25 0 1328.00692237817 
26 0 1328.00692237817 
27 0 1328.00692237817 
28 0 1328.00692237817 
29 0 1328.00692237817 
30 0 1328.00692237817 
31 0 1328.00692237817 
32 0 1328.00692237817 
33 0 1328.00692237817 
34 0 1328.00692237817 
35 0 1328.00692237817 
36 0 1328.00692237817 
1 532.744869480729 1330 
2 537.209139860738 1330 
3 484.899377506493 1330 
4 406.649964286301 1330 
5 353.879870882982 1330 
6 350.394527948425 1330 
7 281.199327492125 1330 
8 242.998735582003 1330 
9 251.466673649364 1330 
10 186.509477356271 1330 
11 190.270854659572 1330 
12 134.803200972902 1330 
13 77.3275733444876 1330 
14 77.3275733444876 1330 
15 0 1330 
16 0 1330 
17 0 1330 
18 0 1330 
19 0 1330 
20 0 1330 
21 0 1330 
22 0 1330 
23 0 1330 
24 0 1330 
25 0 1330 
26 0 1330 
27 0 1330 
28 0 1330 
29 0 1330 
30 0 1330 
31 0 1330 
32 0 1330 
33 0 1330 
34 0 1330 
35 0 1330 
36 0 1330 
1 532.744869480729 1333.78134291249 
2 537.209139860738 1333.78134291249 
3 484.899377506493 1333.78134291249 
4 406.649964286301 1333.78134291249 
5 365.49647564646 1333.78134291249 
6 350.394527948425 1333.78134291249 
7 281.199327492125 1333.78134291249 
8 242.998735582003 1333.78134291249 
9 251.466673649364 1333.78134291249 
10 186.509477356271 1333.78134291249 
11 190.270854659572 1333.78134291249 
12 134.803200972902 1333.78134291249 
13 77.3275733444876 1333.78134291249 
14 77.3275733444876 1333.78134291249 
15 0 1333.78134291249 
16 0 1333.78134291249 
17 0 1333.78134291249 
18 0 1333.78134291249 
19 0 1333.78134291249 
20 0 1333.78134291249 
21 0 1333.78134291249 
22 0 1333.78134291249 
23 0 1333.78134291249 
24 0 1333.78134291249 
25 0 1333.78134291249 
26 0 1333.78134291249 
27 0 1333.78134291249 
28 0 1333.78134291249 
29 0 1333.78134291249 
30 0 1333.78134291249 
31 0 1333.78134291249 
32 0 1333.78134291249 
33 0 1333.78134291249 
34 0 1333.78134291249 
35 0 1333.78134291249 
36 0 1333.78134291249 
1 532.744869480729 1335.81223439555 
2 537.209139860738 1335.81223439555 
3 484.899377506493 1335.81223439555 
4 406.649964286301 1335.81223439555 
5 380.234438270941 1335.81223439555 
6 350.394527948425 1335.81223439555 
7 281.199327492125 1335.81223439555 
8 242.998735582003 1335.81223439555 
9 251.466673649364 1335.81223439555 
10 186.509477356271 1335.81223439555 
11 190.270854659572 1335.81223439555 
12 134.803200972902 1335.81223439555 
13 77.3275733444876 1335.81223439555 
14 77.3275733444876 1335.81223439555 
15 0 1335.81223439555 
16 0 1335.81223439555 
17 0 1335.81223439555 
18 0 1335.81223439555 
19 0 1335.81223439555 
20 0 1335.81223439555 
21 0 1335.81223439555 
22 0 1335.81223439555 
23 0 1335.81223439555 
24 0 1335.81223439555 
25 0 1335.81223439555 
26 0 1335.81223439555 
27 0 1335.81223439555 
28 0 1335.81223439555 
29 0 1335.81223439555 
30 0 1335.81223439555 
31 0 1335.81223439555 
32 0 1335.81223439555 
33 0 1335.81223439555 
34 0 1335.81223439555 
35 0 1335.81223439555 
36 0 1335.81223439555 
1 532.744869480729 1338.53496418779 
2 537.209139860738 1338.53496418779 
3 484.899377506493 1338.53496418779 
4 406.649964286301 1338.53496418779 
5 409.311832539765 1338.53496418779 
6 350.394527948425 1338.53496418779 
7 281.199327492125 1338.53496418779 
8 242.998735582003 1338.53496418779 
9 251.466673649364 1338.53496418779 
10 186.509477356271 1338.53496418779 
11 190.270854659572 1338.53496418779 
12 134.803200972902 1338.53496418779 
13 77.3275733444876 1338.53496418779 
14 77.3275733444876 1338.53496418779 
15 0 1338.53496418779 
16 0 1338.53496418779 
17 0 1338.53496418779 
18 0 1338.53496418779 
19 0 1338.53496418779 
20 0 1338.53496418779 
21 0 1338.53496418779 
22 0 1338.53496418779 
23 0 1338.53496418779 
24 0 1338.53496418779 
25 0 1338.53496418779 
26 0 1338.53496418779 
27 0 1338.53496418779 
28 0 1338.53496418779 
29 0 1338.53496418779 
30 0 1338.53496418779 
31 0 1338.53496418779 
32 0 1338.53496418779 
33 0 1338.53496418779 
34 0 1338.53496418779 
35 0 1338.53496418779 
36 0 1338.53496418779 
1 532.744869480729 1340.17904630672 
2 537.209139860738 1340.17904630672 
3 484.899377506493 1340.17904630672 
4 406.649964286301 1340.17904630672 
5 409.311832539765 1340.17904630672 
6 350.394527948425 1340.17904630672 
7 281.199327492125 1340.17904630672 
8 242.998735582003 1340.17904630672 
9 251.466673649364 1340.17904630672 
10 186.509477356271 1340.17904630672 
11 190.270854659572 1340.17904630672 
12 134.803200972902 1340.17904630672 
13 77.3275733444876 1340.17904630672 
14 77.3275733444876 1340.17904630672 
15 0 1340.17904630672 
16 0 1340.17904630672 
17 0 1340.17904630672 
18 0 1340.17904630672 
19 0 1340.17904630672 
20 0 1340.17904630672 
21 0 1340.17904630672 
22 0 1340.17904630672 
23 0 1340.17904630672 
24 0 1340.17904630672 
25 0 1340.17904630672 
26 0 1340.17904630672 
27 0 1340.17904630672 
28 0 1340.17904630672 
29 0 1340.17904630672 
30 0 1340.17904630672 
31 0 1340.17904630672 
32 0 1340.17904630672 
33 0 1340.17904630672 
34 0 1340.17904630672 
35 0 1340.17904630672 
36 0 1340.17904630672 
1 532.744869480729 1346.46577368706 
2 537.209139860738 1346.46577368706 
3 484.899377506493 1346.46577368706 
4 406.649964286301 1346.46577368706 
5 409.311832539765 1346.46577368706 
6 350.394527948425 1346.46577368706 
7 281.199327492125 1346.46577368706 
8 242.998735582003 1346.46577368706 
9 251.466673649364 1346.46577368706 
10 186.509477356271 1346.46577368706 
11 190.270854659572 1346.46577368706 
12 134.803200972902 1346.46577368706 
13 77.3275733444876 1346.46577368706 
14 77.3275733444876 1346.46577368706 
15 0 1346.46577368706 
16 0 1346.46577368706 
17 0 1346.46577368706 
18 0 1346.46577368706 
19 0 1346.46577368706 
20 0 1346.46577368706 
21 0 1346.46577368706 
22 0 1346.46577368706 
23 0 1346.46577368706 
24 0 1346.46577368706 
25 0 1346.46577368706 
26 0 1346.46577368706 
27 0 1346.46577368706 
28 0 1346.46577368706 
29 0 1346.46577368706 
30 0 1346.46577368706 
31 0 1346.46577368706 
32 0 1346.46577368706 
33 0 1346.46577368706 
34 0 1346.46577368706 
35 0 1346.46577368706 
36 0 1346.46577368706 
1 532.744869480729 1353.32402158584 
2 537.209139860738 1353.32402158584 
3 484.899377506493 1353.32402158584 
4 406.649964286301 1353.32402158584 
5 409.311832539765 1353.32402158584 
6 350.394527948425 1353.32402158584 
7 281.199327492125 1353.32402158584 
8 242.998735582003 1353.32402158584 
9 251.466673649364 1353.32402158584 
10 186.509477356271 1353.32402158584 
11 190.270854659572 1353.32402158584 
12 134.803200972902 1353.32402158584 
13 77.3275733444876 1353.32402158584 
14 77.3275733444876 1353.32402158584 
15 0 1353.32402158584 
16 0 1353.32402158584 
17 0 1353.32402158584 
18 0 1353.32402158584 
19 0 1353.32402158584 
20 0 1353.32402158584 
21 0 1353.32402158584 
22 0 1353.32402158584 
23 0 1353.32402158584 
24 0 1353.32402158584 
25 0 1353.32402158584 
26 0 1353.32402158584 
27 0 1353.32402158584 
28 0 1353.32402158584 
29 0 1353.32402158584 
30 0 1353.32402158584 
31 0 1353.32402158584 
32 0 1353.32402158584 
33 0 1353.32402158584 
34 0 1353.32402158584 
35 0 1353.32402158584 
36 0 1353.32402158584 
1 532.744869480729 1353.66139962429 
2 537.209139860738 1353.66139962429 
3 484.899377506493 1353.66139962429 
4 406.649964286301 1353.66139962429 
5 409.311832539765 1353.66139962429 
6 350.394527948425 1353.66139962429 
7 281.199327492125 1353.66139962429 
8 242.998735582003 1353.66139962429 
9 251.466673649364 1353.66139962429 
10 186.509477356271 1353.66139962429 
11 190.270854659572 1353.66139962429 
12 134.803200972902 1353.66139962429 
13 77.3275733444876 1353.66139962429 
14 77.3275733444876 1353.66139962429 
15 0 1353.66139962429 
16 0 1353.66139962429 
17 0 1353.66139962429 
18 0 1353.66139962429 
19 0 1353.66139962429 
20 0 1353.66139962429 
21 0 1353.66139962429 
22 0 1353.66139962429 
23 0 1353.66139962429 
24 0 1353.66139962429 
25 0 1353.66139962429 
26 0 1353.66139962429 
27 0 1353.66139962429 
28 0 1353.66139962429 
29 0 1353.66139962429 
30 0 1353.66139962429 
31 0 1353.66139962429 
32 0 1353.66139962429 
33 0 1353.66139962429 
34 0 1353.66139962429 
35 0 1353.66139962429 
36 0 1353.66139962429 
1 532.744869480729 1356.63850074319 
2 537.209139860738 1356.63850074319 
3 484.899377506493 1356.63850074319 
4 406.649964286301 1356.63850074319 
5 409.311832539765 1356.63850074319 
6 350.394527948425 1356.63850074319 
7 281.199327492125 1356.63850074319 
8 242.998735582003 1356.63850074319 
9 251.466673649364 1356.63850074319 
10 186.509477356271 1356.63850074319 
11 190.270854659572 1356.63850074319 
12 134.803200972902 1356.63850074319 
13 90.1240772351977 1356.63850074319 
14 77.3275733444876 1356.63850074319 
15 0 1356.63850074319 
16 0 1356.63850074319 
17 0 1356.63850074319 
18 0 1356.63850074319 
19 0 1356.63850074319 
20 0 1356.63850074319 
21 0 1356.63850074319 
22 0 1356.63850074319 
23 0 1356.63850074319 
24 0 1356.63850074319 
25 0 1356.63850074319 
26 0 1356.63850074319 
27 0 1356.63850074319 
28 0 1356.63850074319 
29 0 1356.63850074319 
30 0 1356.63850074319 
31 0 1356.63850074319 
32 0 1356.63850074319 
33 0 1356.63850074319 
34 0 1356.63850074319 
35 0 1356.63850074319 
36 0 1356.63850074319 
1 532.744869480729 1359.58242943408 
2 537.209139860738 1359.58242943408 
3 484.899377506493 1359.58242943408 
4 406.649964286301 1359.58242943408 
5 409.311832539765 1359.58242943408 
6 350.394527948425 1359.58242943408 
7 281.199327492125 1359.58242943408 
8 242.998735582003 1359.58242943408 
9 251.466673649364 1359.58242943408 
10 186.509477356271 1359.58242943408 
11 190.270854659572 1359.58242943408 
12 134.803200972902 1359.58242943408 
13 115.328380209123 1359.58242943408 
14 77.3275733444876 1359.58242943408 
15 0 1359.58242943408 
16 0 1359.58242943408 
17 0 1359.58242943408 
18 0 1359.58242943408 
19 0 1359.58242943408 
20 0 1359.58242943408 
21 0 1359.58242943408 
22 0 1359.58242943408 
23 0 1359.58242943408 
24 0 1359.58242943408 
25 0 1359.58242943408 
26 0 1359.58242943408 
27 0 1359.58242943408 
28 0 1359.58242943408 
29 0 1359.58242943408 
30 0 1359.58242943408 
31 0 1359.58242943408 
32 0 1359.58242943408 
33 0 1359.58242943408 
34 0 1359.58242943408 
35 0 1359.58242943408 
36 0 1359.58242943408 
1 532.744869480729 1361.85613150133 
2 537.209139860738 1361.85613150133 
3 484.899377506493 1361.85613150133 
4 406.649964286301 1361.85613150133 
5 409.311832539765 1361.85613150133 
6 350.394527948425 1361.85613150133 
7 281.199327492125 1361.85613150133 
8 242.998735582003 1361.85613150133 
9 251.466673649364 1361.85613150133 
10 186.509477356271 1361.85613150133 
11 190.270854659572 1361.85613150133 
12 134.803200972902 1361.85613150133 
13 143.336173635205 1361.85613150133 
14 77.3275733444876 1361.85613150133 
15 0 1361.85613150133 
16 0 1361.85613150133 
17 0 1361.85613150133 
18 0 1361.85613150133 
19 0 1361.85613150133 
20 0 1361.85613150133 
21 0 1361.85613150133 
22 0 1361.85613150133 
23 0 1361.85613150133 
24 0 1361.85613150133 
25 0 1361.85613150133 
26 0 1361.85613150133 
27 0 1361.85613150133 
28 0 1361.85613150133 
29 0 1361.85613150133 
30 0 1361.85613150133 
31 0 1361.85613150133 
32 0 1361.85613150133 
33 0 1361.85613150133 
34 0 1361.85613150133 
35 0 1361.85613150133 
36 0 1361.85613150133 
1 532.744869480729 1363.07877806272 
2 537.209139860738 1363.07877806272 
3 484.899377506493 1363.07877806272 
4 406.649964286301 1363.07877806272 
5 409.311832539765 1363.07877806272 
6 350.394527948425 1363.07877806272 
7 281.199327492125 1363.07877806272 
8 242.998735582003 1363.07877806272 
9 251.466673649364 1363.07877806272 
10 186.509477356271 1363.07877806272 
11 190.270854659572 1363.07877806272 
12 134.803200972902 1363.07877806272 
13 143.336173635205 1363.07877806272 
14 77.3275733444876 1363.07877806272 
15 0 1363.07877806272 
16 0 1363.07877806272 
17 0 1363.07877806272 
18 0 1363.07877806272 
19 0 1363.07877806272 
20 0 1363.07877806272 
21 0 1363.07877806272 
22 0 1363.07877806272 
23 0 1363.07877806272 
24 0 1363.07877806272 
25 0 1363.07877806272 
26 0 1363.07877806272 
27 0 1363.07877806272 
28 0 1363.07877806272 
29 0 1363.07877806272 
30 0 1363.07877806272 
31 0 1363.07877806272 
32 0 1363.07877806272 
33 0 1363.07877806272 
34 0 1363.07877806272 
35 0 1363.07877806272 
36 0 1363.07877806272 
1 532.744869480729 1365.81223439555 
2 537.209139860738 1365.81223439555 
3 484.899377506493 1365.81223439555 
4 406.649964286301 1365.81223439555 
5 409.311832539765 1365.81223439555 
6 350.394527948425 1365.81223439555 
7 281.199327492125 1365.81223439555 
8 242.998735582003 1365.81223439555 
9 251.466673649364 1365.81223439555 
10 186.509477356271 1365.81223439555 
11 190.270854659572 1365.81223439555 
12 134.803200972902 1365.81223439555 
13 143.336173635205 1365.81223439555 
14 77.3275733444876 1365.81223439555 
15 0 1365.81223439555 
16 0 1365.81223439555 
17 0 1365.81223439555 
18 0 1365.81223439555 
19 0 1365.81223439555 
20 0 1365.81223439555 
21 0 1365.81223439555 
22 0 1365.81223439555 
23 0 1365.81223439555 
24 0 1365.81223439555 
25 0 1365.81223439555 
26 0 1365.81223439555 
27 0 1365.81223439555 
28 0 1365.81223439555 
29 0 1365.81223439555 
30 0 1365.81223439555 
31 0 1365.81223439555 
32 0 1365.81223439555 
33 0 1365.81223439555 
34 0 1365.81223439555 
35 0 1365.81223439555 
36 0 1365.81223439555 
1 532.744869480729 1367.45713872423 
2 537.209139860738 1367.45713872423 
3 484.899377506493 1367.45713872423 
4 406.649964286301 1367.45713872423 
5 409.311832539765 1367.45713872423 
6 350.394527948425 1367.45713872423 
7 281.199327492125 1367.45713872423 
8 249.375248665917 1367.45713872423 
9 251.466673649364 1367.45713872423 
10 186.509477356271 1367.45713872423 
11 190.270854659572 1367.45713872423 
12 134.803200972902 1367.45713872423 
13 143.336173635205 1367.45713872423 
14 77.3275733444876 1367.45713872423 
15 0 1367.45713872423 
16 0 1367.45713872423 
17 0 1367.45713872423 
18 0 1367.45713872423 
19 0 1367.45713872423 
20 0 1367.45713872423 
21 0 1367.45713872423 
22 0 1367.45713872423 
23 0 1367.45713872423 
24 0 1367.45713872423 
25 0 1367.45713872423 
26 0 1367.45713872423 
27 0 1367.45713872423 
28 0 1367.45713872423 
29 0 1367.45713872423 
30 0 1367.45713872423 
31 0 1367.45713872423 
32 0 1367.45713872423 
33 0 1367.45713872423 
34 0 1367.45713872423 
35 0 1367.45713872423 
36 0 1367.45713872423 
1 532.744869480729 1371.77666307587 
2 537.209139860738 1371.77666307587 
3 484.899377506493 1371.77666307587 
4 406.649964286301 1371.77666307587 
5 409.311832539765 1371.77666307587 
6 350.394527948425 1371.77666307587 
7 281.199327492125 1371.77666307587 
8 284.66971002112 1371.77666307587 
9 251.466673649364 1371.77666307587 
10 186.509477356271 1371.77666307587 
11 190.270854659572 1371.77666307587 
12 134.803200972902 1371.77666307587 
13 143.336173635205 1371.77666307587 
14 77.3275733444876 1371.77666307587 
15 0 1371.77666307587 
16 0 1371.77666307587 
17 0 1371.77666307587 
18 0 1371.77666307587 
19 0 1371.77666307587 
20 0 1371.77666307587 
21 0 1371.77666307587 
22 0 1371.77666307587 
23 0 1371.77666307587 
24 0 1371.77666307587 
25 0 1371.77666307587 
26 0 1371.77666307587 
27 0 1371.77666307587 
28 0 1371.77666307587 
29 0 1371.77666307587 
30 0 1371.77666307587 
31 0 1371.77666307587 
32 0 1371.77666307587 
33 0 1371.77666307587 
34 0 1371.77666307587 
35 0 1371.77666307587 
36 0 1371.77666307587 
1 532.744869480729 1374.75260813481 
2 537.209139860738 1374.75260813481 
3 484.899377506493 1374.75260813481 
4 406.649964286301 1374.75260813481 
5 409.311832539765 1374.75260813481 
6 350.394527948425 1374.75260813481 
7 281.199327492125 1374.75260813481 
8 284.66971002112 1374.75260813481 
9 251.466673649364 1374.75260813481 
10 186.509477356271 1374.75260813481 
11 190.270854659572 1374.75260813481 
12 134.803200972902 1374.75260813481 
13 143.336173635205 1374.75260813481 
14 77.3275733444876 1374.75260813481 
15 0 1374.75260813481 
16 0 1374.75260813481 
17 0 1374.75260813481 
18 0 1374.75260813481 
19 0 1374.75260813481 
20 0 1374.75260813481 
21 0 1374.75260813481 
22 0 1374.75260813481 
23 0 1374.75260813481 
24 0 1374.75260813481 
25 0 1374.75260813481 
26 0 1374.75260813481 
27 0 1374.75260813481 
28 0 1374.75260813481 
29 0 1374.75260813481 
30 0 1374.75260813481 
31 0 1374.75260813481 
32 0 1374.75260813481 
33 0 1374.75260813481 
34 0 1374.75260813481 
35 0 1374.75260813481 
36 0 1374.75260813481 
1 532.744869480729 1375.87926911864 
2 537.209139860738 1375.87926911864 
3 484.899377506493 1375.87926911864 
4 406.649964286301 1375.87926911864 
5 409.311832539765 1375.87926911864 
6 350.394527948425 1375.87926911864 
7 281.199327492125 1375.87926911864 
8 284.66971002112 1375.87926911864 
9 251.466673649364 1375.87926911864 
10 186.509477356271 1375.87926911864 
11 190.270854659572 1375.87926911864 
12 134.803200972902 1375.87926911864 
13 143.336173635205 1375.87926911864 
14 77.3275733444876 1375.87926911864 
15 0 1375.87926911864 
16 0 1375.87926911864 
17 0 1375.87926911864 
18 0 1375.87926911864 
19 0 1375.87926911864 
20 0 1375.87926911864 
21 0 1375.87926911864 
22 0 1375.87926911864 
23 0 1375.87926911864 
24 0 1375.87926911864 
25 0 1375.87926911864 
26 0 1375.87926911864 
27 0 1375.87926911864 
28 0 1375.87926911864 
29 0 1375.87926911864 
30 0 1375.87926911864 
31 0 1375.87926911864 
32 0 1375.87926911864 
33 0 1375.87926911864 
34 0 1375.87926911864 
35 0 1375.87926911864 
36 0 1375.87926911864 
1 532.744869480729 1377.48644474183 
2 537.209139860738 1377.48644474183 
3 484.899377506493 1377.48644474183 
4 406.649964286301 1377.48644474183 
5 409.311832539765 1377.48644474183 
6 350.394527948425 1377.48644474183 
7 281.199327492125 1377.48644474183 
8 284.66971002112 1377.48644474183 
9 251.466673649364 1377.48644474183 
10 186.509477356271 1377.48644474183 
11 190.270854659572 1377.48644474183 
12 134.803200972902 1377.48644474183 
13 143.336173635205 1377.48644474183 
14 77.3275733444876 1377.48644474183 
15 0 1377.48644474183 
16 0 1377.48644474183 
17 0 1377.48644474183 
18 0 1377.48644474183 
19 0 1377.48644474183 
20 0 1377.48644474183 
21 0 1377.48644474183 
22 0 1377.48644474183 
23 0 1377.48644474183 
24 0 1377.48644474183 
25 0 1377.48644474183 
26 0 1377.48644474183 
27 0 1377.48644474183 
28 0 1377.48644474183 
29 0 1377.48644474183 
30 0 1377.48644474183 
31 0 1377.48644474183 
32 0 1377.48644474183 
33 0 1377.48644474183 
34 0 1377.48644474183 
35 0 1377.48644474183 
36 0 1377.48644474183 
1 532.744869480729 1379.39183114821 
2 537.209139860738 1379.39183114821 
3 484.899377506493 1379.39183114821 
4 406.649964286301 1379.39183114821 
5 409.311832539765 1379.39183114821 
6 350.394527948425 1379.39183114821 
7 281.199327492125 1379.39183114821 
8 284.66971002112 1379.39183114821 
9 251.466673649364 1379.39183114821 
10 186.509477356271 1379.39183114821 
11 190.270854659572 1379.39183114821 
12 134.803200972902 1379.39183114821 
13 143.336173635205 1379.39183114821 
14 77.3275733444876 1379.39183114821 
15 0 1379.39183114821 
16 0 1379.39183114821 
17 0 1379.39183114821 
18 0 1379.39183114821 
19 0 1379.39183114821 
20 0 1379.39183114821 
21 0 1379.39183114821 
22 0 1379.39183114821 
23 0 1379.39183114821 
24 0 1379.39183114821 
25 0 1379.39183114821 
26 0 1379.39183114821 
27 0 1379.39183114821 
28 0 1379.39183114821 
29 0 1379.39183114821 
30 0 1379.39183114821 
31 0 1379.39183114821 
32 0 1379.39183114821 
33 0 1379.39183114821 
34 0 1379.39183114821 
35 0 1379.39183114821 
36 0 1379.39183114821 
1 532.744869480729 1381.65446958169 
2 537.209139860738 1381.65446958169 
3 484.899377506493 1381.65446958169 
4 406.649964286301 1381.65446958169 
5 409.311832539765 1381.65446958169 
6 350.394527948425 1381.65446958169 
7 281.199327492125 1381.65446958169 
8 284.66971002112 1381.65446958169 
9 251.466673649364 1381.65446958169 
10 186.509477356271 1381.65446958169 
11 190.270854659572 1381.65446958169 
12 134.803200972902 1381.65446958169 
13 143.336173635205 1381.65446958169 
14 77.3275733444876 1381.65446958169 
15 0 1381.65446958169 
16 0 1381.65446958169 
17 0 1381.65446958169 
18 0 1381.65446958169 
19 0 1381.65446958169 
20 0 1381.65446958169 
21 0 1381.65446958169 
22 0 1381.65446958169 
23 0 1381.65446958169 
24 0 1381.65446958169 
25 0 1381.65446958169 
26 0 1381.65446958169 
27 0 1381.65446958169 
28 0 1381.65446958169 
29 0 1381.65446958169 
30 0 1381.65446958169 
31 0 1381.65446958169 
32 0 1381.65446958169 
33 0 1381.65446958169 
34 0 1381.65446958169 
35 0 1381.65446958169 
36 0 1381.65446958169 
1 532.744869480729 1383.03916646683 
2 537.209139860738 1383.03916646683 
3 484.899377506493 1383.03916646683 
4 406.649964286301 1383.03916646683 
5 409.311832539765 1383.03916646683 
6 350.394527948425 1383.03916646683 
7 281.199327492125 1383.03916646683 
8 284.66971002112 1383.03916646683 
9 251.466673649364 1383.03916646683 
10 186.509477356271 1383.03916646683 
11 190.270854659572 1383.03916646683 
12 134.803200972902 1383.03916646683 
13 143.336173635205 1383.03916646683 
14 77.3275733444876 1383.03916646683 
15 0 1383.03916646683 
16 0 1383.03916646683 
17 0 1383.03916646683 
18 0 1383.03916646683 
19 0 1383.03916646683 
20 0 1383.03916646683 
21 0 1383.03916646683 
22 0 1383.03916646683 
23 0 1383.03916646683 
24 0 1383.03916646683 
25 0 1383.03916646683 
26 0 1383.03916646683 
27 0 1383.03916646683 
28 0 1383.03916646683 
29 0 1383.03916646683 
30 0 1383.03916646683 
31 0 1383.03916646683 
32 0 1383.03916646683 
33 0 1383.03916646683 
34 0 1383.03916646683 
35 0 1383.03916646683 
36 0 1383.03916646683 
1 532.744869480729 1383.32402158584 
2 537.209139860738 1383.32402158584 
3 484.899377506493 1383.32402158584 
4 406.649964286301 1383.32402158584 
5 409.311832539765 1383.32402158584 
6 350.394527948425 1383.32402158584 
7 281.199327492125 1383.32402158584 
8 284.66971002112 1383.32402158584 
9 251.466673649364 1383.32402158584 
10 186.509477356271 1383.32402158584 
11 190.270854659572 1383.32402158584 
12 134.803200972902 1383.32402158584 
13 143.336173635205 1383.32402158584 
14 77.3275733444876 1383.32402158584 
15 0 1383.32402158584 
16 0 1383.32402158584 
17 0 1383.32402158584 
18 0 1383.32402158584 
19 0 1383.32402158584 
20 0 1383.32402158584 
21 0 1383.32402158584 
22 0 1383.32402158584 
23 0 1383.32402158584 
24 0 1383.32402158584 
25 0 1383.32402158584 
26 0 1383.32402158584 
27 0 1383.32402158584 
28 0 1383.32402158584 
29 0 1383.32402158584 
30 0 1383.32402158584 
31 0 1383.32402158584 
32 0 1383.32402158584 
33 0 1383.32402158584 
34 0 1383.32402158584 
35 0 1383.32402158584 
36 0 1383.32402158584 
1 532.744869480729 1387.76326843026 
2 537.209139860738 1387.76326843026 
3 484.899377506493 1387.76326843026 
4 420.838942131518 1387.76326843026 
5 409.311832539765 1387.76326843026 
6 350.394527948425 1387.76326843026 
7 281.199327492125 1387.76326843026 
8 284.66971002112 1387.76326843026 
9 251.466673649364 1387.76326843026 
10 186.509477356271 1387.76326843026 
11 190.270854659572 1387.76326843026 
12 134.803200972902 1387.76326843026 
13 143.336173635205 1387.76326843026 
14 77.3275733444876 1387.76326843026 
15 0 1387.76326843026 
16 0 1387.76326843026 
17 0 1387.76326843026 
18 0 1387.76326843026 
19 0 1387.76326843026 
20 0 1387.76326843026 
21 0 1387.76326843026 
22 0 1387.76326843026 
23 0 1387.76326843026 
24 0 1387.76326843026 
25 0 1387.76326843026 
26 0 1387.76326843026 
27 0 1387.76326843026 
28 0 1387.76326843026 
29 0 1387.76326843026 
30 0 1387.76326843026 
31 0 1387.76326843026 
32 0 1387.76326843026 
33 0 1387.76326843026 
34 0 1387.76326843026 
35 0 1387.76326843026 
36 0 1387.76326843026 
1 532.744869480729 1391.32574675193 
2 537.209139860738 1391.32574675193 
3 484.899377506493 1391.32574675193 
4 452.749841806668 1391.32574675193 
5 409.311832539765 1391.32574675193 
6 350.394527948425 1391.32574675193 
7 281.199327492125 1391.32574675193 
8 284.66971002112 1391.32574675193 
9 251.466673649364 1391.32574675193 
10 186.509477356271 1391.32574675193 
11 190.270854659572 1391.32574675193 
12 134.803200972902 1391.32574675193 
13 143.336173635205 1391.32574675193 
14 77.3275733444876 1391.32574675193 
15 0 1391.32574675193 
16 0 1391.32574675193 
17 0 1391.32574675193 
18 0 1391.32574675193 
19 0 1391.32574675193 
20 0 1391.32574675193 
21 0 1391.32574675193 
22 0 1391.32574675193 
23 0 1391.32574675193 
24 0 1391.32574675193 
25 0 1391.32574675193 
26 0 1391.32574675193 
27 0 1391.32574675193 
28 0 1391.32574675193 
29 0 1391.32574675193 
30 0 1391.32574675193 
31 0 1391.32574675193 
32 0 1391.32574675193 
33 0 1391.32574675193 
34 0 1391.32574675193 
35 0 1391.32574675193 
36 0 1391.32574675193 
1 532.744869480729 1393.48523488886 
2 537.209139860738 1393.48523488886 
3 484.899377506493 1393.48523488886 
4 480.990150314103 1393.48523488886 
5 409.311832539765 1393.48523488886 
6 350.394527948425 1393.48523488886 
7 281.199327492125 1393.48523488886 
8 284.66971002112 1393.48523488886 
9 251.466673649364 1393.48523488886 
10 186.509477356271 1393.48523488886 
11 190.270854659572 1393.48523488886 
12 134.803200972902 1393.48523488886 
13 143.336173635205 1393.48523488886 
14 77.3275733444876 1393.48523488886 
15 0 1393.48523488886 
16 0 1393.48523488886 
17 0 1393.48523488886 
18 0 1393.48523488886 
19 0 1393.48523488886 
20 0 1393.48523488886 
21 0 1393.48523488886 
22 0 1393.48523488886 
23 0 1393.48523488886 
24 0 1393.48523488886 
25 0 1393.48523488886 
26 0 1393.48523488886 
27 0 1393.48523488886 
28 0 1393.48523488886 
29 0 1393.48523488886 
30 0 1393.48523488886 
31 0 1393.48523488886 
32 0 1393.48523488886 
33 0 1393.48523488886 
34 0 1393.48523488886 
35 0 1393.48523488886 
36 0 1393.48523488886 
1 532.744869480729 1394.8199623833 
2 537.209139860738 1394.8199623833 
3 484.899377506493 1394.8199623833 
4 480.990150314103 1394.8199623833 
5 409.311832539765 1394.8199623833 
6 350.394527948425 1394.8199623833 
7 281.199327492125 1394.8199623833 
8 284.66971002112 1394.8199623833 
9 251.466673649364 1394.8199623833 
10 186.509477356271 1394.8199623833 
11 190.270854659572 1394.8199623833 
12 134.803200972902 1394.8199623833 
13 143.336173635205 1394.8199623833 
14 77.3275733444876 1394.8199623833 
15 0 1394.8199623833 
16 0 1394.8199623833 
17 0 1394.8199623833 
18 0 1394.8199623833 
19 0 1394.8199623833 
20 0 1394.8199623833 
21 0 1394.8199623833 
22 0 1394.8199623833 
23 0 1394.8199623833 
24 0 1394.8199623833 
25 0 1394.8199623833 
26 0 1394.8199623833 
27 0 1394.8199623833 
28 0 1394.8199623833 
29 0 1394.8199623833 
30 0 1394.8199623833 
31 0 1394.8199623833 
32 0 1394.8199623833 
33 0 1394.8199623833 
34 0 1394.8199623833 
35 0 1394.8199623833 
36 0 1394.8199623833 
1 532.744869480729 1395.81223439555 
2 537.209139860738 1395.81223439555 
3 484.899377506493 1395.81223439555 
4 480.990150314103 1395.81223439555 
5 409.311832539765 1395.81223439555 
6 350.394527948425 1395.81223439555 
7 281.199327492125 1395.81223439555 
8 284.66971002112 1395.81223439555 
9 251.466673649364 1395.81223439555 
10 186.509477356271 1395.81223439555 
11 190.270854659572 1395.81223439555 
12 134.803200972902 1395.81223439555 
13 143.336173635205 1395.81223439555 
14 77.3275733444876 1395.81223439555 
15 0 1395.81223439555 
16 0 1395.81223439555 
17 0 1395.81223439555 
18 0 1395.81223439555 
19 0 1395.81223439555 
20 0 1395.81223439555 
21 0 1395.81223439555 
22 0 1395.81223439555 
23 0 1395.81223439555 
24 0 1395.81223439555 
25 0 1395.81223439555 
26 0 1395.81223439555 
27 0 1395.81223439555 
28 0 1395.81223439555 
29 0 1395.81223439555 
30 0 1395.81223439555 
31 0 1395.81223439555 
32 0 1395.81223439555 
33 0 1395.81223439555 
34 0 1395.81223439555 
35 0 1395.81223439555 
36 0 1395.81223439555 
1 546.444996021452 1399.34427142508 
2 537.209139860738 1399.34427142508 
3 484.899377506493 1399.34427142508 
4 480.990150314103 1399.34427142508 
5 409.311832539765 1399.34427142508 
6 350.394527948425 1399.34427142508 
7 281.199327492125 1399.34427142508 
8 284.66971002112 1399.34427142508 
9 251.466673649364 1399.34427142508 
10 186.509477356271 1399.34427142508 
11 190.270854659572 1399.34427142508 
12 134.803200972902 1399.34427142508 
13 143.336173635205 1399.34427142508 
14 77.3275733444876 1399.34427142508 
15 0 1399.34427142508 
16 0 1399.34427142508 
17 0 1399.34427142508 
18 0 1399.34427142508 
19 0 1399.34427142508 
20 0 1399.34427142508 
21 0 1399.34427142508 
22 0 1399.34427142508 
23 0 1399.34427142508 
24 0 1399.34427142508 
25 0 1399.34427142508 
26 0 1399.34427142508 
27 0 1399.34427142508 
28 0 1399.34427142508 
29 0 1399.34427142508 
30 0 1399.34427142508 
31 0 1399.34427142508 
32 0 1399.34427142508 
33 0 1399.34427142508 
34 0 1399.34427142508 
35 0 1399.34427142508 
36 0 1399.34427142508 
1 550.965594452002 1400 
2 537.209139860738 1400 
3 484.899377506493 1400 
4 480.990150314103 1400 
5 409.311832539765 1400 
6 350.394527948425 1400 
7 281.199327492125 1400 
8 284.66971002112 1400 
9 251.466673649364 1400 
10 186.509477356271 1400 
11 190.270854659572 1400 
12 134.803200972902 1400 
13 143.336173635205 1400 
14 77.3275733444876 1400 
15 0 1400 
16 0 1400 
17 0 1400 
18 0 1400 
19 0 1400 
20 0 1400 
21 0 1400 
22 0 1400 
23 0 1400 
24 0 1400 
25 0 1400 
26 0 1400 
27 0 1400 
28 0 1400 
29 0 1400 
30 0 1400 
31 0 1400 
32 0 1400 
33 0 1400 
34 0 1400 
35 0 1400 
36 0 1400 
1 600.020900356901 1404.59541664184 
2 537.209139860738 1404.59541664184 
3 484.899377506493 1404.59541664184 
4 480.990150314103 1404.59541664184 
5 409.311832539765 1404.59541664184 
6 350.394527948425 1404.59541664184 
7 281.199327492125 1404.59541664184 
8 284.66971002112 1404.59541664184 
9 251.466673649364 1404.59541664184 
10 186.509477356271 1404.59541664184 
11 190.270854659572 1404.59541664184 
12 134.803200972902 1404.59541664184 
13 143.336173635205 1404.59541664184 
14 77.3275733444876 1404.59541664184 
15 15.2048549607016 1404.59541664184 
16 0 1404.59541664184 
17 0 1404.59541664184 
18 0 1404.59541664184 
19 0 1404.59541664184 
20 0 1404.59541664184 
21 0 1404.59541664184 
22 0 1404.59541664184 
23 0 1404.59541664184 
24 0 1404.59541664184 
25 0 1404.59541664184 
26 0 1404.59541664184 
27 0 1404.59541664184 
28 0 1404.59541664184 
29 0 1404.59541664184 
30 0 1404.59541664184 
31 0 1404.59541664184 
32 0 1404.59541664184 
33 0 1404.59541664184 
34 0 1404.59541664184 
35 0 1404.59541664184 
36 0 1404.59541664184 
1 600.020900356901 1408.24987490891 
2 537.209139860738 1408.24987490891 
3 484.899377506493 1408.24987490891 
4 480.990150314103 1408.24987490891 
5 409.311832539765 1408.24987490891 
6 350.394527948425 1408.24987490891 
7 281.199327492125 1408.24987490891 
8 284.66971002112 1408.24987490891 
9 251.466673649364 1408.24987490891 
10 186.509477356271 1408.24987490891 
11 190.270854659572 1408.24987490891 
12 134.803200972902 1408.24987490891 
13 143.336173635205 1408.24987490891 
14 77.3275733444876 1408.24987490891 
15 49.0035139291599 1408.24987490891 
16 0 1408.24987490891 
17 0 1408.24987490891 
18 0 1408.24987490891 
19 0 1408.24987490891 
20 0 1408.24987490891 
21 0 1408.24987490891 
22 0 1408.24987490891 
23 0 1408.24987490891 
24 0 1408.24987490891 
25 0 1408.24987490891 
26 0 1408.24987490891 
27 0 1408.24987490891 
28 0 1408.24987490891 
29 0 1408.24987490891 
30 0 1408.24987490891 
31 0 1408.24987490891 
32 0 1408.24987490891 
33 0 1408.24987490891 
34 0 1408.24987490891 
35 0 1408.24987490891 
36 0 1408.24987490891 
1 600.020900356901 1410.36336853648 
2 537.209139860738 1410.36336853648 
3 484.899377506493 1410.36336853648 
4 480.990150314103 1410.36336853648 
5 409.311832539765 1410.36336853648 
6 350.394527948425 1410.36336853648 
7 281.199327492125 1410.36336853648 
8 284.66971002112 1410.36336853648 
9 251.466673649364 1410.36336853648 
10 186.509477356271 1410.36336853648 
11 190.270854659572 1410.36336853648 
12 134.803200972902 1410.36336853648 
13 143.336173635205 1410.36336853648 
14 77.3275733444876 1410.36336853648 
15 77.3275733444876 1410.36336853648 
16 0 1410.36336853648 
17 0 1410.36336853648 
18 0 1410.36336853648 
19 0 1410.36336853648 
20 0 1410.36336853648 
21 0 1410.36336853648 
22 0 1410.36336853648 
23 0 1410.36336853648 
24 0 1410.36336853648 
25 0 1410.36336853648 
26 0 1410.36336853648 
27 0 1410.36336853648 
28 0 1410.36336853648 
29 0 1410.36336853648 
30 0 1410.36336853648 
31 0 1410.36336853648 
32 0 1410.36336853648 
33 0 1410.36336853648 
34 0 1410.36336853648 
35 0 1410.36336853648 
36 0 1410.36336853648 
1 600.020900356901 1411.61213772392 
2 537.209139860738 1411.61213772392 
3 484.899377506493 1411.61213772392 
4 480.990150314103 1411.61213772392 
5 409.311832539765 1411.61213772392 
6 350.394527948425 1411.61213772392 
7 281.199327492125 1411.61213772392 
8 284.66971002112 1411.61213772392 
9 251.466673649364 1411.61213772392 
10 186.509477356271 1411.61213772392 
11 190.270854659572 1411.61213772392 
12 134.803200972902 1411.61213772392 
13 143.336173635205 1411.61213772392 
14 77.3275733444876 1411.61213772392 
15 77.3275733444876 1411.61213772392 
16 0 1411.61213772392 
17 0 1411.61213772392 
18 0 1411.61213772392 
19 0 1411.61213772392 
20 0 1411.61213772392 
21 0 1411.61213772392 
22 0 1411.61213772392 
23 0 1411.61213772392 
24 0 1411.61213772392 
25 0 1411.61213772392 
26 0 1411.61213772392 
27 0 1411.61213772392 
28 0 1411.61213772392 
29 0 1411.61213772392 
30 0 1411.61213772392 
31 0 1411.61213772392 
32 0 1411.61213772392 
33 0 1411.61213772392 
34 0 1411.61213772392 
35 0 1411.61213772392 
36 0 1411.61213772392 
1 600.020900356901 1411.65446958169 
2 537.209139860738 1411.65446958169 
3 484.899377506493 1411.65446958169 
4 480.990150314103 1411.65446958169 
5 409.311832539765 1411.65446958169 
6 350.394527948425 1411.65446958169 
7 281.199327492125 1411.65446958169 
8 284.66971002112 1411.65446958169 
9 251.466673649364 1411.65446958169 
10 186.509477356271 1411.65446958169 
11 190.270854659572 1411.65446958169 
12 134.803200972902 1411.65446958169 
13 143.336173635205 1411.65446958169 
14 77.3275733444876 1411.65446958169 
15 77.3275733444876 1411.65446958169 
16 0 1411.65446958169 
17 0 1411.65446958169 
18 0 1411.65446958169 
19 0 1411.65446958169 
20 0 1411.65446958169 
21 0 1411.65446958169 
22 0 1411.65446958169 
23 0 1411.65446958169 
24 0 1411.65446958169 
25 0 1411.65446958169 
26 0 1411.65446958169 
27 0 1411.65446958169 
28 0 1411.65446958169 
29 0 1411.65446958169 
30 0 1411.65446958169 
31 0 1411.65446958169 
32 0 1411.65446958169 
33 0 1411.65446958169 
34 0 1411.65446958169 
35 0 1411.65446958169 
36 0 1411.65446958169 
1 600.020900356901 1412.48644474183 
2 537.209139860738 1412.48644474183 
3 484.899377506493 1412.48644474183 
4 480.990150314103 1412.48644474183 
5 409.311832539765 1412.48644474183 
6 350.394527948425 1412.48644474183 
7 281.199327492125 1412.48644474183 
8 284.66971002112 1412.48644474183 
9 251.466673649364 1412.48644474183 
10 187.007848876579 1412.48644474183 
11 190.270854659572 1412.48644474183 
12 134.803200972902 1412.48644474183 
13 143.336173635205 1412.48644474183 
14 77.3275733444876 1412.48644474183 
15 77.3275733444876 1412.48644474183 
16 0 1412.48644474183 
17 0 1412.48644474183 
18 0 1412.48644474183 
19 0 1412.48644474183 
20 0 1412.48644474183 
21 0 1412.48644474183 
22 0 1412.48644474183 
23 0 1412.48644474183 
24 0 1412.48644474183 
25 0 1412.48644474183 
26 0 1412.48644474183 
27 0 1412.48644474183 
28 0 1412.48644474183 
29 0 1412.48644474183 
30 0 1412.48644474183 
31 0 1412.48644474183 
32 0 1412.48644474183 
33 0 1412.48644474183 
34 0 1412.48644474183 
35 0 1412.48644474183 
36 0 1412.48644474183 
1 600.020900356901 1418.32402158584 
2 537.209139860738 1418.32402158584 
3 519.672822819502 1418.32402158584 
4 480.990150314103 1418.32402158584 
5 409.311832539765 1418.32402158584 
6 350.394527948425 1418.32402158584 
7 281.199327492125 1418.32402158584 
8 284.66971002112 1418.32402158584 
9 251.466673649364 1418.32402158584 
10 218.537182590308 1418.32402158584 
11 190.270854659572 1418.32402158584 
12 134.803200972902 1418.32402158584 
13 143.336173635205 1418.32402158584 
14 77.3275733444876 1418.32402158584 
15 77.3275733444876 1418.32402158584 
16 0 1418.32402158584 
17 0 1418.32402158584 
18 0 1418.32402158584 
19 0 1418.32402158584 
20 0 1418.32402158584 
21 0 1418.32402158584 
22 0 1418.32402158584 
23 0 1418.32402158584 
24 0 1418.32402158584 
25 0 1418.32402158584 
26 0 1418.32402158584 
27 0 1418.32402158584 
28 0 1418.32402158584 
29 0 1418.32402158584 
30 0 1418.32402158584 
31 0 1418.32402158584 
32 0 1418.32402158584 
33 0 1418.32402158584 
34 0 1418.32402158584 
35 0 1418.32402158584 
36 0 1418.32402158584 
1 600.020900356901 1420.26278213015 
2 537.209139860738 1420.26278213015 
3 542.07673567978 1420.26278213015 
4 480.990150314103 1420.26278213015 
5 409.311832539765 1420.26278213015 
6 350.394527948425 1420.26278213015 
7 281.199327492125 1420.26278213015 
8 284.66971002112 1420.26278213015 
9 251.466673649364 1420.26278213015 
10 239.863669707325 1420.26278213015 
11 190.270854659572 1420.26278213015 
12 143.154880548776 1420.26278213015 
13 143.336173635205 1420.26278213015 
14 77.3275733444876 1420.26278213015 
15 77.3275733444876 1420.26278213015 
16 0 1420.26278213015 
17 0 1420.26278213015 
18 0 1420.26278213015 
19 0 1420.26278213015 
20 0 1420.26278213015 
21 0 1420.26278213015 
22 0 1420.26278213015 
23 0 1420.26278213015 
24 0 1420.26278213015 
25 0 1420.26278213015 
26 0 1420.26278213015 
27 0 1420.26278213015 
28 0 1420.26278213015 
29 0 1420.26278213015 
30 0 1420.26278213015 
31 0 1420.26278213015 
32 0 1420.26278213015 
33 0 1420.26278213015 
34 0 1420.26278213015 
35 0 1420.26278213015 
36 0 1420.26278213015 
1 600.020900356901 1425.20110780019 
2 537.209139860738 1425.20110780019 
3 542.07673567978 1425.20110780019 
4 480.990150314103 1425.20110780019 
5 409.311832539765 1425.20110780019 
6 350.394527948425 1425.20110780019 
7 281.199327492125 1425.20110780019 
8 284.66971002112 1425.20110780019 
9 251.466673649364 1425.20110780019 
10 239.863669707325 1425.20110780019 
11 190.270854659572 1425.20110780019 
12 188.880041593729 1425.20110780019 
13 143.336173635205 1425.20110780019 
14 77.3275733444876 1425.20110780019 
15 77.3275733444876 1425.20110780019 
16 0 1425.20110780019 
17 0 1425.20110780019 
18 0 1425.20110780019 
19 0 1425.20110780019 
20 0 1425.20110780019 
21 0 1425.20110780019 
22 0 1425.20110780019 
23 0 1425.20110780019 
24 0 1425.20110780019 
25 0 1425.20110780019 
26 0 1425.20110780019 
27 0 1425.20110780019 
28 0 1425.20110780019 
29 0 1425.20110780019 
30 0 1425.20110780019 
31 0 1425.20110780019 
32 0 1425.20110780019 
33 0 1425.20110780019 
34 0 1425.20110780019 
35 0 1425.20110780019 
36 0 1425.20110780019 
1 600.020900356901 1426.32574675193 
2 537.209139860738 1426.32574675193 
3 542.07673567978 1426.32574675193 
4 480.990150314103 1426.32574675193 
5 409.311832539765 1426.32574675193 
6 350.394527948425 1426.32574675193 
7 281.199327492125 1426.32574675193 
8 284.66971002112 1426.32574675193 
9 251.466673649364 1426.32574675193 
10 239.863669707325 1426.32574675193 
11 190.270854659572 1426.32574675193 
12 188.880041593729 1426.32574675193 
13 143.336173635205 1426.32574675193 
14 77.3275733444876 1426.32574675193 
15 77.3275733444876 1426.32574675193 
16 0 1426.32574675193 
17 0 1426.32574675193 
18 0 1426.32574675193 
19 0 1426.32574675193 
20 0 1426.32574675193 
21 0 1426.32574675193 
22 0 1426.32574675193 
23 0 1426.32574675193 
24 0 1426.32574675193 
25 0 1426.32574675193 
26 0 1426.32574675193 
27 0 1426.32574675193 
28 0 1426.32574675193 
29 0 1426.32574675193 
30 0 1426.32574675193 
31 0 1426.32574675193 
32 0 1426.32574675193 
33 0 1426.32574675193 
34 0 1426.32574675193 
35 0 1426.32574675193 
36 0 1426.32574675193 
1 600.020900356901 1428.15204652882 
2 537.209139860738 1428.15204652882 
3 542.07673567978 1428.15204652882 
4 480.990150314103 1428.15204652882 
5 409.311832539765 1428.15204652882 
6 350.394527948425 1428.15204652882 
7 286.716287106089 1428.15204652882 
8 284.66971002112 1428.15204652882 
9 251.466673649364 1428.15204652882 
10 239.863669707325 1428.15204652882 
11 190.270854659572 1428.15204652882 
12 188.880041593729 1428.15204652882 
13 143.336173635205 1428.15204652882 
14 77.3275733444876 1428.15204652882 
15 77.3275733444876 1428.15204652882 
16 0 1428.15204652882 
17 0 1428.15204652882 
18 0 1428.15204652882 
19 0 1428.15204652882 
20 0 1428.15204652882 
21 0 1428.15204652882 
22 0 1428.15204652882 
23 0 1428.15204652882 
24 0 1428.15204652882 
25 0 1428.15204652882 
26 0 1428.15204652882 
27 0 1428.15204652882 
28 0 1428.15204652882 
29 0 1428.15204652882 
30 0 1428.15204652882 
31 0 1428.15204652882 
32 0 1428.15204652882 
33 0 1428.15204652882 
34 0 1428.15204652882 
35 0 1428.15204652882 
36 0 1428.15204652882 
1 600.020900356901 1430 
2 537.209139860738 1430 
3 542.07673567978 1430 
4 480.990150314103 1430 
5 409.311832539765 1430 
6 350.394527948425 1430 
7 297.187350379766 1430 
8 284.66971002112 1430 
9 251.466673649364 1430 
10 239.863669707325 1430 
11 190.270854659572 1430 
12 188.880041593729 1430 
13 143.336173635205 1430 
14 77.3275733444876 1430 
15 77.3275733444876 1430 
16 0 1430 
17 0 1430 
18 0 1430 
19 0 1430 
20 0 1430 
21 0 1430 
22 0 1430 
23 0 1430 
24 0 1430 
25 0 1430 
26 0 1430 
27 0 1430 
28 0 1430 
29 0 1430 
30 0 1430 
31 0 1430 
32 0 1430 
33 0 1430 
34 0 1430 
35 0 1430 
36 0 1430 
1 600.020900356901 1431.08570560731 
2 537.209139860738 1431.08570560731 
3 542.07673567978 1431.08570560731 
4 480.990150314103 1431.08570560731 
5 409.311832539765 1431.08570560731 
6 356.050005548444 1431.08570560731 
7 305.632551598202 1431.08570560731 
8 284.66971002112 1431.08570560731 
9 251.466673649364 1431.08570560731 
10 239.863669707325 1431.08570560731 
11 190.270854659572 1431.08570560731 
12 188.880041593729 1431.08570560731 
13 143.336173635205 1431.08570560731 
14 77.3275733444876 1431.08570560731 
15 77.3275733444876 1431.08570560731 
16 0 1431.08570560731 
17 0 1431.08570560731 
18 0 1431.08570560731 
19 0 1431.08570560731 
20 0 1431.08570560731 
21 0 1431.08570560731 
22 0 1431.08570560731 
23 0 1431.08570560731 
24 0 1431.08570560731 
25 0 1431.08570560731 
26 0 1431.08570560731 
27 0 1431.08570560731 
28 0 1431.08570560731 
29 0 1431.08570560731 
30 0 1431.08570560731 
31 0 1431.08570560731 
32 0 1431.08570560731 
33 0 1431.08570560731 
34 0 1431.08570560731 
35 0 1431.08570560731 
36 0 1431.08570560731 
1 600.020900356901 1433.99698243926 
2 537.209139860738 1433.99698243926 
3 542.07673567978 1433.99698243926 
4 480.990150314103 1433.99698243926 
5 409.311832539765 1433.99698243926 
6 379.593098134372 1433.99698243926 
7 336.65617821031 1433.99698243926 
8 284.66971002112 1433.99698243926 
9 251.466673649364 1433.99698243926 
10 239.863669707325 1433.99698243926 
11 190.270854659572 1433.99698243926 
12 188.880041593729 1433.99698243926 
13 143.336173635205 1433.99698243926 
14 77.3275733444876 1433.99698243926 
15 77.3275733444876 1433.99698243926 
16 0 1433.99698243926 
17 0 1433.99698243926 
18 0 1433.99698243926 
19 0 1433.99698243926 
20 0 1433.99698243926 
21 0 1433.99698243926 
22 0 1433.99698243926 
23 0 1433.99698243926 
24 0 1433.99698243926 
25 0 1433.99698243926 
26 0 1433.99698243926 
27 0 1433.99698243926 
28 0 1433.99698243926 
29 0 1433.99698243926 
30 0 1433.99698243926 
31 0 1433.99698243926 
32 0 1433.99698243926 
33 0 1433.99698243926 
34 0 1433.99698243926 
35 0 1433.99698243926 
36 0 1433.99698243926 
1 600.020900356901 1435.70315267891 
2 537.209139860738 1435.70315267891 
3 542.07673567978 1435.70315267891 
4 480.990150314103 1435.70315267891 
5 409.311832539765 1435.70315267891 
6 399.062929150905 1435.70315267891 
7 336.65617821031 1435.70315267891 
8 284.66971002112 1435.70315267891 
9 251.466673649364 1435.70315267891 
10 239.863669707325 1435.70315267891 
11 190.270854659572 1435.70315267891 
12 188.880041593729 1435.70315267891 
13 143.336173635205 1435.70315267891 
14 77.3275733444876 1435.70315267891 
15 77.3275733444876 1435.70315267891 
16 0 1435.70315267891 
17 0 1435.70315267891 
18 0 1435.70315267891 
19 0 1435.70315267891 
20 0 1435.70315267891 
21 0 1435.70315267891 
22 0 1435.70315267891 
23 0 1435.70315267891 
24 0 1435.70315267891 
25 0 1435.70315267891 
26 0 1435.70315267891 
27 0 1435.70315267891 
28 0 1435.70315267891 
29 0 1435.70315267891 
30 0 1435.70315267891 
31 0 1435.70315267891 
32 0 1435.70315267891 
33 0 1435.70315267891 
34 0 1435.70315267891 
35 0 1435.70315267891 
36 0 1435.70315267891 
1 600.020900356901 1439.97474404918 
2 537.209139860738 1439.97474404918 
3 542.07673567978 1439.97474404918 
4 480.990150314103 1439.97474404918 
5 409.311832539765 1439.97474404918 
6 399.062929150905 1439.97474404918 
7 336.65617821031 1439.97474404918 
8 284.66971002112 1439.97474404918 
9 251.466673649364 1439.97474404918 
10 239.863669707325 1439.97474404918 
11 190.270854659572 1439.97474404918 
12 188.880041593729 1439.97474404918 
13 143.336173635205 1439.97474404918 
14 77.3275733444876 1439.97474404918 
15 77.3275733444876 1439.97474404918 
16 0 1439.97474404918 
17 0 1439.97474404918 
18 0 1439.97474404918 
19 0 1439.97474404918 
20 0 1439.97474404918 
21 0 1439.97474404918 
22 0 1439.97474404918 
23 0 1439.97474404918 
24 0 1439.97474404918 
25 0 1439.97474404918 
26 0 1439.97474404918 
27 0 1439.97474404918 
28 0 1439.97474404918 
29 0 1439.97474404918 
30 0 1439.97474404918 
31 0 1439.97474404918 
32 0 1439.97474404918 
33 0 1439.97474404918 
34 0 1439.97474404918 
35 0 1439.97474404918 
36 0 1439.97474404918 
1 600.020900356901 1443.72670162647 
2 537.209139860738 1443.72670162647 
3 542.07673567978 1443.72670162647 
4 480.990150314103 1443.72670162647 
5 409.311832539765 1443.72670162647 
6 399.062929150905 1443.72670162647 
7 336.65617821031 1443.72670162647 
8 284.66971002112 1443.72670162647 
9 251.466673649364 1443.72670162647 
10 239.863669707325 1443.72670162647 
11 190.270854659572 1443.72670162647 
12 188.880041593729 1443.72670162647 
13 143.336173635205 1443.72670162647 
14 77.3275733444876 1443.72670162647 
15 77.3275733444876 1443.72670162647 
16 0 1443.72670162647 
17 0 1443.72670162647 
18 0 1443.72670162647 
19 0 1443.72670162647 
20 0 1443.72670162647 
21 0 1443.72670162647 
22 0 1443.72670162647 
23 0 1443.72670162647 
24 0 1443.72670162647 
25 0 1443.72670162647 
26 0 1443.72670162647 
27 0 1443.72670162647 
28 0 1443.72670162647 
29 0 1443.72670162647 
30 0 1443.72670162647 
31 0 1443.72670162647 
32 0 1443.72670162647 
33 0 1443.72670162647 
34 0 1443.72670162647 
35 0 1443.72670162647 
36 0 1443.72670162647 
1 600.020900356901 1446.71987775391 
2 537.209139860738 1446.71987775391 
3 542.07673567978 1446.71987775391 
4 480.990150314103 1446.71987775391 
5 409.311832539765 1446.71987775391 
6 399.062929150905 1446.71987775391 
7 336.65617821031 1446.71987775391 
8 284.66971002112 1446.71987775391 
9 251.466673649364 1446.71987775391 
10 239.863669707325 1446.71987775391 
11 190.270854659572 1446.71987775391 
12 188.880041593729 1446.71987775391 
13 143.336173635205 1446.71987775391 
14 77.3275733444876 1446.71987775391 
15 77.3275733444876 1446.71987775391 
16 0 1446.71987775391 
17 0 1446.71987775391 
18 0 1446.71987775391 
19 0 1446.71987775391 
20 0 1446.71987775391 
21 0 1446.71987775391 
22 0 1446.71987775391 
23 0 1446.71987775391 
24 0 1446.71987775391 
25 0 1446.71987775391 
26 0 1446.71987775391 
27 0 1446.71987775391 
28 0 1446.71987775391 
29 0 1446.71987775391 
30 0 1446.71987775391 
31 0 1446.71987775391 
32 0 1446.71987775391 
33 0 1446.71987775391 
34 0 1446.71987775391 
35 0 1446.71987775391 
36 0 1446.71987775391 
1 600.020900356901 1449.98516080201 
2 537.209139860738 1449.98516080201 
3 542.07673567978 1449.98516080201 
4 480.990150314103 1449.98516080201 
5 409.311832539765 1449.98516080201 
6 399.062929150905 1449.98516080201 
7 336.65617821031 1449.98516080201 
8 284.66971002112 1449.98516080201 
9 251.466673649364 1449.98516080201 
10 239.863669707325 1449.98516080201 
11 190.270854659572 1449.98516080201 
12 188.880041593729 1449.98516080201 
13 143.336173635205 1449.98516080201 
14 77.3275733444876 1449.98516080201 
15 77.3275733444876 1449.98516080201 
16 0 1449.98516080201 
17 0 1449.98516080201 
18 0 1449.98516080201 
19 0 1449.98516080201 
20 0 1449.98516080201 
21 0 1449.98516080201 
22 0 1449.98516080201 
23 0 1449.98516080201 
24 0 1449.98516080201 
25 0 1449.98516080201 
26 0 1449.98516080201 
27 0 1449.98516080201 
28 0 1449.98516080201 
29 0 1449.98516080201 
30 0 1449.98516080201 
31 0 1449.98516080201 
32 0 1449.98516080201 
33 0 1449.98516080201 
34 0 1449.98516080201 
35 0 1449.98516080201 
36 0 1449.98516080201 
1 600.020900356901 1455.20110780019 
2 537.209139860738 1455.20110780019 
3 542.07673567978 1455.20110780019 
4 480.990150314103 1455.20110780019 
5 409.311832539765 1455.20110780019 
6 399.062929150905 1455.20110780019 
7 336.65617821031 1455.20110780019 
8 284.66971002112 1455.20110780019 
9 251.466673649364 1455.20110780019 
10 239.863669707325 1455.20110780019 
11 190.270854659572 1455.20110780019 
12 188.880041593729 1455.20110780019 
13 143.336173635205 1455.20110780019 
14 77.3275733444876 1455.20110780019 
15 77.3275733444876 1455.20110780019 
16 0 1455.20110780019 
17 0 1455.20110780019 
18 0 1455.20110780019 
19 0 1455.20110780019 
20 0 1455.20110780019 
21 0 1455.20110780019 
22 0 1455.20110780019 
23 0 1455.20110780019 
24 0 1455.20110780019 
25 0 1455.20110780019 
26 0 1455.20110780019 
27 0 1455.20110780019 
28 0 1455.20110780019 
29 0 1455.20110780019 
30 0 1455.20110780019 
31 0 1455.20110780019 
32 0 1455.20110780019 
33 0 1455.20110780019 
34 0 1455.20110780019 
35 0 1455.20110780019 
36 0 1455.20110780019 
1 600.020900356901 1459.31275279949 
2 537.209139860738 1459.31275279949 
3 542.07673567978 1459.31275279949 
4 480.990150314103 1459.31275279949 
5 409.311832539765 1459.31275279949 
6 399.062929150905 1459.31275279949 
7 336.65617821031 1459.31275279949 
8 284.66971002112 1459.31275279949 
9 251.466673649364 1459.31275279949 
10 239.863669707325 1459.31275279949 
11 190.270854659572 1459.31275279949 
12 188.880041593729 1459.31275279949 
13 143.336173635205 1459.31275279949 
14 89.4996230566814 1459.31275279949 
15 77.3275733444876 1459.31275279949 
16 0 1459.31275279949 
17 0 1459.31275279949 
18 0 1459.31275279949 
19 0 1459.31275279949 
20 0 1459.31275279949 
21 0 1459.31275279949 
22 0 1459.31275279949 
23 0 1459.31275279949 
24 0 1459.31275279949 
25 0 1459.31275279949 
26 0 1459.31275279949 
27 0 1459.31275279949 
28 0 1459.31275279949 
29 0 1459.31275279949 
30 0 1459.31275279949 
31 0 1459.31275279949 
32 0 1459.31275279949 
33 0 1459.31275279949 
34 0 1459.31275279949 
35 0 1459.31275279949 
36 0 1459.31275279949 
1 600.020900356901 1460.45041447897 
2 537.209139860738 1460.45041447897 
3 542.07673567978 1460.45041447897 
4 480.990150314103 1460.45041447897 
5 409.311832539765 1460.45041447897 
6 399.062929150905 1460.45041447897 
7 336.65617821031 1460.45041447897 
8 284.66971002112 1460.45041447897 
9 251.466673649364 1460.45041447897 
10 239.863669707325 1460.45041447897 
11 190.270854659572 1460.45041447897 
12 188.880041593729 1460.45041447897 
13 143.336173635205 1460.45041447897 
14 97.1673321821665 1460.45041447897 
15 77.3275733444876 1460.45041447897 
16 0 1460.45041447897 
17 0 1460.45041447897 
18 0 1460.45041447897 
19 0 1460.45041447897 
20 0 1460.45041447897 
21 0 1460.45041447897 
22 0 1460.45041447897 
23 0 1460.45041447897 
24 0 1460.45041447897 
25 0 1460.45041447897 
26 0 1460.45041447897 
27 0 1460.45041447897 
28 0 1460.45041447897 
29 0 1460.45041447897 
30 0 1460.45041447897 
31 0 1460.45041447897 
32 0 1460.45041447897 
33 0 1460.45041447897 
34 0 1460.45041447897 
35 0 1460.45041447897 
36 0 1460.45041447897 
1 600.020900356901 1461.45826268879 
2 537.209139860738 1461.45826268879 
3 542.07673567978 1461.45826268879 
4 480.990150314103 1461.45826268879 
5 409.311832539765 1461.45826268879 
6 399.062929150905 1461.45826268879 
7 336.65617821031 1461.45826268879 
8 284.66971002112 1461.45826268879 
9 251.466673649364 1461.45826268879 
10 239.863669707325 1461.45826268879 
11 190.270854659572 1461.45826268879 
12 188.880041593729 1461.45826268879 
13 143.336173635205 1461.45826268879 
14 105.517004200424 1461.45826268879 
15 77.3275733444876 1461.45826268879 
16 0 1461.45826268879 
17 0 1461.45826268879 
18 0 1461.45826268879 
19 0 1461.45826268879 
20 0 1461.45826268879 
21 0 1461.45826268879 
22 0 1461.45826268879 
23 0 1461.45826268879 
24 0 1461.45826268879 
25 0 1461.45826268879 
26 0 1461.45826268879 
27 0 1461.45826268879 
28 0 1461.45826268879 
29 0 1461.45826268879 
30 0 1461.45826268879 
31 0 1461.45826268879 
32 0 1461.45826268879 
33 0 1461.45826268879 
34 0 1461.45826268879 
35 0 1461.45826268879 
36 0 1461.45826268879 
1 600.020900356901 1462.78798004333 
2 537.209139860738 1462.78798004333 
3 542.07673567978 1462.78798004333 
4 480.990150314103 1462.78798004333 
5 409.311832539765 1462.78798004333 
6 399.062929150905 1462.78798004333 
7 336.65617821031 1462.78798004333 
8 284.66971002112 1462.78798004333 
9 251.466673649364 1462.78798004333 
10 239.863669707325 1462.78798004333 
11 190.270854659572 1462.78798004333 
12 188.880041593729 1462.78798004333 
13 143.336173635205 1462.78798004333 
14 118.771227256695 1462.78798004333 
15 77.3275733444876 1462.78798004333 
16 0 1462.78798004333 
17 0 1462.78798004333 
18 0 1462.78798004333 
19 0 1462.78798004333 
20 0 1462.78798004333 
21 0 1462.78798004333 
22 0 1462.78798004333 
23 0 1462.78798004333 
24 0 1462.78798004333 
25 0 1462.78798004333 
26 0 1462.78798004333 
27 0 1462.78798004333 
28 0 1462.78798004333 
29 0 1462.78798004333 
30 0 1462.78798004333 
31 0 1462.78798004333 
32 0 1462.78798004333 
33 0 1462.78798004333 
34 0 1462.78798004333 
35 0 1462.78798004333 
36 0 1462.78798004333 
1 600.020900356901 1464.14647980316 
2 537.209139860738 1464.14647980316 
3 542.07673567978 1464.14647980316 
4 480.990150314103 1464.14647980316 
5 409.311832539765 1464.14647980316 
6 399.062929150905 1464.14647980316 
7 336.65617821031 1464.14647980316 
8 284.66971002112 1464.14647980316 
9 251.466673649364 1464.14647980316 
10 239.863669707325 1464.14647980316 
11 190.270854659572 1464.14647980316 
12 188.880041593729 1464.14647980316 
13 143.336173635205 1464.14647980316 
14 134.941743139888 1464.14647980316 
15 77.3275733444876 1464.14647980316 
16 0 1464.14647980316 
17 0 1464.14647980316 
18 0 1464.14647980316 
19 0 1464.14647980316 
20 0 1464.14647980316 
21 0 1464.14647980316 
22 0 1464.14647980316 
23 0 1464.14647980316 
24 0 1464.14647980316 
25 0 1464.14647980316 
26 0 1464.14647980316 
27 0 1464.14647980316 
28 0 1464.14647980316 
29 0 1464.14647980316 
30 0 1464.14647980316 
31 0 1464.14647980316 
32 0 1464.14647980316 
33 0 1464.14647980316 
34 0 1464.14647980316 
35 0 1464.14647980316 
36 0 1464.14647980316 
1 600.020900356901 1465.73803118064 
2 537.209139860738 1465.73803118064 
3 542.07673567978 1465.73803118064 
4 480.990150314103 1465.73803118064 
5 409.311832539765 1465.73803118064 
6 399.062929150905 1465.73803118064 
7 336.65617821031 1465.73803118064 
8 284.66971002112 1465.73803118064 
9 251.466673649364 1465.73803118064 
10 239.863669707325 1465.73803118064 
11 190.270854659572 1465.73803118064 
12 188.880041593729 1465.73803118064 
13 143.336173635205 1465.73803118064 
14 134.941743139888 1465.73803118064 
15 77.3275733444876 1465.73803118064 
16 0 1465.73803118064 
17 0 1465.73803118064 
18 0 1465.73803118064 
19 0 1465.73803118064 
20 0 1465.73803118064 
21 0 1465.73803118064 
22 0 1465.73803118064 
23 0 1465.73803118064 
24 0 1465.73803118064 
25 0 1465.73803118064 
26 0 1465.73803118064 
27 0 1465.73803118064 
28 0 1465.73803118064 
29 0 1465.73803118064 
30 0 1465.73803118064 
31 0 1465.73803118064 
32 0 1465.73803118064 
33 0 1465.73803118064 
34 0 1465.73803118064 
35 0 1465.73803118064 
36 0 1465.73803118064 
1 600.020900356901 1467.58360056073 
2 537.209139860738 1467.58360056073 
3 542.07673567978 1467.58360056073 
4 480.990150314103 1467.58360056073 
5 409.311832539765 1467.58360056073 
6 399.062929150905 1467.58360056073 
7 336.65617821031 1467.58360056073 
8 284.66971002112 1467.58360056073 
9 251.466673649364 1467.58360056073 
10 239.863669707325 1467.58360056073 
11 190.270854659572 1467.58360056073 
12 188.880041593729 1467.58360056073 
13 143.336173635205 1467.58360056073 
14 134.941743139888 1467.58360056073 
15 77.3275733444876 1467.58360056073 
16 0 1467.58360056073 
17 0 1467.58360056073 
18 0 1467.58360056073 
19 0 1467.58360056073 
20 0 1467.58360056073 
21 0 1467.58360056073 
22 0 1467.58360056073 
23 0 1467.58360056073 
24 0 1467.58360056073 
25 0 1467.58360056073 
26 0 1467.58360056073 
27 0 1467.58360056073 
28 0 1467.58360056073 
29 0 1467.58360056073 
30 0 1467.58360056073 
31 0 1467.58360056073 
32 0 1467.58360056073 
33 0 1467.58360056073 
34 0 1467.58360056073 
35 0 1467.58360056073 
36 0 1467.58360056073 
1 600.020900356901 1468.6515106237 
2 537.209139860738 1468.6515106237 
3 542.07673567978 1468.6515106237 
4 480.990150314103 1468.6515106237 
5 409.311832539765 1468.6515106237 
6 399.062929150905 1468.6515106237 
7 336.65617821031 1468.6515106237 
8 284.66971002112 1468.6515106237 
9 251.466673649364 1468.6515106237 
10 239.863669707325 1468.6515106237 
11 190.270854659572 1468.6515106237 
12 188.880041593729 1468.6515106237 
13 143.336173635205 1468.6515106237 
14 134.941743139888 1468.6515106237 
15 77.3275733444876 1468.6515106237 
16 0 1468.6515106237 
17 0 1468.6515106237 
18 0 1468.6515106237 
19 0 1468.6515106237 
20 0 1468.6515106237 
21 0 1468.6515106237 
22 0 1468.6515106237 
23 0 1468.6515106237 
24 0 1468.6515106237 
25 0 1468.6515106237 
26 0 1468.6515106237 
27 0 1468.6515106237 
28 0 1468.6515106237 
29 0 1468.6515106237 
30 0 1468.6515106237 
31 0 1468.6515106237 
32 0 1468.6515106237 
33 0 1468.6515106237 
34 0 1468.6515106237 
35 0 1468.6515106237 
36 0 1468.6515106237 
1 600.020900356901 1469.68637873113 
2 537.209139860738 1469.68637873113 
3 542.07673567978 1469.68637873113 
4 480.990150314103 1469.68637873113 
5 409.311832539765 1469.68637873113 
6 399.062929150905 1469.68637873113 
7 336.65617821031 1469.68637873113 
8 284.66971002112 1469.68637873113 
9 251.466673649364 1469.68637873113 
10 239.863669707325 1469.68637873113 
11 190.270854659572 1469.68637873113 
12 188.880041593729 1469.68637873113 
13 143.336173635205 1469.68637873113 
14 134.941743139888 1469.68637873113 
15 77.3275733444876 1469.68637873113 
16 0 1469.68637873113 
17 0 1469.68637873113 
18 0 1469.68637873113 
19 0 1469.68637873113 
20 0 1469.68637873113 
21 0 1469.68637873113 
22 0 1469.68637873113 
23 0 1469.68637873113 
24 0 1469.68637873113 
25 0 1469.68637873113 
26 0 1469.68637873113 
27 0 1469.68637873113 
28 0 1469.68637873113 
29 0 1469.68637873113 
30 0 1469.68637873113 
31 0 1469.68637873113 
32 0 1469.68637873113 
33 0 1469.68637873113 
34 0 1469.68637873113 
35 0 1469.68637873113 
36 0 1469.68637873113 
1 600.020900356901 1470.99259746942 
2 537.209139860738 1470.99259746942 
3 542.07673567978 1470.99259746942 
4 480.990150314103 1470.99259746942 
5 409.311832539765 1470.99259746942 
6 399.062929150905 1470.99259746942 
7 336.65617821031 1470.99259746942 
8 284.66971002112 1470.99259746942 
9 251.466673649364 1470.99259746942 
10 239.863669707325 1470.99259746942 
11 190.270854659572 1470.99259746942 
12 188.880041593729 1470.99259746942 
13 143.336173635205 1470.99259746942 
14 134.941743139888 1470.99259746942 
15 77.3275733444876 1470.99259746942 
16 0 1470.99259746942 
17 0 1470.99259746942 
18 0 1470.99259746942 
19 0 1470.99259746942 
20 0 1470.99259746942 
21 0 1470.99259746942 
22 0 1470.99259746942 
23 0 1470.99259746942 
24 0 1470.99259746942 
25 0 1470.99259746942 
26 0 1470.99259746942 
27 0 1470.99259746942 
28 0 1470.99259746942 
29 0 1470.99259746942 
30 0 1470.99259746942 
31 0 1470.99259746942 
32 0 1470.99259746942 
33 0 1470.99259746942 
34 0 1470.99259746942 
35 0 1470.99259746942 
36 0 1470.99259746942 
1 600.020900356901 1472.38757917911 
2 537.209139860738 1472.38757917911 
3 542.07673567978 1472.38757917911 
4 480.990150314103 1472.38757917911 
5 409.311832539765 1472.38757917911 
6 399.062929150905 1472.38757917911 
7 336.65617821031 1472.38757917911 
8 284.66971002112 1472.38757917911 
9 251.466673649364 1472.38757917911 
10 239.863669707325 1472.38757917911 
11 190.270854659572 1472.38757917911 
12 188.880041593729 1472.38757917911 
13 143.336173635205 1472.38757917911 
14 134.941743139888 1472.38757917911 
15 77.3275733444876 1472.38757917911 
16 0 1472.38757917911 
17 0 1472.38757917911 
18 0 1472.38757917911 
19 0 1472.38757917911 
20 0 1472.38757917911 
21 0 1472.38757917911 
22 0 1472.38757917911 
23 0 1472.38757917911 
24 0 1472.38757917911 
25 0 1472.38757917911 
26 0 1472.38757917911 
27 0 1472.38757917911 
28 0 1472.38757917911 
29 0 1472.38757917911 
30 0 1472.38757917911 
31 0 1472.38757917911 
32 0 1472.38757917911 
33 0 1472.38757917911 
34 0 1472.38757917911 
35 0 1472.38757917911 
36 0 1472.38757917911 
1 600.020900356901 1473.72670162647 
2 537.209139860738 1473.72670162647 
3 542.07673567978 1473.72670162647 
4 480.990150314103 1473.72670162647 
5 409.311832539765 1473.72670162647 
6 399.062929150905 1473.72670162647 
7 336.65617821031 1473.72670162647 
8 284.66971002112 1473.72670162647 
9 251.466673649364 1473.72670162647 
10 239.863669707325 1473.72670162647 
11 190.270854659572 1473.72670162647 
12 188.880041593729 1473.72670162647 
13 143.336173635205 1473.72670162647 
14 134.941743139888 1473.72670162647 
15 77.3275733444876 1473.72670162647 
16 0 1473.72670162647 
17 0 1473.72670162647 
18 0 1473.72670162647 
19 0 1473.72670162647 
20 0 1473.72670162647 
21 0 1473.72670162647 
22 0 1473.72670162647 
23 0 1473.72670162647 
24 0 1473.72670162647 
25 0 1473.72670162647 
26 0 1473.72670162647 
27 0 1473.72670162647 
28 0 1473.72670162647 
29 0 1473.72670162647 
30 0 1473.72670162647 
31 0 1473.72670162647 
32 0 1473.72670162647 
33 0 1473.72670162647 
34 0 1473.72670162647 
35 0 1473.72670162647 
36 0 1473.72670162647 
1 600.020900356901 1475.69739254206 
2 537.209139860738 1475.69739254206 
3 542.07673567978 1475.69739254206 
4 480.990150314103 1475.69739254206 
5 414.563796468883 1475.69739254206 
6 399.062929150905 1475.69739254206 
7 336.65617821031 1475.69739254206 
8 284.66971002112 1475.69739254206 
9 251.466673649364 1475.69739254206 
10 239.863669707325 1475.69739254206 
11 190.270854659572 1475.69739254206 
12 188.880041593729 1475.69739254206 
13 143.336173635205 1475.69739254206 
14 134.941743139888 1475.69739254206 
15 77.3275733444876 1475.69739254206 
16 0 1475.69739254206 
17 0 1475.69739254206 
18 0 1475.69739254206 
19 0 1475.69739254206 
20 0 1475.69739254206 
21 0 1475.69739254206 
22 0 1475.69739254206 
23 0 1475.69739254206 
24 0 1475.69739254206 
25 0 1475.69739254206 
26 0 1475.69739254206 
27 0 1475.69739254206 
28 0 1475.69739254206 
29 0 1475.69739254206 
30 0 1475.69739254206 
31 0 1475.69739254206 
32 0 1475.69739254206 
33 0 1475.69739254206 
34 0 1475.69739254206 
35 0 1475.69739254206 
36 0 1475.69739254206 
1 600.020900356901 1477.27846239122 
2 537.209139860738 1477.27846239122 
3 542.07673567978 1477.27846239122 
4 480.990150314103 1477.27846239122 
5 422.820624831418 1477.27846239122 
6 399.062929150905 1477.27846239122 
7 336.65617821031 1477.27846239122 
8 284.66971002112 1477.27846239122 
9 251.466673649364 1477.27846239122 
10 239.863669707325 1477.27846239122 
11 190.270854659572 1477.27846239122 
12 188.880041593729 1477.27846239122 
13 143.336173635205 1477.27846239122 
14 134.941743139888 1477.27846239122 
15 77.3275733444876 1477.27846239122 
16 0 1477.27846239122 
17 0 1477.27846239122 
18 0 1477.27846239122 
19 0 1477.27846239122 
20 0 1477.27846239122 
21 0 1477.27846239122 
22 0 1477.27846239122 
23 0 1477.27846239122 
24 0 1477.27846239122 
25 0 1477.27846239122 
26 0 1477.27846239122 
27 0 1477.27846239122 
28 0 1477.27846239122 
29 0 1477.27846239122 
30 0 1477.27846239122 
31 0 1477.27846239122 
32 0 1477.27846239122 
33 0 1477.27846239122 
34 0 1477.27846239122 
35 0 1477.27846239122 
36 0 1477.27846239122 
1 600.020900356901 1479.98516080201 
2 537.209139860738 1479.98516080201 
3 542.07673567978 1479.98516080201 
4 480.990150314103 1479.98516080201 
5 445.311929206136 1479.98516080201 
6 399.062929150905 1479.98516080201 
7 336.65617821031 1479.98516080201 
8 284.66971002112 1479.98516080201 
9 251.466673649364 1479.98516080201 
10 239.863669707325 1479.98516080201 
11 190.270854659572 1479.98516080201 
12 188.880041593729 1479.98516080201 
13 143.336173635205 1479.98516080201 
14 134.941743139888 1479.98516080201 
15 77.3275733444876 1479.98516080201 
16 0 1479.98516080201 
17 0 1479.98516080201 
18 0 1479.98516080201 
19 0 1479.98516080201 
20 0 1479.98516080201 
21 0 1479.98516080201 
22 0 1479.98516080201 
23 0 1479.98516080201 
24 0 1479.98516080201 
25 0 1479.98516080201 
26 0 1479.98516080201 
27 0 1479.98516080201 
28 0 1479.98516080201 
29 0 1479.98516080201 
30 0 1479.98516080201 
31 0 1479.98516080201 
32 0 1479.98516080201 
33 0 1479.98516080201 
34 0 1479.98516080201 
35 0 1479.98516080201 
36 0 1479.98516080201 
1 600.020900356901 1481.82273680817 
2 537.209139860738 1481.82273680817 
3 542.07673567978 1481.82273680817 
4 480.990150314103 1481.82273680817 
5 466.593586644992 1481.82273680817 
6 399.062929150905 1481.82273680817 
7 336.65617821031 1481.82273680817 
8 284.66971002112 1481.82273680817 
9 253.897887265815 1481.82273680817 
10 239.863669707325 1481.82273680817 
11 190.270854659572 1481.82273680817 
12 188.880041593729 1481.82273680817 
13 143.336173635205 1481.82273680817 
14 134.941743139888 1481.82273680817 
15 77.3275733444876 1481.82273680817 
16 0 1481.82273680817 
17 0 1481.82273680817 
18 0 1481.82273680817 
19 0 1481.82273680817 
20 0 1481.82273680817 
21 0 1481.82273680817 
22 0 1481.82273680817 
23 0 1481.82273680817 
24 0 1481.82273680817 
25 0 1481.82273680817 
26 0 1481.82273680817 
27 0 1481.82273680817 
28 0 1481.82273680817 
29 0 1481.82273680817 
30 0 1481.82273680817 
31 0 1481.82273680817 
32 0 1481.82273680817 
33 0 1481.82273680817 
34 0 1481.82273680817 
35 0 1481.82273680817 
36 0 1481.82273680817 
1 600.020900356901 1483.0225404729 
2 537.209139860738 1483.0225404729 
3 542.07673567978 1483.0225404729 
4 480.990150314103 1483.0225404729 
5 483.11282988512 1483.0225404729 
6 399.062929150905 1483.0225404729 
7 336.65617821031 1483.0225404729 
8 284.66971002112 1483.0225404729 
9 258.109159840225 1483.0225404729 
10 239.863669707325 1483.0225404729 
11 190.270854659572 1483.0225404729 
12 188.880041593729 1483.0225404729 
13 143.336173635205 1483.0225404729 
14 134.941743139888 1483.0225404729 
15 77.3275733444876 1483.0225404729 
16 0 1483.0225404729 
17 0 1483.0225404729 
18 0 1483.0225404729 
19 0 1483.0225404729 
20 0 1483.0225404729 
21 0 1483.0225404729 
22 0 1483.0225404729 
23 0 1483.0225404729 
24 0 1483.0225404729 
25 0 1483.0225404729 
26 0 1483.0225404729 
27 0 1483.0225404729 
28 0 1483.0225404729 
29 0 1483.0225404729 
30 0 1483.0225404729 
31 0 1483.0225404729 
32 0 1483.0225404729 
33 0 1483.0225404729 
34 0 1483.0225404729 
35 0 1483.0225404729 
36 0 1483.0225404729 
1 600.020900356901 1484.99208860139 
2 537.209139860738 1484.99208860139 
3 542.07673567978 1484.99208860139 
4 480.990150314103 1484.99208860139 
5 483.11282988512 1484.99208860139 
6 399.062929150905 1484.99208860139 
7 336.65617821031 1484.99208860139 
8 284.66971002112 1484.99208860139 
9 269.516588360806 1484.99208860139 
10 239.863669707325 1484.99208860139 
11 190.270854659572 1484.99208860139 
12 188.880041593729 1484.99208860139 
13 143.336173635205 1484.99208860139 
14 134.941743139888 1484.99208860139 
15 77.3275733444876 1484.99208860139 
16 0 1484.99208860139 
17 0 1484.99208860139 
18 0 1484.99208860139 
19 0 1484.99208860139 
20 0 1484.99208860139 
21 0 1484.99208860139 
22 0 1484.99208860139 
23 0 1484.99208860139 
24 0 1484.99208860139 
25 0 1484.99208860139 
26 0 1484.99208860139 
27 0 1484.99208860139 
28 0 1484.99208860139 
29 0 1484.99208860139 
30 0 1484.99208860139 
31 0 1484.99208860139 
32 0 1484.99208860139 
33 0 1484.99208860139 
34 0 1484.99208860139 
35 0 1484.99208860139 
36 0 1484.99208860139 
1 600.020900356901 1487.81916870781 
2 537.209139860738 1487.81916870781 
3 542.07673567978 1487.81916870781 
4 480.990150314103 1487.81916870781 
5 483.11282988512 1487.81916870781 
6 399.062929150905 1487.81916870781 
7 336.65617821031 1487.81916870781 
8 284.66971002112 1487.81916870781 
9 295.654283154318 1487.81916870781 
10 239.863669707325 1487.81916870781 
11 190.270854659572 1487.81916870781 
12 188.880041593729 1487.81916870781 
13 143.336173635205 1487.81916870781 
14 134.941743139888 1487.81916870781 
15 77.3275733444876 1487.81916870781 
16 0 1487.81916870781 
17 0 1487.81916870781 
18 0 1487.81916870781 
19 0 1487.81916870781 
20 0 1487.81916870781 
21 0 1487.81916870781 
22 0 1487.81916870781 
23 0 1487.81916870781 
24 0 1487.81916870781 
25 0 1487.81916870781 
26 0 1487.81916870781 
27 0 1487.81916870781 
28 0 1487.81916870781 
29 0 1487.81916870781 
30 0 1487.81916870781 
31 0 1487.81916870781 
32 0 1487.81916870781 
33 0 1487.81916870781 
34 0 1487.81916870781 
35 0 1487.81916870781 
36 0 1487.81916870781 
1 600.020900356901 1500 
2 537.209139860738 1500 
3 542.07673567978 1500 
4 480.990150314103 1500 
5 483.11282988512 1500 
6 399.062929150905 1500 
7 336.65617821031 1500 
8 284.66971002112 1500 
9 295.654283154318 1500 
10 239.863669707325 1500 
11 190.270854659572 1500 
12 188.880041593729 1500 
13 143.336173635205 1500 
14 134.941743139888 1500 
15 77.3275733444876 1500 
16 0 1500 
17 0 1500 
18 0 1500 
19 0 1500 
20 0 1500 
21 0 1500 
22 0 1500 
23 0 1500 
24 0 1500 
25 0 1500 
26 0 1500 
27 0 1500 
28 0 1500 
29 0 1500 
30 0 1500 
31 0 1500 
32 0 1500 
33 0 1500 
34 0 1500 
35 0 1500 
36 0 1500 
1 600.020900356901 1501.65687816428 
2 537.209139860738 1501.65687816428 
3 542.07673567978 1501.65687816428 
4 480.990150314103 1501.65687816428 
5 483.11282988512 1501.65687816428 
6 399.062929150905 1501.65687816428 
7 336.65617821031 1501.65687816428 
8 284.66971002112 1501.65687816428 
9 295.654283154318 1501.65687816428 
10 239.863669707325 1501.65687816428 
11 190.270854659572 1501.65687816428 
12 188.880041593729 1501.65687816428 
13 143.336173635205 1501.65687816428 
14 134.941743139888 1501.65687816428 
15 77.3275733444876 1501.65687816428 
16 1.97657658090714 1501.65687816428 
17 0 1501.65687816428 
18 0 1501.65687816428 
19 0 1501.65687816428 
20 0 1501.65687816428 
21 0 1501.65687816428 
22 0 1501.65687816428 
23 0 1501.65687816428 
24 0 1501.65687816428 
25 0 1501.65687816428 
26 0 1501.65687816428 
27 0 1501.65687816428 
28 0 1501.65687816428 
29 0 1501.65687816428 
30 0 1501.65687816428 
31 0 1501.65687816428 
32 0 1501.65687816428 
33 0 1501.65687816428 
34 0 1501.65687816428 
35 0 1501.65687816428 
36 0 1501.65687816428 
1 600.020900356901 1502.58360056073 
2 537.209139860738 1502.58360056073 
3 542.07673567978 1502.58360056073 
4 480.990150314103 1502.58360056073 
5 483.11282988512 1502.58360056073 
6 399.062929150905 1502.58360056073 
7 336.65617821031 1502.58360056073 
8 284.66971002112 1502.58360056073 
9 295.654283154318 1502.58360056073 
10 239.863669707325 1502.58360056073 
11 190.270854659572 1502.58360056073 
12 188.880041593729 1502.58360056073 
13 143.336173635205 1502.58360056073 
14 134.941743139888 1502.58360056073 
15 77.3275733444876 1502.58360056073 
16 4.8059941373122 1502.58360056073 
17 0 1502.58360056073 
18 0 1502.58360056073 
19 0 1502.58360056073 
20 0 1502.58360056073 
21 0 1502.58360056073 
22 0 1502.58360056073 
23 0 1502.58360056073 
24 0 1502.58360056073 
25 0 1502.58360056073 
26 0 1502.58360056073 
27 0 1502.58360056073 
28 0 1502.58360056073 
29 0 1502.58360056073 
30 0 1502.58360056073 
31 0 1502.58360056073 
32 0 1502.58360056073 
33 0 1502.58360056073 
34 0 1502.58360056073 
35 0 1502.58360056073 
36 0 1502.58360056073 
1 600.020900356901 1507.27846239122 
2 537.209139860738 1507.27846239122 
3 542.07673567978 1507.27846239122 
4 480.990150314103 1507.27846239122 
5 483.11282988512 1507.27846239122 
6 399.062929150905 1507.27846239122 
7 336.65617821031 1507.27846239122 
8 312.448990670889 1507.27846239122 
9 295.654283154318 1507.27846239122 
10 239.863669707325 1507.27846239122 
11 190.270854659572 1507.27846239122 
12 188.880041593729 1507.27846239122 
13 143.336173635205 1507.27846239122 
14 134.941743139888 1507.27846239122 
15 77.3275733444876 1507.27846239122 
16 38.1427306418806 1507.27846239122 
17 0 1507.27846239122 
18 0 1507.27846239122 
19 0 1507.27846239122 
20 0 1507.27846239122 
21 0 1507.27846239122 
22 0 1507.27846239122 
23 0 1507.27846239122 
24 0 1507.27846239122 
25 0 1507.27846239122 
26 0 1507.27846239122 
27 0 1507.27846239122 
28 0 1507.27846239122 
29 0 1507.27846239122 
30 0 1507.27846239122 
31 0 1507.27846239122 
32 0 1507.27846239122 
33 0 1507.27846239122 
34 0 1507.27846239122 
35 0 1507.27846239122 
36 0 1507.27846239122 
1 600.020900356901 1508.72670162647 
2 539.586591238612 1508.72670162647 
3 542.07673567978 1508.72670162647 
4 480.990150314103 1508.72670162647 
5 483.11282988512 1508.72670162647 
6 399.062929150905 1508.72670162647 
7 336.65617821031 1508.72670162647 
8 327.423764940967 1508.72670162647 
9 295.654283154318 1508.72670162647 
10 239.863669707325 1508.72670162647 
11 190.270854659572 1508.72670162647 
12 188.880041593729 1508.72670162647 
13 143.336173635205 1508.72670162647 
14 134.941743139888 1508.72670162647 
15 77.3275733444876 1508.72670162647 
16 54.8318313197855 1508.72670162647 
17 0 1508.72670162647 
18 0 1508.72670162647 
19 0 1508.72670162647 
20 0 1508.72670162647 
21 0 1508.72670162647 
22 0 1508.72670162647 
23 0 1508.72670162647 
24 0 1508.72670162647 
25 0 1508.72670162647 
26 0 1508.72670162647 
27 0 1508.72670162647 
28 0 1508.72670162647 
29 0 1508.72670162647 
30 0 1508.72670162647 
31 0 1508.72670162647 
32 0 1508.72670162647 
33 0 1508.72670162647 
34 0 1508.72670162647 
35 0 1508.72670162647 
36 0 1508.72670162647 
1 600.020900356901 1509.67792719549 
2 542.791488720768 1509.67792719549 
3 542.07673567978 1509.67792719549 
4 480.990150314103 1509.67792719549 
5 483.11282988512 1509.67792719549 
6 399.062929150905 1509.67792719549 
7 336.65617821031 1509.67792719549 
8 338.902775804757 1509.67792719549 
9 295.654283154318 1509.67792719549 
10 239.863669707325 1509.67792719549 
11 190.270854659572 1509.67792719549 
12 188.880041593729 1509.67792719549 
13 145.261856618888 1509.67792719549 
14 134.941743139888 1509.67792719549 
15 77.3275733444876 1509.67792719549 
16 67.4368378568507 1509.67792719549 
17 0 1509.67792719549 
18 0 1509.67792719549 
19 0 1509.67792719549 
20 0 1509.67792719549 
21 0 1509.67792719549 
22 0 1509.67792719549 
23 0 1509.67792719549 
24 0 1509.67792719549 
25 0 1509.67792719549 
26 0 1509.67792719549 
27 0 1509.67792719549 
28 0 1509.67792719549 
29 0 1509.67792719549 
30 0 1509.67792719549 
31 0 1509.67792719549 
32 0 1509.67792719549 
33 0 1509.67792719549 
34 0 1509.67792719549 
35 0 1509.67792719549 
36 0 1509.67792719549 
1 600.020900356901 1510.98003836566 
2 549.291148763287 1510.98003836566 
3 542.07673567978 1510.98003836566 
4 480.990150314103 1510.98003836566 
5 483.11282988512 1510.98003836566 
6 399.062929150905 1510.98003836566 
7 336.65617821031 1510.98003836566 
8 338.902775804757 1510.98003836566 
9 295.654283154318 1510.98003836566 
10 239.863669707325 1510.98003836566 
11 190.270854659572 1510.98003836566 
12 188.880041593729 1510.98003836566 
13 150.010428862923 1510.98003836566 
14 134.941743139888 1510.98003836566 
15 77.3275733444876 1510.98003836566 
16 67.4368378568507 1510.98003836566 
17 0 1510.98003836566 
18 0 1510.98003836566 
19 0 1510.98003836566 
20 0 1510.98003836566 
21 0 1510.98003836566 
22 0 1510.98003836566 
23 0 1510.98003836566 
24 0 1510.98003836566 
25 0 1510.98003836566 
26 0 1510.98003836566 
27 0 1510.98003836566 
28 0 1510.98003836566 
29 0 1510.98003836566 
30 0 1510.98003836566 
31 0 1510.98003836566 
32 0 1510.98003836566 
33 0 1510.98003836566 
34 0 1510.98003836566 
35 0 1510.98003836566 
36 0 1510.98003836566 
1 600.020900356901 1514.99208860139 
2 584.668719315501 1514.99208860139 
3 542.07673567978 1514.99208860139 
4 480.990150314103 1514.99208860139 
5 483.11282988512 1514.99208860139 
6 399.062929150905 1514.99208860139 
7 336.65617821031 1514.99208860139 
8 338.902775804757 1514.99208860139 
9 295.654283154318 1514.99208860139 
10 239.863669707325 1514.99208860139 
11 190.270854659572 1514.99208860139 
12 188.880041593729 1514.99208860139 
13 179.992567461547 1514.99208860139 
14 134.941743139888 1514.99208860139 
15 77.3275733444876 1514.99208860139 
16 67.4368378568507 1514.99208860139 
17 0 1514.99208860139 
18 0 1514.99208860139 
19 0 1514.99208860139 
20 0 1514.99208860139 
21 0 1514.99208860139 
22 0 1514.99208860139 
23 0 1514.99208860139 
24 0 1514.99208860139 
25 0 1514.99208860139 
26 0 1514.99208860139 
27 0 1514.99208860139 
28 0 1514.99208860139 
29 0 1514.99208860139 
30 0 1514.99208860139 
31 0 1514.99208860139 
32 0 1514.99208860139 
33 0 1514.99208860139 
34 0 1514.99208860139 
35 0 1514.99208860139 
36 0 1514.99208860139 
1 600.020900356901 1516.573358429 
2 604.980160067468 1516.573358429 
3 542.07673567978 1516.573358429 
4 480.990150314103 1516.573358429 
5 483.11282988512 1516.573358429 
6 399.062929150905 1516.573358429 
7 336.65617821031 1516.573358429 
8 338.902775804757 1516.573358429 
9 295.654283154318 1516.573358429 
10 239.863669707325 1516.573358429 
11 194.842890195663 1516.573358429 
12 188.880041593729 1516.573358429 
13 198.177505988 1516.573358429 
14 134.941743139888 1516.573358429 
15 77.3275733444876 1516.573358429 
16 67.4368378568507 1516.573358429 
17 0 1516.573358429 
18 0 1516.573358429 
19 0 1516.573358429 
20 0 1516.573358429 
21 0 1516.573358429 
22 0 1516.573358429 
23 0 1516.573358429 
24 0 1516.573358429 
25 0 1516.573358429 
26 0 1516.573358429 
27 0 1516.573358429 
28 0 1516.573358429 
29 0 1516.573358429 
30 0 1516.573358429 
31 0 1516.573358429 
32 0 1516.573358429 
33 0 1516.573358429 
34 0 1516.573358429 
35 0 1516.573358429 
36 0 1516.573358429 
1 600.020900356901 1517.69833670749 
2 604.980160067468 1517.69833670749 
3 542.07673567978 1517.69833670749 
4 480.990150314103 1517.69833670749 
5 483.11282988512 1517.69833670749 
6 399.062929150905 1517.69833670749 
7 336.65617821031 1517.69833670749 
8 338.902775804757 1517.69833670749 
9 295.654283154318 1517.69833670749 
10 239.863669707325 1517.69833670749 
11 200.287636851707 1517.69833670749 
12 188.880041593729 1517.69833670749 
13 198.177505988 1517.69833670749 
14 134.941743139888 1517.69833670749 
15 77.3275733444876 1517.69833670749 
16 67.4368378568507 1517.69833670749 
17 0 1517.69833670749 
18 0 1517.69833670749 
19 0 1517.69833670749 
20 0 1517.69833670749 
21 0 1517.69833670749 
22 0 1517.69833670749 
23 0 1517.69833670749 
24 0 1517.69833670749 
25 0 1517.69833670749 
26 0 1517.69833670749 
27 0 1517.69833670749 
28 0 1517.69833670749 
29 0 1517.69833670749 
30 0 1517.69833670749 
31 0 1517.69833670749 
32 0 1517.69833670749 
33 0 1517.69833670749 
34 0 1517.69833670749 
35 0 1517.69833670749 
36 0 1517.69833670749 
1 600.020900356901 1519.99208860139 
2 604.980160067468 1519.99208860139 
3 542.07673567978 1519.99208860139 
4 480.990150314103 1519.99208860139 
5 483.11282988512 1519.99208860139 
6 399.062929150905 1519.99208860139 
7 336.65617821031 1519.99208860139 
8 338.902775804757 1519.99208860139 
9 295.654283154318 1519.99208860139 
10 239.863669707325 1519.99208860139 
11 217.035131365992 1519.99208860139 
12 188.880041593729 1519.99208860139 
13 198.177505988 1519.99208860139 
14 134.941743139888 1519.99208860139 
15 77.3275733444876 1519.99208860139 
16 67.4368378568507 1519.99208860139 
17 0 1519.99208860139 
18 0 1519.99208860139 
19 0 1519.99208860139 
20 0 1519.99208860139 
21 0 1519.99208860139 
22 0 1519.99208860139 
23 0 1519.99208860139 
24 0 1519.99208860139 
25 0 1519.99208860139 
26 0 1519.99208860139 
27 0 1519.99208860139 
28 0 1519.99208860139 
29 0 1519.99208860139 
30 0 1519.99208860139 
31 0 1519.99208860139 
32 0 1519.99208860139 
33 0 1519.99208860139 
34 0 1519.99208860139 
35 0 1519.99208860139 
36 0 1519.99208860139 
1 600.020900356901 1521.5050515269 
2 604.980160067468 1521.5050515269 
3 542.07673567978 1521.5050515269 
4 487.788545053652 1521.5050515269 
5 483.11282988512 1521.5050515269 
6 399.062929150905 1521.5050515269 
7 336.65617821031 1521.5050515269 
8 338.902775804757 1521.5050515269 
9 295.654283154318 1521.5050515269 
10 239.863669707325 1521.5050515269 
11 232.228590480919 1521.5050515269 
12 188.880041593729 1521.5050515269 
13 198.177505988 1521.5050515269 
14 134.941743139888 1521.5050515269 
15 77.3275733444876 1521.5050515269 
16 67.4368378568507 1521.5050515269 
17 0 1521.5050515269 
18 0 1521.5050515269 
19 0 1521.5050515269 
20 0 1521.5050515269 
21 0 1521.5050515269 
22 0 1521.5050515269 
23 0 1521.5050515269 
24 0 1521.5050515269 
25 0 1521.5050515269 
26 0 1521.5050515269 
27 0 1521.5050515269 
28 0 1521.5050515269 
29 0 1521.5050515269 
30 0 1521.5050515269 
31 0 1521.5050515269 
32 0 1521.5050515269 
33 0 1521.5050515269 
34 0 1521.5050515269 
35 0 1521.5050515269 
36 0 1521.5050515269 
1 600.020900356901 1522.49509250869 
2 604.980160067468 1522.49509250869 
3 542.07673567978 1522.49509250869 
4 494.021441082835 1522.49509250869 
5 483.11282988512 1522.49509250869 
6 399.062929150905 1522.49509250869 
7 336.65617821031 1522.49509250869 
8 338.902775804757 1522.49509250869 
9 295.654283154318 1522.49509250869 
10 239.863669707325 1522.49509250869 
11 243.954983830004 1522.49509250869 
12 188.880041593729 1522.49509250869 
13 198.177505988 1522.49509250869 
14 134.941743139888 1522.49509250869 
15 77.3275733444876 1522.49509250869 
16 67.4368378568507 1522.49509250869 
17 0 1522.49509250869 
18 0 1522.49509250869 
19 0 1522.49509250869 
20 0 1522.49509250869 
21 0 1522.49509250869 
22 0 1522.49509250869 
23 0 1522.49509250869 
24 0 1522.49509250869 
25 0 1522.49509250869 
26 0 1522.49509250869 
27 0 1522.49509250869 
28 0 1522.49509250869 
29 0 1522.49509250869 
30 0 1522.49509250869 
31 0 1522.49509250869 
32 0 1522.49509250869 
33 0 1522.49509250869 
34 0 1522.49509250869 
35 0 1522.49509250869 
36 0 1522.49509250869 
1 600.020900356901 1524.19271128181 
2 604.980160067468 1524.19271128181 
3 542.07673567978 1524.19271128181 
4 507.994047176273 1524.19271128181 
5 483.11282988512 1524.19271128181 
6 399.062929150905 1524.19271128181 
7 336.65617821031 1524.19271128181 
8 338.902775804757 1524.19271128181 
9 295.654283154318 1524.19271128181 
10 239.863669707325 1524.19271128181 
11 243.954983830004 1524.19271128181 
12 188.880041593729 1524.19271128181 
13 198.177505988 1524.19271128181 
14 134.941743139888 1524.19271128181 
15 77.3275733444876 1524.19271128181 
16 67.4368378568507 1524.19271128181 
17 0 1524.19271128181 
18 0 1524.19271128181 
19 0 1524.19271128181 
20 0 1524.19271128181 
21 0 1524.19271128181 
22 0 1524.19271128181 
23 0 1524.19271128181 
24 0 1524.19271128181 
25 0 1524.19271128181 
26 0 1524.19271128181 
27 0 1524.19271128181 
28 0 1524.19271128181 
29 0 1524.19271128181 
30 0 1524.19271128181 
31 0 1524.19271128181 
32 0 1524.19271128181 
33 0 1524.19271128181 
34 0 1524.19271128181 
35 0 1524.19271128181 
36 0 1524.19271128181 
1 600.020900356901 1526.24395292298 
2 604.980160067468 1526.24395292298 
3 542.07673567978 1526.24395292298 
4 530.41388957185 1526.24395292298 
5 483.11282988512 1526.24395292298 
6 399.062929150905 1526.24395292298 
7 336.65617821031 1526.24395292298 
8 338.902775804757 1526.24395292298 
9 295.654283154318 1526.24395292298 
10 239.863669707325 1526.24395292298 
11 243.954983830004 1526.24395292298 
12 188.880041593729 1526.24395292298 
13 198.177505988 1526.24395292298 
14 134.941743139888 1526.24395292298 
15 77.3275733444876 1526.24395292298 
16 67.4368378568507 1526.24395292298 
17 0 1526.24395292298 
18 0 1526.24395292298 
19 0 1526.24395292298 
20 0 1526.24395292298 
21 0 1526.24395292298 
22 0 1526.24395292298 
23 0 1526.24395292298 
24 0 1526.24395292298 
25 0 1526.24395292298 
26 0 1526.24395292298 
27 0 1526.24395292298 
28 0 1526.24395292298 
29 0 1526.24395292298 
30 0 1526.24395292298 
31 0 1526.24395292298 
32 0 1526.24395292298 
33 0 1526.24395292298 
34 0 1526.24395292298 
35 0 1526.24395292298 
36 0 1526.24395292298 
1 600.020900356901 1533.11156370077 
2 604.980160067468 1533.11156370077 
3 542.07673567978 1533.11156370077 
4 530.41388957185 1533.11156370077 
5 483.11282988512 1533.11156370077 
6 399.062929150905 1533.11156370077 
7 336.65617821031 1533.11156370077 
8 338.902775804757 1533.11156370077 
9 295.654283154318 1533.11156370077 
10 239.863669707325 1533.11156370077 
11 243.954983830004 1533.11156370077 
12 188.880041593729 1533.11156370077 
13 198.177505988 1533.11156370077 
14 134.941743139888 1533.11156370077 
15 77.3275733444876 1533.11156370077 
16 67.4368378568507 1533.11156370077 
17 0 1533.11156370077 
18 0 1533.11156370077 
19 0 1533.11156370077 
20 0 1533.11156370077 
21 0 1533.11156370077 
22 0 1533.11156370077 
23 0 1533.11156370077 
24 0 1533.11156370077 
25 0 1533.11156370077 
26 0 1533.11156370077 
27 0 1533.11156370077 
28 0 1533.11156370077 
29 0 1533.11156370077 
30 0 1533.11156370077 
31 0 1533.11156370077 
32 0 1533.11156370077 
33 0 1533.11156370077 
34 0 1533.11156370077 
35 0 1533.11156370077 
36 0 1533.11156370077 
1 600.020900356901 1537.29850424901 
2 604.980160067468 1537.29850424901 
3 542.07673567978 1537.29850424901 
4 530.41388957185 1537.29850424901 
5 483.11282988512 1537.29850424901 
6 399.062929150905 1537.29850424901 
7 336.65617821031 1537.29850424901 
8 338.902775804757 1537.29850424901 
9 295.654283154318 1537.29850424901 
10 239.863669707325 1537.29850424901 
11 243.954983830004 1537.29850424901 
12 188.880041593729 1537.29850424901 
13 198.177505988 1537.29850424901 
14 134.941743139888 1537.29850424901 
15 77.3275733444876 1537.29850424901 
16 67.4368378568507 1537.29850424901 
17 0 1537.29850424901 
18 0 1537.29850424901 
19 0 1537.29850424901 
20 0 1537.29850424901 
21 0 1537.29850424901 
22 0 1537.29850424901 
23 0 1537.29850424901 
24 0 1537.29850424901 
25 0 1537.29850424901 
26 0 1537.29850424901 
27 0 1537.29850424901 
28 0 1537.29850424901 
29 0 1537.29850424901 
30 0 1537.29850424901 
31 0 1537.29850424901 
32 0 1537.29850424901 
33 0 1537.29850424901 
34 0 1537.29850424901 
35 0 1537.29850424901 
36 0 1537.29850424901 
1 600.020900356901 1540.60350273108 
2 604.980160067468 1540.60350273108 
3 542.07673567978 1540.60350273108 
4 530.41388957185 1540.60350273108 
5 483.11282988512 1540.60350273108 
6 399.062929150905 1540.60350273108 
7 336.65617821031 1540.60350273108 
8 338.902775804757 1540.60350273108 
9 295.654283154318 1540.60350273108 
10 239.863669707325 1540.60350273108 
11 243.954983830004 1540.60350273108 
12 188.880041593729 1540.60350273108 
13 198.177505988 1540.60350273108 
14 134.941743139888 1540.60350273108 
15 77.3275733444876 1540.60350273108 
16 67.4368378568507 1540.60350273108 
17 0 1540.60350273108 
18 0 1540.60350273108 
19 0 1540.60350273108 
20 0 1540.60350273108 
21 0 1540.60350273108 
22 0 1540.60350273108 
23 0 1540.60350273108 
24 0 1540.60350273108 
25 0 1540.60350273108 
26 0 1540.60350273108 
27 0 1540.60350273108 
28 0 1540.60350273108 
29 0 1540.60350273108 
30 0 1540.60350273108 
31 0 1540.60350273108 
32 0 1540.60350273108 
33 0 1540.60350273108 
34 0 1540.60350273108 
35 0 1540.60350273108 
36 0 1540.60350273108 
1 600.020900356901 1542.60984665566 
2 604.980160067468 1542.60984665566 
3 542.07673567978 1542.60984665566 
4 530.41388957185 1542.60984665566 
5 483.11282988512 1542.60984665566 
6 399.062929150905 1542.60984665566 
7 336.65617821031 1542.60984665566 
8 338.902775804757 1542.60984665566 
9 295.654283154318 1542.60984665566 
10 239.863669707325 1542.60984665566 
11 243.954983830004 1542.60984665566 
12 188.880041593729 1542.60984665566 
13 198.177505988 1542.60984665566 
14 134.941743139888 1542.60984665566 
15 77.3275733444876 1542.60984665566 
16 67.4368378568507 1542.60984665566 
17 0 1542.60984665566 
18 0 1542.60984665566 
19 0 1542.60984665566 
20 0 1542.60984665566 
21 0 1542.60984665566 
22 0 1542.60984665566 
23 0 1542.60984665566 
24 0 1542.60984665566 
25 0 1542.60984665566 
26 0 1542.60984665566 
27 0 1542.60984665566 
28 0 1542.60984665566 
29 0 1542.60984665566 
30 0 1542.60984665566 
31 0 1542.60984665566 
32 0 1542.60984665566 
33 0 1542.60984665566 
34 0 1542.60984665566 
35 0 1542.60984665566 
36 0 1542.60984665566 
1 600.020900356901 1546.40181302555 
2 604.980160067468 1546.40181302555 
3 542.07673567978 1546.40181302555 
4 530.41388957185 1546.40181302555 
5 483.11282988512 1546.40181302555 
6 399.062929150905 1546.40181302555 
7 336.65617821031 1546.40181302555 
8 338.902775804757 1546.40181302555 
9 295.654283154318 1546.40181302555 
10 239.863669707325 1546.40181302555 
11 243.954983830004 1546.40181302555 
12 188.880041593729 1546.40181302555 
13 198.177505988 1546.40181302555 
14 134.941743139888 1546.40181302555 
15 77.3275733444876 1546.40181302555 
16 67.4368378568507 1546.40181302555 
17 0 1546.40181302555 
18 0 1546.40181302555 
19 0 1546.40181302555 
20 0 1546.40181302555 
21 0 1546.40181302555 
22 0 1546.40181302555 
23 0 1546.40181302555 
24 0 1546.40181302555 
25 0 1546.40181302555 
26 0 1546.40181302555 
27 0 1546.40181302555 
28 0 1546.40181302555 
29 0 1546.40181302555 
30 0 1546.40181302555 
31 0 1546.40181302555 
32 0 1546.40181302555 
33 0 1546.40181302555 
34 0 1546.40181302555 
35 0 1546.40181302555 
36 0 1546.40181302555 
1 600.020900356901 1550.53850336186 
2 604.980160067468 1550.53850336186 
3 542.07673567978 1550.53850336186 
4 530.41388957185 1550.53850336186 
5 483.11282988512 1550.53850336186 
6 399.062929150905 1550.53850336186 
7 336.65617821031 1550.53850336186 
8 338.902775804757 1550.53850336186 
9 295.654283154318 1550.53850336186 
10 239.863669707325 1550.53850336186 
11 243.954983830004 1550.53850336186 
12 188.880041593729 1550.53850336186 
13 198.177505988 1550.53850336186 
14 134.941743139888 1550.53850336186 
15 77.3275733444876 1550.53850336186 
16 67.4368378568507 1550.53850336186 
17 0 1550.53850336186 
18 0 1550.53850336186 
19 0 1550.53850336186 
20 0 1550.53850336186 
21 0 1550.53850336186 
22 0 1550.53850336186 
23 0 1550.53850336186 
24 0 1550.53850336186 
25 0 1550.53850336186 
26 0 1550.53850336186 
27 0 1550.53850336186 
28 0 1550.53850336186 
29 0 1550.53850336186 
30 0 1550.53850336186 
31 0 1550.53850336186 
32 0 1550.53850336186 
33 0 1550.53850336186 
34 0 1550.53850336186 
35 0 1550.53850336186 
36 0 1550.53850336186 
1 600.020900356901 1551.5050515269 
2 604.980160067468 1551.5050515269 
3 542.07673567978 1551.5050515269 
4 530.41388957185 1551.5050515269 
5 483.11282988512 1551.5050515269 
6 399.062929150905 1551.5050515269 
7 336.65617821031 1551.5050515269 
8 338.902775804757 1551.5050515269 
9 295.654283154318 1551.5050515269 
10 239.863669707325 1551.5050515269 
11 243.954983830004 1551.5050515269 
12 188.880041593729 1551.5050515269 
13 198.177505988 1551.5050515269 
14 134.941743139888 1551.5050515269 
15 77.3275733444876 1551.5050515269 
16 67.4368378568507 1551.5050515269 
17 0 1551.5050515269 
18 0 1551.5050515269 
19 0 1551.5050515269 
20 0 1551.5050515269 
21 0 1551.5050515269 
22 0 1551.5050515269 
23 0 1551.5050515269 
24 0 1551.5050515269 
25 0 1551.5050515269 
26 0 1551.5050515269 
27 0 1551.5050515269 
28 0 1551.5050515269 
29 0 1551.5050515269 
30 0 1551.5050515269 
31 0 1551.5050515269 
32 0 1551.5050515269 
33 0 1551.5050515269 
34 0 1551.5050515269 
35 0 1551.5050515269 
36 0 1551.5050515269 
1 600.020900356901 1552.72699881116 
2 604.980160067468 1552.72699881116 
3 542.07673567978 1552.72699881116 
4 530.41388957185 1552.72699881116 
5 483.11282988512 1552.72699881116 
6 399.062929150905 1552.72699881116 
7 340.340684598316 1552.72699881116 
8 338.902775804757 1552.72699881116 
9 295.654283154318 1552.72699881116 
10 239.863669707325 1552.72699881116 
11 243.954983830004 1552.72699881116 
12 188.880041593729 1552.72699881116 
13 198.177505988 1552.72699881116 
14 134.941743139888 1552.72699881116 
15 77.3275733444876 1552.72699881116 
16 67.4368378568507 1552.72699881116 
17 0 1552.72699881116 
18 0 1552.72699881116 
19 0 1552.72699881116 
20 0 1552.72699881116 
21 0 1552.72699881116 
22 0 1552.72699881116 
23 0 1552.72699881116 
24 0 1552.72699881116 
25 0 1552.72699881116 
26 0 1552.72699881116 
27 0 1552.72699881116 
28 0 1552.72699881116 
29 0 1552.72699881116 
30 0 1552.72699881116 
31 0 1552.72699881116 
32 0 1552.72699881116 
33 0 1552.72699881116 
34 0 1552.72699881116 
35 0 1552.72699881116 
36 0 1552.72699881116 
1 600.020900356901 1554.19271128181 
2 604.980160067468 1554.19271128181 
3 542.07673567978 1554.19271128181 
4 530.41388957185 1554.19271128181 
5 483.11282988512 1554.19271128181 
6 399.062929150905 1554.19271128181 
7 347.596532139327 1554.19271128181 
8 338.902775804757 1554.19271128181 
9 295.654283154318 1554.19271128181 
10 239.863669707325 1554.19271128181 
11 243.954983830004 1554.19271128181 
12 188.880041593729 1554.19271128181 
13 198.177505988 1554.19271128181 
14 134.941743139888 1554.19271128181 
15 77.3275733444876 1554.19271128181 
16 67.4368378568507 1554.19271128181 
17 0 1554.19271128181 
18 0 1554.19271128181 
19 0 1554.19271128181 
20 0 1554.19271128181 
21 0 1554.19271128181 
22 0 1554.19271128181 
23 0 1554.19271128181 
24 0 1554.19271128181 
25 0 1554.19271128181 
26 0 1554.19271128181 
27 0 1554.19271128181 
28 0 1554.19271128181 
29 0 1554.19271128181 
30 0 1554.19271128181 
31 0 1554.19271128181 
32 0 1554.19271128181 
33 0 1554.19271128181 
34 0 1554.19271128181 
35 0 1554.19271128181 
36 0 1554.19271128181 
1 600.020900356901 1558.79976931111 
2 604.980160067468 1558.79976931111 
3 542.07673567978 1558.79976931111 
4 530.41388957185 1558.79976931111 
5 483.11282988512 1558.79976931111 
6 399.062929150905 1558.79976931111 
7 390.547139956404 1558.79976931111 
8 338.902775804757 1558.79976931111 
9 295.654283154318 1558.79976931111 
10 239.863669707325 1558.79976931111 
11 243.954983830004 1558.79976931111 
12 188.880041593729 1558.79976931111 
13 198.177505988 1558.79976931111 
14 134.941743139888 1558.79976931111 
15 108.412012454191 1558.79976931111 
16 67.4368378568507 1558.79976931111 
17 0 1558.79976931111 
18 0 1558.79976931111 
19 0 1558.79976931111 
20 0 1558.79976931111 
21 0 1558.79976931111 
22 0 1558.79976931111 
23 0 1558.79976931111 
24 0 1558.79976931111 
25 0 1558.79976931111 
26 0 1558.79976931111 
27 0 1558.79976931111 
28 0 1558.79976931111 
29 0 1558.79976931111 
30 0 1558.79976931111 
31 0 1558.79976931111 
32 0 1558.79976931111 
33 0 1558.79976931111 
34 0 1558.79976931111 
35 0 1558.79976931111 
36 0 1558.79976931111 
1 600.020900356901 1561.5018492936 
2 604.980160067468 1561.5018492936 
3 542.07673567978 1561.5018492936 
4 530.41388957185 1561.5018492936 
5 483.11282988512 1561.5018492936 
6 399.062929150905 1561.5018492936 
7 390.547139956404 1561.5018492936 
8 338.902775804757 1561.5018492936 
9 295.654283154318 1561.5018492936 
10 239.863669707325 1561.5018492936 
11 243.954983830004 1561.5018492936 
12 188.880041593729 1561.5018492936 
13 198.177505988 1561.5018492936 
14 134.941743139888 1561.5018492936 
15 140.863219270043 1561.5018492936 
16 67.4368378568507 1561.5018492936 
17 0 1561.5018492936 
18 0 1561.5018492936 
19 0 1561.5018492936 
20 0 1561.5018492936 
21 0 1561.5018492936 
22 0 1561.5018492936 
23 0 1561.5018492936 
24 0 1561.5018492936 
25 0 1561.5018492936 
26 0 1561.5018492936 
27 0 1561.5018492936 
28 0 1561.5018492936 
29 0 1561.5018492936 
30 0 1561.5018492936 
31 0 1561.5018492936 
32 0 1561.5018492936 
33 0 1561.5018492936 
34 0 1561.5018492936 
35 0 1561.5018492936 
36 0 1561.5018492936 
1 600.020900356901 1562.98940807248 
2 604.980160067468 1562.98940807248 
3 542.07673567978 1562.98940807248 
4 530.41388957185 1562.98940807248 
5 483.11282988512 1562.98940807248 
6 399.062929150905 1562.98940807248 
7 390.547139956404 1562.98940807248 
8 338.902775804757 1562.98940807248 
9 295.654283154318 1562.98940807248 
10 239.863669707325 1562.98940807248 
11 243.954983830004 1562.98940807248 
12 188.880041593729 1562.98940807248 
13 198.177505988 1562.98940807248 
14 134.941743139888 1562.98940807248 
15 140.863219270043 1562.98940807248 
16 67.4368378568507 1562.98940807248 
17 0 1562.98940807248 
18 0 1562.98940807248 
19 0 1562.98940807248 
20 0 1562.98940807248 
21 0 1562.98940807248 
22 0 1562.98940807248 
23 0 1562.98940807248 
24 0 1562.98940807248 
25 0 1562.98940807248 
26 0 1562.98940807248 
27 0 1562.98940807248 
28 0 1562.98940807248 
29 0 1562.98940807248 
30 0 1562.98940807248 
31 0 1562.98940807248 
32 0 1562.98940807248 
33 0 1562.98940807248 
34 0 1562.98940807248 
35 0 1562.98940807248 
36 0 1562.98940807248 
1 600.020900356901 1564.29210013707 
2 604.980160067468 1564.29210013707 
3 542.07673567978 1564.29210013707 
4 530.41388957185 1564.29210013707 
5 483.11282988512 1564.29210013707 
6 399.062929150905 1564.29210013707 
7 390.547139956404 1564.29210013707 
8 338.902775804757 1564.29210013707 
9 295.654283154318 1564.29210013707 
10 239.863669707325 1564.29210013707 
11 243.954983830004 1564.29210013707 
12 188.880041593729 1564.29210013707 
13 198.177505988 1564.29210013707 
14 134.941743139888 1564.29210013707 
15 140.863219270043 1564.29210013707 
16 67.4368378568507 1564.29210013707 
17 0 1564.29210013707 
18 0 1564.29210013707 
19 0 1564.29210013707 
20 0 1564.29210013707 
21 0 1564.29210013707 
22 0 1564.29210013707 
23 0 1564.29210013707 
24 0 1564.29210013707 
25 0 1564.29210013707 
26 0 1564.29210013707 
27 0 1564.29210013707 
28 0 1564.29210013707 
29 0 1564.29210013707 
30 0 1564.29210013707 
31 0 1564.29210013707 
32 0 1564.29210013707 
33 0 1564.29210013707 
34 0 1564.29210013707 
35 0 1564.29210013707 
36 0 1564.29210013707 
1 600.020900356901 1566.00281926424 
2 604.980160067468 1566.00281926424 
3 542.07673567978 1566.00281926424 
4 530.41388957185 1566.00281926424 
5 483.11282988512 1566.00281926424 
6 399.062929150905 1566.00281926424 
7 390.547139956404 1566.00281926424 
8 338.902775804757 1566.00281926424 
9 295.654283154318 1566.00281926424 
10 239.863669707325 1566.00281926424 
11 243.954983830004 1566.00281926424 
12 188.880041593729 1566.00281926424 
13 198.177505988 1566.00281926424 
14 134.941743139888 1566.00281926424 
15 140.863219270043 1566.00281926424 
16 67.4368378568507 1566.00281926424 
17 0 1566.00281926424 
18 0 1566.00281926424 
19 0 1566.00281926424 
20 0 1566.00281926424 
21 0 1566.00281926424 
22 0 1566.00281926424 
23 0 1566.00281926424 
24 0 1566.00281926424 
25 0 1566.00281926424 
26 0 1566.00281926424 
27 0 1566.00281926424 
28 0 1566.00281926424 
29 0 1566.00281926424 
30 0 1566.00281926424 
31 0 1566.00281926424 
32 0 1566.00281926424 
33 0 1566.00281926424 
34 0 1566.00281926424 
35 0 1566.00281926424 
36 0 1566.00281926424 
1 600.020900356901 1567.90048786149 
2 604.980160067468 1567.90048786149 
3 542.07673567978 1567.90048786149 
4 530.41388957185 1567.90048786149 
5 483.11282988512 1567.90048786149 
6 399.062929150905 1567.90048786149 
7 390.547139956404 1567.90048786149 
8 338.902775804757 1567.90048786149 
9 295.654283154318 1567.90048786149 
10 239.863669707325 1567.90048786149 
11 243.954983830004 1567.90048786149 
12 188.880041593729 1567.90048786149 
13 198.177505988 1567.90048786149 
14 134.941743139888 1567.90048786149 
15 140.863219270043 1567.90048786149 
16 67.4368378568507 1567.90048786149 
17 0 1567.90048786149 
18 0 1567.90048786149 
19 0 1567.90048786149 
20 0 1567.90048786149 
21 0 1567.90048786149 
22 0 1567.90048786149 
23 0 1567.90048786149 
24 0 1567.90048786149 
25 0 1567.90048786149 
26 0 1567.90048786149 
27 0 1567.90048786149 
28 0 1567.90048786149 
29 0 1567.90048786149 
30 0 1567.90048786149 
31 0 1567.90048786149 
32 0 1567.90048786149 
33 0 1567.90048786149 
34 0 1567.90048786149 
35 0 1567.90048786149 
36 0 1567.90048786149 
1 600.020900356901 1568.11156370077 
2 604.980160067468 1568.11156370077 
3 542.07673567978 1568.11156370077 
4 530.41388957185 1568.11156370077 
5 483.11282988512 1568.11156370077 
6 399.062929150905 1568.11156370077 
7 390.547139956404 1568.11156370077 
8 338.902775804757 1568.11156370077 
9 295.654283154318 1568.11156370077 
10 239.863669707325 1568.11156370077 
11 243.954983830004 1568.11156370077 
12 188.880041593729 1568.11156370077 
13 198.177505988 1568.11156370077 
14 134.941743139888 1568.11156370077 
15 140.863219270043 1568.11156370077 
16 67.4368378568507 1568.11156370077 
17 0 1568.11156370077 
18 0 1568.11156370077 
19 0 1568.11156370077 
20 0 1568.11156370077 
21 0 1568.11156370077 
22 0 1568.11156370077 
23 0 1568.11156370077 
24 0 1568.11156370077 
25 0 1568.11156370077 
26 0 1568.11156370077 
27 0 1568.11156370077 
28 0 1568.11156370077 
29 0 1568.11156370077 
30 0 1568.11156370077 
31 0 1568.11156370077 
32 0 1568.11156370077 
33 0 1568.11156370077 
34 0 1568.11156370077 
35 0 1568.11156370077 
36 0 1568.11156370077 
1 606.97120321337 1569.68599043669 
2 604.980160067468 1569.68599043669 
3 542.07673567978 1569.68599043669 
4 530.41388957185 1569.68599043669 
5 483.11282988512 1569.68599043669 
6 399.062929150905 1569.68599043669 
7 390.547139956404 1569.68599043669 
8 338.902775804757 1569.68599043669 
9 295.654283154318 1569.68599043669 
10 239.863669707325 1569.68599043669 
11 243.954983830004 1569.68599043669 
12 188.880041593729 1569.68599043669 
13 198.177505988 1569.68599043669 
14 134.941743139888 1569.68599043669 
15 140.863219270043 1569.68599043669 
16 67.4368378568507 1569.68599043669 
17 0 1569.68599043669 
18 0 1569.68599043669 
19 0 1569.68599043669 
20 0 1569.68599043669 
21 0 1569.68599043669 
22 0 1569.68599043669 
23 0 1569.68599043669 
24 0 1569.68599043669 
25 0 1569.68599043669 
26 0 1569.68599043669 
27 0 1569.68599043669 
28 0 1569.68599043669 
29 0 1569.68599043669 
30 0 1569.68599043669 
31 0 1569.68599043669 
32 0 1569.68599043669 
33 0 1569.68599043669 
34 0 1569.68599043669 
35 0 1569.68599043669 
36 0 1569.68599043669 
1 612.667755905848 1570.60350273108 
2 604.980160067468 1570.60350273108 
3 542.07673567978 1570.60350273108 
4 530.41388957185 1570.60350273108 
5 483.11282988512 1570.60350273108 
6 399.062929150905 1570.60350273108 
7 390.547139956404 1570.60350273108 
8 338.902775804757 1570.60350273108 
9 295.654283154318 1570.60350273108 
10 239.863669707325 1570.60350273108 
11 243.954983830004 1570.60350273108 
12 188.880041593729 1570.60350273108 
13 198.177505988 1570.60350273108 
14 134.941743139888 1570.60350273108 
15 140.863219270043 1570.60350273108 
16 67.4368378568507 1570.60350273108 
17 0 1570.60350273108 
18 0 1570.60350273108 
19 0 1570.60350273108 
20 0 1570.60350273108 
21 0 1570.60350273108 
22 0 1570.60350273108 
23 0 1570.60350273108 
24 0 1570.60350273108 
25 0 1570.60350273108 
26 0 1570.60350273108 
27 0 1570.60350273108 
28 0 1570.60350273108 
29 0 1570.60350273108 
30 0 1570.60350273108 
31 0 1570.60350273108 
32 0 1570.60350273108 
33 0 1570.60350273108 
34 0 1570.60350273108 
35 0 1570.60350273108 
36 0 1570.60350273108 
1 621.436898637976 1571.74378776553 
2 604.980160067468 1571.74378776553 
3 542.07673567978 1571.74378776553 
4 530.41388957185 1571.74378776553 
5 483.11282988512 1571.74378776553 
6 399.999109121943 1571.74378776553 
7 390.547139956404 1571.74378776553 
8 338.902775804757 1571.74378776553 
9 295.654283154318 1571.74378776553 
10 239.863669707325 1571.74378776553 
11 243.954983830004 1571.74378776553 
12 188.880041593729 1571.74378776553 
13 198.177505988 1571.74378776553 
14 134.941743139888 1571.74378776553 
15 140.863219270043 1571.74378776553 
16 67.4368378568507 1571.74378776553 
17 0 1571.74378776553 
18 0 1571.74378776553 
19 0 1571.74378776553 
20 0 1571.74378776553 
21 0 1571.74378776553 
22 0 1571.74378776553 
23 0 1571.74378776553 
24 0 1571.74378776553 
25 0 1571.74378776553 
26 0 1571.74378776553 
27 0 1571.74378776553 
28 0 1571.74378776553 
29 0 1571.74378776553 
30 0 1571.74378776553 
31 0 1571.74378776553 
32 0 1571.74378776553 
33 0 1571.74378776553 
34 0 1571.74378776553 
35 0 1571.74378776553 
36 0 1571.74378776553 
1 632.41251873514 1572.9169035642 
2 604.980160067468 1572.9169035642 
3 542.07673567978 1572.9169035642 
4 530.41388957185 1572.9169035642 
5 483.11282988512 1572.9169035642 
6 402.91624200945 1572.9169035642 
7 390.547139956404 1572.9169035642 
8 338.902775804757 1572.9169035642 
9 295.654283154318 1572.9169035642 
10 239.863669707325 1572.9169035642 
11 243.954983830004 1572.9169035642 
12 188.880041593729 1572.9169035642 
13 198.177505988 1572.9169035642 
14 134.941743139888 1572.9169035642 
15 140.863219270043 1572.9169035642 
16 67.4368378568507 1572.9169035642 
17 0 1572.9169035642 
18 0 1572.9169035642 
19 0 1572.9169035642 
20 0 1572.9169035642 
21 0 1572.9169035642 
22 0 1572.9169035642 
23 0 1572.9169035642 
24 0 1572.9169035642 
25 0 1572.9169035642 
26 0 1572.9169035642 
27 0 1572.9169035642 
28 0 1572.9169035642 
29 0 1572.9169035642 
30 0 1572.9169035642 
31 0 1572.9169035642 
32 0 1572.9169035642 
33 0 1572.9169035642 
34 0 1572.9169035642 
35 0 1572.9169035642 
36 0 1572.9169035642 
1 649.661753174776 1574.44342562128 
2 604.980160067468 1574.44342562128 
3 542.07673567978 1574.44342562128 
4 530.41388957185 1574.44342562128 
5 483.11282988512 1574.44342562128 
6 409.679334768794 1574.44342562128 
7 390.547139956404 1574.44342562128 
8 338.902775804757 1574.44342562128 
9 295.654283154318 1574.44342562128 
10 239.863669707325 1574.44342562128 
11 243.954983830004 1574.44342562128 
12 188.880041593729 1574.44342562128 
13 198.177505988 1574.44342562128 
14 134.941743139888 1574.44342562128 
15 140.863219270043 1574.44342562128 
16 67.4368378568507 1574.44342562128 
17 0 1574.44342562128 
18 0 1574.44342562128 
19 0 1574.44342562128 
20 0 1574.44342562128 
21 0 1574.44342562128 
22 0 1574.44342562128 
23 0 1574.44342562128 
24 0 1574.44342562128 
25 0 1574.44342562128 
26 0 1574.44342562128 
27 0 1574.44342562128 
28 0 1574.44342562128 
29 0 1574.44342562128 
30 0 1574.44342562128 
31 0 1574.44342562128 
32 0 1574.44342562128 
33 0 1574.44342562128 
34 0 1574.44342562128 
35 0 1574.44342562128 
36 0 1574.44342562128 
1 649.661753174776 1576.02922251963 
2 604.980160067468 1576.02922251963 
3 542.07673567978 1576.02922251963 
4 530.41388957185 1576.02922251963 
5 483.11282988512 1576.02922251963 
6 420.258602512094 1576.02922251963 
7 390.547139956404 1576.02922251963 
8 338.902775804757 1576.02922251963 
9 295.654283154318 1576.02922251963 
10 239.863669707325 1576.02922251963 
11 243.954983830004 1576.02922251963 
12 188.880041593729 1576.02922251963 
13 198.177505988 1576.02922251963 
14 134.941743139888 1576.02922251963 
15 140.863219270043 1576.02922251963 
16 67.4368378568507 1576.02922251963 
17 0 1576.02922251963 
18 0 1576.02922251963 
19 0 1576.02922251963 
20 0 1576.02922251963 
21 0 1576.02922251963 
22 0 1576.02922251963 
23 0 1576.02922251963 
24 0 1576.02922251963 
25 0 1576.02922251963 
26 0 1576.02922251963 
27 0 1576.02922251963 
28 0 1576.02922251963 
29 0 1576.02922251963 
30 0 1576.02922251963 
31 0 1576.02922251963 
32 0 1576.02922251963 
33 0 1576.02922251963 
34 0 1576.02922251963 
35 0 1576.02922251963 
36 0 1576.02922251963 
1 649.661753174776 1578.08314849114 
2 604.980160067468 1578.08314849114 
3 542.07673567978 1578.08314849114 
4 530.41388957185 1578.08314849114 
5 483.11282988512 1578.08314849114 
6 439.343401651985 1578.08314849114 
7 390.547139956404 1578.08314849114 
8 338.902775804757 1578.08314849114 
9 295.654283154318 1578.08314849114 
10 239.863669707325 1578.08314849114 
11 243.954983830004 1578.08314849114 
12 188.880041593729 1578.08314849114 
13 198.177505988 1578.08314849114 
14 134.941743139888 1578.08314849114 
15 140.863219270043 1578.08314849114 
16 67.4368378568507 1578.08314849114 
17 0 1578.08314849114 
18 0 1578.08314849114 
19 0 1578.08314849114 
20 0 1578.08314849114 
21 0 1578.08314849114 
22 0 1578.08314849114 
23 0 1578.08314849114 
24 0 1578.08314849114 
25 0 1578.08314849114 
26 0 1578.08314849114 
27 0 1578.08314849114 
28 0 1578.08314849114 
29 0 1578.08314849114 
30 0 1578.08314849114 
31 0 1578.08314849114 
32 0 1578.08314849114 
33 0 1578.08314849114 
34 0 1578.08314849114 
35 0 1578.08314849114 
36 0 1578.08314849114 
1 649.661753174776 1579.37392198655 
2 604.980160067468 1579.37392198655 
3 542.07673567978 1579.37392198655 
4 530.41388957185 1579.37392198655 
5 483.11282988512 1579.37392198655 
6 454.445511970964 1579.37392198655 
7 390.547139956404 1579.37392198655 
8 338.902775804757 1579.37392198655 
9 295.654283154318 1579.37392198655 
10 239.863669707325 1579.37392198655 
11 243.954983830004 1579.37392198655 
12 188.880041593729 1579.37392198655 
13 198.177505988 1579.37392198655 
14 134.941743139888 1579.37392198655 
15 140.863219270043 1579.37392198655 
16 67.4368378568507 1579.37392198655 
17 0 1579.37392198655 
18 0 1579.37392198655 
19 0 1579.37392198655 
20 0 1579.37392198655 
21 0 1579.37392198655 
22 0 1579.37392198655 
23 0 1579.37392198655 
24 0 1579.37392198655 
25 0 1579.37392198655 
26 0 1579.37392198655 
27 0 1579.37392198655 
28 0 1579.37392198655 
29 0 1579.37392198655 
30 0 1579.37392198655 
31 0 1579.37392198655 
32 0 1579.37392198655 
33 0 1579.37392198655 
34 0 1579.37392198655 
35 0 1579.37392198655 
36 0 1579.37392198655 
1 649.661753174776 1580.53850336186 
2 604.980160067468 1580.53850336186 
3 542.07673567978 1580.53850336186 
4 530.41388957185 1580.53850336186 
5 483.11282988512 1580.53850336186 
6 470.129980175043 1580.53850336186 
7 390.547139956404 1580.53850336186 
8 338.902775804757 1580.53850336186 
9 295.654283154318 1580.53850336186 
10 239.863669707325 1580.53850336186 
11 243.954983830004 1580.53850336186 
12 188.880041593729 1580.53850336186 
13 198.177505988 1580.53850336186 
14 134.941743139888 1580.53850336186 
15 140.863219270043 1580.53850336186 
16 67.4368378568507 1580.53850336186 
17 0 1580.53850336186 
18 0 1580.53850336186 
19 0 1580.53850336186 
20 0 1580.53850336186 
21 0 1580.53850336186 
22 0 1580.53850336186 
23 0 1580.53850336186 
24 0 1580.53850336186 
25 0 1580.53850336186 
26 0 1580.53850336186 
27 0 1580.53850336186 
28 0 1580.53850336186 
29 0 1580.53850336186 
30 0 1580.53850336186 
31 0 1580.53850336186 
32 0 1580.53850336186 
33 0 1580.53850336186 
34 0 1580.53850336186 
35 0 1580.53850336186 
36 0 1580.53850336186 
1 649.661753174776 1582.23040776003 
2 604.980160067468 1582.23040776003 
3 542.07673567978 1582.23040776003 
4 530.41388957185 1582.23040776003 
5 483.11282988512 1582.23040776003 
6 470.129980175043 1582.23040776003 
7 390.547139956404 1582.23040776003 
8 338.902775804757 1582.23040776003 
9 295.654283154318 1582.23040776003 
10 241.924699367543 1582.23040776003 
11 243.954983830004 1582.23040776003 
12 188.880041593729 1582.23040776003 
13 198.177505988 1582.23040776003 
14 134.941743139888 1582.23040776003 
15 140.863219270043 1582.23040776003 
16 67.4368378568507 1582.23040776003 
17 0 1582.23040776003 
18 0 1582.23040776003 
19 0 1582.23040776003 
20 0 1582.23040776003 
21 0 1582.23040776003 
22 0 1582.23040776003 
23 0 1582.23040776003 
24 0 1582.23040776003 
25 0 1582.23040776003 
26 0 1582.23040776003 
27 0 1582.23040776003 
28 0 1582.23040776003 
29 0 1582.23040776003 
30 0 1582.23040776003 
31 0 1582.23040776003 
32 0 1582.23040776003 
33 0 1582.23040776003 
34 0 1582.23040776003 
35 0 1582.23040776003 
36 0 1582.23040776003 
1 649.661753174776 1583.31351001795 
2 604.980160067468 1583.31351001795 
3 542.07673567978 1583.31351001795 
4 530.41388957185 1583.31351001795 
5 483.11282988512 1583.31351001795 
6 470.129980175043 1583.31351001795 
7 390.547139956404 1583.31351001795 
8 338.902775804757 1583.31351001795 
9 295.654283154318 1583.31351001795 
10 245.408147134331 1583.31351001795 
11 243.954983830004 1583.31351001795 
12 188.880041593729 1583.31351001795 
13 198.177505988 1583.31351001795 
14 134.941743139888 1583.31351001795 
15 140.863219270043 1583.31351001795 
16 67.4368378568507 1583.31351001795 
17 0 1583.31351001795 
18 0 1583.31351001795 
19 0 1583.31351001795 
20 0 1583.31351001795 
21 0 1583.31351001795 
22 0 1583.31351001795 
23 0 1583.31351001795 
24 0 1583.31351001795 
25 0 1583.31351001795 
26 0 1583.31351001795 
27 0 1583.31351001795 
28 0 1583.31351001795 
29 0 1583.31351001795 
30 0 1583.31351001795 
31 0 1583.31351001795 
32 0 1583.31351001795 
33 0 1583.31351001795 
34 0 1583.31351001795 
35 0 1583.31351001795 
36 0 1583.31351001795 
1 649.661753174776 1585.2928548246 
2 604.980160067468 1585.2928548246 
3 542.07673567978 1585.2928548246 
4 530.41388957185 1585.2928548246 
5 483.11282988512 1585.2928548246 
6 470.129980175043 1585.2928548246 
7 390.547139956404 1585.2928548246 
8 338.902775804757 1585.2928548246 
9 295.654283154318 1585.2928548246 
10 256.138448766521 1585.2928548246 
11 243.954983830004 1585.2928548246 
12 188.880041593729 1585.2928548246 
13 198.177505988 1585.2928548246 
14 134.941743139888 1585.2928548246 
15 140.863219270043 1585.2928548246 
16 67.4368378568507 1585.2928548246 
17 0 1585.2928548246 
18 0 1585.2928548246 
19 0 1585.2928548246 
20 0 1585.2928548246 
21 0 1585.2928548246 
22 0 1585.2928548246 
23 0 1585.2928548246 
24 0 1585.2928548246 
25 0 1585.2928548246 
26 0 1585.2928548246 
27 0 1585.2928548246 
28 0 1585.2928548246 
29 0 1585.2928548246 
30 0 1585.2928548246 
31 0 1585.2928548246 
32 0 1585.2928548246 
33 0 1585.2928548246 
34 0 1585.2928548246 
35 0 1585.2928548246 
36 0 1585.2928548246 
1 649.661753174776 1586.75377268039 
2 604.980160067468 1586.75377268039 
3 542.07673567978 1586.75377268039 
4 530.41388957185 1586.75377268039 
5 483.11282988512 1586.75377268039 
6 470.129980175043 1586.75377268039 
7 390.547139956404 1586.75377268039 
8 338.902775804757 1586.75377268039 
9 295.654283154318 1586.75377268039 
10 267.676963909955 1586.75377268039 
11 243.954983830004 1586.75377268039 
12 188.880041593729 1586.75377268039 
13 198.177505988 1586.75377268039 
14 134.941743139888 1586.75377268039 
15 140.863219270043 1586.75377268039 
16 67.4368378568507 1586.75377268039 
17 0 1586.75377268039 
18 0 1586.75377268039 
19 0 1586.75377268039 
20 0 1586.75377268039 
21 0 1586.75377268039 
22 0 1586.75377268039 
23 0 1586.75377268039 
24 0 1586.75377268039 
25 0 1586.75377268039 
26 0 1586.75377268039 
27 0 1586.75377268039 
28 0 1586.75377268039 
29 0 1586.75377268039 
30 0 1586.75377268039 
31 0 1586.75377268039 
32 0 1586.75377268039 
33 0 1586.75377268039 
34 0 1586.75377268039 
35 0 1586.75377268039 
36 0 1586.75377268039 
1 649.661753174776 1588.37251106013 
2 604.980160067468 1588.37251106013 
3 542.07673567978 1588.37251106013 
4 530.41388957185 1588.37251106013 
5 483.11282988512 1588.37251106013 
6 470.129980175043 1588.37251106013 
7 390.547139956404 1588.37251106013 
8 338.902775804757 1588.37251106013 
9 295.654283154318 1588.37251106013 
10 284.051279212278 1588.37251106013 
11 243.954983830004 1588.37251106013 
12 188.880041593729 1588.37251106013 
13 198.177505988 1588.37251106013 
14 134.941743139888 1588.37251106013 
15 140.863219270043 1588.37251106013 
16 67.4368378568507 1588.37251106013 
17 0 1588.37251106013 
18 0 1588.37251106013 
19 0 1588.37251106013 
20 0 1588.37251106013 
21 0 1588.37251106013 
22 0 1588.37251106013 
23 0 1588.37251106013 
24 0 1588.37251106013 
25 0 1588.37251106013 
26 0 1588.37251106013 
27 0 1588.37251106013 
28 0 1588.37251106013 
29 0 1588.37251106013 
30 0 1588.37251106013 
31 0 1588.37251106013 
32 0 1588.37251106013 
33 0 1588.37251106013 
34 0 1588.37251106013 
35 0 1588.37251106013 
36 0 1588.37251106013 
1 649.661753174776 1590.23901580418 
2 604.980160067468 1590.23901580418 
3 542.07673567978 1590.23901580418 
4 530.41388957185 1590.23901580418 
5 483.11282988512 1590.23901580418 
6 470.129980175043 1590.23901580418 
7 390.547139956404 1590.23901580418 
8 338.902775804757 1590.23901580418 
9 295.654283154318 1590.23901580418 
10 284.051279212278 1590.23901580418 
11 243.954983830004 1590.23901580418 
12 188.880041593729 1590.23901580418 
13 198.177505988 1590.23901580418 
14 134.941743139888 1590.23901580418 
15 140.863219270043 1590.23901580418 
16 67.4368378568507 1590.23901580418 
17 0 1590.23901580418 
18 0 1590.23901580418 
19 0 1590.23901580418 
20 0 1590.23901580418 
21 0 1590.23901580418 
22 0 1590.23901580418 
23 0 1590.23901580418 
24 0 1590.23901580418 
25 0 1590.23901580418 
26 0 1590.23901580418 
27 0 1590.23901580418 
28 0 1590.23901580418 
29 0 1590.23901580418 
30 0 1590.23901580418 
31 0 1590.23901580418 
32 0 1590.23901580418 
33 0 1590.23901580418 
34 0 1590.23901580418 
35 0 1590.23901580418 
36 0 1590.23901580418 
1 649.661753174776 1594.75430621895 
2 604.980160067468 1594.75430621895 
3 542.07673567978 1594.75430621895 
4 530.41388957185 1594.75430621895 
5 483.11282988512 1594.75430621895 
6 470.129980175043 1594.75430621895 
7 390.547139956404 1594.75430621895 
8 338.902775804757 1594.75430621895 
9 295.654283154318 1594.75430621895 
10 284.051279212278 1594.75430621895 
11 243.954983830004 1594.75430621895 
12 188.880041593729 1594.75430621895 
13 198.177505988 1594.75430621895 
14 134.941743139888 1594.75430621895 
15 140.863219270043 1594.75430621895 
16 67.4368378568507 1594.75430621895 
17 0 1594.75430621895 
18 0 1594.75430621895 
19 0 1594.75430621895 
20 0 1594.75430621895 
21 0 1594.75430621895 
22 0 1594.75430621895 
23 0 1594.75430621895 
24 0 1594.75430621895 
25 0 1594.75430621895 
26 0 1594.75430621895 
27 0 1594.75430621895 
28 0 1594.75430621895 
29 0 1594.75430621895 
30 0 1594.75430621895 
31 0 1594.75430621895 
32 0 1594.75430621895 
33 0 1594.75430621895 
34 0 1594.75430621895 
35 0 1594.75430621895 
36 0 1594.75430621895 
1 649.661753174776 1599.68007758052 
2 604.980160067468 1599.68007758052 
3 542.07673567978 1599.68007758052 
4 530.41388957185 1599.68007758052 
5 483.11282988512 1599.68007758052 
6 470.129980175043 1599.68007758052 
7 390.547139956404 1599.68007758052 
8 338.902775804757 1599.68007758052 
9 295.654283154318 1599.68007758052 
10 284.051279212278 1599.68007758052 
11 243.954983830004 1599.68007758052 
12 188.880041593729 1599.68007758052 
13 198.177505988 1599.68007758052 
14 134.941743139888 1599.68007758052 
15 140.863219270043 1599.68007758052 
16 67.4368378568507 1599.68007758052 
17 0 1599.68007758052 
18 0 1599.68007758052 
19 0 1599.68007758052 
20 0 1599.68007758052 
21 0 1599.68007758052 
22 0 1599.68007758052 
23 0 1599.68007758052 
24 0 1599.68007758052 
25 0 1599.68007758052 
26 0 1599.68007758052 
27 0 1599.68007758052 
28 0 1599.68007758052 
29 0 1599.68007758052 
30 0 1599.68007758052 
31 0 1599.68007758052 
32 0 1599.68007758052 
33 0 1599.68007758052 
34 0 1599.68007758052 
35 0 1599.68007758052 
36 0 1599.68007758052 
1 649.661753174776 1600 
2 604.980160067468 1600 
3 542.07673567978 1600 
4 530.41388957185 1600 
5 483.11282988512 1600 
6 470.129980175043 1600 
7 390.547139956404 1600 
8 338.902775804757 1600 
9 295.654283154318 1600 
10 284.051279212278 1600 
11 243.954983830004 1600 
12 188.880041593729 1600 
13 198.177505988 1600 
14 134.941743139888 1600 
15 140.863219270043 1600 
16 67.4368378568507 1600 
17 0 1600 
18 0 1600 
19 0 1600 
20 0 1600 
21 0 1600 
22 0 1600 
23 0 1600 
24 0 1600 
25 0 1600 
26 0 1600 
27 0 1600 
28 0 1600 
29 0 1600 
30 0 1600 
31 0 1600 
32 0 1600 
33 0 1600 
34 0 1600 
35 0 1600 
36 0 1600 
1 649.661753174776 1607.9169035642 
2 604.980160067468 1607.9169035642 
3 542.07673567978 1607.9169035642 
4 530.41388957185 1607.9169035642 
5 483.11282988512 1607.9169035642 
6 470.129980175043 1607.9169035642 
7 390.547139956404 1607.9169035642 
8 338.902775804757 1607.9169035642 
9 295.654283154318 1607.9169035642 
10 284.051279212278 1607.9169035642 
11 243.954983830004 1607.9169035642 
12 188.880041593729 1607.9169035642 
13 198.177505988 1607.9169035642 
14 134.941743139888 1607.9169035642 
15 140.863219270043 1607.9169035642 
16 67.4368378568507 1607.9169035642 
17 45.1277006722358 1607.9169035642 
18 0 1607.9169035642 
19 0 1607.9169035642 
20 0 1607.9169035642 
21 0 1607.9169035642 
22 0 1607.9169035642 
23 0 1607.9169035642 
24 0 1607.9169035642 
25 0 1607.9169035642 
26 0 1607.9169035642 
27 0 1607.9169035642 
28 0 1607.9169035642 
29 0 1607.9169035642 
30 0 1607.9169035642 
31 0 1607.9169035642 
32 0 1607.9169035642 
33 0 1607.9169035642 
34 0 1607.9169035642 
35 0 1607.9169035642 
36 0 1607.9169035642 
1 649.661753174776 1608.08314849114 
2 604.980160067468 1608.08314849114 
3 542.07673567978 1608.08314849114 
4 530.41388957185 1608.08314849114 
5 483.497209203746 1608.08314849114 
6 470.129980175043 1608.08314849114 
7 390.547139956404 1608.08314849114 
8 338.902775804757 1608.08314849114 
9 295.654283154318 1608.08314849114 
10 284.051279212278 1608.08314849114 
11 243.954983830004 1608.08314849114 
12 188.880041593729 1608.08314849114 
13 198.177505988 1608.08314849114 
14 134.941743139888 1608.08314849114 
15 140.863219270043 1608.08314849114 
16 67.4368378568507 1608.08314849114 
17 47.0428484614727 1608.08314849114 
18 0 1608.08314849114 
19 0 1608.08314849114 
20 0 1608.08314849114 
21 0 1608.08314849114 
22 0 1608.08314849114 
23 0 1608.08314849114 
24 0 1608.08314849114 
25 0 1608.08314849114 
26 0 1608.08314849114 
27 0 1608.08314849114 
28 0 1608.08314849114 
29 0 1608.08314849114 
30 0 1608.08314849114 
31 0 1608.08314849114 
32 0 1608.08314849114 
33 0 1608.08314849114 
34 0 1608.08314849114 
35 0 1608.08314849114 
36 0 1608.08314849114 
1 649.661753174776 1609.70047297276 
2 604.980160067468 1609.70047297276 
3 548.861751246684 1609.70047297276 
4 530.41388957185 1609.70047297276 
5 489.313587705264 1609.70047297276 
6 470.129980175043 1609.70047297276 
7 390.547139956404 1609.70047297276 
8 338.902775804757 1609.70047297276 
9 295.654283154318 1609.70047297276 
10 284.051279212278 1609.70047297276 
11 243.954983830004 1609.70047297276 
12 188.880041593729 1609.70047297276 
13 198.177505988 1609.70047297276 
14 134.941743139888 1609.70047297276 
15 140.863219270043 1609.70047297276 
16 67.4368378568507 1609.70047297276 
17 67.7514066445264 1609.70047297276 
18 0 1609.70047297276 
19 0 1609.70047297276 
20 0 1609.70047297276 
21 0 1609.70047297276 
22 0 1609.70047297276 
23 0 1609.70047297276 
24 0 1609.70047297276 
25 0 1609.70047297276 
26 0 1609.70047297276 
27 0 1609.70047297276 
28 0 1609.70047297276 
29 0 1609.70047297276 
30 0 1609.70047297276 
31 0 1609.70047297276 
32 0 1609.70047297276 
33 0 1609.70047297276 
34 0 1609.70047297276 
35 0 1609.70047297276 
36 0 1609.70047297276 
1 649.661753174776 1615.38861811871 
2 604.980160067468 1615.38861811871 
3 602.644005241893 1615.38861811871 
4 530.41388957185 1615.38861811871 
5 539.689136191285 1615.38861811871 
6 470.129980175043 1615.38861811871 
7 390.547139956404 1615.38861811871 
8 338.902775804757 1615.38861811871 
9 295.654283154318 1615.38861811871 
10 284.051279212278 1615.38861811871 
11 243.954983830004 1615.38861811871 
12 188.880041593729 1615.38861811871 
13 198.177505988 1615.38861811871 
14 134.941743139888 1615.38861811871 
15 140.863219270043 1615.38861811871 
16 67.4368378568507 1615.38861811871 
17 67.7514066445264 1615.38861811871 
18 0 1615.38861811871 
19 0 1615.38861811871 
20 0 1615.38861811871 
21 0 1615.38861811871 
22 0 1615.38861811871 
23 0 1615.38861811871 
24 0 1615.38861811871 
25 0 1615.38861811871 
26 0 1615.38861811871 
27 0 1615.38861811871 
28 0 1615.38861811871 
29 0 1615.38861811871 
30 0 1615.38861811871 
31 0 1615.38861811871 
32 0 1615.38861811871 
33 0 1615.38861811871 
34 0 1615.38861811871 
35 0 1615.38861811871 
36 0 1615.38861811871 
1 649.661753174776 1616.75377268039 
2 604.980160067468 1616.75377268039 
3 602.644005241893 1616.75377268039 
4 530.41388957185 1616.75377268039 
5 539.689136191285 1616.75377268039 
6 470.129980175043 1616.75377268039 
7 390.547139956404 1616.75377268039 
8 338.902775804757 1616.75377268039 
9 295.654283154318 1616.75377268039 
10 284.051279212278 1616.75377268039 
11 243.954983830004 1616.75377268039 
12 188.880041593729 1616.75377268039 
13 198.177505988 1616.75377268039 
14 134.941743139888 1616.75377268039 
15 140.863219270043 1616.75377268039 
16 67.4368378568507 1616.75377268039 
17 67.7514066445264 1616.75377268039 
18 0 1616.75377268039 
19 0 1616.75377268039 
20 0 1616.75377268039 
21 0 1616.75377268039 
22 0 1616.75377268039 
23 0 1616.75377268039 
24 0 1616.75377268039 
25 0 1616.75377268039 
26 0 1616.75377268039 
27 0 1616.75377268039 
28 0 1616.75377268039 
29 0 1616.75377268039 
30 0 1616.75377268039 
31 0 1616.75377268039 
32 0 1616.75377268039 
33 0 1616.75377268039 
34 0 1616.75377268039 
35 0 1616.75377268039 
36 0 1616.75377268039 
1 649.661753174776 1618.31351001795 
2 604.980160067468 1618.31351001795 
3 602.644005241893 1618.31351001795 
4 530.41388957185 1618.31351001795 
5 539.689136191285 1618.31351001795 
6 470.129980175043 1618.31351001795 
7 390.547139956404 1618.31351001795 
8 338.902775804757 1618.31351001795 
9 295.654283154318 1618.31351001795 
10 284.051279212278 1618.31351001795 
11 243.954983830004 1618.31351001795 
12 193.135871617845 1618.31351001795 
13 198.177505988 1618.31351001795 
14 134.941743139888 1618.31351001795 
15 140.863219270043 1618.31351001795 
16 67.4368378568507 1618.31351001795 
17 67.7514066445264 1618.31351001795 
18 0 1618.31351001795 
19 0 1618.31351001795 
20 0 1618.31351001795 
21 0 1618.31351001795 
22 0 1618.31351001795 
23 0 1618.31351001795 
24 0 1618.31351001795 
25 0 1618.31351001795 
26 0 1618.31351001795 
27 0 1618.31351001795 
28 0 1618.31351001795 
29 0 1618.31351001795 
30 0 1618.31351001795 
31 0 1618.31351001795 
32 0 1618.31351001795 
33 0 1618.31351001795 
34 0 1618.31351001795 
35 0 1618.31351001795 
36 0 1618.31351001795 
1 649.661753174776 1620.2928548246 
2 604.980160067468 1620.2928548246 
3 602.644005241893 1620.2928548246 
4 530.41388957185 1620.2928548246 
5 539.689136191285 1620.2928548246 
6 470.129980175043 1620.2928548246 
7 390.547139956404 1620.2928548246 
8 338.902775804757 1620.2928548246 
9 295.654283154318 1620.2928548246 
10 284.051279212278 1620.2928548246 
11 243.954983830004 1620.2928548246 
12 203.580269926356 1620.2928548246 
13 198.177505988 1620.2928548246 
14 143.732576028993 1620.2928548246 
15 140.863219270043 1620.2928548246 
16 67.4368378568507 1620.2928548246 
17 67.7514066445264 1620.2928548246 
18 0 1620.2928548246 
19 0 1620.2928548246 
20 0 1620.2928548246 
21 0 1620.2928548246 
22 0 1620.2928548246 
23 0 1620.2928548246 
24 0 1620.2928548246 
25 0 1620.2928548246 
26 0 1620.2928548246 
27 0 1620.2928548246 
28 0 1620.2928548246 
29 0 1620.2928548246 
30 0 1620.2928548246 
31 0 1620.2928548246 
32 0 1620.2928548246 
33 0 1620.2928548246 
34 0 1620.2928548246 
35 0 1620.2928548246 
36 0 1620.2928548246 
1 649.661753174776 1621.58448884838 
2 604.980160067468 1621.58448884838 
3 602.644005241893 1621.58448884838 
4 530.41388957185 1621.58448884838 
5 539.689136191285 1621.58448884838 
6 470.129980175043 1621.58448884838 
7 390.547139956404 1621.58448884838 
8 338.902775804757 1621.58448884838 
9 301.034725971239 1621.58448884838 
10 284.051279212278 1621.58448884838 
11 243.954983830004 1621.58448884838 
12 213.437761806639 1621.58448884838 
13 198.177505988 1621.58448884838 
14 152.511023293558 1621.58448884838 
15 140.863219270043 1621.58448884838 
16 67.4368378568507 1621.58448884838 
17 67.7514066445264 1621.58448884838 
18 0 1621.58448884838 
19 0 1621.58448884838 
20 0 1621.58448884838 
21 0 1621.58448884838 
22 0 1621.58448884838 
23 0 1621.58448884838 
24 0 1621.58448884838 
25 0 1621.58448884838 
26 0 1621.58448884838 
27 0 1621.58448884838 
28 0 1621.58448884838 
29 0 1621.58448884838 
30 0 1621.58448884838 
31 0 1621.58448884838 
32 0 1621.58448884838 
33 0 1621.58448884838 
34 0 1621.58448884838 
35 0 1621.58448884838 
36 0 1621.58448884838 
1 649.661753174776 1624.35907564253 
2 604.980160067468 1624.35907564253 
3 602.644005241893 1624.35907564253 
4 530.41388957185 1624.35907564253 
5 539.689136191285 1624.35907564253 
6 470.129980175043 1624.35907564253 
7 390.547139956404 1624.35907564253 
8 338.902775804757 1624.35907564253 
9 320.715670232233 1624.35907564253 
10 284.051279212278 1624.35907564253 
11 243.954983830004 1624.35907564253 
12 242.735951339254 1624.35907564253 
13 198.177505988 1624.35907564253 
14 179.491293906475 1624.35907564253 
15 140.863219270043 1624.35907564253 
16 67.4368378568507 1624.35907564253 
17 67.7514066445264 1624.35907564253 
18 0 1624.35907564253 
19 0 1624.35907564253 
20 0 1624.35907564253 
21 0 1624.35907564253 
22 0 1624.35907564253 
23 0 1624.35907564253 
24 0 1624.35907564253 
25 0 1624.35907564253 
26 0 1624.35907564253 
27 0 1624.35907564253 
28 0 1624.35907564253 
29 0 1624.35907564253 
30 0 1624.35907564253 
31 0 1624.35907564253 
32 0 1624.35907564253 
33 0 1624.35907564253 
34 0 1624.35907564253 
35 0 1624.35907564253 
36 0 1624.35907564253 
1 649.661753174776 1625.30508218873 
2 604.980160067468 1625.30508218873 
3 602.644005241893 1625.30508218873 
4 530.41388957185 1625.30508218873 
5 539.689136191285 1625.30508218873 
6 470.129980175043 1625.30508218873 
7 390.547139956404 1625.30508218873 
8 338.902775804757 1625.30508218873 
9 329.960155544182 1625.30508218873 
10 284.051279212278 1625.30508218873 
11 243.954983830004 1625.30508218873 
12 242.735951339254 1625.30508218873 
13 198.177505988 1625.30508218873 
14 191.224513946916 1625.30508218873 
15 140.863219270043 1625.30508218873 
16 67.4368378568507 1625.30508218873 
17 67.7514066445264 1625.30508218873 
18 0 1625.30508218873 
19 0 1625.30508218873 
20 0 1625.30508218873 
21 0 1625.30508218873 
22 0 1625.30508218873 
23 0 1625.30508218873 
24 0 1625.30508218873 
25 0 1625.30508218873 
26 0 1625.30508218873 
27 0 1625.30508218873 
28 0 1625.30508218873 
29 0 1625.30508218873 
30 0 1625.30508218873 
31 0 1625.30508218873 
32 0 1625.30508218873 
33 0 1625.30508218873 
34 0 1625.30508218873 
35 0 1625.30508218873 
36 0 1625.30508218873 
1 649.661753174776 1626.90177896737 
2 604.980160067468 1626.90177896737 
3 602.644005241893 1626.90177896737 
4 530.41388957185 1626.90177896737 
5 539.689136191285 1626.90177896737 
6 470.129980175043 1626.90177896737 
7 390.547139956404 1626.90177896737 
8 338.902775804757 1626.90177896737 
9 348.486407886026 1626.90177896737 
10 284.051279212278 1626.90177896737 
11 243.954983830004 1626.90177896737 
12 242.735951339254 1626.90177896737 
13 198.177505988 1626.90177896737 
14 191.224513946916 1626.90177896737 
15 140.863219270043 1626.90177896737 
16 67.4368378568507 1626.90177896737 
17 67.7514066445264 1626.90177896737 
18 0 1626.90177896737 
19 0 1626.90177896737 
20 0 1626.90177896737 
21 0 1626.90177896737 
22 0 1626.90177896737 
23 0 1626.90177896737 
24 0 1626.90177896737 
25 0 1626.90177896737 
26 0 1626.90177896737 
27 0 1626.90177896737 
28 0 1626.90177896737 
29 0 1626.90177896737 
30 0 1626.90177896737 
31 0 1626.90177896737 
32 0 1626.90177896737 
33 0 1626.90177896737 
34 0 1626.90177896737 
35 0 1626.90177896737 
36 0 1626.90177896737 
1 649.661753174776 1629.04140317667 
2 604.980160067468 1629.04140317667 
3 602.644005241893 1629.04140317667 
4 530.41388957185 1629.04140317667 
5 539.689136191285 1629.04140317667 
6 470.129980175043 1629.04140317667 
7 390.547139956404 1629.04140317667 
8 338.902775804757 1629.04140317667 
9 348.486407886026 1629.04140317667 
10 284.051279212278 1629.04140317667 
11 243.954983830004 1629.04140317667 
12 242.735951339254 1629.04140317667 
13 198.177505988 1629.04140317667 
14 191.224513946916 1629.04140317667 
15 140.863219270043 1629.04140317667 
16 67.4368378568507 1629.04140317667 
17 67.7514066445264 1629.04140317667 
18 0 1629.04140317667 
19 0 1629.04140317667 
20 0 1629.04140317667 
21 0 1629.04140317667 
22 0 1629.04140317667 
23 0 1629.04140317667 
24 0 1629.04140317667 
25 0 1629.04140317667 
26 0 1629.04140317667 
27 0 1629.04140317667 
28 0 1629.04140317667 
29 0 1629.04140317667 
30 0 1629.04140317667 
31 0 1629.04140317667 
32 0 1629.04140317667 
33 0 1629.04140317667 
34 0 1629.04140317667 
35 0 1629.04140317667 
36 0 1629.04140317667 
1 649.661753174776 1629.68007758052 
2 604.980160067468 1629.68007758052 
3 602.644005241893 1629.68007758052 
4 530.41388957185 1629.68007758052 
5 539.689136191285 1629.68007758052 
6 470.129980175043 1629.68007758052 
7 390.547139956404 1629.68007758052 
8 338.902775804757 1629.68007758052 
9 348.486407886026 1629.68007758052 
10 284.051279212278 1629.68007758052 
11 243.954983830004 1629.68007758052 
12 242.735951339254 1629.68007758052 
13 198.177505988 1629.68007758052 
14 191.224513946916 1629.68007758052 
15 140.863219270043 1629.68007758052 
16 67.4368378568507 1629.68007758052 
17 67.7514066445264 1629.68007758052 
18 0 1629.68007758052 
19 0 1629.68007758052 
20 0 1629.68007758052 
21 0 1629.68007758052 
22 0 1629.68007758052 
23 0 1629.68007758052 
24 0 1629.68007758052 
25 0 1629.68007758052 
26 0 1629.68007758052 
27 0 1629.68007758052 
28 0 1629.68007758052 
29 0 1629.68007758052 
30 0 1629.68007758052 
31 0 1629.68007758052 
32 0 1629.68007758052 
33 0 1629.68007758052 
34 0 1629.68007758052 
35 0 1629.68007758052 
36 0 1629.68007758052 
1 649.661753174776 1630.98416920948 
2 604.980160067468 1630.98416920948 
3 602.644005241893 1630.98416920948 
4 530.41388957185 1630.98416920948 
5 539.689136191285 1630.98416920948 
6 470.129980175043 1630.98416920948 
7 390.547139956404 1630.98416920948 
8 340.127247388007 1630.98416920948 
9 348.486407886026 1630.98416920948 
10 284.051279212278 1630.98416920948 
11 243.954983830004 1630.98416920948 
12 242.735951339254 1630.98416920948 
13 198.177505988 1630.98416920948 
14 191.224513946916 1630.98416920948 
15 140.863219270043 1630.98416920948 
16 67.4368378568507 1630.98416920948 
17 67.7514066445264 1630.98416920948 
18 0 1630.98416920948 
19 0 1630.98416920948 
20 0 1630.98416920948 
21 0 1630.98416920948 
22 0 1630.98416920948 
23 0 1630.98416920948 
24 0 1630.98416920948 
25 0 1630.98416920948 
26 0 1630.98416920948 
27 0 1630.98416920948 
28 0 1630.98416920948 
29 0 1630.98416920948 
30 0 1630.98416920948 
31 0 1630.98416920948 
32 0 1630.98416920948 
33 0 1630.98416920948 
34 0 1630.98416920948 
35 0 1630.98416920948 
36 0 1630.98416920948 
1 649.661753174776 1638.45776229158 
2 604.980160067468 1638.45776229158 
3 602.644005241893 1638.45776229158 
4 530.41388957185 1638.45776229158 
5 539.689136191285 1638.45776229158 
6 470.129980175043 1638.45776229158 
7 390.547139956404 1638.45776229158 
8 394.377155003282 1638.45776229158 
9 348.486407886026 1638.45776229158 
10 284.051279212278 1638.45776229158 
11 243.954983830004 1638.45776229158 
12 242.735951339254 1638.45776229158 
13 198.177505988 1638.45776229158 
14 191.224513946916 1638.45776229158 
15 140.863219270043 1638.45776229158 
16 67.4368378568507 1638.45776229158 
17 67.7514066445264 1638.45776229158 
18 0 1638.45776229158 
19 0 1638.45776229158 
20 0 1638.45776229158 
21 0 1638.45776229158 
22 0 1638.45776229158 
23 0 1638.45776229158 
24 0 1638.45776229158 
25 0 1638.45776229158 
26 0 1638.45776229158 
27 0 1638.45776229158 
28 0 1638.45776229158 
29 0 1638.45776229158 
30 0 1638.45776229158 
31 0 1638.45776229158 
32 0 1638.45776229158 
33 0 1638.45776229158 
34 0 1638.45776229158 
35 0 1638.45776229158 
36 0 1638.45776229158 
1 649.661753174776 1644.32099417287 
2 604.980160067468 1644.32099417287 
3 602.644005241893 1644.32099417287 
4 530.41388957185 1644.32099417287 
5 539.689136191285 1644.32099417287 
6 470.129980175043 1644.32099417287 
7 390.547139956404 1644.32099417287 
8 394.377155003282 1644.32099417287 
9 348.486407886026 1644.32099417287 
10 284.051279212278 1644.32099417287 
11 243.954983830004 1644.32099417287 
12 242.735951339254 1644.32099417287 
13 198.177505988 1644.32099417287 
14 191.224513946916 1644.32099417287 
15 140.863219270043 1644.32099417287 
16 67.4368378568507 1644.32099417287 
17 67.7514066445264 1644.32099417287 
18 0 1644.32099417287 
19 0 1644.32099417287 
20 0 1644.32099417287
[truncated: 5,545,009 more chars]
