# Supplementary material for: Real-time energy-saving metro train rescheduling with primary delay identification
Source: PLoS One. 2018 Feb 23;13(2):e0192792. doi: 10.1371/journal.pone.0192792 (PMC5825068; doi:10.1371/journal.pone.0192792)
Supplement: S1 Dataset — (ZIP) [file pone.0192792.s002.zip › S2 Dataset/timetable.txt]

number 1 rposition 64.4396444537397 time 10.3633685364798 Dtime 10.3633685364798 focal 0 0
number 2 rposition 0 time 10.3633685364798 Dtime 10.3633685364798 focal 0 0
number 3 rposition 0 time 10.3633685364798 Dtime 10.3633685364798 focal 0 0
number 4 rposition 0 time 10.3633685364798 Dtime 10.3633685364798 focal 0 0
number 5 rposition 0 time 10.3633685364798 Dtime 10.3633685364798 focal 0 0
number 6 rposition 0 time 10.3633685364798 Dtime 10.3633685364798 focal 0 0
number 7 rposition 0 time 10.3633685364798 Dtime 10.3633685364798 focal 0 0
number 8 rposition 0 time 10.3633685364798 Dtime 10.3633685364798 focal 0 0
number 9 rposition 0 time 10.3633685364798 Dtime 10.3633685364798 focal 0 0
number 10 rposition 0 time 10.3633685364798 Dtime 10.3633685364798 focal 0 0
number 11 rposition 0 time 10.3633685364798 Dtime 10.3633685364798 focal 0 0
number 12 rposition 0 time 10.3633685364798 Dtime 10.3633685364798 focal 0 0
number 13 rposition 0 time 10.3633685364798 Dtime 10.3633685364798 focal 0 0
number 14 rposition 0 time 10.3633685364798 Dtime 10.3633685364798 focal 0 0
number 15 rposition 0 time 10.3633685364798 Dtime 10.3633685364798 focal 0 0
number 16 rposition 0 time 10.3633685364798 Dtime 10.3633685364798 focal 0 0
number 17 rposition 0 time 10.3633685364798 Dtime 10.3633685364798 focal 0 0
number 18 rposition 0 time 10.3633685364798 Dtime 10.3633685364798 focal 0 0
number 19 rposition 0 time 10.3633685364798 Dtime 10.3633685364798 focal 0 0
number 20 rposition 0 time 10.3633685364798 Dtime 10.3633685364798 focal 0 0
number 21 rposition 0 time 10.3633685364798 Dtime 10.3633685364798 focal 0 0
number 22 rposition 0 time 10.3633685364798 Dtime 10.3633685364798 focal 0 0
number 23 rposition 0 time 10.3633685364798 Dtime 10.3633685364798 focal 0 0
number 24 rposition 0 time 10.3633685364798 Dtime 10.3633685364798 focal 0 0
number 25 rposition 0 time 10.3633685364798 Dtime 10.3633685364798 focal 0 0
number 26 rposition 0 time 10.3633685364798 Dtime 10.3633685364798 focal 0 0
number 27 rposition 0 time 10.3633685364798 Dtime 10.3633685364798 focal 0 0
number 28 rposition 0 time 10.3633685364798 Dtime 10.3633685364798 focal 0 0
number 29 rposition 0 time 10.3633685364798 Dtime 10.3633685364798 focal 0 0
number 30 rposition 0 time 10.3633685364798 Dtime 10.3633685364798 focal 0 0
number 31 rposition 0 time 10.3633685364798 Dtime 10.3633685364798 focal 0 0
number 32 rposition 0 time 10.3633685364798 Dtime 10.3633685364798 focal 0 0
number 33 rposition 0 time 10.3633685364798 Dtime 10.3633685364798 focal 0 0
number 34 rposition 0 time 10.3633685364798 Dtime 10.3633685364798 focal 0 0
number 35 rposition 0 time 10.3633685364798 Dtime 10.3633685364798 focal 0 0
number 36 rposition 0 time 10.3633685364798 Dtime 10.3633685364798 focal 0 0
number 1 rposition 1179.16457992384 time 100 Dtime 89.6366314635202 focal 2 0
number 2 rposition 0 time 100 Dtime 89.6366314635202 focal 2 0
number 3 rposition 0 time 100 Dtime 89.6366314635202 focal 2 0
number 4 rposition 0 time 100 Dtime 89.6366314635202 focal 2 0
number 5 rposition 0 time 100 Dtime 89.6366314635202 focal 2 0
number 6 rposition 0 time 100 Dtime 89.6366314635202 focal 2 0
number 7 rposition 0 time 100 Dtime 89.6366314635202 focal 2 0
number 8 rposition 0 time 100 Dtime 89.6366314635202 focal 2 0
number 9 rposition 0 time 100 Dtime 89.6366314635202 focal 2 0
number 10 rposition 0 time 100 Dtime 89.6366314635202 focal 2 0
number 11 rposition 0 time 100 Dtime 89.6366314635202 focal 2 0
number 12 rposition 0 time 100 Dtime 89.6366314635202 focal 2 0
number 13 rposition 0 time 100 Dtime 89.6366314635202 focal 2 0
number 14 rposition 0 time 100 Dtime 89.6366314635202 focal 2 0
number 15 rposition 0 time 100 Dtime 89.6366314635202 focal 2 0
number 16 rposition 0 time 100 Dtime 89.6366314635202 focal 2 0
number 17 rposition 0 time 100 Dtime 89.6366314635202 focal 2 0
number 18 rposition 0 time 100 Dtime 89.6366314635202 focal 2 0
number 19 rposition 0 time 100 Dtime 89.6366314635202 focal 2 0
number 20 rposition 0 time 100 Dtime 89.6366314635202 focal 2 0
number 21 rposition 0 time 100 Dtime 89.6366314635202 focal 2 0
number 22 rposition 0 time 100 Dtime 89.6366314635202 focal 2 0
number 23 rposition 0 time 100 Dtime 89.6366314635202 focal 2 0
number 24 rposition 0 time 100 Dtime 89.6366314635202 focal 2 0
number 25 rposition 0 time 100 Dtime 89.6366314635202 focal 2 0
number 26 rposition 0 time 100 Dtime 89.6366314635202 focal 2 0
number 27 rposition 0 time 100 Dtime 89.6366314635202 focal 2 0
number 28 rposition 0 time 100 Dtime 89.6366314635202 focal 2 0
number 29 rposition 0 time 100 Dtime 89.6366314635202 focal 2 0
number 30 rposition 0 time 100 Dtime 89.6366314635202 focal 2 0
number 31 rposition 0 time 100 Dtime 89.6366314635202 focal 2 0
number 32 rposition 0 time 100 Dtime 89.6366314635202 focal 2 0
number 33 rposition 0 time 100 Dtime 89.6366314635202 focal 2 0
number 34 rposition 0 time 100 Dtime 89.6366314635202 focal 2 0
number 35 rposition 0 time 100 Dtime 89.6366314635202 focal 2 0
number 36 rposition 0 time 100 Dtime 89.6366314635202 focal 2 0
number 1 rposition 1199.76958676759 time 101.656878164278 Dtime 1.65687816427786 focal 0 0
number 2 rposition 1.64714715075646 time 101.656878164278 Dtime 1.65687816427786 focal 0 0
number 3 rposition 0 time 101.656878164278 Dtime 1.65687816427786 focal 0 0
number 4 rposition 0 time 101.656878164278 Dtime 1.65687816427786 focal 0 0
number 5 rposition 0 time 101.656878164278 Dtime 1.65687816427786 focal 0 0
number 6 rposition 0 time 101.656878164278 Dtime 1.65687816427786 focal 0 0
number 7 rposition 0 time 101.656878164278 Dtime 1.65687816427786 focal 0 0
number 8 rposition 0 time 101.656878164278 Dtime 1.65687816427786 focal 0 0
number 9 rposition 0 time 101.656878164278 Dtime 1.65687816427786 focal 0 0
number 10 rposition 0 time 101.656878164278 Dtime 1.65687816427786 focal 0 0
number 11 rposition 0 time 101.656878164278 Dtime 1.65687816427786 focal 0 0
number 12 rposition 0 time 101.656878164278 Dtime 1.65687816427786 focal 0 0
number 13 rposition 0 time 101.656878164278 Dtime 1.65687816427786 focal 0 0
number 14 rposition 0 time 101.656878164278 Dtime 1.65687816427786 focal 0 0
number 15 rposition 0 time 101.656878164278 Dtime 1.65687816427786 focal 0 0
number 16 rposition 0 time 101.656878164278 Dtime 1.65687816427786 focal 0 0
number 17 rposition 0 time 101.656878164278 Dtime 1.65687816427786 focal 0 0
number 18 rposition 0 time 101.656878164278 Dtime 1.65687816427786 focal 0 0
number 19 rposition 0 time 101.656878164278 Dtime 1.65687816427786 focal 0 0
number 20 rposition 0 time 101.656878164278 Dtime 1.65687816427786 focal 0 0
number 21 rposition 0 time 101.656878164278 Dtime 1.65687816427786 focal 0 0
number 22 rposition 0 time 101.656878164278 Dtime 1.65687816427786 focal 0 0
number 23 rposition 0 time 101.656878164278 Dtime 1.65687816427786 focal 0 0
number 24 rposition 0 time 101.656878164278 Dtime 1.65687816427786 focal 0 0
number 25 rposition 0 time 101.656878164278 Dtime 1.65687816427786 focal 0 0
number 26 rposition 0 time 101.656878164278 Dtime 1.65687816427786 focal 0 0
number 27 rposition 0 time 101.656878164278 Dtime 1.65687816427786 focal 0 0
number 28 rposition 0 time 101.656878164278 Dtime 1.65687816427786 focal 0 0
number 29 rposition 0 time 101.656878164278 Dtime 1.65687816427786 focal 0 0
number 30 rposition 0 time 101.656878164278 Dtime 1.65687816427786 focal 0 0
number 31 rposition 0 time 101.656878164278 Dtime 1.65687816427786 focal 0 0
number 32 rposition 0 time 101.656878164278 Dtime 1.65687816427786 focal 0 0
number 33 rposition 0 time 101.656878164278 Dtime 1.65687816427786 focal 0 0
number 34 rposition 0 time 101.656878164278 Dtime 1.65687816427786 focal 0 0
number 35 rposition 0 time 101.656878164278 Dtime 1.65687816427786 focal 0 0
number 36 rposition 0 time 101.656878164278 Dtime 1.65687816427786 focal 0 0
number 1 rposition 1234.03755668307 time 104.412414792713 Dtime 2.7555366284348 focal 0 0
number 2 rposition 11.6816425817697 time 104.412414792713 Dtime 2.7555366284348 focal 0 0
number 3 rposition 0 time 104.412414792713 Dtime 2.7555366284348 focal 0 0
number 4 rposition 0 time 104.412414792713 Dtime 2.7555366284348 focal 0 0
number 5 rposition 0 time 104.412414792713 Dtime 2.7555366284348 focal 0 0
number 6 rposition 0 time 104.412414792713 Dtime 2.7555366284348 focal 0 0
number 7 rposition 0 time 104.412414792713 Dtime 2.7555366284348 focal 0 0
number 8 rposition 0 time 104.412414792713 Dtime 2.7555366284348 focal 0 0
number 9 rposition 0 time 104.412414792713 Dtime 2.7555366284348 focal 0 0
number 10 rposition 0 time 104.412414792713 Dtime 2.7555366284348 focal 0 0
number 11 rposition 0 time 104.412414792713 Dtime 2.7555366284348 focal 0 0
number 12 rposition 0 time 104.412414792713 Dtime 2.7555366284348 focal 0 0
number 13 rposition 0 time 104.412414792713 Dtime 2.7555366284348 focal 0 0
number 14 rposition 0 time 104.412414792713 Dtime 2.7555366284348 focal 0 0
number 15 rposition 0 time 104.412414792713 Dtime 2.7555366284348 focal 0 0
number 16 rposition 0 time 104.412414792713 Dtime 2.7555366284348 focal 0 0
number 17 rposition 0 time 104.412414792713 Dtime 2.7555366284348 focal 0 0
number 18 rposition 0 time 104.412414792713 Dtime 2.7555366284348 focal 0 0
number 19 rposition 0 time 104.412414792713 Dtime 2.7555366284348 focal 0 0
number 20 rposition 0 time 104.412414792713 Dtime 2.7555366284348 focal 0 0
number 21 rposition 0 time 104.412414792713 Dtime 2.7555366284348 focal 0 0
number 22 rposition 0 time 104.412414792713 Dtime 2.7555366284348 focal 0 0
number 23 rposition 0 time 104.412414792713 Dtime 2.7555366284348 focal 0 0
number 24 rposition 0 time 104.412414792713 Dtime 2.7555366284348 focal 0 0
number 25 rposition 0 time 104.412414792713 Dtime 2.7555366284348 focal 0 0
number 26 rposition 0 time 104.412414792713 Dtime 2.7555366284348 focal 0 0
number 27 rposition 0 time 104.412414792713 Dtime 2.7555366284348 focal 0 0
number 28 rposition 0 time 104.412414792713 Dtime 2.7555366284348 focal 0 0
number 29 rposition 0 time 104.412414792713 Dtime 2.7555366284348 focal 0 0
number 30 rposition 0 time 104.412414792713 Dtime 2.7555366284348 focal 0 0
number 31 rposition 0 time 104.412414792713 Dtime 2.7555366284348 focal 0 0
number 32 rposition 0 time 104.412414792713 Dtime 2.7555366284348 focal 0 0
number 33 rposition 0 time 104.412414792713 Dtime 2.7555366284348 focal 0 0
number 34 rposition 0 time 104.412414792713 Dtime 2.7555366284348 focal 0 0
number 35 rposition 0 time 104.412414792713 Dtime 2.7555366284348 focal 0 0
number 36 rposition 0 time 104.412414792713 Dtime 2.7555366284348 focal 0 0
number 1 rposition 1285.67242665551 time 108.564448772678 Dtime 4.15203397996527 focal 0 0
number 2 rposition 44.0098696678947 time 108.564448772678 Dtime 4.15203397996527 focal 0 0
number 3 rposition 0 time 108.564448772678 Dtime 4.15203397996527 focal 0 0
number 4 rposition 0 time 108.564448772678 Dtime 4.15203397996527 focal 0 0
number 5 rposition 0 time 108.564448772678 Dtime 4.15203397996527 focal 0 0
number 6 rposition 0 time 108.564448772678 Dtime 4.15203397996527 focal 0 0
number 7 rposition 0 time 108.564448772678 Dtime 4.15203397996527 focal 0 0
number 8 rposition 0 time 108.564448772678 Dtime 4.15203397996527 focal 0 0
number 9 rposition 0 time 108.564448772678 Dtime 4.15203397996527 focal 0 0
number 10 rposition 0 time 108.564448772678 Dtime 4.15203397996527 focal 0 0
number 11 rposition 0 time 108.564448772678 Dtime 4.15203397996527 focal 0 0
number 12 rposition 0 time 108.564448772678 Dtime 4.15203397996527 focal 0 0
number 13 rposition 0 time 108.564448772678 Dtime 4.15203397996527 focal 0 0
number 14 rposition 0 time 108.564448772678 Dtime 4.15203397996527 focal 0 0
number 15 rposition 0 time 108.564448772678 Dtime 4.15203397996527 focal 0 0
number 16 rposition 0 time 108.564448772678 Dtime 4.15203397996527 focal 0 0
number 17 rposition 0 time 108.564448772678 Dtime 4.15203397996527 focal 0 0
number 18 rposition 0 time 108.564448772678 Dtime 4.15203397996527 focal 0 0
number 19 rposition 0 time 108.564448772678 Dtime 4.15203397996527 focal 0 0
number 20 rposition 0 time 108.564448772678 Dtime 4.15203397996527 focal 0 0
number 21 rposition 0 time 108.564448772678 Dtime 4.15203397996527 focal 0 0
number 22 rposition 0 time 108.564448772678 Dtime 4.15203397996527 focal 0 0
number 23 rposition 0 time 108.564448772678 Dtime 4.15203397996527 focal 0 0
number 24 rposition 0 time 108.564448772678 Dtime 4.15203397996527 focal 0 0
number 25 rposition 0 time 108.564448772678 Dtime 4.15203397996527 focal 0 0
number 26 rposition 0 time 108.564448772678 Dtime 4.15203397996527 focal 0 0
number 27 rposition 0 time 108.564448772678 Dtime 4.15203397996527 focal 0 0
number 28 rposition 0 time 108.564448772678 Dtime 4.15203397996527 focal 0 0
number 29 rposition 0 time 108.564448772678 Dtime 4.15203397996527 focal 0 0
number 30 rposition 0 time 108.564448772678 Dtime 4.15203397996527 focal 0 0
number 31 rposition 0 time 108.564448772678 Dtime 4.15203397996527 focal 0 0
number 32 rposition 0 time 108.564448772678 Dtime 4.15203397996527 focal 0 0
number 33 rposition 0 time 108.564448772678 Dtime 4.15203397996527 focal 0 0
number 34 rposition 0 time 108.564448772678 Dtime 4.15203397996527 focal 0 0
number 35 rposition 0 time 108.564448772678 Dtime 4.15203397996527 focal 0 0
number 36 rposition 0 time 108.564448772678 Dtime 4.15203397996527 focal 0 0
number 1 rposition 1306.42581267302 time 110.36336853648 Dtime 1.79891976380187 focal 1 0
number 2 rposition 64.4396444537397 time 110.36336853648 Dtime 1.79891976380187 focal 1 0
number 3 rposition 0 time 110.36336853648 Dtime 1.79891976380187 focal 1 0
number 4 rposition 0 time 110.36336853648 Dtime 1.79891976380187 focal 1 0
number 5 rposition 0 time 110.36336853648 Dtime 1.79891976380187 focal 1 0
number 6 rposition 0 time 110.36336853648 Dtime 1.79891976380187 focal 1 0
number 7 rposition 0 time 110.36336853648 Dtime 1.79891976380187 focal 1 0
number 8 rposition 0 time 110.36336853648 Dtime 1.79891976380187 focal 1 0
number 9 rposition 0 time 110.36336853648 Dtime 1.79891976380187 focal 1 0
number 10 rposition 0 time 110.36336853648 Dtime 1.79891976380187 focal 1 0
number 11 rposition 0 time 110.36336853648 Dtime 1.79891976380187 focal 1 0
number 12 rposition 0 time 110.36336853648 Dtime 1.79891976380187 focal 1 0
number 13 rposition 0 time 110.36336853648 Dtime 1.79891976380187 focal 1 0
number 14 rposition 0 time 110.36336853648 Dtime 1.79891976380187 focal 1 0
number 15 rposition 0 time 110.36336853648 Dtime 1.79891976380187 focal 1 0
number 16 rposition 0 time 110.36336853648 Dtime 1.79891976380187 focal 1 0
number 17 rposition 0 time 110.36336853648 Dtime 1.79891976380187 focal 1 0
number 18 rposition 0 time 110.36336853648 Dtime 1.79891976380187 focal 1 0
number 19 rposition 0 time 110.36336853648 Dtime 1.79891976380187 focal 1 0
number 20 rposition 0 time 110.36336853648 Dtime 1.79891976380187 focal 1 0
number 21 rposition 0 time 110.36336853648 Dtime 1.79891976380187 focal 1 0
number 22 rposition 0 time 110.36336853648 Dtime 1.79891976380187 focal 1 0
number 23 rposition 0 time 110.36336853648 Dtime 1.79891976380187 focal 1 0
number 24 rposition 0 time 110.36336853648 Dtime 1.79891976380187 focal 1 0
number 25 rposition 0 time 110.36336853648 Dtime 1.79891976380187 focal 1 0
number 26 rposition 0 time 110.36336853648 Dtime 1.79891976380187 focal 1 0
number 27 rposition 0 time 110.36336853648 Dtime 1.79891976380187 focal 1 0
number 28 rposition 0 time 110.36336853648 Dtime 1.79891976380187 focal 1 0
number 29 rposition 0 time 110.36336853648 Dtime 1.79891976380187 focal 1 0
number 30 rposition 0 time 110.36336853648 Dtime 1.79891976380187 focal 1 0
number 31 rposition 0 time 110.36336853648 Dtime 1.79891976380187 focal 1 0
number 32 rposition 0 time 110.36336853648 Dtime 1.79891976380187 focal 1 0
number 33 rposition 0 time 110.36336853648 Dtime 1.79891976380187 focal 1 0
number 34 rposition 0 time 110.36336853648 Dtime 1.79891976380187 focal 1 0
number 35 rposition 0 time 110.36336853648 Dtime 1.79891976380187 focal 1 0
number 36 rposition 0 time 110.36336853648 Dtime 1.79891976380187 focal 1 0
number 1 rposition 1363 time 121.000491016454 Dtime 10.6371224799739 focal 0 1
number 2 rposition 196.723348966912 time 121.000491016454 Dtime 10.6371224799739 focal 0 0
number 3 rposition 0 time 121.000491016454 Dtime 10.6371224799739 focal 0 0
number 4 rposition 0 time 121.000491016454 Dtime 10.6371224799739 focal 0 0
number 5 rposition 0 time 121.000491016454 Dtime 10.6371224799739 focal 0 0
number 6 rposition 0 time 121.000491016454 Dtime 10.6371224799739 focal 0 0
number 7 rposition 0 time 121.000491016454 Dtime 10.6371224799739 focal 0 0
number 8 rposition 0 time 121.000491016454 Dtime 10.6371224799739 focal 0 0
number 9 rposition 0 time 121.000491016454 Dtime 10.6371224799739 focal 0 0
number 10 rposition 0 time 121.000491016454 Dtime 10.6371224799739 focal 0 0
number 11 rposition 0 time 121.000491016454 Dtime 10.6371224799739 focal 0 0
number 12 rposition 0 time 121.000491016454 Dtime 10.6371224799739 focal 0 0
number 13 rposition 0 time 121.000491016454 Dtime 10.6371224799739 focal 0 0
number 14 rposition 0 time 121.000491016454 Dtime 10.6371224799739 focal 0 0
number 15 rposition 0 time 121.000491016454 Dtime 10.6371224799739 focal 0 0
number 16 rposition 0 time 121.000491016454 Dtime 10.6371224799739 focal 0 0
number 17 rposition 0 time 121.000491016454 Dtime 10.6371224799739 focal 0 0
number 18 rposition 0 time 121.000491016454 Dtime 10.6371224799739 focal 0 0
number 19 rposition 0 time 121.000491016454 Dtime 10.6371224799739 focal 0 0
number 20 rposition 0 time 121.000491016454 Dtime 10.6371224799739 focal 0 0
number 21 rposition 0 time 121.000491016454 Dtime 10.6371224799739 focal 0 0
number 22 rposition 0 time 121.000491016454 Dtime 10.6371224799739 focal 0 0
number 23 rposition 0 time 121.000491016454 Dtime 10.6371224799739 focal 0 0
number 24 rposition 0 time 121.000491016454 Dtime 10.6371224799739 focal 0 0
number 25 rposition 0 time 121.000491016454 Dtime 10.6371224799739 focal 0 0
number 26 rposition 0 time 121.000491016454 Dtime 10.6371224799739 focal 0 0
number 27 rposition 0 time 121.000491016454 Dtime 10.6371224799739 focal 0 0
number 28 rposition 0 time 121.000491016454 Dtime 10.6371224799739 focal 0 0
number 29 rposition 0 time 121.000491016454 Dtime 10.6371224799739 focal 0 0
number 30 rposition 0 time 121.000491016454 Dtime 10.6371224799739 focal 0 0
number 31 rposition 0 time 121.000491016454 Dtime 10.6371224799739 focal 0 0
number 32 rposition 0 time 121.000491016454 Dtime 10.6371224799739 focal 0 0
number 33 rposition 0 time 121.000491016454 Dtime 10.6371224799739 focal 0 0
number 34 rposition 0 time 121.000491016454 Dtime 10.6371224799739 focal 0 0
number 35 rposition 0 time 121.000491016454 Dtime 10.6371224799739 focal 0 0
number 36 rposition 0 time 121.000491016454 Dtime 10.6371224799739 focal 0 0
number 1 rposition 1363 time 151.000491016454 Dtime 30 focal 0 1
number 2 rposition 569.804616280185 time 151.000491016454 Dtime 30 focal 0 0
number 3 rposition 0 time 151.000491016454 Dtime 30 focal 0 0
number 4 rposition 0 time 151.000491016454 Dtime 30 focal 0 0
number 5 rposition 0 time 151.000491016454 Dtime 30 focal 0 0
number 6 rposition 0 time 151.000491016454 Dtime 30 focal 0 0
number 7 rposition 0 time 151.000491016454 Dtime 30 focal 0 0
number 8 rposition 0 time 151.000491016454 Dtime 30 focal 0 0
number 9 rposition 0 time 151.000491016454 Dtime 30 focal 0 0
number 10 rposition 0 time 151.000491016454 Dtime 30 focal 0 0
number 11 rposition 0 time 151.000491016454 Dtime 30 focal 0 0
number 12 rposition 0 time 151.000491016454 Dtime 30 focal 0 0
number 13 rposition 0 time 151.000491016454 Dtime 30 focal 0 0
number 14 rposition 0 time 151.000491016454 Dtime 30 focal 0 0
number 15 rposition 0 time 151.000491016454 Dtime 30 focal 0 0
number 16 rposition 0 time 151.000491016454 Dtime 30 focal 0 0
number 17 rposition 0 time 151.000491016454 Dtime 30 focal 0 0
number 18 rposition 0 time 151.000491016454 Dtime 30 focal 0 0
number 19 rposition 0 time 151.000491016454 Dtime 30 focal 0 0
number 20 rposition 0 time 151.000491016454 Dtime 30 focal 0 0
number 21 rposition 0 time 151.000491016454 Dtime 30 focal 0 0
number 22 rposition 0 time 151.000491016454 Dtime 30 focal 0 0
number 23 rposition 0 time 151.000491016454 Dtime 30 focal 0 0
number 24 rposition 0 time 151.000491016454 Dtime 30 focal 0 0
number 25 rposition 0 time 151.000491016454 Dtime 30 focal 0 0
number 26 rposition 0 time 151.000491016454 Dtime 30 focal 0 0
number 27 rposition 0 time 151.000491016454 Dtime 30 focal 0 0
number 28 rposition 0 time 151.000491016454 Dtime 30 focal 0 0
number 29 rposition 0 time 151.000491016454 Dtime 30 focal 0 0
number 30 rposition 0 time 151.000491016454 Dtime 30 focal 0 0
number 31 rposition 0 time 151.000491016454 Dtime 30 focal 0 0
number 32 rposition 0 time 151.000491016454 Dtime 30 focal 0 0
number 33 rposition 0 time 151.000491016454 Dtime 30 focal 0 0
number 34 rposition 0 time 151.000491016454 Dtime 30 focal 0 0
number 35 rposition 0 time 151.000491016454 Dtime 30 focal 0 0
number 36 rposition 0 time 151.000491016454 Dtime 30 focal 0 0
number 1 rposition 1419.35067139376 time 160.691609922765 Dtime 9.69111890631179 focal 0 1
number 2 rposition 690.323780388532 time 160.691609922765 Dtime 9.69111890631179 focal 0 0
number 3 rposition 0 time 160.691609922765 Dtime 9.69111890631179 focal 0 0
number 4 rposition 0 time 160.691609922765 Dtime 9.69111890631179 focal 0 0
number 5 rposition 0 time 160.691609922765 Dtime 9.69111890631179 focal 0 0
number 6 rposition 0 time 160.691609922765 Dtime 9.69111890631179 focal 0 0
number 7 rposition 0 time 160.691609922765 Dtime 9.69111890631179 focal 0 0
number 8 rposition 0 time 160.691609922765 Dtime 9.69111890631179 focal 0 0
number 9 rposition 0 time 160.691609922765 Dtime 9.69111890631179 focal 0 0
number 10 rposition 0 time 160.691609922765 Dtime 9.69111890631179 focal 0 0
number 11 rposition 0 time 160.691609922765 Dtime 9.69111890631179 focal 0 0
number 12 rposition 0 time 160.691609922765 Dtime 9.69111890631179 focal 0 0
number 13 rposition 0 time 160.691609922765 Dtime 9.69111890631179 focal 0 0
number 14 rposition 0 time 160.691609922765 Dtime 9.69111890631179 focal 0 0
number 15 rposition 0 time 160.691609922765 Dtime 9.69111890631179 focal 0 0
number 16 rposition 0 time 160.691609922765 Dtime 9.69111890631179 focal 0 0
number 17 rposition 0 time 160.691609922765 Dtime 9.69111890631179 focal 0 0
number 18 rposition 0 time 160.691609922765 Dtime 9.69111890631179 focal 0 0
number 19 rposition 0 time 160.691609922765 Dtime 9.69111890631179 focal 0 0
number 20 rposition 0 time 160.691609922765 Dtime 9.69111890631179 focal 0 0
number 21 rposition 0 time 160.691609922765 Dtime 9.69111890631179 focal 0 0
number 22 rposition 0 time 160.691609922765 Dtime 9.69111890631179 focal 0 0
number 23 rposition 0 time 160.691609922765 Dtime 9.69111890631179 focal 0 0
number 24 rposition 0 time 160.691609922765 Dtime 9.69111890631179 focal 0 0
number 25 rposition 0 time 160.691609922765 Dtime 9.69111890631179 focal 0 0
number 26 rposition 0 time 160.691609922765 Dtime 9.69111890631179 focal 0 0
number 27 rposition 0 time 160.691609922765 Dtime 9.69111890631179 focal 0 0
number 28 rposition 0 time 160.691609922765 Dtime 9.69111890631179 focal 0 0
number 29 rposition 0 time 160.691609922765 Dtime 9.69111890631179 focal 0 0
number 30 rposition 0 time 160.691609922765 Dtime 9.69111890631179 focal 0 0
number 31 rposition 0 time 160.691609922765 Dtime 9.69111890631179 focal 0 0
number 32 rposition 0 time 160.691609922765 Dtime 9.69111890631179 focal 0 0
number 33 rposition 0 time 160.691609922765 Dtime 9.69111890631179 focal 0 0
number 34 rposition 0 time 160.691609922765 Dtime 9.69111890631179 focal 0 0
number 35 rposition 0 time 160.691609922765 Dtime 9.69111890631179 focal 0 0
number 36 rposition 0 time 160.691609922765 Dtime 9.69111890631179 focal 0 0
number 1 rposition 1876.48141009876 time 200 Dtime 39.3083900772345 focal 4 1
number 2 rposition 1179.16457992384 time 200 Dtime 39.3083900772345 focal 4 0
number 3 rposition 0 time 200 Dtime 39.3083900772345 focal 4 0
number 4 rposition 0 time 200 Dtime 39.3083900772345 focal 4 0
number 5 rposition 0 time 200 Dtime 39.3083900772345 focal 4 0
number 6 rposition 0 time 200 Dtime 39.3083900772345 focal 4 0
number 7 rposition 0 time 200 Dtime 39.3083900772345 focal 4 0
number 8 rposition 0 time 200 Dtime 39.3083900772345 focal 4 0
number 9 rposition 0 time 200 Dtime 39.3083900772345 focal 4 0
number 10 rposition 0 time 200 Dtime 39.3083900772345 focal 4 0
number 11 rposition 0 time 200 Dtime 39.3083900772345 focal 4 0
number 12 rposition 0 time 200 Dtime 39.3083900772345 focal 4 0
number 13 rposition 0 time 200 Dtime 39.3083900772345 focal 4 0
number 14 rposition 0 time 200 Dtime 39.3083900772345 focal 4 0
number 15 rposition 0 time 200 Dtime 39.3083900772345 focal 4 0
number 16 rposition 0 time 200 Dtime 39.3083900772345 focal 4 0
number 17 rposition 0 time 200 Dtime 39.3083900772345 focal 4 0
number 18 rposition 0 time 200 Dtime 39.3083900772345 focal 4 0
number 19 rposition 0 time 200 Dtime 39.3083900772345 focal 4 0
number 20 rposition 0 time 200 Dtime 39.3083900772345 focal 4 0
number 21 rposition 0 time 200 Dtime 39.3083900772345 focal 4 0
number 22 rposition 0 time 200 Dtime 39.3083900772345 focal 4 0
number 23 rposition 0 time 200 Dtime 39.3083900772345 focal 4 0
number 24 rposition 0 time 200 Dtime 39.3083900772345 focal 4 0
number 25 rposition 0 time 200 Dtime 39.3083900772345 focal 4 0
number 26 rposition 0 time 200 Dtime 39.3083900772345 focal 4 0
number 27 rposition 0 time 200 Dtime 39.3083900772345 focal 4 0
number 28 rposition 0 time 200 Dtime 39.3083900772345 focal 4 0
number 29 rposition 0 time 200 Dtime 39.3083900772345 focal 4 0
number 30 rposition 0 time 200 Dtime 39.3083900772345 focal 4 0
number 31 rposition 0 time 200 Dtime 39.3083900772345 focal 4 0
number 32 rposition 0 time 200 Dtime 39.3083900772345 focal 4 0
number 33 rposition 0 time 200 Dtime 39.3083900772345 focal 4 0
number 34 rposition 0 time 200 Dtime 39.3083900772345 focal 4 0
number 35 rposition 0 time 200 Dtime 39.3083900772345 focal 4 0
number 36 rposition 0 time 200 Dtime 39.3083900772345 focal 4 0
number 1 rposition 1895.74981406271 time 201.656878164278 Dtime 1.65687816427787 focal 1 1
number 2 rposition 1198.39696414196 time 201.656878164278 Dtime 1.65687816427787 focal 1 0
number 3 rposition 1.64714715075648 time 201.656878164278 Dtime 1.65687816427787 focal 1 0
number 4 rposition 0 time 201.656878164278 Dtime 1.65687816427787 focal 1 0
number 5 rposition 0 time 201.656878164278 Dtime 1.65687816427787 focal 1 0
number 6 rposition 0 time 201.656878164278 Dtime 1.65687816427787 focal 1 0
number 7 rposition 0 time 201.656878164278 Dtime 1.65687816427787 focal 1 0
number 8 rposition 0 time 201.656878164278 Dtime 1.65687816427787 focal 1 0
number 9 rposition 0 time 201.656878164278 Dtime 1.65687816427787 focal 1 0
number 10 rposition 0 time 201.656878164278 Dtime 1.65687816427787 focal 1 0
number 11 rposition 0 time 201.656878164278 Dtime 1.65687816427787 focal 1 0
number 12 rposition 0 time 201.656878164278 Dtime 1.65687816427787 focal 1 0
number 13 rposition 0 time 201.656878164278 Dtime 1.65687816427787 focal 1 0
number 14 rposition 0 time 201.656878164278 Dtime 1.65687816427787 focal 1 0
number 15 rposition 0 time 201.656878164278 Dtime 1.65687816427787 focal 1 0
number 16 rposition 0 time 201.656878164278 Dtime 1.65687816427787 focal 1 0
number 17 rposition 0 time 201.656878164278 Dtime 1.65687816427787 focal 1 0
number 18 rposition 0 time 201.656878164278 Dtime 1.65687816427787 focal 1 0
number 19 rposition 0 time 201.656878164278 Dtime 1.65687816427787 focal 1 0
number 20 rposition 0 time 201.656878164278 Dtime 1.65687816427787 focal 1 0
number 21 rposition 0 time 201.656878164278 Dtime 1.65687816427787 focal 1 0
number 22 rposition 0 time 201.656878164278 Dtime 1.65687816427787 focal 1 0
number 23 rposition 0 time 201.656878164278 Dtime 1.65687816427787 focal 1 0
number 24 rposition 0 time 201.656878164278 Dtime 1.65687816427787 focal 1 0
number 25 rposition 0 time 201.656878164278 Dtime 1.65687816427787 focal 1 0
number 26 rposition 0 time 201.656878164278 Dtime 1.65687816427787 focal 1 0
number 27 rposition 0 time 201.656878164278 Dtime 1.65687816427787 focal 1 0
number 28 rposition 0 time 201.656878164278 Dtime 1.65687816427787 focal 1 0
number 29 rposition 0 time 201.656878164278 Dtime 1.65687816427787 focal 1 0
number 30 rposition 0 time 201.656878164278 Dtime 1.65687816427787 focal 1 0
number 31 rposition 0 time 201.656878164278 Dtime 1.65687816427787 focal 1 0
number 32 rposition 0 time 201.656878164278 Dtime 1.65687816427787 focal 1 0
number 33 rposition 0 time 201.656878164278 Dtime 1.65687816427787 focal 1 0
number 34 rposition 0 time 201.656878164278 Dtime 1.65687816427787 focal 1 0
number 35 rposition 0 time 201.656878164278 Dtime 1.65687816427787 focal 1 0
number 36 rposition 0 time 201.656878164278 Dtime 1.65687816427787 focal 1 0
number 1 rposition 1997.00057420711 time 210.36336853648 Dtime 8.70649037220193 focal 2 1
number 2 rposition 1292.24565242049 time 210.36336853648 Dtime 8.70649037220193 focal 2 0
number 3 rposition 64.4396444537397 time 210.36336853648 Dtime 8.70649037220193 focal 2 0
number 4 rposition 0 time 210.36336853648 Dtime 8.70649037220193 focal 2 0
number 5 rposition 0 time 210.36336853648 Dtime 8.70649037220193 focal 2 0
number 6 rposition 0 time 210.36336853648 Dtime 8.70649037220193 focal 2 0
number 7 rposition 0 time 210.36336853648 Dtime 8.70649037220193 focal 2 0
number 8 rposition 0 time 210.36336853648 Dtime 8.70649037220193 focal 2 0
number 9 rposition 0 time 210.36336853648 Dtime 8.70649037220193 focal 2 0
number 10 rposition 0 time 210.36336853648 Dtime 8.70649037220193 focal 2 0
number 11 rposition 0 time 210.36336853648 Dtime 8.70649037220193 focal 2 0
number 12 rposition 0 time 210.36336853648 Dtime 8.70649037220193 focal 2 0
number 13 rposition 0 time 210.36336853648 Dtime 8.70649037220193 focal 2 0
number 14 rposition 0 time 210.36336853648 Dtime 8.70649037220193 focal 2 0
number 15 rposition 0 time 210.36336853648 Dtime 8.70649037220193 focal 2 0
number 16 rposition 0 time 210.36336853648 Dtime 8.70649037220193 focal 2 0
number 17 rposition 0 time 210.36336853648 Dtime 8.70649037220193 focal 2 0
number 18 rposition 0 time 210.36336853648 Dtime 8.70649037220193 focal 2 0
number 19 rposition 0 time 210.36336853648 Dtime 8.70649037220193 focal 2 0
number 20 rposition 0 time 210.36336853648 Dtime 8.70649037220193 focal 2 0
number 21 rposition 0 time 210.36336853648 Dtime 8.70649037220193 focal 2 0
number 22 rposition 0 time 210.36336853648 Dtime 8.70649037220193 focal 2 0
number 23 rposition 0 time 210.36336853648 Dtime 8.70649037220193 focal 2 0
number 24 rposition 0 time 210.36336853648 Dtime 8.70649037220193 focal 2 0
number 25 rposition 0 time 210.36336853648 Dtime 8.70649037220193 focal 2 0
number 26 rposition 0 time 210.36336853648 Dtime 8.70649037220193 focal 2 0
number 27 rposition 0 time 210.36336853648 Dtime 8.70649037220193 focal 2 0
number 28 rposition 0 time 210.36336853648 Dtime 8.70649037220193 focal 2 0
number 29 rposition 0 time 210.36336853648 Dtime 8.70649037220193 focal 2 0
number 30 rposition 0 time 210.36336853648 Dtime 8.70649037220193 focal 2 0
number 31 rposition 0 time 210.36336853648 Dtime 8.70649037220193 focal 2 0
number 32 rposition 0 time 210.36336853648 Dtime 8.70649037220193 focal 2 0
number 33 rposition 0 time 210.36336853648 Dtime 8.70649037220193 focal 2 0
number 34 rposition 0 time 210.36336853648 Dtime 8.70649037220193 focal 2 0
number 35 rposition 0 time 210.36336853648 Dtime 8.70649037220193 focal 2 0
number 36 rposition 0 time 210.36336853648 Dtime 8.70649037220193 focal 2 0
number 1 rposition 2079.13844077145 time 217.426352986332 Dtime 7.06298444985238 focal 1 1
number 2 rposition 1343.43584602696 time 217.426352986332 Dtime 7.06298444985238 focal 1 0
number 3 rposition 152.275217439235 time 217.426352986332 Dtime 7.06298444985238 focal 1 0
number 4 rposition 0 time 217.426352986332 Dtime 7.06298444985238 focal 1 0
number 5 rposition 0 time 217.426352986332 Dtime 7.06298444985238 focal 1 0
number 6 rposition 0 time 217.426352986332 Dtime 7.06298444985238 focal 1 0
number 7 rposition 0 time 217.426352986332 Dtime 7.06298444985238 focal 1 0
number 8 rposition 0 time 217.426352986332 Dtime 7.06298444985238 focal 1 0
number 9 rposition 0 time 217.426352986332 Dtime 7.06298444985238 focal 1 0
number 10 rposition 0 time 217.426352986332 Dtime 7.06298444985238 focal 1 0
number 11 rposition 0 time 217.426352986332 Dtime 7.06298444985238 focal 1 0
number 12 rposition 0 time 217.426352986332 Dtime 7.06298444985238 focal 1 0
number 13 rposition 0 time 217.426352986332 Dtime 7.06298444985238 focal 1 0
number 14 rposition 0 time 217.426352986332 Dtime 7.06298444985238 focal 1 0
number 15 rposition 0 time 217.426352986332 Dtime 7.06298444985238 focal 1 0
number 16 rposition 0 time 217.426352986332 Dtime 7.06298444985238 focal 1 0
number 17 rposition 0 time 217.426352986332 Dtime 7.06298444985238 focal 1 0
number 18 rposition 0 time 217.426352986332 Dtime 7.06298444985238 focal 1 0
number 19 rposition 0 time 217.426352986332 Dtime 7.06298444985238 focal 1 0
number 20 rposition 0 time 217.426352986332 Dtime 7.06298444985238 focal 1 0
number 21 rposition 0 time 217.426352986332 Dtime 7.06298444985238 focal 1 0
number 22 rposition 0 time 217.426352986332 Dtime 7.06298444985238 focal 1 0
number 23 rposition 0 time 217.426352986332 Dtime 7.06298444985238 focal 1 0
number 24 rposition 0 time 217.426352986332 Dtime 7.06298444985238 focal 1 0
number 25 rposition 0 time 217.426352986332 Dtime 7.06298444985238 focal 1 0
number 26 rposition 0 time 217.426352986332 Dtime 7.06298444985238 focal 1 0
number 27 rposition 0 time 217.426352986332 Dtime 7.06298444985238 focal 1 0
number 28 rposition 0 time 217.426352986332 Dtime 7.06298444985238 focal 1 0
number 29 rposition 0 time 217.426352986332 Dtime 7.06298444985238 focal 1 0
number 30 rposition 0 time 217.426352986332 Dtime 7.06298444985238 focal 1 0
number 31 rposition 0 time 217.426352986332 Dtime 7.06298444985238 focal 1 0
number 32 rposition 0 time 217.426352986332 Dtime 7.06298444985238 focal 1 0
number 33 rposition 0 time 217.426352986332 Dtime 7.06298444985238 focal 1 0
number 34 rposition 0 time 217.426352986332 Dtime 7.06298444985238 focal 1 0
number 35 rposition 0 time 217.426352986332 Dtime 7.06298444985238 focal 1 0
number 36 rposition 0 time 217.426352986332 Dtime 7.06298444985238 focal 1 0
number 1 rposition 2118.75377330637 time 220.832850980174 Dtime 3.40649799384174 focal 1 1
number 2 rposition 1356.0950044801 time 220.832850980174 Dtime 3.40649799384174 focal 1 0
number 3 rposition 194.638570393988 time 220.832850980174 Dtime 3.40649799384174 focal 1 0
number 4 rposition 0 time 220.832850980174 Dtime 3.40649799384174 focal 1 0
number 5 rposition 0 time 220.832850980174 Dtime 3.40649799384174 focal 1 0
number 6 rposition 0 time 220.832850980174 Dtime 3.40649799384174 focal 1 0
number 7 rposition 0 time 220.832850980174 Dtime 3.40649799384174 focal 1 0
number 8 rposition 0 time 220.832850980174 Dtime 3.40649799384174 focal 1 0
number 9 rposition 0 time 220.832850980174 Dtime 3.40649799384174 focal 1 0
number 10 rposition 0 time 220.832850980174 Dtime 3.40649799384174 focal 1 0
number 11 rposition 0 time 220.832850980174 Dtime 3.40649799384174 focal 1 0
number 12 rposition 0 time 220.832850980174 Dtime 3.40649799384174 focal 1 0
number 13 rposition 0 time 220.832850980174 Dtime 3.40649799384174 focal 1 0
number 14 rposition 0 time 220.832850980174 Dtime 3.40649799384174 focal 1 0
number 15 rposition 0 time 220.832850980174 Dtime 3.40649799384174 focal 1 0
number 16 rposition 0 time 220.832850980174 Dtime 3.40649799384174 focal 1 0
number 17 rposition 0 time 220.832850980174 Dtime 3.40649799384174 focal 1 0
number 18 rposition 0 time 220.832850980174 Dtime 3.40649799384174 focal 1 0
number 19 rposition 0 time 220.832850980174 Dtime 3.40649799384174 focal 1 0
number 20 rposition 0 time 220.832850980174 Dtime 3.40649799384174 focal 1 0
number 21 rposition 0 time 220.832850980174 Dtime 3.40649799384174 focal 1 0
number 22 rposition 0 time 220.832850980174 Dtime 3.40649799384174 focal 1 0
number 23 rposition 0 time 220.832850980174 Dtime 3.40649799384174 focal 1 0
number 24 rposition 0 time 220.832850980174 Dtime 3.40649799384174 focal 1 0
number 25 rposition 0 time 220.832850980174 Dtime 3.40649799384174 focal 1 0
number 26 rposition 0 time 220.832850980174 Dtime 3.40649799384174 focal 1 0
number 27 rposition 0 time 220.832850980174 Dtime 3.40649799384174 focal 1 0
number 28 rposition 0 time 220.832850980174 Dtime 3.40649799384174 focal 1 0
number 29 rposition 0 time 220.832850980174 Dtime 3.40649799384174 focal 1 0
number 30 rposition 0 time 220.832850980174 Dtime 3.40649799384174 focal 1 0
number 31 rposition 0 time 220.832850980174 Dtime 3.40649799384174 focal 1 0
number 32 rposition 0 time 220.832850980174 Dtime 3.40649799384174 focal 1 0
number 33 rposition 0 time 220.832850980174 Dtime 3.40649799384174 focal 1 0
number 34 rposition 0 time 220.832850980174 Dtime 3.40649799384174 focal 1 0
number 35 rposition 0 time 220.832850980174 Dtime 3.40649799384174 focal 1 0
number 36 rposition 0 time 220.832850980174 Dtime 3.40649799384174 focal 1 0
number 1 rposition 2161.97049741866 time 224.549030412952 Dtime 3.71617943277785 focal 1 1
number 2 rposition 1363 time 224.549030412952 Dtime 3.71617943277785 focal 1 1
number 3 rposition 240.853134805464 time 224.549030412952 Dtime 3.71617943277785 focal 1 0
number 4 rposition 0 time 224.549030412952 Dtime 3.71617943277785 focal 1 0
number 5 rposition 0 time 224.549030412952 Dtime 3.71617943277785 focal 1 0
number 6 rposition 0 time 224.549030412952 Dtime 3.71617943277785 focal 1 0
number 7 rposition 0 time 224.549030412952 Dtime 3.71617943277785 focal 1 0
number 8 rposition 0 time 224.549030412952 Dtime 3.71617943277785 focal 1 0
number 9 rposition 0 time 224.549030412952 Dtime 3.71617943277785 focal 1 0
number 10 rposition 0 time 224.549030412952 Dtime 3.71617943277785 focal 1 0
number 11 rposition 0 time 224.549030412952 Dtime 3.71617943277785 focal 1 0
number 12 rposition 0 time 224.549030412952 Dtime 3.71617943277785 focal 1 0
number 13 rposition 0 time 224.549030412952 Dtime 3.71617943277785 focal 1 0
number 14 rposition 0 time 224.549030412952 Dtime 3.71617943277785 focal 1 0
number 15 rposition 0 time 224.549030412952 Dtime 3.71617943277785 focal 1 0
number 16 rposition 0 time 224.549030412952 Dtime 3.71617943277785 focal 1 0
number 17 rposition 0 time 224.549030412952 Dtime 3.71617943277785 focal 1 0
number 18 rposition 0 time 224.549030412952 Dtime 3.71617943277785 focal 1 0
number 19 rposition 0 time 224.549030412952 Dtime 3.71617943277785 focal 1 0
number 20 rposition 0 time 224.549030412952 Dtime 3.71617943277785 focal 1 0
number 21 rposition 0 time 224.549030412952 Dtime 3.71617943277785 focal 1 0
number 22 rposition 0 time 224.549030412952 Dtime 3.71617943277785 focal 1 0
number 23 rposition 0 time 224.549030412952 Dtime 3.71617943277785 focal 1 0
number 24 rposition 0 time 224.549030412952 Dtime 3.71617943277785 focal 1 0
number 25 rposition 0 time 224.549030412952 Dtime 3.71617943277785 focal 1 0
number 26 rposition 0 time 224.549030412952 Dtime 3.71617943277785 focal 1 0
number 27 rposition 0 time 224.549030412952 Dtime 3.71617943277785 focal 1 0
number 28 rposition 0 time 224.549030412952 Dtime 3.71617943277785 focal 1 0
number 29 rposition 0 time 224.549030412952 Dtime 3.71617943277785 focal 1 0
number 30 rposition 0 time 224.549030412952 Dtime 3.71617943277785 focal 1 0
number 31 rposition 0 time 224.549030412952 Dtime 3.71617943277785 focal 1 0
number 32 rposition 0 time 224.549030412952 Dtime 3.71617943277785 focal 1 0
number 33 rposition 0 time 224.549030412952 Dtime 3.71617943277785 focal 1 0
number 34 rposition 0 time 224.549030412952 Dtime 3.71617943277785 focal 1 0
number 35 rposition 0 time 224.549030412952 Dtime 3.71617943277785 focal 1 0
number 36 rposition 0 time 224.549030412952 Dtime 3.71617943277785 focal 1 0
number 1 rposition 2510.85077804588 time 254.549030412952 Dtime 30 focal 1 1
number 2 rposition 1363 time 254.549030412952 Dtime 30 focal 1 1
number 3 rposition 613.934402118737 time 254.549030412952 Dtime 30 focal 1 0
number 4 rposition 0 time 254.549030412952 Dtime 30 focal 1 0
number 5 rposition 0 time 254.549030412952 Dtime 30 focal 1 0
number 6 rposition 0 time 254.549030412952 Dtime 30 focal 1 0
number 7 rposition 0 time 254.549030412952 Dtime 30 focal 1 0
number 8 rposition 0 time 254.549030412952 Dtime 30 focal 1 0
number 9 rposition 0 time 254.549030412952 Dtime 30 focal 1 0
number 10 rposition 0 time 254.549030412952 Dtime 30 focal 1 0
number 11 rposition 0 time 254.549030412952 Dtime 30 focal 1 0
number 12 rposition 0 time 254.549030412952 Dtime 30 focal 1 0
number 13 rposition 0 time 254.549030412952 Dtime 30 focal 1 0
number 14 rposition 0 time 254.549030412952 Dtime 30 focal 1 0
number 15 rposition 0 time 254.549030412952 Dtime 30 focal 1 0
number 16 rposition 0 time 254.549030412952 Dtime 30 focal 1 0
number 17 rposition 0 time 254.549030412952 Dtime 30 focal 1 0
number 18 rposition 0 time 254.549030412952 Dtime 30 focal 1 0
number 19 rposition 0 time 254.549030412952 Dtime 30 focal 1 0
number 20 rposition 0 time 254.549030412952 Dtime 30 focal 1 0
number 21 rposition 0 time 254.549030412952 Dtime 30 focal 1 0
number 22 rposition 0 time 254.549030412952 Dtime 30 focal 1 0
number 23 rposition 0 time 254.549030412952 Dtime 30 focal 1 0
number 24 rposition 0 time 254.549030412952 Dtime 30 focal 1 0
number 25 rposition 0 time 254.549030412952 Dtime 30 focal 1 0
number 26 rposition 0 time 254.549030412952 Dtime 30 focal 1 0
number 27 rposition 0 time 254.549030412952 Dtime 30 focal 1 0
number 28 rposition 0 time 254.549030412952 Dtime 30 focal 1 0
number 29 rposition 0 time 254.549030412952 Dtime 30 focal 1 0
number 30 rposition 0 time 254.549030412952 Dtime 30 focal 1 0
number 31 rposition 0 time 254.549030412952 Dtime 30 focal 1 0
number 32 rposition 0 time 254.549030412952 Dtime 30 focal 1 0
number 33 rposition 0 time 254.549030412952 Dtime 30 focal 1 0
number 34 rposition 0 time 254.549030412952 Dtime 30 focal 1 0
number 35 rposition 0 time 254.549030412952 Dtime 30 focal 1 0
number 36 rposition 0 time 254.549030412952 Dtime 30 focal 1 0
number 1 rposition 2546.37919432748 time 257.604097000641 Dtime 3.05506658768949 focal 0 1
number 2 rposition 1368.60005971457 time 257.604097000641 Dtime 3.05506658768949 focal 0 1
number 3 rposition 651.927339260792 time 257.604097000641 Dtime 3.05506658768949 focal 0 0
number 4 rposition 0 time 257.604097000641 Dtime 3.05506658768949 focal 0 0
number 5 rposition 0 time 257.604097000641 Dtime 3.05506658768949 focal 0 0
number 6 rposition 0 time 257.604097000641 Dtime 3.05506658768949 focal 0 0
number 7 rposition 0 time 257.604097000641 Dtime 3.05506658768949 focal 0 0
number 8 rposition 0 time 257.604097000641 Dtime 3.05506658768949 focal 0 0
number 9 rposition 0 time 257.604097000641 Dtime 3.05506658768949 focal 0 0
number 10 rposition 0 time 257.604097000641 Dtime 3.05506658768949 focal 0 0
number 11 rposition 0 time 257.604097000641 Dtime 3.05506658768949 focal 0 0
number 12 rposition 0 time 257.604097000641 Dtime 3.05506658768949 focal 0 0
number 13 rposition 0 time 257.604097000641 Dtime 3.05506658768949 focal 0 0
number 14 rposition 0 time 257.604097000641 Dtime 3.05506658768949 focal 0 0
number 15 rposition 0 time 257.604097000641 Dtime 3.05506658768949 focal 0 0
number 16 rposition 0 time 257.604097000641 Dtime 3.05506658768949 focal 0 0
number 17 rposition 0 time 257.604097000641 Dtime 3.05506658768949 focal 0 0
number 18 rposition 0 time 257.604097000641 Dtime 3.05506658768949 focal 0 0
number 19 rposition 0 time 257.604097000641 Dtime 3.05506658768949 focal 0 0
number 20 rposition 0 time 257.604097000641 Dtime 3.05506658768949 focal 0 0
number 21 rposition 0 time 257.604097000641 Dtime 3.05506658768949 focal 0 0
number 22 rposition 0 time 257.604097000641 Dtime 3.05506658768949 focal 0 0
number 23 rposition 0 time 257.604097000641 Dtime 3.05506658768949 focal 0 0
number 24 rposition 0 time 257.604097000641 Dtime 3.05506658768949 focal 0 0
number 25 rposition 0 time 257.604097000641 Dtime 3.05506658768949 focal 0 0
number 26 rposition 0 time 257.604097000641 Dtime 3.05506658768949 focal 0 0
number 27 rposition 0 time 257.604097000641 Dtime 3.05506658768949 focal 0 0
number 28 rposition 0 time 257.604097000641 Dtime 3.05506658768949 focal 0 0
number 29 rposition 0 time 257.604097000641 Dtime 3.05506658768949 focal 0 0
number 30 rposition 0 time 257.604097000641 Dtime 3.05506658768949 focal 0 0
number 31 rposition 0 time 257.604097000641 Dtime 3.05506658768949 focal 0 0
number 32 rposition 0 time 257.604097000641 Dtime 3.05506658768949 focal 0 0
number 33 rposition 0 time 257.604097000641 Dtime 3.05506658768949 focal 0 0
number 34 rposition 0 time 257.604097000641 Dtime 3.05506658768949 focal 0 0
number 35 rposition 0 time 257.604097000641 Dtime 3.05506658768949 focal 0 0
number 36 rposition 0 time 257.604097000641 Dtime 3.05506658768949 focal 0 0
number 1 rposition 2601.53352482649 time 264.240149155207 Dtime 6.63605215456591 focal 1 1
number 2 rposition 1419.35067139376 time 264.240149155207 Dtime 6.63605215456591 focal 1 1
number 3 rposition 734.453564186872 time 264.240149155207 Dtime 6.63605215456591 focal 1 0
number 4 rposition 0 time 264.240149155207 Dtime 6.63605215456591 focal 1 0
number 5 rposition 0 time 264.240149155207 Dtime 6.63605215456591 focal 1 0
number 6 rposition 0 time 264.240149155207 Dtime 6.63605215456591 focal 1 0
number 7 rposition 0 time 264.240149155207 Dtime 6.63605215456591 focal 1 0
number 8 rposition 0 time 264.240149155207 Dtime 6.63605215456591 focal 1 0
number 9 rposition 0 time 264.240149155207 Dtime 6.63605215456591 focal 1 0
number 10 rposition 0 time 264.240149155207 Dtime 6.63605215456591 focal 1 0
number 11 rposition 0 time 264.240149155207 Dtime 6.63605215456591 focal 1 0
number 12 rposition 0 time 264.240149155207 Dtime 6.63605215456591 focal 1 0
number 13 rposition 0 time 264.240149155207 Dtime 6.63605215456591 focal 1 0
number 14 rposition 0 time 264.240149155207 Dtime 6.63605215456591 focal 1 0
number 15 rposition 0 time 264.240149155207 Dtime 6.63605215456591 focal 1 0
number 16 rposition 0 time 264.240149155207 Dtime 6.63605215456591 focal 1 0
number 17 rposition 0 time 264.240149155207 Dtime 6.63605215456591 focal 1 0
number 18 rposition 0 time 264.240149155207 Dtime 6.63605215456591 focal 1 0
number 19 rposition 0 time 264.240149155207 Dtime 6.63605215456591 focal 1 0
number 20 rposition 0 time 264.240149155207 Dtime 6.63605215456591 focal 1 0
number 21 rposition 0 time 264.240149155207 Dtime 6.63605215456591 focal 1 0
number 22 rposition 0 time 264.240149155207 Dtime 6.63605215456591 focal 1 0
number 23 rposition 0 time 264.240149155207 Dtime 6.63605215456591 focal 1 0
number 24 rposition 0 time 264.240149155207 Dtime 6.63605215456591 focal 1 0
number 25 rposition 0 time 264.240149155207 Dtime 6.63605215456591 focal 1 0
number 26 rposition 0 time 264.240149155207 Dtime 6.63605215456591 focal 1 0
number 27 rposition 0 time 264.240149155207 Dtime 6.63605215456591 focal 1 0
number 28 rposition 0 time 264.240149155207 Dtime 6.63605215456591 focal 1 0
number 29 rposition 0 time 264.240149155207 Dtime 6.63605215456591 focal 1 0
number 30 rposition 0 time 264.240149155207 Dtime 6.63605215456591 focal 1 0
number 31 rposition 0 time 264.240149155207 Dtime 6.63605215456591 focal 1 0
number 32 rposition 0 time 264.240149155207 Dtime 6.63605215456591 focal 1 0
number 33 rposition 0 time 264.240149155207 Dtime 6.63605215456591 focal 1 0
number 34 rposition 0 time 264.240149155207 Dtime 6.63605215456591 focal 1 0
number 35 rposition 0 time 264.240149155207 Dtime 6.63605215456591 focal 1 0
number 36 rposition 0 time 264.240149155207 Dtime 6.63605215456591 focal 1 0
number 1 rposition 2614 time 269.233439350084 Dtime 4.99329019487692 focal 0 2
number 2 rposition 1477.41935420849 time 269.233439350084 Dtime 4.99329019487692 focal 0 1
number 3 rposition 796.550331985793 time 269.233439350084 Dtime 4.99329019487692 focal 0 0
number 4 rposition 0 time 269.233439350084 Dtime 4.99329019487692 focal 0 0
number 5 rposition 0 time 269.233439350084 Dtime 4.99329019487692 focal 0 0
number 6 rposition 0 time 269.233439350084 Dtime 4.99329019487692 focal 0 0
number 7 rposition 0 time 269.233439350084 Dtime 4.99329019487692 focal 0 0
number 8 rposition 0 time 269.233439350084 Dtime 4.99329019487692 focal 0 0
number 9 rposition 0 time 269.233439350084 Dtime 4.99329019487692 focal 0 0
number 10 rposition 0 time 269.233439350084 Dtime 4.99329019487692 focal 0 0
number 11 rposition 0 time 269.233439350084 Dtime 4.99329019487692 focal 0 0
number 12 rposition 0 time 269.233439350084 Dtime 4.99329019487692 focal 0 0
number 13 rposition 0 time 269.233439350084 Dtime 4.99329019487692 focal 0 0
number 14 rposition 0 time 269.233439350084 Dtime 4.99329019487692 focal 0 0
number 15 rposition 0 time 269.233439350084 Dtime 4.99329019487692 focal 0 0
number 16 rposition 0 time 269.233439350084 Dtime 4.99329019487692 focal 0 0
number 17 rposition 0 time 269.233439350084 Dtime 4.99329019487692 focal 0 0
number 18 rposition 0 time 269.233439350084 Dtime 4.99329019487692 focal 0 0
number 19 rposition 0 time 269.233439350084 Dtime 4.99329019487692 focal 0 0
number 20 rposition 0 time 269.233439350084 Dtime 4.99329019487692 focal 0 0
number 21 rposition 0 time 269.233439350084 Dtime 4.99329019487692 focal 0 0
number 22 rposition 0 time 269.233439350084 Dtime 4.99329019487692 focal 0 0
number 23 rposition 0 time 269.233439350084 Dtime 4.99329019487692 focal 0 0
number 24 rposition 0 time 269.233439350084 Dtime 4.99329019487692 focal 0 0
number 25 rposition 0 time 269.233439350084 Dtime 4.99329019487692 focal 0 0
number 26 rposition 0 time 269.233439350084 Dtime 4.99329019487692 focal 0 0
number 27 rposition 0 time 269.233439350084 Dtime 4.99329019487692 focal 0 0
number 28 rposition 0 time 269.233439350084 Dtime 4.99329019487692 focal 0 0
number 29 rposition 0 time 269.233439350084 Dtime 4.99329019487692 focal 0 0
number 30 rposition 0 time 269.233439350084 Dtime 4.99329019487692 focal 0 0
number 31 rposition 0 time 269.233439350084 Dtime 4.99329019487692 focal 0 0
number 32 rposition 0 time 269.233439350084 Dtime 4.99329019487692 focal 0 0
number 33 rposition 0 time 269.233439350084 Dtime 4.99329019487692 focal 0 0
number 34 rposition 0 time 269.233439350084 Dtime 4.99329019487692 focal 0 0
number 35 rposition 0 time 269.233439350084 Dtime 4.99329019487692 focal 0 0
number 36 rposition 0 time 269.233439350084 Dtime 4.99329019487692 focal 0 0
number 1 rposition 2614 time 300 Dtime 30.7665606499159 focal 6 2
number 2 rposition 1835.2142313244 time 300 Dtime 30.7665606499159 focal 6 1
number 3 rposition 1179.16457992384 time 300 Dtime 30.7665606499159 focal 6 0
number 4 rposition 0 time 300 Dtime 30.7665606499159 focal 6 0
number 5 rposition 0 time 300 Dtime 30.7665606499159 focal 6 0
number 6 rposition 0 time 300 Dtime 30.7665606499159 focal 6 0
number 7 rposition 0 time 300 Dtime 30.7665606499159 focal 6 0
number 8 rposition 0 time 300 Dtime 30.7665606499159 focal 6 0
number 9 rposition 0 time 300 Dtime 30.7665606499159 focal 6 0
number 10 rposition 0 time 300 Dtime 30.7665606499159 focal 6 0
number 11 rposition 0 time 300 Dtime 30.7665606499159 focal 6 0
number 12 rposition 0 time 300 Dtime 30.7665606499159 focal 6 0
number 13 rposition 0 time 300 Dtime 30.7665606499159 focal 6 0
number 14 rposition 0 time 300 Dtime 30.7665606499159 focal 6 0
number 15 rposition 0 time 300 Dtime 30.7665606499159 focal 6 0
number 16 rposition 0 time 300 Dtime 30.7665606499159 focal 6 0
number 17 rposition 0 time 300 Dtime 30.7665606499159 focal 6 0
number 18 rposition 0 time 300 Dtime 30.7665606499159 focal 6 0
number 19 rposition 0 time 300 Dtime 30.7665606499159 focal 6 0
number 20 rposition 0 time 300 Dtime 30.7665606499159 focal 6 0
number 21 rposition 0 time 300 Dtime 30.7665606499159 focal 6 0
number 22 rposition 0 time 300 Dtime 30.7665606499159 focal 6 0
number 23 rposition 0 time 300 Dtime 30.7665606499159 focal 6 0
number 24 rposition 0 time 300 Dtime 30.7665606499159 focal 6 0
number 25 rposition 0 time 300 Dtime 30.7665606499159 focal 6 0
number 26 rposition 0 time 300 Dtime 30.7665606499159 focal 6 0
number 27 rposition 0 time 300 Dtime 30.7665606499159 focal 6 0
number 28 rposition 0 time 300 Dtime 30.7665606499159 focal 6 0
number 29 rposition 0 time 300 Dtime 30.7665606499159 focal 6 0
number 30 rposition 0 time 300 Dtime 30.7665606499159 focal 6 0
number 31 rposition 0 time 300 Dtime 30.7665606499159 focal 6 0
number 32 rposition 0 time 300 Dtime 30.7665606499159 focal 6 0
number 33 rposition 0 time 300 Dtime 30.7665606499159 focal 6 0
number 34 rposition 0 time 300 Dtime 30.7665606499159 focal 6 0
number 35 rposition 0 time 300 Dtime 30.7665606499159 focal 6 0
number 36 rposition 0 time 300 Dtime 30.7665606499159 focal 6 0
number 1 rposition 2614 time 301.656878164278 Dtime 1.65687816427786 focal 2 2
number 2 rposition 1854.48263528834 time 301.656878164278 Dtime 1.65687816427786 focal 2 1
number 3 rposition 1198.39696414195 time 301.656878164278 Dtime 1.65687816427786 focal 2 0
number 4 rposition 1.64714715075646 time 301.656878164278 Dtime 1.65687816427786 focal 2 0
number 5 rposition 0 time 301.656878164278 Dtime 1.65687816427786 focal 2 0
number 6 rposition 0 time 301.656878164278 Dtime 1.65687816427786 focal 2 0
number 7 rposition 0 time 301.656878164278 Dtime 1.65687816427786 focal 2 0
number 8 rposition 0 time 301.656878164278 Dtime 1.65687816427786 focal 2 0
number 9 rposition 0 time 301.656878164278 Dtime 1.65687816427786 focal 2 0
number 10 rposition 0 time 301.656878164278 Dtime 1.65687816427786 focal 2 0
number 11 rposition 0 time 301.656878164278 Dtime 1.65687816427786 focal 2 0
number 12 rposition 0 time 301.656878164278 Dtime 1.65687816427786 focal 2 0
number 13 rposition 0 time 301.656878164278 Dtime 1.65687816427786 focal 2 0
number 14 rposition 0 time 301.656878164278 Dtime 1.65687816427786 focal 2 0
number 15 rposition 0 time 301.656878164278 Dtime 1.65687816427786 focal 2 0
number 16 rposition 0 time 301.656878164278 Dtime 1.65687816427786 focal 2 0
number 17 rposition 0 time 301.656878164278 Dtime 1.65687816427786 focal 2 0
number 18 rposition 0 time 301.656878164278 Dtime 1.65687816427786 focal 2 0
number 19 rposition 0 time 301.656878164278 Dtime 1.65687816427786 focal 2 0
number 20 rposition 0 time 301.656878164278 Dtime 1.65687816427786 focal 2 0
number 21 rposition 0 time 301.656878164278 Dtime 1.65687816427786 focal 2 0
number 22 rposition 0 time 301.656878164278 Dtime 1.65687816427786 focal 2 0
number 23 rposition 0 time 301.656878164278 Dtime 1.65687816427786 focal 2 0
number 24 rposition 0 time 301.656878164278 Dtime 1.65687816427786 focal 2 0
number 25 rposition 0 time 301.656878164278 Dtime 1.65687816427786 focal 2 0
number 26 rposition 0 time 301.656878164278 Dtime 1.65687816427786 focal 2 0
number 27 rposition 0 time 301.656878164278 Dtime 1.65687816427786 focal 2 0
number 28 rposition 0 time 301.656878164278 Dtime 1.65687816427786 focal 2 0
number 29 rposition 0 time 301.656878164278 Dtime 1.65687816427786 focal 2 0
number 30 rposition 0 time 301.656878164278 Dtime 1.65687816427786 focal 2 0
number 31 rposition 0 time 301.656878164278 Dtime 1.65687816427786 focal 2 0
number 32 rposition 0 time 301.656878164278 Dtime 1.65687816427786 focal 2 0
number 33 rposition 0 time 301.656878164278 Dtime 1.65687816427786 focal 2 0
number 34 rposition 0 time 301.656878164278 Dtime 1.65687816427786 focal 2 0
number 35 rposition 0 time 301.656878164278 Dtime 1.65687816427786 focal 2 0
number 36 rposition 0 time 301.656878164278 Dtime 1.65687816427786 focal 2 0
number 1 rposition 2614 time 304.233439350084 Dtime 2.57656118580621 focal 0 2
number 2 rposition 1884.44634827359 time 304.233439350084 Dtime 2.57656118580621 focal 0 1
number 3 rposition 1226.17013992463 time 304.233439350084 Dtime 2.57656118580621 focal 0 0
number 4 rposition 10.7532052385041 time 304.233439350084 Dtime 2.57656118580621 focal 0 0
number 5 rposition 0 time 304.233439350084 Dtime 2.57656118580621 focal 0 0
number 6 rposition 0 time 304.233439350084 Dtime 2.57656118580621 focal 0 0
number 7 rposition 0 time 304.233439350084 Dtime 2.57656118580621 focal 0 0
number 8 rposition 0 time 304.233439350084 Dtime 2.57656118580621 focal 0 0
number 9 rposition 0 time 304.233439350084 Dtime 2.57656118580621 focal 0 0
number 10 rposition 0 time 304.233439350084 Dtime 2.57656118580621 focal 0 0
number 11 rposition 0 time 304.233439350084 Dtime 2.57656118580621 focal 0 0
number 12 rposition 0 time 304.233439350084 Dtime 2.57656118580621 focal 0 0
number 13 rposition 0 time 304.233439350084 Dtime 2.57656118580621 focal 0 0
number 14 rposition 0 time 304.233439350084 Dtime 2.57656118580621 focal 0 0
number 15 rposition 0 time 304.233439350084 Dtime 2.57656118580621 focal 0 0
number 16 rposition 0 time 304.233439350084 Dtime 2.57656118580621 focal 0 0
number 17 rposition 0 time 304.233439350084 Dtime 2.57656118580621 focal 0 0
number 18 rposition 0 time 304.233439350084 Dtime 2.57656118580621 focal 0 0
number 19 rposition 0 time 304.233439350084 Dtime 2.57656118580621 focal 0 0
number 20 rposition 0 time 304.233439350084 Dtime 2.57656118580621 focal 0 0
number 21 rposition 0 time 304.233439350084 Dtime 2.57656118580621 focal 0 0
number 22 rposition 0 time 304.233439350084 Dtime 2.57656118580621 focal 0 0
number 23 rposition 0 time 304.233439350084 Dtime 2.57656118580621 focal 0 0
number 24 rposition 0 time 304.233439350084 Dtime 2.57656118580621 focal 0 0
number 25 rposition 0 time 304.233439350084 Dtime 2.57656118580621 focal 0 0
number 26 rposition 0 time 304.233439350084 Dtime 2.57656118580621 focal 0 0
number 27 rposition 0 time 304.233439350084 Dtime 2.57656118580621 focal 0 0
number 28 rposition 0 time 304.233439350084 Dtime 2.57656118580621 focal 0 0
number 29 rposition 0 time 304.233439350084 Dtime 2.57656118580621 focal 0 0
number 30 rposition 0 time 304.233439350084 Dtime 2.57656118580621 focal 0 0
number 31 rposition 0 time 304.233439350084 Dtime 2.57656118580621 focal 0 0
number 32 rposition 0 time 304.233439350084 Dtime 2.57656118580621 focal 0 0
number 33 rposition 0 time 304.233439350084 Dtime 2.57656118580621 focal 0 0
number 34 rposition 0 time 304.233439350084 Dtime 2.57656118580621 focal 0 0
number 35 rposition 0 time 304.233439350084 Dtime 2.57656118580621 focal 0 0
number 36 rposition 0 time 304.233439350084 Dtime 2.57656118580621 focal 0 0
number 1 rposition 2615.37050873447 time 305.744789862834 Dtime 1.5113505127495 focal 2 2
number 2 rposition 1902.02236130739 time 305.744789862834 Dtime 1.5113505127495 focal 2 1
number 3 rposition 1241.31914489699 time 305.744789862834 Dtime 1.5113505127495 focal 2 0
number 4 rposition 19.8015663408692 time 305.744789862834 Dtime 1.5113505127495 focal 2 0
number 5 rposition 0 time 305.744789862834 Dtime 1.5113505127495 focal 2 0
number 6 rposition 0 time 305.744789862834 Dtime 1.5113505127495 focal 2 0
number 7 rposition 0 time 305.744789862834 Dtime 1.5113505127495 focal 2 0
number 8 rposition 0 time 305.744789862834 Dtime 1.5113505127495 focal 2 0
number 9 rposition 0 time 305.744789862834 Dtime 1.5113505127495 focal 2 0
number 10 rposition 0 time 305.744789862834 Dtime 1.5113505127495 focal 2 0
number 11 rposition 0 time 305.744789862834 Dtime 1.5113505127495 focal 2 0
number 12 rposition 0 time 305.744789862834 Dtime 1.5113505127495 focal 2 0
number 13 rposition 0 time 305.744789862834 Dtime 1.5113505127495 focal 2 0
number 14 rposition 0 time 305.744789862834 Dtime 1.5113505127495 focal 2 0
number 15 rposition 0 time 305.744789862834 Dtime 1.5113505127495 focal 2 0
number 16 rposition 0 time 305.744789862834 Dtime 1.5113505127495 focal 2 0
number 17 rposition 0 time 305.744789862834 Dtime 1.5113505127495 focal 2 0
number 18 rposition 0 time 305.744789862834 Dtime 1.5113505127495 focal 2 0
number 19 rposition 0 time 305.744789862834 Dtime 1.5113505127495 focal 2 0
number 20 rposition 0 time 305.744789862834 Dtime 1.5113505127495 focal 2 0
number 21 rposition 0 time 305.744789862834 Dtime 1.5113505127495 focal 2 0
number 22 rposition 0 time 305.744789862834 Dtime 1.5113505127495 focal 2 0
number 23 rposition 0 time 305.744789862834 Dtime 1.5113505127495 focal 2 0
number 24 rposition 0 time 305.744789862834 Dtime 1.5113505127495 focal 2 0
number 25 rposition 0 time 305.744789862834 Dtime 1.5113505127495 focal 2 0
number 26 rposition 0 time 305.744789862834 Dtime 1.5113505127495 focal 2 0
number 27 rposition 0 time 305.744789862834 Dtime 1.5113505127495 focal 2 0
number 28 rposition 0 time 305.744789862834 Dtime 1.5113505127495 focal 2 0
number 29 rposition 0 time 305.744789862834 Dtime 1.5113505127495 focal 2 0
number 30 rposition 0 time 305.744789862834 Dtime 1.5113505127495 focal 2 0
number 31 rposition 0 time 305.744789862834 Dtime 1.5113505127495 focal 2 0
number 32 rposition 0 time 305.744789862834 Dtime 1.5113505127495 focal 2 0
number 33 rposition 0 time 305.744789862834 Dtime 1.5113505127495 focal 2 0
number 34 rposition 0 time 305.744789862834 Dtime 1.5113505127495 focal 2 0
number 35 rposition 0 time 305.744789862834 Dtime 1.5113505127495 focal 2 0
number 36 rposition 0 time 305.744789862834 Dtime 1.5113505127495 focal 2 0
number 1 rposition 2636.54562117086 time 310.36336853648 Dtime 4.61857867364623 focal 3 2
number 2 rposition 1955.73339543275 time 310.36336853648 Dtime 4.61857867364623 focal 3 1
number 3 rposition 1284.12327098771 time 310.36336853648 Dtime 4.61857867364623 focal 3 0
number 4 rposition 64.4396444537397 time 310.36336853648 Dtime 4.61857867364623 focal 3 0
number 5 rposition 0 time 310.36336853648 Dtime 4.61857867364623 focal 3 0
number 6 rposition 0 time 310.36336853648 Dtime 4.61857867364623 focal 3 0
number 7 rposition 0 time 310.36336853648 Dtime 4.61857867364623 focal 3 0
number 8 rposition 0 time 310.36336853648 Dtime 4.61857867364623 focal 3 0
number 9 rposition 0 time 310.36336853648 Dtime 4.61857867364623 focal 3 0
number 10 rposition 0 time 310.36336853648 Dtime 4.61857867364623 focal 3 0
number 11 rposition 0 time 310.36336853648 Dtime 4.61857867364623 focal 3 0
number 12 rposition 0 time 310.36336853648 Dtime 4.61857867364623 focal 3 0
number 13 rposition 0 time 310.36336853648 Dtime 4.61857867364623 focal 3 0
number 14 rposition 0 time 310.36336853648 Dtime 4.61857867364623 focal 3 0
number 15 rposition 0 time 310.36336853648 Dtime 4.61857867364623 focal 3 0
number 16 rposition 0 time 310.36336853648 Dtime 4.61857867364623 focal 3 0
number 17 rposition 0 time 310.36336853648 Dtime 4.61857867364623 focal 3 0
number 18 rposition 0 time 310.36336853648 Dtime 4.61857867364623 focal 3 0
number 19 rposition 0 time 310.36336853648 Dtime 4.61857867364623 focal 3 0
number 20 rposition 0 time 310.36336853648 Dtime 4.61857867364623 focal 3 0
number 21 rposition 0 time 310.36336853648 Dtime 4.61857867364623 focal 3 0
number 22 rposition 0 time 310.36336853648 Dtime 4.61857867364623 focal 3 0
number 23 rposition 0 time 310.36336853648 Dtime 4.61857867364623 focal 3 0
number 24 rposition 0 time 310.36336853648 Dtime 4.61857867364623 focal 3 0
number 25 rposition 0 time 310.36336853648 Dtime 4.61857867364623 focal 3 0
number 26 rposition 0 time 310.36336853648 Dtime 4.61857867364623 focal 3 0
number 27 rposition 0 time 310.36336853648 Dtime 4.61857867364623 focal 3 0
number 28 rposition 0 time 310.36336853648 Dtime 4.61857867364623 focal 3 0
number 29 rposition 0 time 310.36336853648 Dtime 4.61857867364623 focal 3 0
number 30 rposition 0 time 310.36336853648 Dtime 4.61857867364623 focal 3 0
number 31 rposition 0 time 310.36336853648 Dtime 4.61857867364623 focal 3 0
number 32 rposition 0 time 310.36336853648 Dtime 4.61857867364623 focal 3 0
number 33 rposition 0 time 310.36336853648 Dtime 4.61857867364623 focal 3 0
number 34 rposition 0 time 310.36336853648 Dtime 4.61857867364623 focal 3 0
number 35 rposition 0 time 310.36336853648 Dtime 4.61857867364623 focal 3 0
number 36 rposition 0 time 310.36336853648 Dtime 4.61857867364623 focal 3 0
number 1 rposition 2663.53459976747 time 313.319564000264 Dtime 2.95619546378405 focal 0 2
number 2 rposition 1990.11200553254 time 313.319564000264 Dtime 2.95619546378405 focal 0 1
number 3 rposition 1307.15119360287 time 313.319564000264 Dtime 2.95619546378405 focal 0 0
number 4 rposition 101.203016122216 time 313.319564000264 Dtime 2.95619546378405 focal 0 0
number 5 rposition 0 time 313.319564000264 Dtime 2.95619546378405 focal 0 0
number 6 rposition 0 time 313.319564000264 Dtime 2.95619546378405 focal 0 0
number 7 rposition 0 time 313.319564000264 Dtime 2.95619546378405 focal 0 0
number 8 rposition 0 time 313.319564000264 Dtime 2.95619546378405 focal 0 0
number 9 rposition 0 time 313.319564000264 Dtime 2.95619546378405 focal 0 0
number 10 rposition 0 time 313.319564000264 Dtime 2.95619546378405 focal 0 0
number 11 rposition 0 time 313.319564000264 Dtime 2.95619546378405 focal 0 0
number 12 rposition 0 time 313.319564000264 Dtime 2.95619546378405 focal 0 0
number 13 rposition 0 time 313.319564000264 Dtime 2.95619546378405 focal 0 0
number 14 rposition 0 time 313.319564000264 Dtime 2.95619546378405 focal 0 0
number 15 rposition 0 time 313.319564000264 Dtime 2.95619546378405 focal 0 0
number 16 rposition 0 time 313.319564000264 Dtime 2.95619546378405 focal 0 0
number 17 rposition 0 time 313.319564000264 Dtime 2.95619546378405 focal 0 0
number 18 rposition 0 time 313.319564000264 Dtime 2.95619546378405 focal 0 0
number 19 rposition 0 time 313.319564000264 Dtime 2.95619546378405 focal 0 0
number 20 rposition 0 time 313.319564000264 Dtime 2.95619546378405 focal 0 0
number 21 rposition 0 time 313.319564000264 Dtime 2.95619546378405 focal 0 0
number 22 rposition 0 time 313.319564000264 Dtime 2.95619546378405 focal 0 0
number 23 rposition 0 time 313.319564000264 Dtime 2.95619546378405 focal 0 0
number 24 rposition 0 time 313.319564000264 Dtime 2.95619546378405 focal 0 0
number 25 rposition 0 time 313.319564000264 Dtime 2.95619546378405 focal 0 0
number 26 rposition 0 time 313.319564000264 Dtime 2.95619546378405 focal 0 0
number 27 rposition 0 time 313.319564000264 Dtime 2.95619546378405 focal 0 0
number 28 rposition 0 time 313.319564000264 Dtime 2.95619546378405 focal 0 0
number 29 rposition 0 time 313.319564000264 Dtime 2.95619546378405 focal 0 0
number 30 rposition 0 time 313.319564000264 Dtime 2.95619546378405 focal 0 0
number 31 rposition 0 time 313.319564000264 Dtime 2.95619546378405 focal 0 0
number 32 rposition 0 time 313.319564000264 Dtime 2.95619546378405 focal 0 0
number 33 rposition 0 time 313.319564000264 Dtime 2.95619546378405 focal 0 0
number 34 rposition 0 time 313.319564000264 Dtime 2.95619546378405 focal 0 0
number 35 rposition 0 time 313.319564000264 Dtime 2.95619546378405 focal 0 0
number 36 rposition 0 time 313.319564000264 Dtime 2.95619546378405 focal 0 0
number 1 rposition 2726.15721058916 time 319.062992514496 Dtime 5.74342851423253 focal 2 2
number 2 rposition 2056.90430392614 time 319.062992514496 Dtime 5.74342851423253 focal 2 1
number 3 rposition 1343.40152098639 time 319.062992514496 Dtime 5.74342851423253 focal 2 0
number 4 rposition 172.628535749318 time 319.062992514496 Dtime 5.74342851423253 focal 2 0
number 5 rposition 0 time 319.062992514496 Dtime 5.74342851423253 focal 2 0
number 6 rposition 0 time 319.062992514496 Dtime 5.74342851423253 focal 2 0
number 7 rposition 0 time 319.062992514496 Dtime 5.74342851423253 focal 2 0
number 8 rposition 0 time 319.062992514496 Dtime 5.74342851423253 focal 2 0
number 9 rposition 0 time 319.062992514496 Dtime 5.74342851423253 focal 2 0
number 10 rposition 0 time 319.062992514496 Dtime 5.74342851423253 focal 2 0
number 11 rposition 0 time 319.062992514496 Dtime 5.74342851423253 focal 2 0
number 12 rposition 0 time 319.062992514496 Dtime 5.74342851423253 focal 2 0
number 13 rposition 0 time 319.062992514496 Dtime 5.74342851423253 focal 2 0
number 14 rposition 0 time 319.062992514496 Dtime 5.74342851423253 focal 2 0
number 15 rposition 0 time 319.062992514496 Dtime 5.74342851423253 focal 2 0
number 16 rposition 0 time 319.062992514496 Dtime 5.74342851423253 focal 2 0
number 17 rposition 0 time 319.062992514496 Dtime 5.74342851423253 focal 2 0
number 18 rposition 0 time 319.062992514496 Dtime 5.74342851423253 focal 2 0
number 19 rposition 0 time 319.062992514496 Dtime 5.74342851423253 focal 2 0
number 20 rposition 0 time 319.062992514496 Dtime 5.74342851423253 focal 2 0
number 21 rposition 0 time 319.062992514496 Dtime 5.74342851423253 focal 2 0
number 22 rposition 0 time 319.062992514496 Dtime 5.74342851423253 focal 2 0
number 23 rposition 0 time 319.062992514496 Dtime 5.74342851423253 focal 2 0
number 24 rposition 0 time 319.062992514496 Dtime 5.74342851423253 focal 2 0
number 25 rposition 0 time 319.062992514496 Dtime 5.74342851423253 focal 2 0
number 26 rposition 0 time 319.062992514496 Dtime 5.74342851423253 focal 2 0
number 27 rposition 0 time 319.062992514496 Dtime 5.74342851423253 focal 2 0
number 28 rposition 0 time 319.062992514496 Dtime 5.74342851423253 focal 2 0
number 29 rposition 0 time 319.062992514496 Dtime 5.74342851423253 focal 2 0
number 30 rposition 0 time 319.062992514496 Dtime 5.74342851423253 focal 2 0
number 31 rposition 0 time 319.062992514496 Dtime 5.74342851423253 focal 2 0
number 32 rposition 0 time 319.062992514496 Dtime 5.74342851423253 focal 2 0
number 33 rposition 0 time 319.062992514496 Dtime 5.74342851423253 focal 2 0
number 34 rposition 0 time 319.062992514496 Dtime 5.74342851423253 focal 2 0
number 35 rposition 0 time 319.062992514496 Dtime 5.74342851423253 focal 2 0
number 36 rposition 0 time 319.062992514496 Dtime 5.74342851423253 focal 2 0
number 1 rposition 2794.97499131675 time 325.374610617461 Dtime 6.31161810296436 focal 2 2
number 2 rposition 2130.30427375861 time 325.374610617461 Dtime 6.31161810296436 focal 2 1
number 3 rposition 1363.31978252522 time 325.374610617461 Dtime 6.31161810296436 focal 2 1
number 4 rposition 251.120085104363 time 325.374610617461 Dtime 6.31161810296436 focal 2 0
number 5 rposition 0 time 325.374610617461 Dtime 6.31161810296436 focal 2 0
number 6 rposition 0 time 325.374610617461 Dtime 6.31161810296436 focal 2 0
number 7 rposition 0 time 325.374610617461 Dtime 6.31161810296436 focal 2 0
number 8 rposition 0 time 325.374610617461 Dtime 6.31161810296436 focal 2 0
number 9 rposition 0 time 325.374610617461 Dtime 6.31161810296436 focal 2 0
number 10 rposition 0 time 325.374610617461 Dtime 6.31161810296436 focal 2 0
number 11 rposition 0 time 325.374610617461 Dtime 6.31161810296436 focal 2 0
number 12 rposition 0 time 325.374610617461 Dtime 6.31161810296436 focal 2 0
number 13 rposition 0 time 325.374610617461 Dtime 6.31161810296436 focal 2 0
number 14 rposition 0 time 325.374610617461 Dtime 6.31161810296436 focal 2 0
number 15 rposition 0 time 325.374610617461 Dtime 6.31161810296436 focal 2 0
number 16 rposition 0 time 325.374610617461 Dtime 6.31161810296436 focal 2 0
number 17 rposition 0 time 325.374610617461 Dtime 6.31161810296436 focal 2 0
number 18 rposition 0 time 325.374610617461 Dtime 6.31161810296436 focal 2 0
number 19 rposition 0 time 325.374610617461 Dtime 6.31161810296436 focal 2 0
number 20 rposition 0 time 325.374610617461 Dtime 6.31161810296436 focal 2 0
number 21 rposition 0 time 325.374610617461 Dtime 6.31161810296436 focal 2 0
number 22 rposition 0 time 325.374610617461 Dtime 6.31161810296436 focal 2 0
number 23 rposition 0 time 325.374610617461 Dtime 6.31161810296436 focal 2 0
number 24 rposition 0 time 325.374610617461 Dtime 6.31161810296436 focal 2 0
number 25 rposition 0 time 325.374610617461 Dtime 6.31161810296436 focal 2 0
number 26 rposition 0 time 325.374610617461 Dtime 6.31161810296436 focal 2 0
number 27 rposition 0 time 325.374610617461 Dtime 6.31161810296436 focal 2 0
number 28 rposition 0 time 325.374610617461 Dtime 6.31161810296436 focal 2 0
number 29 rposition 0 time 325.374610617461 Dtime 6.31161810296436 focal 2 0
number 30 rposition 0 time 325.374610617461 Dtime 6.31161810296436 focal 2 0
number 31 rposition 0 time 325.374610617461 Dtime 6.31161810296436 focal 2 0
number 32 rposition 0 time 325.374610617461 Dtime 6.31161810296436 focal 2 0
number 33 rposition 0 time 325.374610617461 Dtime 6.31161810296436 focal 2 0
number 34 rposition 0 time 325.374610617461 Dtime 6.31161810296436 focal 2 0
number 35 rposition 0 time 325.374610617461 Dtime 6.31161810296436 focal 2 0
number 36 rposition 0 time 325.374610617461 Dtime 6.31161810296436 focal 2 0
number 1 rposition 3122.07548886716 time 355.374610617461 Dtime 30 focal 2 2
number 2 rposition 2479.18455438583 time 355.374610617461 Dtime 30 focal 2 1
number 3 rposition 1363.31978252522 time 355.374610617461 Dtime 30 focal 2 1
number 4 rposition 624.201352417636 time 355.374610617461 Dtime 30 focal 2 0
number 5 rposition 0 time 355.374610617461 Dtime 30 focal 2 0
number 6 rposition 0 time 355.374610617461 Dtime 30 focal 2 0
number 7 rposition 0 time 355.374610617461 Dtime 30 focal 2 0
number 8 rposition 0 time 355.374610617461 Dtime 30 focal 2 0
number 9 rposition 0 time 355.374610617461 Dtime 30 focal 2 0
number 10 rposition 0 time 355.374610617461 Dtime 30 focal 2 0
number 11 rposition 0 time 355.374610617461 Dtime 30 focal 2 0
number 12 rposition 0 time 355.374610617461 Dtime 30 focal 2 0
number 13 rposition 0 time 355.374610617461 Dtime 30 focal 2 0
number 14 rposition 0 time 355.374610617461 Dtime 30 focal 2 0
number 15 rposition 0 time 355.374610617461 Dtime 30 focal 2 0
number 16 rposition 0 time 355.374610617461 Dtime 30 focal 2 0
number 17 rposition 0 time 355.374610617461 Dtime 30 focal 2 0
number 18 rposition 0 time 355.374610617461 Dtime 30 focal 2 0
number 19 rposition 0 time 355.374610617461 Dtime 30 focal 2 0
number 20 rposition 0 time 355.374610617461 Dtime 30 focal 2 0
number 21 rposition 0 time 355.374610617461 Dtime 30 focal 2 0
number 22 rposition 0 time 355.374610617461 Dtime 30 focal 2 0
number 23 rposition 0 time 355.374610617461 Dtime 30 focal 2 0
number 24 rposition 0 time 355.374610617461 Dtime 30 focal 2 0
number 25 rposition 0 time 355.374610617461 Dtime 30 focal 2 0
number 26 rposition 0 time 355.374610617461 Dtime 30 focal 2 0
number 27 rposition 0 time 355.374610617461 Dtime 30 focal 2 0
number 28 rposition 0 time 355.374610617461 Dtime 30 focal 2 0
number 29 rposition 0 time 355.374610617461 Dtime 30 focal 2 0
number 30 rposition 0 time 355.374610617461 Dtime 30 focal 2 0
number 31 rposition 0 time 355.374610617461 Dtime 30 focal 2 0
number 32 rposition 0 time 355.374610617461 Dtime 30 focal 2 0
number 33 rposition 0 time 355.374610617461 Dtime 30 focal 2 0
number 34 rposition 0 time 355.374610617461 Dtime 30 focal 2 0
number 35 rposition 0 time 355.374610617461 Dtime 30 focal 2 0
number 36 rposition 0 time 355.374610617461 Dtime 30 focal 2 0
number 1 rposition 3155.52272878137 time 358.442221963028 Dtime 3.06761134556674 focal 1 2
number 2 rposition 2510.15373827199 time 358.442221963028 Dtime 3.06761134556674 focal 1 1
number 3 rposition 1368.96592614569 time 358.442221963028 Dtime 3.06761134556674 focal 1 1
number 4 rposition 662.35029669859 time 358.442221963028 Dtime 3.06761134556674 focal 1 0
number 5 rposition 0 time 358.442221963028 Dtime 3.06761134556674 focal 1 0
number 6 rposition 0 time 358.442221963028 Dtime 3.06761134556674 focal 1 0
number 7 rposition 0 time 358.442221963028 Dtime 3.06761134556674 focal 1 0
number 8 rposition 0 time 358.442221963028 Dtime 3.06761134556674 focal 1 0
number 9 rposition 0 time 358.442221963028 Dtime 3.06761134556674 focal 1 0
number 10 rposition 0 time 358.442221963028 Dtime 3.06761134556674 focal 1 0
number 11 rposition 0 time 358.442221963028 Dtime 3.06761134556674 focal 1 0
number 12 rposition 0 time 358.442221963028 Dtime 3.06761134556674 focal 1 0
number 13 rposition 0 time 358.442221963028 Dtime 3.06761134556674 focal 1 0
number 14 rposition 0 time 358.442221963028 Dtime 3.06761134556674 focal 1 0
number 15 rposition 0 time 358.442221963028 Dtime 3.06761134556674 focal 1 0
number 16 rposition 0 time 358.442221963028 Dtime 3.06761134556674 focal 1 0
number 17 rposition 0 time 358.442221963028 Dtime 3.06761134556674 focal 1 0
number 18 rposition 0 time 358.442221963028 Dtime 3.06761134556674 focal 1 0
number 19 rposition 0 time 358.442221963028 Dtime 3.06761134556674 focal 1 0
number 20 rposition 0 time 358.442221963028 Dtime 3.06761134556674 focal 1 0
number 21 rposition 0 time 358.442221963028 Dtime 3.06761134556674 focal 1 0
number 22 rposition 0 time 358.442221963028 Dtime 3.06761134556674 focal 1 0
number 23 rposition 0 time 358.442221963028 Dtime 3.06761134556674 focal 1 0
number 24 rposition 0 time 358.442221963028 Dtime 3.06761134556674 focal 1 0
number 25 rposition 0 time 358.442221963028 Dtime 3.06761134556674 focal 1 0
number 26 rposition 0 time 358.442221963028 Dtime 3.06761134556674 focal 1 0
number 27 rposition 0 time 358.442221963028 Dtime 3.06761134556674 focal 1 0
number 28 rposition 0 time 358.442221963028 Dtime 3.06761134556674 focal 1 0
number 29 rposition 0 time 358.442221963028 Dtime 3.06761134556674 focal 1 0
number 30 rposition 0 time 358.442221963028 Dtime 3.06761134556674 focal 1 0
number 31 rposition 0 time 358.442221963028 Dtime 3.06761134556674 focal 1 0
number 32 rposition 0 time 358.442221963028 Dtime 3.06761134556674 focal 1 0
number 33 rposition 0 time 358.442221963028 Dtime 3.06761134556674 focal 1 0
number 34 rposition 0 time 358.442221963028 Dtime 3.06761134556674 focal 1 0
number 35 rposition 0 time 358.442221963028 Dtime 3.06761134556674 focal 1 0
number 36 rposition 0 time 358.442221963028 Dtime 3.06761134556674 focal 1 0
number 1 rposition 3227.74114940299 time 365.065729523773 Dtime 6.62350756074505 focal 2 2
number 2 rposition 2566.86243054885 time 365.065729523773 Dtime 6.62350756074505 focal 2 1
number 3 rposition 1419.67045391898 time 365.065729523773 Dtime 6.62350756074505 focal 2 1
number 4 rposition 744.720516525983 time 365.065729523773 Dtime 6.62350756074505 focal 2 0
number 5 rposition 0 time 365.065729523773 Dtime 6.62350756074505 focal 2 0
number 6 rposition 0 time 365.065729523773 Dtime 6.62350756074505 focal 2 0
number 7 rposition 0 time 365.065729523773 Dtime 6.62350756074505 focal 2 0
number 8 rposition 0 time 365.065729523773 Dtime 6.62350756074505 focal 2 0
number 9 rposition 0 time 365.065729523773 Dtime 6.62350756074505 focal 2 0
number 10 rposition 0 time 365.065729523773 Dtime 6.62350756074505 focal 2 0
number 11 rposition 0 time 365.065729523773 Dtime 6.62350756074505 focal 2 0
number 12 rposition 0 time 365.065729523773 Dtime 6.62350756074505 focal 2 0
number 13 rposition 0 time 365.065729523773 Dtime 6.62350756074505 focal 2 0
number 14 rposition 0 time 365.065729523773 Dtime 6.62350756074505 focal 2 0
number 15 rposition 0 time 365.065729523773 Dtime 6.62350756074505 focal 2 0
number 16 rposition 0 time 365.065729523773 Dtime 6.62350756074505 focal 2 0
number 17 rposition 0 time 365.065729523773 Dtime 6.62350756074505 focal 2 0
number 18 rposition 0 time 365.065729523773 Dtime 6.62350756074505 focal 2 0
number 19 rposition 0 time 365.065729523773 Dtime 6.62350756074505 focal 2 0
number 20 rposition 0 time 365.065729523773 Dtime 6.62350756074505 focal 2 0
number 21 rposition 0 time 365.065729523773 Dtime 6.62350756074505 focal 2 0
number 22 rposition 0 time 365.065729523773 Dtime 6.62350756074505 focal 2 0
number 23 rposition 0 time 365.065729523773 Dtime 6.62350756074505 focal 2 0
number 24 rposition 0 time 365.065729523773 Dtime 6.62350756074505 focal 2 0
number 25 rposition 0 time 365.065729523773 Dtime 6.62350756074505 focal 2 0
number 26 rposition 0 time 365.065729523773 Dtime 6.62350756074505 focal 2 0
number 27 rposition 0 time 365.065729523773 Dtime 6.62350756074505 focal 2 0
number 28 rposition 0 time 365.065729523773 Dtime 6.62350756074505 focal 2 0
number 29 rposition 0 time 365.065729523773 Dtime 6.62350756074505 focal 2 0
number 30 rposition 0 time 365.065729523773 Dtime 6.62350756074505 focal 2 0
number 31 rposition 0 time 365.065729523773 Dtime 6.62350756074505 focal 2 0
number 32 rposition 0 time 365.065729523773 Dtime 6.62350756074505 focal 2 0
number 33 rposition 0 time 365.065729523773 Dtime 6.62350756074505 focal 2 0
number 34 rposition 0 time 365.065729523773 Dtime 6.62350756074505 focal 2 0
number 35 rposition 0 time 365.065729523773 Dtime 6.62350756074505 focal 2 0
number 36 rposition 0 time 365.065729523773 Dtime 6.62350756074505 focal 2 0
number 1 rposition 3284.21549069381 time 370.245269913997 Dtime 5.17954039022399 focal 1 2
number 2 rposition 2597.79444451804 time 370.245269913997 Dtime 5.17954039022399 focal 1 1
number 3 rposition 1479.90510408103 time 370.245269913997 Dtime 5.17954039022399 focal 1 1
number 4 rposition 809.133499622151 time 370.245269913997 Dtime 5.17954039022399 focal 1 0
number 5 rposition 0 time 370.245269913997 Dtime 5.17954039022399 focal 1 0
number 6 rposition 0 time 370.245269913997 Dtime 5.17954039022399 focal 1 0
number 7 rposition 0 time 370.245269913997 Dtime 5.17954039022399 focal 1 0
number 8 rposition 0 time 370.245269913997 Dtime 5.17954039022399 focal 1 0
number 9 rposition 0 time 370.245269913997 Dtime 5.17954039022399 focal 1 0
number 10 rposition 0 time 370.245269913997 Dtime 5.17954039022399 focal 1 0
number 11 rposition 0 time 370.245269913997 Dtime 5.17954039022399 focal 1 0
number 12 rposition 0 time 370.245269913997 Dtime 5.17954039022399 focal 1 0
number 13 rposition 0 time 370.245269913997 Dtime 5.17954039022399 focal 1 0
number 14 rposition 0 time 370.245269913997 Dtime 5.17954039022399 focal 1 0
number 15 rposition 0 time 370.245269913997 Dtime 5.17954039022399 focal 1 0
number 16 rposition 0 time 370.245269913997 Dtime 5.17954039022399 focal 1 0
number 17 rposition 0 time 370.245269913997 Dtime 5.17954039022399 focal 1 0
number 18 rposition 0 time 370.245269913997 Dtime 5.17954039022399 focal 1 0
number 19 rposition 0 time 370.245269913997 Dtime 5.17954039022399 focal 1 0
number 20 rposition 0 time 370.245269913997 Dtime 5.17954039022399 focal 1 0
number 21 rposition 0 time 370.245269913997 Dtime 5.17954039022399 focal 1 0
number 22 rposition 0 time 370.245269913997 Dtime 5.17954039022399 focal 1 0
number 23 rposition 0 time 370.245269913997 Dtime 5.17954039022399 focal 1 0
number 24 rposition 0 time 370.245269913997 Dtime 5.17954039022399 focal 1 0
number 25 rposition 0 time 370.245269913997 Dtime 5.17954039022399 focal 1 0
number 26 rposition 0 time 370.245269913997 Dtime 5.17954039022399 focal 1 0
number 27 rposition 0 time 370.245269913997 Dtime 5.17954039022399 focal 1 0
number 28 rposition 0 time 370.245269913997 Dtime 5.17954039022399 focal 1 0
number 29 rposition 0 time 370.245269913997 Dtime 5.17954039022399 focal 1 0
number 30 rposition 0 time 370.245269913997 Dtime 5.17954039022399 focal 1 0
number 31 rposition 0 time 370.245269913997 Dtime 5.17954039022399 focal 1 0
number 32 rposition 0 time 370.245269913997 Dtime 5.17954039022399 focal 1 0
number 33 rposition 0 time 370.245269913997 Dtime 5.17954039022399 focal 1 0
number 34 rposition 0 time 370.245269913997 Dtime 5.17954039022399 focal 1 0
number 35 rposition 0 time 370.245269913997 Dtime 5.17954039022399 focal 1 0
number 36 rposition 0 time 370.245269913997 Dtime 5.17954039022399 focal 1 0
number 1 rposition 3318.01960117861 time 373.345611619798 Dtime 3.10034170580147 focal 1 2
number 2 rposition 2608.28039218284 time 373.345611619798 Dtime 3.10034170580147 focal 1 1
number 3 rposition 1515.96004022637 time 373.345611619798 Dtime 3.10034170580147 focal 1 1
number 4 rposition 847.689480045638 time 373.345611619798 Dtime 3.10034170580147 focal 1 0
number 5 rposition 0 time 373.345611619798 Dtime 3.10034170580147 focal 1 0
number 6 rposition 0 time 373.345611619798 Dtime 3.10034170580147 focal 1 0
number 7 rposition 0 time 373.345611619798 Dtime 3.10034170580147 focal 1 0
number 8 rposition 0 time 373.345611619798 Dtime 3.10034170580147 focal 1 0
number 9 rposition 0 time 373.345611619798 Dtime 3.10034170580147 focal 1 0
number 10 rposition 0 time 373.345611619798 Dtime 3.10034170580147 focal 1 0
number 11 rposition 0 time 373.345611619798 Dtime 3.10034170580147 focal 1 0
number 12 rposition 0 time 373.345611619798 Dtime 3.10034170580147 focal 1 0
number 13 rposition 0 time 373.345611619798 Dtime 3.10034170580147 focal 1 0
number 14 rposition 0 time 373.345611619798 Dtime 3.10034170580147 focal 1 0
number 15 rposition 0 time 373.345611619798 Dtime 3.10034170580147 focal 1 0
number 16 rposition 0 time 373.345611619798 Dtime 3.10034170580147 focal 1 0
number 17 rposition 0 time 373.345611619798 Dtime 3.10034170580147 focal 1 0
number 18 rposition 0 time 373.345611619798 Dtime 3.10034170580147 focal 1 0
number 19 rposition 0 time 373.345611619798 Dtime 3.10034170580147 focal 1 0
number 20 rposition 0 time 373.345611619798 Dtime 3.10034170580147 focal 1 0
number 21 rposition 0 time 373.345611619798 Dtime 3.10034170580147 focal 1 0
number 22 rposition 0 time 373.345611619798 Dtime 3.10034170580147 focal 1 0
number 23 rposition 0 time 373.345611619798 Dtime 3.10034170580147 focal 1 0
number 24 rposition 0 time 373.345611619798 Dtime 3.10034170580147 focal 1 0
number 25 rposition 0 time 373.345611619798 Dtime 3.10034170580147 focal 1 0
number 26 rposition 0 time 373.345611619798 Dtime 3.10034170580147 focal 1 0
number 27 rposition 0 time 373.345611619798 Dtime 3.10034170580147 focal 1 0
number 28 rposition 0 time 373.345611619798 Dtime 3.10034170580147 focal 1 0
number 29 rposition 0 time 373.345611619798 Dtime 3.10034170580147 focal 1 0
number 30 rposition 0 time 373.345611619798 Dtime 3.10034170580147 focal 1 0
number 31 rposition 0 time 373.345611619798 Dtime 3.10034170580147 focal 1 0
number 32 rposition 0 time 373.345611619798 Dtime 3.10034170580147 focal 1 0
number 33 rposition 0 time 373.345611619798 Dtime 3.10034170580147 focal 1 0
number 34 rposition 0 time 373.345611619798 Dtime 3.10034170580147 focal 1 0
number 35 rposition 0 time 373.345611619798 Dtime 3.10034170580147 focal 1 0
number 36 rposition 0 time 373.345611619798 Dtime 3.10034170580147 focal 1 0
number 1 rposition 3354.89681165662 time 376.72780248354 Dtime 3.38219086374152 focal 1 2
number 2 rposition 2614 time 376.72780248354 Dtime 3.38219086374152 focal 1 2
number 3 rposition 1555.29269681561 time 376.72780248354 Dtime 3.38219086374152 focal 1 1
number 4 rposition 889.75054850364 time 376.72780248354 Dtime 3.38219086374152 focal 1 0
number 5 rposition 0 time 376.72780248354 Dtime 3.38219086374152 focal 1 0
number 6 rposition 0 time 376.72780248354 Dtime 3.38219086374152 focal 1 0
number 7 rposition 0 time 376.72780248354 Dtime 3.38219086374152 focal 1 0
number 8 rposition 0 time 376.72780248354 Dtime 3.38219086374152 focal 1 0
number 9 rposition 0 time 376.72780248354 Dtime 3.38219086374152 focal 1 0
number 10 rposition 0 time 376.72780248354 Dtime 3.38219086374152 focal 1 0
number 11 rposition 0 time 376.72780248354 Dtime 3.38219086374152 focal 1 0
number 12 rposition 0 time 376.72780248354 Dtime 3.38219086374152 focal 1 0
number 13 rposition 0 time 376.72780248354 Dtime 3.38219086374152 focal 1 0
number 14 rposition 0 time 376.72780248354 Dtime 3.38219086374152 focal 1 0
number 15 rposition 0 time 376.72780248354 Dtime 3.38219086374152 focal 1 0
number 16 rposition 0 time 376.72780248354 Dtime 3.38219086374152 focal 1 0
number 17 rposition 0 time 376.72780248354 Dtime 3.38219086374152 focal 1 0
number 18 rposition 0 time 376.72780248354 Dtime 3.38219086374152 focal 1 0
number 19 rposition 0 time 376.72780248354 Dtime 3.38219086374152 focal 1 0
number 20 rposition 0 time 376.72780248354 Dtime 3.38219086374152 focal 1 0
number 21 rposition 0 time 376.72780248354 Dtime 3.38219086374152 focal 1 0
number 22 rposition 0 time 376.72780248354 Dtime 3.38219086374152 focal 1 0
number 23 rposition 0 time 376.72780248354 Dtime 3.38219086374152 focal 1 0
number 24 rposition 0 time 376.72780248354 Dtime 3.38219086374152 focal 1 0
number 25 rposition 0 time 376.72780248354 Dtime 3.38219086374152 focal 1 0
number 26 rposition 0 time 376.72780248354 Dtime 3.38219086374152 focal 1 0
number 27 rposition 0 time 376.72780248354 Dtime 3.38219086374152 focal 1 0
number 28 rposition 0 time 376.72780248354 Dtime 3.38219086374152 focal 1 0
number 29 rposition 0 time 376.72780248354 Dtime 3.38219086374152 focal 1 0
number 30 rposition 0 time 376.72780248354 Dtime 3.38219086374152 focal 1 0
number 31 rposition 0 time 376.72780248354 Dtime 3.38219086374152 focal 1 0
number 32 rposition 0 time 376.72780248354 Dtime 3.38219086374152 focal 1 0
number 33 rposition 0 time 376.72780248354 Dtime 3.38219086374152 focal 1 0
number 34 rposition 0 time 376.72780248354 Dtime 3.38219086374152 focal 1 0
number 35 rposition 0 time 376.72780248354 Dtime 3.38219086374152 focal 1 0
number 36 rposition 0 time 376.72780248354 Dtime 3.38219086374152 focal 1 0
number 1 rposition 3608.64172454747 time 400 Dtime 23.2721975164604 focal 8 2
number 2 rposition 2614 time 400 Dtime 23.2721975164604 focal 8 2
number 3 rposition 1825.93305682744 time 400 Dtime 23.2721975164604 focal 8 1
number 4 rposition 1179.16457992384 time 400 Dtime 23.2721975164604 focal 8 0
number 5 rposition 0 time 400 Dtime 23.2721975164604 focal 8 0
number 6 rposition 0 time 400 Dtime 23.2721975164604 focal 8 0
number 7 rposition 0 time 400 Dtime 23.2721975164604 focal 8 0
number 8 rposition 0 time 400 Dtime 23.2721975164604 focal 8 0
number 9 rposition 0 time 400 Dtime 23.2721975164604 focal 8 0
number 10 rposition 0 time 400 Dtime 23.2721975164604 focal 8 0
number 11 rposition 0 time 400 Dtime 23.2721975164604 focal 8 0
number 12 rposition 0 time 400 Dtime 23.2721975164604 focal 8 0
number 13 rposition 0 time 400 Dtime 23.2721975164604 focal 8 0
number 14 rposition 0 time 400 Dtime 23.2721975164604 focal 8 0
number 15 rposition 0 time 400 Dtime 23.2721975164604 focal 8 0
number 16 rposition 0 time 400 Dtime 23.2721975164604 focal 8 0
number 17 rposition 0 time 400 Dtime 23.2721975164604 focal 8 0
number 18 rposition 0 time 400 Dtime 23.2721975164604 focal 8 0
number 19 rposition 0 time 400 Dtime 23.2721975164604 focal 8 0
number 20 rposition 0 time 400 Dtime 23.2721975164604 focal 8 0
number 21 rposition 0 time 400 Dtime 23.2721975164604 focal 8 0
number 22 rposition 0 time 400 Dtime 23.2721975164604 focal 8 0
number 23 rposition 0 time 400 Dtime 23.2721975164604 focal 8 0
number 24 rposition 0 time 400 Dtime 23.2721975164604 focal 8 0
number 25 rposition 0 time 400 Dtime 23.2721975164604 focal 8 0
number 26 rposition 0 time 400 Dtime 23.2721975164604 focal 8 0
number 27 rposition 0 time 400 Dtime 23.2721975164604 focal 8 0
number 28 rposition 0 time 400 Dtime 23.2721975164604 focal 8 0
number 29 rposition 0 time 400 Dtime 23.2721975164604 focal 8 0
number 30 rposition 0 time 400 Dtime 23.2721975164604 focal 8 0
number 31 rposition 0 time 400 Dtime 23.2721975164604 focal 8 0
number 32 rposition 0 time 400 Dtime 23.2721975164604 focal 8 0
number 33 rposition 0 time 400 Dtime 23.2721975164604 focal 8 0
number 34 rposition 0 time 400 Dtime 23.2721975164604 focal 8 0
number 35 rposition 0 time 400 Dtime 23.2721975164604 focal 8 0
number 36 rposition 0 time 400 Dtime 23.2721975164604 focal 8 0
number 1 rposition 3626.70724694466 time 401.656878164278 Dtime 1.65687816427782 focal 3 2
number 2 rposition 2614 time 401.656878164278 Dtime 1.65687816427782 focal 3 2
number 3 rposition 1845.20146079138 time 401.656878164278 Dtime 1.65687816427782 focal 3 1
number 4 rposition 1198.39696414195 time 401.656878164278 Dtime 1.65687816427782 focal 3 0
number 5 rposition 1.64714715075639 time 401.656878164278 Dtime 1.65687816427782 focal 3 0
number 6 rposition 0 time 401.656878164278 Dtime 1.65687816427782 focal 3 0
number 7 rposition 0 time 401.656878164278 Dtime 1.65687816427782 focal 3 0
number 8 rposition 0 time 401.656878164278 Dtime 1.65687816427782 focal 3 0
number 9 rposition 0 time 401.656878164278 Dtime 1.65687816427782 focal 3 0
number 10 rposition 0 time 401.656878164278 Dtime 1.65687816427782 focal 3 0
number 11 rposition 0 time 401.656878164278 Dtime 1.65687816427782 focal 3 0
number 12 rposition 0 time 401.656878164278 Dtime 1.65687816427782 focal 3 0
number 13 rposition 0 time 401.656878164278 Dtime 1.65687816427782 focal 3 0
number 14 rposition 0 time 401.656878164278 Dtime 1.65687816427782 focal 3 0
number 15 rposition 0 time 401.656878164278 Dtime 1.65687816427782 focal 3 0
number 16 rposition 0 time 401.656878164278 Dtime 1.65687816427782 focal 3 0
number 17 rposition 0 time 401.656878164278 Dtime 1.65687816427782 focal 3 0
number 18 rposition 0 time 401.656878164278 Dtime 1.65687816427782 focal 3 0
number 19 rposition 0 time 401.656878164278 Dtime 1.65687816427782 focal 3 0
number 20 rposition 0 time 401.656878164278 Dtime 1.65687816427782 focal 3 0
number 21 rposition 0 time 401.656878164278 Dtime 1.65687816427782 focal 3 0
number 22 rposition 0 time 401.656878164278 Dtime 1.65687816427782 focal 3 0
number 23 rposition 0 time 401.656878164278 Dtime 1.65687816427782 focal 3 0
number 24 rposition 0 time 401.656878164278 Dtime 1.65687816427782 focal 3 0
number 25 rposition 0 time 401.656878164278 Dtime 1.65687816427782 focal 3 0
number 26 rposition 0 time 401.656878164278 Dtime 1.65687816427782 focal 3 0
number 27 rposition 0 time 401.656878164278 Dtime 1.65687816427782 focal 3 0
number 28 rposition 0 time 401.656878164278 Dtime 1.65687816427782 focal 3 0
number 29 rposition 0 time 401.656878164278 Dtime 1.65687816427782 focal 3 0
number 30 rposition 0 time 401.656878164278 Dtime 1.65687816427782 focal 3 0
number 31 rposition 0 time 401.656878164278 Dtime 1.65687816427782 focal 3 0
number 32 rposition 0 time 401.656878164278 Dtime 1.65687816427782 focal 3 0
number 33 rposition 0 time 401.656878164278 Dtime 1.65687816427782 focal 3 0
number 34 rposition 0 time 401.656878164278 Dtime 1.65687816427782 focal 3 0
number 35 rposition 0 time 401.656878164278 Dtime 1.65687816427782 focal 3 0
number 36 rposition 0 time 401.656878164278 Dtime 1.65687816427782 focal 3 0
number 1 rposition 3721.6371580335 time 410.36336853648 Dtime 8.70649037220198 focal 4 2
number 2 rposition 2614 time 410.36336853648 Dtime 8.70649037220198 focal 4 2
number 3 rposition 1946.45222093578 time 410.36336853648 Dtime 8.70649037220198 focal 4 1
number 4 rposition 1292.24565242049 time 410.36336853648 Dtime 8.70649037220198 focal 4 0
number 5 rposition 64.4396444537397 time 410.36336853648 Dtime 8.70649037220198 focal 4 0
number 6 rposition 0 time 410.36336853648 Dtime 8.70649037220198 focal 4 0
number 7 rposition 0 time 410.36336853648 Dtime 8.70649037220198 focal 4 0
number 8 rposition 0 time 410.36336853648 Dtime 8.70649037220198 focal 4 0
number 9 rposition 0 time 410.36336853648 Dtime 8.70649037220198 focal 4 0
number 10 rposition 0 time 410.36336853648 Dtime 8.70649037220198 focal 4 0
number 11 rposition 0 time 410.36336853648 Dtime 8.70649037220198 focal 4 0
number 12 rposition 0 time 410.36336853648 Dtime 8.70649037220198 focal 4 0
number 13 rposition 0 time 410.36336853648 Dtime 8.70649037220198 focal 4 0
number 14 rposition 0 time 410.36336853648 Dtime 8.70649037220198 focal 4 0
number 15 rposition 0 time 410.36336853648 Dtime 8.70649037220198 focal 4 0
number 16 rposition 0 time 410.36336853648 Dtime 8.70649037220198 focal 4 0
number 17 rposition 0 time 410.36336853648 Dtime 8.70649037220198 focal 4 0
number 18 rposition 0 time 410.36336853648 Dtime 8.70649037220198 focal 4 0
number 19 rposition 0 time 410.36336853648 Dtime 8.70649037220198 focal 4 0
number 20 rposition 0 time 410.36336853648 Dtime 8.70649037220198 focal 4 0
number 21 rposition 0 time 410.36336853648 Dtime 8.70649037220198 focal 4 0
number 22 rposition 0 time 410.36336853648 Dtime 8.70649037220198 focal 4 0
number 23 rposition 0 time 410.36336853648 Dtime 8.70649037220198 focal 4 0
number 24 rposition 0 time 410.36336853648 Dtime 8.70649037220198 focal 4 0
number 25 rposition 0 time 410.36336853648 Dtime 8.70649037220198 focal 4 0
number 26 rposition 0 time 410.36336853648 Dtime 8.70649037220198 focal 4 0
number 27 rposition 0 time 410.36336853648 Dtime 8.70649037220198 focal 4 0
number 28 rposition 0 time 410.36336853648 Dtime 8.70649037220198 focal 4 0
number 29 rposition 0 time 410.36336853648 Dtime 8.70649037220198 focal 4 0
number 30 rposition 0 time 410.36336853648 Dtime 8.70649037220198 focal 4 0
number 31 rposition 0 time 410.36336853648 Dtime 8.70649037220198 focal 4 0
number 32 rposition 0 time 410.36336853648 Dtime 8.70649037220198 focal 4 0
number 33 rposition 0 time 410.36336853648 Dtime 8.70649037220198 focal 4 0
number 34 rposition 0 time 410.36336853648 Dtime 8.70649037220198 focal 4 0
number 35 rposition 0 time 410.36336853648 Dtime 8.70649037220198 focal 4 0
number 36 rposition 0 time 410.36336853648 Dtime 8.70649037220198 focal 4 0
number 1 rposition 3736.51405879877 time 411.72780248354 Dtime 1.36443394705975 focal 1 2
number 2 rposition 2614 time 411.72780248354 Dtime 1.36443394705975 focal 1 2
number 3 rposition 1962.3196908807 time 411.72780248354 Dtime 1.36443394705975 focal 1 1
number 4 rposition 1306.02226981354 time 411.72780248354 Dtime 1.36443394705975 focal 1 0
number 5 rposition 81.4078026582164 time 411.72780248354 Dtime 1.36443394705975 focal 1 0
number 6 rposition 0 time 411.72780248354 Dtime 1.36443394705975 focal 1 0
number 7 rposition 0 time 411.72780248354 Dtime 1.36443394705975 focal 1 0
number 8 rposition 0 time 411.72780248354 Dtime 1.36443394705975 focal 1 0
number 9 rposition 0 time 411.72780248354 Dtime 1.36443394705975 focal 1 0
number 10 rposition 0 time 411.72780248354 Dtime 1.36443394705975 focal 1 0
number 11 rposition 0 time 411.72780248354 Dtime 1.36443394705975 focal 1 0
number 12 rposition 0 time 411.72780248354 Dtime 1.36443394705975 focal 1 0
number 13 rposition 0 time 411.72780248354 Dtime 1.36443394705975 focal 1 0
number 14 rposition 0 time 411.72780248354 Dtime 1.36443394705975 focal 1 0
number 15 rposition 0 time 411.72780248354 Dtime 1.36443394705975 focal 1 0
number 16 rposition 0 time 411.72780248354 Dtime 1.36443394705975 focal 1 0
number 17 rposition 0 time 411.72780248354 Dtime 1.36443394705975 focal 1 0
number 18 rposition 0 time 411.72780248354 Dtime 1.36443394705975 focal 1 0
number 19 rposition 0 time 411.72780248354 Dtime 1.36443394705975 focal 1 0
number 20 rposition 0 time 411.72780248354 Dtime 1.36443394705975 focal 1 0
number 21 rposition 0 time 411.72780248354 Dtime 1.36443394705975 focal 1 0
number 22 rposition 0 time 411.72780248354 Dtime 1.36443394705975 focal 1 0
number 23 rposition 0 time 411.72780248354 Dtime 1.36443394705975 focal 1 0
number 24 rposition 0 time 411.72780248354 Dtime 1.36443394705975 focal 1 0
number 25 rposition 0 time 411.72780248354 Dtime 1.36443394705975 focal 1 0
number 26 rposition 0 time 411.72780248354 Dtime 1.36443394705975 focal 1 0
number 27 rposition 0 time 411.72780248354 Dtime 1.36443394705975 focal 1 0
number 28 rposition 0 time 411.72780248354 Dtime 1.36443394705975 focal 1 0
number 29 rposition 0 time 411.72780248354 Dtime 1.36443394705975 focal 1 0
number 30 rposition 0 time 411.72780248354 Dtime 1.36443394705975 focal 1 0
number 31 rposition 0 time 411.72780248354 Dtime 1.36443394705975 focal 1 0
number 32 rposition 0 time 411.72780248354 Dtime 1.36443394705975 focal 1 0
number 33 rposition 0 time 411.72780248354 Dtime 1.36443394705975 focal 1 0
number 34 rposition 0 time 411.72780248354 Dtime 1.36443394705975 focal 1 0
number 35 rposition 0 time 411.72780248354 Dtime 1.36443394705975 focal 1 0
number 36 rposition 0 time 411.72780248354 Dtime 1.36443394705975 focal 1 0
number 1 rposition 3798.64734895809 time 417.426352986332 Dtime 5.69855050279268 focal 3 2
number 2 rposition 2633.48408720144 time 417.426352986332 Dtime 5.69855050279268 focal 3 2
number 3 rposition 2028.59008750013 time 417.426352986332 Dtime 5.69855050279268 focal 3 1
number 4 rposition 1343.43584602696 time 417.426352986332 Dtime 5.69855050279268 focal 3 0
number 5 rposition 152.275217439236 time 417.426352986332 Dtime 5.69855050279268 focal 3 0
number 6 rposition 0 time 417.426352986332 Dtime 5.69855050279268 focal 3 0
number 7 rposition 0 time 417.426352986332 Dtime 5.69855050279268 focal 3 0
number 8 rposition 0 time 417.426352986332 Dtime 5.69855050279268 focal 3 0
number 9 rposition 0 time 417.426352986332 Dtime 5.69855050279268 focal 3 0
number 10 rposition 0 time 417.426352986332 Dtime 5.69855050279268 focal 3 0
number 11 rposition 0 time 417.426352986332 Dtime 5.69855050279268 focal 3 0
number 12 rposition 0 time 417.426352986332 Dtime 5.69855050279268 focal 3 0
number 13 rposition 0 time 417.426352986332 Dtime 5.69855050279268 focal 3 0
number 14 rposition 0 time 417.426352986332 Dtime 5.69855050279268 focal 3 0
number 15 rposition 0 time 417.426352986332 Dtime 5.69855050279268 focal 3 0
number 16 rposition 0 time 417.426352986332 Dtime 5.69855050279268 focal 3 0
number 17 rposition 0 time 417.426352986332 Dtime 5.69855050279268 focal 3 0
number 18 rposition 0 time 417.426352986332 Dtime 5.69855050279268 focal 3 0
number 19 rposition 0 time 417.426352986332 Dtime 5.69855050279268 focal 3 0
number 20 rposition 0 time 417.426352986332 Dtime 5.69855050279268 focal 3 0
number 21 rposition 0 time 417.426352986332 Dtime 5.69855050279268 focal 3 0
number 22 rposition 0 time 417.426352986332 Dtime 5.69855050279268 focal 3 0
number 23 rposition 0 time 417.426352986332 Dtime 5.69855050279268 focal 3 0
number 24 rposition 0 time 417.426352986332 Dtime 5.69855050279268 focal 3 0
number 25 rposition 0 time 417.426352986332 Dtime 5.69855050279268 focal 3 0
number 26 rposition 0 time 417.426352986332 Dtime 5.69855050279268 focal 3 0
number 27 rposition 0 time 417.426352986332 Dtime 5.69855050279268 focal 3 0
number 28 rposition 0 time 417.426352986332 Dtime 5.69855050279268 focal 3 0
number 29 rposition 0 time 417.426352986332 Dtime 5.69855050279268 focal 3 0
number 30 rposition 0 time 417.426352986332 Dtime 5.69855050279268 focal 3 0
number 31 rposition 0 time 417.426352986332 Dtime 5.69855050279268 focal 3 0
number 32 rposition 0 time 417.426352986332 Dtime 5.69855050279268 focal 3 0
number 33 rposition 0 time 417.426352986332 Dtime 5.69855050279268 focal 3 0
number 34 rposition 0 time 417.426352986332 Dtime 5.69855050279268 focal 3 0
number 35 rposition 0 time 417.426352986332 Dtime 5.69855050279268 focal 3 0
number 36 rposition 0 time 417.426352986332 Dtime 5.69855050279268 focal 3 0
number 1 rposition 3835.58325753374 time 420.813927342127 Dtime 3.38757435579494 focal 1 2
number 2 rposition 2663.53459976747 time 420.813927342127 Dtime 3.38757435579494 focal 1 2
number 3 rposition 2067.9853505633 time 420.813927342127 Dtime 3.38757435579494 focal 1 1
number 4 rposition 1356.02468084188 time 420.813927342127 Dtime 3.38757435579494 focal 1 0
number 5 rposition 194.403235231833 time 420.813927342127 Dtime 3.38757435579494 focal 1 0
number 6 rposition 0 time 420.813927342127 Dtime 3.38757435579494 focal 1 0
number 7 rposition 0 time 420.813927342127 Dtime 3.38757435579494 focal 1 0
number 8 rposition 0 time 420.813927342127 Dtime 3.38757435579494 focal 1 0
number 9 rposition 0 time 420.813927342127 Dtime 3.38757435579494 focal 1 0
number 10 rposition 0 time 420.813927342127 Dtime 3.38757435579494 focal 1 0
number 11 rposition 0 time 420.813927342127 Dtime 3.38757435579494 focal 1 0
number 12 rposition 0 time 420.813927342127 Dtime 3.38757435579494 focal 1 0
number 13 rposition 0 time 420.813927342127 Dtime 3.38757435579494 focal 1 0
number 14 rposition 0 time 420.813927342127 Dtime 3.38757435579494 focal 1 0
number 15 rposition 0 time 420.813927342127 Dtime 3.38757435579494 focal 1 0
number 16 rposition 0 time 420.813927342127 Dtime 3.38757435579494 focal 1 0
number 17 rposition 0 time 420.813927342127 Dtime 3.38757435579494 focal 1 0
number 18 rposition 0 time 420.813927342127 Dtime 3.38757435579494 focal 1 0
number 19 rposition 0 time 420.813927342127 Dtime 3.38757435579494 focal 1 0
number 20 rposition 0 time 420.813927342127 Dtime 3.38757435579494 focal 1 0
number 21 rposition 0 time 420.813927342127 Dtime 3.38757435579494 focal 1 0
number 22 rposition 0 time 420.813927342127 Dtime 3.38757435579494 focal 1 0
number 23 rposition 0 time 420.813927342127 Dtime 3.38757435579494 focal 1 0
number 24 rposition 0 time 420.813927342127 Dtime 3.38757435579494 focal 1 0
number 25 rposition 0 time 420.813927342127 Dtime 3.38757435579494 focal 1 0
number 26 rposition 0 time 420.813927342127 Dtime 3.38757435579494 focal 1 0
number 27 rposition 0 time 420.813927342127 Dtime 3.38757435579494 focal 1 0
number 28 rposition 0 time 420.813927342127 Dtime 3.38757435579494 focal 1 0
number 29 rposition 0 time 420.813927342127 Dtime 3.38757435579494 focal 1 0
number 30 rposition 0 time 420.813927342127 Dtime 3.38757435579494 focal 1 0
number 31 rposition 0 time 420.813927342127 Dtime 3.38757435579494 focal 1 0
number 32 rposition 0 time 420.813927342127 Dtime 3.38757435579494 focal 1 0
number 33 rposition 0 time 420.813927342127 Dtime 3.38757435579494 focal 1 0
number 34 rposition 0 time 420.813927342127 Dtime 3.38757435579494 focal 1 0
number 35 rposition 0 time 420.813927342127 Dtime 3.38757435579494 focal 1 0
number 36 rposition 0 time 420.813927342127 Dtime 3.38757435579494 focal 1 0
number 1 rposition 3873.08207862934 time 424.2531291816 Dtime 3.439201839473 focal 3 2
number 2 rposition 2701.03342086306 time 424.2531291816 Dtime 3.439201839473 focal 3 2
number 3 rposition 2107.98100732627 time 424.2531291816 Dtime 3.439201839473 focal 3 1
number 4 rposition 1362.89131801365 time 424.2531291816 Dtime 3.439201839473 focal 3 1
number 5 rposition 237.173294592391 time 424.2531291816 Dtime 3.439201839473 focal 3 0
number 6 rposition 0 time 424.2531291816 Dtime 3.439201839473 focal 3 0
number 7 rposition 0 time 424.2531291816 Dtime 3.439201839473 focal 3 0
number 8 rposition 0 time 424.2531291816 Dtime 3.439201839473 focal 3 0
number 9 rposition 0 time 424.2531291816 Dtime 3.439201839473 focal 3 0
number 10 rposition 0 time 424.2531291816 Dtime 3.439201839473 focal 3 0
number 11 rposition 0 time 424.2531291816 Dtime 3.439201839473 focal 3 0
number 12 rposition 0 time 424.2531291816 Dtime 3.439201839473 focal 3 0
number 13 rposition 0 time 424.2531291816 Dtime 3.439201839473 focal 3 0
number 14 rposition 0 time 424.2531291816 Dtime 3.439201839473 focal 3 0
number 15 rposition 0 time 424.2531291816 Dtime 3.439201839473 focal 3 0
number 16 rposition 0 time 424.2531291816 Dtime 3.439201839473 focal 3 0
number 17 rposition 0 time 424.2531291816 Dtime 3.439201839473 focal 3 0
number 18 rposition 0 time 424.2531291816 Dtime 3.439201839473 focal 3 0
number 19 rposition 0 time 424.2531291816 Dtime 3.439201839473 focal 3 0
number 20 rposition 0 time 424.2531291816 Dtime 3.439201839473 focal 3 0
number 21 rposition 0 time 424.2531291816 Dtime 3.439201839473 focal 3 0
number 22 rposition 0 time 424.2531291816 Dtime 3.439201839473 focal 3 0
number 23 rposition 0 time 424.2531291816 Dtime 3.439201839473 focal 3 0
number 24 rposition 0 time 424.2531291816 Dtime 3.439201839473 focal 3 0
number 25 rposition 0 time 424.2531291816 Dtime 3.439201839473 focal 3 0
number 26 rposition 0 time 424.2531291816 Dtime 3.439201839473 focal 3 0
number 27 rposition 0 time 424.2531291816 Dtime 3.439201839473 focal 3 0
number 28 rposition 0 time 424.2531291816 Dtime 3.439201839473 focal 3 0
number 29 rposition 0 time 424.2531291816 Dtime 3.439201839473 focal 3 0
number 30 rposition 0 time 424.2531291816 Dtime 3.439201839473 focal 3 0
number 31 rposition 0 time 424.2531291816 Dtime 3.439201839473 focal 3 0
number 32 rposition 0 time 424.2531291816 Dtime 3.439201839473 focal 3 0
number 33 rposition 0 time 424.2531291816 Dtime 3.439201839473 focal 3 0
number 34 rposition 0 time 424.2531291816 Dtime 3.439201839473 focal 3 0
number 35 rposition 0 time 424.2531291816 Dtime 3.439201839473 focal 3 0
number 36 rposition 0 time 424.2531291816 Dtime 3.439201839473 focal 3 0
number 1 rposition 4200.18257617975 time 454.2531291816 Dtime 30 focal 3 2
number 2 rposition 3028.13391841347 time 454.2531291816 Dtime 30 focal 3 2
number 3 rposition 2456.86128795349 time 454.2531291816 Dtime 30 focal 3 1
number 4 rposition 1362.89131801365 time 454.2531291816 Dtime 30 focal 3 1
number 5 rposition 610.254561905663 time 454.2531291816 Dtime 30 focal 3 0
number 6 rposition 0 time 454.2531291816 Dtime 30 focal 3 0
number 7 rposition 0 time 454.2531291816 Dtime 30 focal 3 0
number 8 rposition 0 time 454.2531291816 Dtime 30 focal 3 0
number 9 rposition 0 time 454.2531291816 Dtime 30 focal 3 0
number 10 rposition 0 time 454.2531291816 Dtime 30 focal 3 0
number 11 rposition 0 time 454.2531291816 Dtime 30 focal 3 0
number 12 rposition 0 time 454.2531291816 Dtime 30 focal 3 0
number 13 rposition 0 time 454.2531291816 Dtime 30 focal 3 0
number 14 rposition 0 time 454.2531291816 Dtime 30 focal 3 0
number 15 rposition 0 time 454.2531291816 Dtime 30 focal 3 0
number 16 rposition 0 time 454.2531291816 Dtime 30 focal 3 0
number 17 rposition 0 time 454.2531291816 Dtime 30 focal 3 0
number 18 rposition 0 time 454.2531291816 Dtime 30 focal 3 0
number 19 rposition 0 time 454.2531291816 Dtime 30 focal 3 0
number 20 rposition 0 time 454.2531291816 Dtime 30 focal 3 0
number 21 rposition 0 time 454.2531291816 Dtime 30 focal 3 0
number 22 rposition 0 time 454.2531291816 Dtime 30 focal 3 0
number 23 rposition 0 time 454.2531291816 Dtime 30 focal 3 0
number 24 rposition 0 time 454.2531291816 Dtime 30 focal 3 0
number 25 rposition 0 time 454.2531291816 Dtime 30 focal 3 0
number 26 rposition 0 time 454.2531291816 Dtime 30 focal 3 0
number 27 rposition 0 time 454.2531291816 Dtime 30 focal 3 0
number 28 rposition 0 time 454.2531291816 Dtime 30 focal 3 0
number 29 rposition 0 time 454.2531291816 Dtime 30 focal 3 0
number 30 rposition 0 time 454.2531291816 Dtime 30 focal 3 0
number 31 rposition 0 time 454.2531291816 Dtime 30 focal 3 0
number 32 rposition 0 time 454.2531291816 Dtime 30 focal 3 0
number 33 rposition 0 time 454.2531291816 Dtime 30 focal 3 0
number 34 rposition 0 time 454.2531291816 Dtime 30 focal 3 0
number 35 rposition 0 time 454.2531291816 Dtime 30 focal 3 0
number 36 rposition 0 time 454.2531291816 Dtime 30 focal 3 0
number 1 rposition 4219.23337600001 time 456.000371998067 Dtime 1.74724281646715 focal 2 2
number 2 rposition 3047.18471823373 time 456.000371998067 Dtime 1.74724281646715 focal 2 2
number 3 rposition 2475.65414469474 time 456.000371998067 Dtime 1.74724281646715 focal 2 1
number 4 rposition 1365.20697994366 time 456.000371998067 Dtime 1.74724281646715 focal 2 1
number 5 rposition 631.983347381383 time 456.000371998067 Dtime 1.74724281646715 focal 2 0
number 6 rposition 0 time 456.000371998067 Dtime 1.74724281646715 focal 2 0
number 7 rposition 0 time 456.000371998067 Dtime 1.74724281646715 focal 2 0
number 8 rposition 0 time 456.000371998067 Dtime 1.74724281646715 focal 2 0
number 9 rposition 0 time 456.000371998067 Dtime 1.74724281646715 focal 2 0
number 10 rposition 0 time 456.000371998067 Dtime 1.74724281646715 focal 2 0
number 11 rposition 0 time 456.000371998067 Dtime 1.74724281646715 focal 2 0
number 12 rposition 0 time 456.000371998067 Dtime 1.74724281646715 focal 2 0
number 13 rposition 0 time 456.000371998067 Dtime 1.74724281646715 focal 2 0
number 14 rposition 0 time 456.000371998067 Dtime 1.74724281646715 focal 2 0
number 15 rposition 0 time 456.000371998067 Dtime 1.74724281646715 focal 2 0
number 16 rposition 0 time 456.000371998067 Dtime 1.74724281646715 focal 2 0
number 17 rposition 0 time 456.000371998067 Dtime 1.74724281646715 focal 2 0
number 18 rposition 0 time 456.000371998067 Dtime 1.74724281646715 focal 2 0
number 19 rposition 0 time 456.000371998067 Dtime 1.74724281646715 focal 2 0
number 20 rposition 0 time 456.000371998067 Dtime 1.74724281646715 focal 2 0
number 21 rposition 0 time 456.000371998067 Dtime 1.74724281646715 focal 2 0
number 22 rposition 0 time 456.000371998067 Dtime 1.74724281646715 focal 2 0
number 23 rposition 0 time 456.000371998067 Dtime 1.74724281646715 focal 2 0
number 24 rposition 0 time 456.000371998067 Dtime 1.74724281646715 focal 2 0
number 25 rposition 0 time 456.000371998067 Dtime 1.74724281646715 focal 2 0
number 26 rposition 0 time 456.000371998067 Dtime 1.74724281646715 focal 2 0
number 27 rposition 0 time 456.000371998067 Dtime 1.74724281646715 focal 2 0
number 28 rposition 0 time 456.000371998067 Dtime 1.74724281646715 focal 2 0
number 29 rposition 0 time 456.000371998067 Dtime 1.74724281646715 focal 2 0
number 30 rposition 0 time 456.000371998067 Dtime 1.74724281646715 focal 2 0
number 31 rposition 0 time 456.000371998067 Dtime 1.74724281646715 focal 2 0
number 32 rposition 0 time 456.000371998067 Dtime 1.74724281646715 focal 2 0
number 33 rposition 0 time 456.000371998067 Dtime 1.74724281646715 focal 2 0
number 34 rposition 0 time 456.000371998067 Dtime 1.74724281646715 focal 2 0
number 35 rposition 0 time 456.000371998067 Dtime 1.74724281646715 focal 2 0
number 36 rposition 0 time 456.000371998067 Dtime 1.74724281646715 focal 2 0
number 1 rposition 4226.55848027904 time 456.672193441375 Dtime 0.671821443307919 focal 0 2
number 2 rposition 3054.50982251277 time 456.672193441375 Dtime 0.671821443307919 focal 0 2
number 3 rposition 2482.29315129307 time 456.672193441375 Dtime 0.671821443307919 focal 0 1
number 4 rposition 1367.07246822236 time 456.672193441375 Dtime 0.671821443307919 focal 0 1
number 5 rposition 640.338147230634 time 456.672193441375 Dtime 0.671821443307919 focal 0 0
number 6 rposition 0 time 456.672193441375 Dtime 0.671821443307919 focal 0 0
number 7 rposition 0 time 456.672193441375 Dtime 0.671821443307919 focal 0 0
number 8 rposition 0 time 456.672193441375 Dtime 0.671821443307919 focal 0 0
number 9 rposition 0 time 456.672193441375 Dtime 0.671821443307919 focal 0 0
number 10 rposition 0 time 456.672193441375 Dtime 0.671821443307919 focal 0 0
number 11 rposition 0 time 456.672193441375 Dtime 0.671821443307919 focal 0 0
number 12 rposition 0 time 456.672193441375 Dtime 0.671821443307919 focal 0 0
number 13 rposition 0 time 456.672193441375 Dtime 0.671821443307919 focal 0 0
number 14 rposition 0 time 456.672193441375 Dtime 0.671821443307919 focal 0 0
number 15 rposition 0 time 456.672193441375 Dtime 0.671821443307919 focal 0 0
number 16 rposition 0 time 456.672193441375 Dtime 0.671821443307919 focal 0 0
number 17 rposition 0 time 456.672193441375 Dtime 0.671821443307919 focal 0 0
number 18 rposition 0 time 456.672193441375 Dtime 0.671821443307919 focal 0 0
number 19 rposition 0 time 456.672193441375 Dtime 0.671821443307919 focal 0 0
number 20 rposition 0 time 456.672193441375 Dtime 0.671821443307919 focal 0 0
number 21 rposition 0 time 456.672193441375 Dtime 0.671821443307919 focal 0 0
number 22 rposition 0 time 456.672193441375 Dtime 0.671821443307919 focal 0 0
number 23 rposition 0 time 456.672193441375 Dtime 0.671821443307919 focal 0 0
number 24 rposition 0 time 456.672193441375 Dtime 0.671821443307919 focal 0 0
number 25 rposition 0 time 456.672193441375 Dtime 0.671821443307919 focal 0 0
number 26 rposition 0 time 456.672193441375 Dtime 0.671821443307919 focal 0 0
number 27 rposition 0 time 456.672193441375 Dtime 0.671821443307919 focal 0 0
number 28 rposition 0 time 456.672193441375 Dtime 0.671821443307919 focal 0 0
number 29 rposition 0 time 456.672193441375 Dtime 0.671821443307919 focal 0 0
number 30 rposition 0 time 456.672193441375 Dtime 0.671821443307919 focal 0 0
number 31 rposition 0 time 456.672193441375 Dtime 0.671821443307919 focal 0 0
number 32 rposition 0 time 456.672193441375 Dtime 0.671821443307919 focal 0 0
number 33 rposition 0 time 456.672193441375 Dtime 0.671821443307919 focal 0 0
number 34 rposition 0 time 456.672193441375 Dtime 0.671821443307919 focal 0 0
number 35 rposition 0 time 456.672193441375 Dtime 0.671821443307919 focal 0 0
number 36 rposition 0 time 456.672193441375 Dtime 0.671821443307919 focal 0 0
number 1 rposition 4278.5420527995 time 463.713433262768 Dtime 7.04123982139297 focal 3 2
number 2 rposition 3131.28292414442 time 463.713433262768 Dtime 7.04123982139297 focal 3 2
number 3 rposition 2551.87538642449 time 463.713433262768 Dtime 7.04123982139297 focal 3 1
number 4 rposition 1419.21002411731 time 463.713433262768 Dtime 7.04123982139297 focal 3 1
number 5 rposition 727.903303098033 time 463.713433262768 Dtime 7.04123982139297 focal 3 0
number 6 rposition 0 time 463.713433262768 Dtime 7.04123982139297 focal 3 0
number 7 rposition 0 time 463.713433262768 Dtime 7.04123982139297 focal 3 0
number 8 rposition 0 time 463.713433262768 Dtime 7.04123982139297 focal 3 0
number 9 rposition 0 time 463.713433262768 Dtime 7.04123982139297 focal 3 0
number 10 rposition 0 time 463.713433262768 Dtime 7.04123982139297 focal 3 0
number 11 rposition 0 time 463.713433262768 Dtime 7.04123982139297 focal 3 0
number 12 rposition 0 time 463.713433262768 Dtime 7.04123982139297 focal 3 0
number 13 rposition 0 time 463.713433262768 Dtime 7.04123982139297 focal 3 0
number 14 rposition 0 time 463.713433262768 Dtime 7.04123982139297 focal 3 0
number 15 rposition 0 time 463.713433262768 Dtime 7.04123982139297 focal 3 0
number 16 rposition 0 time 463.713433262768 Dtime 7.04123982139297 focal 3 0
number 17 rposition 0 time 463.713433262768 Dtime 7.04123982139297 focal 3 0
number 18 rposition 0 time 463.713433262768 Dtime 7.04123982139297 focal 3 0
number 19 rposition 0 time 463.713433262768 Dtime 7.04123982139297 focal 3 0
number 20 rposition 0 time 463.713433262768 Dtime 7.04123982139297 focal 3 0
number 21 rposition 0 time 463.713433262768 Dtime 7.04123982139297 focal 3 0
number 22 rposition 0 time 463.713433262768 Dtime 7.04123982139297 focal 3 0
number 23 rposition 0 time 463.713433262768 Dtime 7.04123982139297 focal 3 0
number 24 rposition 0 time 463.713433262768 Dtime 7.04123982139297 focal 3 0
number 25 rposition 0 time 463.713433262768 Dtime 7.04123982139297 focal 3 0
number 26 rposition 0 time 463.713433262768 Dtime 7.04123982139297 focal 3 0
number 27 rposition 0 time 463.713433262768 Dtime 7.04123982139297 focal 3 0
number 28 rposition 0 time 463.713433262768 Dtime 7.04123982139297 focal 3 0
number 29 rposition 0 time 463.713433262768 Dtime 7.04123982139297 focal 3 0
number 30 rposition 0 time 463.713433262768 Dtime 7.04123982139297 focal 3 0
number 31 rposition 0 time 463.713433262768 Dtime 7.04123982139297 focal 3 0
number 32 rposition 0 time 463.713433262768 Dtime 7.04123982139297 focal 3 0
number 33 rposition 0 time 463.713433262768 Dtime 7.04123982139297 focal 3 0
number 34 rposition 0 time 463.713433262768 Dtime 7.04123982139297 focal 3 0
number 35 rposition 0 time 463.713433262768 Dtime 7.04123982139297 focal 3 0
number 36 rposition 0 time 463.713433262768 Dtime 7.04123982139297 focal 3 0
number 1 rposition 4286 time 467.575543359722 Dtime 3.86211009695407 focal 0 3
number 2 rposition 3173.39286195469 time 467.575543359722 Dtime 3.86211009695407 focal 0 2
number 3 rposition 2582.5831969153 time 467.575543359722 Dtime 3.86211009695407 focal 0 1
number 4 rposition 1464.12382593193 time 467.575543359722 Dtime 3.86211009695407 focal 0 1
number 5 rposition 775.932667413867 time 467.575543359722 Dtime 3.86211009695407 focal 0 0
number 6 rposition 0 time 467.575543359722 Dtime 3.86211009695407 focal 0 0
number 7 rposition 0 time 467.575543359722 Dtime 3.86211009695407 focal 0 0
number 8 rposition 0 time 467.575543359722 Dtime 3.86211009695407 focal 0 0
number 9 rposition 0 time 467.575543359722 Dtime 3.86211009695407 focal 0 0
number 10 rposition 0 time 467.575543359722 Dtime 3.86211009695407 focal 0 0
number 11 rposition 0 time 467.575543359722 Dtime 3.86211009695407 focal 0 0
number 12 rposition 0 time 467.575543359722 Dtime 3.86211009695407 focal 0 0
number 13 rposition 0 time 467.575543359722 Dtime 3.86211009695407 focal 0 0
number 14 rposition 0 time 467.575543359722 Dtime 3.86211009695407 focal 0 0
number 15 rposition 0 time 467.575543359722 Dtime 3.86211009695407 focal 0 0
number 16 rposition 0 time 467.575543359722 Dtime 3.86211009695407 focal 0 0
number 17 rposition 0 time 467.575543359722 Dtime 3.86211009695407 focal 0 0
number 18 rposition 0 time 467.575543359722 Dtime 3.86211009695407 focal 0 0
number 19 rposition 0 time 467.575543359722 Dtime 3.86211009695407 focal 0 0
number 20 rposition 0 time 467.575543359722 Dtime 3.86211009695407 focal 0 0
number 21 rposition 0 time 467.575543359722 Dtime 3.86211009695407 focal 0 0
number 22 rposition 0 time 467.575543359722 Dtime 3.86211009695407 focal 0 0
number 23 rposition 0 time 467.575543359722 Dtime 3.86211009695407 focal 0 0
number 24 rposition 0 time 467.575543359722 Dtime 3.86211009695407 focal 0 0
number 25 rposition 0 time 467.575543359722 Dtime 3.86211009695407 focal 0 0
number 26 rposition 0 time 467.575543359722 Dtime 3.86211009695407 focal 0 0
number 27 rposition 0 time 467.575543359722 Dtime 3.86211009695407 focal 0 0
number 28 rposition 0 time 467.575543359722 Dtime 3.86211009695407 focal 0 0
number 29 rposition 0 time 467.575543359722 Dtime 3.86211009695407 focal 0 0
number 30 rposition 0 time 467.575543359722 Dtime 3.86211009695407 focal 0 0
number 31 rposition 0 time 467.575543359722 Dtime 3.86211009695407 focal 0 0
number 32 rposition 0 time 467.575543359722 Dtime 3.86211009695407 focal 0 0
number 33 rposition 0 time 467.575543359722 Dtime 3.86211009695407 focal 0 0
number 34 rposition 0 time 467.575543359722 Dtime 3.86211009695407 focal 0 0
number 35 rposition 0 time 467.575543359722 Dtime 3.86211009695407 focal 0 0
number 36 rposition 0 time 467.575543359722 Dtime 3.86211009695407 focal 0 0
number 1 rposition 4286 time 469.786930721024 Dtime 2.21138736130131 focal 2 3
number 2 rposition 3197.50439215997 time 469.786930721024 Dtime 2.21138736130131 focal 2 2
number 3 rposition 2593.45060918616 time 469.786930721024 Dtime 2.21138736130131 focal 2 1
number 4 rposition 1489.84080737147 time 469.786930721024 Dtime 2.21138736130131 focal 2 1
number 5 rposition 803.433574056362 time 469.786930721024 Dtime 2.21138736130131 focal 2 0
number 6 rposition 0 time 469.786930721024 Dtime 2.21138736130131 focal 2 0
number 7 rposition 0 time 469.786930721024 Dtime 2.21138736130131 focal 2 0
number 8 rposition 0 time 469.786930721024 Dtime 2.21138736130131 focal 2 0
number 9 rposition 0 time 469.786930721024 Dtime 2.21138736130131 focal 2 0
number 10 rposition 0 time 469.786930721024 Dtime 2.21138736130131 focal 2 0
number 11 rposition 0 time 469.786930721024 Dtime 2.21138736130131 focal 2 0
number 12 rposition 0 time 469.786930721024 Dtime 2.21138736130131 focal 2 0
number 13 rposition 0 time 469.786930721024 Dtime 2.21138736130131 focal 2 0
number 14 rposition 0 time 469.786930721024 Dtime 2.21138736130131 focal 2 0
number 15 rposition 0 time 469.786930721024 Dtime 2.21138736130131 focal 2 0
number 16 rposition 0 time 469.786930721024 Dtime 2.21138736130131 focal 2 0
number 17 rposition 0 time 469.786930721024 Dtime 2.21138736130131 focal 2 0
number 18 rposition 0 time 469.786930721024 Dtime 2.21138736130131 focal 2 0
number 19 rposition 0 time 469.786930721024 Dtime 2.21138736130131 focal 2 0
number 20 rposition 0 time 469.786930721024 Dtime 2.21138736130131 focal 2 0
number 21 rposition 0 time 469.786930721024 Dtime 2.21138736130131 focal 2 0
number 22 rposition 0 time 469.786930721024 Dtime 2.21138736130131 focal 2 0
number 23 rposition 0 time 469.786930721024 Dtime 2.21138736130131 focal 2 0
number 24 rposition 0 time 469.786930721024 Dtime 2.21138736130131 focal 2 0
number 25 rposition 0 time 469.786930721024 Dtime 2.21138736130131 focal 2 0
number 26 rposition 0 time 469.786930721024 Dtime 2.21138736130131 focal 2 0
number 27 rposition 0 time 469.786930721024 Dtime 2.21138736130131 focal 2 0
number 28 rposition 0 time 469.786930721024 Dtime 2.21138736130131 focal 2 0
number 29 rposition 0 time 469.786930721024 Dtime 2.21138736130131 focal 2 0
number 30 rposition 0 time 469.786930721024 Dtime 2.21138736130131 focal 2 0
number 31 rposition 0 time 469.786930721024 Dtime 2.21138736130131 focal 2 0
number 32 rposition 0 time 469.786930721024 Dtime 2.21138736130131 focal 2 0
number 33 rposition 0 time 469.786930721024 Dtime 2.21138736130131 focal 2 0
number 34 rposition 0 time 469.786930721024 Dtime 2.21138736130131 focal 2 0
number 35 rposition 0 time 469.786930721024 Dtime 2.21138736130131 focal 2 0
number 36 rposition 0 time 469.786930721024 Dtime 2.21138736130131 focal 2 0
number 1 rposition 4286 time 473.278149599471 Dtime 3.49121887844729 focal 2 3
number 2 rposition 3235.57037323322 time 473.278149599471 Dtime 3.49121887844729 focal 2 2
number 3 rposition 2606.74727383041 time 473.278149599471 Dtime 3.49121887844729 focal 2 1
number 4 rposition 1530.44138810626 time 473.278149599471 Dtime 3.49121887844729 focal 2 1
number 5 rposition 846.850519511 time 473.278149599471 Dtime 3.49121887844729 focal 2 0
number 6 rposition 0 time 473.278149599471 Dtime 3.49121887844729 focal 2 0
number 7 rposition 0 time 473.278149599471 Dtime 3.49121887844729 focal 2 0
number 8 rposition 0 time 473.278149599471 Dtime 3.49121887844729 focal 2 0
number 9 rposition 0 time 473.278149599471 Dtime 3.49121887844729 focal 2 0
number 10 rposition 0 time 473.278149599471 Dtime 3.49121887844729 focal 2 0
number 11 rposition 0 time 473.278149599471 Dtime 3.49121887844729 focal 2 0
number 12 rposition 0 time 473.278149599471 Dtime 3.49121887844729 focal 2 0
number 13 rposition 0 time 473.278149599471 Dtime 3.49121887844729 focal 2 0
number 14 rposition 0 time 473.278149599471 Dtime 3.49121887844729 focal 2 0
number 15 rposition 0 time 473.278149599471 Dtime 3.49121887844729 focal 2 0
number 16 rposition 0 time 473.278149599471 Dtime 3.49121887844729 focal 2 0
number 17 rposition 0 time 473.278149599471 Dtime 3.49121887844729 focal 2 0
number 18 rposition 0 time 473.278149599471 Dtime 3.49121887844729 focal 2 0
number 19 rposition 0 time 473.278149599471 Dtime 3.49121887844729 focal 2 0
number 20 rposition 0 time 473.278149599471 Dtime 3.49121887844729 focal 2 0
number 21 rposition 0 time 473.278149599471 Dtime 3.49121887844729 focal 2 0
number 22 rposition 0 time 473.278149599471 Dtime 3.49121887844729 focal 2 0
number 23 rposition 0 time 473.278149599471 Dtime 3.49121887844729 focal 2 0
number 24 rposition 0 time 473.278149599471 Dtime 3.49121887844729 focal 2 0
number 25 rposition 0 time 473.278149599471 Dtime 3.49121887844729 focal 2 0
number 26 rposition 0 time 473.278149599471 Dtime 3.49121887844729 focal 2 0
number 27 rposition 0 time 473.278149599471 Dtime 3.49121887844729 focal 2 0
number 28 rposition 0 time 473.278149599471 Dtime 3.49121887844729 focal 2 0
number 29 rposition 0 time 473.278149599471 Dtime 3.49121887844729 focal 2 0
number 30 rposition 0 time 473.278149599471 Dtime 3.49121887844729 focal 2 0
number 31 rposition 0 time 473.278149599471 Dtime 3.49121887844729 focal 2 0
number 32 rposition 0 time 473.278149599471 Dtime 3.49121887844729 focal 2 0
number 33 rposition 0 time 473.278149599471 Dtime 3.49121887844729 focal 2 0
number 34 rposition 0 time 473.278149599471 Dtime 3.49121887844729 focal 2 0
number 35 rposition 0 time 473.278149599471 Dtime 3.49121887844729 focal 2 0
number 36 rposition 0 time 473.278149599471 Dtime 3.49121887844729 focal 2 0
number 1 rposition 4286 time 477.086752012323 Dtime 3.80860241285161 focal 2 3
number 2 rposition 3277.0968980404 time 477.086752012323 Dtime 3.80860241285161 focal 2 2
number 3 rposition 2614 time 477.086752012323 Dtime 3.80860241285161 focal 2 2
number 4 rposition 1574.73293072604 time 477.086752012323 Dtime 3.80860241285161 focal 2 1
number 5 rposition 894.214460006969 time 477.086752012323 Dtime 3.80860241285161 focal 2 0
number 6 rposition 0 time 477.086752012323 Dtime 3.80860241285161 focal 2 0
number 7 rposition 0 time 477.086752012323 Dtime 3.80860241285161 focal 2 0
number 8 rposition 0 time 477.086752012323 Dtime 3.80860241285161 focal 2 0
number 9 rposition 0 time 477.086752012323 Dtime 3.80860241285161 focal 2 0
number 10 rposition 0 time 477.086752012323 Dtime 3.80860241285161 focal 2 0
number 11 rposition 0 time 477.086752012323 Dtime 3.80860241285161 focal 2 0
number 12 rposition 0 time 477.086752012323 Dtime 3.80860241285161 focal 2 0
number 13 rposition 0 time 477.086752012323 Dtime 3.80860241285161 focal 2 0
number 14 rposition 0 time 477.086752012323 Dtime 3.80860241285161 focal 2 0
number 15 rposition 0 time 477.086752012323 Dtime 3.80860241285161 focal 2 0
number 16 rposition 0 time 477.086752012323 Dtime 3.80860241285161 focal 2 0
number 17 rposition 0 time 477.086752012323 Dtime 3.80860241285161 focal 2 0
number 18 rposition 0 time 477.086752012323 Dtime 3.80860241285161 focal 2 0
number 19 rposition 0 time 477.086752012323 Dtime 3.80860241285161 focal 2 0
number 20 rposition 0 time 477.086752012323 Dtime 3.80860241285161 focal 2 0
number 21 rposition 0 time 477.086752012323 Dtime 3.80860241285161 focal 2 0
number 22 rposition 0 time 477.086752012323 Dtime 3.80860241285161 focal 2 0
number 23 rposition 0 time 477.086752012323 Dtime 3.80860241285161 focal 2 0
number 24 rposition 0 time 477.086752012323 Dtime 3.80860241285161 focal 2 0
number 25 rposition 0 time 477.086752012323 Dtime 3.80860241285161 focal 2 0
number 26 rposition 0 time 477.086752012323 Dtime 3.80860241285161 focal 2 0
number 27 rposition 0 time 477.086752012323 Dtime 3.80860241285161 focal 2 0
number 28 rposition 0 time 477.086752012323 Dtime 3.80860241285161 focal 2 0
number 29 rposition 0 time 477.086752012323 Dtime 3.80860241285161 focal 2 0
number 30 rposition 0 time 477.086752012323 Dtime 3.80860241285161 focal 2 0
number 31 rposition 0 time 477.086752012323 Dtime 3.80860241285161 focal 2 0
number 32 rposition 0 time 477.086752012323 Dtime 3.80860241285161 focal 2 0
number 33 rposition 0 time 477.086752012323 Dtime 3.80860241285161 focal 2 0
number 34 rposition 0 time 477.086752012323 Dtime 3.80860241285161 focal 2 0
number 35 rposition 0 time 477.086752012323 Dtime 3.80860241285161 focal 2 0
number 36 rposition 0 time 477.086752012323 Dtime 3.80860241285161 focal 2 0
number 1 rposition 4286 time 497.575543359722 Dtime 20.4887913473998 focal 0 3
number 2 rposition 3500.4933595051 time 497.575543359722 Dtime 20.4887913473998 focal 0 2
number 3 rposition 2614 time 497.575543359722 Dtime 20.4887913473998 focal 0 2
number 4 rposition 1813.00410655915 time 497.575543359722 Dtime 20.4887913473998 focal 0 1
number 5 rposition 1149.01393472714 time 497.575543359722 Dtime 20.4887913473998 focal 0 0
number 6 rposition 0 time 497.575543359722 Dtime 20.4887913473998 focal 0 0
number 7 rposition 0 time 497.575543359722 Dtime 20.4887913473998 focal 0 0
number 8 rposition 0 time 497.575543359722 Dtime 20.4887913473998 focal 0 0
number 9 rposition 0 time 497.575543359722 Dtime 20.4887913473998 focal 0 0
number 10 rposition 0 time 497.575543359722 Dtime 20.4887913473998 focal 0 0
number 11 rposition 0 time 497.575543359722 Dtime 20.4887913473998 focal 0 0
number 12 rposition 0 time 497.575543359722 Dtime 20.4887913473998 focal 0 0
number 13 rposition 0 time 497.575543359722 Dtime 20.4887913473998 focal 0 0
number 14 rposition 0 time 497.575543359722 Dtime 20.4887913473998 focal 0 0
number 15 rposition 0 time 497.575543359722 Dtime 20.4887913473998 focal 0 0
number 16 rposition 0 time 497.575543359722 Dtime 20.4887913473998 focal 0 0
number 17 rposition 0 time 497.575543359722 Dtime 20.4887913473998 focal 0 0
number 18 rposition 0 time 497.575543359722 Dtime 20.4887913473998 focal 0 0
number 19 rposition 0 time 497.575543359722 Dtime 20.4887913473998 focal 0 0
number 20 rposition 0 time 497.575543359722 Dtime 20.4887913473998 focal 0 0
number 21 rposition 0 time 497.575543359722 Dtime 20.4887913473998 focal 0 0
number 22 rposition 0 time 497.575543359722 Dtime 20.4887913473998 focal 0 0
number 23 rposition 0 time 497.575543359722 Dtime 20.4887913473998 focal 0 0
number 24 rposition 0 time 497.575543359722 Dtime 20.4887913473998 focal 0 0
number 25 rposition 0 time 497.575543359722 Dtime 20.4887913473998 focal 0 0
number 26 rposition 0 time 497.575543359722 Dtime 20.4887913473998 focal 0 0
number 27 rposition 0 time 497.575543359722 Dtime 20.4887913473998 focal 0 0
number 28 rposition 0 time 497.575543359722 Dtime 20.4887913473998 focal 0 0
number 29 rposition 0 time 497.575543359722 Dtime 20.4887913473998 focal 0 0
number 30 rposition 0 time 497.575543359722 Dtime 20.4887913473998 focal 0 0
number 31 rposition 0 time 497.575543359722 Dtime 20.4887913473998 focal 0 0
number 32 rposition 0 time 497.575543359722 Dtime 20.4887913473998 focal 0 0
number 33 rposition 0 time 497.575543359722 Dtime 20.4887913473998 focal 0 0
number 34 rposition 0 time 497.575543359722 Dtime 20.4887913473998 focal 0 0
number 35 rposition 0 time 497.575543359722 Dtime 20.4887913473998 focal 0 0
number 36 rposition 0 time 497.575543359722 Dtime 20.4887913473998 focal 0 0
number 1 rposition 4289.52679400035 time 500 Dtime 2.4244566402777 focal 10 3
number 2 rposition 3526.92805861591 time 500 Dtime 2.4244566402777 focal 10 2
number 3 rposition 2614 time 500 Dtime 2.4244566402777 focal 10 2
number 4 rposition 1841.19894366011 time 500 Dtime 2.4244566402777 focal 10 1
number 5 rposition 1179.16457992384 time 500 Dtime 2.4244566402777 focal 10 0
number 6 rposition 0 time 500 Dtime 2.4244566402777 focal 10 0
number 7 rposition 0 time 500 Dtime 2.4244566402777 focal 10 0
number 8 rposition 0 time 500 Dtime 2.4244566402777 focal 10 0
number 9 rposition 0 time 500 Dtime 2.4244566402777 focal 10 0
number 10 rposition 0 time 500 Dtime 2.4244566402777 focal 10 0
number 11 rposition 0 time 500 Dtime 2.4244566402777 focal 10 0
number 12 rposition 0 time 500 Dtime 2.4244566402777 focal 10 0
number 13 rposition 0 time 500 Dtime 2.4244566402777 focal 10 0
number 14 rposition 0 time 500 Dtime 2.4244566402777 focal 10 0
number 15 rposition 0 time 500 Dtime 2.4244566402777 focal 10 0
number 16 rposition 0 time 500 Dtime 2.4244566402777 focal 10 0
number 17 rposition 0 time 500 Dtime 2.4244566402777 focal 10 0
number 18 rposition 0 time 500 Dtime 2.4244566402777 focal 10 0
number 19 rposition 0 time 500 Dtime 2.4244566402777 focal 10 0
number 20 rposition 0 time 500 Dtime 2.4244566402777 focal 10 0
number 21 rposition 0 time 500 Dtime 2.4244566402777 focal 10 0
number 22 rposition 0 time 500 Dtime 2.4244566402777 focal 10 0
number 23 rposition 0 time 500 Dtime 2.4244566402777 focal 10 0
number 24 rposition 0 time 500 Dtime 2.4244566402777 focal 10 0
number 25 rposition 0 time 500 Dtime 2.4244566402777 focal 10 0
number 26 rposition 0 time 500 Dtime 2.4244566402777 focal 10 0
number 27 rposition 0 time 500 Dtime 2.4244566402777 focal 10 0
number 28 rposition 0 time 500 Dtime 2.4244566402777 focal 10 0
number 29 rposition 0 time 500 Dtime 2.4244566402777 focal 10 0
number 30 rposition 0 time 500 Dtime 2.4244566402777 focal 10 0
number 31 rposition 0 time 500 Dtime 2.4244566402777 focal 10 0
number 32 rposition 0 time 500 Dtime 2.4244566402777 focal 10 0
number 33 rposition 0 time 500 Dtime 2.4244566402777 focal 10 0
number 34 rposition 0 time 500 Dtime 2.4244566402777 focal 10 0
number 35 rposition 0 time 500 Dtime 2.4244566402777 focal 10 0
number 36 rposition 0 time 500 Dtime 2.4244566402777 focal 10 0
number 1 rposition 4295.99437627213 time 501.656878164278 Dtime 1.65687816427786 focal 4 3
number 2 rposition 3544.9935810131 time 501.656878164278 Dtime 1.65687816427786 focal 4 2
number 3 rposition 2614 time 501.656878164278 Dtime 1.65687816427786 focal 4 2
number 4 rposition 1860.46734762405 time 501.656878164278 Dtime 1.65687816427786 focal 4 1
number 5 rposition 1198.39696414195 time 501.656878164278 Dtime 1.65687816427786 focal 4 0
number 6 rposition 1.64714715075646 time 501.656878164278 Dtime 1.65687816427786 focal 4 0
number 7 rposition 0 time 501.656878164278 Dtime 1.65687816427786 focal 4 0
number 8 rposition 0 time 501.656878164278 Dtime 1.65687816427786 focal 4 0
number 9 rposition 0 time 501.656878164278 Dtime 1.65687816427786 focal 4 0
number 10 rposition 0 time 501.656878164278 Dtime 1.65687816427786 focal 4 0
number 11 rposition 0 time 501.656878164278 Dtime 1.65687816427786 focal 4 0
number 12 rposition 0 time 501.656878164278 Dtime 1.65687816427786 focal 4 0
number 13 rposition 0 time 501.656878164278 Dtime 1.65687816427786 focal 4 0
number 14 rposition 0 time 501.656878164278 Dtime 1.65687816427786 focal 4 0
number 15 rposition 0 time 501.656878164278 Dtime 1.65687816427786 focal 4 0
number 16 rposition 0 time 501.656878164278 Dtime 1.65687816427786 focal 4 0
number 17 rposition 0 time 501.656878164278 Dtime 1.65687816427786 focal 4 0
number 18 rposition 0 time 501.656878164278 Dtime 1.65687816427786 focal 4 0
number 19 rposition 0 time 501.656878164278 Dtime 1.65687816427786 focal 4 0
number 20 rposition 0 time 501.656878164278 Dtime 1.65687816427786 focal 4 0
number 21 rposition 0 time 501.656878164278 Dtime 1.65687816427786 focal 4 0
number 22 rposition 0 time 501.656878164278 Dtime 1.65687816427786 focal 4 0
number 23 rposition 0 time 501.656878164278 Dtime 1.65687816427786 focal 4 0
number 24 rposition 0 time 501.656878164278 Dtime 1.65687816427786 focal 4 0
number 25 rposition 0 time 501.656878164278 Dtime 1.65687816427786 focal 4 0
number 26 rposition 0 time 501.656878164278 Dtime 1.65687816427786 focal 4 0
number 27 rposition 0 time 501.656878164278 Dtime 1.65687816427786 focal 4 0
number 28 rposition 0 time 501.656878164278 Dtime 1.65687816427786 focal 4 0
number 29 rposition 0 time 501.656878164278 Dtime 1.65687816427786 focal 4 0
number 30 rposition 0 time 501.656878164278 Dtime 1.65687816427786 focal 4 0
number 31 rposition 0 time 501.656878164278 Dtime 1.65687816427786 focal 4 0
number 32 rposition 0 time 501.656878164278 Dtime 1.65687816427786 focal 4 0
number 33 rposition 0 time 501.656878164278 Dtime 1.65687816427786 focal 4 0
number 34 rposition 0 time 501.656878164278 Dtime 1.65687816427786 focal 4 0
number 35 rposition 0 time 501.656878164278 Dtime 1.65687816427786 focal 4 0
number 36 rposition 0 time 501.656878164278 Dtime 1.65687816427786 focal 4 0
number 1 rposition 4331.62580840808 time 506.295807920701 Dtime 4.63892975642314 focal 0 3
number 2 rposition 3595.57345539401 time 506.295807920701 Dtime 4.63892975642314 focal 0 2
number 3 rposition 2614 time 506.295807920701 Dtime 4.63892975642314 focal 0 2
number 4 rposition 1914.41505146508 time 506.295807920701 Dtime 4.63892975642314 focal 0 1
number 5 rposition 1248.40074913971 time 506.295807920701 Dtime 4.63892975642314 focal 0 0
number 6 rposition 23.7823184246169 time 506.295807920701 Dtime 4.63892975642314 focal 0 0
number 7 rposition 0 time 506.295807920701 Dtime 4.63892975642314 focal 0 0
number 8 rposition 0 time 506.295807920701 Dtime 4.63892975642314 focal 0 0
number 9 rposition 0 time 506.295807920701 Dtime 4.63892975642314 focal 0 0
number 10 rposition 0 time 506.295807920701 Dtime 4.63892975642314 focal 0 0
number 11 rposition 0 time 506.295807920701 Dtime 4.63892975642314 focal 0 0
number 12 rposition 0 time 506.295807920701 Dtime 4.63892975642314 focal 0 0
number 13 rposition 0 time 506.295807920701 Dtime 4.63892975642314 focal 0 0
number 14 rposition 0 time 506.295807920701 Dtime 4.63892975642314 focal 0 0
number 15 rposition 0 time 506.295807920701 Dtime 4.63892975642314 focal 0 0
number 16 rposition 0 time 506.295807920701 Dtime 4.63892975642314 focal 0 0
number 17 rposition 0 time 506.295807920701 Dtime 4.63892975642314 focal 0 0
number 18 rposition 0 time 506.295807920701 Dtime 4.63892975642314 focal 0 0
number 19 rposition 0 time 506.295807920701 Dtime 4.63892975642314 focal 0 0
number 20 rposition 0 time 506.295807920701 Dtime 4.63892975642314 focal 0 0
number 21 rposition 0 time 506.295807920701 Dtime 4.63892975642314 focal 0 0
number 22 rposition 0 time 506.295807920701 Dtime 4.63892975642314 focal 0 0
number 23 rposition 0 time 506.295807920701 Dtime 4.63892975642314 focal 0 0
number 24 rposition 0 time 506.295807920701 Dtime 4.63892975642314 focal 0 0
number 25 rposition 0 time 506.295807920701 Dtime 4.63892975642314 focal 0 0
number 26 rposition 0 time 506.295807920701 Dtime 4.63892975642314 focal 0 0
number 27 rposition 0 time 506.295807920701 Dtime 4.63892975642314 focal 0 0
number 28 rposition 0 time 506.295807920701 Dtime 4.63892975642314 focal 0 0
number 29 rposition 0 time 506.295807920701 Dtime 4.63892975642314 focal 0 0
number 30 rposition 0 time 506.295807920701 Dtime 4.63892975642314 focal 0 0
number 31 rposition 0 time 506.295807920701 Dtime 4.63892975642314 focal 0 0
number 32 rposition 0 time 506.295807920701 Dtime 4.63892975642314 focal 0 0
number 33 rposition 0 time 506.295807920701 Dtime 4.63892975642314 focal 0 0
number 34 rposition 0 time 506.295807920701 Dtime 4.63892975642314 focal 0 0
number 35 rposition 0 time 506.295807920701 Dtime 4.63892975642314 focal 0 0
number 36 rposition 0 time 506.295807920701 Dtime 4.63892975642314 focal 0 0
number 1 rposition 4362.26531849672 time 509.223806824327 Dtime 2.9279989036257 focal 4 3
number 2 rposition 3627.49845200078 time 509.223806824327 Dtime 2.9279989036257 focal 4 2
number 3 rposition 2614 time 509.223806824327 Dtime 2.9279989036257 focal 4 2
number 4 rposition 1948.46575410419 time 509.223806824327 Dtime 2.9279989036257 focal 4 1
number 5 rposition 1275.67554095666 time 509.223806824327 Dtime 2.9279989036257 focal 4 0
number 6 rposition 51.0471673994975 time 509.223806824327 Dtime 2.9279989036257 focal 4 0
number 7 rposition 0 time 509.223806824327 Dtime 2.9279989036257 focal 4 0
number 8 rposition 0 time 509.223806824327 Dtime 2.9279989036257 focal 4 0
number 9 rposition 0 time 509.223806824327 Dtime 2.9279989036257 focal 4 0
number 10 rposition 0 time 509.223806824327 Dtime 2.9279989036257 focal 4 0
number 11 rposition 0 time 509.223806824327 Dtime 2.9279989036257 focal 4 0
number 12 rposition 0 time 509.223806824327 Dtime 2.9279989036257 focal 4 0
number 13 rposition 0 time 509.223806824327 Dtime 2.9279989036257 focal 4 0
number 14 rposition 0 time 509.223806824327 Dtime 2.9279989036257 focal 4 0
number 15 rposition 0 time 509.223806824327 Dtime 2.9279989036257 focal 4 0
number 16 rposition 0 time 509.223806824327 Dtime 2.9279989036257 focal 4 0
number 17 rposition 0 time 509.223806824327 Dtime 2.9279989036257 focal 4 0
number 18 rposition 0 time 509.223806824327 Dtime 2.9279989036257 focal 4 0
number 19 rposition 0 time 509.223806824327 Dtime 2.9279989036257 focal 4 0
number 20 rposition 0 time 509.223806824327 Dtime 2.9279989036257 focal 4 0
number 21 rposition 0 time 509.223806824327 Dtime 2.9279989036257 focal 4 0
number 22 rposition 0 time 509.223806824327 Dtime 2.9279989036257 focal 4 0
number 23 rposition 0 time 509.223806824327 Dtime 2.9279989036257 focal 4 0
number 24 rposition 0 time 509.223806824327 Dtime 2.9279989036257 focal 4 0
number 25 rposition 0 time 509.223806824327 Dtime 2.9279989036257 focal 4 0
number 26 rposition 0 time 509.223806824327 Dtime 2.9279989036257 focal 4 0
number 27 rposition 0 time 509.223806824327 Dtime 2.9279989036257 focal 4 0
number 28 rposition 0 time 509.223806824327 Dtime 2.9279989036257 focal 4 0
number 29 rposition 0 time 509.223806824327 Dtime 2.9279989036257 focal 4 0
number 30 rposition 0 time 509.223806824327 Dtime 2.9279989036257 focal 4 0
number 31 rposition 0 time 509.223806824327 Dtime 2.9279989036257 focal 4 0
number 32 rposition 0 time 509.223806824327 Dtime 2.9279989036257 focal 4 0
number 33 rposition 0 time 509.223806824327 Dtime 2.9279989036257 focal 4 0
number 34 rposition 0 time 509.223806824327 Dtime 2.9279989036257 focal 4 0
number 35 rposition 0 time 509.223806824327 Dtime 2.9279989036257 focal 4 0
number 36 rposition 0 time 509.223806824327 Dtime 2.9279989036257 focal 4 0
number 1 rposition 4374.19005403297 time 510.36336853648 Dtime 1.1395617121531 focal 5 3
number 2 rposition 3639.92349210193 time 510.36336853648 Dtime 1.1395617121531 focal 5 2
number 3 rposition 2614 time 510.36336853648 Dtime 1.1395617121531 focal 5 2
number 4 rposition 1961.71810776845 time 510.36336853648 Dtime 1.1395617121531 focal 5 1
number 5 rposition 1284.62242818687 time 510.36336853648 Dtime 1.1395617121531 focal 5 0
number 6 rposition 64.4396444537396 time 510.36336853648 Dtime 1.1395617121531 focal 5 0
number 7 rposition 0 time 510.36336853648 Dtime 1.1395617121531 focal 5 0
number 8 rposition 0 time 510.36336853648 Dtime 1.1395617121531 focal 5 0
number 9 rposition 0 time 510.36336853648 Dtime 1.1395617121531 focal 5 0
number 10 rposition 0 time 510.36336853648 Dtime 1.1395617121531 focal 5 0
number 11 rposition 0 time 510.36336853648 Dtime 1.1395617121531 focal 5 0
number 12 rposition 0 time 510.36336853648 Dtime 1.1395617121531 focal 5 0
number 13 rposition 0 time 510.36336853648 Dtime 1.1395617121531 focal 5 0
number 14 rposition 0 time 510.36336853648 Dtime 1.1395617121531 focal 5 0
number 15 rposition 0 time 510.36336853648 Dtime 1.1395617121531 focal 5 0
number 16 rposition 0 time 510.36336853648 Dtime 1.1395617121531 focal 5 0
number 17 rposition 0 time 510.36336853648 Dtime 1.1395617121531 focal 5 0
number 18 rposition 0 time 510.36336853648 Dtime 1.1395617121531 focal 5 0
number 19 rposition 0 time 510.36336853648 Dtime 1.1395617121531 focal 5 0
number 20 rposition 0 time 510.36336853648 Dtime 1.1395617121531 focal 5 0
number 21 rposition 0 time 510.36336853648 Dtime 1.1395617121531 focal 5 0
number 22 rposition 0 time 510.36336853648 Dtime 1.1395617121531 focal 5 0
number 23 rposition 0 time 510.36336853648 Dtime 1.1395617121531 focal 5 0
number 24 rposition 0 time 510.36336853648 Dtime 1.1395617121531 focal 5 0
number 25 rposition 0 time 510.36336853648 Dtime 1.1395617121531 focal 5 0
number 26 rposition 0 time 510.36336853648 Dtime 1.1395617121531 focal 5 0
number 27 rposition 0 time 510.36336853648 Dtime 1.1395617121531 focal 5 0
number 28 rposition 0 time 510.36336853648 Dtime 1.1395617121531 focal 5 0
number 29 rposition 0 time 510.36336853648 Dtime 1.1395617121531 focal 5 0
number 30 rposition 0 time 510.36336853648 Dtime 1.1395617121531 focal 5 0
number 31 rposition 0 time 510.36336853648 Dtime 1.1395617121531 focal 5 0
number 32 rposition 0 time 510.36336853648 Dtime 1.1395617121531 focal 5 0
number 33 rposition 0 time 510.36336853648 Dtime 1.1395617121531 focal 5 0
number 34 rposition 0 time 510.36336853648 Dtime 1.1395617121531 focal 5 0
number 35 rposition 0 time 510.36336853648 Dtime 1.1395617121531 focal 5 0
number 36 rposition 0 time 510.36336853648 Dtime 1.1395617121531 focal 5 0
number 1 rposition 4392.22408585221 time 512.086752012322 Dtime 1.7233834758427 focal 2 3
number 2 rposition 3658.71414518254 time 512.086752012322 Dtime 1.7233834758427 focal 2 2
number 3 rposition 2614 time 512.086752012322 Dtime 1.7233834758427 focal 2 2
number 4 rposition 1981.75992479113 time 512.086752012322 Dtime 1.7233834758427 focal 2 1
number 5 rposition 1298.15299651708 time 512.086752012322 Dtime 1.7233834758427 focal 2 0
number 6 rposition 85.8717141615445 time 512.086752012322 Dtime 1.7233834758427 focal 2 0
number 7 rposition 0 time 512.086752012322 Dtime 1.7233834758427 focal 2 0
number 8 rposition 0 time 512.086752012322 Dtime 1.7233834758427 focal 2 0
number 9 rposition 0 time 512.086752012322 Dtime 1.7233834758427 focal 2 0
number 10 rposition 0 time 512.086752012322 Dtime 1.7233834758427 focal 2 0
number 11 rposition 0 time 512.086752012322 Dtime 1.7233834758427 focal 2 0
number 12 rposition 0 time 512.086752012322 Dtime 1.7233834758427 focal 2 0
number 13 rposition 0 time 512.086752012322 Dtime 1.7233834758427 focal 2 0
number 14 rposition 0 time 512.086752012322 Dtime 1.7233834758427 focal 2 0
number 15 rposition 0 time 512.086752012322 Dtime 1.7233834758427 focal 2 0
number 16 rposition 0 time 512.086752012322 Dtime 1.7233834758427 focal 2 0
number 17 rposition 0 time 512.086752012322 Dtime 1.7233834758427 focal 2 0
number 18 rposition 0 time 512.086752012322 Dtime 1.7233834758427 focal 2 0
number 19 rposition 0 time 512.086752012322 Dtime 1.7233834758427 focal 2 0
number 20 rposition 0 time 512.086752012322 Dtime 1.7233834758427 focal 2 0
number 21 rposition 0 time 512.086752012322 Dtime 1.7233834758427 focal 2 0
number 22 rposition 0 time 512.086752012322 Dtime 1.7233834758427 focal 2 0
number 23 rposition 0 time 512.086752012322 Dtime 1.7233834758427 focal 2 0
number 24 rposition 0 time 512.086752012322 Dtime 1.7233834758427 focal 2 0
number 25 rposition 0 time 512.086752012322 Dtime 1.7233834758427 focal 2 0
number 26 rposition 0 time 512.086752012322 Dtime 1.7233834758427 focal 2 0
number 27 rposition 0 time 512.086752012322 Dtime 1.7233834758427 focal 2 0
number 28 rposition 0 time 512.086752012322 Dtime 1.7233834758427 focal 2 0
number 29 rposition 0 time 512.086752012322 Dtime 1.7233834758427 focal 2 0
number 30 rposition 0 time 512.086752012322 Dtime 1.7233834758427 focal 2 0
number 31 rposition 0 time 512.086752012322 Dtime 1.7233834758427 focal 2 0
number 32 rposition 0 time 512.086752012322 Dtime 1.7233834758427 focal 2 0
number 33 rposition 0 time 512.086752012322 Dtime 1.7233834758427 focal 2 0
number 34 rposition 0 time 512.086752012322 Dtime 1.7233834758427 focal 2 0
number 35 rposition 0 time 512.086752012322 Dtime 1.7233834758427 focal 2 0
number 36 rposition 0 time 512.086752012322 Dtime 1.7233834758427 focal 2 0
number 1 rposition 4410.62613339258 time 513.845304119284 Dtime 1.75855210696184 focal 4 3
number 2 rposition 3677.88825415439 time 513.845304119284 Dtime 1.75855210696184 focal 4 2
number 3 rposition 2615.85550330774 time 513.845304119284 Dtime 1.75855210696184 focal 4 2
number 4 rposition 2002.21072987694 time 513.845304119284 Dtime 1.75855210696184 focal 4 1
number 5 rposition 1310.41342682277 time 513.845304119284 Dtime 1.75855210696184 focal 4 0
number 6 rposition 107.741142451603 time 513.845304119284 Dtime 1.75855210696184 focal 4 0
number 7 rposition 0 time 513.845304119284 Dtime 1.75855210696184 focal 4 0
number 8 rposition 0 time 513.845304119284 Dtime 1.75855210696184 focal 4 0
number 9 rposition 0 time 513.845304119284 Dtime 1.75855210696184 focal 4 0
number 10 rposition 0 time 513.845304119284 Dtime 1.75855210696184 focal 4 0
number 11 rposition 0 time 513.845304119284 Dtime 1.75855210696184 focal 4 0
number 12 rposition 0 time 513.845304119284 Dtime 1.75855210696184 focal 4 0
number 13 rposition 0 time 513.845304119284 Dtime 1.75855210696184 focal 4 0
number 14 rposition 0 time 513.845304119284 Dtime 1.75855210696184 focal 4 0
number 15 rposition 0 time 513.845304119284 Dtime 1.75855210696184 focal 4 0
number 16 rposition 0 time 513.845304119284 Dtime 1.75855210696184 focal 4 0
number 17 rposition 0 time 513.845304119284 Dtime 1.75855210696184 focal 4 0
number 18 rposition 0 time 513.845304119284 Dtime 1.75855210696184 focal 4 0
number 19 rposition 0 time 513.845304119284 Dtime 1.75855210696184 focal 4 0
number 20 rposition 0 time 513.845304119284 Dtime 1.75855210696184 focal 4 0
number 21 rposition 0 time 513.845304119284 Dtime 1.75855210696184 focal 4 0
number 22 rposition 0 time 513.845304119284 Dtime 1.75855210696184 focal 4 0
number 23 rposition 0 time 513.845304119284 Dtime 1.75855210696184 focal 4 0
number 24 rposition 0 time 513.845304119284 Dtime 1.75855210696184 focal 4 0
number 25 rposition 0 time 513.845304119284 Dtime 1.75855210696184 focal 4 0
number 26 rposition 0 time 513.845304119284 Dtime 1.75855210696184 focal 4 0
number 27 rposition 0 time 513.845304119284 Dtime 1.75855210696184 focal 4 0
number 28 rposition 0 time 513.845304119284 Dtime 1.75855210696184 focal 4 0
number 29 rposition 0 time 513.845304119284 Dtime 1.75855210696184 focal 4 0
number 30 rposition 0 time 513.845304119284 Dtime 1.75855210696184 focal 4 0
number 31 rposition 0 time 513.845304119284 Dtime 1.75855210696184 focal 4 0
number 32 rposition 0 time 513.845304119284 Dtime 1.75855210696184 focal 4 0
number 33 rposition 0 time 513.845304119284 Dtime 1.75855210696184 focal 4 0
number 34 rposition 0 time 513.845304119284 Dtime 1.75855210696184 focal 4 0
number 35 rposition 0 time 513.845304119284 Dtime 1.75855210696184 focal 4 0
number 36 rposition 0 time 513.845304119284 Dtime 1.75855210696184 focal 4 0
number 1 rposition 4469.06825100401 time 519.430199432452 Dtime 5.58489531316783 focal 4 3
number 2 rposition 3738.7823220112 time 519.430199432452 Dtime 5.58489531316783 focal 4 2
number 3 rposition 2646.35573200733 time 519.430199432452 Dtime 5.58489531316783 focal 4 2
number 4 rposition 2067.159391348 time 519.430199432452 Dtime 5.58489531316783 focal 4 1
number 5 rposition 1344.44003299627 time 519.430199432452 Dtime 5.58489531316783 focal 4 0
number 6 rposition 177.195136493223 time 519.430199432452 Dtime 5.58489531316783 focal 4 0
number 7 rposition 0 time 519.430199432452 Dtime 5.58489531316783 focal 4 0
number 8 rposition 0 time 519.430199432452 Dtime 5.58489531316783 focal 4 0
number 9 rposition 0 time 519.430199432452 Dtime 5.58489531316783 focal 4 0
number 10 rposition 0 time 519.430199432452 Dtime 5.58489531316783 focal 4 0
number 11 rposition 0 time 519.430199432452 Dtime 5.58489531316783 focal 4 0
number 12 rposition 0 time 519.430199432452 Dtime 5.58489531316783 focal 4 0
number 13 rposition 0 time 519.430199432452 Dtime 5.58489531316783 focal 4 0
number 14 rposition 0 time 519.430199432452 Dtime 5.58489531316783 focal 4 0
number 15 rposition 0 time 519.430199432452 Dtime 5.58489531316783 focal 4 0
number 16 rposition 0 time 519.430199432452 Dtime 5.58489531316783 focal 4 0
number 17 rposition 0 time 519.430199432452 Dtime 5.58489531316783 focal 4 0
number 18 rposition 0 time 519.430199432452 Dtime 5.58489531316783 focal 4 0
number 19 rposition 0 time 519.430199432452 Dtime 5.58489531316783 focal 4 0
number 20 rposition 0 time 519.430199432452 Dtime 5.58489531316783 focal 4 0
number 21 rposition 0 time 519.430199432452 Dtime 5.58489531316783 focal 4 0
number 22 rposition 0 time 519.430199432452 Dtime 5.58489531316783 focal 4 0
number 23 rposition 0 time 519.430199432452 Dtime 5.58489531316783 focal 4 0
number 24 rposition 0 time 519.430199432452 Dtime 5.58489531316783 focal 4 0
number 25 rposition 0 time 519.430199432452 Dtime 5.58489531316783 focal 4 0
number 26 rposition 0 time 519.430199432452 Dtime 5.58489531316783 focal 4 0
number 27 rposition 0 time 519.430199432452 Dtime 5.58489531316783 focal 4 0
number 28 rposition 0 time 519.430199432452 Dtime 5.58489531316783 focal 4 0
number 29 rposition 0 time 519.430199432452 Dtime 5.58489531316783 focal 4 0
number 30 rposition 0 time 519.430199432452 Dtime 5.58489531316783 focal 4 0
number 31 rposition 0 time 519.430199432452 Dtime 5.58489531316783 focal 4 0
number 32 rposition 0 time 519.430199432452 Dtime 5.58489531316783 focal 4 0
number 33 rposition 0 time 519.430199432452 Dtime 5.58489531316783 focal 4 0
number 34 rposition 0 time 519.430199432452 Dtime 5.58489531316783 focal 4 0
number 35 rposition 0 time 519.430199432452 Dtime 5.58489531316783 focal 4 0
number 36 rposition 0 time 519.430199432452 Dtime 5.58489531316783 focal 4 0
number 1 rposition 4487.30418174112 time 521.172876944278 Dtime 1.7426775118262 focal 2 3
number 2 rposition 3757.78334471747 time 521.172876944278 Dtime 1.7426775118262 focal 2 2
number 3 rposition 2663.53459976747 time 521.172876944278 Dtime 1.7426775118262 focal 2 2
number 4 rposition 2087.42558532696 time 521.172876944278 Dtime 1.7426775118262 focal 2 1
number 5 rposition 1353.53903032461 time 521.172876944278 Dtime 1.7426775118262 focal 2 0
number 6 rposition 198.867147647572 time 521.172876944278 Dtime 1.7426775118262 focal 2 0
number 7 rposition 0 time 521.172876944278 Dtime 1.7426775118262 focal 2 0
number 8 rposition 0 time 521.172876944278 Dtime 1.7426775118262 focal 2 0
number 9 rposition 0 time 521.172876944278 Dtime 1.7426775118262 focal 2 0
number 10 rposition 0 time 521.172876944278 Dtime 1.7426775118262 focal 2 0
number 11 rposition 0 time 521.172876944278 Dtime 1.7426775118262 focal 2 0
number 12 rposition 0 time 521.172876944278 Dtime 1.7426775118262 focal 2 0
number 13 rposition 0 time 521.172876944278 Dtime 1.7426775118262 focal 2 0
number 14 rposition 0 time 521.172876944278 Dtime 1.7426775118262 focal 2 0
number 15 rposition 0 time 521.172876944278 Dtime 1.7426775118262 focal 2 0
number 16 rposition 0 time 521.172876944278 Dtime 1.7426775118262 focal 2 0
number 17 rposition 0 time 521.172876944278 Dtime 1.7426775118262 focal 2 0
number 18 rposition 0 time 521.172876944278 Dtime 1.7426775118262 focal 2 0
number 19 rposition 0 time 521.172876944278 Dtime 1.7426775118262 focal 2 0
number 20 rposition 0 time 521.172876944278 Dtime 1.7426775118262 focal 2 0
number 21 rposition 0 time 521.172876944278 Dtime 1.7426775118262 focal 2 0
number 22 rposition 0 time 521.172876944278 Dtime 1.7426775118262 focal 2 0
number 23 rposition 0 time 521.172876944278 Dtime 1.7426775118262 focal 2 0
number 24 rposition 0 time 521.172876944278 Dtime 1.7426775118262 focal 2 0
number 25 rposition 0 time 521.172876944278 Dtime 1.7426775118262 focal 2 0
number 26 rposition 0 time 521.172876944278 Dtime 1.7426775118262 focal 2 0
number 27 rposition 0 time 521.172876944278 Dtime 1.7426775118262 focal 2 0
number 28 rposition 0 time 521.172876944278 Dtime 1.7426775118262 focal 2 0
number 29 rposition 0 time 521.172876944278 Dtime 1.7426775118262 focal 2 0
number 30 rposition 0 time 521.172876944278 Dtime 1.7426775118262 focal 2 0
number 31 rposition 0 time 521.172876944278 Dtime 1.7426775118262 focal 2 0
number 32 rposition 0 time 521.172876944278 Dtime 1.7426775118262 focal 2 0
number 33 rposition 0 time 521.172876944278 Dtime 1.7426775118262 focal 2 0
number 34 rposition 0 time 521.172876944278 Dtime 1.7426775118262 focal 2 0
number 35 rposition 0 time 521.172876944278 Dtime 1.7426775118262 focal 2 0
number 36 rposition 0 time 521.172876944278 Dtime 1.7426775118262 focal 2 0
number 1 rposition 4532.8232883983 time 525.522812501362 Dtime 4.34993555708416 focal 4 3
number 2 rposition 3805.21221421862 time 525.522812501362 Dtime 4.34993555708416 focal 4 2
number 3 rposition 2710.96346926862 time 525.522812501362 Dtime 4.34993555708416 focal 4 2
number 4 rposition 2138.01247658915 time 525.522812501362 Dtime 4.34993555708416 focal 4 1
number 5 rposition 1363 time 525.522812501362 Dtime 4.34993555708416 focal 4 1
number 6 rposition 252.963129993173 time 525.522812501362 Dtime 4.34993555708416 focal 4 0
number 7 rposition 0 time 525.522812501362 Dtime 4.34993555708416 focal 4 0
number 8 rposition 0 time 525.522812501362 Dtime 4.34993555708416 focal 4 0
number 9 rposition 0 time 525.522812501362 Dtime 4.34993555708416 focal 4 0
number 10 rposition 0 time 525.522812501362 Dtime 4.34993555708416 focal 4 0
number 11 rposition 0 time 525.522812501362 Dtime 4.34993555708416 focal 4 0
number 12 rposition 0 time 525.522812501362 Dtime 4.34993555708416 focal 4 0
number 13 rposition 0 time 525.522812501362 Dtime 4.34993555708416 focal 4 0
number 14 rposition 0 time 525.522812501362 Dtime 4.34993555708416 focal 4 0
number 15 rposition 0 time 525.522812501362 Dtime 4.34993555708416 focal 4 0
number 16 rposition 0 time 525.522812501362 Dtime 4.34993555708416 focal 4 0
number 17 rposition 0 time 525.522812501362 Dtime 4.34993555708416 focal 4 0
number 18 rposition 0 time 525.522812501362 Dtime 4.34993555708416 focal 4 0
number 19 rposition 0 time 525.522812501362 Dtime 4.34993555708416 focal 4 0
number 20 rposition 0 time 525.522812501362 Dtime 4.34993555708416 focal 4 0
number 21 rposition 0 time 525.522812501362 Dtime 4.34993555708416 focal 4 0
number 22 rposition 0 time 525.522812501362 Dtime 4.34993555708416 focal 4 0
number 23 rposition 0 time 525.522812501362 Dtime 4.34993555708416 focal 4 0
number 24 rposition 0 time 525.522812501362 Dtime 4.34993555708416 focal 4 0
number 25 rposition 0 time 525.522812501362 Dtime 4.34993555708416 focal 4 0
number 26 rposition 0 time 525.522812501362 Dtime 4.34993555708416 focal 4 0
number 27 rposition 0 time 525.522812501362 Dtime 4.34993555708416 focal 4 0
number 28 rposition 0 time 525.522812501362 Dtime 4.34993555708416 focal 4 0
number 29 rposition 0 time 525.522812501362 Dtime 4.34993555708416 focal 4 0
number 30 rposition 0 time 525.522812501362 Dtime 4.34993555708416 focal 4 0
number 31 rposition 0 time 525.522812501362 Dtime 4.34993555708416 focal 4 0
number 32 rposition 0 time 525.522812501362 Dtime 4.34993555708416 focal 4 0
number 33 rposition 0 time 525.522812501362 Dtime 4.34993555708416 focal 4 0
number 34 rposition 0 time 525.522812501362 Dtime 4.34993555708416 focal 4 0
number 35 rposition 0 time 525.522812501362 Dtime 4.34993555708416 focal 4 0
number 36 rposition 0 time 525.522812501362 Dtime 4.34993555708416 focal 4 0
number 1 rposition 4846.75281259353 time 555.522812501362 Dtime 30 focal 4 3
number 2 rposition 4132.31271176903 time 555.522812501362 Dtime 30 focal 4 2
number 3 rposition 3038.06396681903 time 555.522812501362 Dtime 30 focal 4 2
number 4 rposition 2486.89275721638 time 555.522812501362 Dtime 30 focal 4 1
number 5 rposition 1363 time 555.522812501362 Dtime 30 focal 4 1
number 6 rposition 626.044397306445 time 555.522812501362 Dtime 30 focal 4 0
number 7 rposition 0 time 555.522812501362 Dtime 30 focal 4 0
number 8 rposition 0 time 555.522812501362 Dtime 30 focal 4 0
number 9 rposition 0 time 555.522812501362 Dtime 30 focal 4 0
number 10 rposition 0 time 555.522812501362 Dtime 30 focal 4 0
number 11 rposition 0 time 555.522812501362 Dtime 30 focal 4 0
number 12 rposition 0 time 555.522812501362 Dtime 30 focal 4 0
number 13 rposition 0 time 555.522812501362 Dtime 30 focal 4 0
number 14 rposition 0 time 555.522812501362 Dtime 30 focal 4 0
number 15 rposition 0 time 555.522812501362 Dtime 30 focal 4 0
number 16 rposition 0 time 555.522812501362 Dtime 30 focal 4 0
number 17 rposition 0 time 555.522812501362 Dtime 30 focal 4 0
number 18 rposition 0 time 555.522812501362 Dtime 30 focal 4 0
number 19 rposition 0 time 555.522812501362 Dtime 30 focal 4 0
number 20 rposition 0 time 555.522812501362 Dtime 30 focal 4 0
number 21 rposition 0 time 555.522812501362 Dtime 30 focal 4 0
number 22 rposition 0 time 555.522812501362 Dtime 30 focal 4 0
number 23 rposition 0 time 555.522812501362 Dtime 30 focal 4 0
number 24 rposition 0 time 555.522812501362 Dtime 30 focal 4 0
number 25 rposition 0 time 555.522812501362 Dtime 30 focal 4 0
number 26 rposition 0 time 555.522812501362 Dtime 30 focal 4 0
number 27 rposition 0 time 555.522812501362 Dtime 30 focal 4 0
number 28 rposition 0 time 555.522812501362 Dtime 30 focal 4 0
number 29 rposition 0 time 555.522812501362 Dtime 30 focal 4 0
number 30 rposition 0 time 555.522812501362 Dtime 30 focal 4 0
number 31 rposition 0 time 555.522812501362 Dtime 30 focal 4 0
number 32 rposition 0 time 555.522812501362 Dtime 30 focal 4 0
number 33 rposition 0 time 555.522812501362 Dtime 30 focal 4 0
number 34 rposition 0 time 555.522812501362 Dtime 30 focal 4 0
number 35 rposition 0 time 555.522812501362 Dtime 30 focal 4 0
number 36 rposition 0 time 555.522812501362 Dtime 30 focal 4 0
number 1 rposition 4884.14854905705 time 559.096455651944 Dtime 3.57364315058179 focal 3 3
number 2 rposition 4171.27739352313 time 559.096455651944 Dtime 3.57364315058179 focal 3 2
number 3 rposition 3077.02864857312 time 559.096455651944 Dtime 3.57364315058179 focal 3 2
number 4 rposition 2522.06641537374 time 559.096455651944 Dtime 3.57364315058179 focal 3 1
number 5 rposition 1370.66255522062 time 559.096455651944 Dtime 3.57364315058179 focal 3 1
number 6 rposition 670.486374491261 time 559.096455651944 Dtime 3.57364315058179 focal 3 0
number 7 rposition 0 time 559.096455651944 Dtime 3.57364315058179 focal 3 0
number 8 rposition 0 time 559.096455651944 Dtime 3.57364315058179 focal 3 0
number 9 rposition 0 time 559.096455651944 Dtime 3.57364315058179 focal 3 0
number 10 rposition 0 time 559.096455651944 Dtime 3.57364315058179 focal 3 0
number 11 rposition 0 time 559.096455651944 Dtime 3.57364315058179 focal 3 0
number 12 rposition 0 time 559.096455651944 Dtime 3.57364315058179 focal 3 0
number 13 rposition 0 time 559.096455651944 Dtime 3.57364315058179 focal 3 0
number 14 rposition 0 time 559.096455651944 Dtime 3.57364315058179 focal 3 0
number 15 rposition 0 time 559.096455651944 Dtime 3.57364315058179 focal 3 0
number 16 rposition 0 time 559.096455651944 Dtime 3.57364315058179 focal 3 0
number 17 rposition 0 time 559.096455651944 Dtime 3.57364315058179 focal 3 0
number 18 rposition 0 time 559.096455651944 Dtime 3.57364315058179 focal 3 0
number 19 rposition 0 time 559.096455651944 Dtime 3.57364315058179 focal 3 0
number 20 rposition 0 time 559.096455651944 Dtime 3.57364315058179 focal 3 0
number 21 rposition 0 time 559.096455651944 Dtime 3.57364315058179 focal 3 0
number 22 rposition 0 time 559.096455651944 Dtime 3.57364315058179 focal 3 0
number 23 rposition 0 time 559.096455651944 Dtime 3.57364315058179 focal 3 0
number 24 rposition 0 time 559.096455651944 Dtime 3.57364315058179 focal 3 0
number 25 rposition 0 time 559.096455651944 Dtime 3.57364315058179 focal 3 0
number 26 rposition 0 time 559.096455651944 Dtime 3.57364315058179 focal 3 0
number 27 rposition 0 time 559.096455651944 Dtime 3.57364315058179 focal 3 0
number 28 rposition 0 time 559.096455651944 Dtime 3.57364315058179 focal 3 0
number 29 rposition 0 time 559.096455651944 Dtime 3.57364315058179 focal 3 0
number 30 rposition 0 time 559.096455651944 Dtime 3.57364315058179 focal 3 0
number 31 rposition 0 time 559.096455651944 Dtime 3.57364315058179 focal 3 0
number 32 rposition 0 time 559.096455651944 Dtime 3.57364315058179 focal 3 0
number 33 rposition 0 time 559.096455651944 Dtime 3.57364315058179 focal 3 0
number 34 rposition 0 time 559.096455651944 Dtime 3.57364315058179 focal 3 0
number 35 rposition 0 time 559.096455651944 Dtime 3.57364315058179 focal 3 0
number 36 rposition 0 time 559.096455651944 Dtime 3.57364315058179 focal 3 0
number 1 rposition 4916.9815476664 time 562.234070569832 Dtime 3.13761491788801 focal 1 3
number 2 rposition 4200.56559319541 time 562.234070569832 Dtime 3.13761491788801 focal 1 2
number 3 rposition 3111.23916193188 time 562.234070569832 Dtime 3.13761491788801 focal 1 2
number 4 rposition 2547.34209841503 time 562.234070569832 Dtime 3.13761491788801 focal 1 1
number 5 rposition 1390.02459091696 time 562.234070569832 Dtime 3.13761491788801 focal 1 1
number 6 rposition 709.505886154817 time 562.234070569832 Dtime 3.13761491788801 focal 1 0
number 7 rposition 0 time 562.234070569832 Dtime 3.13761491788801 focal 1 0
number 8 rposition 0 time 562.234070569832 Dtime 3.13761491788801 focal 1 0
number 9 rposition 0 time 562.234070569832 Dtime 3.13761491788801 focal 1 0
number 10 rposition 0 time 562.234070569832 Dtime 3.13761491788801 focal 1 0
number 11 rposition 0 time 562.234070569832 Dtime 3.13761491788801 focal 1 0
number 12 rposition 0 time 562.234070569832 Dtime 3.13761491788801 focal 1 0
number 13 rposition 0 time 562.234070569832 Dtime 3.13761491788801 focal 1 0
number 14 rposition 0 time 562.234070569832 Dtime 3.13761491788801 focal 1 0
number 15 rposition 0 time 562.234070569832 Dtime 3.13761491788801 focal 1 0
number 16 rposition 0 time 562.234070569832 Dtime 3.13761491788801 focal 1 0
number 17 rposition 0 time 562.234070569832 Dtime 3.13761491788801 focal 1 0
number 18 rposition 0 time 562.234070569832 Dtime 3.13761491788801 focal 1 0
number 19 rposition 0 time 562.234070569832 Dtime 3.13761491788801 focal 1 0
number 20 rposition 0 time 562.234070569832 Dtime 3.13761491788801 focal 1 0
number 21 rposition 0 time 562.234070569832 Dtime 3.13761491788801 focal 1 0
number 22 rposition 0 time 562.234070569832 Dtime 3.13761491788801 focal 1 0
number 23 rposition 0 time 562.234070569832 Dtime 3.13761491788801 focal 1 0
number 24 rposition 0 time 562.234070569832 Dtime 3.13761491788801 focal 1 0
number 25 rposition 0 time 562.234070569832 Dtime 3.13761491788801 focal 1 0
number 26 rposition 0 time 562.234070569832 Dtime 3.13761491788801 focal 1 0
number 27 rposition 0 time 562.234070569832 Dtime 3.13761491788801 focal 1 0
number 28 rposition 0 time 562.234070569832 Dtime 3.13761491788801 focal 1 0
number 29 rposition 0 time 562.234070569832 Dtime 3.13761491788801 focal 1 0
number 30 rposition 0 time 562.234070569832 Dtime 3.13761491788801 focal 1 0
number 31 rposition 0 time 562.234070569832 Dtime 3.13761491788801 focal 1 0
number 32 rposition 0 time 562.234070569832 Dtime 3.13761491788801 focal 1 0
number 33 rposition 0 time 562.234070569832 Dtime 3.13761491788801 focal 1 0
number 34 rposition 0 time 562.234070569832 Dtime 3.13761491788801 focal 1 0
number 35 rposition 0 time 562.234070569832 Dtime 3.13761491788801 focal 1 0
number 36 rposition 0 time 562.234070569832 Dtime 3.13761491788801 focal 1 0
number 1 rposition 4937.35162318333 time 564.180693038918 Dtime 1.94662246908612 focal 3 3
number 2 rposition 4215.68254743628 time 564.180693038918 Dtime 1.94662246908612 focal 3 2
number 3 rposition 3132.46386787124 time 564.180693038918 Dtime 1.94662246908612 focal 3 2
number 4 rposition 2561.12883461937 time 564.180693038918 Dtime 1.94662246908612 focal 3 1
number 5 rposition 1407.97533724155 time 564.180693038918 Dtime 1.94662246908612 focal 3 1
number 6 rposition 733.714165413055 time 564.180693038918 Dtime 1.94662246908612 focal 3 0
number 7 rposition 0 time 564.180693038918 Dtime 1.94662246908612 focal 3 0
number 8 rposition 0 time 564.180693038918 Dtime 1.94662246908612 focal 3 0
number 9 rposition 0 time 564.180693038918 Dtime 1.94662246908612 focal 3 0
number 10 rposition 0 time 564.180693038918 Dtime 1.94662246908612 focal 3 0
number 11 rposition 0 time 564.180693038918 Dtime 1.94662246908612 focal 3 0
number 12 rposition 0 time 564.180693038918 Dtime 1.94662246908612 focal 3 0
number 13 rposition 0 time 564.180693038918 Dtime 1.94662246908612 focal 3 0
number 14 rposition 0 time 564.180693038918 Dtime 1.94662246908612 focal 3 0
number 15 rposition 0 time 564.180693038918 Dtime 1.94662246908612 focal 3 0
number 16 rposition 0 time 564.180693038918 Dtime 1.94662246908612 focal 3 0
number 17 rposition 0 time 564.180693038918 Dtime 1.94662246908612 focal 3 0
number 18 rposition 0 time 564.180693038918 Dtime 1.94662246908612 focal 3 0
number 19 rposition 0 time 564.180693038918 Dtime 1.94662246908612 focal 3 0
number 20 rposition 0 time 564.180693038918 Dtime 1.94662246908612 focal 3 0
number 21 rposition 0 time 564.180693038918 Dtime 1.94662246908612 focal 3 0
number 22 rposition 0 time 564.180693038918 Dtime 1.94662246908612 focal 3 0
number 23 rposition 0 time 564.180693038918 Dtime 1.94662246908612 focal 3 0
number 24 rposition 0 time 564.180693038918 Dtime 1.94662246908612 focal 3 0
number 25 rposition 0 time 564.180693038918 Dtime 1.94662246908612 focal 3 0
number 26 rposition 0 time 564.180693038918 Dtime 1.94662246908612 focal 3 0
number 27 rposition 0 time 564.180693038918 Dtime 1.94662246908612 focal 3 0
number 28 rposition 0 time 564.180693038918 Dtime 1.94662246908612 focal 3 0
number 29 rposition 0 time 564.180693038918 Dtime 1.94662246908612 focal 3 0
number 30 rposition 0 time 564.180693038918 Dtime 1.94662246908612 focal 3 0
number 31 rposition 0 time 564.180693038918 Dtime 1.94662246908612 focal 3 0
number 32 rposition 0 time 564.180693038918 Dtime 1.94662246908612 focal 3 0
number 33 rposition 0 time 564.180693038918 Dtime 1.94662246908612 focal 3 0
number 34 rposition 0 time 564.180693038918 Dtime 1.94662246908612 focal 3 0
number 35 rposition 0 time 564.180693038918 Dtime 1.94662246908612 focal 3 0
number 36 rposition 0 time 564.180693038918 Dtime 1.94662246908612 focal 3 0
number 1 rposition 4948.16375749946 time 565.213931407674 Dtime 1.03323836875586 focal 4 3
number 2 rposition 4223.17261203701 time 565.213931407674 Dtime 1.03323836875586 focal 4 2
number 3 rposition 3143.72962735485 time 565.213931407674 Dtime 1.03323836875586 focal 4 2
number 4 rposition 2567.44096744362 time 565.213931407674 Dtime 1.03323836875586 focal 4 1
number 5 rposition 1419.35067139376 time 565.213931407674 Dtime 1.03323836875586 focal 4 1
number 6 rposition 746.563561414793 time 565.213931407674 Dtime 1.03323836875586 focal 4 0
number 7 rposition 0 time 565.213931407674 Dtime 1.03323836875586 focal 4 0
number 8 rposition 0 time 565.213931407674 Dtime 1.03323836875586 focal 4 0
number 9 rposition 0 time 565.213931407674 Dtime 1.03323836875586 focal 4 0
number 10 rposition 0 time 565.213931407674 Dtime 1.03323836875586 focal 4 0
number 11 rposition 0 time 565.213931407674 Dtime 1.03323836875586 focal 4 0
number 12 rposition 0 time 565.213931407674 Dtime 1.03323836875586 focal 4 0
number 13 rposition 0 time 565.213931407674 Dtime 1.03323836875586 focal 4 0
number 14 rposition 0 time 565.213931407674 Dtime 1.03323836875586 focal 4 0
number 15 rposition 0 time 565.213931407674 Dtime 1.03323836875586 focal 4 0
number 16 rposition 0 time 565.213931407674 Dtime 1.03323836875586 focal 4 0
number 17 rposition 0 time 565.213931407674 Dtime 1.03323836875586 focal 4 0
number 18 rposition 0 time 565.213931407674 Dtime 1.03323836875586 focal 4 0
number 19 rposition 0 time 565.213931407674 Dtime 1.03323836875586 focal 4 0
number 20 rposition 0 time 565.213931407674 Dtime 1.03323836875586 focal 4 0
number 21 rposition 0 time 565.213931407674 Dtime 1.03323836875586 focal 4 0
number 22 rposition 0 time 565.213931407674 Dtime 1.03323836875586 focal 4 0
number 23 rposition 0 time 565.213931407674 Dtime 1.03323836875586 focal 4 0
number 24 rposition 0 time 565.213931407674 Dtime 1.03323836875586 focal 4 0
number 25 rposition 0 time 565.213931407674 Dtime 1.03323836875586 focal 4 0
number 26 rposition 0 time 565.213931407674 Dtime 1.03323836875586 focal 4 0
number 27 rposition 0 time 565.213931407674 Dtime 1.03323836875586 focal 4 0
number 28 rposition 0 time 565.213931407674 Dtime 1.03323836875586 focal 4 0
number 29 rposition 0 time 565.213931407674 Dtime 1.03323836875586 focal 4 0
number 30 rposition 0 time 565.213931407674 Dtime 1.03323836875586 focal 4 0
number 31 rposition 0 time 565.213931407674 Dtime 1.03323836875586 focal 4 0
number 32 rposition 0 time 565.213931407674 Dtime 1.03323836875586 focal 4 0
number 33 rposition 0 time 565.213931407674 Dtime 1.03323836875586 focal 4 0
number 34 rposition 0 time 565.213931407674 Dtime 1.03323836875586 focal 4 0
number 35 rposition 0 time 565.213931407674 Dtime 1.03323836875586 focal 4 0
number 36 rposition 0 time 565.213931407674 Dtime 1.03323836875586 focal 4 0
number 1 rposition 5001.84919607324 time 570.344264915942 Dtime 5.13033350826745 focal 3 3
number 2 rposition 4257.71256510093 time 570.344264915942 Dtime 5.13033350826745 focal 3 2
number 3 rposition 3199.66744879331 time 570.344264915942 Dtime 5.13033350826745 focal 3 2
number 4 rposition 2598.78257022969 time 570.344264915942 Dtime 5.13033350826745 focal 3 1
number 5 rposition 1479.01307786295 time 570.344264915942 Dtime 5.13033350826745 focal 3 1
number 6 rposition 810.364605648265 time 570.344264915942 Dtime 5.13033350826745 focal 3 0
number 7 rposition 0 time 570.344264915942 Dtime 5.13033350826745 focal 3 0
number 8 rposition 0 time 570.344264915942 Dtime 5.13033350826745 focal 3 0
number 9 rposition 0 time 570.344264915942 Dtime 5.13033350826745 focal 3 0
number 10 rposition 0 time 570.344264915942 Dtime 5.13033350826745 focal 3 0
number 11 rposition 0 time 570.344264915942 Dtime 5.13033350826745 focal 3 0
number 12 rposition 0 time 570.344264915942 Dtime 5.13033350826745 focal 3 0
number 13 rposition 0 time 570.344264915942 Dtime 5.13033350826745 focal 3 0
number 14 rposition 0 time 570.344264915942 Dtime 5.13033350826745 focal 3 0
number 15 rposition 0 time 570.344264915942 Dtime 5.13033350826745 focal 3 0
number 16 rposition 0 time 570.344264915942 Dtime 5.13033350826745 focal 3 0
number 17 rposition 0 time 570.344264915942 Dtime 5.13033350826745 focal 3 0
number 18 rposition 0 time 570.344264915942 Dtime 5.13033350826745 focal 3 0
number 19 rposition 0 time 570.344264915942 Dtime 5.13033350826745 focal 3 0
number 20 rposition 0 time 570.344264915942 Dtime 5.13033350826745 focal 3 0
number 21 rposition 0 time 570.344264915942 Dtime 5.13033350826745 focal 3 0
number 22 rposition 0 time 570.344264915942 Dtime 5.13033350826745 focal 3 0
number 23 rposition 0 time 570.344264915942 Dtime 5.13033350826745 focal 3 0
number 24 rposition 0 time 570.344264915942 Dtime 5.13033350826745 focal 3 0
number 25 rposition 0 time 570.344264915942 Dtime 5.13033350826745 focal 3 0
number 26 rposition 0 time 570.344264915942 Dtime 5.13033350826745 focal 3 0
number 27 rposition 0 time 570.344264915942 Dtime 5.13033350826745 focal 3 0
number 28 rposition 0 time 570.344264915942 Dtime 5.13033350826745 focal 3 0
number 29 rposition 0 time 570.344264915942 Dtime 5.13033350826745 focal 3 0
number 30 rposition 0 time 570.344264915942 Dtime 5.13033350826745 focal 3 0
number 31 rposition 0 time 570.344264915942 Dtime 5.13033350826745 focal 3 0
number 32 rposition 0 time 570.344264915942 Dtime 5.13033350826745 focal 3 0
number 33 rposition 0 time 570.344264915942 Dtime 5.13033350826745 focal 3 0
number 34 rposition 0 time 570.344264915942 Dtime 5.13033350826745 focal 3 0
number 35 rposition 0 time 570.344264915942 Dtime 5.13033350826745 focal 3 0
number 36 rposition 0 time 570.344264915942 Dtime 5.13033350826745 focal 3 0
number 1 rposition 5046.38019164428 time 574.599773761617 Dtime 4.25550884567499 focal 1 3
number 2 rposition 4277.30808630281 time 574.599773761617 Dtime 4.25550884567499 focal 1 2
number 3 rposition 3246.06675081833 time 574.599773761617 Dtime 4.25550884567499 focal 1 2
number 4 rposition 2615.72512396327 time 574.599773761617 Dtime 4.25550884567499 focal 1 2
number 5 rposition 1528.50184853931 time 574.599773761617 Dtime 4.25550884567499 focal 1 1
number 6 rposition 863.286293421841 time 574.599773761617 Dtime 4.25550884567499 focal 1 0
number 7 rposition 0 time 574.599773761617 Dtime 4.25550884567499 focal 1 0
number 8 rposition 0 time 574.599773761617 Dtime 4.25550884567499 focal 1 0
number 9 rposition 0 time 574.599773761617 Dtime 4.25550884567499 focal 1 0
number 10 rposition 0 time 574.599773761617 Dtime 4.25550884567499 focal 1 0
number 11 rposition 0 time 574.599773761617 Dtime 4.25550884567499 focal 1 0
number 12 rposition 0 time 574.599773761617 Dtime 4.25550884567499 focal 1 0
number 13 rposition 0 time 574.599773761617 Dtime 4.25550884567499 focal 1 0
number 14 rposition 0 time 574.599773761617 Dtime 4.25550884567499 focal 1 0
number 15 rposition 0 time 574.599773761617 Dtime 4.25550884567499 focal 1 0
number 16 rposition 0 time 574.599773761617 Dtime 4.25550884567499 focal 1 0
number 17 rposition 0 time 574.599773761617 Dtime 4.25550884567499 focal 1 0
number 18 rposition 0 time 574.599773761617 Dtime 4.25550884567499 focal 1 0
number 19 rposition 0 time 574.599773761617 Dtime 4.25550884567499 focal 1 0
number 20 rposition 0 time 574.599773761617 Dtime 4.25550884567499 focal 1 0
number 21 rposition 0 time 574.599773761617 Dtime 4.25550884567499 focal 1 0
number 22 rposition 0 time 574.599773761617 Dtime 4.25550884567499 focal 1 0
number 23 rposition 0 time 574.599773761617 Dtime 4.25550884567499 focal 1 0
number 24 rposition 0 time 574.599773761617 Dtime 4.25550884567499 focal 1 0
number 25 rposition 0 time 574.599773761617 Dtime 4.25550884567499 focal 1 0
number 26 rposition 0 time 574.599773761617 Dtime 4.25550884567499 focal 1 0
number 27 rposition 0 time 574.599773761617 Dtime 4.25550884567499 focal 1 0
number 28 rposition 0 time 574.599773761617 Dtime 4.25550884567499 focal 1 0
number 29 rposition 0 time 574.599773761617 Dtime 4.25550884567499 focal 1 0
number 30 rposition 0 time 574.599773761617 Dtime 4.25550884567499 focal 1 0
number 31 rposition 0 time 574.599773761617 Dtime 4.25550884567499 focal 1 0
number 32 rposition 0 time 574.599773761617 Dtime 4.25550884567499 focal 1 0
number 33 rposition 0 time 574.599773761617 Dtime 4.25550884567499 focal 1 0
number 34 rposition 0 time 574.599773761617 Dtime 4.25550884567499 focal 1 0
number 35 rposition 0 time 574.599773761617 Dtime 4.25550884567499 focal 1 0
number 36 rposition 0 time 574.599773761617 Dtime 4.25550884567499 focal 1 0
number 1 rposition 5070.14017933361 time 576.870345898809 Dtime 2.27057213719256 focal 1 3
number 2 rposition 4282.93226575393 time 576.870345898809 Dtime 2.27057213719256 focal 1 3
number 3 rposition 3270.82359334499 time 576.870345898809 Dtime 2.27057213719256 focal 1 2
number 4 rposition 2615.72512396327 time 576.870345898809 Dtime 2.27057213719256 focal 1 2
number 5 rposition 1554.90711001958 time 576.870345898809 Dtime 2.27057213719256 focal 1 1
number 6 rposition 891.523224437507 time 576.870345898809 Dtime 2.27057213719256 focal 1 0
number 7 rposition 0 time 576.870345898809 Dtime 2.27057213719256 focal 1 0
number 8 rposition 0 time 576.870345898809 Dtime 2.27057213719256 focal 1 0
number 9 rposition 0 time 576.870345898809 Dtime 2.27057213719256 focal 1 0
number 10 rposition 0 time 576.870345898809 Dtime 2.27057213719256 focal 1 0
number 11 rposition 0 time 576.870345898809 Dtime 2.27057213719256 focal 1 0
number 12 rposition 0 time 576.870345898809 Dtime 2.27057213719256 focal 1 0
number 13 rposition 0 time 576.870345898809 Dtime 2.27057213719256 focal 1 0
number 14 rposition 0 time 576.870345898809 Dtime 2.27057213719256 focal 1 0
number 15 rposition 0 time 576.870345898809 Dtime 2.27057213719256 focal 1 0
number 16 rposition 0 time 576.870345898809 Dtime 2.27057213719256 focal 1 0
number 17 rposition 0 time 576.870345898809 Dtime 2.27057213719256 focal 1 0
number 18 rposition 0 time 576.870345898809 Dtime 2.27057213719256 focal 1 0
number 19 rposition 0 time 576.870345898809 Dtime 2.27057213719256 focal 1 0
number 20 rposition 0 time 576.870345898809 Dtime 2.27057213719256 focal 1 0
number 21 rposition 0 time 576.870345898809 Dtime 2.27057213719256 focal 1 0
number 22 rposition 0 time 576.870345898809 Dtime 2.27057213719256 focal 1 0
number 23 rposition 0 time 576.870345898809 Dtime 2.27057213719256 focal 1 0
number 24 rposition 0 time 576.870345898809 Dtime 2.27057213719256 focal 1 0
number 25 rposition 0 time 576.870345898809 Dtime 2.27057213719256 focal 1 0
number 26 rposition 0 time 576.870345898809 Dtime 2.27057213719256 focal 1 0
number 27 rposition 0 time 576.870345898809 Dtime 2.27057213719256 focal 1 0
number 28 rposition 0 time 576.870345898809 Dtime 2.27057213719256 focal 1 0
number 29 rposition 0 time 576.870345898809 Dtime 2.27057213719256 focal 1 0
number 30 rposition 0 time 576.870345898809 Dtime 2.27057213719256 focal 1 0
number 31 rposition 0 time 576.870345898809 Dtime 2.27057213719256 focal 1 0
number 32 rposition 0 time 576.870345898809 Dtime 2.27057213719256 focal 1 0
number 33 rposition 0 time 576.870345898809 Dtime 2.27057213719256 focal 1 0
number 34 rposition 0 time 576.870345898809 Dtime 2.27057213719256 focal 1 0
number 35 rposition 0 time 576.870345898809 Dtime 2.27057213719256 focal 1 0
number 36 rposition 0 time 576.870345898809 Dtime 2.27057213719256 focal 1 0
number 1 rposition 5312.17622289318 time 600 Dtime 23.1296541011909 focal 12 3
number 2 rposition 4282.93226575393 time 600 Dtime 23.1296541011909 focal 12 3
number 3 rposition 3523.0143055006 time 600 Dtime 23.1296541011909 focal 12 2
number 4 rposition 2615.72512396327 time 600 Dtime 23.1296541011909 focal 12 2
number 5 rposition 1823.88978380738 time 600 Dtime 23.1296541011909 focal 12 1
number 6 rposition 1179.16457992384 time 600 Dtime 23.1296541011909 focal 12 0
number 7 rposition 0 time 600 Dtime 23.1296541011909 focal 12 0
number 8 rposition 0 time 600 Dtime 23.1296541011909 focal 12 0
number 9 rposition 0 time 600 Dtime 23.1296541011909 focal 12 0
number 10 rposition 0 time 600 Dtime 23.1296541011909 focal 12 0
number 11 rposition 0 time 600 Dtime 23.1296541011909 focal 12 0
number 12 rposition 0 time 600 Dtime 23.1296541011909 focal 12 0
number 13 rposition 0 time 600 Dtime 23.1296541011909 focal 12 0
number 14 rposition 0 time 600 Dtime 23.1296541011909 focal 12 0
number 15 rposition 0 time 600 Dtime 23.1296541011909 focal 12 0
number 16 rposition 0 time 600 Dtime 23.1296541011909 focal 12 0
number 17 rposition 0 time 600 Dtime 23.1296541011909 focal 12 0
number 18 rposition 0 time 600 Dtime 23.1296541011909 focal 12 0
number 19 rposition 0 time 600 Dtime 23.1296541011909 focal 12 0
number 20 rposition 0 time 600 Dtime 23.1296541011909 focal 12 0
number 21 rposition 0 time 600 Dtime 23.1296541011909 focal 12 0
number 22 rposition 0 time 600 Dtime 23.1296541011909 focal 12 0
number 23 rposition 0 time 600 Dtime 23.1296541011909 focal 12 0
number 24 rposition 0 time 600 Dtime 23.1296541011909 focal 12 0
number 25 rposition 0 time 600 Dtime 23.1296541011909 focal 12 0
number 26 rposition 0 time 600 Dtime 23.1296541011909 focal 12 0
number 27 rposition 0 time 600 Dtime 23.1296541011909 focal 12 0
number 28 rposition 0 time 600 Dtime 23.1296541011909 focal 12 0
number 29 rposition 0 time 600 Dtime 23.1296541011909 focal 12 0
number 30 rposition 0 time 600 Dtime 23.1296541011909 focal 12 0
number 31 rposition 0 time 600 Dtime 23.1296541011909 focal 12 0
number 32 rposition 0 time 600 Dtime 23.1296541011909 focal 12 0
number 33 rposition 0 time 600 Dtime 23.1296541011909 focal 12 0
number 34 rposition 0 time 600 Dtime 23.1296541011909 focal 12 0
number 35 rposition 0 time 600 Dtime 23.1296541011909 focal 12 0
number 36 rposition 0 time 600 Dtime 23.1296541011909 focal 12 0
number 1 rposition 5329.51432201856 time 601.656878164278 Dtime 1.656878164278 focal 5 3
number 2 rposition 4282.93226575393 time 601.656878164278 Dtime 1.656878164278 focal 5 3
number 3 rposition 3541.0798278978 time 601.656878164278 Dtime 1.656878164278 focal 5 2
number 4 rposition 2615.72512396327 time 601.656878164278 Dtime 1.656878164278 focal 5 2
number 5 rposition 1843.15818777133 time 601.656878164278 Dtime 1.656878164278 focal 5 1
number 6 rposition 1198.39696414196 time 601.656878164278 Dtime 1.656878164278 focal 5 0
number 7 rposition 1.64714715075673 time 601.656878164278 Dtime 1.656878164278 focal 5 0
number 8 rposition 0 time 601.656878164278 Dtime 1.656878164278 focal 5 0
number 9 rposition 0 time 601.656878164278 Dtime 1.656878164278 focal 5 0
number 10 rposition 0 time 601.656878164278 Dtime 1.656878164278 focal 5 0
number 11 rposition 0 time 601.656878164278 Dtime 1.656878164278 focal 5 0
number 12 rposition 0 time 601.656878164278 Dtime 1.656878164278 focal 5 0
number 13 rposition 0 time 601.656878164278 Dtime 1.656878164278 focal 5 0
number 14 rposition 0 time 601.656878164278 Dtime 1.656878164278 focal 5 0
number 15 rposition 0 time 601.656878164278 Dtime 1.656878164278 focal 5 0
number 16 rposition 0 time 601.656878164278 Dtime 1.656878164278 focal 5 0
number 17 rposition 0 time 601.656878164278 Dtime 1.656878164278 focal 5 0
number 18 rposition 0 time 601.656878164278 Dtime 1.656878164278 focal 5 0
number 19 rposition 0 time 601.656878164278 Dtime 1.656878164278 focal 5 0
number 20 rposition 0 time 601.656878164278 Dtime 1.656878164278 focal 5 0
number 21 rposition 0 time 601.656878164278 Dtime 1.656878164278 focal 5 0
number 22 rposition 0 time 601.656878164278 Dtime 1.656878164278 focal 5 0
number 23 rposition 0 time 601.656878164278 Dtime 1.656878164278 focal 5 0
number 24 rposition 0 time 601.656878164278 Dtime 1.656878164278 focal 5 0
number 25 rposition 0 time 601.656878164278 Dtime 1.656878164278 focal 5 0
number 26 rposition 0 time 601.656878164278 Dtime 1.656878164278 focal 5 0
number 27 rposition 0 time 601.656878164278 Dtime 1.656878164278 focal 5 0
number 28 rposition 0 time 601.656878164278 Dtime 1.656878164278 focal 5 0
number 29 rposition 0 time 601.656878164278 Dtime 1.656878164278 focal 5 0
number 30 rposition 0 time 601.656878164278 Dtime 1.656878164278 focal 5 0
number 31 rposition 0 time 601.656878164278 Dtime 1.656878164278 focal 5 0
number 32 rposition 0 time 601.656878164278 Dtime 1.656878164278 focal 5 0
number 33 rposition 0 time 601.656878164278 Dtime 1.656878164278 focal 5 0
number 34 rposition 0 time 601.656878164278 Dtime 1.656878164278 focal 5 0
number 35 rposition 0 time 601.656878164278 Dtime 1.656878164278 focal 5 0
number 36 rposition 0 time 601.656878164278 Dtime 1.656878164278 focal 5 0
number 1 rposition 5384.06970352884 time 606.870345898809 Dtime 5.21346773453115 focal 1 3
number 2 rposition 4282.93226575393 time 606.870345898809 Dtime 5.21346773453115 focal 1 3
number 3 rposition 3597.9240908954 time 606.870345898809 Dtime 5.21346773453115 focal 1 2
number 4 rposition 2615.72512396327 time 606.870345898809 Dtime 5.21346773453115 focal 1 2
number 5 rposition 1903.7873906468 time 606.870345898809 Dtime 5.21346773453115 focal 1 1
number 6 rposition 1254.59378827564 time 606.870345898809 Dtime 5.21346773453115 focal 1 0
number 7 rposition 28.3209916615702 time 606.870345898809 Dtime 5.21346773453115 focal 1 0
number 8 rposition 0 time 606.870345898809 Dtime 5.21346773453115 focal 1 0
number 9 rposition 0 time 606.870345898809 Dtime 5.21346773453115 focal 1 0
number 10 rposition 0 time 606.870345898809 Dtime 5.21346773453115 focal 1 0
number 11 rposition 0 time 606.870345898809 Dtime 5.21346773453115 focal 1 0
number 12 rposition 0 time 606.870345898809 Dtime 5.21346773453115 focal 1 0
number 13 rposition 0 time 606.870345898809 Dtime 5.21346773453115 focal 1 0
number 14 rposition 0 time 606.870345898809 Dtime 5.21346773453115 focal 1 0
number 15 rposition 0 time 606.870345898809 Dtime 5.21346773453115 focal 1 0
number 16 rposition 0 time 606.870345898809 Dtime 5.21346773453115 focal 1 0
number 17 rposition 0 time 606.870345898809 Dtime 5.21346773453115 focal 1 0
number 18 rposition 0 time 606.870345898809 Dtime 5.21346773453115 focal 1 0
number 19 rposition 0 time 606.870345898809 Dtime 5.21346773453115 focal 1 0
number 20 rposition 0 time 606.870345898809 Dtime 5.21346773453115 focal 1 0
number 21 rposition 0 time 606.870345898809 Dtime 5.21346773453115 focal 1 0
number 22 rposition 0 time 606.870345898809 Dtime 5.21346773453115 focal 1 0
number 23 rposition 0 time 606.870345898809 Dtime 5.21346773453115 focal 1 0
number 24 rposition 0 time 606.870345898809 Dtime 5.21346773453115 focal 1 0
number 25 rposition 0 time 606.870345898809 Dtime 5.21346773453115 focal 1 0
number 26 rposition 0 time 606.870345898809 Dtime 5.21346773453115 focal 1 0
number 27 rposition 0 time 606.870345898809 Dtime 5.21346773453115 focal 1 0
number 28 rposition 0 time 606.870345898809 Dtime 5.21346773453115 focal 1 0
number 29 rposition 0 time 606.870345898809 Dtime 5.21346773453115 focal 1 0
number 30 rposition 0 time 606.870345898809 Dtime 5.21346773453115 focal 1 0
number 31 rposition 0 time 606.870345898809 Dtime 5.21346773453115 focal 1 0
number 32 rposition 0 time 606.870345898809 Dtime 5.21346773453115 focal 1 0
number 33 rposition 0 time 606.870345898809 Dtime 5.21346773453115 focal 1 0
number 34 rposition 0 time 606.870345898809 Dtime 5.21346773453115 focal 1 0
number 35 rposition 0 time 606.870345898809 Dtime 5.21346773453115 focal 1 0
number 36 rposition 0 time 606.870345898809 Dtime 5.21346773453115 focal 1 0
number 1 rposition 5412.63130320539 time 609.599773761617 Dtime 2.72942786280748 focal 3 3
number 2 rposition 4294.16289110791 time 609.599773761617 Dtime 2.72942786280748 focal 3 3
number 3 rposition 3627.68399796048 time 609.599773761617 Dtime 2.72942786280748 focal 3 2
number 4 rposition 2615.72512396327 time 609.599773761617 Dtime 2.72942786280748 focal 3 2
number 5 rposition 1935.5288426044 time 609.599773761617 Dtime 2.72942786280748 focal 3 1
number 6 rposition 1280.28985082286 time 609.599773761617 Dtime 2.72942786280748 focal 3 0
number 7 rposition 55.2933937645339 time 609.599773761617 Dtime 2.72942786280748 focal 3 0
number 8 rposition 0 time 609.599773761617 Dtime 2.72942786280748 focal 3 0
number 9 rposition 0 time 609.599773761617 Dtime 2.72942786280748 focal 3 0
number 10 rposition 0 time 609.599773761617 Dtime 2.72942786280748 focal 3 0
number 11 rposition 0 time 609.599773761617 Dtime 2.72942786280748 focal 3 0
number 12 rposition 0 time 609.599773761617 Dtime 2.72942786280748 focal 3 0
number 13 rposition 0 time 609.599773761617 Dtime 2.72942786280748 focal 3 0
number 14 rposition 0 time 609.599773761617 Dtime 2.72942786280748 focal 3 0
number 15 rposition 0 time 609.599773761617 Dtime 2.72942786280748 focal 3 0
number 16 rposition 0 time 609.599773761617 Dtime 2.72942786280748 focal 3 0
number 17 rposition 0 time 609.599773761617 Dtime 2.72942786280748 focal 3 0
number 18 rposition 0 time 609.599773761617 Dtime 2.72942786280748 focal 3 0
number 19 rposition 0 time 609.599773761617 Dtime 2.72942786280748 focal 3 0
number 20 rposition 0 time 609.599773761617 Dtime 2.72942786280748 focal 3 0
number 21 rposition 0 time 609.599773761617 Dtime 2.72942786280748 focal 3 0
number 22 rposition 0 time 609.599773761617 Dtime 2.72942786280748 focal 3 0
number 23 rposition 0 time 609.599773761617 Dtime 2.72942786280748 focal 3 0
number 24 rposition 0 time 609.599773761617 Dtime 2.72942786280748 focal 3 0
number 25 rposition 0 time 609.599773761617 Dtime 2.72942786280748 focal 3 0
number 26 rposition 0 time 609.599773761617 Dtime 2.72942786280748 focal 3 0
number 27 rposition 0 time 609.599773761617 Dtime 2.72942786280748 focal 3 0
number 28 rposition 0 time 609.599773761617 Dtime 2.72942786280748 focal 3 0
number 29 rposition 0 time 609.599773761617 Dtime 2.72942786280748 focal 3 0
number 30 rposition 0 time 609.599773761617 Dtime 2.72942786280748 focal 3 0
number 31 rposition 0 time 609.599773761617 Dtime 2.72942786280748 focal 3 0
number 32 rposition 0 time 609.599773761617 Dtime 2.72942786280748 focal 3 0
number 33 rposition 0 time 609.599773761617 Dtime 2.72942786280748 focal 3 0
number 34 rposition 0 time 609.599773761617 Dtime 2.72942786280748 focal 3 0
number 35 rposition 0 time 609.599773761617 Dtime 2.72942786280748 focal 3 0
number 36 rposition 0 time 609.599773761617 Dtime 2.72942786280748 focal 3 0
number 1 rposition 5453.72133153652 time 613.526453971431 Dtime 3.92668020981439 focal 1 3
number 2 rposition 4326.00162895695 time 613.526453971431 Dtime 3.92668020981439 focal 1 3
number 3 rposition 3670.49796630553 time 613.526453971431 Dtime 3.92668020981439 focal 1 2
number 4 rposition 2632.25478410113 time 613.526453971431 Dtime 3.92668020981439 focal 1 2
number 5 rposition 1981.19355238885 time 613.526453971431 Dtime 3.92668020981439 focal 1 1
number 6 rposition 1311.89859071916 time 613.526453971431 Dtime 3.92668020981439 focal 1 0
number 7 rposition 100.527683742656 time 613.526453971431 Dtime 3.92668020981439 focal 1 0
number 8 rposition 0 time 613.526453971431 Dtime 3.92668020981439 focal 1 0
number 9 rposition 0 time 613.526453971431 Dtime 3.92668020981439 focal 1 0
number 10 rposition 0 time 613.526453971431 Dtime 3.92668020981439 focal 1 0
number 11 rposition 0 time 613.526453971431 Dtime 3.92668020981439 focal 1 0
number 12 rposition 0 time 613.526453971431 Dtime 3.92668020981439 focal 1 0
number 13 rposition 0 time 613.526453971431 Dtime 3.92668020981439 focal 1 0
number 14 rposition 0 time 613.526453971431 Dtime 3.92668020981439 focal 1 0
number 15 rposition 0 time 613.526453971431 Dtime 3.92668020981439 focal 1 0
number 16 rposition 0 time 613.526453971431 Dtime 3.92668020981439 focal 1 0
number 17 rposition 0 time 613.526453971431 Dtime 3.92668020981439 focal 1 0
number 18 rposition 0 time 613.526453971431 Dtime 3.92668020981439 focal 1 0
number 19 rposition 0 time 613.526453971431 Dtime 3.92668020981439 focal 1 0
number 20 rposition 0 time 613.526453971431 Dtime 3.92668020981439 focal 1 0
number 21 rposition 0 time 613.526453971431 Dtime 3.92668020981439 focal 1 0
number 22 rposition 0 time 613.526453971431 Dtime 3.92668020981439 focal 1 0
number 23 rposition 0 time 613.526453971431 Dtime 3.92668020981439 focal 1 0
number 24 rposition 0 time 613.526453971431 Dtime 3.92668020981439 focal 1 0
number 25 rposition 0 time 613.526453971431 Dtime 3.92668020981439 focal 1 0
number 26 rposition 0 time 613.526453971431 Dtime 3.92668020981439 focal 1 0
number 27 rposition 0 time 613.526453971431 Dtime 3.92668020981439 focal 1 0
number 28 rposition 0 time 613.526453971431 Dtime 3.92668020981439 focal 1 0
number 29 rposition 0 time 613.526453971431 Dtime 3.92668020981439 focal 1 0
number 30 rposition 0 time 613.526453971431 Dtime 3.92668020981439 focal 1 0
number 31 rposition 0 time 613.526453971431 Dtime 3.92668020981439 focal 1 0
number 32 rposition 0 time 613.526453971431 Dtime 3.92668020981439 focal 1 0
number 33 rposition 0 time 613.526453971431 Dtime 3.92668020981439 focal 1 0
number 34 rposition 0 time 613.526453971431 Dtime 3.92668020981439 focal 1 0
number 35 rposition 0 time 613.526453971431 Dtime 3.92668020981439 focal 1 0
number 36 rposition 0 time 613.526453971431 Dtime 3.92668020981439 focal 1 0
number 1 rposition 5470.14310867736 time 615.09576579544 Dtime 1.56931182400928 focal 0 3
number 2 rposition 4342.42340609779 time 615.09576579544 Dtime 1.56931182400928 focal 0 3
number 3 rposition 3687.6087222537 time 615.09576579544 Dtime 1.56931182400928 focal 0 2
number 4 rposition 2644.03587720831 time 615.09576579544 Dtime 1.56931182400928 focal 0 2
number 5 rposition 1999.44361737392 time 615.09576579544 Dtime 1.56931182400928 focal 0 1
number 6 rposition 1323.29976714368 time 615.09576579544 Dtime 1.56931182400928 focal 0 0
number 7 rposition 118.605729908959 time 615.09576579544 Dtime 1.56931182400928 focal 0 0
number 8 rposition 0 time 615.09576579544 Dtime 1.56931182400928 focal 0 0
number 9 rposition 0 time 615.09576579544 Dtime 1.56931182400928 focal 0 0
number 10 rposition 0 time 615.09576579544 Dtime 1.56931182400928 focal 0 0
number 11 rposition 0 time 615.09576579544 Dtime 1.56931182400928 focal 0 0
number 12 rposition 0 time 615.09576579544 Dtime 1.56931182400928 focal 0 0
number 13 rposition 0 time 615.09576579544 Dtime 1.56931182400928 focal 0 0
number 14 rposition 0 time 615.09576579544 Dtime 1.56931182400928 focal 0 0
number 15 rposition 0 time 615.09576579544 Dtime 1.56931182400928 focal 0 0
number 16 rposition 0 time 615.09576579544 Dtime 1.56931182400928 focal 0 0
number 17 rposition 0 time 615.09576579544 Dtime 1.56931182400928 focal 0 0
number 18 rposition 0 time 615.09576579544 Dtime 1.56931182400928 focal 0 0
number 19 rposition 0 time 615.09576579544 Dtime 1.56931182400928 focal 0 0
number 20 rposition 0 time 615.09576579544 Dtime 1.56931182400928 focal 0 0
number 21 rposition 0 time 615.09576579544 Dtime 1.56931182400928 focal 0 0
number 22 rposition 0 time 615.09576579544 Dtime 1.56931182400928 focal 0 0
number 23 rposition 0 time 615.09576579544 Dtime 1.56931182400928 focal 0 0
number 24 rposition 0 time 615.09576579544 Dtime 1.56931182400928 focal 0 0
number 25 rposition 0 time 615.09576579544 Dtime 1.56931182400928 focal 0 0
number 26 rposition 0 time 615.09576579544 Dtime 1.56931182400928 focal 0 0
number 27 rposition 0 time 615.09576579544 Dtime 1.56931182400928 focal 0 0
number 28 rposition 0 time 615.09576579544 Dtime 1.56931182400928 focal 0 0
number 29 rposition 0 time 615.09576579544 Dtime 1.56931182400928 focal 0 0
number 30 rposition 0 time 615.09576579544 Dtime 1.56931182400928 focal 0 0
number 31 rposition 0 time 615.09576579544 Dtime 1.56931182400928 focal 0 0
number 32 rposition 0 time 615.09576579544 Dtime 1.56931182400928 focal 0 0
number 33 rposition 0 time 615.09576579544 Dtime 1.56931182400928 focal 0 0
number 34 rposition 0 time 615.09576579544 Dtime 1.56931182400928 focal 0 0
number 35 rposition 0 time 615.09576579544 Dtime 1.56931182400928 focal 0 0
number 36 rposition 0 time 615.09576579544 Dtime 1.56931182400928 focal 0 0
number 1 rposition 5490.68993011365 time 617.059278608289 Dtime 1.96351281284832 focal 5 3
number 2 rposition 4362.97022753409 time 617.059278608289 Dtime 1.96351281284832 focal 5 3
number 3 rposition 3709.01758952135 time 617.059278608289 Dtime 1.96351281284832 focal 5 2
number 4 rposition 2662.93835263515 time 617.059278608289 Dtime 1.96351281284832 focal 5 2
number 5 rposition 2022.27798074597 time 617.059278608289 Dtime 1.96351281284832 focal 5 1
number 6 rposition 1334.0964721883 time 617.059278608289 Dtime 1.96351281284832 focal 5 0
number 7 rposition 141.224864446614 time 617.059278608289 Dtime 1.96351281284832 focal 5 0
number 8 rposition 0 time 617.059278608289 Dtime 1.96351281284832 focal 5 0
number 9 rposition 0 time 617.059278608289 Dtime 1.96351281284832 focal 5 0
number 10 rposition 0 time 617.059278608289 Dtime 1.96351281284832 focal 5 0
number 11 rposition 0 time 617.059278608289 Dtime 1.96351281284832 focal 5 0
number 12 rposition 0 time 617.059278608289 Dtime 1.96351281284832 focal 5 0
number 13 rposition 0 time 617.059278608289 Dtime 1.96351281284832 focal 5 0
number 14 rposition 0 time 617.059278608289 Dtime 1.96351281284832 focal 5 0
number 15 rposition 0 time 617.059278608289 Dtime 1.96351281284832 focal 5 0
number 16 rposition 0 time 617.059278608289 Dtime 1.96351281284832 focal 5 0
number 17 rposition 0 time 617.059278608289 Dtime 1.96351281284832 focal 5 0
number 18 rposition 0 time 617.059278608289 Dtime 1.96351281284832 focal 5 0
number 19 rposition 0 time 617.059278608289 Dtime 1.96351281284832 focal 5 0
number 20 rposition 0 time 617.059278608289 Dtime 1.96351281284832 focal 5 0
number 21 rposition 0 time 617.059278608289 Dtime 1.96351281284832 focal 5 0
number 22 rposition 0 time 617.059278608289 Dtime 1.96351281284832 focal 5 0
number 23 rposition 0 time 617.059278608289 Dtime 1.96351281284832 focal 5 0
number 24 rposition 0 time 617.059278608289 Dtime 1.96351281284832 focal 5 0
number 25 rposition 0 time 617.059278608289 Dtime 1.96351281284832 focal 5 0
number 26 rposition 0 time 617.059278608289 Dtime 1.96351281284832 focal 5 0
number 27 rposition 0 time 617.059278608289 Dtime 1.96351281284832 focal 5 0
number 28 rposition 0 time 617.059278608289 Dtime 1.96351281284832 focal 5 0
number 29 rposition 0 time 617.059278608289 Dtime 1.96351281284832 focal 5 0
number 30 rposition 0 time 617.059278608289 Dtime 1.96351281284832 focal 5 0
number 31 rposition 0 time 617.059278608289 Dtime 1.96351281284832 focal 5 0
number 32 rposition 0 time 617.059278608289 Dtime 1.96351281284832 focal 5 0
number 33 rposition 0 time 617.059278608289 Dtime 1.96351281284832 focal 5 0
number 34 rposition 0 time 617.059278608289 Dtime 1.96351281284832 focal 5 0
number 35 rposition 0 time 617.059278608289 Dtime 1.96351281284832 focal 5 0
number 36 rposition 0 time 617.059278608289 Dtime 1.96351281284832 focal 5 0
number 1 rposition 5526.24902991031 time 620.457407524753 Dtime 3.3981289164646 focal 0 3
number 2 rposition 4398.52932733075 time 620.457407524753 Dtime 3.3981289164646 focal 0 3
number 3 rposition 3746.06857816521 time 620.457407524753 Dtime 3.3981289164646 focal 0 2
number 4 rposition 2699.65504735614 time 620.457407524753 Dtime 3.3981289164646 focal 0 2
number 5 rposition 2061.7959864121 time 620.457407524753 Dtime 3.3981289164646 focal 0 1
number 6 rposition 1349.44552004084 time 620.457407524753 Dtime 3.3981289164646 focal 0 0
number 7 rposition 180.370387019656 time 620.457407524753 Dtime 3.3981289164646 focal 0 0
number 8 rposition 0 time 620.457407524753 Dtime 3.3981289164646 focal 0 0
number 9 rposition 0 time 620.457407524753 Dtime 3.3981289164646 focal 0 0
number 10 rposition 0 time 620.457407524753 Dtime 3.3981289164646 focal 0 0
number 11 rposition 0 time 620.457407524753 Dtime 3.3981289164646 focal 0 0
number 12 rposition 0 time 620.457407524753 Dtime 3.3981289164646 focal 0 0
number 13 rposition 0 time 620.457407524753 Dtime 3.3981289164646 focal 0 0
number 14 rposition 0 time 620.457407524753 Dtime 3.3981289164646 focal 0 0
number 15 rposition 0 time 620.457407524753 Dtime 3.3981289164646 focal 0 0
number 16 rposition 0 time 620.457407524753 Dtime 3.3981289164646 focal 0 0
number 17 rposition 0 time 620.457407524753 Dtime 3.3981289164646 focal 0 0
number 18 rposition 0 time 620.457407524753 Dtime 3.3981289164646 focal 0 0
number 19 rposition 0 time 620.457407524753 Dtime 3.3981289164646 focal 0 0
number 20 rposition 0 time 620.457407524753 Dtime 3.3981289164646 focal 0 0
number 21 rposition 0 time 620.457407524753 Dtime 3.3981289164646 focal 0 0
number 22 rposition 0 time 620.457407524753 Dtime 3.3981289164646 focal 0 0
number 23 rposition 0 time 620.457407524753 Dtime 3.3981289164646 focal 0 0
number 24 rposition 0 time 620.457407524753 Dtime 3.3981289164646 focal 0 0
number 25 rposition 0 time 620.457407524753 Dtime 3.3981289164646 focal 0 0
number 26 rposition 0 time 620.457407524753 Dtime 3.3981289164646 focal 0 0
number 27 rposition 0 time 620.457407524753 Dtime 3.3981289164646 focal 0 0
number 28 rposition 0 time 620.457407524753 Dtime 3.3981289164646 focal 0 0
number 29 rposition 0 time 620.457407524753 Dtime 3.3981289164646 focal 0 0
number 30 rposition 0 time 620.457407524753 Dtime 3.3981289164646 focal 0 0
number 31 rposition 0 time 620.457407524753 Dtime 3.3981289164646 focal 0 0
number 32 rposition 0 time 620.457407524753 Dtime 3.3981289164646 focal 0 0
number 33 rposition 0 time 620.457407524753 Dtime 3.3981289164646 focal 0 0
number 34 rposition 0 time 620.457407524753 Dtime 3.3981289164646 focal 0 0
number 35 rposition 0 time 620.457407524753 Dtime 3.3981289164646 focal 0 0
number 36 rposition 0 time 620.457407524753 Dtime 3.3981289164646 focal 0 0
number 1 rposition 5550.11008048479 time 623.061709792445 Dtime 2.60430226769164 focal 5 3
number 2 rposition 4425.78157305598 time 623.061709792445 Dtime 2.60430226769164 focal 5 3
number 3 rposition 3774.464197083 time 623.061709792445 Dtime 2.60430226769164 focal 5 2
number 4 rposition 2727.79446574627 time 623.061709792445 Dtime 2.60430226769164 focal 5 2
number 5 rposition 2092.08230994511 time 623.061709792445 Dtime 2.60430226769164 focal 5 1
number 6 rposition 1357.81772796041 time 623.061709792445 Dtime 2.60430226769164 focal 5 0
number 7 rposition 210.371242111702 time 623.061709792445 Dtime 2.60430226769164 focal 5 0
number 8 rposition 0 time 623.061709792445 Dtime 2.60430226769164 focal 5 0
number 9 rposition 0 time 623.061709792445 Dtime 2.60430226769164 focal 5 0
number 10 rposition 0 time 623.061709792445 Dtime 2.60430226769164 focal 5 0
number 11 rposition 0 time 623.061709792445 Dtime 2.60430226769164 focal 5 0
number 12 rposition 0 time 623.061709792445 Dtime 2.60430226769164 focal 5 0
number 13 rposition 0 time 623.061709792445 Dtime 2.60430226769164 focal 5 0
number 14 rposition 0 time 623.061709792445 Dtime 2.60430226769164 focal 5 0
number 15 rposition 0 time 623.061709792445 Dtime 2.60430226769164 focal 5 0
number 16 rposition 0 time 623.061709792445 Dtime 2.60430226769164 focal 5 0
number 17 rposition 0 time 623.061709792445 Dtime 2.60430226769164 focal 5 0
number 18 rposition 0 time 623.061709792445 Dtime 2.60430226769164 focal 5 0
number 19 rposition 0 time 623.061709792445 Dtime 2.60430226769164 focal 5 0
number 20 rposition 0 time 623.061709792445 Dtime 2.60430226769164 focal 5 0
number 21 rposition 0 time 623.061709792445 Dtime 2.60430226769164 focal 5 0
number 22 rposition 0 time 623.061709792445 Dtime 2.60430226769164 focal 5 0
number 23 rposition 0 time 623.061709792445 Dtime 2.60430226769164 focal 5 0
number 24 rposition 0 time 623.061709792445 Dtime 2.60430226769164 focal 5 0
number 25 rposition 0 time 623.061709792445 Dtime 2.60430226769164 focal 5 0
number 26 rposition 0 time 623.061709792445 Dtime 2.60430226769164 focal 5 0
number 27 rposition 0 time 623.061709792445 Dtime 2.60430226769164 focal 5 0
number 28 rposition 0 time 623.061709792445 Dtime 2.60430226769164 focal 5 0
number 29 rposition 0 time 623.061709792445 Dtime 2.60430226769164 focal 5 0
number 30 rposition 0 time 623.061709792445 Dtime 2.60430226769164 focal 5 0
number 31 rposition 0 time 623.061709792445 Dtime 2.60430226769164 focal 5 0
number 32 rposition 0 time 623.061709792445 Dtime 2.60430226769164 focal 5 0
number 33 rposition 0 time 623.061709792445 Dtime 2.60430226769164 focal 5 0
number 34 rposition 0 time 623.061709792445 Dtime 2.60430226769164 focal 5 0
number 35 rposition 0 time 623.061709792445 Dtime 2.60430226769164 focal 5 0
number 36 rposition 0 time 623.061709792445 Dtime 2.60430226769164 focal 5 0
number 1 rposition 5563.31418156992 time 624.974319104586 Dtime 1.91260931214104 focal 5 3
number 2 rposition 4445.79572410037 time 624.974319104586 Dtime 1.91260931214104 focal 5 3
number 3 rposition 3795.31804567036 time 624.974319104586 Dtime 1.91260931214104 focal 5 2
number 4 rposition 2748.46015970924 time 624.974319104586 Dtime 1.91260931214104 focal 5 2
number 5 rposition 2114.32469906344 time 624.974319104586 Dtime 1.91260931214104 focal 5 1
number 6 rposition 1359.64676515085 time 624.974319104586 Dtime 1.91260931214104 focal 5 1
number 7 rposition 232.4039821408 time 624.974319104586 Dtime 1.91260931214104 focal 5 0
number 8 rposition 0 time 624.974319104586 Dtime 1.91260931214104 focal 5 0
number 9 rposition 0 time 624.974319104586 Dtime 1.91260931214104 focal 5 0
number 10 rposition 0 time 624.974319104586 Dtime 1.91260931214104 focal 5 0
number 11 rposition 0 time 624.974319104586 Dtime 1.91260931214104 focal 5 0
number 12 rposition 0 time 624.974319104586 Dtime 1.91260931214104 focal 5 0
number 13 rposition 0 time 624.974319104586 Dtime 1.91260931214104 focal 5 0
number 14 rposition 0 time 624.974319104586 Dtime 1.91260931214104 focal 5 0
number 15 rposition 0 time 624.974319104586 Dtime 1.91260931214104 focal 5 0
number 16 rposition 0 time 624.974319104586 Dtime 1.91260931214104 focal 5 0
number 17 rposition 0 time 624.974319104586 Dtime 1.91260931214104 focal 5 0
number 18 rposition 0 time 624.974319104586 Dtime 1.91260931214104 focal 5 0
number 19 rposition 0 time 624.974319104586 Dtime 1.91260931214104 focal 5 0
number 20 rposition 0 time 624.974319104586 Dtime 1.91260931214104 focal 5 0
number 21 rposition 0 time 624.974319104586 Dtime 1.91260931214104 focal 5 0
number 22 rposition 0 time 624.974319104586 Dtime 1.91260931214104 focal 5 0
number 23 rposition 0 time 624.974319104586 Dtime 1.91260931214104 focal 5 0
number 24 rposition 0 time 624.974319104586 Dtime 1.91260931214104 focal 5 0
number 25 rposition 0 time 624.974319104586 Dtime 1.91260931214104 focal 5 0
number 26 rposition 0 time 624.974319104586 Dtime 1.91260931214104 focal 5 0
number 27 rposition 0 time 624.974319104586 Dtime 1.91260931214104 focal 5 0
number 28 rposition 0 time 624.974319104586 Dtime 1.91260931214104 focal 5 0
number 29 rposition 0 time 624.974319104586 Dtime 1.91260931214104 focal 5 0
number 30 rposition 0 time 624.974319104586 Dtime 1.91260931214104 focal 5 0
number 31 rposition 0 time 624.974319104586 Dtime 1.91260931214104 focal 5 0
number 32 rposition 0 time 624.974319104586 Dtime 1.91260931214104 focal 5 0
number 33 rposition 0 time 624.974319104586 Dtime 1.91260931214104 focal 5 0
number 34 rposition 0 time 624.974319104586 Dtime 1.91260931214104 focal 5 0
number 35 rposition 0 time 624.974319104586 Dtime 1.91260931214104 focal 5 0
number 36 rposition 0 time 624.974319104586 Dtime 1.91260931214104 focal 5 0
number 1 rposition 5581 time 630.921724997928 Dtime 5.94740589334175 focal 0 4
number 2 rposition 4508.03126751013 time 630.921724997928 Dtime 5.94740589334175 focal 0 3
number 3 rposition 3860.16469323191 time 630.921724997928 Dtime 5.94740589334175 focal 0 2
number 4 rposition 2812.72172598166 time 630.921724997928 Dtime 5.94740589334175 focal 0 2
number 5 rposition 2183.48912029921 time 630.921724997928 Dtime 5.94740589334175 focal 0 1
number 6 rposition 1359.64676515085 time 630.921724997928 Dtime 5.94740589334175 focal 0 1
number 7 rposition 300.916483394303 time 630.921724997928 Dtime 5.94740589334175 focal 0 0
number 8 rposition 0 time 630.921724997928 Dtime 5.94740589334175 focal 0 0
number 9 rposition 0 time 630.921724997928 Dtime 5.94740589334175 focal 0 0
number 10 rposition 0 time 630.921724997928 Dtime 5.94740589334175 focal 0 0
number 11 rposition 0 time 630.921724997928 Dtime 5.94740589334175 focal 0 0
number 12 rposition 0 time 630.921724997928 Dtime 5.94740589334175 focal 0 0
number 13 rposition 0 time 630.921724997928 Dtime 5.94740589334175 focal 0 0
number 14 rposition 0 time 630.921724997928 Dtime 5.94740589334175 focal 0 0
number 15 rposition 0 time 630.921724997928 Dtime 5.94740589334175 focal 0 0
number 16 rposition 0 time 630.921724997928 Dtime 5.94740589334175 focal 0 0
number 17 rposition 0 time 630.921724997928 Dtime 5.94740589334175 focal 0 0
number 18 rposition 0 time 630.921724997928 Dtime 5.94740589334175 focal 0 0
number 19 rposition 0 time 630.921724997928 Dtime 5.94740589334175 focal 0 0
number 20 rposition 0 time 630.921724997928 Dtime 5.94740589334175 focal 0 0
number 21 rposition 0 time 630.921724997928 Dtime 5.94740589334175 focal 0 0
number 22 rposition 0 time 630.921724997928 Dtime 5.94740589334175 focal 0 0
number 23 rposition 0 time 630.921724997928 Dtime 5.94740589334175 focal 0 0
number 24 rposition 0 time 630.921724997928 Dtime 5.94740589334175 focal 0 0
number 25 rposition 0 time 630.921724997928 Dtime 5.94740589334175 focal 0 0
number 26 rposition 0 time 630.921724997928 Dtime 5.94740589334175 focal 0 0
number 27 rposition 0 time 630.921724997928 Dtime 5.94740589334175 focal 0 0
number 28 rposition 0 time 630.921724997928 Dtime 5.94740589334175 focal 0 0
number 29 rposition 0 time 630.921724997928 Dtime 5.94740589334175 focal 0 0
number 30 rposition 0 time 630.921724997928 Dtime 5.94740589334175 focal 0 0
number 31 rposition 0 time 630.921724997928 Dtime 5.94740589334175 focal 0 0
number 32 rposition 0 time 630.921724997928 Dtime 5.94740589334175 focal 0 0
number 33 rposition 0 time 630.921724997928 Dtime 5.94740589334175 focal 0 0
number 34 rposition 0 time 630.921724997928 Dtime 5.94740589334175 focal 0 0
number 35 rposition 0 time 630.921724997928 Dtime 5.94740589334175 focal 0 0
number 36 rposition 0 time 630.921724997928 Dtime 5.94740589334175 focal 0 0
number 1 rposition 5581 time 654.974319104586 Dtime 24.0525941066583 focal 5 4
number 2 rposition 4759.72524829561 time 654.974319104586 Dtime 24.0525941066583 focal 5 3
number 3 rposition 4122.41854322077 time 654.974319104586 Dtime 24.0525941066583 focal 5 2
number 4 rposition 3072.60938085637 time 654.974319104586 Dtime 24.0525941066583 focal 5 2
number 5 rposition 2463.20497969067 time 654.974319104586 Dtime 24.0525941066583 focal 5 1
number 6 rposition 1359.64676515085 time 654.974319104586 Dtime 24.0525941066583 focal 5 1
number 7 rposition 577.995837558999 time 654.974319104586 Dtime 24.0525941066583 focal 5 0
number 8 rposition 0 time 654.974319104586 Dtime 24.0525941066583 focal 5 0
number 9 rposition 0 time 654.974319104586 Dtime 24.0525941066583 focal 5 0
number 10 rposition 0 time 654.974319104586 Dtime 24.0525941066583 focal 5 0
number 11 rposition 0 time 654.974319104586 Dtime 24.0525941066583 focal 5 0
number 12 rposition 0 time 654.974319104586 Dtime 24.0525941066583 focal 5 0
number 13 rposition 0 time 654.974319104586 Dtime 24.0525941066583 focal 5 0
number 14 rposition 0 time 654.974319104586 Dtime 24.0525941066583 focal 5 0
number 15 rposition 0 time 654.974319104586 Dtime 24.0525941066583 focal 5 0
number 16 rposition 0 time 654.974319104586 Dtime 24.0525941066583 focal 5 0
number 17 rposition 0 time 654.974319104586 Dtime 24.0525941066583 focal 5 0
number 18 rposition 0 time 654.974319104586 Dtime 24.0525941066583 focal 5 0
number 19 rposition 0 time 654.974319104586 Dtime 24.0525941066583 focal 5 0
number 20 rposition 0 time 654.974319104586 Dtime 24.0525941066583 focal 5 0
number 21 rposition 0 time 654.974319104586 Dtime 24.0525941066583 focal 5 0
number 22 rposition 0 time 654.974319104586 Dtime 24.0525941066583 focal 5 0
number 23 rposition 0 time 654.974319104586 Dtime 24.0525941066583 focal 5 0
number 24 rposition 0 time 654.974319104586 Dtime 24.0525941066583 focal 5 0
number 25 rposition 0 time 654.974319104586 Dtime 24.0525941066583 focal 5 0
number 26 rposition 0 time 654.974319104586 Dtime 24.0525941066583 focal 5 0
number 27 rposition 0 time 654.974319104586 Dtime 24.0525941066583 focal 5 0
number 28 rposition 0 time 654.974319104586 Dtime 24.0525941066583 focal 5 0
number 29 rposition 0 time 654.974319104586 Dtime 24.0525941066583 focal 5 0
number 30 rposition 0 time 654.974319104586 Dtime 24.0525941066583 focal 5 0
number 31 rposition 0 time 654.974319104586 Dtime 24.0525941066583 focal 5 0
number 32 rposition 0 time 654.974319104586 Dtime 24.0525941066583 focal 5 0
number 33 rposition 0 time 654.974319104586 Dtime 24.0525941066583 focal 5 0
number 34 rposition 0 time 654.974319104586 Dtime 24.0525941066583 focal 5 0
number 35 rposition 0 time 654.974319104586 Dtime 24.0525941066583 focal 5 0
number 36 rposition 0 time 654.974319104586 Dtime 24.0525941066583 focal 5 0
number 1 rposition 5581 time 657.078143072608 Dtime 2.10382396802253 focal 4 4
number 2 rposition 4781.74033020467 time 657.078143072608 Dtime 2.10382396802253 focal 4 3
number 3 rposition 4145.35727211073 time 657.078143072608 Dtime 2.10382396802253 focal 4 2
number 4 rposition 3095.34114421188 time 657.078143072608 Dtime 2.10382396802253 focal 4 2
number 5 rposition 2485.45803192492 time 657.078143072608 Dtime 2.10382396802253 focal 4 1
number 6 rposition 1362.30241032391 time 657.078143072608 Dtime 2.10382396802253 focal 4 1
number 7 rposition 602.231318511738 time 657.078143072608 Dtime 2.10382396802253 focal 4 0
number 8 rposition 0 time 657.078143072608 Dtime 2.10382396802253 focal 4 0
number 9 rposition 0 time 657.078143072608 Dtime 2.10382396802253 focal 4 0
number 10 rposition 0 time 657.078143072608 Dtime 2.10382396802253 focal 4 0
number 11 rposition 0 time 657.078143072608 Dtime 2.10382396802253 focal 4 0
number 12 rposition 0 time 657.078143072608 Dtime 2.10382396802253 focal 4 0
number 13 rposition 0 time 657.078143072608 Dtime 2.10382396802253 focal 4 0
number 14 rposition 0 time 657.078143072608 Dtime 2.10382396802253 focal 4 0
number 15 rposition 0 time 657.078143072608 Dtime 2.10382396802253 focal 4 0
number 16 rposition 0 time 657.078143072608 Dtime 2.10382396802253 focal 4 0
number 17 rposition 0 time 657.078143072608 Dtime 2.10382396802253 focal 4 0
number 18 rposition 0 time 657.078143072608 Dtime 2.10382396802253 focal 4 0
number 19 rposition 0 time 657.078143072608 Dtime 2.10382396802253 focal 4 0
number 20 rposition 0 time 657.078143072608 Dtime 2.10382396802253 focal 4 0
number 21 rposition 0 time 657.078143072608 Dtime 2.10382396802253 focal 4 0
number 22 rposition 0 time 657.078143072608 Dtime 2.10382396802253 focal 4 0
number 23 rposition 0 time 657.078143072608 Dtime 2.10382396802253 focal 4 0
number 24 rposition 0 time 657.078143072608 Dtime 2.10382396802253 focal 4 0
number 25 rposition 0 time 657.078143072608 Dtime 2.10382396802253 focal 4 0
number 26 rposition 0 time 657.078143072608 Dtime 2.10382396802253 focal 4 0
number 27 rposition 0 time 657.078143072608 Dtime 2.10382396802253 focal 4 0
number 28 rposition 0 time 657.078143072608 Dtime 2.10382396802253 focal 4 0
number 29 rposition 0 time 657.078143072608 Dtime 2.10382396802253 focal 4 0
number 30 rposition 0 time 657.078143072608 Dtime 2.10382396802253 focal 4 0
number 31 rposition 0 time 657.078143072608 Dtime 2.10382396802253 focal 4 0
number 32 rposition 0 time 657.078143072608 Dtime 2.10382396802253 focal 4 0
number 33 rposition 0 time 657.078143072608 Dtime 2.10382396802253 focal 4 0
number 34 rposition 0 time 657.078143072608 Dtime 2.10382396802253 focal 4 0
number 35 rposition 0 time 657.078143072608 Dtime 2.10382396802253 focal 4 0
number 36 rposition 0 time 657.078143072608 Dtime 2.10382396802253 focal 4 0
number 1 rposition 5581 time 658.569631528757 Dtime 1.4914884561488 focal 2 4
number 2 rposition 4797.34773891738 time 658.569631528757 Dtime 1.4914884561488 focal 2 3
number 3 rposition 4160.50722373988 time 658.569631528757 Dtime 1.4914884561488 focal 2 2
number 4 rposition 3111.4566382589 time 658.569631528757 Dtime 1.4914884561488 focal 2 2
number 5 rposition 2499.66523313396 time 658.569631528757 Dtime 1.4914884561488 focal 2 1
number 6 rposition 1367.40252800729 time 658.569631528757 Dtime 1.4914884561488 focal 2 1
number 7 rposition 619.412860608248 time 658.569631528757 Dtime 1.4914884561488 focal 2 0
number 8 rposition 0 time 658.569631528757 Dtime 1.4914884561488 focal 2 0
number 9 rposition 0 time 658.569631528757 Dtime 1.4914884561488 focal 2 0
number 10 rposition 0 time 658.569631528757 Dtime 1.4914884561488 focal 2 0
number 11 rposition 0 time 658.569631528757 Dtime 1.4914884561488 focal 2 0
number 12 rposition 0 time 658.569631528757 Dtime 1.4914884561488 focal 2 0
number 13 rposition 0 time 658.569631528757 Dtime 1.4914884561488 focal 2 0
number 14 rposition 0 time 658.569631528757 Dtime 1.4914884561488 focal 2 0
number 15 rposition 0 time 658.569631528757 Dtime 1.4914884561488 focal 2 0
number 16 rposition 0 time 658.569631528757 Dtime 1.4914884561488 focal 2 0
number 17 rposition 0 time 658.569631528757 Dtime 1.4914884561488 focal 2 0
number 18 rposition 0 time 658.569631528757 Dtime 1.4914884561488 focal 2 0
number 19 rposition 0 time 658.569631528757 Dtime 1.4914884561488 focal 2 0
number 20 rposition 0 time 658.569631528757 Dtime 1.4914884561488 focal 2 0
number 21 rposition 0 time 658.569631528757 Dtime 1.4914884561488 focal 2 0
number 22 rposition 0 time 658.569631528757 Dtime 1.4914884561488 focal 2 0
number 23 rposition 0 time 658.569631528757 Dtime 1.4914884561488 focal 2 0
number 24 rposition 0 time 658.569631528757 Dtime 1.4914884561488 focal 2 0
number 25 rposition 0 time 658.569631528757 Dtime 1.4914884561488 focal 2 0
number 26 rposition 0 time 658.569631528757 Dtime 1.4914884561488 focal 2 0
number 27 rposition 0 time 658.569631528757 Dtime 1.4914884561488 focal 2 0
number 28 rposition 0 time 658.569631528757 Dtime 1.4914884561488 focal 2 0
number 29 rposition 0 time 658.569631528757 Dtime 1.4914884561488 focal 2 0
number 30 rposition 0 time 658.569631528757 Dtime 1.4914884561488 focal 2 0
number 31 rposition 0 time 658.569631528757 Dtime 1.4914884561488 focal 2 0
number 32 rposition 0 time 658.569631528757 Dtime 1.4914884561488 focal 2 0
number 33 rposition 0 time 658.569631528757 Dtime 1.4914884561488 focal 2 0
number 34 rposition 0 time 658.569631528757 Dtime 1.4914884561488 focal 2 0
number 35 rposition 0 time 658.569631528757 Dtime 1.4914884561488 focal 2 0
number 36 rposition 0 time 658.569631528757 Dtime 1.4914884561488 focal 2 0
number 1 rposition 5581 time 660.921724997928 Dtime 2.35209346917043 focal 0 4
number 2 rposition 4821.96079170536 time 660.921724997928 Dtime 2.35209346917043 focal 0 3
number 3 rposition 4182.64480161786 time 660.921724997928 Dtime 2.35209346917043 focal 0 2
number 4 rposition 3136.87094712879 time 660.921724997928 Dtime 2.35209346917043 focal 0 2
number 5 rposition 2522.07014350468 time 660.921724997928 Dtime 2.35209346917043 focal 0 1
number 6 rposition 1380.86974726695 time 660.921724997928 Dtime 2.35209346917043 focal 0 1
number 7 rposition 646.508338812502 time 660.921724997928 Dtime 2.35209346917043 focal 0 0
number 8 rposition 0 time 660.921724997928 Dtime 2.35209346917043 focal 0 0
number 9 rposition 0 time 660.921724997928 Dtime 2.35209346917043 focal 0 0
number 10 rposition 0 time 660.921724997928 Dtime 2.35209346917043 focal 0 0
number 11 rposition 0 time 660.921724997928 Dtime 2.35209346917043 focal 0 0
number 12 rposition 0 time 660.921724997928 Dtime 2.35209346917043 focal 0 0
number 13 rposition 0 time 660.921724997928 Dtime 2.35209346917043 focal 0 0
number 14 rposition 0 time 660.921724997928 Dtime 2.35209346917043 focal 0 0
number 15 rposition 0 time 660.921724997928 Dtime 2.35209346917043 focal 0 0
number 16 rposition 0 time 660.921724997928 Dtime 2.35209346917043 focal 0 0
number 17 rposition 0 time 660.921724997928 Dtime 2.35209346917043 focal 0 0
number 18 rposition 0 time 660.921724997928 Dtime 2.35209346917043 focal 0 0
number 19 rposition 0 time 660.921724997928 Dtime 2.35209346917043 focal 0 0
number 20 rposition 0 time 660.921724997928 Dtime 2.35209346917043 focal 0 0
number 21 rposition 0 time 660.921724997928 Dtime 2.35209346917043 focal 0 0
number 22 rposition 0 time 660.921724997928 Dtime 2.35209346917043 focal 0 0
number 23 rposition 0 time 660.921724997928 Dtime 2.35209346917043 focal 0 0
number 24 rposition 0 time 660.921724997928 Dtime 2.35209346917043 focal 0 0
number 25 rposition 0 time 660.921724997928 Dtime 2.35209346917043 focal 0 0
number 26 rposition 0 time 660.921724997928 Dtime 2.35209346917043 focal 0 0
number 27 rposition 0 time 660.921724997928 Dtime 2.35209346917043 focal 0 0
number 28 rposition 0 time 660.921724997928 Dtime 2.35209346917043 focal 0 0
number 29 rposition 0 time 660.921724997928 Dtime 2.35209346917043 focal 0 0
number 30 rposition 0 time 660.921724997928 Dtime 2.35209346917043 focal 0 0
number 31 rposition 0 time 660.921724997928 Dtime 2.35209346917043 focal 0 0
number 32 rposition 0 time 660.921724997928 Dtime 2.35209346917043 focal 0 0
number 33 rposition 0 time 660.921724997928 Dtime 2.35209346917043 focal 0 0
number 34 rposition 0 time 660.921724997928 Dtime 2.35209346917043 focal 0 0
number 35 rposition 0 time 660.921724997928 Dtime 2.35209346917043 focal 0 0
number 36 rposition 0 time 660.921724997928 Dtime 2.35209346917043 focal 0 0
number 1 rposition 5582.15067140669 time 662.306566388778 Dtime 1.38484139085026 focal 2 4
number 2 rposition 4836.45221166921 time 662.306566388778 Dtime 1.38484139085026 focal 2 3
number 3 rposition 4194.71984409675 time 662.306566388778 Dtime 1.38484139085026 focal 2 2
number 4 rposition 3151.834122404 time 662.306566388778 Dtime 1.38484139085026 focal 2 2
number 5 rposition 2534.30258325793 time 662.306566388778 Dtime 1.38484139085026 focal 2 1
number 6 rposition 1391.90387529278 time 662.306566388778 Dtime 1.38484139085026 focal 2 1
number 7 rposition 662.461335669964 time 662.306566388778 Dtime 1.38484139085026 focal 2 0
number 8 rposition 0 time 662.306566388778 Dtime 1.38484139085026 focal 2 0
number 9 rposition 0 time 662.306566388778 Dtime 1.38484139085026 focal 2 0
number 10 rposition 0 time 662.306566388778 Dtime 1.38484139085026 focal 2 0
number 11 rposition 0 time 662.306566388778 Dtime 1.38484139085026 focal 2 0
number 12 rposition 0 time 662.306566388778 Dtime 1.38484139085026 focal 2 0
number 13 rposition 0 time 662.306566388778 Dtime 1.38484139085026 focal 2 0
number 14 rposition 0 time 662.306566388778 Dtime 1.38484139085026 focal 2 0
number 15 rposition 0 time 662.306566388778 Dtime 1.38484139085026 focal 2 0
number 16 rposition 0 time 662.306566388778 Dtime 1.38484139085026 focal 2 0
number 17 rposition 0 time 662.306566388778 Dtime 1.38484139085026 focal 2 0
number 18 rposition 0 time 662.306566388778 Dtime 1.38484139085026 focal 2 0
number 19 rposition 0 time 662.306566388778 Dtime 1.38484139085026 focal 2 0
number 20 rposition 0 time 662.306566388778 Dtime 1.38484139085026 focal 2 0
number 21 rposition 0 time 662.306566388778 Dtime 1.38484139085026 focal 2 0
number 22 rposition 0 time 662.306566388778 Dtime 1.38484139085026 focal 2 0
number 23 rposition 0 time 662.306566388778 Dtime 1.38484139085026 focal 2 0
number 24 rposition 0 time 662.306566388778 Dtime 1.38484139085026 focal 2 0
number 25 rposition 0 time 662.306566388778 Dtime 1.38484139085026 focal 2 0
number 26 rposition 0 time 662.306566388778 Dtime 1.38484139085026 focal 2 0
number 27 rposition 0 time 662.306566388778 Dtime 1.38484139085026 focal 2 0
number 28 rposition 0 time 662.306566388778 Dtime 1.38484139085026 focal 2 0
number 29 rposition 0 time 662.306566388778 Dtime 1.38484139085026 focal 2 0
number 30 rposition 0 time 662.306566388778 Dtime 1.38484139085026 focal 2 0
number 31 rposition 0 time 662.306566388778 Dtime 1.38484139085026 focal 2 0
number 32 rposition 0 time 662.306566388778 Dtime 1.38484139085026 focal 2 0
number 33 rposition 0 time 662.306566388778 Dtime 1.38484139085026 focal 2 0
number 34 rposition 0 time 662.306566388778 Dtime 1.38484139085026 focal 2 0
number 35 rposition 0 time 662.306566388778 Dtime 1.38484139085026 focal 2 0
number 36 rposition 0 time 662.306566388778 Dtime 1.38484139085026 focal 2 0
number 1 rposition 5584.45155501155 time 663.320181102573 Dtime 1.01361471379532 focal 4 4
number 2 rposition 4847.05899782985 time 663.320181102573 Dtime 1.01361471379532 focal 4 3
number 3 rposition 4202.856149749 time 663.320181102573 Dtime 1.01361471379532 focal 4 2
number 4 rposition 3162.78620307134 time 663.320181102573 Dtime 1.01361471379532 focal 4 2
number 5 rposition 2542.04038618455 time 663.320181102573 Dtime 1.01361471379532 focal 4 1
number 6 rposition 1401.43881264452 time 663.320181102573 Dtime 1.01361471379532 focal 4 1
number 7 rposition 674.137901990621 time 663.320181102573 Dtime 1.01361471379532 focal 4 0
number 8 rposition 0 time 663.320181102573 Dtime 1.01361471379532 focal 4 0
number 9 rposition 0 time 663.320181102573 Dtime 1.01361471379532 focal 4 0
number 10 rposition 0 time 663.320181102573 Dtime 1.01361471379532 focal 4 0
number 11 rposition 0 time 663.320181102573 Dtime 1.01361471379532 focal 4 0
number 12 rposition 0 time 663.320181102573 Dtime 1.01361471379532 focal 4 0
number 13 rposition 0 time 663.320181102573 Dtime 1.01361471379532 focal 4 0
number 14 rposition 0 time 663.320181102573 Dtime 1.01361471379532 focal 4 0
number 15 rposition 0 time 663.320181102573 Dtime 1.01361471379532 focal 4 0
number 16 rposition 0 time 663.320181102573 Dtime 1.01361471379532 focal 4 0
number 17 rposition 0 time 663.320181102573 Dtime 1.01361471379532 focal 4 0
number 18 rposition 0 time 663.320181102573 Dtime 1.01361471379532 focal 4 0
number 19 rposition 0 time 663.320181102573 Dtime 1.01361471379532 focal 4 0
number 20 rposition 0 time 663.320181102573 Dtime 1.01361471379532 focal 4 0
number 21 rposition 0 time 663.320181102573 Dtime 1.01361471379532 focal 4 0
number 22 rposition 0 time 663.320181102573 Dtime 1.01361471379532 focal 4 0
number 23 rposition 0 time 663.320181102573 Dtime 1.01361471379532 focal 4 0
number 24 rposition 0 time 663.320181102573 Dtime 1.01361471379532 focal 4 0
number 25 rposition 0 time 663.320181102573 Dtime 1.01361471379532 focal 4 0
number 26 rposition 0 time 663.320181102573 Dtime 1.01361471379532 focal 4 0
number 27 rposition 0 time 663.320181102573 Dtime 1.01361471379532 focal 4 0
number 28 rposition 0 time 663.320181102573 Dtime 1.01361471379532 focal 4 0
number 29 rposition 0 time 663.320181102573 Dtime 1.01361471379532 focal 4 0
number 30 rposition 0 time 663.320181102573 Dtime 1.01361471379532 focal 4 0
number 31 rposition 0 time 663.320181102573 Dtime 1.01361471379532 focal 4 0
number 32 rposition 0 time 663.320181102573 Dtime 1.01361471379532 focal 4 0
number 33 rposition 0 time 663.320181102573 Dtime 1.01361471379532 focal 4 0
number 34 rposition 0 time 663.320181102573 Dtime 1.01361471379532 focal 4 0
number 35 rposition 0 time 663.320181102573 Dtime 1.01361471379532 focal 4 0
number 36 rposition 0 time 663.320181102573 Dtime 1.01361471379532 focal 4 0
number 1 rposition 5589.40923227409 time 664.665438010898 Dtime 1.34525690832446 focal 5 4
number 2 rposition 4861.13619320154 time 664.665438010898 Dtime 1.34525690832446 focal 5 3
number 3 rposition 4213.65455395324 time 664.665438010898 Dtime 1.34525690832446 focal 5 2
number 4 rposition 3177.32166904054 time 664.665438010898 Dtime 1.34525690832446 focal 5 2
number 5 rposition 2551.62811640331 time 664.665438010898 Dtime 1.34525690832446 focal 5 1
number 6 rposition 1415.99743654462 time 664.665438010898 Dtime 1.34525690832446 focal 5 1
number 7 rposition 689.634896356021 time 664.665438010898 Dtime 1.34525690832446 focal 5 0
number 8 rposition 0 time 664.665438010898 Dtime 1.34525690832446 focal 5 0
number 9 rposition 0 time 664.665438010898 Dtime 1.34525690832446 focal 5 0
number 10 rposition 0 time 664.665438010898 Dtime 1.34525690832446 focal 5 0
number 11 rposition 0 time 664.665438010898 Dtime 1.34525690832446 focal 5 0
number 12 rposition 0 time 664.665438010898 Dtime 1.34525690832446 focal 5 0
number 13 rposition 0 time 664.665438010898 Dtime 1.34525690832446 focal 5 0
number 14 rposition 0 time 664.665438010898 Dtime 1.34525690832446 focal 5 0
number 15 rposition 0 time 664.665438010898 Dtime 1.34525690832446 focal 5 0
number 16 rposition 0 time 664.665438010898 Dtime 1.34525690832446 focal 5 0
number 17 rposition 0 time 664.665438010898 Dtime 1.34525690832446 focal 5 0
number 18 rposition 0 time 664.665438010898 Dtime 1.34525690832446 focal 5 0
number 19 rposition 0 time 664.665438010898 Dtime 1.34525690832446 focal 5 0
number 20 rposition 0 time 664.665438010898 Dtime 1.34525690832446 focal 5 0
number 21 rposition 0 time 664.665438010898 Dtime 1.34525690832446 focal 5 0
number 22 rposition 0 time 664.665438010898 Dtime 1.34525690832446 focal 5 0
number 23 rposition 0 time 664.665438010898 Dtime 1.34525690832446 focal 5 0
number 24 rposition 0 time 664.665438010898 Dtime 1.34525690832446 focal 5 0
number 25 rposition 0 time 664.665438010898 Dtime 1.34525690832446 focal 5 0
number 26 rposition 0 time 664.665438010898 Dtime 1.34525690832446 focal 5 0
number 27 rposition 0 time 664.665438010898 Dtime 1.34525690832446 focal 5 0
number 28 rposition 0 time 664.665438010898 Dtime 1.34525690832446 focal 5 0
number 29 rposition 0 time 664.665438010898 Dtime 1.34525690832446 focal 5 0
number 30 rposition 0 time 664.665438010898 Dtime 1.34525690832446 focal 5 0
number 31 rposition 0 time 664.665438010898 Dtime 1.34525690832446 focal 5 0
number 32 rposition 0 time 664.665438010898 Dtime 1.34525690832446 focal 5 0
number 33 rposition 0 time 664.665438010898 Dtime 1.34525690832446 focal 5 0
number 34 rposition 0 time 664.665438010898 Dtime 1.34525690832446 focal 5 0
number 35 rposition 0 time 664.665438010898 Dtime 1.34525690832446 focal 5 0
number 36 rposition 0 time 664.665438010898 Dtime 1.34525690832446 focal 5 0
number 1 rposition 5596.94017046626 time 666.076038800666 Dtime 1.41060078976873 focal 2 4
number 2 rposition 4875.89716769359 time 666.076038800666 Dtime 1.41060078976873 focal 2 3
number 3 rposition 4223.98257751132 time 666.076038800666 Dtime 1.41060078976873 focal 2 2
number 4 rposition 3192.56317395231 time 666.076038800666 Dtime 1.41060078976873 focal 2 2
number 5 rposition 2561.68155655663 time 666.076038800666 Dtime 1.41060078976873 focal 2 1
number 6 rposition 1432.4017965242 time 666.076038800666 Dtime 1.41060078976873 focal 2 1
number 7 rposition 705.884634495706 time 666.076038800666 Dtime 1.41060078976873 focal 2 0
number 8 rposition 0 time 666.076038800666 Dtime 1.41060078976873 focal 2 0
number 9 rposition 0 time 666.076038800666 Dtime 1.41060078976873 focal 2 0
number 10 rposition 0 time 666.076038800666 Dtime 1.41060078976873 focal 2 0
number 11 rposition 0 time 666.076038800666 Dtime 1.41060078976873 focal 2 0
number 12 rposition 0 time 666.076038800666 Dtime 1.41060078976873 focal 2 0
number 13 rposition 0 time 666.076038800666 Dtime 1.41060078976873 focal 2 0
number 14 rposition 0 time 666.076038800666 Dtime 1.41060078976873 focal 2 0
number 15 rposition 0 time 666.076038800666 Dtime 1.41060078976873 focal 2 0
number 16 rposition 0 time 666.076038800666 Dtime 1.41060078976873 focal 2 0
number 17 rposition 0 time 666.076038800666 Dtime 1.41060078976873 focal 2 0
number 18 rposition 0 time 666.076038800666 Dtime 1.41060078976873 focal 2 0
number 19 rposition 0 time 666.076038800666 Dtime 1.41060078976873 focal 2 0
number 20 rposition 0 time 666.076038800666 Dtime 1.41060078976873 focal 2 0
number 21 rposition 0 time 666.076038800666 Dtime 1.41060078976873 focal 2 0
number 22 rposition 0 time 666.076038800666 Dtime 1.41060078976873 focal 2 0
number 23 rposition 0 time 666.076038800666 Dtime 1.41060078976873 focal 2 0
number 24 rposition 0 time 666.076038800666 Dtime 1.41060078976873 focal 2 0
number 25 rposition 0 time 666.076038800666 Dtime 1.41060078976873 focal 2 0
number 26 rposition 0 time 666.076038800666 Dtime 1.41060078976873 focal 2 0
number 27 rposition 0 time 666.076038800666 Dtime 1.41060078976873 focal 2 0
number 28 rposition 0 time 666.076038800666 Dtime 1.41060078976873 focal 2 0
number 29 rposition 0 time 666.076038800666 Dtime 1.41060078976873 focal 2 0
number 30 rposition 0 time 666.076038800666 Dtime 1.41060078976873 focal 2 0
number 31 rposition 0 time 666.076038800666 Dtime 1.41060078976873 focal 2 0
number 32 rposition 0 time 666.076038800666 Dtime 1.41060078976873 focal 2 0
number 33 rposition 0 time 666.076038800666 Dtime 1.41060078976873 focal 2 0
number 34 rposition 0 time 666.076038800666 Dtime 1.41060078976873 focal 2 0
number 35 rposition 0 time 666.076038800666 Dtime 1.41060078976873 focal 2 0
number 36 rposition 0 time 666.076038800666 Dtime 1.41060078976873 focal 2 0
number 1 rposition 5609.25325246209 time 667.783849603579 Dtime 1.70781080291264 focal 4 4
number 2 rposition 4893.76824211938 time 667.783849603579 Dtime 1.70781080291264 focal 4 3
number 3 rposition 4235.282169837 time 667.783849603579 Dtime 1.70781080291264 focal 4 2
number 4 rposition 3211.01602534 time 667.783849603579 Dtime 1.70781080291264 focal 4 2
number 5 rposition 2572.39492221413 time 667.783849603579 Dtime 1.70781080291264 focal 4 1
number 6 rposition 1452.26251359681 time 667.783849603579 Dtime 1.70781080291264 focal 4 1
number 7 rposition 725.558151298433 time 667.783849603579 Dtime 1.70781080291264 focal 4 0
number 8 rposition 0 time 667.783849603579 Dtime 1.70781080291264 focal 4 0
number 9 rposition 0 time 667.783849603579 Dtime 1.70781080291264 focal 4 0
number 10 rposition 0 time 667.783849603579 Dtime 1.70781080291264 focal 4 0
number 11 rposition 0 time 667.783849603579 Dtime 1.70781080291264 focal 4 0
number 12 rposition 0 time 667.783849603579 Dtime 1.70781080291264 focal 4 0
number 13 rposition 0 time 667.783849603579 Dtime 1.70781080291264 focal 4 0
number 14 rposition 0 time 667.783849603579 Dtime 1.70781080291264 focal 4 0
number 15 rposition 0 time 667.783849603579 Dtime 1.70781080291264 focal 4 0
number 16 rposition 0 time 667.783849603579 Dtime 1.70781080291264 focal 4 0
number 17 rposition 0 time 667.783849603579 Dtime 1.70781080291264 focal 4 0
number 18 rposition 0 time 667.783849603579 Dtime 1.70781080291264 focal 4 0
number 19 rposition 0 time 667.783849603579 Dtime 1.70781080291264 focal 4 0
number 20 rposition 0 time 667.783849603579 Dtime 1.70781080291264 focal 4 0
number 21 rposition 0 time 667.783849603579 Dtime 1.70781080291264 focal 4 0
number 22 rposition 0 time 667.783849603579 Dtime 1.70781080291264 focal 4 0
number 23 rposition 0 time 667.783849603579 Dtime 1.70781080291264 focal 4 0
number 24 rposition 0 time 667.783849603579 Dtime 1.70781080291264 focal 4 0
number 25 rposition 0 time 667.783849603579 Dtime 1.70781080291264 focal 4 0
number 26 rposition 0 time 667.783849603579 Dtime 1.70781080291264 focal 4 0
number 27 rposition 0 time 667.783849603579 Dtime 1.70781080291264 focal 4 0
number 28 rposition 0 time 667.783849603579 Dtime 1.70781080291264 focal 4 0
number 29 rposition 0 time 667.783849603579 Dtime 1.70781080291264 focal 4 0
number 30 rposition 0 time 667.783849603579 Dtime 1.70781080291264 focal 4 0
number 31 rposition 0 time 667.783849603579 Dtime 1.70781080291264 focal 4 0
number 32 rposition 0 time 667.783849603579 Dtime 1.70781080291264 focal 4 0
number 33 rposition 0 time 667.783849603579 Dtime 1.70781080291264 focal 4 0
number 34 rposition 0 time 667.783849603579 Dtime 1.70781080291264 focal 4 0
number 35 rposition 0 time 667.783849603579 Dtime 1.70781080291264 focal 4 0
number 36 rposition 0 time 667.783849603579 Dtime 1.70781080291264 focal 4 0
number 1 rposition 5617.8230079208 time 668.755732903718 Dtime 0.971883300139285 focal 0 4
number 2 rposition 4903.93833751892 time 668.755732903718 Dtime 0.971883300139285 focal 0 3
number 3 rposition 4241.24027866895 time 668.755732903718 Dtime 0.971883300139285 focal 0 2
number 4 rposition 3221.51719916621 time 668.755732903718 Dtime 0.971883300139285 focal 0 2
number 5 rposition 2577.66180254945 time 668.755732903718 Dtime 0.971883300139285 focal 0 1
number 6 rposition 1463.56487754646 time 668.755732903718 Dtime 0.971883300139285 focal 0 1
number 7 rposition 736.75398306327 time 668.755732903718 Dtime 0.971883300139285 focal 0 0
number 8 rposition 0 time 668.755732903718 Dtime 0.971883300139285 focal 0 0
number 9 rposition 0 time 668.755732903718 Dtime 0.971883300139285 focal 0 0
number 10 rposition 0 time 668.755732903718 Dtime 0.971883300139285 focal 0 0
number 11 rposition 0 time 668.755732903718 Dtime 0.971883300139285 focal 0 0
number 12 rposition 0 time 668.755732903718 Dtime 0.971883300139285 focal 0 0
number 13 rposition 0 time 668.755732903718 Dtime 0.971883300139285 focal 0 0
number 14 rposition 0 time 668.755732903718 Dtime 0.971883300139285 focal 0 0
number 15 rposition 0 time 668.755732903718 Dtime 0.971883300139285 focal 0 0
number 16 rposition 0 time 668.755732903718 Dtime 0.971883300139285 focal 0 0
number 17 rposition 0 time 668.755732903718 Dtime 0.971883300139285 focal 0 0
number 18 rposition 0 time 668.755732903718 Dtime 0.971883300139285 focal 0 0
number 19 rposition 0 time 668.755732903718 Dtime 0.971883300139285 focal 0 0
number 20 rposition 0 time 668.755732903718 Dtime 0.971883300139285 focal 0 0
number 21 rposition 0 time 668.755732903718 Dtime 0.971883300139285 focal 0 0
number 22 rposition 0 time 668.755732903718 Dtime 0.971883300139285 focal 0 0
number 23 rposition 0 time 668.755732903718 Dtime 0.971883300139285 focal 0 0
number 24 rposition 0 time 668.755732903718 Dtime 0.971883300139285 focal 0 0
number 25 rposition 0 time 668.755732903718 Dtime 0.971883300139285 focal 0 0
number 26 rposition 0 time 668.755732903718 Dtime 0.971883300139285 focal 0 0
number 27 rposition 0 time 668.755732903718 Dtime 0.971883300139285 focal 0 0
number 28 rposition 0 time 668.755732903718 Dtime 0.971883300139285 focal 0 0
number 29 rposition 0 time 668.755732903718 Dtime 0.971883300139285 focal 0 0
number 30 rposition 0 time 668.755732903718 Dtime 0.971883300139285 focal 0 0
number 31 rposition 0 time 668.755732903718 Dtime 0.971883300139285 focal 0 0
number 32 rposition 0 time 668.755732903718 Dtime 0.971883300139285 focal 0 0
number 33 rposition 0 time 668.755732903718 Dtime 0.971883300139285 focal 0 0
number 34 rposition 0 time 668.755732903718 Dtime 0.971883300139285 focal 0 0
number 35 rposition 0 time 668.755732903718 Dtime 0.971883300139285 focal 0 0
number 36 rposition 0 time 668.755732903718 Dtime 0.971883300139285 focal 0 0
number 1 rposition 5660.36996572776 time 673.281615261619 Dtime 4.52588235790035 focal 4 4
number 2 rposition 4951.29860735823 time 673.281615261619 Dtime 4.52588235790035 focal 4 3
number 3 rposition 4266.78678448588 time 673.281615261619 Dtime 4.52588235790035 focal 4 2
number 4 rposition 3270.41924054344 time 673.281615261619 Dtime 4.52588235790035 focal 4 2
number 5 rposition 2602.18869871837 time 673.281615261619 Dtime 4.52588235790035 focal 4 1
number 6 rposition 1516.19791445013 time 673.281615261619 Dtime 4.52588235790035 focal 4 1
number 7 rposition 788.890919112313 time 673.281615261619 Dtime 4.52588235790035 focal 4 0
number 8 rposition 0 time 673.281615261619 Dtime 4.52588235790035 focal 4 0
number 9 rposition 0 time 673.281615261619 Dtime 4.52588235790035 focal 4 0
number 10 rposition 0 time 673.281615261619 Dtime 4.52588235790035 focal 4 0
number 11 rposition 0 time 673.281615261619 Dtime 4.52588235790035 focal 4 0
number 12 rposition 0 time 673.281615261619 Dtime 4.52588235790035 focal 4 0
number 13 rposition 0 time 673.281615261619 Dtime 4.52588235790035 focal 4 0
number 14 rposition 0 time 673.281615261619 Dtime 4.52588235790035 focal 4 0
number 15 rposition 0 time 673.281615261619 Dtime 4.52588235790035 focal 4 0
number 16 rposition 0 time 673.281615261619 Dtime 4.52588235790035 focal 4 0
number 17 rposition 0 time 673.281615261619 Dtime 4.52588235790035 focal 4 0
number 18 rposition 0 time 673.281615261619 Dtime 4.52588235790035 focal 4 0
number 19 rposition 0 time 673.281615261619 Dtime 4.52588235790035 focal 4 0
number 20 rposition 0 time 673.281615261619 Dtime 4.52588235790035 focal 4 0
number 21 rposition 0 time 673.281615261619 Dtime 4.52588235790035 focal 4 0
number 22 rposition 0 time 673.281615261619 Dtime 4.52588235790035 focal 4 0
number 23 rposition 0 time 673.281615261619 Dtime 4.52588235790035 focal 4 0
number 24 rposition 0 time 673.281615261619 Dtime 4.52588235790035 focal 4 0
number 25 rposition 0 time 673.281615261619 Dtime 4.52588235790035 focal 4 0
number 26 rposition 0 time 673.281615261619 Dtime 4.52588235790035 focal 4 0
number 27 rposition 0 time 673.281615261619 Dtime 4.52588235790035 focal 4 0
number 28 rposition 0 time 673.281615261619 Dtime 4.52588235790035 focal 4 0
number 29 rposition 0 time 673.281615261619 Dtime 4.52588235790035 focal 4 0
number 30 rposition 0 time 673.281615261619 Dtime 4.52588235790035 focal 4 0
number 31 rposition 0 time 673.281615261619 Dtime 4.52588235790035 focal 4 0
number 32 rposition 0 time 673.281615261619 Dtime 4.52588235790035 focal 4 0
number 33 rposition 0 time 673.281615261619 Dtime 4.52588235790035 focal 4 0
number 34 rposition 0 time 673.281615261619 Dtime 4.52588235790035 focal 4 0
number 35 rposition 0 time 673.281615261619 Dtime 4.52588235790035 focal 4 0
number 36 rposition 0 time 673.281615261619 Dtime 4.52588235790035 focal 4 0
number 1 rposition 5695.64287529685 time 677.033729334142 Dtime 3.7521140725233 focal 2 4
number 2 rposition 4990.56192020868 time 677.033729334142 Dtime 3.7521140725233 focal 2 3
number 3 rposition 4280.92654736809 time 677.033729334142 Dtime 3.7521140725233 focal 2 2
number 4 rposition 3310.96073568556 time 677.033729334142 Dtime 3.7521140725233 focal 2 2
number 5 rposition 2615.48316969809 time 677.033729334142 Dtime 3.7521140725233 focal 2 2
number 6 rposition 1559.83253480237 time 677.033729334142 Dtime 3.7521140725233 focal 2 1
number 7 rposition 832.114254581115 time 677.033729334142 Dtime 3.7521140725233 focal 2 0
number 8 rposition 0 time 677.033729334142 Dtime 3.7521140725233 focal 2 0
number 9 rposition 0 time 677.033729334142 Dtime 3.7521140725233 focal 2 0
number 10 rposition 0 time 677.033729334142 Dtime 3.7521140725233 focal 2 0
number 11 rposition 0 time 677.033729334142 Dtime 3.7521140725233 focal 2 0
number 12 rposition 0 time 677.033729334142 Dtime 3.7521140725233 focal 2 0
number 13 rposition 0 time 677.033729334142 Dtime 3.7521140725233 focal 2 0
number 14 rposition 0 time 677.033729334142 Dtime 3.7521140725233 focal 2 0
number 15 rposition 0 time 677.033729334142 Dtime 3.7521140725233 focal 2 0
number 16 rposition 0 time 677.033729334142 Dtime 3.7521140725233 focal 2 0
number 17 rposition 0 time 677.033729334142 Dtime 3.7521140725233 focal 2 0
number 18 rposition 0 time 677.033729334142 Dtime 3.7521140725233 focal 2 0
number 19 rposition 0 time 677.033729334142 Dtime 3.7521140725233 focal 2 0
number 20 rposition 0 time 677.033729334142 Dtime 3.7521140725233 focal 2 0
number 21 rposition 0 time 677.033729334142 Dtime 3.7521140725233 focal 2 0
number 22 rposition 0 time 677.033729334142 Dtime 3.7521140725233 focal 2 0
number 23 rposition 0 time 677.033729334142 Dtime 3.7521140725233 focal 2 0
number 24 rposition 0 time 677.033729334142 Dtime 3.7521140725233 focal 2 0
number 25 rposition 0 time 677.033729334142 Dtime 3.7521140725233 focal 2 0
number 26 rposition 0 time 677.033729334142 Dtime 3.7521140725233 focal 2 0
number 27 rposition 0 time 677.033729334142 Dtime 3.7521140725233 focal 2 0
number 28 rposition 0 time 677.033729334142 Dtime 3.7521140725233 focal 2 0
number 29 rposition 0 time 677.033729334142 Dtime 3.7521140725233 focal 2 0
number 30 rposition 0 time 677.033729334142 Dtime 3.7521140725233 focal 2 0
number 31 rposition 0 time 677.033729334142 Dtime 3.7521140725233 focal 2 0
number 32 rposition 0 time 677.033729334142 Dtime 3.7521140725233 focal 2 0
number 33 rposition 0 time 677.033729334142 Dtime 3.7521140725233 focal 2 0
number 34 rposition 0 time 677.033729334142 Dtime 3.7521140725233 focal 2 0
number 35 rposition 0 time 677.033729334142 Dtime 3.7521140725233 focal 2 0
number 36 rposition 0 time 677.033729334142 Dtime 3.7521140725233 focal 2 0
number 1 rposition 5713.4331731315 time 678.926151243059 Dtime 1.89242190891667 focal 2 4
number 2 rposition 5010.36482385677 time 678.926151243059 Dtime 1.89242190891667 focal 2 3
number 3 rposition 4282.71717770876 time 678.926151243059 Dtime 1.89242190891667 focal 2 3
number 4 rposition 3331.40830528079 time 678.926151243059 Dtime 1.89242190891667 focal 2 2
number 5 rposition 2615.48316969809 time 678.926151243059 Dtime 1.89242190891667 focal 2 2
number 6 rposition 1581.84015769064 time 678.926151243059 Dtime 1.89242190891667 focal 2 1
number 7 rposition 853.914441205667 time 678.926151243059 Dtime 1.89242190891667 focal 2 0
number 8 rposition 0 time 678.926151243059 Dtime 1.89242190891667 focal 2 0
number 9 rposition 0 time 678.926151243059 Dtime 1.89242190891667 focal 2 0
number 10 rposition 0 time 678.926151243059 Dtime 1.89242190891667 focal 2 0
number 11 rposition 0 time 678.926151243059 Dtime 1.89242190891667 focal 2 0
number 12 rposition 0 time 678.926151243059 Dtime 1.89242190891667 focal 2 0
number 13 rposition 0 time 678.926151243059 Dtime 1.89242190891667 focal 2 0
number 14 rposition 0 time 678.926151243059 Dtime 1.89242190891667 focal 2 0
number 15 rposition 0 time 678.926151243059 Dtime 1.89242190891667 focal 2 0
number 16 rposition 0 time 678.926151243059 Dtime 1.89242190891667 focal 2 0
number 17 rposition 0 time 678.926151243059 Dtime 1.89242190891667 focal 2 0
number 18 rposition 0 time 678.926151243059 Dtime 1.89242190891667 focal 2 0
number 19 rposition 0 time 678.926151243059 Dtime 1.89242190891667 focal 2 0
number 20 rposition 0 time 678.926151243059 Dtime 1.89242190891667 focal 2 0
number 21 rposition 0 time 678.926151243059 Dtime 1.89242190891667 focal 2 0
number 22 rposition 0 time 678.926151243059 Dtime 1.89242190891667 focal 2 0
number 23 rposition 0 time 678.926151243059 Dtime 1.89242190891667 focal 2 0
number 24 rposition 0 time 678.926151243059 Dtime 1.89242190891667 focal 2 0
number 25 rposition 0 time 678.926151243059 Dtime 1.89242190891667 focal 2 0
number 26 rposition 0 time 678.926151243059 Dtime 1.89242190891667 focal 2 0
number 27 rposition 0 time 678.926151243059 Dtime 1.89242190891667 focal 2 0
number 28 rposition 0 time 678.926151243059 Dtime 1.89242190891667 focal 2 0
number 29 rposition 0 time 678.926151243059 Dtime 1.89242190891667 focal 2 0
number 30 rposition 0 time 678.926151243059 Dtime 1.89242190891667 focal 2 0
number 31 rposition 0 time 678.926151243059 Dtime 1.89242190891667 focal 2 0
number 32 rposition 0 time 678.926151243059 Dtime 1.89242190891667 focal 2 0
number 33 rposition 0 time 678.926151243059 Dtime 1.89242190891667 focal 2 0
number 34 rposition 0 time 678.926151243059 Dtime 1.89242190891667 focal 2 0
number 35 rposition 0 time 678.926151243059 Dtime 1.89242190891667 focal 2 0
number 36 rposition 0 time 678.926151243059 Dtime 1.89242190891667 focal 2 0
number 1 rposition 5911.54441045228 time 700 Dtime 21.0738487569413 focal 14 4
number 2 rposition 5230.88826763107 time 700 Dtime 21.0738487569413 focal 14 3
number 3 rposition 4282.71717770876 time 700 Dtime 21.0738487569413 focal 14 3
number 4 rposition 3559.11069398529 time 700 Dtime 21.0738487569413 focal 14 2
number 5 rposition 2615.48316969809 time 700 Dtime 21.0738487569413 focal 14 2
number 6 rposition 1826.91516663122 time 700 Dtime 21.0738487569413 focal 14 1
number 7 rposition 1096.67945762946 time 700 Dtime 21.0738487569413 focal 14 0
number 8 rposition 0 time 700 Dtime 21.0738487569413 focal 14 0
number 9 rposition 0 time 700 Dtime 21.0738487569413 focal 14 0
number 10 rposition 0 time 700 Dtime 21.0738487569413 focal 14 0
number 11 rposition 0 time 700 Dtime 21.0738487569413 focal 14 0
number 12 rposition 0 time 700 Dtime 21.0738487569413 focal 14 0
number 13 rposition 0 time 700 Dtime 21.0738487569413 focal 14 0
number 14 rposition 0 time 700 Dtime 21.0738487569413 focal 14 0
number 15 rposition 0 time 700 Dtime 21.0738487569413 focal 14 0
number 16 rposition 0 time 700 Dtime 21.0738487569413 focal 14 0
number 17 rposition 0 time 700 Dtime 21.0738487569413 focal 14 0
number 18 rposition 0 time 700 Dtime 21.0738487569413 focal 14 0
number 19 rposition 0 time 700 Dtime 21.0738487569413 focal 14 0
number 20 rposition 0 time 700 Dtime 21.0738487569413 focal 14 0
number 21 rposition 0 time 700 Dtime 21.0738487569413 focal 14 0
number 22 rposition 0 time 700 Dtime 21.0738487569413 focal 14 0
number 23 rposition 0 time 700 Dtime 21.0738487569413 focal 14 0
number 24 rposition 0 time 700 Dtime 21.0738487569413 focal 14 0
number 25 rposition 0 time 700 Dtime 21.0738487569413 focal 14 0
number 26 rposition 0 time 700 Dtime 21.0738487569413 focal 14 0
number 27 rposition 0 time 700 Dtime 21.0738487569413 focal 14 0
number 28 rposition 0 time 700 Dtime 21.0738487569413 focal 14 0
number 29 rposition 0 time 700 Dtime 21.0738487569413 focal 14 0
number 30 rposition 0 time 700 Dtime 21.0738487569413 focal 14 0
number 31 rposition 0 time 700 Dtime 21.0738487569413 focal 14 0
number 32 rposition 0 time 700 Dtime 21.0738487569413 focal 14 0
number 33 rposition 0 time 700 Dtime 21.0738487569413 focal 14 0
number 34 rposition 0 time 700 Dtime 21.0738487569413 focal 14 0
number 35 rposition 0 time 700 Dtime 21.0738487569413 focal 14 0
number 36 rposition 0 time 700 Dtime 21.0738487569413 focal 14 0
number 1 rposition 5995.45745773997 time 708.926151243059 Dtime 8.92615124305871 focal 2 4
number 2 rposition 5324.294348052 time 708.926151243059 Dtime 8.92615124305871 focal 2 3
number 3 rposition 4282.71717770876 time 708.926151243059 Dtime 8.92615124305871 focal 2 3
number 4 rposition 3655.55752642792 time 708.926151243059 Dtime 8.92615124305871 focal 2 2
number 5 rposition 2615.48316969809 time 708.926151243059 Dtime 8.92615124305871 focal 2 2
number 6 rposition 1930.72043831786 time 708.926151243059 Dtime 8.92615124305871 focal 2 1
number 7 rposition 1199.50629662387 time 708.926151243059 Dtime 8.92615124305871 focal 2 0
number 8 rposition 47.8057056083751 time 708.926151243059 Dtime 8.92615124305871 focal 2 0
number 9 rposition 0 time 708.926151243059 Dtime 8.92615124305871 focal 2 0
number 10 rposition 0 time 708.926151243059 Dtime 8.92615124305871 focal 2 0
number 11 rposition 0 time 708.926151243059 Dtime 8.92615124305871 focal 2 0
number 12 rposition 0 time 708.926151243059 Dtime 8.92615124305871 focal 2 0
number 13 rposition 0 time 708.926151243059 Dtime 8.92615124305871 focal 2 0
number 14 rposition 0 time 708.926151243059 Dtime 8.92615124305871 focal 2 0
number 15 rposition 0 time 708.926151243059 Dtime 8.92615124305871 focal 2 0
number 16 rposition 0 time 708.926151243059 Dtime 8.92615124305871 focal 2 0
number 17 rposition 0 time 708.926151243059 Dtime 8.92615124305871 focal 2 0
number 18 rposition 0 time 708.926151243059 Dtime 8.92615124305871 focal 2 0
number 19 rposition 0 time 708.926151243059 Dtime 8.92615124305871 focal 2 0
number 20 rposition 0 time 708.926151243059 Dtime 8.92615124305871 focal 2 0
number 21 rposition 0 time 708.926151243059 Dtime 8.92615124305871 focal 2 0
number 22 rposition 0 time 708.926151243059 Dtime 8.92615124305871 focal 2 0
number 23 rposition 0 time 708.926151243059 Dtime 8.92615124305871 focal 2 0
number 24 rposition 0 time 708.926151243059 Dtime 8.92615124305871 focal 2 0
number 25 rposition 0 time 708.926151243059 Dtime 8.92615124305871 focal 2 0
number 26 rposition 0 time 708.926151243059 Dtime 8.92615124305871 focal 2 0
number 27 rposition 0 time 708.926151243059 Dtime 8.92615124305871 focal 2 0
number 28 rposition 0 time 708.926151243059 Dtime 8.92615124305871 focal 2 0
number 29 rposition 0 time 708.926151243059 Dtime 8.92615124305871 focal 2 0
number 30 rposition 0 time 708.926151243059 Dtime 8.92615124305871 focal 2 0
number 31 rposition 0 time 708.926151243059 Dtime 8.92615124305871 focal 2 0
number 32 rposition 0 time 708.926151243059 Dtime 8.92615124305871 focal 2 0
number 33 rposition 0 time 708.926151243059 Dtime 8.92615124305871 focal 2 0
number 34 rposition 0 time 708.926151243059 Dtime 8.92615124305871 focal 2 0
number 35 rposition 0 time 708.926151243059 Dtime 8.92615124305871 focal 2 0
number 36 rposition 0 time 708.926151243059 Dtime 8.92615124305871 focal 2 0
number 1 rposition 6008.96846370677 time 710.36336853648 Dtime 1.43721729342109 focal 7 4
number 2 rposition 5339.3338460883 time 710.36336853648 Dtime 1.43721729342109 focal 7 3
number 3 rposition 4283.95653383787 time 710.36336853648 Dtime 1.43721729342109 focal 7 3
number 4 rposition 3671.08662197064 time 710.36336853648 Dtime 1.43721729342109 focal 7 2
number 5 rposition 2615.48316969809 time 710.36336853648 Dtime 1.43721729342109 focal 7 2
number 6 rposition 1947.43433073957 time 710.36336853648 Dtime 1.43721729342109 focal 7 1
number 7 rposition 1215.02985288536 time 710.36336853648 Dtime 1.43721729342109 focal 7 0
number 8 rposition 64.4396444537397 time 710.36336853648 Dtime 1.43721729342109 focal 7 0
number 9 rposition 0 time 710.36336853648 Dtime 1.43721729342109 focal 7 0
number 10 rposition 0 time 710.36336853648 Dtime 1.43721729342109 focal 7 0
number 11 rposition 0 time 710.36336853648 Dtime 1.43721729342109 focal 7 0
number 12 rposition 0 time 710.36336853648 Dtime 1.43721729342109 focal 7 0
number 13 rposition 0 time 710.36336853648 Dtime 1.43721729342109 focal 7 0
number 14 rposition 0 time 710.36336853648 Dtime 1.43721729342109 focal 7 0
number 15 rposition 0 time 710.36336853648 Dtime 1.43721729342109 focal 7 0
number 16 rposition 0 time 710.36336853648 Dtime 1.43721729342109 focal 7 0
number 17 rposition 0 time 710.36336853648 Dtime 1.43721729342109 focal 7 0
number 18 rposition 0 time 710.36336853648 Dtime 1.43721729342109 focal 7 0
number 19 rposition 0 time 710.36336853648 Dtime 1.43721729342109 focal 7 0
number 20 rposition 0 time 710.36336853648 Dtime 1.43721729342109 focal 7 0
number 21 rposition 0 time 710.36336853648 Dtime 1.43721729342109 focal 7 0
number 22 rposition 0 time 710.36336853648 Dtime 1.43721729342109 focal 7 0
number 23 rposition 0 time 710.36336853648 Dtime 1.43721729342109 focal 7 0
number 24 rposition 0 time 710.36336853648 Dtime 1.43721729342109 focal 7 0
number 25 rposition 0 time 710.36336853648 Dtime 1.43721729342109 focal 7 0
number 26 rposition 0 time 710.36336853648 Dtime 1.43721729342109 focal 7 0
number 27 rposition 0 time 710.36336853648 Dtime 1.43721729342109 focal 7 0
number 28 rposition 0 time 710.36336853648 Dtime 1.43721729342109 focal 7 0
number 29 rposition 0 time 710.36336853648 Dtime 1.43721729342109 focal 7 0
number 30 rposition 0 time 710.36336853648 Dtime 1.43721729342109 focal 7 0
number 31 rposition 0 time 710.36336853648 Dtime 1.43721729342109 focal 7 0
number 32 rposition 0 time 710.36336853648 Dtime 1.43721729342109 focal 7 0
number 33 rposition 0 time 710.36336853648 Dtime 1.43721729342109 focal 7 0
number 34 rposition 0 time 710.36336853648 Dtime 1.43721729342109 focal 7 0
number 35 rposition 0 time 710.36336853648 Dtime 1.43721729342109 focal 7 0
number 36 rposition 0 time 710.36336853648 Dtime 1.43721729342109 focal 7 0
number 1 rposition 6024.67120734006 time 712.033729334142 Dtime 1.67036079766228 focal 4 4
number 2 rposition 5356.81303176978 time 712.033729334142 Dtime 1.67036079766228 focal 4 3
number 3 rposition 4288.51140266407 time 712.033729334142 Dtime 1.67036079766228 focal 4 3
number 4 rposition 3689.13482702388 time 712.033729334142 Dtime 1.67036079766228 focal 4 2
number 5 rposition 2615.48316969809 time 712.033729334142 Dtime 1.67036079766228 focal 4 2
number 6 rposition 1966.85952886747 time 712.033729334142 Dtime 1.67036079766228 focal 4 1
number 7 rposition 1231.87128437011 time 712.033729334142 Dtime 1.67036079766228 focal 4 0
number 8 rposition 85.2123218958148 time 712.033729334142 Dtime 1.67036079766228 focal 4 0
number 9 rposition 0 time 712.033729334142 Dtime 1.67036079766228 focal 4 0
number 10 rposition 0 time 712.033729334142 Dtime 1.67036079766228 focal 4 0
number 11 rposition 0 time 712.033729334142 Dtime 1.67036079766228 focal 4 0
number 12 rposition 0 time 712.033729334142 Dtime 1.67036079766228 focal 4 0
number 13 rposition 0 time 712.033729334142 Dtime 1.67036079766228 focal 4 0
number 14 rposition 0 time 712.033729334142 Dtime 1.67036079766228 focal 4 0
number 15 rposition 0 time 712.033729334142 Dtime 1.67036079766228 focal 4 0
number 16 rposition 0 time 712.033729334142 Dtime 1.67036079766228 focal 4 0
number 17 rposition 0 time 712.033729334142 Dtime 1.67036079766228 focal 4 0
number 18 rposition 0 time 712.033729334142 Dtime 1.67036079766228 focal 4 0
number 19 rposition 0 time 712.033729334142 Dtime 1.67036079766228 focal 4 0
number 20 rposition 0 time 712.033729334142 Dtime 1.67036079766228 focal 4 0
number 21 rposition 0 time 712.033729334142 Dtime 1.67036079766228 focal 4 0
number 22 rposition 0 time 712.033729334142 Dtime 1.67036079766228 focal 4 0
number 23 rposition 0 time 712.033729334142 Dtime 1.67036079766228 focal 4 0
number 24 rposition 0 time 712.033729334142 Dtime 1.67036079766228 focal 4 0
number 25 rposition 0 time 712.033729334142 Dtime 1.67036079766228 focal 4 0
number 26 rposition 0 time 712.033729334142 Dtime 1.67036079766228 focal 4 0
number 27 rposition 0 time 712.033729334142 Dtime 1.67036079766228 focal 4 0
number 28 rposition 0 time 712.033729334142 Dtime 1.67036079766228 focal 4 0
number 29 rposition 0 time 712.033729334142 Dtime 1.67036079766228 focal 4 0
number 30 rposition 0 time 712.033729334142 Dtime 1.67036079766228 focal 4 0
number 31 rposition 0 time 712.033729334142 Dtime 1.67036079766228 focal 4 0
number 32 rposition 0 time 712.033729334142 Dtime 1.67036079766228 focal 4 0
number 33 rposition 0 time 712.033729334142 Dtime 1.67036079766228 focal 4 0
number 34 rposition 0 time 712.033729334142 Dtime 1.67036079766228 focal 4 0
number 35 rposition 0 time 712.033729334142 Dtime 1.67036079766228 focal 4 0
number 36 rposition 0 time 712.033729334142 Dtime 1.67036079766228 focal 4 0
number 1 rposition 6077.43500355352 time 717.646415804037 Dtime 5.61268646989533 focal 2 4
number 2 rposition 5415.54596486816 time 717.646415804037 Dtime 5.61268646989533 focal 2 3
number 3 rposition 4328.34298611684 time 717.646415804037 Dtime 5.61268646989533 focal 2 3
number 4 rposition 3749.77975861586 time 717.646415804037 Dtime 5.61268646989533 focal 2 2
number 5 rposition 2643.74164077747 time 717.646415804037 Dtime 5.61268646989533 focal 2 2
number 6 rposition 2032.13138322379 time 717.646415804037 Dtime 5.61268646989533 focal 2 1
number 7 rposition 1288.46125868008 time 717.646415804037 Dtime 5.61268646989533 focal 2 0
number 8 rposition 155.011927936502 time 717.646415804037 Dtime 5.61268646989533 focal 2 0
number 9 rposition 0 time 717.646415804037 Dtime 5.61268646989533 focal 2 0
number 10 rposition 0 time 717.646415804037 Dtime 5.61268646989533 focal 2 0
number 11 rposition 0 time 717.646415804037 Dtime 5.61268646989533 focal 2 0
number 12 rposition 0 time 717.646415804037 Dtime 5.61268646989533 focal 2 0
number 13 rposition 0 time 717.646415804037 Dtime 5.61268646989533 focal 2 0
number 14 rposition 0 time 717.646415804037 Dtime 5.61268646989533 focal 2 0
number 15 rposition 0 time 717.646415804037 Dtime 5.61268646989533 focal 2 0
number 16 rposition 0 time 717.646415804037 Dtime 5.61268646989533 focal 2 0
number 17 rposition 0 time 717.646415804037 Dtime 5.61268646989533 focal 2 0
number 18 rposition 0 time 717.646415804037 Dtime 5.61268646989533 focal 2 0
number 19 rposition 0 time 717.646415804037 Dtime 5.61268646989533 focal 2 0
number 20 rposition 0 time 717.646415804037 Dtime 5.61268646989533 focal 2 0
number 21 rposition 0 time 717.646415804037 Dtime 5.61268646989533 focal 2 0
number 22 rposition 0 time 717.646415804037 Dtime 5.61268646989533 focal 2 0
number 23 rposition 0 time 717.646415804037 Dtime 5.61268646989533 focal 2 0
number 24 rposition 0 time 717.646415804037 Dtime 5.61268646989533 focal 2 0
number 25 rposition 0 time 717.646415804037 Dtime 5.61268646989533 focal 2 0
number 26 rposition 0 time 717.646415804037 Dtime 5.61268646989533 focal 2 0
number 27 rposition 0 time 717.646415804037 Dtime 5.61268646989533 focal 2 0
number 28 rposition 0 time 717.646415804037 Dtime 5.61268646989533 focal 2 0
number 29 rposition 0 time 717.646415804037 Dtime 5.61268646989533 focal 2 0
number 30 rposition 0 time 717.646415804037 Dtime 5.61268646989533 focal 2 0
number 31 rposition 0 time 717.646415804037 Dtime 5.61268646989533 focal 2 0
number 32 rposition 0 time 717.646415804037 Dtime 5.61268646989533 focal 2 0
number 33 rposition 0 time 717.646415804037 Dtime 5.61268646989533 focal 2 0
number 34 rposition 0 time 717.646415804037 Dtime 5.61268646989533 focal 2 0
number 35 rposition 0 time 717.646415804037 Dtime 5.61268646989533 focal 2 0
number 36 rposition 0 time 717.646415804037 Dtime 5.61268646989533 focal 2 0
number 1 rposition 6097.02776656894 time 719.73057281654 Dtime 2.08415701250212 focal 4 4
number 2 rposition 5437.35524551092 time 719.73057281654 Dtime 2.08415701250212 focal 4 3
number 3 rposition 4350.15226675961 time 719.73057281654 Dtime 2.08415701250212 focal 4 3
number 4 rposition 3772.29902102756 time 719.73057281654 Dtime 2.08415701250212 focal 4 2
number 5 rposition 2663.8597076979 time 719.73057281654 Dtime 2.08415701250212 focal 4 2
number 6 rposition 2056.36875933689 time 719.73057281654 Dtime 2.08415701250212 focal 4 1
number 7 rposition 1307.30293991758 time 719.73057281654 Dtime 2.08415701250212 focal 4 0
number 8 rposition 180.93059258664 time 719.73057281654 Dtime 2.08415701250212 focal 4 0
number 9 rposition 0 time 719.73057281654 Dtime 2.08415701250212 focal 4 0
number 10 rposition 0 time 719.73057281654 Dtime 2.08415701250212 focal 4 0
number 11 rposition 0 time 719.73057281654 Dtime 2.08415701250212 focal 4 0
number 12 rposition 0 time 719.73057281654 Dtime 2.08415701250212 focal 4 0
number 13 rposition 0 time 719.73057281654 Dtime 2.08415701250212 focal 4 0
number 14 rposition 0 time 719.73057281654 Dtime 2.08415701250212 focal 4 0
number 15 rposition 0 time 719.73057281654 Dtime 2.08415701250212 focal 4 0
number 16 rposition 0 time 719.73057281654 Dtime 2.08415701250212 focal 4 0
number 17 rposition 0 time 719.73057281654 Dtime 2.08415701250212 focal 4 0
number 18 rposition 0 time 719.73057281654 Dtime 2.08415701250212 focal 4 0
number 19 rposition 0 time 719.73057281654 Dtime 2.08415701250212 focal 4 0
number 20 rposition 0 time 719.73057281654 Dtime 2.08415701250212 focal 4 0
number 21 rposition 0 time 719.73057281654 Dtime 2.08415701250212 focal 4 0
number 22 rposition 0 time 719.73057281654 Dtime 2.08415701250212 focal 4 0
number 23 rposition 0 time 719.73057281654 Dtime 2.08415701250212 focal 4 0
number 24 rposition 0 time 719.73057281654 Dtime 2.08415701250212 focal 4 0
number 25 rposition 0 time 719.73057281654 Dtime 2.08415701250212 focal 4 0
number 26 rposition 0 time 719.73057281654 Dtime 2.08415701250212 focal 4 0
number 27 rposition 0 time 719.73057281654 Dtime 2.08415701250212 focal 4 0
number 28 rposition 0 time 719.73057281654 Dtime 2.08415701250212 focal 4 0
number 29 rposition 0 time 719.73057281654 Dtime 2.08415701250212 focal 4 0
number 30 rposition 0 time 719.73057281654 Dtime 2.08415701250212 focal 4 0
number 31 rposition 0 time 719.73057281654 Dtime 2.08415701250212 focal 4 0
number 32 rposition 0 time 719.73057281654 Dtime 2.08415701250212 focal 4 0
number 33 rposition 0 time 719.73057281654 Dtime 2.08415701250212 focal 4 0
number 34 rposition 0 time 719.73057281654 Dtime 2.08415701250212 focal 4 0
number 35 rposition 0 time 719.73057281654 Dtime 2.08415701250212 focal 4 0
number 36 rposition 0 time 719.73057281654 Dtime 2.08415701250212 focal 4 0
number 1 rposition 6124.40782101592 time 722.643093752634 Dtime 2.91252093609453 focal 6 4
number 2 rposition 5467.83278923348 time 722.643093752634 Dtime 2.91252093609453 focal 6 3
number 3 rposition 4380.62981048217 time 722.643093752634 Dtime 2.91252093609453 focal 6 3
number 4 rposition 3803.76873412788 time 722.643093752634 Dtime 2.91252093609453 focal 6 2
number 5 rposition 2695.61594260865 time 722.643093752634 Dtime 2.91252093609453 focal 6 2
number 6 rposition 2090.23946338747 time 722.643093752634 Dtime 2.91252093609453 focal 6 1
number 7 rposition 1326.35692490113 time 722.643093752634 Dtime 2.91252093609453 focal 6 0
number 8 rposition 217.150825983792 time 722.643093752634 Dtime 2.91252093609453 focal 6 0
number 9 rposition 0 time 722.643093752634 Dtime 2.91252093609453 focal 6 0
number 10 rposition 0 time 722.643093752634 Dtime 2.91252093609453 focal 6 0
number 11 rposition 0 time 722.643093752634 Dtime 2.91252093609453 focal 6 0
number 12 rposition 0 time 722.643093752634 Dtime 2.91252093609453 focal 6 0
number 13 rposition 0 time 722.643093752634 Dtime 2.91252093609453 focal 6 0
number 14 rposition 0 time 722.643093752634 Dtime 2.91252093609453 focal 6 0
number 15 rposition 0 time 722.643093752634 Dtime 2.91252093609453 focal 6 0
number 16 rposition 0 time 722.643093752634 Dtime 2.91252093609453 focal 6 0
number 17 rposition 0 time 722.643093752634 Dtime 2.91252093609453 focal 6 0
number 18 rposition 0 time 722.643093752634 Dtime 2.91252093609453 focal 6 0
number 19 rposition 0 time 722.643093752634 Dtime 2.91252093609453 focal 6 0
number 20 rposition 0 time 722.643093752634 Dtime 2.91252093609453 focal 6 0
number 21 rposition 0 time 722.643093752634 Dtime 2.91252093609453 focal 6 0
number 22 rposition 0 time 722.643093752634 Dtime 2.91252093609453 focal 6 0
number 23 rposition 0 time 722.643093752634 Dtime 2.91252093609453 focal 6 0
number 24 rposition 0 time 722.643093752634 Dtime 2.91252093609453 focal 6 0
number 25 rposition 0 time 722.643093752634 Dtime 2.91252093609453 focal 6 0
number 26 rposition 0 time 722.643093752634 Dtime 2.91252093609453 focal 6 0
number 27 rposition 0 time 722.643093752634 Dtime 2.91252093609453 focal 6 0
number 28 rposition 0 time 722.643093752634 Dtime 2.91252093609453 focal 6 0
number 29 rposition 0 time 722.643093752634 Dtime 2.91252093609453 focal 6 0
number 30 rposition 0 time 722.643093752634 Dtime 2.91252093609453 focal 6 0
number 31 rposition 0 time 722.643093752634 Dtime 2.91252093609453 focal 6 0
number 32 rposition 0 time 722.643093752634 Dtime 2.91252093609453 focal 6 0
number 33 rposition 0 time 722.643093752634 Dtime 2.91252093609453 focal 6 0
number 34 rposition 0 time 722.643093752634 Dtime 2.91252093609453 focal 6 0
number 35 rposition 0 time 722.643093752634 Dtime 2.91252093609453 focal 6 0
number 36 rposition 0 time 722.643093752634 Dtime 2.91252093609453 focal 6 0
number 1 rposition 6147.73508587187 time 725.124503985268 Dtime 2.48141023263336 focal 1 4
number 2 rposition 5490.72035531763 time 725.124503985268 Dtime 2.48141023263336 focal 1 3
number 3 rposition 4406.59607493763 time 725.124503985268 Dtime 2.48141023263336 focal 1 3
number 4 rposition 3830.5803072697 time 725.124503985268 Dtime 2.48141023263336 focal 1 2
number 5 rposition 2722.67162666602 time 725.124503985268 Dtime 2.48141023263336 focal 1 2
number 6 rposition 2119.09663333122 time 725.124503985268 Dtime 2.48141023263336 focal 1 1
number 7 rposition 1338.97696362354 time 725.124503985268 Dtime 2.48141023263336 focal 1 0
number 8 rposition 248.009748460958 time 725.124503985268 Dtime 2.48141023263336 focal 1 0
number 9 rposition 0 time 725.124503985268 Dtime 2.48141023263336 focal 1 0
number 10 rposition 0 time 725.124503985268 Dtime 2.48141023263336 focal 1 0
number 11 rposition 0 time 725.124503985268 Dtime 2.48141023263336 focal 1 0
number 12 rposition 0 time 725.124503985268 Dtime 2.48141023263336 focal 1 0
number 13 rposition 0 time 725.124503985268 Dtime 2.48141023263336 focal 1 0
number 14 rposition 0 time 725.124503985268 Dtime 2.48141023263336 focal 1 0
number 15 rposition 0 time 725.124503985268 Dtime 2.48141023263336 focal 1 0
number 16 rposition 0 time 725.124503985268 Dtime 2.48141023263336 focal 1 0
number 17 rposition 0 time 725.124503985268 Dtime 2.48141023263336 focal 1 0
number 18 rposition 0 time 725.124503985268 Dtime 2.48141023263336 focal 1 0
number 19 rposition 0 time 725.124503985268 Dtime 2.48141023263336 focal 1 0
number 20 rposition 0 time 725.124503985268 Dtime 2.48141023263336 focal 1 0
number 21 rposition 0 time 725.124503985268 Dtime 2.48141023263336 focal 1 0
number 22 rposition 0 time 725.124503985268 Dtime 2.48141023263336 focal 1 0
number 23 rposition 0 time 725.124503985268 Dtime 2.48141023263336 focal 1 0
number 24 rposition 0 time 725.124503985268 Dtime 2.48141023263336 focal 1 0
number 25 rposition 0 time 725.124503985268 Dtime 2.48141023263336 focal 1 0
number 26 rposition 0 time 725.124503985268 Dtime 2.48141023263336 focal 1 0
number 27 rposition 0 time 725.124503985268 Dtime 2.48141023263336 focal 1 0
number 28 rposition 0 time 725.124503985268 Dtime 2.48141023263336 focal 1 0
number 29 rposition 0 time 725.124503985268 Dtime 2.48141023263336 focal 1 0
number 30 rposition 0 time 725.124503985268 Dtime 2.48141023263336 focal 1 0
number 31 rposition 0 time 725.124503985268 Dtime 2.48141023263336 focal 1 0
number 32 rposition 0 time 725.124503985268 Dtime 2.48141023263336 focal 1 0
number 33 rposition 0 time 725.124503985268 Dtime 2.48141023263336 focal 1 0
number 34 rposition 0 time 725.124503985268 Dtime 2.48141023263336 focal 1 0
number 35 rposition 0 time 725.124503985268 Dtime 2.48141023263336 focal 1 0
number 36 rposition 0 time 725.124503985268 Dtime 2.48141023263336 focal 1 0
number 1 rposition 6162.84745097379 time 726.732063964321 Dtime 1.60755997905351 focal 6 4
number 2 rposition 5503.55335751402 time 726.732063964321 Dtime 1.60755997905351 focal 6 3
number 3 rposition 4423.41809291561 time 726.732063964321 Dtime 1.60755997905351 focal 6 3
number 4 rposition 3847.94995110829 time 726.732063964321 Dtime 1.60755997905351 focal 6 2
number 5 rposition 2740.19941563237 time 726.732063964321 Dtime 1.60755997905351 focal 6 2
number 6 rposition 2137.79149921846 time 726.732063964321 Dtime 1.60755997905351 focal 6 1
number 7 rposition 1345.8606211085 time 726.732063964321 Dtime 1.60755997905351 focal 6 0
number 8 rposition 268.001432269871 time 726.732063964321 Dtime 1.60755997905351 focal 6 0
number 9 rposition 0 time 726.732063964321 Dtime 1.60755997905351 focal 6 0
number 10 rposition 0 time 726.732063964321 Dtime 1.60755997905351 focal 6 0
number 11 rposition 0 time 726.732063964321 Dtime 1.60755997905351 focal 6 0
number 12 rposition 0 time 726.732063964321 Dtime 1.60755997905351 focal 6 0
number 13 rposition 0 time 726.732063964321 Dtime 1.60755997905351 focal 6 0
number 14 rposition 0 time 726.732063964321 Dtime 1.60755997905351 focal 6 0
number 15 rposition 0 time 726.732063964321 Dtime 1.60755997905351 focal 6 0
number 16 rposition 0 time 726.732063964321 Dtime 1.60755997905351 focal 6 0
number 17 rposition 0 time 726.732063964321 Dtime 1.60755997905351 focal 6 0
number 18 rposition 0 time 726.732063964321 Dtime 1.60755997905351 focal 6 0
number 19 rposition 0 time 726.732063964321 Dtime 1.60755997905351 focal 6 0
number 20 rposition 0 time 726.732063964321 Dtime 1.60755997905351 focal 6 0
number 21 rposition 0 time 726.732063964321 Dtime 1.60755997905351 focal 6 0
number 22 rposition 0 time 726.732063964321 Dtime 1.60755997905351 focal 6 0
number 23 rposition 0 time 726.732063964321 Dtime 1.60755997905351 focal 6 0
number 24 rposition 0 time 726.732063964321 Dtime 1.60755997905351 focal 6 0
number 25 rposition 0 time 726.732063964321 Dtime 1.60755997905351 focal 6 0
number 26 rposition 0 time 726.732063964321 Dtime 1.60755997905351 focal 6 0
number 27 rposition 0 time 726.732063964321 Dtime 1.60755997905351 focal 6 0
number 28 rposition 0 time 726.732063964321 Dtime 1.60755997905351 focal 6 0
number 29 rposition 0 time 726.732063964321 Dtime 1.60755997905351 focal 6 0
number 30 rposition 0 time 726.732063964321 Dtime 1.60755997905351 focal 6 0
number 31 rposition 0 time 726.732063964321 Dtime 1.60755997905351 focal 6 0
number 32 rposition 0 time 726.732063964321 Dtime 1.60755997905351 focal 6 0
number 33 rposition 0 time 726.732063964321 Dtime 1.60755997905351 focal 6 0
number 34 rposition 0 time 726.732063964321 Dtime 1.60755997905351 focal 6 0
number 35 rposition 0 time 726.732063964321 Dtime 1.60755997905351 focal 6 0
number 36 rposition 0 time 726.732063964321 Dtime 1.60755997905351 focal 6 0
number 1 rposition 6192.82115349611 time 729.920481149451 Dtime 3.18841718512968 focal 6 4
number 2 rposition 5529.00619614706 time 729.920481149451 Dtime 3.18841718512968 focal 6 3
number 3 rposition 4456.78270257773 time 729.920481149451 Dtime 3.18841718512968 focal 6 3
number 4 rposition 3882.40071601668 time 729.920481149451 Dtime 3.18841718512968 focal 6 2
number 5 rposition 2774.96384388751 time 729.920481149451 Dtime 3.18841718512968 focal 6 2
number 6 rposition 2174.87069529528 time 729.920481149451 Dtime 3.18841718512968 focal 6 1
number 7 rposition 1356.95080745006 time 729.920481149451 Dtime 3.18841718512968 focal 6 0
number 8 rposition 307.652723074924 time 729.920481149451 Dtime 3.18841718512968 focal 6 0
number 9 rposition 0 time 729.920481149451 Dtime 3.18841718512968 focal 6 0
number 10 rposition 0 time 729.920481149451 Dtime 3.18841718512968 focal 6 0
number 11 rposition 0 time 729.920481149451 Dtime 3.18841718512968 focal 6 0
number 12 rposition 0 time 729.920481149451 Dtime 3.18841718512968 focal 6 0
number 13 rposition 0 time 729.920481149451 Dtime 3.18841718512968 focal 6 0
number 14 rposition 0 time 729.920481149451 Dtime 3.18841718512968 focal 6 0
number 15 rposition 0 time 729.920481149451 Dtime 3.18841718512968 focal 6 0
number 16 rposition 0 time 729.920481149451 Dtime 3.18841718512968 focal 6 0
number 17 rposition 0 time 729.920481149451 Dtime 3.18841718512968 focal 6 0
number 18 rposition 0 time 729.920481149451 Dtime 3.18841718512968 focal 6 0
number 19 rposition 0 time 729.920481149451 Dtime 3.18841718512968 focal 6 0
number 20 rposition 0 time 729.920481149451 Dtime 3.18841718512968 focal 6 0
number 21 rposition 0 time 729.920481149451 Dtime 3.18841718512968 focal 6 0
number 22 rposition 0 time 729.920481149451 Dtime 3.18841718512968 focal 6 0
number 23 rposition 0 time 729.920481149451 Dtime 3.18841718512968 focal 6 0
number 24 rposition 0 time 729.920481149451 Dtime 3.18841718512968 focal 6 0
number 25 rposition 0 time 729.920481149451 Dtime 3.18841718512968 focal 6 0
number 26 rposition 0 time 729.920481149451 Dtime 3.18841718512968 focal 6 0
number 27 rposition 0 time 729.920481149451 Dtime 3.18841718512968 focal 6 0
number 28 rposition 0 time 729.920481149451 Dtime 3.18841718512968 focal 6 0
number 29 rposition 0 time 729.920481149451 Dtime 3.18841718512968 focal 6 0
number 30 rposition 0 time 729.920481149451 Dtime 3.18841718512968 focal 6 0
number 31 rposition 0 time 729.920481149451 Dtime 3.18841718512968 focal 6 0
number 32 rposition 0 time 729.920481149451 Dtime 3.18841718512968 focal 6 0
number 33 rposition 0 time 729.920481149451 Dtime 3.18841718512968 focal 6 0
number 34 rposition 0 time 729.920481149451 Dtime 3.18841718512968 focal 6 0
number 35 rposition 0 time 729.920481149451 Dtime 3.18841718512968 focal 6 0
number 36 rposition 0 time 729.920481149451 Dtime 3.18841718512968 focal 6 0
number 1 rposition 6223.81290454533 time 733.217192043576 Dtime 3.29671089412517 focal 1 4
number 2 rposition 5549.88938205402 time 733.217192043576 Dtime 3.29671089412517 focal 1 3
number 3 rposition 4491.28053199113 time 733.217192043576 Dtime 3.29671089412517 focal 1 3
number 4 rposition 3918.02159163928 time 733.217192043576 Dtime 3.29671089412517 focal 1 2
number 5 rposition 2810.90903634578 time 733.217192043576 Dtime 3.29671089412517 focal 1 2
number 6 rposition 2213.20927602492 time 733.217192043576 Dtime 3.29671089412517 focal 1 1
number 7 rposition 1362.98351754768 time 733.217192043576 Dtime 3.29671089412517 focal 1 1
number 8 rposition 348.650759019781 time 733.217192043576 Dtime 3.29671089412517 focal 1 0
number 9 rposition 0 time 733.217192043576 Dtime 3.29671089412517 focal 1 0
number 10 rposition 0 time 733.217192043576 Dtime 3.29671089412517 focal 1 0
number 11 rposition 0 time 733.217192043576 Dtime 3.29671089412517 focal 1 0
number 12 rposition 0 time 733.217192043576 Dtime 3.29671089412517 focal 1 0
number 13 rposition 0 time 733.217192043576 Dtime 3.29671089412517 focal 1 0
number 14 rposition 0 time 733.217192043576 Dtime 3.29671089412517 focal 1 0
number 15 rposition 0 time 733.217192043576 Dtime 3.29671089412517 focal 1 0
number 16 rposition 0 time 733.217192043576 Dtime 3.29671089412517 focal 1 0
number 17 rposition 0 time 733.217192043576 Dtime 3.29671089412517 focal 1 0
number 18 rposition 0 time 733.217192043576 Dtime 3.29671089412517 focal 1 0
number 19 rposition 0 time 733.217192043576 Dtime 3.29671089412517 focal 1 0
number 20 rposition 0 time 733.217192043576 Dtime 3.29671089412517 focal 1 0
number 21 rposition 0 time 733.217192043576 Dtime 3.29671089412517 focal 1 0
number 22 rposition 0 time 733.217192043576 Dtime 3.29671089412517 focal 1 0
number 23 rposition 0 time 733.217192043576 Dtime 3.29671089412517 focal 1 0
number 24 rposition 0 time 733.217192043576 Dtime 3.29671089412517 focal 1 0
number 25 rposition 0 time 733.217192043576 Dtime 3.29671089412517 focal 1 0
number 26 rposition 0 time 733.217192043576 Dtime 3.29671089412517 focal 1 0
number 27 rposition 0 time 733.217192043576 Dtime 3.29671089412517 focal 1 0
number 28 rposition 0 time 733.217192043576 Dtime 3.29671089412517 focal 1 0
number 29 rposition 0 time 733.217192043576 Dtime 3.29671089412517 focal 1 0
number 30 rposition 0 time 733.217192043576 Dtime 3.29671089412517 focal 1 0
number 31 rposition 0 time 733.217192043576 Dtime 3.29671089412517 focal 1 0
number 32 rposition 0 time 733.217192043576 Dtime 3.29671089412517 focal 1 0
number 33 rposition 0 time 733.217192043576 Dtime 3.29671089412517 focal 1 0
number 34 rposition 0 time 733.217192043576 Dtime 3.29671089412517 focal 1 0
number 35 rposition 0 time 733.217192043576 Dtime 3.29671089412517 focal 1 0
number 36 rposition 0 time 733.217192043576 Dtime 3.29671089412517 focal 1 0
number 1 rposition 6264.19577369383 time 737.51287202779 Dtime 4.29567998421461 focal 1 4
number 2 rposition 5570.01978190142 time 737.51287202779 Dtime 4.29567998421461 focal 1 3
number 3 rposition 4536.23189110912 time 737.51287202779 Dtime 4.29567998421461 focal 1 3
number 4 rposition 3964.4363023453 time 737.51287202779 Dtime 4.29567998421461 focal 1 2
number 5 rposition 2857.74633835091 time 737.51287202779 Dtime 4.29567998421461 focal 1 2
number 6 rposition 2263.16521063751 time 737.51287202779 Dtime 4.29567998421461 focal 1 1
number 7 rposition 1362.98351754768 time 737.51287202779 Dtime 4.29567998421461 focal 1 1
number 8 rposition 402.072016769216 time 737.51287202779 Dtime 4.29567998421461 focal 1 0
number 9 rposition 0 time 737.51287202779 Dtime 4.29567998421461 focal 1 0
number 10 rposition 0 time 737.51287202779 Dtime 4.29567998421461 focal 1 0
number 11 rposition 0 time 737.51287202779 Dtime 4.29567998421461 focal 1 0
number 12 rposition 0 time 737.51287202779 Dtime 4.29567998421461 focal 1 0
number 13 rposition 0 time 737.51287202779 Dtime 4.29567998421461 focal 1 0
number 14 rposition 0 time 737.51287202779 Dtime 4.29567998421461 focal 1 0
number 15 rposition 0 time 737.51287202779 Dtime 4.29567998421461 focal 1 0
number 16 rposition 0 time 737.51287202779 Dtime 4.29567998421461 focal 1 0
number 17 rposition 0 time 737.51287202779 Dtime 4.29567998421461 focal 1 0
number 18 rposition 0 time 737.51287202779 Dtime 4.29567998421461 focal 1 0
number 19 rposition 0 time 737.51287202779 Dtime 4.29567998421461 focal 1 0
number 20 rposition 0 time 737.51287202779 Dtime 4.29567998421461 focal 1 0
number 21 rposition 0 time 737.51287202779 Dtime 4.29567998421461 focal 1 0
number 22 rposition 0 time 737.51287202779 Dtime 4.29567998421461 focal 1 0
number 23 rposition 0 time 737.51287202779 Dtime 4.29567998421461 focal 1 0
number 24 rposition 0 time 737.51287202779 Dtime 4.29567998421461 focal 1 0
number 25 rposition 0 time 737.51287202779 Dtime 4.29567998421461 focal 1 0
number 26 rposition 0 time 737.51287202779 Dtime 4.29567998421461 focal 1 0
number 27 rposition 0 time 737.51287202779 Dtime 4.29567998421461 focal 1 0
number 28 rposition 0 time 737.51287202779 Dtime 4.29567998421461 focal 1 0
number 29 rposition 0 time 737.51287202779 Dtime 4.29567998421461 focal 1 0
number 30 rposition 0 time 737.51287202779 Dtime 4.29567998421461 focal 1 0
number 31 rposition 0 time 737.51287202779 Dtime 4.29567998421461 focal 1 0
number 32 rposition 0 time 737.51287202779 Dtime 4.29567998421461 focal 1 0
number 33 rposition 0 time 737.51287202779 Dtime 4.29567998421461 focal 1 0
number 34 rposition 0 time 737.51287202779 Dtime 4.29567998421461 focal 1 0
number 35 rposition 0 time 737.51287202779 Dtime 4.29567998421461 focal 1 0
number 36 rposition 0 time 737.51287202779 Dtime 4.29567998421461 focal 1 0
number 1 rposition 6308.24981276492 time 742.199068374206 Dtime 4.68619634641591 focal 1 4
number 2 rposition 5581 time 742.199068374206 Dtime 4.68619634641591 focal 1 4
number 3 rposition 4585.26973741964 time 742.199068374206 Dtime 4.68619634641591 focal 1 3
number 4 rposition 4015.0705322064 time 742.199068374206 Dtime 4.68619634641591 focal 1 2
number 5 rposition 2908.84157690197 time 742.199068374206 Dtime 4.68619634641591 focal 1 2
number 6 rposition 2317.66259385124 time 742.199068374206 Dtime 4.68619634641591 focal 1 1
number 7 rposition 1362.98351754768 time 742.199068374206 Dtime 4.68619634641591 focal 1 1
number 8 rposition 460.349752495871 time 742.199068374206 Dtime 4.68619634641591 focal 1 0
number 9 rposition 0 time 742.199068374206 Dtime 4.68619634641591 focal 1 0
number 10 rposition 0 time 742.199068374206 Dtime 4.68619634641591 focal 1 0
number 11 rposition 0 time 742.199068374206 Dtime 4.68619634641591 focal 1 0
number 12 rposition 0 time 742.199068374206 Dtime 4.68619634641591 focal 1 0
number 13 rposition 0 time 742.199068374206 Dtime 4.68619634641591 focal 1 0
number 14 rposition 0 time 742.199068374206 Dtime 4.68619634641591 focal 1 0
number 15 rposition 0 time 742.199068374206 Dtime 4.68619634641591 focal 1 0
number 16 rposition 0 time 742.199068374206 Dtime 4.68619634641591 focal 1 0
number 17 rposition 0 time 742.199068374206 Dtime 4.68619634641591 focal 1 0
number 18 rposition 0 time 742.199068374206 Dtime 4.68619634641591 focal 1 0
number 19 rposition 0 time 742.199068374206 Dtime 4.68619634641591 focal 1 0
number 20 rposition 0 time 742.199068374206 Dtime 4.68619634641591 focal 1 0
number 21 rposition 0 time 742.199068374206 Dtime 4.68619634641591 focal 1 0
number 22 rposition 0 time 742.199068374206 Dtime 4.68619634641591 focal 1 0
number 23 rposition 0 time 742.199068374206 Dtime 4.68619634641591 focal 1 0
number 24 rposition 0 time 742.199068374206 Dtime 4.68619634641591 focal 1 0
number 25 rposition 0 time 742.199068374206 Dtime 4.68619634641591 focal 1 0
number 26 rposition 0 time 742.199068374206 Dtime 4.68619634641591 focal 1 0
number 27 rposition 0 time 742.199068374206 Dtime 4.68619634641591 focal 1 0
number 28 rposition 0 time 742.199068374206 Dtime 4.68619634641591 focal 1 0
number 29 rposition 0 time 742.199068374206 Dtime 4.68619634641591 focal 1 0
number 30 rposition 0 time 742.199068374206 Dtime 4.68619634641591 focal 1 0
number 31 rposition 0 time 742.199068374206 Dtime 4.68619634641591 focal 1 0
number 32 rposition 0 time 742.199068374206 Dtime 4.68619634641591 focal 1 0
number 33 rposition 0 time 742.199068374206 Dtime 4.68619634641591 focal 1 0
number 34 rposition 0 time 742.199068374206 Dtime 4.68619634641591 focal 1 0
number 35 rposition 0 time 742.199068374206 Dtime 4.68619634641591 focal 1 0
number 36 rposition 0 time 742.199068374206 Dtime 4.68619634641591 focal 1 0
number 1 rposition 6423.81239049505 time 754.491901017029 Dtime 12.2928326428232 focal 0 4
number 2 rposition 5581 time 754.491901017029 Dtime 12.2928326428232 focal 0 4
number 3 rposition 4713.90584083874 time 754.491901017029 Dtime 12.2928326428232 focal 0 3
number 4 rposition 4147.89426976851 time 754.491901017029 Dtime 12.2928326428232 focal 0 2
number 5 rposition 3042.87463269435 time 754.491901017029 Dtime 12.2928326428232 focal 0 2
number 6 rposition 2460.62015725562 time 754.491901017029 Dtime 12.2928326428232 focal 0 1
number 7 rposition 1362.98351754768 time 754.491901017029 Dtime 12.2928326428232 focal 0 1
number 8 rposition 613.223938537686 time 754.491901017029 Dtime 12.2928326428232 focal 0 0
number 9 rposition 0 time 754.491901017029 Dtime 12.2928326428232 focal 0 0
number 10 rposition 0 time 754.491901017029 Dtime 12.2928326428232 focal 0 0
number 11 rposition 0 time 754.491901017029 Dtime 12.2928326428232 focal 0 0
number 12 rposition 0 time 754.491901017029 Dtime 12.2928326428232 focal 0 0
number 13 rposition 0 time 754.491901017029 Dtime 12.2928326428232 focal 0 0
number 14 rposition 0 time 754.491901017029 Dtime 12.2928326428232 focal 0 0
number 15 rposition 0 time 754.491901017029 Dtime 12.2928326428232 focal 0 0
number 16 rposition 0 time 754.491901017029 Dtime 12.2928326428232 focal 0 0
number 17 rposition 0 time 754.491901017029 Dtime 12.2928326428232 focal 0 0
number 18 rposition 0 time 754.491901017029 Dtime 12.2928326428232 focal 0 0
number 19 rposition 0 time 754.491901017029 Dtime 12.2928326428232 focal 0 0
number 20 rposition 0 time 754.491901017029 Dtime 12.2928326428232 focal 0 0
number 21 rposition 0 time 754.491901017029 Dtime 12.2928326428232 focal 0 0
number 22 rposition 0 time 754.491901017029 Dtime 12.2928326428232 focal 0 0
number 23 rposition 0 time 754.491901017029 Dtime 12.2928326428232 focal 0 0
number 24 rposition 0 time 754.491901017029 Dtime 12.2928326428232 focal 0 0
number 25 rposition 0 time 754.491901017029 Dtime 12.2928326428232 focal 0 0
number 26 rposition 0 time 754.491901017029 Dtime 12.2928326428232 focal 0 0
number 27 rposition 0 time 754.491901017029 Dtime 12.2928326428232 focal 0 0
number 28 rposition 0 time 754.491901017029 Dtime 12.2928326428232 focal 0 0
number 29 rposition 0 time 754.491901017029 Dtime 12.2928326428232 focal 0 0
number 30 rposition 0 time 754.491901017029 Dtime 12.2928326428232 focal 0 0
number 31 rposition 0 time 754.491901017029 Dtime 12.2928326428232 focal 0 0
number 32 rposition 0 time 754.491901017029 Dtime 12.2928326428232 focal 0 0
number 33 rposition 0 time 754.491901017029 Dtime 12.2928326428232 focal 0 0
number 34 rposition 0 time 754.491901017029 Dtime 12.2928326428232 focal 0 0
number 35 rposition 0 time 754.491901017029 Dtime 12.2928326428232 focal 0 0
number 36 rposition 0 time 754.491901017029 Dtime 12.2928326428232 focal 0 0
number 1 rposition 6437.11412077299 time 756.033209345888 Dtime 1.54130832885855 focal 3 4
number 2 rposition 5581 time 756.033209345888 Dtime 1.54130832885855 focal 3 4
number 3 rposition 4730.03458051597 time 756.033209345888 Dtime 1.54130832885855 focal 3 3
number 4 rposition 4163.36025056444 time 756.033209345888 Dtime 1.54130832885855 focal 3 2
number 5 rposition 3059.68005673595 time 756.033209345888 Dtime 1.54130832885855 focal 3 2
number 6 rposition 2477.35674431683 time 756.033209345888 Dtime 1.54130832885855 focal 3 1
number 7 rposition 1362.98351754768 time 756.033209345888 Dtime 1.54130832885855 focal 3 1
number 8 rposition 632.391714026054 time 756.033209345888 Dtime 1.54130832885855 focal 3 0
number 9 rposition 0 time 756.033209345888 Dtime 1.54130832885855 focal 3 0
number 10 rposition 0 time 756.033209345888 Dtime 1.54130832885855 focal 3 0
number 11 rposition 0 time 756.033209345888 Dtime 1.54130832885855 focal 3 0
number 12 rposition 0 time 756.033209345888 Dtime 1.54130832885855 focal 3 0
number 13 rposition 0 time 756.033209345888 Dtime 1.54130832885855 focal 3 0
number 14 rposition 0 time 756.033209345888 Dtime 1.54130832885855 focal 3 0
number 15 rposition 0 time 756.033209345888 Dtime 1.54130832885855 focal 3 0
number 16 rposition 0 time 756.033209345888 Dtime 1.54130832885855 focal 3 0
number 17 rposition 0 time 756.033209345888 Dtime 1.54130832885855 focal 3 0
number 18 rposition 0 time 756.033209345888 Dtime 1.54130832885855 focal 3 0
number 19 rposition 0 time 756.033209345888 Dtime 1.54130832885855 focal 3 0
number 20 rposition 0 time 756.033209345888 Dtime 1.54130832885855 focal 3 0
number 21 rposition 0 time 756.033209345888 Dtime 1.54130832885855 focal 3 0
number 22 rposition 0 time 756.033209345888 Dtime 1.54130832885855 focal 3 0
number 23 rposition 0 time 756.033209345888 Dtime 1.54130832885855 focal 3 0
number 24 rposition 0 time 756.033209345888 Dtime 1.54130832885855 focal 3 0
number 25 rposition 0 time 756.033209345888 Dtime 1.54130832885855 focal 3 0
number 26 rposition 0 time 756.033209345888 Dtime 1.54130832885855 focal 3 0
number 27 rposition 0 time 756.033209345888 Dtime 1.54130832885855 focal 3 0
number 28 rposition 0 time 756.033209345888 Dtime 1.54130832885855 focal 3 0
number 29 rposition 0 time 756.033209345888 Dtime 1.54130832885855 focal 3 0
number 30 rposition 0 time 756.033209345888 Dtime 1.54130832885855 focal 3 0
number 31 rposition 0 time 756.033209345888 Dtime 1.54130832885855 focal 3 0
number 32 rposition 0 time 756.033209345888 Dtime 1.54130832885855 focal 3 0
number 33 rposition 0 time 756.033209345888 Dtime 1.54130832885855 focal 3 0
number 34 rposition 0 time 756.033209345888 Dtime 1.54130832885855 focal 3 0
number 35 rposition 0 time 756.033209345888 Dtime 1.54130832885855 focal 3 0
number 36 rposition 0 time 756.033209345888 Dtime 1.54130832885855 focal 3 0
number 1 rposition 6467.77183740483 time 763.217192043576 Dtime 7.18398269768772 focal 6 5
number 2 rposition 5581 time 763.217192043576 Dtime 7.18398269768772 focal 6 4
number 3 rposition 4805.21005618637 time 763.217192043576 Dtime 7.18398269768772 focal 6 3
number 4 rposition 4229.91026473778 time 763.217192043576 Dtime 7.18398269768772 focal 6 2
number 5 rposition 3138.00953389619 time 763.217192043576 Dtime 7.18398269768772 focal 6 2
number 6 rposition 2549.82900860352 time 763.217192043576 Dtime 7.18398269768772 focal 6 1
number 7 rposition 1362.98351754768 time 763.217192043576 Dtime 7.18398269768772 focal 6 1
number 8 rposition 721.732026333053 time 763.217192043576 Dtime 7.18398269768772 focal 6 0
number 9 rposition 0 time 763.217192043576 Dtime 7.18398269768772 focal 6 0
number 10 rposition 0 time 763.217192043576 Dtime 7.18398269768772 focal 6 0
number 11 rposition 0 time 763.217192043576 Dtime 7.18398269768772 focal 6 0
number 12 rposition 0 time 763.217192043576 Dtime 7.18398269768772 focal 6 0
number 13 rposition 0 time 763.217192043576 Dtime 7.18398269768772 focal 6 0
number 14 rposition 0 time 763.217192043576 Dtime 7.18398269768772 focal 6 0
number 15 rposition 0 time 763.217192043576 Dtime 7.18398269768772 focal 6 0
number 16 rposition 0 time 763.217192043576 Dtime 7.18398269768772 focal 6 0
number 17 rposition 0 time 763.217192043576 Dtime 7.18398269768772 focal 6 0
number 18 rposition 0 time 763.217192043576 Dtime 7.18398269768772 focal 6 0
number 19 rposition 0 time 763.217192043576 Dtime 7.18398269768772 focal 6 0
number 20 rposition 0 time 763.217192043576 Dtime 7.18398269768772 focal 6 0
number 21 rposition 0 time 763.217192043576 Dtime 7.18398269768772 focal 6 0
number 22 rposition 0 time 763.217192043576 Dtime 7.18398269768772 focal 6 0
number 23 rposition 0 time 763.217192043576 Dtime 7.18398269768772 focal 6 0
number 24 rposition 0 time 763.217192043576 Dtime 7.18398269768772 focal 6 0
number 25 rposition 0 time 763.217192043576 Dtime 7.18398269768772 focal 6 0
number 26 rposition 0 time 763.217192043576 Dtime 7.18398269768772 focal 6 0
number 27 rposition 0 time 763.217192043576 Dtime 7.18398269768772 focal 6 0
number 28 rposition 0 time 763.217192043576 Dtime 7.18398269768772 focal 6 0
number 29 rposition 0 time 763.217192043576 Dtime 7.18398269768772 focal 6 0
number 30 rposition 0 time 763.217192043576 Dtime 7.18398269768772 focal 6 0
number 31 rposition 0 time 763.217192043576 Dtime 7.18398269768772 focal 6 0
number 32 rposition 0 time 763.217192043576 Dtime 7.18398269768772 focal 6 0
number 33 rposition 0 time 763.217192043576 Dtime 7.18398269768772 focal 6 0
number 34 rposition 0 time 763.217192043576 Dtime 7.18398269768772 focal 6 0
number 35 rposition 0 time 763.217192043576 Dtime 7.18398269768772 focal 6 0
number 36 rposition 0 time 763.217192043576 Dtime 7.18398269768772 focal 6 0
number 1 rposition 6467.77183740483 time 768.688715052151 Dtime 5.47152300857536 focal 3 5
number 2 rposition 5581 time 768.688715052151 Dtime 5.47152300857536 focal 3 4
number 3 rposition 4862.46581000988 time 768.688715052151 Dtime 5.47152300857536 focal 3 3
number 4 rposition 4265.62784279372 time 768.688715052151 Dtime 5.47152300857536 focal 3 2
number 5 rposition 3197.66746384498 time 768.688715052151 Dtime 5.47152300857536 focal 3 2
number 6 rposition 2590.05713869185 time 768.688715052151 Dtime 5.47152300857536 focal 3 1
number 7 rposition 1381.93947880992 time 768.688715052151 Dtime 5.47152300857536 focal 3 1
number 8 rposition 789.776117605487 time 768.688715052151 Dtime 5.47152300857536 focal 3 0
number 9 rposition 0 time 768.688715052151 Dtime 5.47152300857536 focal 3 0
number 10 rposition 0 time 768.688715052151 Dtime 5.47152300857536 focal 3 0
number 11 rposition 0 time 768.688715052151 Dtime 5.47152300857536 focal 3 0
number 12 rposition 0 time 768.688715052151 Dtime 5.47152300857536 focal 3 0
number 13 rposition 0 time 768.688715052151 Dtime 5.47152300857536 focal 3 0
number 14 rposition 0 time 768.688715052151 Dtime 5.47152300857536 focal 3 0
number 15 rposition 0 time 768.688715052151 Dtime 5.47152300857536 focal 3 0
number 16 rposition 0 time 768.688715052151 Dtime 5.47152300857536 focal 3 0
number 17 rposition 0 time 768.688715052151 Dtime 5.47152300857536 focal 3 0
number 18 rposition 0 time 768.688715052151 Dtime 5.47152300857536 focal 3 0
number 19 rposition 0 time 768.688715052151 Dtime 5.47152300857536 focal 3 0
number 20 rposition 0 time 768.688715052151 Dtime 5.47152300857536 focal 3 0
number 21 rposition 0 time 768.688715052151 Dtime 5.47152300857536 focal 3 0
number 22 rposition 0 time 768.688715052151 Dtime 5.47152300857536 focal 3 0
number 23 rposition 0 time 768.688715052151 Dtime 5.47152300857536 focal 3 0
number 24 rposition 0 time 768.688715052151 Dtime 5.47152300857536 focal 3 0
number 25 rposition 0 time 768.688715052151 Dtime 5.47152300857536 focal 3 0
number 26 rposition 0 time 768.688715052151 Dtime 5.47152300857536 focal 3 0
number 27 rposition 0 time 768.688715052151 Dtime 5.47152300857536 focal 3 0
number 28 rposition 0 time 768.688715052151 Dtime 5.47152300857536 focal 3 0
number 29 rposition 0 time 768.688715052151 Dtime 5.47152300857536 focal 3 0
number 30 rposition 0 time 768.688715052151 Dtime 5.47152300857536 focal 3 0
number 31 rposition 0 time 768.688715052151 Dtime 5.47152300857536 focal 3 0
number 32 rposition 0 time 768.688715052151 Dtime 5.47152300857536 focal 3 0
number 33 rposition 0 time 768.688715052151 Dtime 5.47152300857536 focal 3 0
number 34 rposition 0 time 768.688715052151 Dtime 5.47152300857536 focal 3 0
number 35 rposition 0 time 768.688715052151 Dtime 5.47152300857536 focal 3 0
number 36 rposition 0 time 768.688715052151 Dtime 5.47152300857536 focal 3 0
number 1 rposition 6467.77183740483 time 772.164845861221 Dtime 3.47613080907004 focal 3 5
number 2 rposition 5581 time 772.164845861221 Dtime 3.47613080907004 focal 3 4
number 3 rposition 4898.84114637427 time 772.164845861221 Dtime 3.47613080907004 focal 3 3
number 4 rposition 4278.80982686837 time 772.164845861221 Dtime 3.47613080907004 focal 3 2
number 5 rposition 3235.56893441822 time 772.164845861221 Dtime 3.47613080907004 focal 3 2
number 6 rposition 2606.10473602649 time 772.164845861221 Dtime 3.47613080907004 focal 3 1
number 7 rposition 1412.64438034219 time 772.164845861221 Dtime 3.47613080907004 focal 3 1
number 8 rposition 833.005427191972 time 772.164845861221 Dtime 3.47613080907004 focal 3 0
number 9 rposition 0 time 772.164845861221 Dtime 3.47613080907004 focal 3 0
number 10 rposition 0 time 772.164845861221 Dtime 3.47613080907004 focal 3 0
number 11 rposition 0 time 772.164845861221 Dtime 3.47613080907004 focal 3 0
number 12 rposition 0 time 772.164845861221 Dtime 3.47613080907004 focal 3 0
number 13 rposition 0 time 772.164845861221 Dtime 3.47613080907004 focal 3 0
number 14 rposition 0 time 772.164845861221 Dtime 3.47613080907004 focal 3 0
number 15 rposition 0 time 772.164845861221 Dtime 3.47613080907004 focal 3 0
number 16 rposition 0 time 772.164845861221 Dtime 3.47613080907004 focal 3 0
number 17 rposition 0 time 772.164845861221 Dtime 3.47613080907004 focal 3 0
number 18 rposition 0 time 772.164845861221 Dtime 3.47613080907004 focal 3 0
number 19 rposition 0 time 772.164845861221 Dtime 3.47613080907004 focal 3 0
number 20 rposition 0 time 772.164845861221 Dtime 3.47613080907004 focal 3 0
number 21 rposition 0 time 772.164845861221 Dtime 3.47613080907004 focal 3 0
number 22 rposition 0 time 772.164845861221 Dtime 3.47613080907004 focal 3 0
number 23 rposition 0 time 772.164845861221 Dtime 3.47613080907004 focal 3 0
number 24 rposition 0 time 772.164845861221 Dtime 3.47613080907004 focal 3 0
number 25 rposition 0 time 772.164845861221 Dtime 3.47613080907004 focal 3 0
number 26 rposition 0 time 772.164845861221 Dtime 3.47613080907004 focal 3 0
number 27 rposition 0 time 772.164845861221 Dtime 3.47613080907004 focal 3 0
number 28 rposition 0 time 772.164845861221 Dtime 3.47613080907004 focal 3 0
number 29 rposition 0 time 772.164845861221 Dtime 3.47613080907004 focal 3 0
number 30 rposition 0 time 772.164845861221 Dtime 3.47613080907004 focal 3 0
number 31 rposition 0 time 772.164845861221 Dtime 3.47613080907004 focal 3 0
number 32 rposition 0 time 772.164845861221 Dtime 3.47613080907004 focal 3 0
number 33 rposition 0 time 772.164845861221 Dtime 3.47613080907004 focal 3 0
number 34 rposition 0 time 772.164845861221 Dtime 3.47613080907004 focal 3 0
number 35 rposition 0 time 772.164845861221 Dtime 3.47613080907004 focal 3 0
number 36 rposition 0 time 772.164845861221 Dtime 3.47613080907004 focal 3 0
number 1 rposition 6467.77183740483 time 772.199068374206 Dtime 0.0342225129852523 focal 1 5
number 2 rposition 5581 time 772.199068374206 Dtime 0.0342225129852523 focal 1 4
number 3 rposition 4899.19926161488 time 772.199068374206 Dtime 0.0342225129852523 focal 1 3
number 4 rposition 4278.93901793099 time 772.199068374206 Dtime 0.0342225129852523 focal 1 2
number 5 rposition 3235.94207445238 time 772.199068374206 Dtime 0.0342225129852523 focal 1 2
number 6 rposition 2606.26213905592 time 772.199068374206 Dtime 0.0342225129852523 focal 1 1
number 7 rposition 1413.0180473025 time 772.199068374206 Dtime 0.0342225129852523 focal 1 1
number 8 rposition 833.431019809145 time 772.199068374206 Dtime 0.0342225129852523 focal 1 0
number 9 rposition 0 time 772.199068374206 Dtime 0.0342225129852523 focal 1 0
number 10 rposition 0 time 772.199068374206 Dtime 0.0342225129852523 focal 1 0
number 11 rposition 0 time 772.199068374206 Dtime 0.0342225129852523 focal 1 0
number 12 rposition 0 time 772.199068374206 Dtime 0.0342225129852523 focal 1 0
number 13 rposition 0 time 772.199068374206 Dtime 0.0342225129852523 focal 1 0
number 14 rposition 0 time 772.199068374206 Dtime 0.0342225129852523 focal 1 0
number 15 rposition 0 time 772.199068374206 Dtime 0.0342225129852523 focal 1 0
number 16 rposition 0 time 772.199068374206 Dtime 0.0342225129852523 focal 1 0
number 17 rposition 0 time 772.199068374206 Dtime 0.0342225129852523 focal 1 0
number 18 rposition 0 time 772.199068374206 Dtime 0.0342225129852523 focal 1 0
number 19 rposition 0 time 772.199068374206 Dtime 0.0342225129852523 focal 1 0
number 20 rposition 0 time 772.199068374206 Dtime 0.0342225129852523 focal 1 0
number 21 rposition 0 time 772.199068374206 Dtime 0.0342225129852523 focal 1 0
number 22 rposition 0 time 772.199068374206 Dtime 0.0342225129852523 focal 1 0
number 23 rposition 0 time 772.199068374206 Dtime 0.0342225129852523 focal 1 0
number 24 rposition 0 time 772.199068374206 Dtime 0.0342225129852523 focal 1 0
number 25 rposition 0 time 772.199068374206 Dtime 0.0342225129852523 focal 1 0
number 26 rposition 0 time 772.199068374206 Dtime 0.0342225129852523 focal 1 0
number 27 rposition 0 time 772.199068374206 Dtime 0.0342225129852523 focal 1 0
number 28 rposition 0 time 772.199068374206 Dtime 0.0342225129852523 focal 1 0
number 29 rposition 0 time 772.199068374206 Dtime 0.0342225129852523 focal 1 0
number 30 rposition 0 time 772.199068374206 Dtime 0.0342225129852523 focal 1 0
number 31 rposition 0 time 772.199068374206 Dtime 0.0342225129852523 focal 1 0
number 32 rposition 0 time 772.199068374206 Dtime 0.0342225129852523 focal 1 0
number 33 rposition 0 time 772.199068374206 Dtime 0.0342225129852523 focal 1 0
number 34 rposition 0 time 772.199068374206 Dtime 0.0342225129852523 focal 1 0
number 35 rposition 0 time 772.199068374206 Dtime 0.0342225129852523 focal 1 0
number 36 rposition 0 time 772.199068374206 Dtime 0.0342225129852523 focal 1 0
number 1 rposition 6467.77183740483 time 775.956988562025 Dtime 3.75792018781847 focal 3 5
number 2 rposition 5589.47317848281 time 775.956988562025 Dtime 3.75792018781847 focal 3 4
number 3 rposition 4938.52333149906 time 775.956988562025 Dtime 3.75792018781847 focal 3 3
number 4 rposition 4286 time 775.956988562025 Dtime 3.75792018781847 focal 3 3
number 5 rposition 3276.91599322538 time 775.956988562025 Dtime 3.75792018781847 focal 3 2
number 6 rposition 2616.42103271447 time 775.956988562025 Dtime 3.75792018781847 focal 3 2
number 7 rposition 1454.04982700401 time 775.956988562025 Dtime 3.75792018781847 focal 3 1
number 8 rposition 880.164674013593 time 775.956988562025 Dtime 3.75792018781847 focal 3 0
number 9 rposition 0 time 775.956988562025 Dtime 3.75792018781847 focal 3 0
number 10 rposition 0 time 775.956988562025 Dtime 3.75792018781847 focal 3 0
number 11 rposition 0 time 775.956988562025 Dtime 3.75792018781847 focal 3 0
number 12 rposition 0 time 775.956988562025 Dtime 3.75792018781847 focal 3 0
number 13 rposition 0 time 775.956988562025 Dtime 3.75792018781847 focal 3 0
number 14 rposition 0 time 775.956988562025 Dtime 3.75792018781847 focal 3 0
number 15 rposition 0 time 775.956988562025 Dtime 3.75792018781847 focal 3 0
number 16 rposition 0 time 775.956988562025 Dtime 3.75792018781847 focal 3 0
number 17 rposition 0 time 775.956988562025 Dtime 3.75792018781847 focal 3 0
number 18 rposition 0 time 775.956988562025 Dtime 3.75792018781847 focal 3 0
number 19 rposition 0 time 775.956988562025 Dtime 3.75792018781847 focal 3 0
number 20 rposition 0 time 775.956988562025 Dtime 3.75792018781847 focal 3 0
number 21 rposition 0 time 775.956988562025 Dtime 3.75792018781847 focal 3 0
number 22 rposition 0 time 775.956988562025 Dtime 3.75792018781847 focal 3 0
number 23 rposition 0 time 775.956988562025 Dtime 3.75792018781847 focal 3 0
number 24 rposition 0 time 775.956988562025 Dtime 3.75792018781847 focal 3 0
number 25 rposition 0 time 775.956988562025 Dtime 3.75792018781847 focal 3 0
number 26 rposition 0 time 775.956988562025 Dtime 3.75792018781847 focal 3 0
number 27 rposition 0 time 775.956988562025 Dtime 3.75792018781847 focal 3 0
number 28 rposition 0 time 775.956988562025 Dtime 3.75792018781847 focal 3 0
number 29 rposition 0 time 775.956988562025 Dtime 3.75792018781847 focal 3 0
number 30 rposition 0 time 775.956988562025 Dtime 3.75792018781847 focal 3 0
number 31 rposition 0 time 775.956988562025 Dtime 3.75792018781847 focal 3 0
number 32 rposition 0 time 775.956988562025 Dtime 3.75792018781847 focal 3 0
number 33 rposition 0 time 775.956988562025 Dtime 3.75792018781847 focal 3 0
number 34 rposition 0 time 775.956988562025 Dtime 3.75792018781847 focal 3 0
number 35 rposition 0 time 775.956988562025 Dtime 3.75792018781847 focal 3 0
number 36 rposition 0 time 775.956988562025 Dtime 3.75792018781847 focal 3 0
number 1 rposition 6467.77183740483 time 780.033076279997 Dtime 4.07608771797222 focal 1 5
number 2 rposition 5617.82300792079 time 780.033076279997 Dtime 4.07608771797222 focal 1 4
number 3 rposition 4981.17680742843 time 780.033076279997 Dtime 4.07608771797222 focal 1 3
number 4 rposition 4286 time 780.033076279997 Dtime 4.07608771797222 focal 1 3
number 5 rposition 3321.35900391231 time 780.033076279997 Dtime 4.07608771797222 focal 1 2
number 6 rposition 2616.42103271447 time 780.033076279997 Dtime 4.07608771797222 focal 1 2
number 7 rposition 1498.5555974645 time 780.033076279997 Dtime 4.07608771797222 focal 1 1
number 8 rposition 930.855073063631 time 780.033076279997 Dtime 4.07608771797222 focal 1 0
number 9 rposition 0 time 780.033076279997 Dtime 4.07608771797222 focal 1 0
number 10 rposition 0 time 780.033076279997 Dtime 4.07608771797222 focal 1 0
number 11 rposition 0 time 780.033076279997 Dtime 4.07608771797222 focal 1 0
number 12 rposition 0 time 780.033076279997 Dtime 4.07608771797222 focal 1 0
number 13 rposition 0 time 780.033076279997 Dtime 4.07608771797222 focal 1 0
number 14 rposition 0 time 780.033076279997 Dtime 4.07608771797222 focal 1 0
number 15 rposition 0 time 780.033076279997 Dtime 4.07608771797222 focal 1 0
number 16 rposition 0 time 780.033076279997 Dtime 4.07608771797222 focal 1 0
number 17 rposition 0 time 780.033076279997 Dtime 4.07608771797222 focal 1 0
number 18 rposition 0 time 780.033076279997 Dtime 4.07608771797222 focal 1 0
number 19 rposition 0 time 780.033076279997 Dtime 4.07608771797222 focal 1 0
number 20 rposition 0 time 780.033076279997 Dtime 4.07608771797222 focal 1 0
number 21 rposition 0 time 780.033076279997 Dtime 4.07608771797222 focal 1 0
number 22 rposition 0 time 780.033076279997 Dtime 4.07608771797222 focal 1 0
number 23 rposition 0 time 780.033076279997 Dtime 4.07608771797222 focal 1 0
number 24 rposition 0 time 780.033076279997 Dtime 4.07608771797222 focal 1 0
number 25 rposition 0 time 780.033076279997 Dtime 4.07608771797222 focal 1 0
number 26 rposition 0 time 780.033076279997 Dtime 4.07608771797222 focal 1 0
number 27 rposition 0 time 780.033076279997 Dtime 4.07608771797222 focal 1 0
number 28 rposition 0 time 780.033076279997 Dtime 4.07608771797222 focal 1 0
number 29 rposition 0 time 780.033076279997 Dtime 4.07608771797222 focal 1 0
number 30 rposition 0 time 780.033076279997 Dtime 4.07608771797222 focal 1 0
number 31 rposition 0 time 780.033076279997 Dtime 4.07608771797222 focal 1 0
number 32 rposition 0 time 780.033076279997 Dtime 4.07608771797222 focal 1 0
number 33 rposition 0 time 780.033076279997 Dtime 4.07608771797222 focal 1 0
number 34 rposition 0 time 780.033076279997 Dtime 4.07608771797222 focal 1 0
number 35 rposition 0 time 780.033076279997 Dtime 4.07608771797222 focal 1 0
number 36 rposition 0 time 780.033076279997 Dtime 4.07608771797222 focal 1 0
number 1 rposition 6467.77183740483 time 798.217192043576 Dtime 18.1841157635787 focal 0 5
number 2 rposition 5788.76841590282 time 798.217192043576 Dtime 18.1841157635787 focal 0 4
number 3 rposition 5171.46116774747 time 798.217192043576 Dtime 18.1841157635787 focal 0 3
number 4 rposition 4286 time 798.217192043576 Dtime 18.1841157635787 focal 0 3
number 5 rposition 3519.62678103834 time 798.217192043576 Dtime 18.1841157635787 focal 0 2
number 6 rposition 2616.42103271447 time 798.217192043576 Dtime 18.1841157635787 focal 0 2
number 7 rposition 1697.10335654056 time 798.217192043576 Dtime 18.1841157635787 focal 0 1
number 8 rposition 1156.9935048652 time 798.217192043576 Dtime 18.1841157635787 focal 0 0
number 9 rposition 0 time 798.217192043576 Dtime 18.1841157635787 focal 0 0
number 10 rposition 0 time 798.217192043576 Dtime 18.1841157635787 focal 0 0
number 11 rposition 0 time 798.217192043576 Dtime 18.1841157635787 focal 0 0
number 12 rposition 0 time 798.217192043576 Dtime 18.1841157635787 focal 0 0
number 13 rposition 0 time 798.217192043576 Dtime 18.1841157635787 focal 0 0
number 14 rposition 0 time 798.217192043576 Dtime 18.1841157635787 focal 0 0
number 15 rposition 0 time 798.217192043576 Dtime 18.1841157635787 focal 0 0
number 16 rposition 0 time 798.217192043576 Dtime 18.1841157635787 focal 0 0
number 17 rposition 0 time 798.217192043576 Dtime 18.1841157635787 focal 0 0
number 18 rposition 0 time 798.217192043576 Dtime 18.1841157635787 focal 0 0
number 19 rposition 0 time 798.217192043576 Dtime 18.1841157635787 focal 0 0
number 20 rposition 0 time 798.217192043576 Dtime 18.1841157635787 focal 0 0
number 21 rposition 0 time 798.217192043576 Dtime 18.1841157635787 focal 0 0
number 22 rposition 0 time 798.217192043576 Dtime 18.1841157635787 focal 0 0
number 23 rposition 0 time 798.217192043576 Dtime 18.1841157635787 focal 0 0
number 24 rposition 0 time 798.217192043576 Dtime 18.1841157635787 focal 0 0
number 25 rposition 0 time 798.217192043576 Dtime 18.1841157635787 focal 0 0
number 26 rposition 0 time 798.217192043576 Dtime 18.1841157635787 focal 0 0
number 27 rposition 0 time 798.217192043576 Dtime 18.1841157635787 focal 0 0
number 28 rposition 0 time 798.217192043576 Dtime 18.1841157635787 focal 0 0
number 29 rposition 0 time 798.217192043576 Dtime 18.1841157635787 focal 0 0
number 30 rposition 0 time 798.217192043576 Dtime 18.1841157635787 focal 0 0
number 31 rposition 0 time 798.217192043576 Dtime 18.1841157635787 focal 0 0
number 32 rposition 0 time 798.217192043576 Dtime 18.1841157635787 focal 0 0
number 33 rposition 0 time 798.217192043576 Dtime 18.1841157635787 focal 0 0
number 34 rposition 0 time 798.217192043576 Dtime 18.1841157635787 focal 0 0
number 35 rposition 0 time 798.217192043576 Dtime 18.1841157635787 focal 0 0
number 36 rposition 0 time 798.217192043576 Dtime 18.1841157635787 focal 0 0
number 1 rposition 6470.88319961644 time 800 Dtime 1.78280795642422 focal 16 5
number 2 rposition 5805.52825385298 time 800 Dtime 1.78280795642422 focal 16 4
number 3 rposition 5190.1170361972 time 800 Dtime 1.78280795642422 focal 16 3
number 4 rposition 4286 time 800 Dtime 1.78280795642422 focal 16 3
number 5 rposition 3539.06536002445 time 800 Dtime 1.78280795642422 focal 16 2
number 6 rposition 2616.42103271447 time 800 Dtime 1.78280795642422 focal 16 2
number 7 rposition 1716.56938553054 time 800 Dtime 1.78280795642422 focal 16 1
number 8 rposition 1179.16457992384 time 800 Dtime 1.78280795642422 focal 16 0
number 9 rposition 0 time 800 Dtime 1.78280795642422 focal 16 0
number 10 rposition 0 time 800 Dtime 1.78280795642422 focal 16 0
number 11 rposition 0 time 800 Dtime 1.78280795642422 focal 16 0
number 12 rposition 0 time 800 Dtime 1.78280795642422 focal 16 0
number 13 rposition 0 time 800 Dtime 1.78280795642422 focal 16 0
number 14 rposition 0 time 800 Dtime 1.78280795642422 focal 16 0
number 15 rposition 0 time 800 Dtime 1.78280795642422 focal 16 0
number 16 rposition 0 time 800 Dtime 1.78280795642422 focal 16 0
number 17 rposition 0 time 800 Dtime 1.78280795642422 focal 16 0
number 18 rposition 0 time 800 Dtime 1.78280795642422 focal 16 0
number 19 rposition 0 time 800 Dtime 1.78280795642422 focal 16 0
number 20 rposition 0 time 800 Dtime 1.78280795642422 focal 16 0
number 21 rposition 0 time 800 Dtime 1.78280795642422 focal 16 0
number 22 rposition 0 time 800 Dtime 1.78280795642422 focal 16 0
number 23 rposition 0 time 800 Dtime 1.78280795642422 focal 16 0
number 24 rposition 0 time 800 Dtime 1.78280795642422 focal 16 0
number 25 rposition 0 time 800 Dtime 1.78280795642422 focal 16 0
number 26 rposition 0 time 800 Dtime 1.78280795642422 focal 16 0
number 27 rposition 0 time 800 Dtime 1.78280795642422 focal 16 0
number 28 rposition 0 time 800 Dtime 1.78280795642422 focal 16 0
number 29 rposition 0 time 800 Dtime 1.78280795642422 focal 16 0
number 30 rposition 0 time 800 Dtime 1.78280795642422 focal 16 0
number 31 rposition 0 time 800 Dtime 1.78280795642422 focal 16 0
number 32 rposition 0 time 800 Dtime 1.78280795642422 focal 16 0
number 33 rposition 0 time 800 Dtime 1.78280795642422 focal 16 0
number 34 rposition 0 time 800 Dtime 1.78280795642422 focal 16 0
number 35 rposition 0 time 800 Dtime 1.78280795642422 focal 16 0
number 36 rposition 0 time 800 Dtime 1.78280795642422 focal 16 0
number 1 rposition 6477.19427324272 time 801.656878164278 Dtime 1.65687816427785 focal 7 5
number 2 rposition 5821.10424981844 time 801.656878164278 Dtime 1.65687816427785 focal 7 4
number 3 rposition 5207.45513532257 time 801.656878164278 Dtime 1.65687816427785 focal 7 3
number 4 rposition 4286 time 801.656878164278 Dtime 1.65687816427785 focal 7 3
number 5 rposition 3557.13088242164 time 801.656878164278 Dtime 1.65687816427785 focal 7 2
number 6 rposition 2616.42103271447 time 801.656878164278 Dtime 1.65687816427785 focal 7 2
number 7 rposition 1734.66041898284 time 801.656878164278 Dtime 1.65687816427785 focal 7 1
number 8 rposition 1198.39696414195 time 801.656878164278 Dtime 1.65687816427785 focal 7 0
number 9 rposition 1.64714715075643 time 801.656878164278 Dtime 1.65687816427785 focal 7 0
number 10 rposition 0 time 801.656878164278 Dtime 1.65687816427785 focal 7 0
number 11 rposition 0 time 801.656878164278 Dtime 1.65687816427785 focal 7 0
number 12 rposition 0 time 801.656878164278 Dtime 1.65687816427785 focal 7 0
number 13 rposition 0 time 801.656878164278 Dtime 1.65687816427785 focal 7 0
number 14 rposition 0 time 801.656878164278 Dtime 1.65687816427785 focal 7 0
number 15 rposition 0 time 801.656878164278 Dtime 1.65687816427785 focal 7 0
number 16 rposition 0 time 801.656878164278 Dtime 1.65687816427785 focal 7 0
number 17 rposition 0 time 801.656878164278 Dtime 1.65687816427785 focal 7 0
number 18 rposition 0 time 801.656878164278 Dtime 1.65687816427785 focal 7 0
number 19 rposition 0 time 801.656878164278 Dtime 1.65687816427785 focal 7 0
number 20 rposition 0 time 801.656878164278 Dtime 1.65687816427785 focal 7 0
number 21 rposition 0 time 801.656878164278 Dtime 1.65687816427785 focal 7 0
number 22 rposition 0 time 801.656878164278 Dtime 1.65687816427785 focal 7 0
number 23 rposition 0 time 801.656878164278 Dtime 1.65687816427785 focal 7 0
number 24 rposition 0 time 801.656878164278 Dtime 1.65687816427785 focal 7 0
number 25 rposition 0 time 801.656878164278 Dtime 1.65687816427785 focal 7 0
number 26 rposition 0 time 801.656878164278 Dtime 1.65687816427785 focal 7 0
number 27 rposition 0 time 801.656878164278 Dtime 1.65687816427785 focal 7 0
number 28 rposition 0 time 801.656878164278 Dtime 1.65687816427785 focal 7 0
number 29 rposition 0 time 801.656878164278 Dtime 1.65687816427785 focal 7 0
number 30 rposition 0 time 801.656878164278 Dtime 1.65687816427785 focal 7 0
number 31 rposition 0 time 801.656878164278 Dtime 1.65687816427785 focal 7 0
number 32 rposition 0 time 801.656878164278 Dtime 1.65687816427785 focal 7 0
number 33 rposition 0 time 801.656878164278 Dtime 1.65687816427785 focal 7 0
number 34 rposition 0 time 801.656878164278 Dtime 1.65687816427785 focal 7 0
number 35 rposition 0 time 801.656878164278 Dtime 1.65687816427785 focal 7 0
number 36 rposition 0 time 801.656878164278 Dtime 1.65687816427785 focal 7 0
number 1 rposition 6508.942882921 time 805.956988562025 Dtime 4.30011039774706 focal 3 5
number 2 rposition 5861.52876844051 time 805.956988562025 Dtime 4.30011039774706 focal 3 4
number 3 rposition 5252.45285569429 time 805.956988562025 Dtime 4.30011039774706 focal 3 3
number 4 rposition 4286 time 805.956988562025 Dtime 4.30011039774706 focal 3 3
number 5 rposition 3604.0164907758 time 805.956988562025 Dtime 4.30011039774706 focal 3 2
number 6 rposition 2616.42103271447 time 805.956988562025 Dtime 4.30011039774706 focal 3 2
number 7 rposition 1781.61223640155 time 805.956988562025 Dtime 4.30011039774706 focal 3 1
number 8 rposition 1244.74855967923 time 805.956988562025 Dtime 4.30011039774706 focal 3 0
number 9 rposition 21.2914276368573 time 805.956988562025 Dtime 4.30011039774706 focal 3 0
number 10 rposition 0 time 805.956988562025 Dtime 4.30011039774706 focal 3 0
number 11 rposition 0 time 805.956988562025 Dtime 4.30011039774706 focal 3 0
number 12 rposition 0 time 805.956988562025 Dtime 4.30011039774706 focal 3 0
number 13 rposition 0 time 805.956988562025 Dtime 4.30011039774706 focal 3 0
number 14 rposition 0 time 805.956988562025 Dtime 4.30011039774706 focal 3 0
number 15 rposition 0 time 805.956988562025 Dtime 4.30011039774706 focal 3 0
number 16 rposition 0 time 805.956988562025 Dtime 4.30011039774706 focal 3 0
number 17 rposition 0 time 805.956988562025 Dtime 4.30011039774706 focal 3 0
number 18 rposition 0 time 805.956988562025 Dtime 4.30011039774706 focal 3 0
number 19 rposition 0 time 805.956988562025 Dtime 4.30011039774706 focal 3 0
number 20 rposition 0 time 805.956988562025 Dtime 4.30011039774706 focal 3 0
number 21 rposition 0 time 805.956988562025 Dtime 4.30011039774706 focal 3 0
number 22 rposition 0 time 805.956988562025 Dtime 4.30011039774706 focal 3 0
number 23 rposition 0 time 805.956988562025 Dtime 4.30011039774706 focal 3 0
number 24 rposition 0 time 805.956988562025 Dtime 4.30011039774706 focal 3 0
number 25 rposition 0 time 805.956988562025 Dtime 4.30011039774706 focal 3 0
number 26 rposition 0 time 805.956988562025 Dtime 4.30011039774706 focal 3 0
number 27 rposition 0 time 805.956988562025 Dtime 4.30011039774706 focal 3 0
number 28 rposition 0 time 805.956988562025 Dtime 4.30011039774706 focal 3 0
number 29 rposition 0 time 805.956988562025 Dtime 4.30011039774706 focal 3 0
number 30 rposition 0 time 805.956988562025 Dtime 4.30011039774706 focal 3 0
number 31 rposition 0 time 805.956988562025 Dtime 4.30011039774706 focal 3 0
number 32 rposition 0 time 805.956988562025 Dtime 4.30011039774706 focal 3 0
number 33 rposition 0 time 805.956988562025 Dtime 4.30011039774706 focal 3 0
number 34 rposition 0 time 805.956988562025 Dtime 4.30011039774706 focal 3 0
number 35 rposition 0 time 805.956988562025 Dtime 4.30011039774706 focal 3 0
number 36 rposition 0 time 805.956988562025 Dtime 4.30011039774706 focal 3 0
number 1 rposition 6535.62690396495 time 808.635226688091 Dtime 2.67823812606591 focal 7 5
number 2 rposition 5886.70637482434 time 808.635226688091 Dtime 2.67823812606591 focal 7 4
number 3 rposition 5280.47878971421 time 808.635226688091 Dtime 2.67823812606591 focal 7 3
number 4 rposition 4290.30377567595 time 808.635226688091 Dtime 2.67823812606591 focal 7 3
number 5 rposition 3633.21825822895 time 808.635226688091 Dtime 2.67823812606591 focal 7 2
number 6 rposition 2616.42103271447 time 808.635226688091 Dtime 2.67823812606591 focal 7 2
number 7 rposition 1810.85524085204 time 808.635226688091 Dtime 2.67823812606591 focal 7 1
number 8 rposition 1270.0312481541 time 808.635226688091 Dtime 2.67823812606591 focal 7 0
number 9 rposition 44.7402839728295 time 808.635226688091 Dtime 2.67823812606591 focal 7 0
number 10 rposition 0 time 808.635226688091 Dtime 2.67823812606591 focal 7 0
number 11 rposition 0 time 808.635226688091 Dtime 2.67823812606591 focal 7 0
number 12 rposition 0 time 808.635226688091 Dtime 2.67823812606591 focal 7 0
number 13 rposition 0 time 808.635226688091 Dtime 2.67823812606591 focal 7 0
number 14 rposition 0 time 808.635226688091 Dtime 2.67823812606591 focal 7 0
number 15 rposition 0 time 808.635226688091 Dtime 2.67823812606591 focal 7 0
number 16 rposition 0 time 808.635226688091 Dtime 2.67823812606591 focal 7 0
number 17 rposition 0 time 808.635226688091 Dtime 2.67823812606591 focal 7 0
number 18 rposition 0 time 808.635226688091 Dtime 2.67823812606591 focal 7 0
number 19 rposition 0 time 808.635226688091 Dtime 2.67823812606591 focal 7 0
number 20 rposition 0 time 808.635226688091 Dtime 2.67823812606591 focal 7 0
number 21 rposition 0 time 808.635226688091 Dtime 2.67823812606591 focal 7 0
number 22 rposition 0 time 808.635226688091 Dtime 2.67823812606591 focal 7 0
number 23 rposition 0 time 808.635226688091 Dtime 2.67823812606591 focal 7 0
number 24 rposition 0 time 808.635226688091 Dtime 2.67823812606591 focal 7 0
number 25 rposition 0 time 808.635226688091 Dtime 2.67823812606591 focal 7 0
number 26 rposition 0 time 808.635226688091 Dtime 2.67823812606591 focal 7 0
number 27 rposition 0 time 808.635226688091 Dtime 2.67823812606591 focal 7 0
number 28 rposition 0 time 808.635226688091 Dtime 2.67823812606591 focal 7 0
number 29 rposition 0 time 808.635226688091 Dtime 2.67823812606591 focal 7 0
number 30 rposition 0 time 808.635226688091 Dtime 2.67823812606591 focal 7 0
number 31 rposition 0 time 808.635226688091 Dtime 2.67823812606591 focal 7 0
number 32 rposition 0 time 808.635226688091 Dtime 2.67823812606591 focal 7 0
number 33 rposition 0 time 808.635226688091 Dtime 2.67823812606591 focal 7 0
number 34 rposition 0 time 808.635226688091 Dtime 2.67823812606591 focal 7 0
number 35 rposition 0 time 808.635226688091 Dtime 2.67823812606591 focal 7 0
number 36 rposition 0 time 808.635226688091 Dtime 2.67823812606591 focal 7 0
number 1 rposition 6552.84485519959 time 810.36336853648 Dtime 1.72814184838898 focal 8 5
number 2 rposition 5902.95230710747 time 810.36336853648 Dtime 1.72814184838898 focal 8 4
number 3 rposition 5298.56261465443 time 810.36336853648 Dtime 1.72814184838898 focal 8 3
number 4 rposition 4297.64971068757 time 810.36336853648 Dtime 1.72814184838898 focal 8 3
number 5 rposition 3652.06079351047 time 810.36336853648 Dtime 1.72814184838898 focal 8 2
number 6 rposition 2616.42103271447 time 810.36336853648 Dtime 1.72814184838898 focal 8 2
number 7 rposition 1829.72438444 time 810.36336853648 Dtime 1.72814184838898 focal 8 1
number 8 rposition 1284.03079730493 time 810.36336853648 Dtime 1.72814184838898 focal 8 0
number 9 rposition 64.4396444537397 time 810.36336853648 Dtime 1.72814184838898 focal 8 0
number 10 rposition 0 time 810.36336853648 Dtime 1.72814184838898 focal 8 0
number 11 rposition 0 time 810.36336853648 Dtime 1.72814184838898 focal 8 0
number 12 rposition 0 time 810.36336853648 Dtime 1.72814184838898 focal 8 0
number 13 rposition 0 time 810.36336853648 Dtime 1.72814184838898 focal 8 0
number 14 rposition 0 time 810.36336853648 Dtime 1.72814184838898 focal 8 0
number 15 rposition 0 time 810.36336853648 Dtime 1.72814184838898 focal 8 0
number 16 rposition 0 time 810.36336853648 Dtime 1.72814184838898 focal 8 0
number 17 rposition 0 time 810.36336853648 Dtime 1.72814184838898 focal 8 0
number 18 rposition 0 time 810.36336853648 Dtime 1.72814184838898 focal 8 0
number 19 rposition 0 time 810.36336853648 Dtime 1.72814184838898 focal 8 0
number 20 rposition 0 time 810.36336853648 Dtime 1.72814184838898 focal 8 0
number 21 rposition 0 time 810.36336853648 Dtime 1.72814184838898 focal 8 0
number 22 rposition 0 time 810.36336853648 Dtime 1.72814184838898 focal 8 0
number 23 rposition 0 time 810.36336853648 Dtime 1.72814184838898 focal 8 0
number 24 rposition 0 time 810.36336853648 Dtime 1.72814184838898 focal 8 0
number 25 rposition 0 time 810.36336853648 Dtime 1.72814184838898 focal 8 0
number 26 rposition 0 time 810.36336853648 Dtime 1.72814184838898 focal 8 0
number 27 rposition 0 time 810.36336853648 Dtime 1.72814184838898 focal 8 0
number 28 rposition 0 time 810.36336853648 Dtime 1.72814184838898 focal 8 0
number 29 rposition 0 time 810.36336853648 Dtime 1.72814184838898 focal 8 0
number 30 rposition 0 time 810.36336853648 Dtime 1.72814184838898 focal 8 0
number 31 rposition 0 time 810.36336853648 Dtime 1.72814184838898 focal 8 0
number 32 rposition 0 time 810.36336853648 Dtime 1.72814184838898 focal 8 0
number 33 rposition 0 time 810.36336853648 Dtime 1.72814184838898 focal 8 0
number 34 rposition 0 time 810.36336853648 Dtime 1.72814184838898 focal 8 0
number 35 rposition 0 time 810.36336853648 Dtime 1.72814184838898 focal 8 0
number 36 rposition 0 time 810.36336853648 Dtime 1.72814184838898 focal 8 0
number 1 rposition 6558.75925433371 time 810.956988562025 Dtime 0.593620025545079 focal 5 5
number 2 rposition 5908.53281587525 time 810.956988562025 Dtime 0.593620025545079 focal 5 4
number 3 rposition 5304.77444306016 time 810.956988562025 Dtime 0.593620025545079 focal 5 3
number 4 rposition 4301 time 810.956988562025 Dtime 0.593620025545079 focal 5 3
number 5 rposition 3658.53324036753 time 810.956988562025 Dtime 0.593620025545079 focal 5 2
number 6 rposition 2616.42103271447 time 810.956988562025 Dtime 0.593620025545079 focal 5 2
number 7 rposition 1836.20597130114 time 810.956988562025 Dtime 0.593620025545079 focal 5 1
number 8 rposition 1288.66347680898 time 810.956988562025 Dtime 0.593620025545079 focal 5 0
number 9 rposition 71.8219281681695 time 810.956988562025 Dtime 0.593620025545079 focal 5 0
number 10 rposition 0 time 810.956988562025 Dtime 0.593620025545079 focal 5 0
number 11 rposition 0 time 810.956988562025 Dtime 0.593620025545079 focal 5 0
number 12 rposition 0 time 810.956988562025 Dtime 0.593620025545079 focal 5 0
number 13 rposition 0 time 810.956988562025 Dtime 0.593620025545079 focal 5 0
number 14 rposition 0 time 810.956988562025 Dtime 0.593620025545079 focal 5 0
number 15 rposition 0 time 810.956988562025 Dtime 0.593620025545079 focal 5 0
number 16 rposition 0 time 810.956988562025 Dtime 0.593620025545079 focal 5 0
number 17 rposition 0 time 810.956988562025 Dtime 0.593620025545079 focal 5 0
number 18 rposition 0 time 810.956988562025 Dtime 0.593620025545079 focal 5 0
number 19 rposition 0 time 810.956988562025 Dtime 0.593620025545079 focal 5 0
number 20 rposition 0 time 810.956988562025 Dtime 0.593620025545079 focal 5 0
number 21 rposition 0 time 810.956988562025 Dtime 0.593620025545079 focal 5 0
number 22 rposition 0 time 810.956988562025 Dtime 0.593620025545079 focal 5 0
number 23 rposition 0 time 810.956988562025 Dtime 0.593620025545079 focal 5 0
number 24 rposition 0 time 810.956988562025 Dtime 0.593620025545079 focal 5 0
number 25 rposition 0 time 810.956988562025 Dtime 0.593620025545079 focal 5 0
number 26 rposition 0 time 810.956988562025 Dtime 0.593620025545079 focal 5 0
number 27 rposition 0 time 810.956988562025 Dtime 0.593620025545079 focal 5 0
number 28 rposition 0 time 810.956988562025 Dtime 0.593620025545079 focal 5 0
number 29 rposition 0 time 810.956988562025 Dtime 0.593620025545079 focal 5 0
number 30 rposition 0 time 810.956988562025 Dtime 0.593620025545079 focal 5 0
number 31 rposition 0 time 810.956988562025 Dtime 0.593620025545079 focal 5 0
number 32 rposition 0 time 810.956988562025 Dtime 0.593620025545079 focal 5 0
number 33 rposition 0 time 810.956988562025 Dtime 0.593620025545079 focal 5 0
number 34 rposition 0 time 810.956988562025 Dtime 0.593620025545079 focal 5 0
number 35 rposition 0 time 810.956988562025 Dtime 0.593620025545079 focal 5 0
number 36 rposition 0 time 810.956988562025 Dtime 0.593620025545079 focal 5 0
number 1 rposition 6595.82527055835 time 814.677253123004 Dtime 3.72026456097873 focal 3 5
number 2 rposition 5943.50631425406 time 814.677253123004 Dtime 3.72026456097873 focal 3 4
number 3 rposition 5343.70447251045 time 814.677253123004 Dtime 3.72026456097873 focal 3 3
number 4 rposition 4331.62580840808 time 814.677253123004 Dtime 3.72026456097873 focal 3 3
number 5 rposition 3699.09658666471 time 814.677253123004 Dtime 3.72026456097873 focal 3 2
number 6 rposition 2627.79212322799 time 814.677253123004 Dtime 3.72026456097873 focal 3 2
number 7 rposition 1876.82659874083 time 814.677253123004 Dtime 3.72026456097873 focal 3 1
number 8 rposition 1316.59264100092 time 814.677253123004 Dtime 3.72026456097873 focal 3 0
number 9 rposition 118.087295406523 time 814.677253123004 Dtime 3.72026456097873 focal 3 0
number 10 rposition 0 time 814.677253123004 Dtime 3.72026456097873 focal 3 0
number 11 rposition 0 time 814.677253123004 Dtime 3.72026456097873 focal 3 0
number 12 rposition 0 time 814.677253123004 Dtime 3.72026456097873 focal 3 0
number 13 rposition 0 time 814.677253123004 Dtime 3.72026456097873 focal 3 0
number 14 rposition 0 time 814.677253123004 Dtime 3.72026456097873 focal 3 0
number 15 rposition 0 time 814.677253123004 Dtime 3.72026456097873 focal 3 0
number 16 rposition 0 time 814.677253123004 Dtime 3.72026456097873 focal 3 0
number 17 rposition 0 time 814.677253123004 Dtime 3.72026456097873 focal 3 0
number 18 rposition 0 time 814.677253123004 Dtime 3.72026456097873 focal 3 0
number 19 rposition 0 time 814.677253123004 Dtime 3.72026456097873 focal 3 0
number 20 rposition 0 time 814.677253123004 Dtime 3.72026456097873 focal 3 0
number 21 rposition 0 time 814.677253123004 Dtime 3.72026456097873 focal 3 0
number 22 rposition 0 time 814.677253123004 Dtime 3.72026456097873 focal 3 0
number 23 rposition 0 time 814.677253123004 Dtime 3.72026456097873 focal 3 0
number 24 rposition 0 time 814.677253123004 Dtime 3.72026456097873 focal 3 0
number 25 rposition 0 time 814.677253123004 Dtime 3.72026456097873 focal 3 0
number 26 rposition 0 time 814.677253123004 Dtime 3.72026456097873 focal 3 0
number 27 rposition 0 time 814.677253123004 Dtime 3.72026456097873 focal 3 0
number 28 rposition 0 time 814.677253123004 Dtime 3.72026456097873 focal 3 0
number 29 rposition 0 time 814.677253123004 Dtime 3.72026456097873 focal 3 0
number 30 rposition 0 time 814.677253123004 Dtime 3.72026456097873 focal 3 0
number 31 rposition 0 time 814.677253123004 Dtime 3.72026456097873 focal 3 0
number 32 rposition 0 time 814.677253123004 Dtime 3.72026456097873 focal 3 0
number 33 rposition 0 time 814.677253123004 Dtime 3.72026456097873 focal 3 0
number 34 rposition 0 time 814.677253123004 Dtime 3.72026456097873 focal 3 0
number 35 rposition 0 time 814.677253123004 Dtime 3.72026456097873 focal 3 0
number 36 rposition 0 time 814.677253123004 Dtime 3.72026456097873 focal 3 0
number 1 rposition 6626.19424954709 time 817.725345359303 Dtime 3.04809223629963 focal 7 5
number 2 rposition 5972.16084866616 time 817.725345359303 Dtime 3.04809223629963 focal 7 4
number 3 rposition 5375.6006773586 time 817.725345359303 Dtime 3.04809223629963 focal 7 3
number 4 rposition 4363.52201325623 time 817.725345359303 Dtime 3.04809223629963 focal 7 3
number 5 rposition 3732.33100290048 time 817.725345359303 Dtime 3.04809223629963 focal 7 2
number 6 rposition 2649.48704610683 time 817.725345359303 Dtime 3.04809223629963 focal 7 2
number 7 rposition 1910.10794664043 time 817.725345359303 Dtime 3.04809223629963 focal 7 1
number 8 rposition 1334.83016877474 time 817.725345359303 Dtime 3.04809223629963 focal 7 0
number 9 rposition 155.99349922007 time 817.725345359303 Dtime 3.04809223629963 focal 7 0
number 10 rposition 0 time 817.725345359303 Dtime 3.04809223629963 focal 7 0
number 11 rposition 0 time 817.725345359303 Dtime 3.04809223629963 focal 7 0
number 12 rposition 0 time 817.725345359303 Dtime 3.04809223629963 focal 7 0
number 13 rposition 0 time 817.725345359303 Dtime 3.04809223629963 focal 7 0
number 14 rposition 0 time 817.725345359303 Dtime 3.04809223629963 focal 7 0
number 15 rposition 0 time 817.725345359303 Dtime 3.04809223629963 focal 7 0
number 16 rposition 0 time 817.725345359303 Dtime 3.04809223629963 focal 7 0
number 17 rposition 0 time 817.725345359303 Dtime 3.04809223629963 focal 7 0
number 18 rposition 0 time 817.725345359303 Dtime 3.04809223629963 focal 7 0
number 19 rposition 0 time 817.725345359303 Dtime 3.04809223629963 focal 7 0
number 20 rposition 0 time 817.725345359303 Dtime 3.04809223629963 focal 7 0
number 21 rposition 0 time 817.725345359303 Dtime 3.04809223629963 focal 7 0
number 22 rposition 0 time 817.725345359303 Dtime 3.04809223629963 focal 7 0
number 23 rposition 0 time 817.725345359303 Dtime 3.04809223629963 focal 7 0
number 24 rposition 0 time 817.725345359303 Dtime 3.04809223629963 focal 7 0
number 25 rposition 0 time 817.725345359303 Dtime 3.04809223629963 focal 7 0
number 26 rposition 0 time 817.725345359303 Dtime 3.04809223629963 focal 7 0
number 27 rposition 0 time 817.725345359303 Dtime 3.04809223629963 focal 7 0
number 28 rposition 0 time 817.725345359303 Dtime 3.04809223629963 focal 7 0
number 29 rposition 0 time 817.725345359303 Dtime 3.04809223629963 focal 7 0
number 30 rposition 0 time 817.725345359303 Dtime 3.04809223629963 focal 7 0
number 31 rposition 0 time 817.725345359303 Dtime 3.04809223629963 focal 7 0
number 32 rposition 0 time 817.725345359303 Dtime 3.04809223629963 focal 7 0
number 33 rposition 0 time 817.725345359303 Dtime 3.04809223629963 focal 7 0
number 34 rposition 0 time 817.725345359303 Dtime 3.04809223629963 focal 7 0
number 35 rposition 0 time 817.725345359303 Dtime 3.04809223629963 focal 7 0
number 36 rposition 0 time 817.725345359303 Dtime 3.04809223629963 focal 7 0
number 1 rposition 6642.44230006016 time 819.356139619534 Dtime 1.63079426023041 focal 5 5
number 2 rposition 5987.491634819 time 819.356139619534 Dtime 1.63079426023041 focal 5 4
number 3 rposition 5392.66582623108 time 819.356139619534 Dtime 1.63079426023041 focal 5 3
number 4 rposition 4380.58716212871 time 819.356139619534 Dtime 1.63079426023041 focal 5 3
number 5 rposition 3750.1121233646 time 819.356139619534 Dtime 1.63079426023041 focal 5 2
number 6 rposition 2665.67247261943 time 819.356139619534 Dtime 1.63079426023041 focal 5 2
number 7 rposition 1927.91417654419 time 819.356139619534 Dtime 1.63079426023041 focal 5 1
number 8 rposition 1342.10222886813 time 819.356139619534 Dtime 1.63079426023041 focal 5 0
number 9 rposition 176.274125531202 time 819.356139619534 Dtime 1.63079426023041 focal 5 0
number 10 rposition 0 time 819.356139619534 Dtime 1.63079426023041 focal 5 0
number 11 rposition 0 time 819.356139619534 Dtime 1.63079426023041 focal 5 0
number 12 rposition 0 time 819.356139619534 Dtime 1.63079426023041 focal 5 0
number 13 rposition 0 time 819.356139619534 Dtime 1.63079426023041 focal 5 0
number 14 rposition 0 time 819.356139619534 Dtime 1.63079426023041 focal 5 0
number 15 rposition 0 time 819.356139619534 Dtime 1.63079426023041 focal 5 0
number 16 rposition 0 time 819.356139619534 Dtime 1.63079426023041 focal 5 0
number 17 rposition 0 time 819.356139619534 Dtime 1.63079426023041 focal 5 0
number 18 rposition 0 time 819.356139619534 Dtime 1.63079426023041 focal 5 0
number 19 rposition 0 time 819.356139619534 Dtime 1.63079426023041 focal 5 0
number 20 rposition 0 time 819.356139619534 Dtime 1.63079426023041 focal 5 0
number 21 rposition 0 time 819.356139619534 Dtime 1.63079426023041 focal 5 0
number 22 rposition 0 time 819.356139619534 Dtime 1.63079426023041 focal 5 0
number 23 rposition 0 time 819.356139619534 Dtime 1.63079426023041 focal 5 0
number 24 rposition 0 time 819.356139619534 Dtime 1.63079426023041 focal 5 0
number 25 rposition 0 time 819.356139619534 Dtime 1.63079426023041 focal 5 0
number 26 rposition 0 time 819.356139619534 Dtime 1.63079426023041 focal 5 0
number 27 rposition 0 time 819.356139619534 Dtime 1.63079426023041 focal 5 0
number 28 rposition 0 time 819.356139619534 Dtime 1.63079426023041 focal 5 0
number 29 rposition 0 time 819.356139619534 Dtime 1.63079426023041 focal 5 0
number 30 rposition 0 time 819.356139619534 Dtime 1.63079426023041 focal 5 0
number 31 rposition 0 time 819.356139619534 Dtime 1.63079426023041 focal 5 0
number 32 rposition 0 time 819.356139619534 Dtime 1.63079426023041 focal 5 0
number 33 rposition 0 time 819.356139619534 Dtime 1.63079426023041 focal 5 0
number 34 rposition 0 time 819.356139619534 Dtime 1.63079426023041 focal 5 0
number 35 rposition 0 time 819.356139619534 Dtime 1.63079426023041 focal 5 0
number 36 rposition 0 time 819.356139619534 Dtime 1.63079426023041 focal 5 0
number 1 rposition 6652.42679232554 time 820.358269238997 Dtime 1.00212961946344 focal 7 5
number 2 rposition 5996.9124644528 time 820.358269238997 Dtime 1.00212961946344 focal 7 4
number 3 rposition 5403.15242871842 time 820.358269238997 Dtime 1.00212961946344 focal 7 3
number 4 rposition 4391.07376461605 time 820.358269238997 Dtime 1.00212961946344 focal 7 3
number 5 rposition 3761.03869326915 time 820.358269238997 Dtime 1.00212961946344 focal 7 2
number 6 rposition 2676.59904252398 time 820.358269238997 Dtime 1.00212961946344 focal 7 2
number 7 rposition 1938.8561763002 time 820.358269238997 Dtime 1.00212961946344 focal 7 1
number 8 rposition 1346.06880710088 time 820.358269238997 Dtime 1.00212961946344 focal 7 0
number 9 rposition 188.736651812589 time 820.358269238997 Dtime 1.00212961946344 focal 7 0
number 10 rposition 0 time 820.358269238997 Dtime 1.00212961946344 focal 7 0
number 11 rposition 0 time 820.358269238997 Dtime 1.00212961946344 focal 7 0
number 12 rposition 0 time 820.358269238997 Dtime 1.00212961946344 focal 7 0
number 13 rposition 0 time 820.358269238997 Dtime 1.00212961946344 focal 7 0
number 14 rposition 0 time 820.358269238997 Dtime 1.00212961946344 focal 7 0
number 15 rposition 0 time 820.358269238997 Dtime 1.00212961946344 focal 7 0
number 16 rposition 0 time 820.358269238997 Dtime 1.00212961946344 focal 7 0
number 17 rposition 0 time 820.358269238997 Dtime 1.00212961946344 focal 7 0
number 18 rposition 0 time 820.358269238997 Dtime 1.00212961946344 focal 7 0
number 19 rposition 0 time 820.358269238997 Dtime 1.00212961946344 focal 7 0
number 20 rposition 0 time 820.358269238997 Dtime 1.00212961946344 focal 7 0
number 21 rposition 0 time 820.358269238997 Dtime 1.00212961946344 focal 7 0
number 22 rposition 0 time 820.358269238997 Dtime 1.00212961946344 focal 7 0
number 23 rposition 0 time 820.358269238997 Dtime 1.00212961946344 focal 7 0
number 24 rposition 0 time 820.358269238997 Dtime 1.00212961946344 focal 7 0
number 25 rposition 0 time 820.358269238997 Dtime 1.00212961946344 focal 7 0
number 26 rposition 0 time 820.358269238997 Dtime 1.00212961946344 focal 7 0
number 27 rposition 0 time 820.358269238997 Dtime 1.00212961946344 focal 7 0
number 28 rposition 0 time 820.358269238997 Dtime 1.00212961946344 focal 7 0
number 29 rposition 0 time 820.358269238997 Dtime 1.00212961946344 focal 7 0
number 30 rposition 0 time 820.358269238997 Dtime 1.00212961946344 focal 7 0
number 31 rposition 0 time 820.358269238997 Dtime 1.00212961946344 focal 7 0
number 32 rposition 0 time 820.358269238997 Dtime 1.00212961946344 focal 7 0
number 33 rposition 0 time 820.358269238997 Dtime 1.00212961946344 focal 7 0
number 34 rposition 0 time 820.358269238997 Dtime 1.00212961946344 focal 7 0
number 35 rposition 0 time 820.358269238997 Dtime 1.00212961946344 focal 7 0
number 36 rposition 0 time 820.358269238997 Dtime 1.00212961946344 focal 7 0
number 1 rposition 6684.00034608488 time 823.527262971777 Dtime 3.1689937327802 focal 7 5
number 2 rposition 6026.7035708 time 823.527262971777 Dtime 3.1689937327802 focal 7 4
number 3 rposition 5436.31378520873 time 823.527262971777 Dtime 3.1689937327802 focal 7 3
number 4 rposition 4424.23512110636 time 823.527262971777 Dtime 3.1689937327802 focal 7 3
number 5 rposition 3795.5913408267 time 823.527262971777 Dtime 3.1689937327802 focal 7 2
number 6 rposition 2711.15169008154 time 823.527262971777 Dtime 3.1689937327802 focal 7 2
number 7 rposition 1973.45761704937 time 823.527262971777 Dtime 3.1689937327802 focal 7 1
number 8 rposition 1357.02428485913 time 823.527262971777 Dtime 3.1689937327802 focal 7 0
number 9 rposition 228.146391743704 time 823.527262971777 Dtime 3.1689937327802 focal 7 0
number 10 rposition 0 time 823.527262971777 Dtime 3.1689937327802 focal 7 0
number 11 rposition 0 time 823.527262971777 Dtime 3.1689937327802 focal 7 0
number 12 rposition 0 time 823.527262971777 Dtime 3.1689937327802 focal 7 0
number 13 rposition 0 time 823.527262971777 Dtime 3.1689937327802 focal 7 0
number 14 rposition 0 time 823.527262971777 Dtime 3.1689937327802 focal 7 0
number 15 rposition 0 time 823.527262971777 Dtime 3.1689937327802 focal 7 0
number 16 rposition 0 time 823.527262971777 Dtime 3.1689937327802 focal 7 0
number 17 rposition 0 time 823.527262971777 Dtime 3.1689937327802 focal 7 0
number 18 rposition 0 time 823.527262971777 Dtime 3.1689937327802 focal 7 0
number 19 rposition 0 time 823.527262971777 Dtime 3.1689937327802 focal 7 0
number 20 rposition 0 time 823.527262971777 Dtime 3.1689937327802 focal 7 0
number 21 rposition 0 time 823.527262971777 Dtime 3.1689937327802 focal 7 0
number 22 rposition 0 time 823.527262971777 Dtime 3.1689937327802 focal 7 0
number 23 rposition 0 time 823.527262971777 Dtime 3.1689937327802 focal 7 0
number 24 rposition 0 time 823.527262971777 Dtime 3.1689937327802 focal 7 0
number 25 rposition 0 time 823.527262971777 Dtime 3.1689937327802 focal 7 0
number 26 rposition 0 time 823.527262971777 Dtime 3.1689937327802 focal 7 0
number 27 rposition 0 time 823.527262971777 Dtime 3.1689937327802 focal 7 0
number 28 rposition 0 time 823.527262971777 Dtime 3.1689937327802 focal 7 0
number 29 rposition 0 time 823.527262971777 Dtime 3.1689937327802 focal 7 0
number 30 rposition 0 time 823.527262971777 Dtime 3.1689937327802 focal 7 0
number 31 rposition 0 time 823.527262971777 Dtime 3.1689937327802 focal 7 0
number 32 rposition 0 time 823.527262971777 Dtime 3.1689937327802 focal 7 0
number 33 rposition 0 time 823.527262971777 Dtime 3.1689937327802 focal 7 0
number 34 rposition 0 time 823.527262971777 Dtime 3.1689937327802 focal 7 0
number 35 rposition 0 time 823.527262971777 Dtime 3.1689937327802 focal 7 0
number 36 rposition 0 time 823.527262971777 Dtime 3.1689937327802 focal 7 0
number 1 rposition 6718.44422291326 time 826.984347043901 Dtime 3.45708407212386 focal 7 5
number 2 rposition 6059.20295954241 time 826.984347043901 Dtime 3.45708407212386 focal 7 4
number 3 rposition 5472.48981047089 time 826.984347043901 Dtime 3.45708407212386 focal 7 3
number 4 rposition 4460.41114636852 time 826.984347043901 Dtime 3.45708407212386 focal 7 3
number 5 rposition 3833.28513816222 time 826.984347043901 Dtime 3.45708407212386 focal 7 2
number 6 rposition 2748.84548741705 time 826.984347043901 Dtime 3.45708407212386 focal 7 2
number 7 rposition 2011.20464332119 time 826.984347043901 Dtime 3.45708407212386 focal 7 1
number 8 rposition 1363 time 826.984347043901 Dtime 3.45708407212386 focal 7 1
number 9 rposition 271.138835304921 time 826.984347043901 Dtime 3.45708407212386 focal 7 0
number 10 rposition 0 time 826.984347043901 Dtime 3.45708407212386 focal 7 0
number 11 rposition 0 time 826.984347043901 Dtime 3.45708407212386 focal 7 0
number 12 rposition 0 time 826.984347043901 Dtime 3.45708407212386 focal 7 0
number 13 rposition 0 time 826.984347043901 Dtime 3.45708407212386 focal 7 0
number 14 rposition 0 time 826.984347043901 Dtime 3.45708407212386 focal 7 0
number 15 rposition 0 time 826.984347043901 Dtime 3.45708407212386 focal 7 0
number 16 rposition 0 time 826.984347043901 Dtime 3.45708407212386 focal 7 0
number 17 rposition 0 time 826.984347043901 Dtime 3.45708407212386 focal 7 0
number 18 rposition 0 time 826.984347043901 Dtime 3.45708407212386 focal 7 0
number 19 rposition 0 time 826.984347043901 Dtime 3.45708407212386 focal 7 0
number 20 rposition 0 time 826.984347043901 Dtime 3.45708407212386 focal 7 0
number 21 rposition 0 time 826.984347043901 Dtime 3.45708407212386 focal 7 0
number 22 rposition 0 time 826.984347043901 Dtime 3.45708407212386 focal 7 0
number 23 rposition 0 time 826.984347043901 Dtime 3.45708407212386 focal 7 0
number 24 rposition 0 time 826.984347043901 Dtime 3.45708407212386 focal 7 0
number 25 rposition 0 time 826.984347043901 Dtime 3.45708407212386 focal 7 0
number 26 rposition 0 time 826.984347043901 Dtime 3.45708407212386 focal 7 0
number 27 rposition 0 time 826.984347043901 Dtime 3.45708407212386 focal 7 0
number 28 rposition 0 time 826.984347043901 Dtime 3.45708407212386 focal 7 0
number 29 rposition 0 time 826.984347043901 Dtime 3.45708407212386 focal 7 0
number 30 rposition 0 time 826.984347043901 Dtime 3.45708407212386 focal 7 0
number 31 rposition 0 time 826.984347043901 Dtime 3.45708407212386 focal 7 0
number 32 rposition 0 time 826.984347043901 Dtime 3.45708407212386 focal 7 0
number 33 rposition 0 time 826.984347043901 Dtime 3.45708407212386 focal 7 0
number 34 rposition 0 time 826.984347043901 Dtime 3.45708407212386 focal 7 0
number 35 rposition 0 time 826.984347043901 Dtime 3.45708407212386 focal 7 0
number 36 rposition 0 time 826.984347043901 Dtime 3.45708407212386 focal 7 0
number 1 rposition 6746.40338569478 time 829.790569374899 Dtime 2.80622233099738 focal 2 5
number 2 rposition 6085.58372105413 time 829.790569374899 Dtime 2.80622233099738 focal 2 4
number 3 rposition 5497.91756995727 time 829.790569374899 Dtime 2.80622233099738 focal 2 3
number 4 rposition 4489.77634774039 time 829.790569374899 Dtime 2.80622233099738 focal 2 3
number 5 rposition 3863.88236218576 time 829.790569374899 Dtime 2.80622233099738 focal 2 2
number 6 rposition 2779.44271144059 time 829.790569374899 Dtime 2.80622233099738 focal 2 2
number 7 rposition 2041.84507492275 time 829.790569374899 Dtime 2.80622233099738 focal 2 1
number 8 rposition 1363 time 829.790569374899 Dtime 2.80622233099738 focal 2 1
number 9 rposition 306.037134758631 time 829.790569374899 Dtime 2.80622233099738 focal 2 0
number 10 rposition 0 time 829.790569374899 Dtime 2.80622233099738 focal 2 0
number 11 rposition 0 time 829.790569374899 Dtime 2.80622233099738 focal 2 0
number 12 rposition 0 time 829.790569374899 Dtime 2.80622233099738 focal 2 0
number 13 rposition 0 time 829.790569374899 Dtime 2.80622233099738 focal 2 0
number 14 rposition 0 time 829.790569374899 Dtime 2.80622233099738 focal 2 0
number 15 rposition 0 time 829.790569374899 Dtime 2.80622233099738 focal 2 0
number 16 rposition 0 time 829.790569374899 Dtime 2.80622233099738 focal 2 0
number 17 rposition 0 time 829.790569374899 Dtime 2.80622233099738 focal 2 0
number 18 rposition 0 time 829.790569374899 Dtime 2.80622233099738 focal 2 0
number 19 rposition 0 time 829.790569374899 Dtime 2.80622233099738 focal 2 0
number 20 rposition 0 time 829.790569374899 Dtime 2.80622233099738 focal 2 0
number 21 rposition 0 time 829.790569374899 Dtime 2.80622233099738 focal 2 0
number 22 rposition 0 time 829.790569374899 Dtime 2.80622233099738 focal 2 0
number 23 rposition 0 time 829.790569374899 Dtime 2.80622233099738 focal 2 0
number 24 rposition 0 time 829.790569374899 Dtime 2.80622233099738 focal 2 0
number 25 rposition 0 time 829.790569374899 Dtime 2.80622233099738 focal 2 0
number 26 rposition 0 time 829.790569374899 Dtime 2.80622233099738 focal 2 0
number 27 rposition 0 time 829.790569374899 Dtime 2.80622233099738 focal 2 0
number 28 rposition 0 time 829.790569374899 Dtime 2.80622233099738 focal 2 0
number 29 rposition 0 time 829.790569374899 Dtime 2.80622233099738 focal 2 0
number 30 rposition 0 time 829.790569374899 Dtime 2.80622233099738 focal 2 0
number 31 rposition 0 time 829.790569374899 Dtime 2.80622233099738 focal 2 0
number 32 rposition 0 time 829.790569374899 Dtime 2.80622233099738 focal 2 0
number 33 rposition 0 time 829.790569374899 Dtime 2.80622233099738 focal 2 0
number 34 rposition 0 time 829.790569374899 Dtime 2.80622233099738 focal 2 0
number 35 rposition 0 time 829.790569374899 Dtime 2.80622233099738 focal 2 0
number 36 rposition 0 time 829.790569374899 Dtime 2.80622233099738 focal 2 0
number 1 rposition 6816.34477954614 time 836.810489921894 Dtime 7.01992054699562 focal 2 5
number 2 rposition 6151.57665672996 time 836.810489921894 Dtime 7.01992054699562 focal 2 4
number 3 rposition 5551.67678939668 time 836.810489921894 Dtime 7.01992054699562 focal 2 3
number 4 rposition 4563.23502498061 time 836.810489921894 Dtime 7.01992054699562 focal 2 3
number 5 rposition 3940.42301230865 time 836.810489921894 Dtime 7.01992054699562 focal 2 2
number 6 rposition 2855.98336156348 time 836.810489921894 Dtime 7.01992054699562 focal 2 2
number 7 rposition 2118.49381119452 time 836.810489921894 Dtime 7.01992054699562 focal 2 1
number 8 rposition 1363 time 836.810489921894 Dtime 7.01992054699562 focal 2 1
number 9 rposition 393.337163229018 time 836.810489921894 Dtime 7.01992054699562 focal 2 0
number 10 rposition 0 time 836.810489921894 Dtime 7.01992054699562 focal 2 0
number 11 rposition 0 time 836.810489921894 Dtime 7.01992054699562 focal 2 0
number 12 rposition 0 time 836.810489921894 Dtime 7.01992054699562 focal 2 0
number 13 rposition 0 time 836.810489921894 Dtime 7.01992054699562 focal 2 0
number 14 rposition 0 time 836.810489921894 Dtime 7.01992054699562 focal 2 0
number 15 rposition 0 time 836.810489921894 Dtime 7.01992054699562 focal 2 0
number 16 rposition 0 time 836.810489921894 Dtime 7.01992054699562 focal 2 0
number 17 rposition 0 time 836.810489921894 Dtime 7.01992054699562 focal 2 0
number 18 rposition 0 time 836.810489921894 Dtime 7.01992054699562 focal 2 0
number 19 rposition 0 time 836.810489921894 Dtime 7.01992054699562 focal 2 0
number 20 rposition 0 time 836.810489921894 Dtime 7.01992054699562 focal 2 0
number 21 rposition 0 time 836.810489921894 Dtime 7.01992054699562 focal 2 0
number 22 rposition 0 time 836.810489921894 Dtime 7.01992054699562 focal 2 0
number 23 rposition 0 time 836.810489921894 Dtime 7.01992054699562 focal 2 0
number 24 rposition 0 time 836.810489921894 Dtime 7.01992054699562 focal 2 0
number 25 rposition 0 time 836.810489921894 Dtime 7.01992054699562 focal 2 0
number 26 rposition 0 time 836.810489921894 Dtime 7.01992054699562 focal 2 0
number 27 rposition 0 time 836.810489921894 Dtime 7.01992054699562 focal 2 0
number 28 rposition 0 time 836.810489921894 Dtime 7.01992054699562 focal 2 0
number 29 rposition 0 time 836.810489921894 Dtime 7.01992054699562 focal 2 0
number 30 rposition 0 time 836.810489921894 Dtime 7.01992054699562 focal 2 0
number 31 rposition 0 time 836.810489921894 Dtime 7.01992054699562 focal 2 0
number 32 rposition 0 time 836.810489921894 Dtime 7.01992054699562 focal 2 0
number 33 rposition 0 time 836.810489921894 Dtime 7.01992054699562 focal 2 0
number 34 rposition 0 time 836.810489921894 Dtime 7.01992054699562 focal 2 0
number 35 rposition 0 time 836.810489921894 Dtime 7.01992054699562 focal 2 0
number 36 rposition 0 time 836.810489921894 Dtime 7.01992054699562 focal 2 0
number 1 rposition 6892.64448192945 time 844.468585064071 Dtime 7.65809514217706 focal 2 5
number 2 rposition 6223.56895019449 time 844.468585064071 Dtime 7.65809514217706 focal 2 4
number 3 rposition 5581 time 844.468585064071 Dtime 7.65809514217706 focal 2 4
number 4 rposition 4643.37176378813 time 844.468585064071 Dtime 7.65809514217706 focal 2 3
number 5 rposition 4023.9219033518 time 844.468585064071 Dtime 7.65809514217706 focal 2 2
number 6 rposition 2939.48225260663 time 844.468585064071 Dtime 7.65809514217706 focal 2 2
number 7 rposition 2202.11061440009 time 844.468585064071 Dtime 7.65809514217706 focal 2 1
number 8 rposition 1363 time 844.468585064071 Dtime 7.65809514217706 focal 2 1
number 9 rposition 488.573557923986 time 844.468585064071 Dtime 7.65809514217706 focal 2 0
number 10 rposition 0 time 844.468585064071 Dtime 7.65809514217706 focal 2 0
number 11 rposition 0 time 844.468585064071 Dtime 7.65809514217706 focal 2 0
number 12 rposition 0 time 844.468585064071 Dtime 7.65809514217706 focal 2 0
number 13 rposition 0 time 844.468585064071 Dtime 7.65809514217706 focal 2 0
number 14 rposition 0 time 844.468585064071 Dtime 7.65809514217706 focal 2 0
number 15 rposition 0 time 844.468585064071 Dtime 7.65809514217706 focal 2 0
number 16 rposition 0 time 844.468585064071 Dtime 7.65809514217706 focal 2 0
number 17 rposition 0 time 844.468585064071 Dtime 7.65809514217706 focal 2 0
number 18 rposition 0 time 844.468585064071 Dtime 7.65809514217706 focal 2 0
number 19 rposition 0 time 844.468585064071 Dtime 7.65809514217706 focal 2 0
number 20 rposition 0 time 844.468585064071 Dtime 7.65809514217706 focal 2 0
number 21 rposition 0 time 844.468585064071 Dtime 7.65809514217706 focal 2 0
number 22 rposition 0 time 844.468585064071 Dtime 7.65809514217706 focal 2 0
number 23 rposition 0 time 844.468585064071 Dtime 7.65809514217706 focal 2 0
number 24 rposition 0 time 844.468585064071 Dtime 7.65809514217706 focal 2 0
number 25 rposition 0 time 844.468585064071 Dtime 7.65809514217706 focal 2 0
number 26 rposition 0 time 844.468585064071 Dtime 7.65809514217706 focal 2 0
number 27 rposition 0 time 844.468585064071 Dtime 7.65809514217706 focal 2 0
number 28 rposition 0 time 844.468585064071 Dtime 7.65809514217706 focal 2 0
number 29 rposition 0 time 844.468585064071 Dtime 7.65809514217706 focal 2 0
number 30 rposition 0 time 844.468585064071 Dtime 7.65809514217706 focal 2 0
number 31 rposition 0 time 844.468585064071 Dtime 7.65809514217706 focal 2 0
number 32 rposition 0 time 844.468585064071 Dtime 7.65809514217706 focal 2 0
number 33 rposition 0 time 844.468585064071 Dtime 7.65809514217706 focal 2 0
number 34 rposition 0 time 844.468585064071 Dtime 7.65809514217706 focal 2 0
number 35 rposition 0 time 844.468585064071 Dtime 7.65809514217706 focal 2 0
number 36 rposition 0 time 844.468585064071 Dtime 7.65809514217706 focal 2 0
number 1 rposition 7017.3424513895 time 856.984347043901 Dtime 12.5157619798299 focal 7 5
number 2 rposition 6341.22724415087 time 856.984347043901 Dtime 12.5157619798299 focal 7 4
number 3 rposition 5581 time 856.984347043901 Dtime 12.5157619798299 focal 7 4
number 4 rposition 4774.34067056376 time 856.984347043901 Dtime 12.5157619798299 focal 7 3
number 5 rposition 4160.38563571263 time 856.984347043901 Dtime 12.5157619798299 focal 7 2
number 6 rposition 3075.94598496746 time 856.984347043901 Dtime 12.5157619798299 focal 7 2
number 7 rposition 2338.76705271873 time 856.984347043901 Dtime 12.5157619798299 focal 7 1
number 8 rposition 1363 time 856.984347043901 Dtime 12.5157619798299 focal 7 1
number 9 rposition 644.220102618193 time 856.984347043901 Dtime 12.5157619798299 focal 7 0
number 10 rposition 0 time 856.984347043901 Dtime 12.5157619798299 focal 7 0
number 11 rposition 0 time 856.984347043901 Dtime 12.5157619798299 focal 7 0
number 12 rposition 0 time 856.984347043901 Dtime 12.5157619798299 focal 7 0
number 13 rposition 0 time 856.984347043901 Dtime 12.5157619798299 focal 7 0
number 14 rposition 0 time 856.984347043901 Dtime 12.5157619798299 focal 7 0
number 15 rposition 0 time 856.984347043901 Dtime 12.5157619798299 focal 7 0
number 16 rposition 0 time 856.984347043901 Dtime 12.5157619798299 focal 7 0
number 17 rposition 0 time 856.984347043901 Dtime 12.5157619798299 focal 7 0
number 18 rposition 0 time 856.984347043901 Dtime 12.5157619798299 focal 7 0
number 19 rposition 0 time 856.984347043901 Dtime 12.5157619798299 focal 7 0
number 20 rposition 0 time 856.984347043901 Dtime 12.5157619798299 focal 7 0
number 21 rposition 0 time 856.984347043901 Dtime 12.5157619798299 focal 7 0
number 22 rposition 0 time 856.984347043901 Dtime 12.5157619798299 focal 7 0
number 23 rposition 0 time 856.984347043901 Dtime 12.5157619798299 focal 7 0
number 24 rposition 0 time 856.984347043901 Dtime 12.5157619798299 focal 7 0
number 25 rposition 0 time 856.984347043901 Dtime 12.5157619798299 focal 7 0
number 26 rposition 0 time 856.984347043901 Dtime 12.5157619798299 focal 7 0
number 27 rposition 0 time 856.984347043901 Dtime 12.5157619798299 focal 7 0
number 28 rposition 0 time 856.984347043901 Dtime 12.5157619798299 focal 7 0
number 29 rposition 0 time 856.984347043901 Dtime 12.5157619798299 focal 7 0
number 30 rposition 0 time 856.984347043901 Dtime 12.5157619798299 focal 7 0
number 31 rposition 0 time 856.984347043901 Dtime 12.5157619798299 focal 7 0
number 32 rposition 0 time 856.984347043901 Dtime 12.5157619798299 focal 7 0
number 33 rposition 0 time 856.984347043901 Dtime 12.5157619798299 focal 7 0
number 34 rposition 0 time 856.984347043901 Dtime 12.5157619798299 focal 7 0
number 35 rposition 0 time 856.984347043901 Dtime 12.5157619798299 focal 7 0
number 36 rposition 0 time 856.984347043901 Dtime 12.5157619798299 focal 7 0
number 1 rposition 7041.32370327018 time 859.391311983399 Dtime 2.40696493949774 focal 4 5
number 2 rposition 6363.85466298885 time 859.391311983399 Dtime 2.40696493949774 focal 4 4
number 3 rposition 5581 time 859.391311983399 Dtime 2.40696493949774 focal 4 4
number 4 rposition 4799.52791583746 time 859.391311983399 Dtime 2.40696493949774 focal 4 3
number 5 rposition 4183.73287657918 time 859.391311983399 Dtime 2.40696493949774 focal 4 2
number 6 rposition 3102.18996594399 time 859.391311983399 Dtime 2.40696493949774 focal 4 2
number 7 rposition 2365.04809388264 time 859.391311983399 Dtime 2.40696493949774 focal 4 1
number 8 rposition 1366.47608813198 time 859.391311983399 Dtime 2.40696493949774 focal 4 1
number 9 rposition 674.153220285074 time 859.391311983399 Dtime 2.40696493949774 focal 4 0
number 10 rposition 0 time 859.391311983399 Dtime 2.40696493949774 focal 4 0
number 11 rposition 0 time 859.391311983399 Dtime 2.40696493949774 focal 4 0
number 12 rposition 0 time 859.391311983399 Dtime 2.40696493949774 focal 4 0
number 13 rposition 0 time 859.391311983399 Dtime 2.40696493949774 focal 4 0
number 14 rposition 0 time 859.391311983399 Dtime 2.40696493949774 focal 4 0
number 15 rposition 0 time 859.391311983399 Dtime 2.40696493949774 focal 4 0
number 16 rposition 0 time 859.391311983399 Dtime 2.40696493949774 focal 4 0
number 17 rposition 0 time 859.391311983399 Dtime 2.40696493949774 focal 4 0
number 18 rposition 0 time 859.391311983399 Dtime 2.40696493949774 focal 4 0
number 19 rposition 0 time 859.391311983399 Dtime 2.40696493949774 focal 4 0
number 20 rposition 0 time 859.391311983399 Dtime 2.40696493949774 focal 4 0
number 21 rposition 0 time 859.391311983399 Dtime 2.40696493949774 focal 4 0
number 22 rposition 0 time 859.391311983399 Dtime 2.40696493949774 focal 4 0
number 23 rposition 0 time 859.391311983399 Dtime 2.40696493949774 focal 4 0
number 24 rposition 0 time 859.391311983399 Dtime 2.40696493949774 focal 4 0
number 25 rposition 0 time 859.391311983399 Dtime 2.40696493949774 focal 4 0
number 26 rposition 0 time 859.391311983399 Dtime 2.40696493949774 focal 4 0
number 27 rposition 0 time 859.391311983399 Dtime 2.40696493949774 focal 4 0
number 28 rposition 0 time 859.391311983399 Dtime 2.40696493949774 focal 4 0
number 29 rposition 0 time 859.391311983399 Dtime 2.40696493949774 focal 4 0
number 30 rposition 0 time 859.391311983399 Dtime 2.40696493949774 focal 4 0
number 31 rposition 0 time 859.391311983399 Dtime 2.40696493949774 focal 4 0
number 32 rposition 0 time 859.391311983399 Dtime 2.40696493949774 focal 4 0
number 33 rposition 0 time 859.391311983399 Dtime 2.40696493949774 focal 4 0
number 34 rposition 0 time 859.391311983399 Dtime 2.40696493949774 focal 4 0
number 35 rposition 0 time 859.391311983399 Dtime 2.40696493949774 focal 4 0
number 36 rposition 0 time 859.391311983399 Dtime 2.40696493949774 focal 4 0
number 1 rposition 7054.40808929891 time 860.704573633905 Dtime 1.31326165050573 focal 1 5
number 2 rposition 6375.33805749043 time 860.704573633905 Dtime 1.31326165050573 focal 1 4
number 3 rposition 5581 time 860.704573633905 Dtime 1.31326165050573 focal 1 4
number 4 rposition 4813.2703026737 time 860.704573633905 Dtime 1.31326165050573 focal 1 3
number 5 rposition 4194.89085313983 time 860.704573633905 Dtime 1.31326165050573 focal 1 2
number 6 rposition 3116.5089172538 time 860.704573633905 Dtime 1.31326165050573 focal 1 2
number 7 rposition 2379.38726556294 time 860.704573633905 Dtime 1.31326165050573 focal 1 1
number 8 rposition 1371.30405152858 time 860.704573633905 Dtime 1.31326165050573 focal 1 1
number 9 rposition 690.484997647894 time 860.704573633905 Dtime 1.31326165050573 focal 1 0
number 10 rposition 0 time 860.704573633905 Dtime 1.31326165050573 focal 1 0
number 11 rposition 0 time 860.704573633905 Dtime 1.31326165050573 focal 1 0
number 12 rposition 0 time 860.704573633905 Dtime 1.31326165050573 focal 1 0
number 13 rposition 0 time 860.704573633905 Dtime 1.31326165050573 focal 1 0
number 14 rposition 0 time 860.704573633905 Dtime 1.31326165050573 focal 1 0
number 15 rposition 0 time 860.704573633905 Dtime 1.31326165050573 focal 1 0
number 16 rposition 0 time 860.704573633905 Dtime 1.31326165050573 focal 1 0
number 17 rposition 0 time 860.704573633905 Dtime 1.31326165050573 focal 1 0
number 18 rposition 0 time 860.704573633905 Dtime 1.31326165050573 focal 1 0
number 19 rposition 0 time 860.704573633905 Dtime 1.31326165050573 focal 1 0
number 20 rposition 0 time 860.704573633905 Dtime 1.31326165050573 focal 1 0
number 21 rposition 0 time 860.704573633905 Dtime 1.31326165050573 focal 1 0
number 22 rposition 0 time 860.704573633905 Dtime 1.31326165050573 focal 1 0
number 23 rposition 0 time 860.704573633905 Dtime 1.31326165050573 focal 1 0
number 24 rposition 0 time 860.704573633905 Dtime 1.31326165050573 focal 1 0
number 25 rposition 0 time 860.704573633905 Dtime 1.31326165050573 focal 1 0
number 26 rposition 0 time 860.704573633905 Dtime 1.31326165050573 focal 1 0
number 27 rposition 0 time 860.704573633905 Dtime 1.31326165050573 focal 1 0
number 28 rposition 0 time 860.704573633905 Dtime 1.31326165050573 focal 1 0
number 29 rposition 0 time 860.704573633905 Dtime 1.31326165050573 focal 1 0
number 30 rposition 0 time 860.704573633905 Dtime 1.31326165050573 focal 1 0
number 31 rposition 0 time 860.704573633905 Dtime 1.31326165050573 focal 1 0
number 32 rposition 0 time 860.704573633905 Dtime 1.31326165050573 focal 1 0
number 33 rposition 0 time 860.704573633905 Dtime 1.31326165050573 focal 1 0
number 34 rposition 0 time 860.704573633905 Dtime 1.31326165050573 focal 1 0
number 35 rposition 0 time 860.704573633905 Dtime 1.31326165050573 focal 1 0
number 36 rposition 0 time 860.704573633905 Dtime 1.31326165050573 focal 1 0
number 1 rposition 7113.89772715781 time 866.675465950213 Dtime 5.97089231630832 focal 7 5
number 2 rposition 6423.62793472482 time 866.675465950213 Dtime 5.97089231630832 focal 7 4
number 3 rposition 5581 time 866.675465950213 Dtime 5.97089231630832 focal 7 4
number 4 rposition 4875.75161546968 time 866.675465950213 Dtime 5.97089231630832 focal 7 3
number 5 rposition 4245.62185292644 time 866.675465950213 Dtime 5.97089231630832 focal 7 2
number 6 rposition 3181.61164550328 time 866.675465950213 Dtime 5.97089231630832 focal 7 2
number 7 rposition 2444.58192800905 time 866.675465950213 Dtime 5.97089231630832 focal 7 1
number 8 rposition 1419.35067139376 time 866.675465950213 Dtime 5.97089231630832 focal 7 1
number 9 rposition 764.73926672654 time 866.675465950213 Dtime 5.97089231630832 focal 7 0
number 10 rposition 0 time 866.675465950213 Dtime 5.97089231630832 focal 7 0
number 11 rposition 0 time 866.675465950213 Dtime 5.97089231630832 focal 7 0
number 12 rposition 0 time 866.675465950213 Dtime 5.97089231630832 focal 7 0
number 13 rposition 0 time 866.675465950213 Dtime 5.97089231630832 focal 7 0
number 14 rposition 0 time 866.675465950213 Dtime 5.97089231630832 focal 7 0
number 15 rposition 0 time 866.675465950213 Dtime 5.97089231630832 focal 7 0
number 16 rposition 0 time 866.675465950213 Dtime 5.97089231630832 focal 7 0
number 17 rposition 0 time 866.675465950213 Dtime 5.97089231630832 focal 7 0
number 18 rposition 0 time 866.675465950213 Dtime 5.97089231630832 focal 7 0
number 19 rposition 0 time 866.675465950213 Dtime 5.97089231630832 focal 7 0
number 20 rposition 0 time 866.675465950213 Dtime 5.97089231630832 focal 7 0
number 21 rposition 0 time 866.675465950213 Dtime 5.97089231630832 focal 7 0
number 22 rposition 0 time 866.675465950213 Dtime 5.97089231630832 focal 7 0
number 23 rposition 0 time 866.675465950213 Dtime 5.97089231630832 focal 7 0
number 24 rposition 0 time 866.675465950213 Dtime 5.97089231630832 focal 7 0
number 25 rposition 0 time 866.675465950213 Dtime 5.97089231630832 focal 7 0
number 26 rposition 0 time 866.675465950213 Dtime 5.97089231630832 focal 7 0
number 27 rposition 0 time 866.675465950213 Dtime 5.97089231630832 focal 7 0
number 28 rposition 0 time 866.675465950213 Dtime 5.97089231630832 focal 7 0
number 29 rposition 0 time 866.675465950213 Dtime 5.97089231630832 focal 7 0
number 30 rposition 0 time 866.675465950213 Dtime 5.97089231630832 focal 7 0
number 31 rposition 0 time 866.675465950213 Dtime 5.97089231630832 focal 7 0
number 32 rposition 0 time 866.675465950213 Dtime 5.97089231630832 focal 7 0
number 33 rposition 0 time 866.675465950213 Dtime 5.97089231630832 focal 7 0
number 34 rposition 0 time 866.675465950213 Dtime 5.97089231630832 focal 7 0
number 35 rposition 0 time 866.675465950213 Dtime 5.97089231630832 focal 7 0
number 36 rposition 0 time 866.675465950213 Dtime 5.97089231630832 focal 7 0
number 1 rposition 7158.93009826488 time 871.195302484873 Dtime 4.51983653466007 focal 1 5
number 2 rposition 6449.96786776177 time 871.195302484873 Dtime 4.51983653466007 focal 1 4
number 3 rposition 5581 time 871.195302484873 Dtime 4.51983653466007 focal 1 4
number 4 rposition 4923.04861989522 time 871.195302484873 Dtime 4.51983653466007 focal 1 3
number 5 rposition 4273.80966301636 time 871.195302484873 Dtime 4.51983653466007 focal 1 2
number 6 rposition 3230.89300481441 time 871.195302484873 Dtime 4.51983653466007 focal 1 2
number 7 rposition 2493.93287952159 time 871.195302484873 Dtime 4.51983653466007 focal 1 1
number 8 rposition 1471.91339934714 time 871.195302484873 Dtime 4.51983653466007 focal 1 1
number 9 rposition 820.948144806534 time 871.195302484873 Dtime 4.51983653466007 focal 1 0
number 10 rposition 0 time 871.195302484873 Dtime 4.51983653466007 focal 1 0
number 11 rposition 0 time 871.195302484873 Dtime 4.51983653466007 focal 1 0
number 12 rposition 0 time 871.195302484873 Dtime 4.51983653466007 focal 1 0
number 13 rposition 0 time 871.195302484873 Dtime 4.51983653466007 focal 1 0
number 14 rposition 0 time 871.195302484873 Dtime 4.51983653466007 focal 1 0
number 15 rposition 0 time 871.195302484873 Dtime 4.51983653466007 focal 1 0
number 16 rposition 0 time 871.195302484873 Dtime 4.51983653466007 focal 1 0
number 17 rposition 0 time 871.195302484873 Dtime 4.51983653466007 focal 1 0
number 18 rposition 0 time 871.195302484873 Dtime 4.51983653466007 focal 1 0
number 19 rposition 0 time 871.195302484873 Dtime 4.51983653466007 focal 1 0
number 20 rposition 0 time 871.195302484873 Dtime 4.51983653466007 focal 1 0
number 21 rposition 0 time 871.195302484873 Dtime 4.51983653466007 focal 1 0
number 22 rposition 0 time 871.195302484873 Dtime 4.51983653466007 focal 1 0
number 23 rposition 0 time 871.195302484873 Dtime 4.51983653466007 focal 1 0
number 24 rposition 0 time 871.195302484873 Dtime 4.51983653466007 focal 1 0
number 25 rposition 0 time 871.195302484873 Dtime 4.51983653466007 focal 1 0
number 26 rposition 0 time 871.195302484873 Dtime 4.51983653466007 focal 1 0
number 27 rposition 0 time 871.195302484873 Dtime 4.51983653466007 focal 1 0
number 28 rposition 0 time 871.195302484873 Dtime 4.51983653466007 focal 1 0
number 29 rposition 0 time 871.195302484873 Dtime 4.51983653466007 focal 1 0
number 30 rposition 0 time 871.195302484873 Dtime 4.51983653466007 focal 1 0
number 31 rposition 0 time 871.195302484873 Dtime 4.51983653466007 focal 1 0
number 32 rposition 0 time 871.195302484873 Dtime 4.51983653466007 focal 1 0
number 33 rposition 0 time 871.195302484873 Dtime 4.51983653466007 focal 1 0
number 34 rposition 0 time 871.195302484873 Dtime 4.51983653466007 focal 1 0
number 35 rposition 0 time 871.195302484873 Dtime 4.51983653466007 focal 1 0
number 36 rposition 0 time 871.195302484873 Dtime 4.51983653466007 focal 1 0
number 1 rposition 7177.01109251705 time 873.0100667621 Dtime 1.8147642772272 focal 4 5
number 2 rposition 6456.4424227837 time 873.0100667621 Dtime 1.8147642772272 focal 4 4
number 3 rposition 5581 time 873.0100667621 Dtime 1.8147642772272 focal 4 4
number 4 rposition 4942.0388894311 time 873.0100667621 Dtime 1.8147642772272 focal 4 3
number 5 rposition 4279.37947638859 time 873.0100667621 Dtime 1.8147642772272 focal 4 2
number 6 rposition 3250.68001474834 time 873.0100667621 Dtime 1.8147642772272 focal 4 2
number 7 rposition 2512.10114680188 time 873.0100667621 Dtime 1.8147642772272 focal 4 1
number 8 rposition 1493.01791502419 time 873.0100667621 Dtime 1.8147642772272 focal 4 1
number 9 rposition 843.516630020626 time 873.0100667621 Dtime 1.8147642772272 focal 4 0
number 10 rposition 0 time 873.0100667621 Dtime 1.8147642772272 focal 4 0
number 11 rposition 0 time 873.0100667621 Dtime 1.8147642772272 focal 4 0
number 12 rposition 0 time 873.0100667621 Dtime 1.8147642772272 focal 4 0
number 13 rposition 0 time 873.0100667621 Dtime 1.8147642772272 focal 4 0
number 14 rposition 0 time 873.0100667621 Dtime 1.8147642772272 focal 4 0
number 15 rposition 0 time 873.0100667621 Dtime 1.8147642772272 focal 4 0
number 16 rposition 0 time 873.0100667621 Dtime 1.8147642772272 focal 4 0
number 17 rposition 0 time 873.0100667621 Dtime 1.8147642772272 focal 4 0
number 18 rposition 0 time 873.0100667621 Dtime 1.8147642772272 focal 4 0
number 19 rposition 0 time 873.0100667621 Dtime 1.8147642772272 focal 4 0
number 20 rposition 0 time 873.0100667621 Dtime 1.8147642772272 focal 4 0
number 21 rposition 0 time 873.0100667621 Dtime 1.8147642772272 focal 4 0
number 22 rposition 0 time 873.0100667621 Dtime 1.8147642772272 focal 4 0
number 23 rposition 0 time 873.0100667621 Dtime 1.8147642772272 focal 4 0
number 24 rposition 0 time 873.0100667621 Dtime 1.8147642772272 focal 4 0
number 25 rposition 0 time 873.0100667621 Dtime 1.8147642772272 focal 4 0
number 26 rposition 0 time 873.0100667621 Dtime 1.8147642772272 focal 4 0
number 27 rposition 0 time 873.0100667621 Dtime 1.8147642772272 focal 4 0
number 28 rposition 0 time 873.0100667621 Dtime 1.8147642772272 focal 4 0
number 29 rposition 0 time 873.0100667621 Dtime 1.8147642772272 focal 4 0
number 30 rposition 0 time 873.0100667621 Dtime 1.8147642772272 focal 4 0
number 31 rposition 0 time 873.0100667621 Dtime 1.8147642772272 focal 4 0
number 32 rposition 0 time 873.0100667621 Dtime 1.8147642772272 focal 4 0
number 33 rposition 0 time 873.0100667621 Dtime 1.8147642772272 focal 4 0
number 34 rposition 0 time 873.0100667621 Dtime 1.8147642772272 focal 4 0
number 35 rposition 0 time 873.0100667621 Dtime 1.8147642772272 focal 4 0
number 36 rposition 0 time 873.0100667621 Dtime 1.8147642772272 focal 4 0
number 1 rposition 7188.84246574482 time 874.197565258303 Dtime 1.18749849620244 focal 1 5
number 2 rposition 6459.97399825021 time 874.197565258303 Dtime 1.18749849620244 focal 1 4
number 3 rposition 5581 time 874.197565258303 Dtime 1.18749849620244 focal 1 4
number 4 rposition 4954.46525069428 time 874.197565258303 Dtime 1.18749849620244 focal 1 3
number 5 rposition 4281.24151549673 time 874.197565258303 Dtime 1.18749849620244 focal 1 3
number 6 rposition 3263.62772637994 time 874.197565258303 Dtime 1.18749849620244 focal 1 2
number 7 rposition 2522.91211257078 time 874.197565258303 Dtime 1.18749849620244 focal 1 1
number 8 rposition 1506.8277419775 time 874.197565258303 Dtime 1.18749849620244 focal 1 1
number 9 rposition 858.28441148382 time 874.197565258303 Dtime 1.18749849620244 focal 1 0
number 10 rposition 0 time 874.197565258303 Dtime 1.18749849620244 focal 1 0
number 11 rposition 0 time 874.197565258303 Dtime 1.18749849620244 focal 1 0
number 12 rposition 0 time 874.197565258303 Dtime 1.18749849620244 focal 1 0
number 13 rposition 0 time 874.197565258303 Dtime 1.18749849620244 focal 1 0
number 14 rposition 0 time 874.197565258303 Dtime 1.18749849620244 focal 1 0
number 15 rposition 0 time 874.197565258303 Dtime 1.18749849620244 focal 1 0
number 16 rposition 0 time 874.197565258303 Dtime 1.18749849620244 focal 1 0
number 17 rposition 0 time 874.197565258303 Dtime 1.18749849620244 focal 1 0
number 18 rposition 0 time 874.197565258303 Dtime 1.18749849620244 focal 1 0
number 19 rposition 0 time 874.197565258303 Dtime 1.18749849620244 focal 1 0
number 20 rposition 0 time 874.197565258303 Dtime 1.18749849620244 focal 1 0
number 21 rposition 0 time 874.197565258303 Dtime 1.18749849620244 focal 1 0
number 22 rposition 0 time 874.197565258303 Dtime 1.18749849620244 focal 1 0
number 23 rposition 0 time 874.197565258303 Dtime 1.18749849620244 focal 1 0
number 24 rposition 0 time 874.197565258303 Dtime 1.18749849620244 focal 1 0
number 25 rposition 0 time 874.197565258303 Dtime 1.18749849620244 focal 1 0
number 26 rposition 0 time 874.197565258303 Dtime 1.18749849620244 focal 1 0
number 27 rposition 0 time 874.197565258303 Dtime 1.18749849620244 focal 1 0
number 28 rposition 0 time 874.197565258303 Dtime 1.18749849620244 focal 1 0
number 29 rposition 0 time 874.197565258303 Dtime 1.18749849620244 focal 1 0
number 30 rposition 0 time 874.197565258303 Dtime 1.18749849620244 focal 1 0
number 31 rposition 0 time 874.197565258303 Dtime 1.18749849620244 focal 1 0
number 32 rposition 0 time 874.197565258303 Dtime 1.18749849620244 focal 1 0
number 33 rposition 0 time 874.197565258303 Dtime 1.18749849620244 focal 1 0
number 34 rposition 0 time 874.197565258303 Dtime 1.18749849620244 focal 1 0
number 35 rposition 0 time 874.197565258303 Dtime 1.18749849620244 focal 1 0
number 36 rposition 0 time 874.197565258303 Dtime 1.18749849620244 focal 1 0
number 1 rposition 7191.5427104057 time 874.468585064071 Dtime 0.271019805768674 focal 2 5
number 2 rposition 6460.61908306247 time 874.468585064071 Dtime 0.271019805768674 focal 2 4
number 3 rposition 5581 time 874.468585064071 Dtime 0.271019805768674 focal 2 4
number 4 rposition 4957.30128798336 time 874.468585064071 Dtime 0.271019805768674 focal 2 3
number 5 rposition 4281.24151549673 time 874.468585064071 Dtime 0.271019805768674 focal 2 3
number 6 rposition 3266.58275015704 time 874.468585064071 Dtime 0.271019805768674 focal 2 2
number 7 rposition 2525.34274632703 time 874.468585064071 Dtime 0.271019805768674 focal 2 1
number 8 rposition 1509.97952417391 time 874.468585064071 Dtime 0.271019805768674 focal 2 1
number 9 rposition 861.654825237259 time 874.468585064071 Dtime 0.271019805768674 focal 2 0
number 10 rposition 0 time 874.468585064071 Dtime 0.271019805768674 focal 2 0
number 11 rposition 0 time 874.468585064071 Dtime 0.271019805768674 focal 2 0
number 12 rposition 0 time 874.468585064071 Dtime 0.271019805768674 focal 2 0
number 13 rposition 0 time 874.468585064071 Dtime 0.271019805768674 focal 2 0
number 14 rposition 0 time 874.468585064071 Dtime 0.271019805768674 focal 2 0
number 15 rposition 0 time 874.468585064071 Dtime 0.271019805768674 focal 2 0
number 16 rposition 0 time 874.468585064071 Dtime 0.271019805768674 focal 2 0
number 17 rposition 0 time 874.468585064071 Dtime 0.271019805768674 focal 2 0
number 18 rposition 0 time 874.468585064071 Dtime 0.271019805768674 focal 2 0
number 19 rposition 0 time 874.468585064071 Dtime 0.271019805768674 focal 2 0
number 20 rposition 0 time 874.468585064071 Dtime 0.271019805768674 focal 2 0
number 21 rposition 0 time 874.468585064071 Dtime 0.271019805768674 focal 2 0
number 22 rposition 0 time 874.468585064071 Dtime 0.271019805768674 focal 2 0
number 23 rposition 0 time 874.468585064071 Dtime 0.271019805768674 focal 2 0
number 24 rposition 0 time 874.468585064071 Dtime 0.271019805768674 focal 2 0
number 25 rposition 0 time 874.468585064071 Dtime 0.271019805768674 focal 2 0
number 26 rposition 0 time 874.468585064071 Dtime 0.271019805768674 focal 2 0
number 27 rposition 0 time 874.468585064071 Dtime 0.271019805768674 focal 2 0
number 28 rposition 0 time 874.468585064071 Dtime 0.271019805768674 focal 2 0
number 29 rposition 0 time 874.468585064071 Dtime 0.271019805768674 focal 2 0
number 30 rposition 0 time 874.468585064071 Dtime 0.271019805768674 focal 2 0
number 31 rposition 0 time 874.468585064071 Dtime 0.271019805768674 focal 2 0
number 32 rposition 0 time 874.468585064071 Dtime 0.271019805768674 focal 2 0
number 33 rposition 0 time 874.468585064071 Dtime 0.271019805768674 focal 2 0
number 34 rposition 0 time 874.468585064071 Dtime 0.271019805768674 focal 2 0
number 35 rposition 0 time 874.468585064071 Dtime 0.271019805768674 focal 2 0
number 36 rposition 0 time 874.468585064071 Dtime 0.271019805768674 focal 2 0
number 1 rposition 7206.22476380965 time 875.942202369748 Dtime 1.47361730567641 focal 6 5
number 2 rposition 6463.04083186217 time 875.942202369748 Dtime 1.47361730567641 focal 6 5
number 3 rposition 5582.30292877815 time 875.942202369748 Dtime 1.47361730567641 focal 6 4
number 4 rposition 4972.72168730392 time 875.942202369748 Dtime 1.47361730567641 focal 6 3
number 5 rposition 4281.24151549673 time 875.942202369748 Dtime 1.47361730567641 focal 6 3
number 6 rposition 3282.65011528656 time 875.942202369748 Dtime 1.47361730567641 focal 6 2
number 7 rposition 2537.27337933053 time 875.942202369748 Dtime 1.47361730567641 focal 6 1
number 8 rposition 1527.11672481196 time 875.942202369748 Dtime 1.47361730567641 focal 6 1
number 9 rposition 879.98079230181 time 875.942202369748 Dtime 1.47361730567641 focal 6 0
number 10 rposition 0 time 875.942202369748 Dtime 1.47361730567641 focal 6 0
number 11 rposition 0 time 875.942202369748 Dtime 1.47361730567641 focal 6 0
number 12 rposition 0 time 875.942202369748 Dtime 1.47361730567641 focal 6 0
number 13 rposition 0 time 875.942202369748 Dtime 1.47361730567641 focal 6 0
number 14 rposition 0 time 875.942202369748 Dtime 1.47361730567641 focal 6 0
number 15 rposition 0 time 875.942202369748 Dtime 1.47361730567641 focal 6 0
number 16 rposition 0 time 875.942202369748 Dtime 1.47361730567641 focal 6 0
number 17 rposition 0 time 875.942202369748 Dtime 1.47361730567641 focal 6 0
number 18 rposition 0 time 875.942202369748 Dtime 1.47361730567641 focal 6 0
number 19 rposition 0 time 875.942202369748 Dtime 1.47361730567641 focal 6 0
number 20 rposition 0 time 875.942202369748 Dtime 1.47361730567641 focal 6 0
number 21 rposition 0 time 875.942202369748 Dtime 1.47361730567641 focal 6 0
number 22 rposition 0 time 875.942202369748 Dtime 1.47361730567641 focal 6 0
number 23 rposition 0 time 875.942202369748 Dtime 1.47361730567641 focal 6 0
number 24 rposition 0 time 875.942202369748 Dtime 1.47361730567641 focal 6 0
number 25 rposition 0 time 875.942202369748 Dtime 1.47361730567641 focal 6 0
number 26 rposition 0 time 875.942202369748 Dtime 1.47361730567641 focal 6 0
number 27 rposition 0 time 875.942202369748 Dtime 1.47361730567641 focal 6 0
number 28 rposition 0 time 875.942202369748 Dtime 1.47361730567641 focal 6 0
number 29 rposition 0 time 875.942202369748 Dtime 1.47361730567641 focal 6 0
number 30 rposition 0 time 875.942202369748 Dtime 1.47361730567641 focal 6 0
number 31 rposition 0 time 875.942202369748 Dtime 1.47361730567641 focal 6 0
number 32 rposition 0 time 875.942202369748 Dtime 1.47361730567641 focal 6 0
number 33 rposition 0 time 875.942202369748 Dtime 1.47361730567641 focal 6 0
number 34 rposition 0 time 875.942202369748 Dtime 1.47361730567641 focal 6 0
number 35 rposition 0 time 875.942202369748 Dtime 1.47361730567641 focal 6 0
number 36 rposition 0 time 875.942202369748 Dtime 1.47361730567641 focal 6 0
number 1 rposition 7269.59507990269 time 882.302592969862 Dtime 6.36039060011427 focal 2 5
number 2 rposition 6463.04083186217 time 882.302592969862 Dtime 6.36039060011427 focal 2 5
number 3 rposition 5617.8230079208 time 882.302592969862 Dtime 6.36039060011427 focal 2 4
number 4 rposition 5039.27883379691 time 882.302592969862 Dtime 6.36039060011427 focal 2 3
number 5 rposition 4281.24151549673 time 882.302592969862 Dtime 6.36039060011427 focal 2 3
number 6 rposition 3351.99967961697 time 882.302592969862 Dtime 6.36039060011427 focal 2 2
number 7 rposition 2584.08169185209 time 882.302592969862 Dtime 6.36039060011427 focal 2 1
number 8 rposition 1601.08388672751 time 882.302592969862 Dtime 6.36039060011427 focal 2 1
number 9 rposition 959.078878491745 time 882.302592969862 Dtime 6.36039060011427 focal 2 0
number 10 rposition 0 time 882.302592969862 Dtime 6.36039060011427 focal 2 0
number 11 rposition 0 time 882.302592969862 Dtime 6.36039060011427 focal 2 0
number 12 rposition 0 time 882.302592969862 Dtime 6.36039060011427 focal 2 0
number 13 rposition 0 time 882.302592969862 Dtime 6.36039060011427 focal 2 0
number 14 rposition 0 time 882.302592969862 Dtime 6.36039060011427 focal 2 0
number 15 rposition 0 time 882.302592969862 Dtime 6.36039060011427 focal 2 0
number 16 rposition 0 time 882.302592969862 Dtime 6.36039060011427 focal 2 0
number 17 rposition 0 time 882.302592969862 Dtime 6.36039060011427 focal 2 0
number 18 rposition 0 time 882.302592969862 Dtime 6.36039060011427 focal 2 0
number 19 rposition 0 time 882.302592969862 Dtime 6.36039060011427 focal 2 0
number 20 rposition 0 time 882.302592969862 Dtime 6.36039060011427 focal 2 0
number 21 rposition 0 time 882.302592969862 Dtime 6.36039060011427 focal 2 0
number 22 rposition 0 time 882.302592969862 Dtime 6.36039060011427 focal 2 0
number 23 rposition 0 time 882.302592969862 Dtime 6.36039060011427 focal 2 0
number 24 rposition 0 time 882.302592969862 Dtime 6.36039060011427 focal 2 0
number 25 rposition 0 time 882.302592969862 Dtime 6.36039060011427 focal 2 0
number 26 rposition 0 time 882.302592969862 Dtime 6.36039060011427 focal 2 0
number 27 rposition 0 time 882.302592969862 Dtime 6.36039060011427 focal 2 0
number 28 rposition 0 time 882.302592969862 Dtime 6.36039060011427 focal 2 0
number 29 rposition 0 time 882.302592969862 Dtime 6.36039060011427 focal 2 0
number 30 rposition 0 time 882.302592969862 Dtime 6.36039060011427 focal 2 0
number 31 rposition 0 time 882.302592969862 Dtime 6.36039060011427 focal 2 0
number 32 rposition 0 time 882.302592969862 Dtime 6.36039060011427 focal 2 0
number 33 rposition 0 time 882.302592969862 Dtime 6.36039060011427 focal 2 0
number 34 rposition 0 time 882.302592969862 Dtime 6.36039060011427 focal 2 0
number 35 rposition 0 time 882.302592969862 Dtime 6.36039060011427 focal 2 0
number 36 rposition 0 time 882.302592969862 Dtime 6.36039060011427 focal 2 0
number 1 rposition 7301.4714840019 time 885.501983370574 Dtime 3.19939040071143 focal 0 5
number 2 rposition 6463.04083186217 time 885.501983370574 Dtime 3.19939040071143 focal 0 5
number 3 rposition 5647.89986755226 time 885.501983370574 Dtime 3.19939040071143 focal 0 4
number 4 rposition 5072.75827067058 time 885.501983370574 Dtime 3.19939040071143 focal 0 3
number 5 rposition 4281.24151549673 time 885.501983370574 Dtime 3.19939040071143 focal 0 3
number 6 rposition 3386.88375268133 time 885.501983370574 Dtime 3.19939040071143 focal 0 2
number 7 rposition 2602.50906202415 time 885.501983370574 Dtime 3.19939040071143 focal 0 1
number 8 rposition 1638.29069408872 time 885.501983370574 Dtime 3.19939040071143 focal 0 1
number 9 rposition 998.866632669323 time 885.501983370574 Dtime 3.19939040071143 focal 0 0
number 10 rposition 0 time 885.501983370574 Dtime 3.19939040071143 focal 0 0
number 11 rposition 0 time 885.501983370574 Dtime 3.19939040071143 focal 0 0
number 12 rposition 0 time 885.501983370574 Dtime 3.19939040071143 focal 0 0
number 13 rposition 0 time 885.501983370574 Dtime 3.19939040071143 focal 0 0
number 14 rposition 0 time 885.501983370574 Dtime 3.19939040071143 focal 0 0
number 15 rposition 0 time 885.501983370574 Dtime 3.19939040071143 focal 0 0
number 16 rposition 0 time 885.501983370574 Dtime 3.19939040071143 focal 0 0
number 17 rposition 0 time 885.501983370574 Dtime 3.19939040071143 focal 0 0
number 18 rposition 0 time 885.501983370574 Dtime 3.19939040071143 focal 0 0
number 19 rposition 0 time 885.501983370574 Dtime 3.19939040071143 focal 0 0
number 20 rposition 0 time 885.501983370574 Dtime 3.19939040071143 focal 0 0
number 21 rposition 0 time 885.501983370574 Dtime 3.19939040071143 focal 0 0
number 22 rposition 0 time 885.501983370574 Dtime 3.19939040071143 focal 0 0
number 23 rposition 0 time 885.501983370574 Dtime 3.19939040071143 focal 0 0
number 24 rposition 0 time 885.501983370574 Dtime 3.19939040071143 focal 0 0
number 25 rposition 0 time 885.501983370574 Dtime 3.19939040071143 focal 0 0
number 26 rposition 0 time 885.501983370574 Dtime 3.19939040071143 focal 0 0
number 27 rposition 0 time 885.501983370574 Dtime 3.19939040071143 focal 0 0
number 28 rposition 0 time 885.501983370574 Dtime 3.19939040071143 focal 0 0
number 29 rposition 0 time 885.501983370574 Dtime 3.19939040071143 focal 0 0
number 30 rposition 0 time 885.501983370574 Dtime 3.19939040071143 focal 0 0
number 31 rposition 0 time 885.501983370574 Dtime 3.19939040071143 focal 0 0
number 32 rposition 0 time 885.501983370574 Dtime 3.19939040071143 focal 0 0
number 33 rposition 0 time 885.501983370574 Dtime 3.19939040071143 focal 0 0
number 34 rposition 0 time 885.501983370574 Dtime 3.19939040071143 focal 0 0
number 35 rposition 0 time 885.501983370574 Dtime 3.19939040071143 focal 0 0
number 36 rposition 0 time 885.501983370574 Dtime 3.19939040071143 focal 0 0
number 1 rposition 7318.36658278542 time 887.19772096691 Dtime 1.69573759633662 focal 0 5
number 2 rposition 6463.04083186217 time 887.19772096691 Dtime 1.69573759633662 focal 0 5
number 3 rposition 5663.84117363527 time 887.19772096691 Dtime 1.69573759633662 focal 0 4
number 4 rposition 5090.50300722985 time 887.19772096691 Dtime 1.69573759633662 focal 0 3
number 5 rposition 4281.24151549673 time 887.19772096691 Dtime 1.69573759633662 focal 0 3
number 6 rposition 3405.37297306388 time 887.19772096691 Dtime 1.69573759633662 focal 0 2
number 7 rposition 2608.125491442 time 887.19772096691 Dtime 1.69573759633662 focal 0 1
number 8 rposition 1658.01100770472 time 887.19772096691 Dtime 1.69573759633662 focal 0 1
number 9 rposition 1019.95489705172 time 887.19772096691 Dtime 1.69573759633662 focal 0 0
number 10 rposition 0 time 887.19772096691 Dtime 1.69573759633662 focal 0 0
number 11 rposition 0 time 887.19772096691 Dtime 1.69573759633662 focal 0 0
number 12 rposition 0 time 887.19772096691 Dtime 1.69573759633662 focal 0 0
number 13 rposition 0 time 887.19772096691 Dtime 1.69573759633662 focal 0 0
number 14 rposition 0 time 887.19772096691 Dtime 1.69573759633662 focal 0 0
number 15 rposition 0 time 887.19772096691 Dtime 1.69573759633662 focal 0 0
number 16 rposition 0 time 887.19772096691 Dtime 1.69573759633662 focal 0 0
number 17 rposition 0 time 887.19772096691 Dtime 1.69573759633662 focal 0 0
number 18 rposition 0 time 887.19772096691 Dtime 1.69573759633662 focal 0 0
number 19 rposition 0 time 887.19772096691 Dtime 1.69573759633662 focal 0 0
number 20 rposition 0 time 887.19772096691 Dtime 1.69573759633662 focal 0 0
number 21 rposition 0 time 887.19772096691 Dtime 1.69573759633662 focal 0 0
number 22 rposition 0 time 887.19772096691 Dtime 1.69573759633662 focal 0 0
number 23 rposition 0 time 887.19772096691 Dtime 1.69573759633662 focal 0 0
number 24 rposition 0 time 887.19772096691 Dtime 1.69573759633662 focal 0 0
number 25 rposition 0 time 887.19772096691 Dtime 1.69573759633662 focal 0 0
number 26 rposition 0 time 887.19772096691 Dtime 1.69573759633662 focal 0 0
number 27 rposition 0 time 887.19772096691 Dtime 1.69573759633662 focal 0 0
number 28 rposition 0 time 887.19772096691 Dtime 1.69573759633662 focal 0 0
number 29 rposition 0 time 887.19772096691 Dtime 1.69573759633662 focal 0 0
number 30 rposition 0 time 887.19772096691 Dtime 1.69573759633662 focal 0 0
number 31 rposition 0 time 887.19772096691 Dtime 1.69573759633662 focal 0 0
number 32 rposition 0 time 887.19772096691 Dtime 1.69573759633662 focal 0 0
number 33 rposition 0 time 887.19772096691 Dtime 1.69573759633662 focal 0 0
number 34 rposition 0 time 887.19772096691 Dtime 1.69573759633662 focal 0 0
number 35 rposition 0 time 887.19772096691 Dtime 1.69573759633662 focal 0 0
number 36 rposition 0 time 887.19772096691 Dtime 1.69573759633662 focal 0 0
number 1 rposition 7339.8820743925 time 889.661938561108 Dtime 2.46421759419768 focal 6 5
number 2 rposition 6463.04083186217 time 889.661938561108 Dtime 2.46421759419768 focal 6 5
number 3 rposition 5687.00681377271 time 889.661938561108 Dtime 2.46421759419768 focal 6 4
number 4 rposition 5116.28936245852 time 889.661938561108 Dtime 2.46421759419768 focal 6 3
number 5 rposition 4281.24151549673 time 889.661938561108 Dtime 2.46421759419768 focal 6 3
number 6 rposition 3432.24119976837 time 889.661938561108 Dtime 2.46421759419768 focal 6 2
number 7 rposition 2611.16167561778 time 889.661938561108 Dtime 2.46421759419768 focal 6 2
number 8 rposition 1686.6682385644 time 889.661938561108 Dtime 2.46421759419768 focal 6 1
number 9 rposition 1050.60001115102 time 889.661938561108 Dtime 2.46421759419768 focal 6 0
number 10 rposition 0 time 889.661938561108 Dtime 2.46421759419768 focal 6 0
number 11 rposition 0 time 889.661938561108 Dtime 2.46421759419768 focal 6 0
number 12 rposition 0 time 889.661938561108 Dtime 2.46421759419768 focal 6 0
number 13 rposition 0 time 889.661938561108 Dtime 2.46421759419768 focal 6 0
number 14 rposition 0 time 889.661938561108 Dtime 2.46421759419768 focal 6 0
number 15 rposition 0 time 889.661938561108 Dtime 2.46421759419768 focal 6 0
number 16 rposition 0 time 889.661938561108 Dtime 2.46421759419768 focal 6 0
number 17 rposition 0 time 889.661938561108 Dtime 2.46421759419768 focal 6 0
number 18 rposition 0 time 889.661938561108 Dtime 2.46421759419768 focal 6 0
number 19 rposition 0 time 889.661938561108 Dtime 2.46421759419768 focal 6 0
number 20 rposition 0 time 889.661938561108 Dtime 2.46421759419768 focal 6 0
number 21 rposition 0 time 889.661938561108 Dtime 2.46421759419768 focal 6 0
number 22 rposition 0 time 889.661938561108 Dtime 2.46421759419768 focal 6 0
number 23 rposition 0 time 889.661938561108 Dtime 2.46421759419768 focal 6 0
number 24 rposition 0 time 889.661938561108 Dtime 2.46421759419768 focal 6 0
number 25 rposition 0 time 889.661938561108 Dtime 2.46421759419768 focal 6 0
number 26 rposition 0 time 889.661938561108 Dtime 2.46421759419768 focal 6 0
number 27 rposition 0 time 889.661938561108 Dtime 2.46421759419768 focal 6 0
number 28 rposition 0 time 889.661938561108 Dtime 2.46421759419768 focal 6 0
number 29 rposition 0 time 889.661938561108 Dtime 2.46421759419768 focal 6 0
number 30 rposition 0 time 889.661938561108 Dtime 2.46421759419768 focal 6 0
number 31 rposition 0 time 889.661938561108 Dtime 2.46421759419768 focal 6 0
number 32 rposition 0 time 889.661938561108 Dtime 2.46421759419768 focal 6 0
number 33 rposition 0 time 889.661938561108 Dtime 2.46421759419768 focal 6 0
number 34 rposition 0 time 889.661938561108 Dtime 2.46421759419768 focal 6 0
number 35 rposition 0 time 889.661938561108 Dtime 2.46421759419768 focal 6 0
number 36 rposition 0 time 889.661938561108 Dtime 2.46421759419768 focal 6 0
number 1 rposition 7368 time 897.160995249452 Dtime 7.49905668834382 focal 0 6
number 2 rposition 6463.04083186217 time 897.160995249452 Dtime 7.49905668834382 focal 0 5
number 3 rposition 5757.50401703166 time 897.160995249452 Dtime 7.49905668834382 focal 0 4
number 4 rposition 5194.76187239468 time 897.160995249452 Dtime 7.49905668834382 focal 0 3
number 5 rposition 4281.24151549673 time 897.160995249452 Dtime 7.49905668834382 focal 0 3
number 6 rposition 3514.0060388989 time 897.160995249452 Dtime 7.49905668834382 focal 0 2
number 7 rposition 2611.16167561778 time 897.160995249452 Dtime 7.49905668834382 focal 0 2
number 8 rposition 1773.87733862669 time 897.160995249452 Dtime 7.49905668834382 focal 0 1
number 9 rposition 1143.85859691573 time 897.160995249452 Dtime 7.49905668834382 focal 0 0
number 10 rposition 0 time 897.160995249452 Dtime 7.49905668834382 focal 0 0
number 11 rposition 0 time 897.160995249452 Dtime 7.49905668834382 focal 0 0
number 12 rposition 0 time 897.160995249452 Dtime 7.49905668834382 focal 0 0
number 13 rposition 0 time 897.160995249452 Dtime 7.49905668834382 focal 0 0
number 14 rposition 0 time 897.160995249452 Dtime 7.49905668834382 focal 0 0
number 15 rposition 0 time 897.160995249452 Dtime 7.49905668834382 focal 0 0
number 16 rposition 0 time 897.160995249452 Dtime 7.49905668834382 focal 0 0
number 17 rposition 0 time 897.160995249452 Dtime 7.49905668834382 focal 0 0
number 18 rposition 0 time 897.160995249452 Dtime 7.49905668834382 focal 0 0
number 19 rposition 0 time 897.160995249452 Dtime 7.49905668834382 focal 0 0
number 20 rposition 0 time 897.160995249452 Dtime 7.49905668834382 focal 0 0
number 21 rposition 0 time 897.160995249452 Dtime 7.49905668834382 focal 0 0
number 22 rposition 0 time 897.160995249452 Dtime 7.49905668834382 focal 0 0
number 23 rposition 0 time 897.160995249452 Dtime 7.49905668834382 focal 0 0
number 24 rposition 0 time 897.160995249452 Dtime 7.49905668834382 focal 0 0
number 25 rposition 0 time 897.160995249452 Dtime 7.49905668834382 focal 0 0
number 26 rposition 0 time 897.160995249452 Dtime 7.49905668834382 focal 0 0
number 27 rposition 0 time 897.160995249452 Dtime 7.49905668834382 focal 0 0
number 28 rposition 0 time 897.160995249452 Dtime 7.49905668834382 focal 0 0
number 29 rposition 0 time 897.160995249452 Dtime 7.49905668834382 focal 0 0
number 30 rposition 0 time 897.160995249452 Dtime 7.49905668834382 focal 0 0
number 31 rposition 0 time 897.160995249452 Dtime 7.49905668834382 focal 0 0
number 32 rposition 0 time 897.160995249452 Dtime 7.49905668834382 focal 0 0
number 33 rposition 0 time 897.160995249452 Dtime 7.49905668834382 focal 0 0
number 34 rposition 0 time 897.160995249452 Dtime 7.49905668834382 focal 0 0
number 35 rposition 0 time 897.160995249452 Dtime 7.49905668834382 focal 0 0
number 36 rposition 0 time 897.160995249452 Dtime 7.49905668834382 focal 0 0
number 1 rposition 7368 time 900 Dtime 2.8390047505485 focal 18 6
number 2 rposition 6463.04083186217 time 900 Dtime 2.8390047505485 focal 18 5
number 3 rposition 5784.19295982411 time 900 Dtime 2.8390047505485 focal 18 4
number 4 rposition 5224.47011941227 time 900 Dtime 2.8390047505485 focal 18 3
number 5 rposition 4281.24151549673 time 900 Dtime 2.8390047505485 focal 18 3
number 6 rposition 3544.96070111398 time 900 Dtime 2.8390047505485 focal 18 2
number 7 rposition 2611.16167561778 time 900 Dtime 2.8390047505485 focal 18 2
number 8 rposition 1806.89309776247 time 900 Dtime 2.8390047505485 focal 18 1
number 9 rposition 1179.16457992384 time 900 Dtime 2.8390047505485 focal 18 0
number 10 rposition 0 time 900 Dtime 2.8390047505485 focal 18 0
number 11 rposition 0 time 900 Dtime 2.8390047505485 focal 18 0
number 12 rposition 0 time 900 Dtime 2.8390047505485 focal 18 0
number 13 rposition 0 time 900 Dtime 2.8390047505485 focal 18 0
number 14 rposition 0 time 900 Dtime 2.8390047505485 focal 18 0
number 15 rposition 0 time 900 Dtime 2.8390047505485 focal 18 0
number 16 rposition 0 time 900 Dtime 2.8390047505485 focal 18 0
number 17 rposition 0 time 900 Dtime 2.8390047505485 focal 18 0
number 18 rposition 0 time 900 Dtime 2.8390047505485 focal 18 0
number 19 rposition 0 time 900 Dtime 2.8390047505485 focal 18 0
number 20 rposition 0 time 900 Dtime 2.8390047505485 focal 18 0
number 21 rposition 0 time 900 Dtime 2.8390047505485 focal 18 0
number 22 rposition 0 time 900 Dtime 2.8390047505485 focal 18 0
number 23 rposition 0 time 900 Dtime 2.8390047505485 focal 18 0
number 24 rposition 0 time 900 Dtime 2.8390047505485 focal 18 0
number 25 rposition 0 time 900 Dtime 2.8390047505485 focal 18 0
number 26 rposition 0 time 900 Dtime 2.8390047505485 focal 18 0
number 27 rposition 0 time 900 Dtime 2.8390047505485 focal 18 0
number 28 rposition 0 time 900 Dtime 2.8390047505485 focal 18 0
number 29 rposition 0 time 900 Dtime 2.8390047505485 focal 18 0
number 30 rposition 0 time 900 Dtime 2.8390047505485 focal 18 0
number 31 rposition 0 time 900 Dtime 2.8390047505485 focal 18 0
number 32 rposition 0 time 900 Dtime 2.8390047505485 focal 18 0
number 33 rposition 0 time 900 Dtime 2.8390047505485 focal 18 0
number 34 rposition 0 time 900 Dtime 2.8390047505485 focal 18 0
[truncated: 14,763,357 more chars]
