# Supplementary material for: Real-time energy-saving metro train rescheduling with primary delay identification
Source: PLoS One. 2018 Feb 23;13(2):e0192792. doi: 10.1371/journal.pone.0192792 (PMC5825068; doi:10.1371/journal.pone.0192792)
Supplement: S1 Dataset — (ZIP) [file pone.0192792.s002.zip › S2 Dataset/ttable_case_a.txt]

0	0	0	100	0	200	0	300	0	400	0	500	0	600	0	700	0	800	0	900	0	1000	0	1100	0	1200	0	1300	0	1400	0	1500	0	1600	0	1700	0	1800	0	1900	0	2000	0	2100	0	2200	0	2300	0	2400
64.43964445	10.36336854	1.647147151	101.6568782	1.647147151	201.6568782	1.647147151	301.6568782	1.647147151	401.6568782	1.647147151	501.6568782	1.647147151	601.6568782	47.80570561	708.9261512	1.647147151	801.6568782	1.647147151	901.6568782	1.647147151	1001.656878	8.843117022	1103.839079	1.647147151	1201.656878	1.647147151	1301.656878	12.67071247	1404.595417	1.647147151	1501.656878	37.60641723	1607.916904	4.938420487	1702.86892	12.90845641	1808.612373	1.216771015	1902.906824	5.093151703	2013.307716	2.350081098	2104.373074	0.917858607	2202.950336	0.902290463	2308.271808	0.261438884	2401.014345
1179.16458	100	11.68164258	104.4124148	64.43964445	210.3633685	10.75320524	304.2334394	64.43964445	410.3633685	23.78231842	506.2958079	28.32099166	606.8703459	64.43964445	710.3633685	21.29142764	805.9569886	10.57173246	904.1975653	5.682059745	1003.077353	31.95755214	1107.298122	3.420825569	1202.387755	18.14774347	1305.499658	40.83626161	1408.249875	4.004995114	1502.583601	39.20237372	1608.083148	15.53570671	1705.088501	27.53329843	1810.748174	3.034776493	1903.731754	18.71150038	2015.978626	4.746084849	2105.20648	9.647904877	2205.723467	3.062495379	2309.304744	2.146632659	2402.245732
1199.769587	101.6568782	44.00986967	108.5644488	152.2752174	217.426353	19.80156634	305.7447899	81.40780266	411.7278025	51.0471674	509.2238068	55.29339376	609.5997738	85.2123219	712.0337293	44.74028397	808.6352267	19.39961961	905.686185	54.6852723	1009.546838	64.43964445	1110.363369	11.65867926	1204.408076	21.83807892	1306.032976	64.43964445	1410.363369	31.78560887	1507.278462	56.45950554	1609.700473	37.20345761	1707.874374	40.13992655	1812.153279	33.86712579	1908.995765	23.03429562	2016.590205	14.588892	2107.324988	19.09534274	2207.354915	36.76401742	2314.873236	6.157642956	2403.557796
1234.037557	104.4124148	64.43964445	110.3633685	194.6385704	220.832851	64.43964445	310.3633685	152.2752174	417.426353	64.43964445	510.3633685	100.5276837	613.526454	155.0119279	717.6464158	64.43964445	810.3633685	64.43964445	910.3633685	72.66465324	1011.116239	71.48559746	1110.929944	21.82295666	1206.030887	36.99711789	1307.852507	79.96939082	1411.612138	45.69319277	1508.726702	122.6727434	1615.388618	44.06490886	1708.569802	47.4392844	1812.865921	56.84119579	1911.21597	29.58376515	2017.416041	27.73880374	2109.193346	29.68379956	2208.747204	64.43964445	2317.408874	25.68830066	2406.897473
1285.672427	108.5644488	196.723349	121.000491	240.8531348	224.5490304	101.2030161	313.319564	194.4032352	420.8139273	85.87171416	512.086752	118.6057299	615.0957658	180.9305926	719.7305728	71.82192817	810.9569886	71.63804646	910.9422024	98.86793841	1013.403496	85.2574293	1112.037356	36.4716198	1207.79654	64.43964445	1310.363369	80.49583159	1411.65447	56.19736488	1509.677927	138.5639174	1616.753773	56.5250479	1709.706102	64.43964445	1814.337413	73.09305665	1912.607415	43.25738152	2018.885113	49.85740058	2111.509665	34.40269672	2209.285674	78.51692601	2318.540849	39.43746467	2408.461594
1306.425813	110.3633685	569.8046163	151.000491	613.9344021	254.5490304	172.6285357	319.0629925	237.1732946	424.2531292	107.7411425	513.8453041	141.2248644	617.0592786	217.150826	722.6430938	118.0872954	814.6772531	86.11015141	912.1059251	122.7420797	1015.487444	175.5647304	1119.299096	46.63759255	1208.816423	72.7669099	1311.032976	90.84230983	1412.486445	71.31944941	1510.980038	156.7201452	1618.31351	72.80800299	1711.104102	81.38446072	1815.69997	134.3592009	1917.852872	58.78839689	2020.292716	64.43964445	2112.757351	45.31692185	2210.404196	84.41686114	2319.015271	51.23419644	2409.594934
1363	121.000491	690.3237804	160.6916099	651.9273393	257.604097	251.1200851	325.3746106	610.2545619	454.2531292	177.1951365	519.4301994	180.370387	620.4574075	248.0097485	725.124504	155.9934992	817.7253454	102.4035442	913.4161002	137.9855239	1016.818028	205.3731499	1121.696034	64.43964445	1210.363369	103.5570069	1313.508852	163.4386621	1418.324022	117.9134455	1514.992089	179.7608422	1620.292855	98.16521774	1713.281187	141.7598566	1820.554842	134.5122076	1917.865972	98.00117177	2023.593949	79.12489415	2113.938213	57.07985393	2211.467119	100.4679176	2320.305959	64.2227764	2410.70016
1363	151.000491	1179.16458	200	734.4535642	264.2401492	624.2013524	355.3746106	631.9833474	456.000372	198.8671476	521.1728769	210.3712421	623.0617098	268.0014323	726.732064	176.2741255	819.3561396	172.3749031	919.0425975	181.8689083	1020.648562	244.1656685	1124.815396	85.29651899	1212.0405	135.434223	1316.072144	187.5491701	1420.262782	136.2775426	1516.573358	194.7961953	1621.584489	112.9838058	1714.553461	152.9643186	1821.455809	177.9419536	1921.58432	123.6183571	2025.750601	91.83904789	2114.960576	57.30171267	2211.486074	113.4014447	2321.345963	80.34490917	2411.998751
1419.350671	160.6916099	1198.396964	201.6568782	796.550332	269.2334394	662.3502967	358.442222	640.3381472	456.6721934	252.96313	525.5228125	232.4039821	624.9743191	307.6527231	729.9204811	188.7366518	820.3582692	240.1357009	924.4913405	203.1248976	1022.503975	263.8981195	1126.402111	110.241091	1214.046329	154.661665	1317.618251	248.9623967	1425.201108	149.3424921	1517.698337	227.0939604	1624.359076	134.904701	1716.435516	171.4768512	1822.944428	212.4101607	1924.535403	129.3329021	2026.231695	117.6463103	2117.035775	90.06919195	2214.285674	181.3869037	2326.812771	100.2655566	2413.603301
1876.48141	200	1292.245652	210.3633685	1179.16458	300	744.7205165	365.0657295	727.9033031	463.7134333	626.0443973	555.5228125	300.9164834	630.921725	348.650759	733.217192	228.1463917	823.527263	242.2572653	924.6619386	239.6223807	1025.689801	276.5547775	1127.419851	180.1285897	1219.666083	187.5599474	1320.263649	262.9484543	1426.325747	175.9810087	1519.992089	238.1060135	1625.305082	147.7125665	1717.535156	196.3575987	1824.945125	234.2001874	1926.401012	157.3922806	2028.593949	139.8661949	2118.822508	115.8234286	2216.486074	193.2811672	2327.769206	113.7392178	2414.688565
1895.749814	201.6568782	1343.435846	217.426353	1198.396964	301.6568782	809.1334996	370.2452699	775.9326674	467.5755434	670.4863745	559.0964557	577.9958376	654.9743191	402.0720168	737.512872	271.1388353	826.984347	273.3356399	927.1609952	256.94665	1027.202018	298.9475241	1129.220484	256.3694954	1225.796723	207.2528131	1321.84718	285.6603954	1428.152047	193.5518227	1521.505052	256.6924702	1626.901779	167.7527117	1719.255736	202.4852314	1825.437856	247.7797244	1927.563658	181.3227503	2030.6086	171.4491838	2121.362141	138.1562612	2218.394155	205.8116691	2328.776802	127.0422322	2415.760085
1997.000574	210.3633685	1356.095004	220.832851	1226.17014	304.2334394	847.68948	373.3456116	803.4335741	469.7869307	709.5058862	562.2340706	602.2313185	657.0781431	460.3497525	742.1990684	306.0371348	829.7905694	354.7954164	933.7112928	324.2556906	1033.077353	312.5168798	1130.311615	431.2340573	1239.857834	229.8145208	1323.6614	308.6416229	1430	205.0496762	1522.495093	281.5989104	1629.041403	177.5232282	1720.0946	228.6279467	1827.54003	260.7442917	1928.673653	206.1336731	2032.697374	190.2856912	2122.876812	155.6462821	2219.888474	215.0595486	2329.520437	130.210397	2416.015271
2079.138441	217.426353	1363	224.5490304	1241.319145	305.7447899	889.7505485	376.7278025	846.8505195	473.2781496	733.7141654	564.180693	619.4128606	658.5696315	613.2239385	754.491901	393.3371632	836.8104899	382.4952977	935.93868	377.617406	1037.73524	343.1752706	1132.7769	437.5209118	1240.363369	243.086458	1324.728615	322.1435037	1431.085706	224.7649933	1524.192711	289.0334429	1629.680078	243.5406767	1725.762636	248.7889071	1829.161201	282.0065145	1930.494072	224.3132614	2034.227872	195.2488537	2123.275907	173.3856656	2221.404098	221.0126381	2329.999133	189.1177232	2420.760085
2118.753773	220.832851	1363	254.5490304	1284.123271	310.3633685	1179.16458	400	894.21446	477.086752	746.5635614	565.2139314	646.5083388	660.921725	632.391714	756.0332093	488.5735579	844.4685851	451.7301716	941.5059555	405.3477039	1040.155788	363.816248	1134.436671	459.1337793	1242.10129	283.8556254	1328.006922	358.3482653	1433.996982	248.587114	1526.243953	304.2138097	1630.984169	258.6105259	1727.056483	262.3289887	1830.249979	294.2951722	1931.546197	286.2708066	2039.443934	276.7704453	2129.831175	203.6895909	2223.993216	258.5224378	2333.01535	211.902089	2422.595299
2161.970497	224.5490304	1368.60006	257.604097	1307.151194	313.319564	1198.396964	401.6568782	1149.013935	497.5755434	810.3646056	570.3442649	662.4613357	662.3065664	721.7320263	763.217192	644.2201026	856.984347	613.2169682	954.4913405	546.8110745	1052.503975	394.7325113	1136.922692	537.2483175	1248.382592	308.6416229	1330	379.5662705	1435.703153	328.3441985	1533.111564	391.2106749	1638.457762	287.6712171	1729.551536	275.8245959	1831.33518	323.323914	1934.031567	306.2471274	2041.125694	278.6299862	2129.980704	245.9154006	2227.60092	292.8461824	2335.775372	241.0231291	2424.940914
2510.850778	254.5490304	1419.350671	264.2401492	1343.401521	319.0629925	1292.245652	410.3633685	1179.16458	500	863.2862934	574.5997738	674.137902	663.3201811	789.7761176	768.6887151	674.1532203	859.391312	627.3383431	955.6268605	564.3979397	1054.039114	424.2563149	1139.296743	595.7720808	1253.088572	355.6665631	1333.781343	432.6879612	1439.974744	376.9692855	1537.298504	459.4620218	1644.320994	359.6783961	1735.733831	341.6760605	1836.630391	335.0781693	1935.037937	321.5842811	2042.416894	292.3322061	2131.082519	274.4828093	2230.041673	308.6416229	2337.045506	274.133562	2427.607863
2546.379194	257.604097	1477.419354	269.2334394	1363.319783	325.3746106	1306.02227	411.7278025	1198.396964	501.6568782	891.5232244	576.8703459	689.6348964	664.665438	833.0054272	772.1648459	690.4849976	860.7045736	646.9813782	957.2063852	629.3549227	1059.709139	437.5209118	1140.363369	610.5123751	1254.27386	380.9228153	1335.812234	479.3474642	1443.726702	415.3519271	1540.603503	484.2389436	1646.449492	408.5063025	1739.926031	413.5140143	1842.406984	347.5368913	1936.104622	398.4152266	2048.885113	345.8591452	2135.386697	294.6167613	2231.761885	321.3427335	2338.06682	296.1307282	2429.37967
2601.533525	264.2401492	1835.214231	300	1363.319783	355.3746106	1343.435846	417.426353	1248.400749	506.2958079	1179.16458	600	705.8846345	666.0760388	833.4310198	772.1990684	764.7392667	866.675466	725.5587117	963.5249013	656.88249	1062.111991	475.0561345	1143.38163	628.7021808	1255.736529	414.782798	1338.534964	516.5707289	1446.719878	438.6526276	1542.609847	500.8253774	1647.874374	462.4034725	1744.553461	437.5209118	1844.337413	360.8210082	1937.241976	423.0417963	2050.958367	449.004752	2143.680783	308.8935299	2232.981669	339.0931598	2339.494158	302.9995864	2429.932937
2614	269.2334394	1854.482635	301.6568782	1368.965926	358.442222	1356.024681	420.8139273	1275.675541	509.2238068	1198.396964	601.6568782	725.5581513	667.7838496	880.164674	775.9569886	820.9481448	871.1953025	757.8553484	966.1219202	673.0356972	1063.521988	522.5811364	1147.203183	629.4507627	1255.796723	435.2286727	1340.179046	557.1779268	1449.985161	482.690677	1546.401813	526.6700655	1650.0946	500.6432699	1747.836602	452.116779	1845.511087	426.756887	1942.887244	470.8200008	2054.980704	482.040414	2146.337228	323.3693136	2234.218456	355.9371226	2340.848605	332.1964301	2432.284658
2614	300	1884.446348	304.2334394	1419.670454	365.0657295	1362.891318	424.2531292	1284.622428	510.3633685	1254.593788	606.8703459	736.7539831	668.7557329	930.8550731	780.0330763	843.51663	873.0100668	780.4914207	967.9421193	721.3035829	1067.73524	539.3406609	1148.550841	650.4992955	1257.489266	513.41068	1346.465774	622.0436641	1455.201108	530.7321824	1550.538503	549.1729035	1652.027739	512.9576565	1748.893874	518.6377268	1850.860132	483.4924259	1947.744802	479.9650104	2055.750601	490.7275776	2147.035775	390.2923901	2239.936255	369.1458594	2341.910738	354.7590473	2434.102011
2614	301.6568782	1902.022361	305.7447899	1479.905104	370.2452699	1362.891318	454.2531292	1298.152997	512.086752	1280.289851	609.5997738	788.8909191	673.2816153	1156.993505	798.217192	858.2844115	874.1975653	793.9009559	969.0203992	755.9925049	1070.763199	555.0488046	1149.813955	663.2222233	1258.512335	598.7001406	1353.324022	673.176255	1459.312753	541.9572018	1551.505052	574.738138	1654.223958	535.4568436	1750.825579	538.7838926	1852.480114	525.7306203	1951.361132	501.5925223	2057.571371	546.0716822	2151.486074	419.1981709	2242.405917	389.3397438	2343.534557	388.7200329	2436.837469
2614	304.2334394	1955.733395	310.3633685	1515.96004	373.3456116	1365.20698	456.000372	1310.413427	513.8453041	1311.898591	613.526454	832.1142546	677.0337293	1179.16458	800	861.6548252	874.4685851	824.8114389	971.5059555	773.3119307	1072.274993	593.5873224	1152.912893	740.5619517	1264.731333	602.8957881	1353.6614	687.3242637	1460.450414	556.148302	1552.726999	589.6373826	1655.503899	562.9433154	1753.185475	555.6058592	1853.832793	565.8050158	1954.792203	519.2308647	2059.056302	572.7267355	2153.629445	434.8970492	2243.747204	405.9876081	2344.873236	410.034792	2438.554311
2615.370509	305.7447899	1990.112006	313.319564	1555.292697	376.7278025	1367.072468	456.6721934	1344.440033	519.4301994	1323.299767	615.0957658	853.9144412	678.9261512	1198.396964	801.6568782	879.9807923	875.9422024	844.3534007	973.0773527	787.7687559	1073.536914	609.8218365	1154.218333	778.5931263	1267.789475	639.9191434	1356.638501	699.8579066	1461.458263	573.1703723	1554.192711	640.139401	1659.842349	564.0581067	1753.281187	573.353431	1855.2599	584.5956539	1956.401012	547.6276837	2061.446965	589.2564047	2154.95862	482.1469802	2247.784161	427.6418276	2346.614483	410.0780595	2438.557796
2636.545621	310.3633685	2056.904304	319.0629925	1825.933057	400	1419.210024	463.7134333	1353.53903	521.1728769	1334.096472	617.0592786	1096.679458	700	1244.74856	805.9569886	959.0788785	882.302593	882.1451222	976.1162392	815.1837967	1075.929944	631.6705314	1155.975218	812.2970817	1270.499658	676.529965	1359.582429	716.3943278	1462.78798	626.6744989	1558.799769	653.4308367	1660.984169	586.8113259	1755.234702	590.3010492	1856.622683	598.1751909	1957.563658	562.4803264	2062.697374	637.656697	2158.850557	511.7033013	2250.309405	447.104717	2348.179522	452.7978552	2441.998751
2663.5346	313.319564	2130.304274	325.3746106	1845.201461	401.6568782	1464.123826	467.5755434	1363	525.5228125	1349.44552	620.4574075	1199.506297	708.9261512	1270.031248	808.6352267	998.8666327	885.5019834	910.5895447	978.4034961	837.7125361	1077.896453	644.3917253	1156.998147	831.5460415	1272.047495	704.8058199	1361.856132	733.2886882	1464.14648	658.0551389	1561.501849	666.5429348	1662.110583	637.0908838	1759.551536	597.5179716	1857.203006	610.7514413	1958.640406	580.4765705	2064.212436	679.9834726	2162.254113	527.6351939	2251.6706	478.6594592	2350.716884	477.1774356	2443.962455
2726.157211	319.0629925	2479.184554	355.3746106	1946.452221	410.3633685	1489.840807	469.7869307	1363	555.5228125	1357.817728	623.0617098	1215.029853	710.3633685	1284.030797	810.3633685	1019.954897	887.197721	922.2354922	979.3399634	911.2460193	1084.315113	716.2565379	1162.7769	849.4695973	1273.488753	720.0107042	1363.078778	753.0812883	1465.738031	675.3309216	1562.989408	684.9602942	1663.692753	669.7539777	1762.35588	611.0355404	1858.289973	668.2296729	1963.561551	592.9802845	2065.265095	713.8316816	2164.975896	554.8198865	2253.993216	497.4548918	2352.228252	489.2262243	2444.93295
2794.974991	325.3746106	2510.153738	358.442222	1962.319691	411.7278025	1530.441388	473.2781496	1370.662555	559.0964557	1359.646765	624.9743191	1231.871284	712.0337293	1288.663477	810.9569886	1050.600011	889.6619386	1110.634304	994.4893822	995.8033721	1091.696034	767.8137786	1166.922692	881.1096557	1276.032976	754.0040826	1365.812234	776.0328671	1467.583601	690.4597524	1564.2921	703.4910748	1665.284667	690.6348473	1764.148641	635.410256	1860.249979	699.2991526	1966.221644	621.0924126	2067.63179	718.9404125	2165.386697	573.0447285	2255.550317	511.7170768	2353.375094	506.5484069	2446.328202
3122.075489	355.3746106	2566.862431	365.0657295	2028.590088	417.426353	1574.732931	477.086752	1390.024591	562.2340706	1359.646765	630.921725	1288.461259	717.6464158	1316.592641	814.6772531	1143.858597	897.1609952	1179.16458	1000	1029.580339	1094.644389	780.5843145	1167.949589	910.3295848	1278.382592	774.4601824	1367.457139	789.3134418	1468.651511	710.3272106	1566.002819	723.2429368	1666.98148	703.1578899	1765.223828	649.7245525	1861.401012	712.7717034	1967.375131	638.160405	2069.068705	735.6653507	2166.731573	597.0456962	2257.60092	532.7575189	2355.066987	524.0696602	2447.739487
3155.522729	358.442222	2597.794445	370.2452699	2067.985351	420.8139273	1813.004107	497.5755434	1407.975337	564.180693	1359.646765	654.9743191	1307.30294	719.7305728	1334.830169	817.7253454	1179.16458	900	1198.396964	1001.656878	1090.935317	1100	798.722118	1169.408076	959.0172609	1282.297638	828.1779697	1371.776663	802.1831053	1469.686379	732.3658088	1567.900488	735.3056921	1668.017749	721.1728988	1766.770536	665.5512129	1862.673656	726.8012136	1968.576303	654.2173557	2070.420502	748.3710064	2167.753253	614.3140421	2259.076299	545.2470962	2356.071291	560.05466	2450.637974
3227.741149	365.0657295	2608.280392	373.3456116	2107.981007	424.2531292	1841.198944	500	1419.350671	565.2139314	1362.30241	657.0781431	1326.356925	722.6430938	1342.102229	819.3561396	1198.396964	901.6568782	1213.708492	1003.077353	1134.916598	1103.839079	835.7775399	1172.387755	995.9026932	1285.263649	865.1869481	1374.752608	818.4272967	1470.992597	734.8171407	1568.111564	749.3808002	1669.226891	739.2782457	1768.325	712.921422	1866.482763	744.6776102	1970.106836	667.7229002	2071.557503	785.3087166	2170.723467	651.9676416	2262.293362	571.6996559	2358.19838	582.710768	2452.462858
3284.215491	370.2452699	2614	376.7278025	2456.861288	454.2531292	1860.467348	501.6568782	1479.013078	570.3442649	1367.402528	658.5696315	1338.976964	725.124504	1346.068807	820.3582692	1225.783447	904.1975653	1283.444138	1009.546838	1174.544107	1107.298122	895.6624037	1177.203183	1015.880423	1286.870087	879.1981517	1375.879269	835.7753481	1472.387579	753.1017655	1569.68599	765.2940989	1670.593947	757.9259692	1769.926031	730.6311134	1867.906824	763.446857	1971.713813	677.9309343	2072.416894	808.1487633	2172.560068	671.3927515	2263.953011	588.2519896	2359.529377	637.1894275	2456.850955
3318.019601	373.3456116	2614	400	2475.654145	456.000372	1914.415051	506.2958079	1528.501849	574.5997738	1380.869747	660.921725	1345.860621	726.732064	1357.024285	823.527263	1240.721529	905.686185	1299.12946	1011.116239	1209.660201	1110.363369	1022.027683	1187.364397	1023.580563	1287.489266	899.1850557	1377.486445	852.4287315	1473.726702	763.7573061	1570.603503	778.1341333	1671.696988	780.2423144	1771.842038	745.0610177	1869.067154	786.9778015	1973.728475	691.3139	2073.543575	829.5819959	2174.283545	699.2883014	2266.336362	594.0939054	2359.999133	656.1411393	2458.37746
3354.896812	376.7278025	2614	401.6568782	2482.293151	456.6721934	1948.465754	509.2238068	1554.90711	576.8703459	1391.903875	662.3065664	1356.950807	729.9204811	1363	826.984347	1284.175111	910.3633685	1317.578781	1013.403496	1215.990499	1110.929944	1151.518016	1197.7769	1040.111779	1288.818565	922.8805215	1379.391831	876.9363269	1475.697393	777.0000208	1571.743788	799.9347513	1673.569802	805.0744793	1773.974044	759.7706784	1870.249979	790.5178693	1974.031567	705.1791133	2074.710855	842.9720043	2175.360255	715.6513342	2267.734392	609.7582374	2361.258725	682.1530505	2460.472644
3608.641725	400	2614	410.3633685	2551.875386	463.7134333	1961.718108	510.3633685	1823.889784	600	1401.438813	663.3201811	1362.983518	733.217192	1363	829.7905694	1289.385268	910.9422024	1329.833506	1015.487444	1227.436634	1112.037356	1179.16458	1200	1104.04472	1293.959504	951.0187887	1381.65447	896.5985784	1477.278462	790.6240159	1572.916904	812.8342781	1674.677955	819.8716583	1775.24448	778.3430157	1871.743407	805.0537543	1975.276093	736.2303704	2077.324988	843.3008349	2175.386697	729.956834	2268.956631	623.4409653	2362.358973	685.7216513	2460.760085
3626.707247	401.6568782	2614	411.7278025	2582.583197	467.5755434	1981.759925	512.086752	1843.158188	601.6568782	1415.997437	664.665438	1362.983518	737.512872	1363	836.8104899	1298.846158	912.1059251	1336.271614	1016.818028	1298.472554	1119.299096	1198.396964	1201.656878	1156.170163	1298.150986	968.2389376	1383.039166	930.2591942	1479.985161	808.3522991	1574.443426	848.6935453	1677.758498	838.9466963	1776.882199	786.5952816	1872.406984	824.3996051	1976.932438	755.3926094	2078.938213	856.5423984	2176.45147	743.578567	2270.12045	640.3181709	2363.716093	703.6970239	2462.207948
3721.637158	410.3633685	2633.484087	417.426353	2593.450609	469.7869307	2002.21073	513.8453041	1903.787391	606.8703459	1432.401797	666.0760388	1362.983518	742.1990684	1363	844.4685851	1307.877064	913.4161002	1354.805874	1020.648562	1319.047266	1121.696034	1206.27521	1202.387755	1179.16458	1300	971.7814079	1383.324022	953.111367	1481.822737	826.7689714	1576.029223	850.0424044	1677.874374	851.5057463	1777.960477	803.0701812	1873.731754	833.8878923	1977.744802	785.9368862	2081.509665	872.1880792	2177.709561	760.1861925	2271.539378	660.6903017	2365.354245	704.6493762	2462.284658
3736.514059	411.7278025	2663.5346	420.8139273	2606.747274	473.2781496	2067.159391	519.4301994	1935.528843	609.5997738	1452.262514	667.7838496	1362.983518	754.491901	1363	856.984347	1342.974101	919.0425975	1362.062117	1022.503975	1337.219419	1124.815396	1228.052575	1204.408076	1198.396964	1301.656878	1026.988069	1387.763268	968.0321761	1483.02254	850.6222667	1578.083148	872.2328061	1679.780673	863.9437504	1779.028362	818.0701132	1874.93792	846.2748346	1978.805341	805.671424	2083.17107	891.7886823	2179.285674	777.7973662	2273.044048	685.8295521	2367.375728	717.7471015	2463.339641
3798.647349	417.426353	2701.033421	424.2531292	2614	477.086752	2087.425585	521.1728769	1981.193552	613.526454	1463.564878	668.7557329	1362.983518	756.0332093	1366.476088	859.391312	1362.117939	924.4913405	1362.062117	1025.689801	1343.988214	1126.402111	1244.228362	1206.030887	1239.818919	1305.499658	1071.2912	1391.325747	992.5255598	1484.992089	865.612681	1579.373922	914.4698984	1683.409112	878.9923263	1780.320382	833.5816701	1876.185226	859.1574059	1979.908315	820.4505593	2084.415291	913.3784614	2181.021739	800.8058054	2275.009852	702.67889	2368.730608	727.2119934	2464.102011
3835.583258	420.8139273	3028.133918	454.2531292	2614	497.5755434	2138.012477	525.5228125	1999.443617	615.0957658	1516.197914	673.2816153	1362.983518	763.217192	1371.304052	860.7045736	1362.117939	924.6619386	1362.062117	1027.202018	1348.32981	1127.419851	1260.395306	1207.79654	1245.425426	1306.032976	1098.146686	1393.485235	1027.683247	1487.819169	879.1375615	1580.538503	934.0899304	1685.0946	884.8765103	1780.825579	852.4292282	1877.700786	871.6584754	1980.978626	839.6249336	2086.029537	919.1529495	2181.486074	814.2730851	2276.160474	731.0795393	2371.014345	741.9074689	2465.285689
3873.082079	424.2531292	3047.184718	456.000372	2614	500	2486.892757	555.5228125	2022.277981	617.0592786	1559.832535	677.0337293	1381.939479	768.6887151	1419.350671	866.675466	1362.117939	927.1609952	1362.062117	1033.077353	1354.390023	1129.220484	1269.213638	1208.816423	1262.412713	1307.852507	1114.745413	1394.819962	1179.16458	1500	898.7865146	1582.230408	949.3649368	1686.406821	896.9893549	1781.865547	875.7494144	1879.575995	887.8398761	1982.364038	852.3312349	2087.099251	938.6286575	2183.052144	827.0871761	2277.255289	756.5264605	2373.060568	757.1086741	2466.510101
4200.182576	454.2531292	3054.509823	456.6721934	2614	501.6568782	2522.066415	559.0964557	2061.795986	620.4574075	1581.840158	678.9261512	1412.64438	772.1648459	1471.913399	871.1953025	1362.117939	933.7112928	1362.062117	1037.73524	1357.079973	1130.311615	1281.800311	1210.363369	1283.570026	1310.363369	1127.08535	1395.812234	1198.396964	1501.656878	911.3651363	1583.31351	982.5279179	1689.255736	908.6410342	1782.865921	890.149834	1880.733954	905.6058054	1983.885113	866.3078119	2088.275907	945.8080029	2183.629445	838.9848639	2278.271808	798.4670846	2376.433074	778.7876923	2468.256283
4219.233376	456.000372	3131.282924	463.7134333	2614	506.2958079	2547.342098	562.2340706	2092.08231	623.0617098	1826.915167	700	1413.018047	772.1990684	1493.017915	873.0100668	1362.117939	935.93868	1362.062117	1040.155788	1360.118788	1132.7769	1295.446238	1212.0405	1288.988162	1311.032976	1171.009912	1399.344271	1208.386257	1502.583601	934.3522823	1585.292855	1013.909679	1691.951632	927.5665977	1784.490806	916.6636992	1882.865972	916.2004823	1984.792203	882.9002823	2089.672789	959.6871334	2184.745486	853.5544719	2279.516612	800.7230949	2376.614483	789.7523533	2469.139455
4226.55848	456.6721934	3173.392862	467.5755434	2614	509.2238068	2561.128835	564.180693	2114.324699	624.9743191	1930.720438	708.9261512	1454.049827	775.9569886	1506.827742	874.1975653	1362.117939	941.5059555	1362.062117	1052.503975	1360.118788	1134.436671	1309.754928	1214.046329	1308.192808	1313.508852	1178.94959	1400	1258.992943	1507.278462	951.3186702	1586.753773	1015.759962	1692.110583	950.4536134	1786.455809	934.4812746	1884.298708	937.2008628	1986.590205	929.6007579	2093.604394	1006.950109	2188.54597	862.8335969	2280.309405	825.4561234	2378.603301	792.7346563	2469.37967
4278.542053	463.7134333	3197.504392	469.7869307	2614	510.3633685	2567.440967	565.2139314	2183.48912	630.921725	1947.434331	710.3633685	1498.555597	780.0330763	1509.979524	874.4685851	1362.117939	954.4913405	1368.05565	1054.039114	1360.118788	1136.922692	1344.207622	1219.666083	1324.790286	1316.072144	1233.085039	1404.595417	1273.555053	1508.726702	970.1179089	1588.372511	1105.683803	1699.835622	965.3403574	1787.733935	949.1927901	1885.481682	958.4025828	1988.405444	945.9488718	2094.980704	1042.493911	2191.404098	877.3728178	2281.551612	881.0144718	2383.070828	806.6440143	2470.500029
4286	467.5755434	3235.570373	473.2781496	2614	512.086752	2598.78257	570.3442649	2463.20498	654.9743191	1966.859529	712.0337293	1697.103357	798.217192	1527.116725	875.9422024	1363.787587	955.6268605	1414.704807	1059.709139	1360.118788	1139.296743	1363	1225.796723	1332.819858	1317.618251	1269.458171	1408.249875	1281.978452	1509.677927	991.7945853	1590.239016	1107.597251	1700	970.5995932	1788.185475	978.6809976	1887.852872	974.5997267	1989.792203	963.3654458	2096.446965	1053.06474	2192.254113	887.3718984	2282.405917	914.458182	2385.760085	822.9227287	2471.811232
4286	469.7869307	3277.096898	477.086752	2615.855503	513.8453041	2615.725124	574.5997738	2485.458032	657.0781431	2032.131383	717.6464158	1716.569386	800	1601.083887	882.302593	1368.683179	957.2063852	1442.648396	1062.111991	1360.118788	1140.363369	1363	1239.857834	1346.558509	1320.263649	1286.632115	1410.363369	1292.042005	1510.980038	1044.232968	1594.754306	1140.993106	1702.86892	996.8338056	1790.437856	999.2130805	1889.503886	991.4127714	1991.231695	977.4390658	2097.63179	1065.928983	2193.288546	905.9501821	2283.993216	976.1011489	2390.716884	857.1092767	2474.564859
4286	473.2781496	3500.49336	497.5755434	2646.355732	519.4301994	2615.725124	576.8703459	2499.665233	658.5696315	2056.368759	719.7305728	1734.660419	801.6568782	1638.290694	885.5019834	1418.209181	963.5249013	1459.045726	1063.521988	1360.118788	1143.38163	1363	1240.363369	1353.52866	1321.84718	1295.999721	1411.612138	1320.437644	1514.992089	1101.438476	1599.680078	1166.830293	1705.088501	1059.833256	1795.846778	1022.80582	1891.401012	1019.003543	1993.593949	995.7878148	2099.176529	1082.411826	2194.613955	921.3149851	2285.305959	1018.972121	2394.1642	870.8784627	2475.673926
4286	477.086752	3526.928059	500	2663.5346	521.1728769	2615.725124	600	2522.070144	660.921725	2090.239463	722.6430938	1781.612236	805.9569886	1658.011008	887.197721	1448.410804	966.1219202	1508.043081	1067.73524	1360.118788	1147.203183	1363	1242.10129	1358.432085	1323.6614	1296.290841	1411.65447	1330.379014	1516.573358	1105.153899	1600	1199.259431	1707.874374	1081.703172	1797.724455	1128.596846	1899.90782	1073.260256	1998.239276	1034.005441	2102.393982	1109.123579	2196.761885	921.3553129	2285.309405	1039.374166	2395.804758	879.001353	2476.328202
4286	497.5755434	3544.993581	501.6568782	2710.963469	525.5228125	2615.725124	601.6568782	2534.302583	662.3065664	2119.096633	725.124504	1810.855241	808.6352267	1686.668239	889.6619386	1469.578522	967.9421193	1543.256254	1070.763199	1360.118788	1148.550841	1363	1248.382592	1358.432085	1324.728615	1302.012405	1412.486445	1335.929464	1517.698337	1197.096958	1607.916904	1207.112806	1708.569802	1154.494146	1803.974044	1148.182901	1901.482763	1215.227913	2010.394198	1057.513525	2104.373074	1136.443491	2198.958718	932.0510943	2286.223235	1053.20278	2396.916737	891.8730877	2477.364982
4289.526794	500	3595.573455	506.2958079	3038.063967	555.5228125	2615.725124	606.8703459	2542.040386	663.3201811	2137.791499	726.732064	1829.724384	810.3633685	1773.877339	897.1609952	1482.11821	969.0203992	1560.837427	1072.274993	1360.118788	1149.813955	1363	1253.088572	1358.432085	1328.006922	1342.157925	1418.324022	1345.956234	1519.992089	1199.013827	1608.083148	1219.54976	1709.706102	1208.518256	1808.612373	1165.892592	1902.906824	1245.013068	2013.307716	1067.412908	2105.20648	1170.702067	2201.7135	948.1759918	2287.60092	1058.910819	2397.375728	919.8111456	2479.615312
4295.994376	501.6568782	3627.498452	509.2238068	3077.028649	559.0964557	2615.725124	609.5997738	2551.628116	664.665438	2174.870695	729.9204811	1836.205971	810.9569886	1806.893098	900	1511.023595	971.5059555	1575.512737	1073.536914	1360.118788	1152.912893	1363	1254.27386	1358.432085	1330	1353.611552	1420.262782	1351.425381	1521.505052	1216.219904	1609.700473	1233.873861	1711.104102	1231.113793	1810.748174	1175.811194	1903.731754	1268.427149	2015.978626	1092.577024	2107.324988	1185.318534	2202.950336	964.7300401	2289.015271	1075.498104	2398.709536	937.6438079	2481.051681
4331.625808	506.2958079	3639.923492	510.3633685	3111.239162	562.2340706	2632.254784	613.526454	2561.681557	666.0760388	2213.209276	733.217192	1876.826599	814.6772531	1826.161502	901.6568782	1529.297912	973.0773527	1603.342099	1075.929944	1360.118788	1154.218333	1363	1255.736529	1358.432085	1333.781343	1365.805082	1425.201108	1354.255291	1522.495093	1272.134048	1615.388618	1254.658797	1713.281187	1244.478479	1812.153279	1236.932228	1908.995765	1273.788448	2016.590205	1114.769785	2109.193346	1216.375403	2205.723467	976.6922372	2290.037302	1090.712373	2399.932937	960.9400201	2482.928123
4362.265318	509.2238068	3658.714145	512.086752	3132.463868	564.180693	2644.035877	615.0957658	2572.394922	667.7838496	2263.165211	737.512872	1910.107947	817.7253454	1855.708023	904.1975653	1564.638165	976.1162392	1626.211314	1077.896453	1360.118788	1155.975218	1363	1255.796723	1358.432085	1335.812234	1365.805082	1426.325747	1359.107726	1524.192711	1284.621616	1616.753773	1265.996036	1714.553461	1251.256792	1812.865921	1260.24662	1911.21597	1280.687001	2017.416041	1142.283539	2111.509665	1233.315513	2207.354915	1002.220149	2292.218365	1095.95178	2400.354245	976.3940979	2484.172904
4374.190054	510.3633685	3677.888254	513.8453041	3143.729627	565.2139314	2662.938353	617.0592786	2577.661803	668.7557329	2317.662594	742.1990684	1927.914177	819.3561396	1873.019691	905.686185	1591.237458	978.4034961	1700.856103	1084.315113	1360.118788	1156.998147	1364.718821	1257.489266	1358.432085	1338.534964	1365.805082	1428.152047	1359.107726	1526.243953	1296.608073	1618.31351	1281.569782	1716.435516	1265.252917	1814.337413	1272.345489	1912.607415	1292.352161	2018.885113	1157.103831	2112.757351	1246.636595	2208.747204	1029.164392	2294.520437	1104.160807	2401.014345	994.583097	2485.637974
4392.224086	512.086752	3738.782322	519.4301994	3199.667449	570.3442649	2699.655047	620.4574075	2602.188699	673.2816153	2460.620157	754.491901	1938.856176	820.3582692	1927.412262	910.3633685	1602.127958	979.3399634	1786.691365	1091.696034	1360.118788	1162.7769	1367.424728	1258.512335	1358.432085	1340.179046	1365.805082	1430	1359.107726	1533.111564	1310.27555	1620.292855	1290.064553	1717.535156	1277.284626	1815.69997	1314.306331	1917.852872	1302.538553	2020.292716	1171.130371	2113.938213	1251.788547	2209.285674	1041.55165	2295.578784	1119.474386	2402.245732	1010.86679	2486.949578
4410.626133	513.8453041	3757.783345	521.1728769	3246.066751	574.5997738	2727.794466	623.0617098	2615.48317	677.0337293	2477.356744	756.0332093	1973.457617	823.527263	1934.143719	910.9422024	1778.30574	994.4893822	1820.9788	1094.644389	1370.431341	1166.922692	1410.896356	1264.731333	1358.432085	1346.465774	1365.805082	1431.085706	1359.107726	1537.298504	1318.36019	1621.584489	1302.410098	1719.255736	1316.846808	1820.554842	1314.411039	1917.865972	1324.105148	2023.593949	1183.27423	2114.960576	1261.864747	2210.404196	1070.070056	2298.01535	1135.791274	2403.557796	1028.594085	2488.37746
4469.068251	519.4301994	3805.212214	525.5228125	3270.823593	576.8703459	2748.46016	624.9743191	2615.48317	678.9261512	2549.829009	763.217192	2011.204643	826.984347	1947.677049	912.1059251	1842.390603	1000	1883.261032	1100	1376.172814	1167.949589	1443.684317	1267.789475	1358.432085	1353.324022	1365.805082	1433.996982	1359.107726	1540.603503	1333.935104	1624.359076	1308.077287	1720.0946	1323.782884	1821.455809	1337.194063	1921.58432	1335.868745	2025.750601	1207.923904	2117.035775	1270.845634	2211.467119	1093.288935	2299.999133	1177.323642	2406.897473	1054.605997	2490.472644
4487.304182	521.1728769	4132.312712	555.5228125	3523.014306	600	2812.721726	630.921725	2615.48317	700	2590.057139	768.6887151	2041.845075	829.7905694	1962.913524	913.4161002	1861.659007	1001.656878	1927.906999	1103.839079	1386.502282	1169.408076	1472.741636	1270.499658	1358.432085	1353.6614	1365.805082	1435.703153	1359.107726	1542.609847	1338.797969	1625.305082	1343.992011	1725.762636	1333.4644	1822.944428	1349.789332	1924.535403	1337.974129	2026.231695	1227.550905	2118.822508	1271.005791	2211.486074	1175.762096	2307.045506	1195.551878	2408.461594	1069.990199	2491.711797
4532.823288	525.5228125	4171.277394	559.0964557	3541.079828	601.6568782	3072.609381	654.9743191	2615.48317	708.9261512	2606.104736	772.1648459	2118.493811	836.8104899	2028.34599	919.0425975	1878.178192	1003.077353	1968.133395	1107.298122	1415.539911	1172.387755	1489.336815	1272.047495	1369.095838	1356.638501	1365.805082	1439.974744	1359.107726	1546.401813	1346.250409	1626.901779	1351.353271	1727.056483	1342.985775	1824.945125	1356.011531	1926.401012	1348.311919	2028.593949	1253.179588	2121.362141	1294.660273	2214.285674	1190.11516	2308.271808	1207.873458	2409.594934	1082.59592	2492.727151
4846.752813	555.5228125	4200.565593	562.2340706	3597.924091	606.8703459	3095.341144	657.0781431	2615.48317	710.3633685	2606.262139	772.1990684	2202.110614	844.4685851	2091.71129	924.4913405	1953.414057	1009.546838	2003.780196	1110.363369	1471.076367	1177.203183	1504.789318	1273.488753	1390.099424	1359.582429	1365.805082	1443.726702	1359.107726	1550.538503	1353.947918	1629.041403	1360.821966	1729.551536	1344.837797	1825.437856	1358.128807	1927.563658	1355.099106	2030.6086	1267.317756	2122.876812	1310.831092	2216.486074	1201.671521	2309.304744	1219.889393	2410.70016	1096.023679	2493.808718
4884.148549	559.0964557	4215.682547	564.180693	3627.683998	609.5997738	3111.456638	658.5696315	2615.48317	712.0337293	2616.421033	775.9569886	2338.767053	856.984347	2093.695233	924.6619386	1971.665159	1011.116239	2010.369093	1110.929944	1588.265909	1187.364397	1532.067282	1276.032976	1413.439252	1361.856132	1365.805082	1446.719878	1359.107726	1551.505052	1355.562351	1629.680078	1360.821966	1735.733831	1352.739197	1827.54003	1358.128807	1928.673653	1360.031931	2032.697374	1270.740722	2123.275907	1322.754376	2218.394155	1261.095163	2314.873236	1233.164402	2411.998751	1151.16002	2498.24979
4916.981548	562.2340706	4223.172612	565.2139314	3670.497966	613.526454	3136.870947	660.921725	2643.741641	717.6464158	2616.421033	780.0330763	2365.048094	859.391312	2122.757619	927.1609952	1998.264452	1013.403496	2023.247576	1112.037356	1708.353586	1197.7769	1557.25877	1278.382592	1427.657828	1363.078778	1365.805082	1449.985161	1359.107726	1552.726999	1358.858816	1630.984169	1360.821966	1739.926031	1357.518566	1829.161201	1358.128807	1930.494072	1360.031931	2034.227872	1326.964066	2129.831175	1330.975635	2219.888474	1284.939259	2317.408874	1248.52529	2413.603301	1166.474191	2499.483301
4937.351623	564.180693	4257.712565	570.3442649	3687.608722	615.0957658	3151.834122	662.3065664	2663.859708	719.7305728	2616.421033	798.217192	2379.387266	860.7045736	2198.933274	933.7112928	2022.499402	1015.487444	2107.696835	1119.299096	1733.992655	1200	1599.234062	1282.297638	1459.446128	1365.812234	1365.805082	1455.201108	1359.107726	1554.192711	1358.858816	1638.457762	1360.821966	1744.553461	1359.253121	1830.249979	1358.128807	1931.546197	1360.031931	2039.443934	1328.235364	2129.980704	1338.181696	2221.404098	1293.508058	2318.540849	1258.914883	2414.688565	1177.158275	2500.343873
4948.163757	565.2139314	4277.308086	574.5997738	3709.01759	617.0592786	3162.786203	663.3201811	2695.615943	722.6430938	2616.421033	800	2444.581928	866.675466	2224.836323	935.93868	2037.973219	1016.818028	2135.571645	1121.696034	1753.101474	1201.656878	1631.034239	1285.263649	1478.575284	1367.457139	1375.948457	1459.312753	1385.011425	1558.799769	1358.858816	1644.320994	1360.821966	1747.836602	1359.253121	1831.33518	1358.128807	1934.031567	1360.031931	2041.125694	1336.913682	2131.082519	1350.491701	2223.993216	1296.830814	2319.015271	1268.598813	2415.760085	1190.957067	2501.510101
5001.849196	570.3442649	4282.932266	576.8703459	3746.068578	620.4574075	3177.321669	664.665438	2722.671627	725.124504	2616.421033	801.6568782	2493.93288	871.1953025	2289.580078	941.5059555	2082.51981	1020.648562	2171.847776	1124.815396	1761.530701	1202.387755	1648.257716	1286.870087	1528.808513	1371.776663	1382.338214	1460.450414	1412.054097	1561.501849	1358.858816	1646.449492	1360.821966	1748.893874	1359.253121	1836.630391	1358.128807	1935.037937	1360.031931	2042.416894	1359.180856	2135.386697	1361.136829	2227.60092	1305.870531	2320.305959	1270.76836	2416.015271	1207.765606	2503.004344
5046.380192	574.5997738	4282.932266	600	3774.464197	623.0617098	3192.563174	666.0760388	2740.199416	726.732064	2616.421033	805.9569886	2512.101147	873.0100668	2440.59157	954.4913405	2104.097039	1022.503975	2190.300225	1126.402111	1784.831108	1204.408076	1654.896266	1287.489266	1563.416798	1374.752608	1389.296274	1461.458263	1429.353428	1562.989408	1358.858816	1647.874374	1360.821966	1750.825579	1359.253121	1842.406984	1358.128807	1936.104622	1360.031931	2048.885113	1359.180856	2143.680783	1361.136829	2230.041673	1312.613698	2321.345963	1311.10787	2420.760085	1219.244312	2504.075804
5070.140179	576.8703459	4282.932266	601.6568782	3795.318046	624.9743191	3211.016025	667.7838496	2774.963844	729.9204811	2616.421033	808.6352267	2522.912113	874.1975653	2453.796922	955.6268605	2141.146106	1025.689801	2202.135873	1127.419851	1803.54703	1206.030887	1669.148386	1288.818565	1576.519125	1375.879269	1400.34146	1462.78798	1444.502881	1564.2921	1358.858816	1650.0946	1360.821966	1753.185475	1359.253121	1844.337413	1358.128807	1937.241976	1360.031931	2050.958367	1359.180856	2146.337228	1361.136829	2231.761885	1345.216599	2326.812771	1325.02651	2422.595299	1234.805218	2505.604769
5312.176223	600	4282.932266	606.8703459	3860.164693	630.921725	3221.517199	668.7557329	2810.909036	733.217192	2616.421033	810.3633685	2525.342746	874.4685851	2470.918306	957.2063852	2158.732196	1027.202018	2223.076049	1129.220484	1823.910353	1207.79654	1724.267135	1293.959504	1595.209521	1377.486445	1413.81689	1464.14648	1464.39742	1566.002819	1358.858816	1652.027739	1360.821966	1753.281187	1359.253121	1845.511087	1358.128807	1942.887244	1360.031931	2054.980704	1359.180856	2147.035775	1361.136829	2232.981669	1350.463193	2327.769206	1337.912826	2424.940914	1244.919624	2506.65251
5329.514322	601.6568782	4294.162891	609.5997738	4122.418543	654.9743191	3270.419241	673.2816153	2857.746338	737.512872	2616.421033	810.9569886	2537.273379	875.9422024	2534.418243	963.5249013	2227.058473	1033.077353	2235.76519	1130.311615	1835.672697	1208.816423	1769.206242	1298.150986	1617.367912	1379.391831	1430.901313	1465.738031	1486.466058	1567.900488	1358.858816	1654.223958	1360.821966	1755.234702	1359.253121	1850.860132	1358.128807	1947.744802	1360.031931	2055.750601	1359.180856	2151.486074	1361.136829	2234.218456	1355.000958	2328.776802	1349.436664	2427.607863	1254.332007	2507.683477
5384.069704	606.8703459	4326.001629	613.526454	4145.357272	657.0781431	3310.960736	677.0337293	2908.841577	742.1990684	2627.792123	814.6772531	2584.081692	882.302593	2557.145557	966.1219202	2281.22664	1037.73524	2264.434836	1132.7769	1853.513657	1210.363369	1789.030506	1300	1643.68091	1381.65447	1450.712479	1467.583601	1488.920731	1568.111564	1358.858816	1655.503899	1360.821966	1759.551536	1359.253121	1852.480114	1358.128807	1951.361132	1360.031931	2057.571371	1359.180856	2153.629445	1361.136829	2239.936255	1357.698824	2329.520437	1355.522963	2429.37967	1264.926377	2508.84391
5412.631303	609.5997738	4342.423406	615.0957658	4160.507224	658.5696315	3331.408305	678.9261512	3042.874633	754.491901	2649.487046	817.7253454	2602.509062	885.5019834	2569.054573	967.9421193	2309.376024	1040.155788	2283.736877	1134.436671	1872.856055	1212.0405	1806.794778	1301.656878	1659.784024	1383.039166	1462.175902	1468.651511	1507.230279	1569.68599	1358.858816	1659.842349	1372.684527	1762.35588	1359.253121	1853.832793	1358.128807	1954.792203	1360.031931	2059.056302	1359.180856	2154.95862	1361.136829	2242.405917	1359.142945	2329.999133	1356.933336	2429.932937	1275.549454	2510.092925
5453.721332	613.526454	4362.970228	617.0592786	4182.644802	660.921725	3559.110694	700	3059.680057	756.0332093	2665.672473	819.3561396	2608.125491	887.197721	2575.128093	969.0203992	2452.97732	1052.503975	2312.647669	1136.922692	1895.989331	1214.046329	1847.995268	1305.499658	1663.096702	1383.324022	1473.284638	1469.686379	1517.900344	1570.603503	1358.858816	1660.984169	1385.212935	1764.148641	1359.253121	1855.2599	1358.128807	1956.401012	1360.031931	2061.446965	1359.180856	2158.850557	1361.136829	2243.747204	1359.142945	2333.01535	1360.162987	2432.284658	1283.762166	2511.135061
5470.143109	615.0957658	4398.529327	620.4574075	4194.719844	662.3065664	3655.557526	708.9261512	3138.009534	763.217192	2676.599043	820.3582692	2611.161676	889.6619386	2589.128237	971.5059555	2469.651649	1054.039114	2340.256326	1139.296743	1960.802103	1219.666083	1853.713252	1306.032976	1714.722225	1387.763268	1487.306173	1470.992597	1531.16111	1571.743788	1362.467435	1662.110583	1394.576839	1765.223828	1359.253121	1856.622683	1358.128807	1957.563658	1360.031931	2062.697374	1359.180856	2162.254113	1361.136829	2247.784161	1359.142945	2335.775372	1360.162987	2434.102011	1295.446112	2512.617672
5490.68993	617.0592786	4425.781573	623.0617098	4202.85615	663.3201811	3671.086622	710.3633685	3197.667464	768.6887151	2711.15169	823.527263	2611.161676	897.1609952	2596.744645	973.0773527	2526.886046	1059.709139	2352.660477	1140.363369	2031.506942	1225.796723	1873.221411	1307.852507	1756.151506	1391.325747	1502.28053	1472.387579	1544.803675	1572.916904	1370.107396	1663.692753	1410.480457	1766.770536	1359.253121	1857.203006	1360.159348	1958.640406	1364.987133	2064.212436	1359.180856	2164.975896	1361.136829	2250.309405	1359.142945	2337.045506	1360.162987	2436.837469	1304.757966	2513.904314
5526.24903	620.4574075	4445.795724	624.9743191	4213.654554	664.665438	3689.134827	712.0337293	3235.568934	772.1648459	2748.845487	826.984347	2611.161676	900	2609.08618	976.1162392	2548.254075	1062.111991	2387.76087	1143.38163	2193.674097	1239.857834	1900.141696	1310.363369	1781.264934	1393.485235	1516.655268	1473.726702	1562.556123	1574.443426	1380.826127	1665.284667	1427.906406	1768.325	1359.253121	1858.289973	1387.149587	1963.561551	1370.051747	2065.265095	1359.180856	2165.386697	1361.136829	2251.6706	1359.142945	2338.06682	1360.162987	2438.554311	1309.446291	2514.615312
5550.11008	623.0617098	4508.031268	630.921725	4223.982578	666.0760388	3749.779759	717.6464158	3235.942074	772.1990684	2779.442711	829.7905694	2611.161676	901.6568782	2609.08618	978.4034961	2558.104808	1063.521988	2432.203026	1147.203183	2199.504446	1240.363369	1907.320913	1311.032976	1796.786937	1394.819962	1537.809544	1475.697393	1580.997899	1576.029223	1395.599378	1666.98148	1445.854379	1769.926031	1359.253121	1860.249979	1413.83906	1966.221644	1386.294069	2067.63179	1364.329342	2166.731573	1361.136829	2253.993216	1359.142945	2339.494158	1360.162987	2438.557796	1316.189742	2515.637974
5563.314182	624.9743191	4759.725248	654.9743191	4235.28217	667.7838496	3772.299021	719.7305728	3276.915993	775.9569886	2855.983362	836.8104899	2611.161676	904.1975653	2609.08618	979.3399634	2584.569744	1067.73524	2447.875396	1148.550841	2219.547942	1242.10129	1933.866096	1313.508852	1808.326409	1395.812234	1554.781454	1477.278462	1604.883708	1578.083148	1406.320946	1668.017749	1467.333311	1771.842038	1361.255173	1861.401012	1427.253352	1967.375131	1399.434708	2069.068705	1369.691278	2167.753253	1361.136829	2255.550317	1359.142945	2340.848605	1360.162987	2441.998751	1322.413126	2516.661149
5581	630.921725	4781.74033	657.0781431	4241.240279	668.7557329	3803.768734	722.6430938	3321.359004	780.0330763	2939.482253	844.4685851	2611.161676	905.686185	2609.08618	994.4893822	2599.005164	1070.763199	2461.766857	1149.813955	2291.990365	1248.382592	1961.348522	1316.072144	1849.401678	1399.344271	1583.836363	1479.985161	1619.894555	1579.373922	1419.582923	1669.226891	1491.233656	1773.974044	1365.319438	1862.673656	1441.222196	1968.576303	1414.05881	2070.420502	1392.393496	2170.723467	1361.136829	2257.60092	1359.142945	2341.910738	1360.162987	2443.962455	1328.512968	2517.756109
5581	654.9743191	4797.347739	658.5696315	4266.786784	673.2816153	3830.580307	725.124504	3519.626781	798.217192	3075.945985	856.984347	2611.161676	910.3633685	2609.08618	1000	2603.92363	1072.274993	2493.89115	1152.912893	2346.264553	1253.088572	1977.925149	1317.618251	1857.02737	1400	1603.561724	1481.822737	1633.437871	1580.538503	1434.576896	1670.593947	1505.475576	1775.24448	1389.098203	1866.482763	1459.021291	1970.106836	1427.281379	2071.557503	1411.728096	2172.560068	1364.134859	2259.076299	1359.142945	2343.534557	1360.162987	2444.93295	1333.682851	2518.77783
5581	657.0781431	4821.960792	660.921725	4280.926547	677.0337293	3847.949951	726.732064	3539.06536	800	3102.189966	859.391312	2611.161676	910.9422024	2609.08618	1001.656878	2608.029159	1073.536914	2506.571558	1154.218333	2359.934513	1254.27386	2006.287871	1320.263649	1910.469045	1404.595417	1616.440952	1483.02254	1653.113607	1582.230408	1446.675151	1671.696988	1523.834829	1776.882199	1402.459477	1867.906824	1477.709376	1971.713813	1437.275529	2072.416894	1431.771	2174.283545	1379.729585	2262.293362	1359.142945	2344.873236	1360.162987	2446.328202	1339.609021	2520.080538
5581	658.5696315	4836.452212	662.3065664	4282.717178	678.9261512	3882.400716	729.9204811	3557.130882	801.6568782	3116.508917	860.7045736	2611.161676	912.1059251	2609.08618	1003.077353	2612.951339	1075.929944	2522.490319	1155.975218	2376.803506	1255.736529	2023.265756	1321.84718	1952.967992	1408.249875	1637.582961	1484.992089	1665.709374	1583.31351	1467.216328	1673.569802	1535.922605	1777.960477	1415.145526	1869.067154	1501.138567	1973.728475	1450.378087	2073.543575	1444.292427	2175.360255	1392.630926	2263.953011	1359.142945	2346.614483	1360.162987	2447.739487	1345.859148	2521.454459
5581	660.921725	4847.058998	663.3201811	4282.717178	700	3918.021592	733.217192	3604.016491	805.9569886	3181.611646	866.675466	2611.161676	913.4161002	2609.08618	1009.546838	2612.951339	1077.896453	2531.235673	1156.998147	2377.497731	1255.796723	2042.716966	1323.6614	1977.546534	1410.363369	1667.930101	1487.819169	1688.727854	1585.292855	1479.370638	1674.677955	1547.893877	1779.028362	1428.901002	1870.249979	1504.663327	1974.031567	1463.952789	2074.710855	1444.599927	2175.386697	1416.939508	2266.336362	1359.142945	2348.179522	1360.162987	2450.637974	1352.500765	2523.281219
5582.150671	662.3065664	4861.136193	664.665438	4282.717178	708.9261512	3964.436302	737.512872	3633.218258	808.6352267	3230.893005	871.1953025	2611.161676	919.0425975	2609.08618	1011.116239	2612.951339	1084.315113	2577.684469	1162.7769	2397.017871	1257.489266	2054.159152	1324.728615	1992.068899	1411.612138	1798.684581	1500	1705.717368	1586.753773	1513.158283	1677.758498	1562.377759	1780.320382	1446.268591	1871.743407	1519.136356	1975.276093	1494.353443	2077.324988	1456.982539	2176.45147	1433.197688	2267.734392	1359.142945	2350.716884	1360.162987	2452.462858	1359.015043	2525.674101
5584.451555	663.3201811	4875.897168	666.0760388	4283.956534	710.3633685	4015.070532	742.1990684	3652.060794	810.3633685	3250.680015	873.0100668	2611.161676	924.4913405	2621.51412	1013.403496	2612.951339	1091.696034	2602.41396	1166.922692	2408.816952	1258.512335	2089.307629	1328.006922	1992.56119	1411.65447	1816.470251	1501.656878	1724.542231	1588.372511	1514.429218	1677.874374	1568.041141	1780.825579	1453.98555	1872.406984	1538.398551	1976.932438	1513.114184	2078.938213	1471.613318	2177.709561	1447.41152	2268.956631	1359.142945	2352.228252	1360.162987	2456.850955	1359.015043	2526.759165
5589.409232	664.665438	4893.768242	667.7838496	4288.511403	712.0337293	4147.89427	754.491901	3658.53324	810.9569886	3263.627726	874.1975653	2611.161676	924.6619386	2638.302992	1015.487444	2612.951339	1094.644389	2605.883454	1167.949589	2480.540825	1264.731333	2110.676475	1330	2002.236515	1412.486445	1826.418103	1502.583601	1746.248455	1590.239016	1535.33766	1679.780673	1579.699455	1781.865547	1469.391758	1873.731754	1547.845809	1977.744802	1543.01848	2081.509665	1489.942471	2179.285674	1460.945966	2270.12045	1359.142945	2353.375094	1360.162987	2458.37746	1359.015043	2527.961496
5596.94017	666.0760388	4903.938338	668.7557329	4328.342986	717.6464158	4163.360251	756.0332093	3699.096587	814.6772531	3266.58275	874.4685851	2614.908846	927.1609952	2651.748542	1016.818028	2612.951339	1100	2610.062265	1169.408076	2511.134335	1267.789475	2151.218265	1333.781343	2070.123696	1418.324022	1876.814846	1507.278462	1798.758314	1594.754306	1575.134679	1683.409112	1590.913909	1782.865921	1483.418677	1874.93792	1560.179187	1978.805341	1562.339529	2083.17107	1510.131768	2181.021739	1477.447171	2271.539378	1359.142945	2355.066987	1360.162987	2460.472644	1359.015043	2531.510101
5609.253252	667.7838496	4951.298607	673.2816153	4350.152267	719.7305728	4229.910265	763.217192	3732.331003	817.7253454	3282.650115	875.9422024	2660.296162	933.7112928	2693.514193	1020.648562	2612.951339	1103.839079	2610.062265	1172.387755	2534.102828	1270.499658	2172.992534	1335.812234	2092.670207	1420.262782	1892.360892	1508.726702	1856.041797	1599.680078	1593.621244	1685.0946	1609.129296	1784.490806	1497.924032	1876.185226	1573.006051	1979.908315	1576.809004	2084.415291	1515.531677	2181.486074	1494.945493	2273.044048	1359.142945	2356.071291	1360.162987	2460.760085	1359.015043	2533.640928
5617.823008	668.7557329	4990.56192	677.0337293	4380.62981	722.6430938	4265.627843	768.6887151	3750.112123	819.3561396	3351.99968	882.302593	2684.483861	935.93868	2713.744406	1022.503975	2612.951339	1107.298122	2610.062265	1177.203183	2546.022665	1272.047495	2202.18437	1338.534964	2150.099689	1425.201108	1902.571772	1509.677927	1859.762285	1600	1608.0138	1686.406821	1631.157484	1786.455809	1515.548989	1877.700786	1585.453064	1980.978626	1595.581626	2086.029537	1533.744037	2183.052144	1517.806496	2275.009852	1359.142945	2358.19838	1360.162987	2462.207948	1359.015043	2535.054908
5660.369966	673.2816153	5010.364824	678.9261512	4406.596075	725.124504	4278.809827	772.1648459	3761.038693	820.3582692	3386.883753	885.5019834	2744.940159	941.5059555	2748.480586	1025.689801	2612.951339	1110.363369	2610.062265	1187.364397	2556.006335	1273.488753	2219.811449	1340.179046	2163.1785	1426.325747	1916.549215	1510.980038	1951.830669	1607.916904	1639.260927	1689.255736	1645.485608	1787.733935	1537.356445	1879.575995	1601.564492	1982.364038	1608.021698	2087.099251	1540.457674	2183.629445	1531.187479	2276.160474	1359.142945	2359.529377	1360.162987	2462.284658	1359.015043	2535.343873
5695.642875	677.0337293	5230.888268	700	4423.418093	726.732064	4278.939018	772.1990684	3795.591341	823.527263	3405.372973	887.197721	2885.951377	954.4913405	2764.968817	1027.202018	2612.951339	1110.929944	2610.062265	1197.7769	2573.630288	1276.032976	2287.2148	1346.465774	2184.417166	1428.152047	1959.616353	1514.992089	1953.763989	1608.083148	1668.829736	1691.951632	1650.547492	1788.185475	1550.82274	1880.733954	1619.253598	1983.885113	1621.70543	2088.275907	1553.436495	2184.745486	1543.919458	2277.255289	1359.142945	2359.999133	1361.039092	2463.339641	1359.015043	2536.93121
5713.433173	678.9261512	5324.294348	708.9261512	4456.782703	729.9204811	4286	775.9569886	3833.285138	826.984347	3432.2412	889.6619386	2898.282245	955.6268605	2829.029644	1033.077353	2614.639938	1112.037356	2610.062265	1200	2587.145846	1278.382592	2360.745726	1353.324022	2205.90765	1430	1976.590409	1516.573358	1972.572409	1609.700473	1670.573126	1692.110583	1675.797274	1790.437856	1575.616707	1882.865972	1629.802461	1984.792203	1637.950245	2089.672789	1597.633622	2188.54597	1555.740907	2278.271808	1363.593313	2361.258725	1362.503494	2464.102011	1359.015043	2538.761879
5911.54441	700	5339.333846	710.3633685	4491.280532	733.217192	4286	780.0330763	3863.882362	829.7905694	3514.006039	897.1609952	2915.434658	957.2063852	2879.816219	1037.73524	2662.177509	1119.299096	2610.062265	1201.656878	2605.066703	1282.297638	2364.362936	1353.6614	2218.533693	1431.085706	1988.666428	1517.698337	2038.721798	1615.388618	1755.301988	1699.835622	1736.43269	1795.846778	1592.278494	1884.298708	1650.712032	1986.590205	1683.672227	2093.604394	1630.871773	2191.404098	1570.217154	2279.516612	1369.038535	2362.358973	1366.159264	2465.285689	1359.015043	2539.872182
5995.457458	708.9261512	5356.813032	712.0337293	4536.231891	737.512872	4286	798.217192	3940.423012	836.8104899	3544.960701	900	2984.048847	963.5249013	2906.208302	1040.155788	2688.31216	1121.696034	2610.062265	1202.387755	2614.244805	1285.263649	2396.282022	1356.638501	2252.389929	1433.996982	2013.288585	1519.992089	2054.597649	1616.753773	1757.104895	1700	1757.481944	1797.724455	1606.035705	1885.481682	1671.822071	1988.405444	1699.677806	2094.980704	1640.756895	2192.254113	1579.436819	2280.309405	1377.756008	2363.716093	1371.709941	2466.510101	1359.015043	2540.496314
6008.968464	710.3633685	5415.545965	717.6464158	4585.269737	742.1990684	4286	800	4023.921903	844.4685851	3563.026224	901.6568782	3012.250459	966.1219202	3040.844904	1052.503975	2722.323657	1124.815396	2610.062265	1204.408076	2614.244805	1286.870087	2427.845448	1359.582429	2272.231567	1435.703153	2029.529404	1521.505052	2072.736369	1618.31351	1788.571441	1702.86892	1827.541459	1803.974044	1633.611075	1887.852872	1687.949175	1989.792203	1716.729458	2096.446965	1652.786662	2193.288546	1593.882873	2281.551612	1391.222719	2365.354245	1382.738293	2468.256283	1359.015043	2541.528018
6024.671207	712.0337293	5437.355246	719.7305728	4713.905841	754.491901	4286	801.6568782	4160.385636	856.984347	3590.728224	904.1975653	3032.016411	967.9421193	3057.583059	1054.039114	2739.624162	1126.402111	2616.292003	1206.030887	2614.244805	1287.489266	2452.223019	1361.856132	2321.907367	1439.974744	2040.156946	1522.495093	2095.754848	1620.292855	1812.915992	1705.088501	1879.538332	1808.612373	1652.811286	1889.503886	1704.689516	1991.231695	1730.5082	2097.63179	1668.200298	2194.613955	1603.817881	2282.405917	1412.279404	2367.375728	1389.709437	2469.139455	1359.015043	2542.549674
6077.435004	717.6464158	5467.832789	722.6430938	4730.034581	756.0332093	4286	805.9569886	4183.732877	859.391312	3606.959165	905.686185	3043.725695	969.0203992	3119.405334	1059.709139	2750.720938	1127.419851	2626.659802	1207.79654	2614.244805	1288.818565	2465.331663	1363.078778	2365.540168	1443.726702	2058.379944	1524.192711	2110.775702	1621.584489	1843.47167	1707.874374	1903.481213	1810.748174	1674.873614	1891.401012	1732.160979	1993.593949	1748.472496	2099.176529	1693.179316	2196.761885	1622.277116	2283.993216	1428.035761	2368.730608	1391.767448	2469.37967	1359.015043	2545.65124
6097.027767	719.7305728	5490.720355	725.124504	4805.210056	763.217192	4290.303776	808.6352267	4194.890853	860.7045736	3657.956135	910.3633685	3070.716911	971.5059555	3145.60447	1062.111991	2770.353868	1129.220484	2634.353045	1208.816423	2614.244805	1293.959504	2494.638504	1365.812234	2400.348839	1446.719878	2080.398887	1526.243953	2143.042323	1624.359076	1851.099189	1708.569802	1919.232806	1812.153279	1773.802202	1899.90782	1786.183074	1998.239276	1785.889365	2102.393982	1718.727044	2198.958718	1637.543463	2285.305959	1454.594121	2371.014345	1402.280536	2470.500029	1359.015043	2547.617672
6124.407821	722.6430938	5503.553358	726.732064	4862.46581	768.6887151	4297.649711	810.3633685	4245.621853	866.675466	3664.267362	910.9422024	3087.781066	973.0773527	3160.978152	1063.521988	2782.250855	1130.311615	2648.404496	1210.363369	2614.244805	1298.150986	2510.921543	1367.457139	2438.321934	1449.985161	2154.118887	1533.111564	2154.043757	1625.305082	1863.562213	1709.706102	1927.221712	1812.865921	1792.117751	1901.482763	1927.536833	2010.394198	1808.904894	2104.373074	1750.763339	2201.7135	1637.583532	2285.309405	1478.390354	2373.060568	1416.497413	2471.811232	1359.015043	2547.756109
6147.735086	725.124504	5529.006196	729.9204811	4898.841146	772.1648459	4301	810.9569886	4273.809663	871.1953025	3676.955838	912.1059251	3120.781019	976.1162392	3206.916716	1067.73524	2809.130722	1132.7769	2665.19513	1212.0405	2614.244805	1300	2550.128259	1371.776663	2498.979969	1455.201108	2199.063376	1537.298504	2172.612291	1626.901779	1878.89559	1711.104102	1943.717516	1814.337413	1808.678652	1902.906824	1961.41913	2013.307716	1818.596861	2105.20648	1765.146934	2202.950336	1648.210776	2286.223235	1517.610379	2376.433074	1448.520284	2474.564859	1359.015043	2548.856873
6162.847451	726.732064	5549.889382	733.217192	4899.199262	772.1990684	4331.625808	814.6772531	4279.379476	873.0100668	3691.241136	913.4161002	3145.618856	978.4034961	3239.931613	1070.763199	2827.227782	1134.436671	2685.276527	1214.046329	2614.244805	1301.656878	2572.711681	1374.752608	2538.342886	1459.312753	2234.540705	1540.603503	2197.494714	1629.041403	1902.77404	1713.281187	1958.992134	1815.69997	1818.272039	1903.731754	1992.480058	2015.978626	1843.233723	2107.324988	1797.396628	2205.723467	1664.232346	2287.60092	1519.720047	2376.614483	1461.418014	2475.673926	1359.015043	2550.080538
6192.821153	729.9204811	5570.019782	737.512872	4938.523331	775.9569886	4363.522013	817.7253454	4281.241515	874.1975653	3752.588806	919.0425975	3155.788165	979.3399634	3256.415235	1072.274993	2854.33374	1136.922692	2741.538811	1219.666083	2614.244805	1305.499658	2578.9504	1375.879269	2546.895482	1460.450414	2256.077696	1542.609847	2204.922078	1629.680078	1916.728448	1714.553461	2013.416515	1820.554842	1879.489034	1908.995765	1999.592312	2016.590205	1864.961489	2109.193346	1816.369296	2207.354915	1680.680318	2289.015271	1542.848697	2378.603301	1469.026804	2476.328202	1359.015043	2552.132925
6223.812905	733.217192	5581	742.1990684	4981.176807	780.0330763	4380.587162	819.3561396	4281.241515	874.4685851	3811.998357	924.4913405	3320.299113	994.4893822	3270.174399	1073.536914	2880.218853	1139.296743	2802.915847	1225.796723	2614.244805	1306.032976	2586.944527	1377.486445	2553.964301	1461.458263	2296.782356	1546.401813	2220.087806	1630.984169	1937.370976	1716.435516	2023.516588	1821.455809	1905.308555	1911.21597	2009.196248	2017.416041	1891.898761	2111.509665	1832.560699	2208.747204	1692.565862	2290.037302	1594.803094	2383.070828	1481.083882	2477.364982	1359.015043	2553.843248
6264.195774	737.512872	5581	754.491901	5171.461168	798.217192	4391.073765	820.3582692	4281.241515	875.9422024	3813.858447	924.6619386	3380.140152	1000	3296.266439	1075.929944	2891.848642	1140.363369	2943.688945	1239.857834	2614.244805	1307.852507	2596.42196	1379.391831	2562.620561	1462.78798	2341.187437	1550.538503	2307.000781	1638.457762	1949.431921	1717.535156	2040.204397	1822.944428	1921.49014	1912.607415	2026.280592	2018.885113	1906.408529	2112.757351	1838.822752	2209.285674	1717.930193	2292.218365	1626.077382	2385.760085	1507.253732	2479.615312	1359.015043	2554.676582
6308.249813	742.1990684	5581	756.0332093	5190.117036	800	4424.235121	823.527263	4281.241515	882.302593	3841.106536	927.1609952	3398.132565	1001.656878	3317.707982	1077.896453	2924.757799	1143.38163	2948.750119	1240.363369	2614.244805	1310.363369	2605.116607	1381.65447	2571.46419	1464.14648	2351.562796	1551.505052	2375.186314	1644.320994	1968.303379	1719.255736	2062.632727	1824.945125	1982.491356	1917.852872	2042.650093	2020.292716	1920.141178	2113.938213	1851.830425	2210.404196	1744.701779	2294.520437	1683.721701	2390.716884	1523.957759	2481.051681	1359.015043	2555.674101
6423.81239	754.491901	5581	763.217192	5207.455135	801.6568782	4460.411146	826.984347	4281.241515	885.5019834	3912.526722	933.7112928	3413.557817	1003.077353	3387.692871	1084.315113	2966.425535	1147.203183	2966.149358	1242.10129	2614.244805	1311.032976	2608.871052	1383.039166	2580.558432	1465.738031	2364.679724	1552.726999	2399.939344	1646.449492	1977.504105	1720.0946	2068.156377	1825.437856	1982.643701	1917.865972	2081.04126	2023.593949	1932.030592	2114.960576	1864.191521	2211.467119	1757.009661	2295.578784	1723.811724	2394.1642	1545.779547	2482.928123	1361.504831	2556.454459
6437.114121	756.0332093	5581	768.6887151	5252.452856	805.9569886	4489.776348	829.7905694	4281.241515	887.197721	3936.812704	935.93868	3483.811417	1009.546838	3468.169637	1091.696034	2981.119515	1148.550841	3029.034745	1248.382592	2614.244805	1313.508852	2609.602832	1383.324022	2589.635493	1467.583601	2380.413336	1554.192711	2416.509784	1647.874374	2039.671594	1725.762636	2091.722286	1827.54003	2025.885647	1921.58432	2106.1217	2025.750601	1956.163792	2117.035775	1864.411958	2211.486074	1785.345323	2298.01535	1742.890332	2395.804758	1560.255531	2484.172904	1362.675395	2556.759165
6467.771837	763.217192	5581	772.1648459	5280.47879	808.6352267	4563.235025	836.8104899	4281.241515	889.6619386	3997.514658	941.5059555	3500.853895	1011.116239	3500.316588	1094.644389	2994.891693	1149.813955	3076.148759	1253.088572	2614.244805	1316.072144	2609.602832	1387.763268	2594.317577	1468.651511	2429.867553	1558.799769	2442.32955	1650.0946	2053.86261	1727.056483	2109.896043	1829.161201	2060.204806	1924.535403	2111.71651	2026.231695	1976.94232	2118.822508	1896.969466	2214.285674	1808.415418	2299.999133	1755.821913	2396.916737	1577.293342	2485.637974	1366.445757	2557.592499
6467.771837	768.6887151	5581	772.1990684	5298.562615	810.3633685	4643.371764	844.4685851	4281.241515	897.1609952	4139.098854	954.4913405	3525.691732	1013.403496	3558.710685	1100	3028.680493	1152.912893	3088.015297	1254.27386	2614.244805	1317.618251	2609.602832	1391.325747	2598.30222	1469.686379	2458.872886	1561.501849	2464.810689	1652.027739	2081.22856	1729.551536	2122.101521	1830.249979	2081.900608	1926.401012	2139.187973	2028.593949	2006.476588	2121.362141	1922.558671	2216.486074	1890.360097	2307.045506	1761.159684	2397.375728	1592.546435	2486.949578	1398.284512	2561.807601
6467.771837	772.1648459	5589.473178	775.9569886	5304.774443	810.9569886	4774.340671	856.984347	4281.241515	900	4150.835124	955.6268605	3548.321796	1015.487444	3600.569508	1103.839079	3042.914168	1154.218333	3102.658832	1255.736529	2614.244805	1320.263649	2609.602832	1393.485235	2603.331669	1470.992597	2474.841006	1562.989408	2487.939582	1654.223958	2149.036474	1735.733831	2134.266908	1831.33518	2095.421425	1927.563658	2162.617038	2030.6086	2024.091211	2122.876812	1944.748397	2218.394155	1904.621187	2308.271808	1776.670987	2398.709536	1609.151764	2488.37746	1410.929886	2562.97999
6467.771837	772.1990684	5617.823008	780.0330763	5343.704473	814.6772531	4799.527916	859.391312	4281.241515	901.6568782	4166.263652	957.2063852	3562.770907	1016.818028	3638.284665	1107.298122	3062.070099	1155.975218	3103.261471	1255.796723	2618.301086	1321.84718	2609.602832	1394.819962	2607.729903	1472.387579	2487.976181	1564.2921	2500.013428	1655.503899	2195.016869	1739.926031	2193.627598	1836.630391	2108.32993	1928.673653	2186.908109	2032.697374	2028.732424	2123.275907	1962.126343	2219.888474	1916.633557	2309.304744	1790.898339	2399.932937	1633.517374	2490.472644	1426.967606	2564.375858
6467.771837	775.9569886	5788.768416	798.217192	5375.600677	817.7253454	4813.270303	860.7045736	4281.241515	904.1975653	4227.981842	963.5249013	3604.367536	1020.648562	3671.706119	1110.363369	3073.223457	1156.998147	3120.206397	1257.489266	2626.646841	1323.6614	2609.602832	1395.812234	2610.121369	1473.726702	2504.111264	1566.002819	2540.938562	1659.842349	2245.770901	1744.553461	2258.384707	1842.406984	2129.500211	1930.494072	2204.706788	2034.227872	2104.965883	2129.831175	1979.752054	2221.404098	1981.391456	2314.873236	1795.797877	2400.354245	1647.927905	2491.711797	1439.723957	2565.486127
6467.771837	780.0330763	5805.528254	800	5392.665826	819.3561396	4875.751615	866.675466	4284.021449	905.686185	4249.976828	966.1219202	3624.51588	1022.503975	3677.883686	1110.929944	3136.23122	1162.7769	3130.448873	1258.512335	2633.401303	1324.728615	2609.602832	1399.344271	2610.121369	1475.697393	2522.009608	1567.900488	2551.057617	1660.984169	2281.780656	1747.836602	2280.025319	1844.337413	2141.735729	1931.546197	2265.366165	2039.443934	2106.7048	2129.980704	2009.861794	2223.993216	2010.879261	2317.408874	1803.474401	2401.014345	1659.735805	2492.727151	1452.456947	2566.594363
6467.771837	798.217192	5821.10425	801.6568782	5403.152429	820.3582692	4923.04862	871.1953025	4310.059047	910.3633685	4261.372569	967.9421193	3659.111485	1025.689801	3689.958195	1112.037356	3181.434237	1166.922692	3192.710506	1264.731333	2662.697455	1328.006922	2609.602832	1400	2610.121369	1477.278462	2523.978146	1568.111564	2559.762653	1662.110583	2293.376901	1748.893874	2293.182517	1845.511087	2170.638945	1934.031567	2284.923931	2041.125694	2119.518186	2131.082519	2051.817024	2227.60092	2024.043379	2318.540849	1817.794621	2402.245732	1672.313718	2493.808718	1463.633204	2567.567106
6470.8832	800	5861.528768	805.9569886	5436.313785	823.527263	4942.038889	873.0100668	4315.106797	910.9422024	4266.560682	969.0203992	3675.53299	1027.202018	3769.135484	1119.299096	3192.630856	1167.949589	3223.327151	1267.789475	2684.428678	1330	2609.602832	1404.595417	2610.121369	1479.985161	2537.256019	1569.68599	2569.847097	1663.692753	2314.563996	1750.825579	2353.146701	1850.860132	2182.342372	1935.037937	2299.939732	2042.416894	2169.572947	2135.386697	2080.201375	2230.041673	2029.560598	2319.015271	1833.053068	2403.557796	1723.960462	2498.24979	1482.067799	2569.17159
6477.194273	801.6568782	5886.706375	808.6352267	5472.48981	826.984347	4954.465251	874.1975653	4326.47181	912.1059251	4277.179804	971.5059555	3739.334569	1033.077353	3795.270135	1121.696034	3208.533248	1169.408076	3250.460209	1270.499658	2725.657983	1333.781343	2609.602832	1408.249875	2610.121369	1481.822737	2544.271549	1570.603503	2578.734305	1665.284667	2340.447531	1753.185475	2371.307122	1852.480114	2194.74722	1936.104622	2375.160873	2048.885113	2266.027718	2143.680783	2100.20631	2231.761885	2044.570457	2320.305959	1871.891319	2406.897473	1738.305394	2499.483301	1493.812519	2570.19381
6508.942883	805.9569886	5902.952307	810.3633685	5497.91757	829.7905694	4957.301288	874.4685851	4340.181898	913.4161002	4282.65869	973.0773527	3789.915614	1037.73524	3829.281631	1124.815396	3241.021738	1172.387755	3265.956406	1272.047495	2747.801503	1335.812234	2609.602832	1410.363369	2610.121369	1483.02254	2552.990456	1571.743788	2588.207134	1666.98148	2341.49731	1753.281187	2386.470999	1853.832793	2207.973893	1937.241976	2399.271453	2050.958367	2296.920427	2146.337228	2114.391595	2232.981669	2056.665014	2321.345963	1890.081017	2408.461594	1748.313279	2500.343873	1509.722898	2571.578595
6535.626904	808.6352267	5908.532816	810.9569886	5551.676789	836.8104899	4972.721687	875.9422024	4399.059353	919.0425975	4282.65869	976.1162392	3816.200891	1040.155788	3846.582137	1126.402111	3293.526032	1177.203183	3280.385599	1273.488753	2777.488379	1338.534964	2609.602832	1411.612138	2610.121369	1484.992089	2561.272294	1572.916904	2593.455404	1668.017749	2362.923623	1755.234702	2402.469248	1855.2599	2273.624651	1942.887244	2446.048582	2054.980704	2305.044073	2147.035775	2128.774619	2234.218456	2120.240401	2326.812771	1903.261012	2409.594934	1761.875745	2501.510101	1523.487943	2572.776657
6552.844855	810.3633685	5943.506314	814.6772531	5581	844.4685851	5039.278834	882.302593	4456.076729	924.4913405	4282.65869	978.4034961	3950.292631	1052.503975	3857.678913	1127.419851	3404.317298	1187.364397	3305.857135	1276.032976	2795.414382	1340.179046	2609.602832	1411.65447	2610.121369	1487.819169	2571.153679	1574.443426	2598.221699	1669.226891	2410.271012	1759.551536	2417.746392	1856.622683	2330.114853	1947.744802	2454.705609	2055.750601	2356.798123	2151.486074	2195.268857	2239.936255	2131.363109	2327.769206	1916.11407	2410.70016	1779.252802	2503.004344	1541.51388	2574.345573
6558.759254	810.9569886	5972.160849	817.7253454	5581	856.984347	5072.758271	885.5019834	4457.861921	924.6619386	4282.65869	979.3399634	3966.963048	1054.039114	3877.311843	1129.220484	3517.848467	1197.7769	3329.380369	1278.382592	2863.96077	1346.465774	2609.602832	1412.486445	2610.121369	1500	2580.161382	1576.029223	2602.783983	1670.593947	2441.029283	1762.35588	2424.251965	1857.203006	2372.170401	1951.361132	2474.478164	2057.571371	2381.72412	2153.629445	2223.989412	2242.405917	2143.080784	2328.776802	1931.215828	2411.998751	1791.713183	2504.075804	1553.381071	2575.378452
6595.825271	814.6772531	5987.491635	819.3561396	5581	859.391312	5090.503007	887.197721	4484.012844	927.1609952	4282.65869	994.4893822	4028.535134	1059.709139	3889.20883	1130.311615	3542.087702	1200	3368.575932	1282.297638	2938.738647	1353.324022	2609.602832	1418.324022	2610.121369	1501.656878	2590.199615	1578.083148	2606.465174	1671.696988	2460.692436	1764.148641	2436.437149	1858.289973	2412.071506	1954.792203	2489.501183	2059.056302	2397.181545	2154.95862	2239.587693	2243.747204	2151.728773	2329.520437	1949.875691	2413.603301	1809.494044	2505.604769	1568.60126	2576.703165
6626.19425	817.7253454	5996.912464	820.3582692	5581	860.7045736	5116.289362	889.6619386	4552.557237	933.7112928	4282.65869	1000	4054.628244	1062.111991	3916.088697	1132.7769	3560.153225	1201.656878	3398.270208	1285.263649	2942.417198	1353.6614	2616.562565	1420.262782	2610.121369	1502.583601	2595.675014	1579.373922	2610.961615	1673.569802	2472.485169	1765.223828	2458.409324	1860.249979	2430.780889	1956.401012	2511.912483	2061.446965	2442.442213	2158.850557	2286.534851	2247.784161	2157.295698	2329.999133	1962.4966	2414.688565	1821.678581	2506.65251	1579.10842	2577.617672
6642.4423	819.3561396	6026.703571	823.527263	5581	866.675466	5194.761872	897.1609952	4575.865324	935.93868	4282.65869	1001.656878	4069.939711	1063.521988	3934.185757	1134.436671	3568.122235	1202.387755	3414.353095	1286.870087	2974.877573	1356.638501	2654.666866	1425.201108	2610.121369	1507.278462	2599.863508	1580.538503	2610.961615	1674.677955	2488.253438	1766.770536	2470.650266	1861.401012	2444.301705	1957.563658	2522.852703	2062.697374	2482.023341	2162.254113	2315.901777	2250.309405	2192.372317	2333.01535	1974.957662	2415.760085	1833.668043	2507.683477	1594.44916	2578.952878
6652.426792	820.3582692	6059.20296	826.984347	5581	871.1953025	5224.470119	900	4634.123062	941.5059555	4282.65869	1003.077353	4115.692366	1067.73524	3961.291715	1136.922692	3590.150495	1204.408076	3420.552021	1287.489266	3006.976257	1359.582429	2666.676921	1426.325747	2610.121369	1508.726702	2605.948553	1582.230408	2610.961615	1677.758498	2502.898627	1768.325	2483.452086	1862.673656	2456.24388	1958.640406	2535.161227	2064.212436	2509.971837	2164.975896	2331.731579	2251.6706	2224.469554	2335.775372	1977.925313	2416.015271	1847.163117	2508.84391	1607.405321	2580.080538
6684.000346	823.527263	6085.583721	829.7905694	5581	873.0100668	5241.808219	901.6568782	4770.006254	954.4913405	4325.244895	1009.546838	4148.573654	1070.763199	3987.176828	1139.296743	3607.84457	1206.030887	3433.860324	1288.818565	3031.767227	1361.856132	2686.180034	1428.152047	2611.726104	1509.677927	2609.257446	1583.31351	2610.961615	1677.874374	2517.982537	1769.926031	2521.768752	1866.482763	2508.174732	1963.561551	2543.159091	2065.265095	2513.631066	2165.386697	2358.742075	2253.993216	2239.240378	2337.045506	2033.104376	2420.760085	1861.688346	2510.092925	1631.168543	2582.148807
6718.444223	826.984347	6151.576657	836.8104899	5581	874.1975653	5268.394775	904.1975653	4781.888696	955.6268605	4341.667605	1011.116239	4163.847807	1072.274993	3998.806616	1140.363369	3627.096104	1207.79654	3485.328946	1293.959504	3045.09817	1363.078778	2705.914388	1430	2615.683248	1510.980038	2609.257446	1585.292855	2610.961615	1679.780673	2534.19841	1771.842038	2535.079736	1867.906824	2532.707566	1966.221644	2559.895047	2067.63179	2525.610632	2166.731573	2376.850133	2255.550317	2251.117594	2338.06682	2054.446712	2422.595299	1873.807702	2511.135061	1648.360998	2583.645179
6746.403386	829.7905694	6223.56895	844.4685851	5581	874.4685851	5283.972164	905.686185	4798.417343	957.2063852	4365.602187	1013.403496	4175.643525	1073.536914	4031.715774	1143.38163	3638.216251	1208.816423	3527.292053	1298.150986	3074.902001	1365.812234	2717.508673	1431.085706	2640.668363	1514.992089	2609.257446	1586.753773	2610.961615	1683.409112	2550.1999	1773.974044	2544.42619	1869.067154	2541.811462	1967.375131	2569.02375	2069.068705	2534.189392	2167.753253	2400.697305	2257.60092	2267.716588	2339.494158	2081.724672	2424.940914	1891.049497	2512.617672	1672.321443	2585.730614
6816.34478	836.8104899	6341.227244	856.984347	5582.302929	875.9422024	5332.915698	910.3633685	4864.536302	963.5249013	4387.409284	1015.487444	4198.012204	1075.929944	4073.383509	1147.203183	3655.083136	1210.363369	3545.803495	1300	3092.836968	1367.457139	2748.598291	1433.996982	2655.822479	1516.573358	2609.257446	1588.372511	2610.961615	1685.0946	2558.927986	1775.24448	2553.267612	1870.249979	2550.57031	1968.576303	2576.640495	2070.420502	2557.612145	2170.723467	2417.854996	2259.076299	2283.467919	2340.848605	2112.739535	2427.607863	1906.012293	2513.904314	1687.144635	2587.020774
6892.644482	844.4685851	6363.854663	859.391312	5617.823008	882.302593	5338.972799	910.9422024	4891.712332	966.1219202	4401.332937	1016.818028	4214.460437	1077.896453	4088.07749	1148.550841	3673.369484	1212.0405	3562.391365	1301.656878	3139.934254	1371.776663	2766.818537	1435.703153	2667.671056	1517.698337	2609.257446	1590.239016	2610.961615	1686.406821	2569.139049	1776.882199	2563.315579	1871.743407	2560.811613	1970.106836	2583.04696	2071.557503	2570.408807	2172.560068	2455.267315	2262.293362	2295.819833	2341.910738	2133.344494	2429.37967	1914.280726	2514.615312	1694.002654	2587.617672
7017.342451	856.984347	6375.338057	860.7045736	5647.899868	885.5019834	5351.150363	912.1059251	4910.759473	967.9421193	4441.416859	1020.648562	4261.836056	1084.315113	4101.849668	1149.813955	3695.239738	1214.046329	3600.863436	1305.499658	3172.382024	1374.752608	2812.434998	1439.974744	2691.829475	1519.992089	2609.257446	1594.754306	2610.961615	1689.255736	2575.862037	1777.960477	2567.284701	1872.406984	2571.564425	1971.713813	2587.519948	2072.416894	2580.8346	2174.283545	2473.190731	2263.953011	2314.703783	2343.534557	2139.778619	2429.932937	1926.173623	2515.637974	1706.935487	2588.743302
7041.323703	859.391312	6423.627935	866.675466	5663.841174	887.197721	5364.860451	913.4161002	4922.042936	969.0203992	4460.832486	1022.503975	4289.075055	1091.696034	4135.638468	1152.912893	3756.513883	1219.666083	3606.202759	1306.032976	3184.666403	1375.879269	2852.502272	1443.726702	2707.764412	1521.505052	2609.257446	1599.680078	2610.961615	1691.951632	2581.950038	1779.028362	2575.208693	1873.731754	2583.015761	1973.728475	2592.900007	2073.543575	2586.768265	2175.360255	2496.952002	2266.336362	2330.271736	2344.873236	2167.127586	2432.284658	1938.072475	2516.661149	1719.339237	2589.822882
7054.408089	860.7045736	6449.967868	871.1953025	5687.006814	889.6619386	5423.737906	919.0425975	4948.052587	971.5059555	4494.169985	1025.689801	4289.075055	1094.644389	4149.872143	1154.218333	3823.358402	1225.796723	3624.41903	1307.852507	3202.190001	1377.486445	2884.466495	1446.719878	2718.191793	1522.495093	2609.257446	1600	2610.961615	1692.110583	2588.625966	1780.320382	2581.695845	1874.93792	2584.433222	1974.031567	2597.792663	2074.710855	2586.899749	2175.386697	2509.912695	2267.734392	2350.521293	2346.614483	2188.262208	2434.102011	1950.806137	2517.756109	1748.304613	2592.343929
7113.897727	866.675466	6456.442423	873.0100668	5757.504017	897.1609952	5480.755282	924.4913405	4964.496185	973.0773527	4509.994304	1027.202018	4289.075055	1100	4167.484752	1155.975218	3976.671609	1239.857834	3649.556575	1310.363369	3222.965096	1379.391831	2919.336557	1449.985161	2736.071576	1524.192711	2609.257446	1607.916904	2610.961615	1699.835622	2591.108726	1780.825579	2587.652035	1876.185226	2590.253461	1975.276093	2607.224091	2077.324988	2592.194406	2176.45147	2520.389312	2268.956631	2368.721666	2348.179522	2220.073792	2436.837469	1962.688077	2518.77783	1765.53093	2593.843248
7158.930098	871.1953025	6459.973998	874.1975653	5784.19296	900	5482.525922	924.6619386	4996.296059	976.1162392	4571.475668	1033.077353	4289.075055	1103.839079	4176.84094	1156.998147	3982.183633	1240.363369	3656.260363	1311.032976	3247.635435	1381.65447	2975.037821	1455.201108	2757.675811	1526.243953	2609.257446	1608.083148	2610.961615	1700	2595.416134	1781.865547	2594.889197	1877.700786	2597.999634	1976.932438	2611.743133	2078.938213	2597.658956	2177.709561	2530.365172	2270.12045	2398.229519	2350.716884	2240.039533	2438.554311	1977.837714	2520.080538	1771.650307	2594.375858
7177.011093	873.0100668	6460.619083	874.4685851	5799.768956	901.6568782	5505.127868	927.1609952	5020.230641	978.4034961	4620.217279	1037.73524	4289.075055	1107.298122	4229.6961	1162.7769	4001.132802	1242.10129	3681.047645	1313.508852	3262.733269	1383.039166	3018.946209	1459.312753	2830.007356	1533.111564	2609.257446	1609.700473	2610.961615	1702.86892	2599.03937	1782.865921	2602.08557	1879.575995	2601.468823	1977.744802	2611.743133	2081.509665	2603.513391	2179.285674	2541.521068	2271.539378	2415.805732	2352.228252	2240.080062	2438.557796	1993.815515	2521.454459	1784.337352	2595.480095
7188.842466	874.1975653	6463.040832	875.9422024	5823.653471	904.1975653	5556.185228	933.7112928	5030.030132	979.3399634	4645.546663	1040.155788	4289.075055	1110.363369	4259.021644	1166.922692	4069.620036	1248.382592	3706.710103	1316.072144	3265.839144	1383.324022	3031.095334	1460.450414	2874.105353	1537.298504	2609.257446	1615.388618	2610.961615	1705.088501	2604.924512	1784.490806	2605.443687	1880.733954	2605.004698	1978.805341	2611.743133	2083.17107	2608.455004	2181.021739	2552.283572	2273.044048	2429.14276	2353.375094	2280.096108	2441.998751	2015.059529	2523.281219	1845.853346	2600.834236
7191.54271	874.4685851	6463.040832	882.302593	5837.647701	905.686185	5571.066334	935.93868	5188.55846	994.4893822	4774.76201	1052.503975	4289.075055	1110.929944	4263.629562	1167.949589	4120.930981	1253.088572	3722.188978	1317.618251	3314.241806	1387.763268	3041.858178	1461.458263	2908.914496	1540.603503	2609.257446	1616.753773	2610.961615	1707.874374	2610.1109	1786.455809	2611.626607	1882.865972	2608.097179	1979.908315	2611.743133	2084.415291	2609.265847	2181.486074	2566.344441	2275.009852	2448.818353	2355.066987	2302.932697	2443.962455	2042.887175	2525.674101	1909.504767	2606.374237
7206.224764	875.9422024	6463.040832	885.5019834	5881.617013	910.3633685	5586.563612	941.5059555	5246.223314	1000	4790.826189	1054.039114	4289.075055	1112.037356	4269.425262	1169.408076	4133.854593	1254.27386	3748.673436	1320.263649	3353.084754	1391.325747	3056.058272	1462.78798	2930.045856	1542.609847	2609.257446	1618.31351	2610.961615	1708.569802	2610.1109	1787.733935	2611.626607	1884.298708	2610.525296	1980.978626	2611.743133	2086.029537	2609.265847	2183.052144	2573.912571	2276.160474	2459.993444	2356.071291	2314.218914	2444.93295	2055.505765	2526.759165	1922.563889	2607.510858
7269.59508	882.302593	6463.040832	887.197721	5887.05852	910.9422024	5586.563612	954.4913405	5263.561413	1001.656878	4850.159139	1059.709139	4289.075055	1119.299096	4281.265842	1172.387755	4149.802578	1255.736529	3764.526995	1321.84718	3376.630409	1393.485235	3070.565734	1464.14648	2969.983877	1546.401813	2616.58314	1620.292855	2613.400424	1709.706102	2610.1109	1788.185475	2611.626607	1885.481682	2610.525296	1982.364038	2611.743133	2087.099251	2609.265847	2183.629445	2579.884462	2277.255289	2482.593838	2358.19838	2330.44477	2446.328202	2069.488078	2527.961496	1964.922474	2611.197604
7301.471484	885.5019834	6463.040832	889.6619386	5897.998455	912.1059251	5586.563612	955.6268605	5278.42571	1003.077353	4875.303346	1062.111991	4289.075055	1121.696034	4281.265842	1177.203183	4150.457088	1255.796723	3782.690089	1323.6614	3391.18341	1394.819962	3087.561962	1465.738031	3013.552625	1550.538503	2623.898513	1621.584489	2618.526684	1711.104102	2610.1109	1790.437856	2611.626607	1887.852872	2610.525296	1983.885113	2611.743133	2088.275907	2609.265847	2184.745486	2584.872822	2278.271808	2495.849954	2359.529377	2346.857098	2447.739487	2110.756026	2531.510101	1984.295226	2612.883742
7318.366583	887.197721	6463.040832	897.1609952	5910.315162	913.4161002	5586.563612	957.2063852	5346.12446	1009.546838	4890.057994	1063.521988	4294.913306	1124.815396	4281.265842	1187.364397	4167.377242	1257.489266	3793.37454	1324.728615	3402.002498	1395.812234	3107.270856	1467.583601	3023.732574	1551.505052	2646.382072	1624.359076	2631.179696	1713.281187	2610.1109	1795.846778	2611.626607	1889.503886	2610.525296	1984.792203	2611.743133	2089.672789	2609.265847	2188.54597	2590.981442	2279.516612	2500.215893	2359.999133	2380.564596	2450.637974	2135.536143	2533.640928	1993.043698	2613.645179
7339.882074	889.6619386	6463.040832	900	5963.208792	919.0425975	5586.563612	963.5249013	5362.547171	1011.116239	4934.146803	1067.73524	4302.36335	1126.402111	4281.265842	1197.7769	4176.738949	1258.512335	3826.195381	1328.006922	3440.513534	1399.344271	3118.675101	1468.651511	3036.602455	1552.726999	2656.159755	1625.305082	2641.207151	1714.553461	2610.1109	1797.724455	2611.626607	1891.401012	2610.525296	1986.590205	2611.743133	2093.604394	2609.265847	2191.404098	2594.557653	2280.309405	2511.922587	2361.258725	2401.786791	2452.462858	2151.979797	2535.054908	2017.004144	2615.730614
7368	897.1609952	6463.040832	901.6568782	6014.431386	924.4913405	5586.563612	966.1219202	5386.481752	1013.403496	4965.832328	1070.763199	4308.732302	1127.419851	4281.265842	1200	4233.646595	1264.731333	3846.149119	1330	3447.663172	1400	3129.726491	1469.686379	3052.039737	1554.192711	2673.569099	1626.901779	2659.602572	1716.435516	2610.1109	1803.974044	2611.626607	1899.90782	2610.525296	1988.405444	2611.743133	2094.980704	2609.265847	2192.254113	2599.668719	2281.551612	2521.543062	2362.358973	2452.817479	2456.850955	2155.340273	2535.343873	2036.75867	2617.449981
7368	900	6463.040832	904.1975653	6016.035146	924.6619386	5586.563612	967.9421193	5408.288849	1015.487444	4981.652223	1072.274993	4323.04546	1129.220484	4281.265842	1201.656878	4256.954348	1267.789475	3884.006112	1333.781343	3497.768608	1404.595417	3143.675642	1470.992597	3100.562526	1558.799769	2696.89817	1629.041403	2671.592336	1717.535156	2610.1109	1808.612373	2611.626607	1901.482763	2610.525296	1989.792203	2611.743133	2096.446965	2609.265847	2193.288546	2602.818841	2282.405917	2532.663026	2363.716093	2469.404622	2458.37746	2173.799957	2536.93121	2050.490815	2618.645179
7368	901.6568782	6463.040832	905.686185	6039.528302	927.1609952	5586.563612	969.0203992	5422.212503	1016.818028	4994.857363	1073.536914	4333.611997	1130.311615	4281.265842	1202.387755	4269.793515	1270.499658	3904.338424	1335.812234	3537.614445	1408.249875	3158.572696	1472.387579	3129.021567	1561.501849	2703.861861	1629.680078	2690.352417	1719.255736	2610.1109	1810.748174	2611.626607	1902.906824	2610.525296	1991.231695	2611.743133	2097.63179	2609.265847	2194.613955	2607.993747	2283.993216	2546.085706	2365.354245	2490.571922	2460.472644	2195.089437	2538.761879	2072.612487	2620.570574
7368	904.1975653	6463.040832	910.3633685	6101.106401	933.7112928	5586.563612	971.5059555	5462.296425	1020.648562	5019.898785	1075.929944	4359.099834	1132.7769	4291.74316	1204.408076	4275.028744	1272.047495	3931.59709	1338.534964	3560.658606	1410.363369	3172.873228	1473.726702	3144.688941	1562.989408	2718.080828	1630.984169	2699.498842	1720.0946	2610.1109	1812.153279	2611.626607	1903.731754	2610.525296	1993.593949	2611.743133	2099.176529	2609.265847	2196.761885	2611.411903	2285.305959	2560.606124	2367.375728	2493.434575	2460.760085	2208.001523	2539.872182	2074.451261	2620.730614
7368	905.686185	6463.040832	910.9422024	6122.045643	935.93868	5588.045186	973.0773527	5479.990774	1022.503975	5040.476967	1077.896453	4376.2597	1134.436671	4303.706274	1206.030887	4279.903496	1273.488753	3948.056852	1340.179046	3574.274373	1411.612138	3193.918299	1475.697393	3158.409248	1564.2921	2799.568028	1638.457762	2761.299429	1725.762636	2610.1109	1812.865921	2611.626607	1908.995765	2610.525296	1998.239276	2611.743133	2102.393982	2609.265847	2198.958718	2611.411903	2285.309405	2568.96886	2368.730608	2507.645934	2462.207948	2215.259778	2540.496314	2087.633393	2621.877942
7368	910.3633685	6464.908408	912.1059251	6174.38254	941.5059555	5599.316442	976.1162392	5507.41725	1025.689801	5107.643856	1084.315113	4401.961919	1136.922692	4320.31211	1207.79654	4285.272255	1276.032976	4010.996554	1346.465774	3574.735932	1411.65447	3210.802594	1477.278462	3176.427007	1566.002819	2863.496897	1644.320994	2775.406692	1727.056483	2610.1109	1814.337413	2611.626607	1911.21597	2610.525296	2010.394198	2611.743133	2104.373074	2609.265847	2201.7135	2611.411903	2286.223235	2583.064793	2371.014345	2508.395923	2462.284658	2227.257817	2541.528018	2103.869439	2623.291072
7368	910.9422024	6468.955759	913.4161002	6296.455671	954.4913405	5615.109252	978.4034961	5519.292382	1027.202018	5184.880158	1091.696034	4426.506518	1139.296743	4330.984495	1208.816423	4285.272255	1278.382592	4079.658046	1353.324022	3583.807248	1412.486445	3239.707513	1479.985161	3196.413769	1567.900488	2886.704653	1646.449492	2802.611132	1729.551536	2610.1109	1815.69997	2611.626607	1912.607415	2610.525296	2013.307716	2611.743133	2105.20648	2609.265847	2202.950336	2611.411903	2287.60092	2593.601203	2373.060568	2518.113585	2463.339641	2239.138999	2542.549674	2122.549727	2624.91694
7368	912.1059251	6509.754455	919.0425975	6307.130478	955.6268605	5623.38662	979.3399634	5560.987796	1033.077353	5215.732686	1094.644389	4437.534034	1140.363369	4347.172221	1210.363369	4285.272255	1282.297638	4083.035713	1353.6614	3647.456391	1418.324022	3259.331045	1481.822737	3198.636877	1568.111564	2902.240639	1647.874374	2870.018855	1735.733831	2610.1109	1820.554842	2611.626607	1917.852872	2610.525296	2015.978626	2611.743133	2107.324988	2609.265847	2205.723467	2611.411903	2289.015271	2607.516453	2376.433074	2524.733776	2464.102011	2275.208168	2545.65124	2133.774157	2625.893876
7368	913.4161002	6567.658626	924.4913405	6321.979288	957.2063852	5765.803419	994.4893822	5583.195411	1037.73524	5271.775496	1100	4468.738922	1143.38163	4364.722254	1212.0405	4285.272255	1285.263649	4112.841023	1356.638501	3668.595376	1420.262782	3272.143787	1483.02254	3215.219168	1569.68599	2926.448537	1650.0946	2915.727881	1739.926031	2610.1109	1821.455809	2611.626607	1917.865972	2611.809856	2016.590205	2611.743133	2109.193346	2609.265847	2207.354915	2611.411903	2290.037302	2608.248508	2376.614483	2534.311937	2465.285689	2298.076491	2547.617672	2150.434431	2627.343929
7368	919.0425975	6569.471584	924.6619386	6381.378455	963.5249013	5817.607688	1000	5583.195411	1040.155788	5311.948838	1103.839079	4508.248807	1147.203183	4385.711884	1214.046329	4285.272255	1286.870087	4142.314226	1359.582429	3722.439669	1425.201108	3293.176654	1484.992089	3224.882657	1570.603503	2947.526231	1652.027739	2966.182371	1744.553461	2613.906954	1822.944428	2630.705604	1921.58432	2614.256686	2017.416041	2611.743133	2111.509665	2609.265847	2208.747204	2611.411903	2292.218365	2614.116056	2378.603301	2543.495065	2466.510101	2299.686417	2547.756109	2165.448504	2628.650702
7368	924.4913405	6596.029233	927.1609952	6402.420281	966.1219202	5833.183684	1001.656878	5583.195411	1052.503975	5348.145363	1107.298122	4522.181829	1148.550841	4444.518774	1219.666083	4285.272255	1287.489266	4165.077441	1361.856132	3734.702001	1426.325747	3323.367133	1487.819169	3236.892449	1571.743788	2971.472374	1654.223958	3001.979603	1747.836602	2623.197469	1824.945125	2657.656963	1924.535403	2620.632158	2018.885113	2611.743133	2112.757351	2609.265847	2209.285674	2611.411903	2294.520437	2614.116056	2383.070828	2556.591475	2468.256283	2312.487582	2548.856873	2167.660748	2628.843248
7368	924.6619386	6665.639702	933.7112928	6414.804534	967.9421193	5846.537294	1003.077353	5583.195411	1054.039114	5380.221074	1110.363369	4535.240786	1149.813955	4508.671744	1225.796723	4285.272255	1288.818565	4176.570561	1363.078778	3754.614786	1428.152047	3453.446618	1500	3249.248024	1572.916904	2985.428023	1655.503899	3013.507408	1748.893874	2626.222692	1825.437856	2677.998346	1926.401012	2629.170399	2020.292716	2611.743133	2113.938213	2609.265847	2210.404196	2611.411903	2295.578784	2614.116056	2385.760085	2562.825288	2469.139455	2326.717994	2550.080538	2194.335047	2631.164888
7368	927.1609952	6689.310301	935.93868	6421.559581	969.0203992	5907.355695	1009.546838	5583.195411	1059.709139	5386.149897	1110.929944	4567.279763	1152.912893	4655.811666	1239.857834	4285.272255	1293.959504	4200.594564	1365.812234	3774.76367	1430	3471.140473	1501.656878	3265.32577	1574.443426	3032.73166	1659.842349	3034.56946	1750.825579	2642.402363	1827.54003	2690.675089	1927.563658	2658.521996	2023.593949	2614.409511	2114.960576	2609.265847	2211.467119	2611.411903	2298.01535	2614.116056	2390.716884	2564.414762	2469.37967	2350.585913	2552.132925	2211.456688	2632.655097
7393.743838	933.7112928	6748.474126	941.5059555	6435.79066	971.5059555	5922.109335	1011.116239	5583.195411	1062.111991	5397.738216	1112.037356	4580.776318	1154.218333	4661.101745	1240.363369	4285.272255	1298.150986	4213.698567	1367.457139	3786.601498	1431.085706	3481.036971	1502.583601	3282.027814	1576.029223	3045.181325	1660.984169	3060.300235	1753.185475	2658.501647	1829.161201	2702.777747	1928.673653	2681.968771	2025.750601	2623.678576	2117.035775	2609.265847	2211.486074	2611.411903	2299.999133	2614.116056	2394.1642	2571.200409	2470.500029	2370.475846	2553.843248	2224.157974	2633.760573
7414.228649	935.93868	6886.470718	954.4913405	6443.553067	973.0773527	5943.611401	1013.403496	5583.195411	1063.521988	5473.727365	1119.299096	4598.940219	1155.975218	4679.287909	1242.10129	4285.272255	1300	4244.557119	1371.776663	3818.344168	1433.996982	3531.17355	1507.278462	3303.660321	1578.083148	3057.463011	1662.110583	3061.343819	1753.281187	2670.372968	1830.249979	2722.626416	1930.494072	2687.199152	2026.231695	2635.799325	2118.822508	2609.265847	2214.285674	2611.411903	2307.045506	2614.116056	2395.804758	2578.407432	2471.811232	2380.166965	2554.676582	2237.769026	2634.945232
7472.869997	941.5059555	6898.537968	955.6268605	6456.176947	976.1162392	5963.202202	1015.487444	5583.195411	1067.73524	5495.937027	1121.696034	4609.515977	1156.998147	4745.017449	1248.382592	4285.272255	1301.656878	4261.389056	1374.752608	3836.947139	1435.703153	3546.639343	1508.726702	3317.255099	1579.373922	3074.713967	1663.692753	3082.643677	1755.234702	2682.205295	1831.33518	2734.0981	1931.546197	2712.881205	2028.593949	2659.619994	2121.362141	2609.265847	2216.486074	2611.411903	2308.271808	2614.116056	2396.916737	2593.542733	2474.564859	2391.767456	2555.674101	2253.163647	2636.285127
7609.647935	954.4913405	6915.323687	957.2063852	6463.062699	978.4034961	5975.710769	1016.818028	5596.081121	1070.763199	5521.102106	1124.815396	4669.260752	1162.7769	4794.262315	1253.088572	4285.272255	1305.499658	4266.085007	1375.879269	3883.521794	1439.974744	3556.797511	1509.677927	3329.520787	1580.538503	3092.071161	1665.284667	3129.71163	1759.551536	2739.940831	1836.630391	2761.196955	1934.031567	2734.784171	2030.6086	2676.134978	2122.876812	2614.339292	2218.394155	2611.411903	2309.304744	2614.116056	2397.375728	2599.023705	2475.673926	2400.842509	2556.454459	2254.187467	2636.374237
7621.608619	955.6268605	6982.470998	963.5249013	6463.062699	979.3399634	6011.720888	1020.648562	5606.63258	1072.274993	5532.643904	1126.402111	4712.122837	1166.922692	4806.665547	1254.27386	4285.272255	1306.032976	4272.783755	1377.486445	3924.430701	1443.726702	3570.702797	1510.980038	3347.340384	1582.230408	3110.572102	1666.98148	3160.28837	1762.35588	2802.925045	1842.406984	2772.169765	1935.037937	2757.492993	2032.697374	2680.48645	2123.275907	2621.363137	2219.888474	2611.411903	2314.873236	2614.116056	2398.709536	2601.680253	2476.328202	2404.386045	2556.759165	2314.708446	2641.641776
7638.246102	957.2063852	7010.069699	966.1219202	6463.062699	994.4893822	6029.163269	1022.503975	5617.540191	1073.536914	5538.721639	1127.419851	4722.739615	1167.949589	4821.971373	1255.736529	4288.783557	1307.852507	4278.910204	1379.391831	3957.066348	1446.719878	3613.54761	1514.992089	3358.747912	1583.31351	3121.870902	1668.017749	3179.835474	1764.148641	2823.973189	1844.337413	2783.800207	1936.104622	2774.132319	2034.227872	2751.960833	2129.831175	2631.224289	2221.404098	2611.411903	2317.408874	2614.116056	2399.932937	2605.013257	2477.364982	2414.077164	2557.592499	2339.218853	2643.775077
7704.800433	963.5249013	7029.413081	967.9421193	6463.062699	1000	6059.112616	1025.689801	5640.036607	1075.929944	5548.558361	1129.220484	4737.818469	1169.408076	4822.601268	1255.796723	4300.152788	1310.363369	4281.46997	1381.65447	3992.668871	1449.985161	3630.43404	1516.573358	3379.59491	1585.292855	3135.054609	1669.226891	3191.558608	1765.223828	2836.770174	1845.511087	2796.20117	1937.241976	2830.840523	2039.443934	2753.591193	2129.980704	2654.446545	2223.993216	2611.411903	2318.540849	2614.116056	2400.354245	2611.080984	2479.615312	2463.096032	2561.807601	2363.487853	2645.887368
7732.155409	966.1219202	7040.872037	969.0203992	6463.062699	1001.656878	6073.32868	1027.202018	5658.523389	1077.896453	5553.923846	1130.311615	4768.624475	1172.387755	4840.312573	1257.489266	4304.462582	1311.032976	4281.46997	1383.039166	4049.540166	1455.201108	3642.447719	1517.698337	3394.981694	1586.753773	3149.96009	1670.593947	3208.422909	1766.770536	2895.092682	1850.860132	2857.753504	1942.887244	2849.124354	2041.125694	2765.604669	2131.082519	2692.409145	2227.60092	2611.411903	2319.015271	2614.116056	2401.014345	2611.080984	2481.051681	2476.042895	2562.97999	2376.208967	2646.99457
7751.327969	967.9421193	7067.286217	971.5059555	6463.062699	1003.077353	6128.561579	1033.077353	5718.863983	1084.315113	5564.701564	1132.7769	4818.409725	1177.203183	4851.01829	1258.512335	4325.07076	1313.508852	4281.46997	1383.324022	4094.370871	1459.312753	3666.942769	1519.992089	3412.030687	1588.372511	3161.986943	1671.696988	3225.371777	1768.325	2912.755913	1852.480114	2910.717154	1947.744802	2863.162071	2042.416894	2812.534628	2135.386697	2718.092326	2230.041673	2611.411903	2320.305959	2614.116056	2402.245732	2611.080984	2482.928123	2490.639424	2564.375858	2389.673691	2648.166493
7762.685731	969.0203992	7083.985565	973.0773527	6463.062699	1009.546838	6172.34949	1037.73524	5788.250617	1091.696034	5570.580319	1134.436671	4923.463435	1187.364397	4916.095865	1264.731333	4350.214397	1316.072144	4281.46997	1387.763268	4106.775194	1460.450414	3683.099748	1521.505052	3431.689223	1590.239016	3182.406889	1673.569802	3242.828378	1769.926031	2927.50464	1853.832793	2950.147272	1951.361132	2933.483529	2048.885113	2902.967952	2143.680783	2736.19351	2231.761885	2614.086227	2321.345963	2614.116056	2403.557796	2611.080984	2484.172904	2501.633108	2565.486127	2404.236703	2649.434008
7788.866646	971.5059555	7116.280024	976.1162392	6463.062699	1011.116239	6195.104602	1040.155788	5815.967545	1094.644389	5577.322466	1136.922692	5031.115156	1197.7769	4948.097227	1267.789475	4365.380333	1317.618251	4281.46997	1391.325747	4117.764116	1461.458263	3693.672427	1522.495093	3479.24549	1594.754306	3194.489466	1674.677955	3263.719268	1771.842038	2943.064895	1855.2599	2987.557444	1954.792203	2956.023618	2050.958367	2931.932101	2146.337228	2749.028865	2232.981669	2649.48678	2326.812771	2614.116056	2406.897473	2611.080984	2485.637974	2511.991438	2566.594363	2424.180212	2651.169823
7805.418521	973.0773527	7140.586862	978.4034961	6463.062699	1013.403496	6311.187553	1052.503975	5866.31462	1100	5577.322466	1139.296743	5054.099112	1200	4976.457446	1270.499658	4391.329351	1320.263649	4281.46997	1393.485235	4132.262489	1462.78798	3711.801352	1524.192711	3531.125054	1599.680078	3228.077703	1677.758498	3286.965279	1773.974044	2957.923787	1856.622683	3005.098844	1956.401012	2999.753823	2054.980704	2939.548607	2147.035775	2762.043143	2234.218456	2659.366263	2327.769206	2614.116056	2408.461594	2611.080984	2486.949578	2520.610246	2567.567106	2435.832746	2652.184019
7837.427787	976.1162392	7150.538766	979.3399634	6469.558836	1015.487444	6325.6191	1054.039114	5902.405071	1103.839079	5577.322466	1140.363369	5071.229074	1201.656878	4992.654499	1272.047495	4406.862396	1321.84718	4281.46997	1394.819962	4147.074688	1464.14648	3733.706627	1526.243953	3534.494564	1600	3229.341136	1677.874374	3300.817289	1775.24448	2964.251253	1857.203006	3017.775587	1957.563658	3008.124024	2055.750601	2988.071772	2151.486074	2822.20952	2239.936255	2670.35243	2328.776802	2614.116056	2409.594934	2611.080984	2488.37746	2534.046101	2569.17159	2469.574116	2655.120752
7861.51997	978.4034961	7311.532695	994.4893822	6476.43256	1016.818028	6378.921932	1059.709139	5934.922876	1107.298122	5577.322466	1143.38163	5078.785392	1202.387755	5007.736289	1273.488753	4424.658285	1323.6614	4281.46997	1395.812234	4163.161411	1465.738031	3807.046061	1533.111564	3617.877546	1607.916904	3250.126181	1679.780673	3318.673909	1776.882199	2976.102835	1858.289973	3029.515744	1958.640406	3027.919149	2057.571371	3011.441697	2153.629445	2848.19691	2242.405917	2678.460546	2329.520437	2614.116056	2410.70016	2611.080984	2490.472644	2542.083646	2570.19381	2489.258151	2656.985272
7871.383988	979.3399634	7354.91096	1000	6508.082789	1020.648562	6398.623837	1062.111991	5963.738673	1110.363369	5577.322466	1147.203183	5099.672873	1204.408076	5034.359841	1276.032976	4435.126726	1324.728615	4281.46997	1399.344271	4180.346982	1467.583601	3851.758533	1537.298504	3619.628482	1608.083148	3289.688324	1683.409112	3330.43075	1777.960477	2997.473465	1860.249979	3083.172711	1963.561551	3044.063086	2059.056302	3025.934151	2154.95862	2862.310796	2243.747204	2683.679941	2329.999133	2614.116056	2411.998751	2611.080984	2491.711797	2552.264198	2571.578595	2507.823236	2658.914131
8030.956173	994.4893822	7362.015675	1001.656878	6527.677683	1022.503975	6408.490931	1063.521988	5969.064939	1110.929944	5577.322466	1148.550841	5116.450624	1206.030887	5058.946973	1278.382592	4467.284024	1328.006922	4281.46997	1400	4189.720929	1468.651511	3887.052717	1540.603503	3636.662584	1609.700473	3308.065784	1685.0946	3342.074277	1779.028362	3010.023582	1861.401012	3112.176632	1966.221644	3070.05399	2061.446965	3068.369301	2158.850557	2904.790271	2247.784161	2716.566808	2333.01535	2614.116056	2413.603301	2611.080984	2492.727151	2560.354342	2572.776657	2518.693541	2660.11893
8089.000733	1000	7365.921037	1003.077353	6561.322992	1025.689801	6437.975091	1067.73524	5979.475515	1112.037356	5577.322466	1149.813955	5134.705177	1207.79654	5099.915256	1282.297638	4486.834354	1330	4281.46997	1404.595417	4198.252266	1469.686379	3908.478528	1542.609847	3696.571676	1615.388618	3322.373398	1686.406821	3356.161626	1780.320382	3023.89967	1862.673656	3124.753502	1967.375131	3083.648246	2062.697374	3105.479472	2162.254113	2931.362522	2250.309405	2746.660289	2335.775372	2616.945359	2414.688565	2611.080984	2493.808718	2570.008915	2574.345573	2527.500617	2661.164888
8106.452998	1001.656878	7365.921037	1009.546838	6577.293419	1027.202018	6454.580352	1070.763199	6047.741746	1119.299096	5577.322466	1152.912893	5145.249444	1208.816423	5130.952532	1285.263649	4523.925987	1333.781343	4281.46997	1408.249875	4209.020588	1470.992597	3948.973057	1546.401813	3710.949855	1616.753773	3353.436109	1689.255736	3361.669958	1780.825579	3065.431691	1866.482763	3137.850303	1968.576303	3100.119762	2064.212436	3135.156025	2164.975896	2945.685896	2251.6706	2760.509005	2337.045506	2621.125448	2415.760085	2611.080984	2498.24979	2576.364905	2575.378452	2540.815746	2662.746237
8121.415171	1003.077353	7365.921037	1011.116239	6639.34245	1033.077353	6459.439412	1072.274993	6070.274902	1121.696034	5577.322466	1154.218333	5161.242842	1210.363369	5147.762808	1286.870087	4543.847238	1335.812234	4281.46997	1410.363369	4219.547674	1472.387579	3993.148905	1550.538503	3727.377433	1618.31351	3382.830408	1691.951632	3373.009095	1781.865547	3080.958734	1867.906824	3154.538242	1970.106836	3111.564101	2065.265095	3139.635125	2165.386697	2970.125963	2253.993216	2771.644755	2338.06682	2622.324087	2416.015271	2611.080984	2499.483301	2583.639305	2576.703165	2555.607882	2664.738754
8189.559696	1009.546838	7365.921037	1013.403496	6688.534099	1037.73524	6462.541471	1073.536914	6099.59943	1124.815396	5577.322466	1155.975218	5178.582194	1212.0405	5154.242097	1287.489266	4570.554812	1338.534964	4281.46997	1411.612138	4228.719199	1473.726702	4003.470704	1551.505052	3748.224431	1620.292855	3384.563509	1692.110583	3383.916524	1782.865921	3093.61021	1869.067154	3172.059673	1971.713813	3137.294435	2067.63179	3154.298782	2166.731573	2986.510785	2255.550317	2787.207512	2339.494158	2658.845444	2420.760085	2611.080984	2500.343873	2588.055411	2577.617672	2563.182633	2665.917228
8206.090545	1011.116239	7365.921037	1015.487444	6714.097353	1040.155788	6465.560731	1075.929944	6114.515833	1126.402111	5577.322466	1156.998147	5199.319851	1214.046329	5168.152302	1288.818565	4586.681805	1340.179046	4281.46997	1411.65447	4242.216278	1475.697393	4016.519918	1552.726999	3761.828272	1621.584489	3468.792315	1699.835622	3401.633218	1784.490806	3106.506964	1870.249979	3194.026235	1973.728475	3152.916345	2069.068705	3165.438516	2167.753253	3008.088563	2257.60092	2801.975524	2340.848605	2678.195942	2422.595299	2611.080984	2501.510101	2594.503046	2578.952878	2573.751646	2667.561548
8230.182728	1013.403496	7365.921037	1016.818028	6844.505765	1052.503975	6465.560731	1077.896453	6124.083413	1127.419851	5577.322466	1162.7769	5257.420787	1219.666083	5221.948725	1293.959504	4648.349046	1346.465774	4281.88528	1412.486445	4251.794987	1477.278462	4032.172308	1554.192711	3791.050975	1624.359076	3470.584581	1700	3423.058326	1786.455809	3122.790335	1871.743407	3197.330952	1974.031567	3167.612873	2070.420502	3197.823802	2170.723467	3023.613459	2259.076299	2813.556337	2341.910738	2702.928104	2424.940914	2611.080984	2503.004344	2599.312646	2580.080538	2578.931012	2668.425401
8252.133418	1015.487444	7365.921037	1020.648562	6860.718266	1054.039114	6465.560731	1084.315113	6141.01082	1129.220484	5577.322466	1166.922692	5320.803624	1225.796723	5265.80972	1298.150986	4715.622398	1353.324022	4308.159725	1418.324022	4266.053432	1479.985161	4081.371227	1558.799769	3801.014573	1625.305082	3501.865417	1702.86892	3436.99418	1787.733935	3130.025543	1872.406984	3210.900463	1975.276093	3179.974163	2071.557503	3217.848904	2172.560068	3057.465469	2262.293362	2831.261406	2343.534557	2731.048411	2427.607863	2611.080984	2504.075804	2606.967904	2582.148807	2587.597692	2669.983109
8266.148754	1016.818028	7365.921037	1022.503975	6920.599046	1059.709139	6465.560731	1091.696034	6151.268338	1130.311615	5580.740145	1167.949589	5466.177187	1239.857834	5285.15839	1300	4718.931779	1353.6614	4325.931797	1420.262782	4274.04514	1481.822737	4110.226825	1561.501849	3817.831418	1626.901779	3526.06629	1705.088501	3441.917482	1788.185475	3144.469977	1873.731754	3228.960164	1976.932438	3189.317324	2072.416894	3236.640577	2174.283545	3074.929378	2263.953011	2845.857488	2344.873236	2749.730349	2429.37967	2611.080984	2505.604769	2611.386841	2583.645179	2594.589266	2671.427135
8306.496616	1020.648562	7365.921037	1025.689801	6945.975413	1062.111991	6465.560731	1094.644389	6174.444014	1132.7769	5587.769164	1169.408076	5471.275977	1240.363369	5302.496489	1301.656878	4748.134511	1356.638501	4376.944578	1425.201108	4278.16078	1483.02254	4126.112513	1562.989408	3840.366522	1629.041403	3556.441634	1707.874374	3466.475985	1790.437856	3157.621228	1874.93792	3237.817652	1977.744802	3201.56642	2073.543575	3248.380321	2175.360255	3100.008532	2266.336362	2864.842912	2346.614483	2755.563991	2429.932937	2611.080984	2506.65251	2611.386841	2585.730614	2601.982665	2673.221775
8326.040088	1022.503975	7365.921037	1027.202018	6960.866293	1063.521988	6465.560731	1100	6190.047201	1134.436671	5610.063996	1172.387755	5486.855057	1242.10129	5342.708558	1305.499658	4777.01185	1359.582429	4388.562071	1426.325747	4282.977284	1484.992089	4140.024003	1564.2921	3847.093215	1629.680078	3564.024136	1708.569802	3525.451348	1795.846778	3171.221047	1876.185226	3249.381086	1978.805341	3214.256906	2074.710855	3248.668624	2175.386697	3114.719518	2267.734392	2881.907078	2348.179522	2780.360532	2432.284658	2611.080984	2507.683477	2611.386841	2587.020774	2605.78386	2674.280501
8359.597104	1025.689801	7365.921037	1033.077353	7005.362181	1067.73524	6465.560731	1103.839079	6213.417812	1136.922692	5654.703489	1177.203183	5537.703709	1248.382592	5348.289365	1306.032976	4799.314858	1361.856132	4407.427702	1428.152047	4282.977284	1487.819169	4158.292827	1566.002819	3860.828263	1630.984169	3576.413606	1709.706102	3545.924324	1797.724455	3187.745719	1877.700786	3261.407199	1979.908315	3242.677351	2077.324988	3260.278218	2176.45147	3127.580703	2268.956631	2909.572825	2350.716884	2799.522701	2434.102011	2611.080984	2508.84391	2611.386841	2587.617672	2608.542496	2675.378744
8375.525621	1027.202018	7388.43648	1037.73524	7037.340262	1070.763199	6465.560731	1107.298122	6235.735817	1139.296743	5748.898947	1187.364397	5564.726624	1253.088572	5367.329514	1307.852507	4811.307941	1363.078778	4426.517015	1430	4282.977284	1500	4176.757517	1567.900488	3939.542178	1638.457762	3591.656488	1711.104102	3614.065776	1803.974044	3208.191786	1879.575995	3273.077173	1980.978626	3260.216073	2078.938213	3273.995632	2177.709561	3139.827157	2270.12045	2926.051796	2352.228252	2828.365373	2436.837469	2611.080984	2510.092925	2611.386841	2588.743302	2610.242971	2676.669618
8420.152043	1033.077353	7410.417218	1040.155788	7053.306224	1072.274993	6465.560731	1110.363369	6245.762958	1140.363369	5845.423888	1197.7769	5568.743875	1254.27386	5393.603968	1310.363369	4838.120732	1365.812234	4437.732327	1431.085706	4282.977284	1501.656878	4178.611051	1568.111564	4001.295331	1644.320994	3615.394011	1713.281187	3664.639098	1808.612373	3220.817412	1880.733954	3288.182803	1982.364038	3288.172492	2081.509665	3291.180539	2179.285674	3154.75804	2271.539378	2938.556224	2353.375094	2846.467751	2438.554311	2611.080984	2511.135061	2611.386841	2589.822882	2610.242971	2677.756349
8431	1037.73524	7540.483406	1052.503975	7066.63329	1073.536914	6465.560731	1110.929944	6274.137056	1143.38163	5866.032244	1200	5573.70124	1255.736529	5400.610952	1311.032976	4854.255791	1367.457139	4467.805744	1433.996982	4282.977284	1502.583601	4192.436664	1569.68599	4023.713249	1646.449492	3629.266062	1714.553461	3687.926481	1810.748174	3244.06355	1882.865972	3304.767619	1983.885113	3306.235025	2083.17107	3310.109464	2181.021739	3170.591151	2273.044048	2957.003516	2355.066987	2846.504497	2438.557796	2611.080984	2512.617672	2611.386841	2592.343929	2610.242971	2679.750297
8431	1040.155788	7556.653363	1054.039114	7091.905923	1075.929944	6466.368724	1112.037356	6310.062753	1147.203183	5881.391669	1201.656878	5573.903443	1255.796723	5426.519303	1313.508852	4896.626508	1371.776663	4485.43044	1435.703153	4282.977284	1507.278462	4200.072759	1570.603503	4038.720492	1647.874374	3649.786761	1716.435516	3703.246833	1812.153279	3259.68518	1884.298708	3314.657941	1984.792203	3319.762001	2084.415291	3315.17227	2181.486074	3191.276609	2275.009852	2967.953803	2356.071291	2882.785925	2441.998751	2611.080984	2513.904314	2611.386841	2593.843248	2610.242971	2681.143349
8431	1052.503975	7616.377001	1059.709139	7112.674106	1077.896453	6508.131814	1119.299096	6322.731824	1148.550841	5888.166974	1202.387755	5578.105679	1257.489266	5453.342412	1316.072144	4925.8179	1374.752608	4529.555872	1439.974744	4282.977284	1508.726702	4209.03979	1571.743788	4062.104514	1650.0946	3661.776525	1717.535156	3711.017021	1812.865921	3272.58356	1885.481682	3334.262176	1986.590205	3337.311831	2086.029537	3332.247675	2183.052144	3203.384203	2276.160474	2991.146191	2358.19838	2903.49122	2443.962455	2611.080984	2514.615312	2611.386841	2594.375858	2610.242971	2682.184019
8431	1054.039114	7641.686774	1062.111991	7180.461157	1084.315113	6532.360439	1121.696034	6334.606121	1149.813955	5906.895544	1204.408076	5578.105679	1258.512335	5468.326136	1317.618251	4936.869449	1375.879269	4568.313501	1443.726702	4282.977284	1509.677927	4218.264998	1572.916904	4082.464863	1652.027739	3680.536606	1719.255736	3727.06121	1814.337413	3298.437465	1887.852872	3354.054365	1988.405444	3348.941593	2087.099251	3338.542195	2183.629445	3214.904555	2277.255289	3005.658515	2359.529377	2913.724117	2444.93295	2614.465969	2515.637974	2611.386841	2595.480095	2610.242971	2683.3321
8431	1059.709139	7656.538577	1063.521988	7258.410593	1091.696034	6563.891442	1124.815396	6363.738642	1152.912893	5921.939162	1206.030887	5578.105679	1264.731333	5491.918355	1320.263649	4952.634421	1377.486445	4599.232935	1446.719878	4282.977284	1510.980038	4229.104205	1574.443426	4105.596038	1654.223958	3689.683031	1720.0946	3741.917646	1815.69997	3316.439051	1889.503886	3369.174691	1989.792203	3361.734007	2088.275907	3350.710778	2184.745486	3225.601026	2278.271808	3010.780439	2359.999133	2928.435646	2446.328202	2619.108597	2516.661149	2611.386841	2600.834236	2610.242971	2683.775077
8431	1062.111991	7700.917697	1067.73524	7285.201586	1094.644389	6579.930204	1126.402111	6375.158753	1154.218333	5938.306942	1207.79654	5578.105679	1267.789475	5504.786838	1321.84718	4971.324579	1379.391831	4632.963228	1449.985161	4282.977284	1514.992089	4239.153922	1576.029223	4119.076729	1655.503899	3751.483618	1725.762636	3794.852016	1820.554842	3337.124079	1891.401012	3384.869972	1991.231695	3376.920684	2089.672789	3392.148782	2188.54597	3238.699655	2279.516612	3024.514204	2361.258725	2943.316243	2447.739487	2625.468512	2517.756109	2611.386841	2606.374237	2610.242971	2685.665945
8431	1063.521988	7732.811861	1070.763199	7325.971604	1100	6590.21768	1127.419851	6389.381384	1155.975218	5947.761364	1208.816423	5578.105679	1270.499658	5518.093555	1323.6614	4993.519063	1381.65447	4686.84383	1455.201108	4286.787314	1516.573358	4252.170326	1578.083148	4164.770463	1659.842349	3765.590881	1727.056483	3804.675573	1821.455809	3429.876786	1899.90782	3410.626455	1993.593949	3419.664471	2093.604394	3423.311953	2191.404098	3247.04194	2280.309405	3036.510591	2362.358973	2973.877886	2450.637974	2632.700621	2518.77783	2611.386841	2607.510858	2610.242971	2686.985272
8431	1067.73524	7748.735924	1072.274993	7347.827639	1103.839079	6608.418761	1129.220484	6397.139183	1156.998147	5962.101699	1210.363369	5578.105679	1272.047495	5525.351765	1324.728615	5007.101716	1383.039166	4729.31702	1459.312753	4291.324603	1517.698337	4259.517334	1579.373922	4176.144547	1660.984169	3792.795321	1729.551536	3820.90651	1822.944428	3447.048938	1901.482763	3461.276077	1998.239276	3434.627494	2094.980704	3432.579969	2192.254113	3260.113249	2281.551612	3051.307749	2363.716093	2993.119456	2452.462858	2643.738491	2520.080538	2611.386841	2611.197604	2610.242971	2688.597643
8436.501122	1070.763199	7762.028016	1073.536914	7360.880343	1107.298122	6619.448089	1130.311615	6438.009062	1162.7769	5977.648872	1212.0405	5578.105679	1273.488753	5545.898438	1328.006922	5009.895893	1383.324022	4741.069037	1460.450414	4305.280848	1519.992089	4264.716334	1580.538503	4186.087679	1662.110583	3860.203044	1735.733831	3842.720805	1824.945125	3462.575981	1902.906824	3593.80545	2010.394198	3450.568452	2096.446965	3443.858746	2193.288546	3269.102801	2282.405917	3069.169096	2365.354245	3039.387551	2456.850955	2657.586239	2521.454459	2611.386841	2612.883742	2610.242971	2688.914131
8443.365616	1072.274993	7787.234328	1075.929944	7367.749187	1110.363369	6644.36758	1132.7769	6458.736128	1166.922692	5996.243104	1214.046329	5578.105679	1276.032976	5556.403801	1330	5053.440982	1387.763268	4751.480084	1461.458263	4317.942064	1521.505052	4271.284263	1582.230408	4199.162794	1663.692753	3905.91207	1739.926031	3848.093232	1825.437856	3471.570475	1903.731754	3625.572554	2013.307716	3463.449688	2097.63179	3458.310145	2194.613955	3285.805381	2283.993216	3091.210035	2367.375728	3055.48302	2458.37746	2677.504039	2523.281219	2611.386841	2613.645179	2610.242971	2690.410846
8451.195653	1073.536914	7807.948011	1077.896453	7367.749187	1110.929944	6661.144802	1134.436671	6461.741495	1167.949589	6048.338782	1219.666083	5578.105679	1278.382592	5572.566723	1333.781343	5088.385747	1391.325747	4765.216031	1462.78798	4327.714058	1522.495093	4274.902282	1583.31351	4212.31843	1665.284667	3956.36656	1744.553461	3871.013963	1827.54003	3528.965835	1908.995765	3654.69442	2015.978626	3480.243842	2099.176529	3481.729781	2196.761885	3299.61892	2285.305959	3105.982759	2368.730608	3077.574635	2460.472644	2703.59447	2525.674101	2611.386841	2615.730614	2610.242971	2692.974259
8471.291902	1075.929944	7875.557172	1084.315113	7367.749187	1112.037356	6686.273895	1136.922692	6464.94638	1169.408076	6105.170429	1225.796723	5578.105679	1282.297638	5579.185278	1335.812234	5109.568417	1393.485235	4779.2493	1464.14648	4345.47848	1524.192711	4280.442214	1585.292855	4224.901367	1666.98148	3992.163792	1747.836602	3888.690165	1829.161201	3553.173504	1911.21597	3661.362674	2016.590205	3515.223488	2102.393982	3505.682624	2198.958718	3299.655176	2285.309405	3130.883143	2371.014345	3080.605406	2460.760085	2715.425311	2526.759165	2611.386841	2617.449981	2610.242971	2694.603819
8492.950155	1077.896453	7953.302051	1091.696034	7367.749187	1119.299096	6710.27118	1139.296743	6464.94638	1172.387755	6235.518318	1239.857834	5578.105679	1285.263649	5579.185278	1338.534964	5122.660915	1394.819962	4795.689986	1465.738031	4366.943324	1526.243953	4283.463996	1586.753773	4231.706777	1668.017749	4003.691597	1748.893874	3900.561486	1830.249979	3568.34491	1912.607415	3670.367058	2017.416041	3536.739854	2104.373074	3535.718967	2201.7135	3309.271088	2286.223235	3153.193833	2373.060568	3095.871682	2462.207948	2728.534741	2527.961496	2611.386841	2618.645179	2610.242971	2694.738754
8571.215796	1084.315113	7984.357732	1094.644389	7367.749187	1121.696034	6721.052797	1140.363369	6464.94638	1177.203183	6240.204677	1240.363369	5578.105679	1286.870087	5579.185278	1340.179046	5132.394227	1395.812234	4814.754671	1467.583601	4438.808183	1533.111564	4283.463996	1588.372511	4239.64749	1669.226891	4024.75365	1750.825579	3912.393814	1831.33518	3625.537962	1917.852872	3686.384866	2018.885113	3545.800514	2105.20648	3549.204628	2202.950336	3323.767981	2287.60092	3189.965443	2376.433074	3096.680504	2462.284658	2767.226427	2531.510101	2617.856457	2620.570574	2610.242971	2695.758894
8661.214735	1091.696034	8040.769566	1100	7367.749187	1124.815396	6751.561855	1143.38163	6464.94638	1187.364397	6256.315384	1242.10129	5578.105679	1287.489266	5579.185278	1346.465774	5167.040389	1399.344271	4825.786156	1468.651511	4482.621659	1537.298504	4283.463996	1590.239016	4247.690829	1670.593947	4050.484424	1753.185475	3970.12935	1836.630391	3625.680797	1917.865972	3701.732457	2020.292716	3568.832604	2107.324988	3579.441049	2205.723467	3338.650696	2289.015271	3191.943409	2376.614483	3107.80425	2463.339641	2790.459579	2533.640928	2618.59447	2620.730614	2610.242971	2697.36333
8697.165377	1094.644389	8081.207438	1103.839079	7367.749187	1126.402111	6790.190721	1147.203183	6464.94638	1197.7769	6314.543678	1248.382592	5581.341329	1288.818565	5579.185278	1353.324022	5173.472507	1400	4836.476318	1469.686379	4517.206212	1540.603503	4283.463996	1594.754306	4253.426835	1671.696988	4051.528008	1753.281187	4033.113564	1842.406984	3666.223249	1921.58432	3737.726953	2023.593949	3589.145088	2109.193346	3597.229297	2207.354915	3349.405164	2290.037302	3213.628191	2378.603301	3115.842673	2464.102011	2805.876694	2535.054908	2624.785258	2621.877942	2610.242971	2698.802203
8762.468781	1100	8117.642305	1107.298122	7367.749187	1127.419851	6803.813054	1148.550841	6464.94638	1200	6358.168578	1253.088572	5613.812767	1293.959504	5579.185278	1353.6614	5218.549484	1404.595417	4849.969525	1470.992597	4538.201232	1542.609847	4283.463996	1599.680078	4263.165786	1673.569802	4072.827866	1755.234702	4054.161707	1844.337413	3698.399943	1924.535403	3761.241679	2025.750601	3614.327746	2111.509665	3612.409909	2208.747204	3372.355722	2292.218365	3262.339196	2383.070828	3128.32337	2465.285689	2809.027383	2535.343873	2634.581225	2623.291072	2610.242971	2700.096105
8809.280423	1103.839079	8149.929224	1110.363369	7367.749187	1129.220484	6816.580813	1149.813955	6464.94638	1201.656878	6369.156317	1254.27386	5653.216088	1298.150986	5579.185278	1356.638501	5254.396491	1408.249875	4864.379651	1472.387579	4577.881572	1546.401813	4283.463996	1600	4268.314367	1674.677955	4119.895819	1759.551536	4066.958693	1845.511087	3718.741327	1926.401012	3766.487219	2026.231695	3627.892391	2112.757351	3618.281036	2209.285674	3396.579616	2294.520437	3291.661103	2385.760085	3141.233577	2466.510101	2826.334672	2536.93121	2648.816523	2624.91694	2610.242971	2701.298078
8851.458113	1107.298122	8155.897086	1110.929944	7367.749187	1130.311615	6847.905361	1152.912893	6464.94638	1202.387755	6381.645699	1255.736529	5670.598317	1300	5579.185278	1359.582429	5275.127996	1410.363369	4878.212752	1473.726702	4621.169213	1550.538503	4283.463996	1607.916904	4280.920002	1677.758498	4150.472559	1762.35588	4125.2812	1850.860132	3731.41807	1927.563658	3792.243703	2028.593949	3640.730535	2113.938213	3630.476671	2210.404196	3407.71623	2295.578784	3345.706822	2390.716884	3159.645317	2468.256283	2846.295099	2538.761879	2658.895755	2625.893876	2610.242971	2702.299723
8888.83406	1110.363369	8167.56171	1112.037356	7367.749187	1132.7769	6861.10096	1154.218333	6464.94638	1204.408076	6382.115664	1255.796723	5686.174313	1301.656878	5579.185278	1361.856132	5287.377319	1411.612138	4898.56994	1475.697393	4631.283479	1551.505052	4283.463996	1608.083148	4281.387454	1677.874374	4168.412667	1764.148641	4142.944432	1852.480114	3743.520727	1928.673653	3814.210146	2030.6086	3651.845508	2114.960576	3642.066092	2211.467119	3433.355355	2298.01535	3383.294118	2394.1642	3168.957476	2469.139455	2858.401114	2539.872182	2674.706191	2627.343929	2610.242971	2703.412311
8895.74257	1110.929944	8244.051224	1119.299096	7367.749187	1134.436671	6878.859829	1155.975218	6468.909037	1206.030887	6395.330074	1257.489266	5722.299555	1305.499658	5579.185278	1363.078778	5287.792557	1411.65447	4914.902352	1477.278462	4644.070324	1552.726999	4283.463996	1609.700473	4281.387454	1679.780673	4178.208248	1765.223828	4156.778289	1853.832793	3763.369397	1930.494072	3836.984781	2032.697374	3674.406743	2117.035775	3642.272768	2211.486074	3454.230006	2299.999133	3401.181693	2395.804758	3171.490311	2469.37967	2865.206253	2540.496314	2688.954399	2628.650702	2610.242971	2704.631708
8909.245759	1112.037356	8269.298701	1121.696034	7367.749187	1136.922692	6889.199761	1156.998147	6476.810203	1207.79654	6402.794279	1258.512335	5727.313174	1306.032976	5579.185278	1365.812234	5295.953498	1412.486445	4942.862479	1479.985161	4659.408004	1554.192711	4283.463996	1615.388618	4281.387454	1683.409112	4192.29967	1766.770536	4170.408126	1855.2599	3774.84108	1931.546197	3853.672331	2034.227872	3693.831819	2118.822508	3672.797786	2214.285674	3528.376497	2307.045506	3413.305986	2396.916737	3183.303368	2470.500029	2876.455282	2541.528018	2691.053796	2628.843248	2610.242971	2705.894384
8997.791463	1119.299096	8302.155633	1124.815396	7367.749187	1139.296743	6947.612304	1162.7769	6483.078661	1208.816423	6444.986216	1264.731333	5744.418237	1307.852507	5584.499039	1367.457139	5353.214969	1418.324022	4961.844594	1481.822737	4707.617722	1558.799769	4283.463996	1616.753773	4281.387454	1685.0946	4205.253575	1768.325	4183.423612	1856.622683	3801.939935	1934.031567	3910.544884	2039.443934	3721.442312	2121.362141	3696.789517	2216.486074	3541.280444	2308.271808	3418.310532	2397.375728	3197.128692	2471.811232	2887.59475	2542.549674	2716.367444	2631.164888	2610.242971	2707.511339
9027.018418	1121.696034	8317.610019	1126.402111	7367.749187	1140.363369	6989.518619	1166.922692	6494.969015	1210.363369	6461.05764	1267.789475	5768.02237	1310.363369	5613.91109	1371.776663	5372.232497	1420.262782	4974.238536	1483.02254	4735.893145	1561.501849	4287.010521	1618.31351	4281.387454	1686.406821	4217.351164	1769.926031	4188.7977	1857.203006	3812.912745	1935.037937	3928.881704	2041.125694	3737.909571	2122.876812	3717.59399	2218.394155	3552.149668	2309.304744	3432.8535	2398.709536	3226.162931	2474.564859	2921.412205	2545.65124	2732.615713	2632.655097	2610.242971	2707.756349
9065.054223	1124.815396	8326.715237	1127.419851	7375.352826	1143.38163	6999.898656	1167.949589	6511.104344	1212.0405	6467.483834	1270.499658	5774.317221	1311.032976	5641.887382	1374.752608	5420.673109	1425.201108	4994.583919	1484.992089	4751.459432	1562.989408	4295.714186	1620.292855	4281.387454	1689.255736	4231.828747	1771.842038	4197.957425	1858.289973	3824.543187	1936.104622	3942.960103	2042.416894	3742.248469	2123.275907	3733.887071	2219.888474	3610.744943	2314.873236	3446.192672	2399.932937	3237.856941	2475.673926	2942.852912	2547.617672	2744.66911	2633.760573	2610.242971	2709.191384
9084.401759	1126.402111	8342.824612	1129.220484	7400.66336	1147.203183	7014.641271	1169.408076	6532.420427	1214.046329	6467.483834	1272.047495	5797.592458	1313.508852	5652.478908	1375.879269	5431.704823	1426.325747	5023.787586	1487.819169	4765.091216	1564.2921	4303.928763	1621.584489	4281.387454	1691.951632	4245.665726	1773.974044	4213.408898	1860.249979	3836.94415	1937.241976	4013.485364	2048.885113	3813.516307	2129.831175	3750.41245	2221.404098	3637.426569	2317.408874	3450.786343	2400.354245	3244.755617	2476.328202	2944.362334	2547.756109	2757.585864	2634.945232	2610.242971	2709.750297
9096.811527	1127.419851	8351.991142	1130.311615	7413.768826	1148.550841	7044.760342	1172.387755	6592.141945	1219.666083	6467.483834	1273.488753	5821.689485	1316.072144	5667.58766	1377.486445	5449.61921	1428.152047	5149.615269	1500	4782.992724	1566.002819	4328.34392	1624.359076	4281.387454	1692.110583	4252.556722	1775.24448	4221.820492	1861.401012	3898.496484	1942.887244	4036.090777	2050.958367	3815.141956	2129.980704	3778.642509	2223.993216	3649.337936	2318.540849	3457.98364	2401.014345	3255.687433	2477.364982	2956.364352	2548.856873	2772.195208	2636.285127	2610.242971	2710.871092
9118.767465	1129.220484	8371.356883	1132.7769	7427.07349	1149.813955	7093.435444	1177.203183	6657.29269	1225.796723	6467.483834	1276.032976	5836.224134	1317.618251	5685.499834	1379.391831	5467.746001	1430	5166.730779	1501.656878	4802.85053	1567.900488	4338.243233	1625.305082	4281.387454	1699.835622	4261.439901	1776.882199	4230.388378	1862.673656	3951.460134	1947.744802	4079.947718	2054.980704	3827.120716	2131.082519	3817.978572	2227.60092	3654.330114	2319.015271	3471.409882	2402.245732	3279.414901	2479.615312	2969.706392	2550.080538	2773.166804	2636.374237	2610.242971	2711.669618
9132.072128	1130.311615	8383.017586	1134.436671	7459.715286	1152.912893	7196.14659	1187.364397	6806.72109	1239.857834	6467.483834	1278.382592	5861.093018	1320.263649	5706.770467	1381.65447	5477.806436	1431.085706	5176.303799	1502.583601	4805.059295	1568.111564	4354.951575	1626.901779	4281.387454	1700	4266.707266	1777.960477	4256.032609	1866.482763	3990.890252	1951.361132	4088.342177	2055.750601	3873.915058	2135.386697	3844.590954	2230.041673	3667.911574	2320.305959	3485.715779	2403.557796	3294.559975	2481.051681	2992.084293	2552.132925	2830.600618	2641.641776	2611.550664	2712.688641
9162.132475	1132.7769	8398.41999	1136.922692	7473.46578	1154.218333	7301.397815	1197.7769	6812.093445	1240.363369	6467.483834	1282.297638	5875.979497	1321.84718	5719.787739	1383.039166	5503.2027	1433.996982	5224.801604	1507.278462	4821.534596	1569.68599	4377.341282	1629.041403	4281.387454	1702.86892	4270.777935	1779.028362	4264.605912	1867.906824	4028.300424	1954.792203	4108.194671	2057.571371	3964.087051	2143.680783	3863.347028	2231.761885	3678.855164	2321.345963	3522.129449	2406.897473	3314.345178	2482.928123	3010.732544	2553.843248	2853.860754	2643.775077	2614.667761	2713.882476
9182.370815	1134.436671	8410.310615	1139.296743	7491.971439	1155.975218	7321.398171	1200	6830.56246	1242.10129	6467.483834	1285.263649	5893.034627	1323.6614	5722.465607	1383.324022	5516.630815	1435.703153	5239.761879	1508.726702	4831.135736	1570.603503	4384.024574	1629.680078	4281.387454	1705.088501	4275.013119	1780.320382	4270.092091	1869.067154	4045.841824	1956.401012	4124.385396	2059.056302	3992.9675	2146.337228	3876.646758	2232.981669	3736.380459	2326.812771	3539.183606	2408.461594	3327.470147	2484.172904	3019.818669	2554.676582	2876.891796	2645.887368	2619.164025	2715.006124
9212.684004	1136.922692	8414.386781	1140.363369	7502.746181	1156.998147	7333.090129	1201.656878	6897.314295	1248.382592	6467.483834	1286.870087	5903.067316	1324.728615	5764.198121	1387.763268	5546.6056	1439.974744	5249.588016	1509.677927	4843.068041	1571.743788	4397.671003	1630.984169	4281.387454	1707.874374	4276.669129	1780.825579	4274.29886	1870.249979	4058.518567	1957.563658	4150.451625	2061.446965	4000.561996	2147.035775	3890.131883	2234.218456	3746.444685	2327.769206	3551.540805	2409.594934	3342.917854	2485.637974	3030.694968	2555.674101	2888.964008	2646.99457	2622.510349	2715.665945
9241.631895	1139.296743	8425.921227	1143.38163	7563.615064	1162.7769	7337.375073	1202.387755	6947.325071	1253.088572	6467.483834	1287.489266	5933.886058	1328.006922	5797.688301	1391.325747	5565.895396	1443.726702	5263.038792	1510.980038	4855.343897	1572.916904	4475.877054	1638.457762	4284.442749	1708.569802	4279.537331	1781.865547	4278.727073	1871.743407	4070.258724	1958.640406	4163.303517	2062.697374	4048.944941	2151.486074	3952.475042	2239.936255	3757.047259	2328.776802	3563.591477	2410.70016	3356.747405	2486.949578	3039.203486	2556.454459	2901.741899	2648.166493	2628.95916	2716.722849
9254.637744	1140.363369	8433.223363	1147.203183	7607.283607	1166.922692	7346.440537	1204.408076	6959.921211	1254.27386	6467.483834	1288.818565	5952.622601	1330	5817.989238	1393.485235	5575.668963	1446.719878	5304.48317	1514.992089	4871.317908	1574.443426	4537.231773	1644.320994	4290.6838	1709.706102	4281.275781	1782.865921	4280.474498	1872.406984	4123.915692	1963.561551	4177.928321	2064.212436	4072.247332	2153.629445	3979.402639	2242.405917	3764.87227	2329.520437	3577.750467	2411.998751	3371.802992	2488.37746	3042.525808	2556.759165	2915.562054	2649.434008	2638.729155	2718.022792
9291.440778	1143.38163	8433.223363	1148.550841	7618.100142	1167.949589	7352.083021	1206.030887	6975.46509	1255.736529	6467.483834	1293.959504	5988.170285	1333.781343	5830.536757	1394.819962	5581	1449.985161	5320.817648	1516.573358	4887.91219	1576.029223	4559.505049	1646.449492	4300.487994	1711.104102	4281.275781	1784.490806	4282.646022	1873.731754	4152.919612	1966.221644	4187.535528	2065.265095	4086.697906	2154.95862	3994.027156	2243.747204	3769.909424	2329.999133	3595.245438	2413.603301	3393.894607	2490.472644	3051.611933	2557.592499	2934.488249	2651.169823	2658.489498	2720.094402
9338.038724	1147.203183	8433.223363	1149.813955	7633.462707	1169.408076	7358.222165	1207.79654	6976.104781	1255.796723	6467.483834	1298.150986	6007.262309	1335.812234	5839.864917	1395.812234	5581	1455.201108	5332.438646	1517.698337	4909.405124	1578.083148	4574.415466	1647.874374	4320.425886	1713.281187	4281.275781	1786.455809	4282.646022	1874.93792	4164.831216	1967.375131	4207.889772	2067.63179	4129.010429	2158.850557	4038.043512	2247.784161	3801.64801	2333.01535	3607.078453	2414.688565	3406.960232	2491.711797	3097.570667	2561.807601	2945.546389	2652.184019	2664.65165	2720.665945
9354.471326	1148.550841	8433.223363	1152.912893	7664.848333	1172.387755	7361.2482	1208.816423	6994.091551	1257.489266	6467.483834	1300	6032.858173	1338.534964	5873.068924	1399.344271	5581	1459.312753	5356.133046	1519.992089	4922.912188	1579.373922	4597.648613	1650.0946	4333.739368	1714.553461	4281.275781	1787.733935	4282.646022	1876.185226	4176.542481	1968.576303	4219.215281	2069.068705	4166.013359	2162.254113	4065.577129	2250.309405	3830.690743	2335.775372	3618.761601	2415.760085	3417.666124	2492.727151	3110.353632	2562.97999	2977.566618	2655.120752	2676.56595	2721.771003
9369.873055	1149.813955	8433.223363	1154.218333	7715.570302	1177.203183	7363.852677	1210.363369	7004.963775	1258.512335	6467.483834	1301.656878	6048.313876	1340.179046	5879.233303	1400	5581	1460.450414	5371.761915	1521.505052	4935.098737	1580.538503	4617.877596	1652.027739	4353.433784	1716.435516	4281.275781	1788.185475	4282.646022	1877.700786	4190.293704	1970.106836	4228.898703	2070.420502	4191.900103	2164.975896	4080.418714	2251.6706	3844.055915	2337.045506	3621.543988	2416.015271	3429.070165	2493.808718	3125.573271	2564.375858	2997.896124	2656.985272	2678.876115	2721.985272
9407.659814	1152.912893	8433.223363	1155.975218	7822.600615	1187.364397	7363.852677	1212.0405	7071.053506	1264.731333	6467.483834	1305.499658	6107.414203	1346.465774	5922.43394	1404.595417	5581	1461.458263	5381.989014	1522.495093	4952.803362	1582.230408	4640.859528	1654.223958	4364.94077	1717.535156	4281.275781	1790.437856	4282.646022	1879.575995	4203.501977	1971.713813	4236.397069	2071.557503	4195.24815	2165.386697	4105.743007	2253.993216	3854.802848	2338.06682	3673.27835	2420.760085	3475.89682	2498.24979	3137.678923	2565.486127	3018.92715	2658.914131	2693.343955	2723.327172
9422.725559	1154.218333	8433.223363	1156.998147	7932.277822	1197.7769	7363.852677	1214.046329	7103.552587	1267.789475	6468.196362	1306.032976	6171.887285	1353.324022	5956.788806	1408.249875	5581	1462.78798	5399.525373	1524.192711	4964.137287	1583.31351	4654.253241	1655.503899	4382.945461	1719.255736	4281.275781	1795.846778	4282.646022	1880.733954	4220.061147	1973.728475	4241.576073	2072.416894	4206.20897	2166.731573	4122.720622	2255.550317	3869.822214	2339.494158	3693.288334	2422.595299	3488.902968	2499.483301	3149.762405	2566.594363	3032.063496	2660.11893	2705.443824	2724.449441
9440.311227	1155.975218	8433.223363	1162.7769	7955.694225	1200	7363.852677	1219.666083	7132.353895	1270.499658	6473.195954	1307.852507	6175.058911	1353.6614	5976.657357	1410.363369	5581	1464.14648	5420.714648	1526.243953	4984.84978	1585.292855	4699.652157	1659.842349	4391.723598	1720.0946	4281.275781	1797.724455	4282.646022	1882.865972	4222.506427	1974.031567	4248.365865	2073.543575	4214.013807	2167.753253	4145.07907	2257.60092	3884.074585	2340.848605	3718.863395	2424.940914	3497.976837	2500.343873	3160.368563	2567.567106	3043.467942	2661.164888	2726.925433	2726.441872
9449.128537	1156.998147	8433.223363	1166.922692	7973.14649	1201.656878	7363.852677	1225.796723	7148.802861	1272.047495	6486.618953	1310.363369	6203.046072	1356.638501	5988.396798	1411.612138	5581	1465.738031	5491.656896	1533.111564	5000.137288	1586.753773	4711.600527	1660.984169	4451.035732	1725.762636	4281.275781	1803.974044	4282.646022	1884.298708	4231.583974	1975.276093	4254.719051	2074.710855	4235.18662	2170.723467	4160.077275	2259.076299	3895.25104	2341.910738	3747.942072	2427.607863	3510.273545	2501.510101	3177.862813	2569.17159	3060.709949	2662.746237	2739.559109	2727.613652
9479.286835	1162.7769	8433.223363	1167.949589	7980.844983	1202.387755	7363.852677	1239.857834	7164.11922	1273.488753	6491.476455	1311.032976	6230.721384	1359.582429	5988.794752	1411.65447	5581	1467.583601	5526.142652	1537.298504	5017.07628	1588.372511	4723.387681	1662.110583	4464.574954	1727.056483	4281.275781	1808.612373	4282.646022	1885.481682	4242.634625	1976.932438	4267.421351	2077.324988	4246.592055	2172.560068	4190.407642	2262.293362	3912.337917	2343.534557	3767.260711	2429.37967	3526.028835	2503.004344	3189.008437	2570.19381	3082.435052	2664.738754	2752.640089	2728.82692
9479.286835	1166.922692	8433.223363	1169.408076	8002.125465	1204.408076	7363.852677	1240.363369	7191.156849	1276.032976	6514.109784	1313.508852	6252.096024	1361.856132	5996.615992	1412.486445	5581	1468.651511	5546.445372	1540.603503	5036.607979	1590.239016	4739.944012	1663.692753	4490.683985	1729.551536	4281.275781	1810.748174	4282.646022	1887.852872	4247.724514	1977.744802	4273.958901	2078.938213	4255.712312	2174.283545	4204.677552	2263.953011	3926.424361	2344.873236	3773.29317	2429.932937	3537.326313	2504.075804	3204.10723	2571.578595	3095.284374	2665.917228	2763.540906	2729.837977
9479.286835	1167.949589	8433.223363	1172.387755	8019.218892	1206.030887	7367.246675	1242.10129	7216.126387	1278.382592	6541.350074	1316.072144	6263.589892	1363.078778	6051.493939	1418.324022	5581	1469.686379	5556.757704	1542.609847	5083.857411	1594.754306	4756.602304	1665.284667	4555.37748	1735.733831	4281.275781	1812.153279	4282.646022	1889.503886	4253.376212	1978.805341	4282.305478	2081.509665	4260.830369	2175.360255	4223.192182	2266.336362	3944.746887	2346.614483	3798.934803	2432.284658	3553.447722	2505.604769	3217.170122	2572.776657	3113.212971	2667.561548	2766.323939	2730.096105
9479.286835	1169.408076	8433.223363	1177.203183	8037.816907	1207.79654	7409.736168	1248.382592	7257.731853	1282.297638	6557.780652	1317.618251	6289.286594	1365.812234	6069.719858	1420.262782	5581	1470.992597	5572.443896	1546.401813	5135.402246	1599.680078	4774.35829	1666.98148	4599.245994	1739.926031	4281.275781	1812.865921	4282.646022	1891.401012	4258.669173	1979.908315	4282.305478	2083.17107	4260.941823	2175.386697	4233.075289	2267.734392	3961.215239	2348.179522	3818.75004	2434.102011	3564.495099	2506.65251	3234.27656	2574.345573	3122.631852	2668.425401	2778.032257	2731.182058
9479.286835	1172.387755	8495.173518	1187.364397	8048.559567	1208.816423	7459.305296	1253.088572	7284.853244	1285.263649	6585.893482	1320.263649	6304.750026	1367.457139	6116.144117	1425.201108	5581	1472.387579	5581	1550.538503	5138.750016	1600	4785.202134	1668.017749	4647.668892	1744.553461	4284.39609	1814.337413	4282.646022	1899.90782	4263.805389	1980.978626	4282.305478	2084.415291	4265.429914	2176.45147	4240.861304	2268.956631	3987.915005	2350.716884	3848.575701	2436.837469	3575.365609	2507.683477	3245.538408	2575.378452	3139.616094	2669.983109	2790.108382	2732.302125
9479.286835	1177.203183	8622.137922	1197.7769	8064.853883	1210.363369	7471.7902	1254.27386	7297.16026	1286.870087	6602.721783	1321.84718	6345.357052	1371.776663	6126.716633	1426.325747	5581	1473.726702	5581	1551.505052	5221.595008	1607.916904	4797.854988	1669.226891	4682.024719	1747.836602	4289.602334	1815.69997	4282.646022	1901.482763	4269.494031	1982.364038	4282.305478	2086.029537	4270.732856	2177.709561	4247.597929	2270.12045	4003.818595	2352.228252	3867.295028	2438.554311	3587.601215	2508.84391	3259.982218	2576.703165	3155.360812	2671.427135	2808.441312	2734.002514
9479.286835	1187.364397	8649.245193	1200	8082.519478	1212.0405	7487.19681	1255.736529	7301.903829	1287.489266	6622.001617	1323.6614	6373.333344	1374.752608	6143.885329	1428.152047	5581	1475.697393	5581	1552.726999	5223.334648	1608.083148	4812.160288	1670.593947	4693.088348	1748.893874	4326.263387	1820.554842	4282.646022	1902.906824	4274.686064	1983.885113	4282.305478	2087.099251	4276.134212	2179.285674	4254.985539	2271.539378	4015.886416	2353.375094	3867.333027	2438.557796	3600.770832	2510.092925	3269.953409	2577.617672	3174.928402	2673.221775	2818.377332	2734.924085
9479.286835	1197.7769	8669.448264	1201.656878	8103.647318	1214.046329	7487.830853	1255.796723	7311.204148	1288.818565	6633.342991	1324.728615	6383.290187	1375.879269	6161.257588	1430	5581	1477.278462	5581	1554.192711	5240.258845	1609.700473	4823.702869	1671.696988	4713.302319	1750.825579	4335.69139	1821.455809	4282.646022	1903.731754	4277.782322	1984.792203	4282.305478	2088.275907	4280.715611	2181.021739	4262.819561	2273.044048	4033.689601	2355.066987	3904.850964	2441.998751	3611.759112	2511.135061	3284.511621	2578.952878	3186.472062	2674.280501	2830.300556	2736.029971
9487.430735	1200	8678.360184	1202.387755	8162.841433	1219.666083	7505.65878	1257.489266	7343.755345	1293.959504	6668.181791	1328.006922	6396.588197	1377.486445	6171.4641	1431.085706	5581	1479.985161	5581	1558.799769	5299.781402	1615.388618	4843.300589	1673.569802	4737.997022	1753.185475	4351.268776	1822.944428	4304.413723	1908.995765	4282.303207	1986.590205	4282.305478	2089.672789	4281.833166	2181.486074	4271.122269	2275.009852	4044.257546	2356.071291	3926.261918	2443.962455	3627.391765	2512.617672	3296.80689	2580.080538	3198.446591	2675.378744	2847.02361	2737.581043
9497.357581	1201.656878	8702.994871	1204.408076	8227.416829	1225.796723	7516.434992	1258.512335	7361.510544	1298.150986	6689.362366	1330	6410.538398	1379.391831	6198.832458	1433.996982	5583.026011	1481.822737	5581	1561.501849	5314.066812	1616.753773	4854.896651	1674.677955	4738.998585	1753.281187	4372.2047	1824.945125	4323.564592	1911.21597	4282.303207	1988.405444	4282.305478	2093.604394	4281.833166	2183.052144	4274.851054	2276.160474	4066.640146	2358.19838	3936.843563	2444.93295	3640.958113	2513.904314	3319.357954	2582.148807	3212.521443	2676.669618	2860.673004	2738.847032
9502.783576	1202.387755	8722.782545	1206.030887	8375.525621	1239.857834	7581.941082	1264.731333	7363.758522	1300	6729.54696	1333.781343	6424.948604	1381.65447	6214.87184	1435.703153	5586.535405	1483.02254	5581	1562.989408	5330.388399	1618.31351	4887.13243	1677.758498	4759.440787	1755.234702	4377.360801	1825.437856	4337.42038	1912.607415	4282.303207	1989.792203	4282.305478	2094.980704	4281.833166	2183.629445	4278.398986	2277.255289	4080.645757	2359.529377	3952.056477	2446.328202	3648.454869	2514.615312	3335.673425	2583.645179	3224.370447	2677.756349	2872.53705	2739.947429
9521.117311	1204.408076	8744.311959	1207.79654	8380.72275	1240.363369	7614.153162	1267.789475	7363.758522	1301.656878	6751.129386	1335.812234	6432.808716	1383.039166	6255.028256	1439.974744	5596.041596	1484.992089	5581	1564.2921	5351.100891	1620.292855	4888.34499	1677.874374	4804.61351	1759.551536	4399.35861	1827.54003	4389.653827	1917.852872	4282.303207	1991.231695	4282.305478	2096.446965	4281.833166	2184.745486	4281.176531	2278.271808	4085.588842	2359.999133	3967.444221	2447.739487	3659.237825	2515.637974	3358.411653	2585.730614	3246.111159	2679.750297	2885.504692	2741.150184
9537.810938	1206.030887	8756.747864	1208.816423	8396.639898	1242.10129	7642.700125	1270.499658	7363.758522	1305.499658	6780.064025	1338.534964	6434.228453	1383.324022	6290.299695	1443.726702	5617.823008	1487.819169	5581	1566.002819	5364.61696	1621.584489	4908.293107	1679.780673	4833.959052	1762.35588	4416.323065	1829.161201	4389.784275	1917.865972	4282.303207	1993.593949	4282.305478	2097.63179	4281.833166	2188.54597	4281.176531	2279.516612	4098.843078	2361.258725	3999.047438	2450.637974	3670.026181	2516.661149	3372.478716	2587.020774	3261.300097	2681.143349	2900.230044	2742.515969
9555.973963	1207.79654	8775.610472	1210.363369	8428.983038	1248.382592	7659.003829	1272.047495	7363.758522	1306.032976	6797.5358	1340.179046	6456.353949	1387.763268	6318.437973	1446.719878	5732.332682	1500	5581	1567.900488	5393.651117	1624.359076	4946.262248	1683.409112	4852.719076	1764.148641	4427.716378	1830.249979	4426.811011	1921.58432	4282.303207	1998.239276	4282.305478	2099.176529	4281.833166	2191.404098	4281.176531	2280.309405	4110.420598	2362.358973	4018.944782	2452.462858	3681.571435	2517.756109	3378.986908	2587.617672	3272.646887	2682.184019	2913.036757	2743.703798
9566.465362	1208.816423	8796.060498	1212.0405	8428.983038	1253.088572	7674.184928	1273.488753	7363.758522	1307.852507	6864.34529	1346.465774	6467.763947	1391.325747	6349.134277	1449.985161	5747.908678	1501.656878	5581	1568.111564	5403.55043	1625.305082	4963.899725	1685.0946	4863.970168	1765.223828	4439.072267	1831.33518	4456.197441	1924.535403	4282.303207	2010.394198	4282.305478	2102.393982	4281.833166	2192.254113	4281.176531	2281.551612	4124.701096	2363.716093	4066.789743	2456.850955	3692.344457	2518.77783	3391.260041	2588.743302	3285.164813	2683.3321	2914.963184	2743.882476
9582.378569	1210.363369	8820.518484	1214.046329	8428.983038	1254.27386	7700.983787	1276.032976	7363.758522	1310.363369	6937.228369	1353.324022	6467.763947	1393.485235	6398.168401	1455.201108	5756.620619	1502.583601	5581	1569.68599	5420.258772	1626.901779	4977.63123	1686.406821	4880.155414	1766.770536	4494.483033	1836.630391	4474.774882	1926.401012	4282.303207	2013.307716	4282.305478	2104.373074	4281.833166	2193.288546	4281.176531	2282.405917	4141.938794	2365.354245	4083.433763	2458.37746	3706.080208	2520.080538	3403.031078	2589.822882	3289.994751	2683.775077	2926.330413	2744.936792
9599.630982	1212.0405	8889.042708	1219.666083	8428.983038	1255.736529	7725.732818	1278.382592	7363.758522	1311.032976	6940.813709	1353.6614	6467.763947	1394.819962	6428.36838	1459.312753	5800.756121	1507.278462	5581	1570.603503	5442.648479	1629.041403	5007.443175	1689.255736	4896.421822	1768.325	4554.931136	1842.406984	4486.352337	1927.563658	4282.303207	2015.978626	4282.305478	2105.20648	4281.833166	2194.613955	4281.176531	2283.993216	4163.210149	2367.375728	4106.278284	2460.472644	3720.566833	2521.454459	3430.518935	2592.343929	3310.611539	2685.665945	2942.200459	2746.408748
9620.264661	1214.046329	8963.796405	1225.796723	8428.983038	1255.796723	7766.970864	1282.297638	7363.758522	1313.508852	6972.45157	1356.638501	6467.763947	1395.812234	6434.38566	1460.450414	5814.370742	1508.726702	5581	1571.743788	5449.331771	1629.680078	5035.653889	1691.951632	4913.175518	1769.926031	4575.131758	1844.337413	4497.40549	1928.673653	4282.303207	2016.590205	4282.305478	2107.324988	4281.833166	2196.761885	4281.176531	2285.305959	4176.549218	2368.730608	4109.412347	2460.760085	3739.828185	2523.281219	3446.86654	2593.843248	3324.996621	2686.985272	2945.013065	2746.669618
9678.074279	1219.666083	9135.249937	1239.857834	8428.983038	1257.489266	7798.212511	1285.263649	7363.758522	1316.072144	7003.736905	1359.582429	6467.763947	1399.344271	6439.716335	1461.458263	5823.313032	1509.677927	5581	1572.916904	5462.127872	1630.984169	5037.317205	1692.110583	4933.225219	1771.842038	4587.413462	1845.511087	4515.532943	1930.494072	4284.046463	2017.416041	4282.305478	2109.193346	4281.833166	2198.958718	4281.176531	2285.309405	4197.485988	2371.014345	4125.198914	2462.207948	3765.058732	2525.674101	3452.673769	2594.375858	3342.576873	2688.597643	2956.712609	2747.754757
9741.139316	1225.796723	9141.414156	1240.363369	8428.983038	1258.512335	7815.133477	1286.870087	7363.758522	1317.618251	7027.899696	1361.856132	6467.763947	1400	6445.865355	1462.78798	5835.553931	1510.980038	5581	1574.443426	5530.587672	1638.457762	5118.154468	1699.835622	4955.53521	1773.974044	4643.387566	1850.860132	4526.009838	1931.546197	4289.170355	2018.885113	4282.305478	2111.509665	4281.833166	2201.7135	4281.176531	2286.223235	4214.151775	2373.060568	4126.035301	2462.284658	3776.499653	2526.759165	3464.71365	2595.480095	3346.027648	2688.914131	2974.408202	2749.396033
9885.783979	1239.857834	9162.605428	1242.10129	8428.983038	1264.731333	7821.65543	1287.489266	7363.758522	1320.263649	7040.892846	1363.078778	6467.763947	1404.595417	6451.244263	1464.14648	5873.270451	1514.992089	5581	1576.029223	5567.107457	1644.320994	5119.874567	1700	4968.829457	1775.24448	4660.339573	1852.480114	4550.758764	1934.031567	4296.509383	2020.292716	4287.289326	2112.757351	4281.833166	2202.950336	4281.176531	2287.60092	4238.169224	2376.433074	4137.538157	2463.339641	3789.177025	2527.961496	3523.091724	2600.834236	3362.346855	2690.410846	2981.937738	2750.094402
9890.984346	1240.363369	9239.196209	1248.382592	8428.983038	1267.789475	7835.657229	1288.818565	7363.758522	1321.84718	7069.941477	1365.812234	6467.763947	1408.249875	6457.545926	1465.738031	5888.135667	1516.573358	5581	1578.083148	5574.125101	1646.449492	5149.895854	1702.86892	4985.967066	1776.882199	4674.49443	1853.832793	4560.780045	1935.037937	4323.048485	2023.593949	4293.726916	2113.938213	4281.833166	2205.723467	4281.176531	2289.015271	4239.444682	2376.614483	4145.559934	2464.102011	3826.593516	2531.510101	3583.496297	2606.374237	3390.29665	2692.974259	2995.666997	2751.367798
9908.862102	1242.10129	9296.578367	1253.088572	8428.983038	1270.499658	7889.807884	1293.959504	7363.758522	1323.6614	7087.42199	1367.457139	6467.763947	1410.363369	6463.150297	1467.583601	5898.711374	1517.698337	5581	1579.373922	5577.807783	1647.874374	5173.122259	1705.088501	4997.250508	1777.960477	4689.428138	1855.2599	4571.401931	1936.104622	4344.657893	2025.750601	4300.651932	2114.960576	4281.833166	2207.354915	4281.176531	2290.037302	4251.269651	2378.603301	4157.563587	2465.285689	3849.060954	2533.640928	3595.889276	2607.510858	3408.064313	2694.603819	3008.656291	2752.572562
9973.476972	1248.382592	9310.328673	1254.27386	8428.983038	1272.047495	7933.95769	1298.150986	7363.758522	1324.728615	7133.325876	1371.776663	6467.763947	1411.612138	6463.150297	1468.651511	5920.274498	1519.992089	5581	1580.538503	5577.807783	1650.0946	5202.274514	1707.874374	5008.425199	1779.028362	4703.688725	1856.622683	4582.727521	1937.241976	4349.478405	2026.231695	4318.565204	2117.035775	4281.833166	2208.747204	4281.176531	2292.218365	4273.389791	2383.070828	4169.980333	2466.510101	3863.969954	2535.054908	3636.087157	2611.197604	3409.535549	2694.738754	3039.385443	2755.422708
10021.88672	1253.088572	9326.429972	1255.736529	8428.983038	1273.488753	7953.433765	1300	7363.758522	1328.006922	7164.951452	1374.752608	6467.763947	1411.65447	6463.150297	1469.686379	5934.497575	1521.505052	5582.717525	1582.230408	5577.807783	1652.027739	5209.551701	1708.569802	5021.945309	1780.320382	4709.76141	1857.203006	4638.942226	1942.887244	4373.147928	2028.593949	4336.21311	2118.822508	4281.833166	2209.285674	4281.176531	2294.520437	4283.089103	2385.760085	4186.163753	2468.256283	3867.016804	2535.343873	3654.471708	2612.883742	3420.658498	2695.758894	3050.373674	2756.441872
10034.07962	1254.27386	9327.092603	1255.796723	8428.983038	1276.032976	7970.88603	1301.656878	7363.758522	1330	7176.924557	1375.879269	6467.763947	1412.486445	6463.150297	1470.992597	5943.804761	1522.495093	5585.620398	1583.31351	5577.807783	1654.223958	5221.442298	1709.706102	5027.231843	1780.825579	4721.135778	1858.289973	4687.313031	1947.744802	4393.334505	2030.6086	4361.297563	2121.362141	4281.833166	2210.404196	4281.176531	2295.578784	4283.089103	2390.716884	4193.5778	2469.139455	3883.753681	2536.93121	3662.773923	2613.645179	3438.152225	2697.36333	3062.688717	2757.584099
10049.12588	1255.736529	9345.724398	1257.489266	8428.983038	1278.382592	8011.362882	1305.499658	7373.439026	1333.781343	7194.004124	1377.486445	6467.763947	1418.324022	6463.150297	1472.387579	5959.763752	1524.192711	5594.562316	1585.292855	5577.807783	1655.503899	5236.071413	1711.104102	5038.1144	1781.865547	4741.645902	1860.249979	4723.323891	1951.361132	4414.263789	2032.697374	4376.258258	2122.876812	4281.833166	2211.467119	4281.176531	2298.01535	4283.089103	2394.1642	4195.594364	2469.37967	3903.056256	2538.761879	3685.512151	2615.730614	3453.840758	2698.802203	3076.08833	2758.82692
10049.74509	1255.796723	9356.463177	1258.512335	8446.042813	1282.297638	8016.980437	1306.032976	7385.720662	1335.812234	7214.252798	1379.391831	6467.763947	1420.262782	6463.150297	1473.726702	5979.047084	1526.243953	5604.177745	1586.753773	5577.807783	1659.842349	5258.853125	1713.281187	5048.582632	1782.865921	4753.690678	1861.401012	4757.489968	1954.792203	4429.599203	2034.227872	4380.200197	2123.275907	4281.833166	2211.486074	4281.176531	2299.999133	4283.089103	2395.804758	4204.999546	2470.500029	3914.763283	2539.872182	3704.259002	2617.449981	3467.948623	2700.096105	3119.987444	2762.898587
10067.15604	1257.489266	9418.560493	1264.731333	8471.212747	1285.263649	8036.145959	1307.852507	7409.951824	1338.534964	7238.298015	1381.65447	6467.763947	1425.201108	6463.150297	1475.697393	6043.608184	1533.111564	5617.823008	1588.372511	5577.807783	1660.984169	5272.166607	1714.553461	5065.585949	1784.490806	4767.008034	1862.673656	4773.510232	1956.401012	4481.863567	2039.443934	4444.947851	2129.831175	4292.62389	2214.285674	4281.176531	2307.045506	4283.089103	2396.916737	4215.147205	2471.811232	3921.34414	2540.496314	3717.290673	2618.645179	3481.05416	2701.298078	3140.768758	2764.826065
10077.68021	1258.512335	9444.420223	1267.789475	8489.252392	1286.870087	8062.593423	1310.363369	7427.269305	1340.179046	7252.054592	1383.039166	6467.763947	1426.325747	6463.150297	1477.278462	6082.968815	1537.298504	5635.369663	1590.239016	5577.807783	1662.110583	5291.861022	1716.435516	5086.148357	1786.455809	4806.867733	1866.482763	4785.087686	1957.563658	4498.714617	2041.125694	4446.424772	2129.980704	4307.706269	2216.486074	4281.176531	2308.271808	4283.089103	2397.375728	4234.652784	2474.564859	3932.222425	2541.528018	3738.283922	2620.570574	3491.975442	2702.299723	3153.142044	2765.973694
10141.65417	1264.731333	9459.521001	1270.499658	8496.802327	1287.489266	8069.646545	1311.032976	7493.488798	1346.465774	7254.68733	1383.324022	6472.361413	1428.152047	6463.150297	1479.985161	6114.038476	1540.603503	5677.817048	1594.754306	5577.807783	1663.692753	5303.368008	1717.535156	5099.523072	1787.733935	4821.769567	1867.906824	4795.809773	1958.640406	4511.652292	2042.416894	4457.307614	2131.082519	4325.488569	2218.394155	4284.114109	2309.304744	4283.089103	2398.709536	4241.893956	2475.673926	3942.99476	2542.549674	3740.0289	2620.730614	3504.106376	2703.412311	3169.021946	2767.446564
10173.11284	1267.789475	9466.047878	1272.047495	8513.011074	1288.818565	8095.725495	1313.508852	7565.728243	1353.324022	7295.716504	1387.763268	6481.087299	1430	6463.150297	1481.822737	6132.899733	1542.609847	5724.123287	1599.680078	5577.807783	1665.284667	5321.3727	1719.255736	5104.248134	1788.185475	4833.911621	1869.067154	4844.813774	1963.561551	4576.46313	2048.885113	4499.820814	2135.386697	4341.125596	2219.888474	4322.0064	2314.873236	4283.089103	2399.932937	4245.802941	2476.328202	3975.697665	2545.65124	3752.538614	2621.877942	3517.40189	2704.631708	3185.905565	2769.012529
10200.99211	1270.499658	9471.086728	1273.488753	8575.696894	1293.959504	8122.725225	1316.072144	7569.281921	1353.6614	7322.296631	1391.325747	6488.124967	1431.085706	6463.150297	1483.02254	6168.547286	1546.401813	5727.130816	1600	5577.807783	1666.98148	5330.150836	1720.0946	5127.817768	1790.437856	4846.289077	1870.249979	4871.302563	1966.221644	4597.236903	2050.958367	4581.743113	2143.680783	4356.985567	2221.404098	4347.732636	2317.408874	4283.089103	2400.354245	4251.45976	2477.364982	3996.431732	2547.617672	3767.946463	2623.291072	3531.16929	2705.894384	3208.952932	2771.150184
10216.91449	1272.047495	9478.148257	1276.032976	8626.805543	1298.150986	8139.010704	1317.618251	7600.640387	1356.638501	7334.562296	1393.485235	6513.977989	1433.996982	6463.150297	1484.992089	6207.435524	1550.538503	5801.556118	1607.916904	5577.807783	1668.017749	5389.462971	1725.762636	5184.418439	1795.846778	4861.916784	1871.743407	4882.788806	1967.375131	4637.540266	2054.980704	4607.981335	2146.337228	4384.078919	2223.993216	4359.217492	2318.540849	4283.089103	2401.014345	4262.571316	2479.615312	3997.891407	2547.756109	3785.673872	2624.91694	3548.799515	2707.511339	3222.708426	2772.426014
10231.74052	1273.488753	9478.148257	1278.382592	8649.351414	1300	8166.875268	1320.263649	7631.64944	1359.582429	7341.252658	1394.819962	6532.109579	1435.703153	6463.150297	1487.819169	6216.521859	1551.505052	5803.118955	1608.083148	5577.807783	1669.226891	5403.002193	1727.056483	5204.067054	1797.724455	4868.86066	1872.406984	4894.749892	1968.576303	4645.25455	2055.750601	4614.881022	2147.035775	4421.831082	2227.60092	4364.030915	2319.015271	4283.089103	2402.245732	4268.632165	2481.051681	4009.497865	2548.856873	3796.325746	2625.893876	3551.470944	2707.756349	3235.363809	2773.599808
10257.91258	1276.032976	9478.148257	1282.297638	8669.554485	1301.656878	8183.554958	1321.84718	7655.598848	1361.856132	7345.564246	1395.812234	6577.504079	1439.974744	6463.150297	1500	6228.009153	1552.726999	5818.323115	1609.700473	5577.807783	1670.593947	5429.111224	1729.551536	5269.464734	1803.974044	4882.723477	1873.731754	4909.990705	1970.106836	4663.498465	2057.571371	4658.837487	2151.486074	4447.371895	2230.041673	4377.126063	2320.305959	4283.089103	2403.557796	4275.202298	2482.928123	4022.40018	2550.080538	3812.136182	2627.343929	3567.117631	2709.191384	3280.199176	2777.758312
10282.08275	1278.382592	9478.148257	1285.263649	8716.411254	1305.499658	8202.664532	1323.6614	7668.477256	1363.078778	7360.911537	1399.344271	6617.376393	1443.726702	6463.150297	1501.656878	6241.788037	1554.192711	5871.796283	1615.388618	5577.807783	1671.696988	5493.804719	1735.733831	5318.001679	1808.612373	4895.345182	1874.93792	4925.992731	1971.713813	4678.37731	2059.056302	4680.007979	2153.629445	4465.37274	2231.761885	4387.677795	2321.345963	4283.089103	2406.897473	4278.786007	2484.172904	4044.040553	2552.132925	3826.38439	2628.650702	3573.211657	2709.750297	3308.930539	2780.423162
10322.35628	1282.297638	9478.148257	1286.870087	8722.914241	1306.032976	8213.905749	1324.728615	7697.269357	1365.812234	7363.545797	1400	6649.185085	1446.719878	6463.150297	1502.583601	6285.098111	1558.799769	5884.629841	1616.753773	5577.807783	1673.569802	5528.885962	1739.926031	5340.351376	1810.748174	4908.397393	1876.185226	4946.05442	1973.728475	4702.331482	2061.446965	4693.136492	2154.95862	4478.136945	2232.981669	4443.14328	2326.812771	4283.089103	2408.461594	4281.018865	2485.637974	4062.074198	2553.843248	3828.483788	2628.843248	3585.432084	2710.871092	3319.115237	2781.367798
10352.86721	1285.263649	9478.148257	1287.489266	8745.100611	1307.852507	8248.436886	1328.006922	7714.595499	1367.457139	7363.545797	1404.595417	6683.885475	1449.985161	6486.299698	1507.278462	6310.499851	1561.501849	5899.292635	1618.31351	5577.807783	1674.677955	5557.909746	1744.553461	5355.054841	1812.153279	4924.256686	1877.700786	4949.072563	1974.031567	4714.860447	2062.697374	4731.577908	2158.850557	4491.079081	2234.218456	4452.847136	2327.769206	4283.089103	2409.594934	4281.018865	2486.949578	4070.860864	2554.676582	3853.797436	2631.164888	3594.13869	2711.669618	3330.347167	2782.409566
10369.39241	1286.870087	9478.148257	1288.818565	8775.716694	1310.363369	8269.430414	1330	7760.094006	1371.776663	7363.545797	1408.249875	6739.315708	1455.201108	6498.778677	1508.726702	6324.484107	1562.989408	5917.900078	1620.292855	5577.807783	1677.758498	5573.112483	1747.836602	5362.512156	1812.865921	4943.879475	1879.575995	4961.465368	1975.276093	4730.0412	2064.212436	4765.195498	2162.254113	4550.91194	2239.936255	4463.070062	2328.776802	4283.089103	2410.70016	4281.018865	2488.37746	4081.378703	2555.674101	3870.045704	2632.655097	3605.24945	2712.688641	3343.11625	2783.593905
10375.76182	1287.489266	9478.148257	1293.959504	8783.881522	1311.032976	8309.260137	1333.781343	7791.440295	1374.752608	7363.545797	1410.363369	6783.010446	1459.312753	6508.344519	1509.677927	6336.730467	1564.2921	5930.042484	1621.584489	5577.807783	1677.874374	5575.713732	1748.893874	5377.910313	1814.337413	4955.996719	1880.733954	4977.958987	1976.932438	4740.588724	2065.265095	4792.079077	2164.975896	4576.755275	2242.405917	4470.614883	2329.520437	4283.089103	2411.998751	4281.018865	2490.472644	4089.6068	2556.454459	3882.099101	2633.760573	3618.266247	2713.882476	3360.965133	2785.249399
10389.43613	1288.818565	9478.148257	1298.150986	8814.071005	1313.508852	8328.589707	1335.812234	7803.307665	1375.879269	7363.545797	1411.612138	6795.100456	1460.450414	6522.182145	1510.980038	6352.812612	1566.002819	5956.125846	1624.359076	5583.556974	1679.780673	5577.579474	1750.825579	5392.168541	1815.69997	4978.306832	1882.865972	4986.048381	1977.744802	4764.302744	2067.63179	4796.136632	2165.386697	4590.790924	2243.747204	4475.471672	2329.999133	4283.089103	2413.603301	4281.018865	2491.711797	4092.819625	2556.759165	3895.015855	2634.945232	3630.517781	2715.006124	3362.833684	2785.422708
10442.32025	1293.959504	9478.148257	1300	8845.326402	1316.072144	8351.739255	1338.534964	7820.236402	1377.486445	7363.545797	1411.65447	6805.810929	1461.458263	6564.818483	1514.992089	6370.652233	1567.900488	5965.019073	1625.305082	5606.54943	1683.409112	5577.579474	1753.185475	5442.971466	1820.554842	4993.299444	1884.298708	4996.60907	1978.805341	4778.70047	2069.068705	4809.420236	2166.731573	4633.034924	2247.784161	4506.073793	2333.01535	4283.089103	2414.688565	4281.018865	2492.727151	4101.606291	2557.592499	3909.625199	2636.285127	3637.712037	2715.665945	3374.725161	2786.525649
10485.43743	1298.150986	9478.148257	1301.656878	8864.17878	1317.618251	8364.366281	1340.179046	7840.30626	1379.391831	7363.545797	1412.486445	6819.941928	1462.78798	6581.622747	1516.573358	6372.61424	1568.111564	5980.029315	1626.901779	5620.89933	1685.0946	5577.579474	1753.281187	5452.399469	1821.455809	5005.678461	1885.481682	5007.592315	1979.908315	4792.24533	2070.420502	4819.511568	2167.753253	4659.459878	2250.309405	4534.076592	2335.775372	4283.089103	2415.760085	4281.018865	2493.808718	4146.050324	2561.807601	3910.596795	2636.374237	3649.235837	2716.722849	3401.297982	2788.990292
10504.45798	1300	9478.148257	1305.499658	8896.435326	1320.263649	8407.482217	1346.465774	7864.139132	1381.65447	7363.545797	1418.324022	6834.3788	1464.14648	6593.57797	1517.698337	6385.843393	1569.68599	6000.143515	1629.041403	5632.071322	1686.406821	5577.579474	1755.234702	5466.86886	1822.944428	5030.491336	1887.852872	5018.250305	1980.978626	4803.637949	2071.557503	4848.84895	2170.723467	4673.703854	2251.6706	4546.963197	2337.045506	4283.705422	2416.015271	4281.018865	2498.24979	4157.724743	2562.97999	3968.030609	2641.641776	3663.409569	2718.022792	3413.993816	2790.167838
10521.50205	1301.656878	9478.148257	1306.032976	8915.744049	1321.84718	8431	1353.324022	7878.724451	1383.039166	7363.545797	1420.262782	6851.292327	1465.738031	6617.953831	1519.992089	6392.83053	1570.603503	6006.147571	1629.680078	5656.326404	1689.255736	5577.579474	1759.551536	5484.826509	1824.945125	5047.768073	1889.503886	5032.046021	1982.364038	4812.248949	2072.416894	4866.989413	2172.560068	4698.008443	2253.993216	4557.325313	2338.06682	4309.399405	2420.760085	4281.018865	2499.483301	4170.806275	2564.375858	3991.290745	2643.775077	3685.997053	2720.094402	3425.611976	2791.245428
10561.03219	1305.499658	9478.148257	1307.852507	8937.865652	1323.6614	8431	1353.6614	7881.724893	1383.324022	7363.545797	1425.201108	6870.905322	1467.583601	6634.032194	1521.505052	6401.514151	1571.743788	6018.407088	1630.984169	5679.278719	1691.951632	5577.579474	1762.35588	5489.127728	1825.437856	5067.620202	1891.401012	5047.192653	1983.885113	4823.538166	2073.543575	4884.01253	2174.283545	4714.30244	2255.550317	4571.806881	2339.494158	4326.582863	2422.595299	4281.018865	2500.343873	4181.211284	2565.486127	4014.321787	2645.887368	3692.228786	2720.665945	3438.812134	2792.46975
10566.51835	1306.032976	9478.148257	1310.363369	8950.878698	1324.728615	8431	1356.638501	7928.484464	1387.763268	7363.545797	1426.325747	6882.254076	1468.651511	6644.553428	1522.495093	6409.759687	1572.916904	6088.664913	1638.457762	5680.631997	1692.110583	5577.579474	1764.148641	5506.960393	1827.54003	5156.638144	1899.90782	5056.225317	1984.792203	4835.234184	2074.710855	4894.647401	2175.360255	4735.760607	2257.60092	4585.548916	2340.848605	4351.128122	2424.940914	4281.018865	2501.510101	4190.983144	2566.594363	4026.393999	2646.99457	3704.277618	2721.771003	3451.211658	2793.619813
10585.23561	1307.852507	9478.148257	1311.032976	8990.852593	1328.006922	8431	1359.582429	7966.008838	1391.325747	7363.545797	1428.152047	6893.251692	1469.686379	6662.594141	1524.192711	6419.593834	1574.443426	6143.784039	1644.320994	5746.40142	1699.835622	5577.579474	1765.223828	5519.39864	1829.161201	5173.118845	1901.482763	5074.129533	1986.590205	4861.42751	2077.324988	4894.908572	2175.386697	4751.199444	2259.076299	4596.325176	2341.910738	4379.035923	2427.607863	4281.018865	2503.004344	4199.021285	2567.567106	4039.171891	2648.166493	3706.613868	2721.985272	3463.235623	2794.735042
10611.06449	1310.363369	9488.698066	1313.508852	9015.155098	1330	8431	1361.856132	7988.755205	1393.485235	7363.545797	1430	6907.132969	1470.992597	6684.392829	1526.243953	6429.809841	1576.029223	6163.793641	1646.449492	5747.800898	1700	5577.579474	1766.770536	5526.869607	1830.249979	5188.020678	1902.906824	5092.205403	1988.405444	4877.59184	2078.938213	4905.425542	2176.45147	4784.863804	2262.293362	4612.800222	2343.534557	4397.576681	2429.37967	4281.018865	2504.075804	4212.279736	2569.17159	4052.992045	2649.434008	3721.245074	2723.327172	3484.978996	2796.751752
10617.95265	1311.032976	9507.370479	1316.072144	9061.262736	1333.781343	8431	1363.078778	8002.814186	1394.819962	7368.258695	1431.085706	6921.957537	1472.387579	6757.375408	1533.111564	6440.932319	1578.083148	6177.188684	1647.874374	5772.226301	1702.86892	5577.579474	1768.325	5533.727203	1831.33518	5196.653001	1903.731754	5106.014542	1989.792203	4903.357502	2081.509665	4917.851957	2177.709561	4802.230906	2263.953011	4626.382272	2344.873236	4403.366237	2429.932937	4281.018865	2505.604769	4220.204257	2570.19381	4071.91824	2651.169823	3733.481571	2724.449441	3508.131026	2798.899115
10643.42164	1313.508852	9522.445295	1317.618251	9086.026323	1335.812234	8431	1365.812234	8013.266007	1395.812234	7387.877939	1433.996982	6936.188485	1473.726702	6801.870317	1537.298504	6446.596575	1579.373922	6198.060603	1650.0946	5791.123369	1705.088501	5577.579474	1769.926031	5564.315484	1836.630391	5251.73729	1908.995765	5120.348776	1991.231695	4920.004596	2083.17107	4933.419527	2179.285674	4827.17104	2266.336362	4644.048722	2346.614483	4427.975389	2432.284658	4281.018865	2506.65251	4230.231698	2571.578595	4082.976381	2652.184019	3755.205742	2726.441872	3546.156667	2802.426014
10669.78987	1316.072144	9550.692446	1320.263649	9119.225809	1338.534964	8431	1367.457139	8050.469736	1399.344271	7404.102798	1435.703153	6957.131155	1475.697393	6836.992766	1540.603503	6451.707067	1580.538503	6216.233677	1652.027739	5814.841725	1707.874374	5577.579474	1771.842038	5581	1842.406984	5274.970217	1911.21597	5143.871737	1993.593949	4932.471554	2084.415291	4950.566979	2181.021739	4841.800478	2267.734392	4659.927391	2348.179522	4446.992749	2434.102011	4281.018865	2507.683477	4238.189375	2572.776657	4114.996609	2655.120752	3767.982072	2727.613652	3573.232461	2804.937309
10685.69444	1317.618251	9567.601151	1321.84718	9139.272852	1340.179046	8431	1371.776663	8057.37667	1400	7449.096417	1439.974744	6973.933294	1477.278462	6858.314323	1542.609847	6457.700322	1582.230408	6236.879912	1654.223958	5820.762464	1708.569802	5577.579474	1773.974044	5581	1844.337413	5289.530733	1912.607415	5190.129179	1998.239276	4948.646121	2086.029537	4955.153305	2181.486074	4854.590371	2268.956631	4685.671118	2350.716884	4475.617455	2436.837469	4281.018865	2508.84391	4247.670477	2574.345573	4135.326115	2656.985272	3781.210758	2728.82692	3601.456107	2807.555067
10712.90728	1320.263649	9586.973104	1323.6614	9215.929786	1346.465774	8431	1374.752608	8105.781212	1404.595417	7488.616618	1443.726702	7002.697567	1479.985161	6898.611814	1546.401813	6460.620756	1583.31351	6248.912398	1655.503899	5830.436687	1709.706102	5577.579474	1775.24448	5581	1845.511087	5344.42086	1917.852872	5311.166013	2010.394198	4959.364537	2087.099251	4970.621678	2183.052144	4866.768939	2270.12045	4701.005247	2352.228252	4493.583032	2438.554311	4281.018865	2510.092925	4253.378844	2575.378452	4156.357141	2658.914131	3792.234663	2729.837977	3628.713513	2810.083206
10729.19685	1321.84718	9598.368666	1324.728615	9299.555531	1353.324022	8431	1375.879269	8144.274431	1408.249875	7520.144405	1446.719878	7022.225615	1481.822737	6942.57271	1550.538503	6465.957784	1585.292855	6289.697338	1659.842349	5842.338976	1711.104102	5577.579474	1776.882199	5581	1850.860132	5344.557943	1917.865972	5340.178371	2013.307716	4971.154495	2088.275907	4976.323796	2183.629445	4881.617057	2271.539378	4712.640956	2353.375094	4493.619501	2438.557796	4281.018865	2511.135061	4260.015938	2576.703165	4168.767717	2660.11893	3795.049121	2730.096105	3642.563478	2811.367798
10747.85947	1323.6614	9633.373923	1328.006922	9303.612424	1353.6614	8431	1377.486445	8166.536328	1410.363369	7554.538355	1449.985161	7034.976012	1483.02254	6952.844285	1551.505052	6465.957784	1586.753773	6300.431373	1660.984169	5860.874241	1713.281187	5577.579474	1777.960477	5581	1852.480114	5383.46792	1921.58432	5366.774879	2015.978626	4985.151094	2089.672789	4987.347148	2184.745486	4897.362401	2273.044048	4729.80666	2355.066987	4529.626748	2441.998751	4281.018865	2512.617672	4264.179651	2577.617672	4178.911994	2661.164888	3806.889645	2731.182058	3653.972747	2812.426014
10758.83776	1324.728615	9654.655697	1330	9338.909167	1356.638501	8431	1379.391831	8179.68989	1411.612138	7609.479081	1455.201108	7055.906538	1484.992089	6965.830004	1552.726999	6465.957784	1588.372511	6311.020576	1662.110583	5871.706127	1714.553461	5577.579474	1779.028362	5581	1853.832793	5414.348993	1924.535403	5372.864882	2016.590205	5024.545338	2093.604394	5024.885262	2188.54597	4917.933193	2275.009852	4739.996199	2356.071291	4550.175572	2443.962455	4281.018865	2513.904314	4269.648259	2578.952878	4192.998459	2662.746237	3819.102129	2732.302125	3669.846867	2813.898347
10792.56125	1328.006922	9695.032291	1333.781343	9369.479257	1359.582429	8431	1381.65447	8180.135781	1411.65447	7652.787949	1459.312753	7085.950115	1487.819169	6981.406233	1554.192711	6465.957784	1590.239016	6325.894257	1663.692753	5887.729558	1716.435516	5577.579474	1780.320382	5581	1855.2599	5433.871314	1926.401012	5381.088434	2017.416041	5038.335809	2094.980704	5053.115548	2191.404098	4929.973671	2276.160474	4761.577344	2358.19838	4560.331138	2444.93295	4281.018865	2514.615312	4273.631013	2580.080538	4209.172115	2664.738754	3837.642068	2734.002514	3686.286819	2815.423162
10813.06376	1330	9716.717836	1335.812234	9389.74283	1361.856132	8431	1383.039166	8188.89916	1412.486445	7664.771192	1460.450414	7215.396658	1500	7030.36576	1558.799769	6465.957784	1594.754306	6340.859536	1665.284667	5897.091674	1717.535156	5577.579474	1780.825579	5581	1856.622683	5446.037617	1927.563658	5395.717227	2018.885113	5053.027582	2096.446965	5061.511316	2192.254113	4941.430164	2277.255289	4775.081455	2359.529377	4574.931491	2446.328202	4281.018865	2515.637974	4279.769731	2582.148807	4218.043631	2665.917228	3847.690282	2734.924085	3706.375998	2817.286444
10851.9619	1333.781343	9745.790723	1338.534964	9399.891806	1363.078778	8431	1383.324022	8250.387651	1418.324022	7675.387081	1461.458263	7233.004418	1501.656878	7059.080952	1561.501849	6465.957784	1599.680078	6356.810948	1666.98148	5911.740341	1719.255736	5578.228394	1781.865547	5581	1857.203006	5457.036907	1928.673653	5409.733922	2020.292716	5064.899401	2097.63179	5071.728604	2193.288546	4952.067342	2278.271808	4779.847544	2359.999133	4589.699635	2447.739487	4282.456867	2516.661149	4283.091467	2583.645179	4229.453118	2667.561548	3859.748138	2736.029971	3730.635938	2819.536567
10872.85339	1335.812234	9763.345978	1340.179046	9420.910726	1365.812234	8442.824148	1387.763268	8270.809045	1420.262782	7689.393288	1462.78798	7242.423354	1502.583601	7074.889343	1562.989408	6465.957784	1600	6366.552712	1668.017749	5918.882258	1720.0946	5580.077272	1782.865921	5581	1858.289973	5474.065698	1930.494072	5442.607086	2023.593949	5080.377511	2099.176529	5084.819926	2194.613955	4965.093361	2279.516612	4792.627185	2361.258725	4620.030323	2450.637974	4285.387321	2517.756109	4283.091467	2585.730614	4235.447151	2668.425401	3876.660022	2737.581043	3745.202101	2820.887586
10900.86173	1338.534964	9830.474679	1346.465774	9432.206368	1367.457139	8469.416565	1391.325747	8322.825524	1425.201108	7703.702667	1464.14648	7287.965145	1507.278462	7088.733142	1564.2921	6465.957784	1607.916904	6377.18862	1669.226891	5967.138776	1725.762636	5585.63981	1784.490806	5581	1860.249979	5483.354129	1931.546197	5464.082687	2025.750601	5112.616036	2102.393982	5106.035451	2196.761885	4973.389402	2280.309405	4803.790147	2362.358973	4639.126483	2452.462858	4289.419358	2518.77783	4283.091467	2587.020774	4245.042437	2669.983109	3890.46354	2738.847032	3757.137167	2821.99457
10917.77417	1340.179046	9903.705988	1353.324022	9458.316158	1371.776663	8492.950155	1393.485235	8334.039189	1426.325747	7720.466831	1465.738031	7300.96487	1508.726702	7106.913074	1566.002819	6465.957784	1608.083148	6388.38708	1670.593947	5978.154325	1727.056483	5596.599168	1786.455809	5581	1861.401012	5503.988161	1934.031567	5468.757624	2026.231695	5132.446309	2104.373074	5127.734	2198.958718	4986.388254	2281.551612	4817.559303	2363.716093	4685.044927	2456.850955	4296.377091	2520.080538	4283.091467	2587.617672	4252.812766	2671.427135	3902.461551	2739.947429	3767.433234	2822.949536
10982.44485	1346.465774	9907.308459	1353.6614	9471.876427	1374.752608	8509.225096	1394.819962	8349.554396	1428.152047	7739.906622	1467.583601	7308.362071	1509.677927	7127.07973	1567.900488	6465.957784	1609.700473	6396.814482	1671.696988	5999.396706	1729.551536	5606.214703	1787.733935	5581	1862.673656	5511.836858	1935.037937	5491.144118	2028.593949	5140.796947	2105.20648	5154.943508	2201.7135	4995.327974	2282.405917	4834.179771	2365.354245	4701.018762	2458.37746	4305.92166	2521.454459	4283.091467	2588.743302	4262.469757	2673.221775	3915.575619	2741.150184	3780.968835	2824.20497
11052.99468	1353.324022	9939.097483	1356.638501	9475.333759	1375.879269	8521.324321	1395.812234	8363.566102	1430	7751.155155	1468.651511	7317.020885	1510.980038	7129.322848	1568.111564	6465.957784	1615.388618	6410.090158	1673.569802	6052.031514	1735.733831	5610.080317	1788.185475	5581	1866.482763	5519.619209	1936.104622	5508.207052	2030.6086	5162.024167	2107.324988	5167.159981	2202.950336	5011.937967	2283.993216	4854.689461	2367.375728	4722.943429	2460.472644	4322.120202	2523.281219	4283.091467	2589.822882	4267.60633	2674.280501	3930.467243	2742.515969	3786.683863	2824.735042
11056.46524	1353.6614	9970.532298	1359.582429	9478.974117	1377.486445	8564.39206	1399.344271	8371.208851	1431.085706	7762.055651	1469.686379	7341.088257	1514.992089	7146.05439	1569.68599	6465.957784	1616.753773	6417.331435	1674.677955	6087.723059	1739.926031	5629.97307	1790.437856	5581	1867.906824	5527.270358	1937.241976	5523.793694	2032.697374	5180.744898	2109.193346	5194.550737	2205.723467	5025.674934	2285.305959	4868.435881	2368.730608	4725.951297	2460.760085	4345.96149	2525.674101	4283.091467	2592.343929	4271.750189	2675.378744	3943.418565	2743.703798	3831.253279	2828.86888
11087.09026	1356.638501	9994.810537	1361.856132	9478.974117	1379.391831	8572.387658	1400	8390.122186	1433.996982	7775.814342	1470.992597	7349.323726	1516.573358	7155.804858	1570.603503	6465.957784	1618.31351	6435.754536	1677.758498	6127.120064	1744.553461	5677.74399	1795.846778	5581	1869.067154	5562.036597	1942.887244	5534.043207	2034.227872	5203.954159	2111.509665	5210.664865	2207.354915	5025.71099	2285.309405	4891.606362	2371.014345	4741.102204	2462.207948	4356.772445	2526.759165	4283.091467	2593.843248	4275.91203	2676.669618	3945.366745	2743.882476	3858.505155	2831.396506
11113.04069	1359.582429	10007.86577	1363.078778	9478.974117	1381.65447	8628.421669	1404.595417	8399.750945	1435.703153	7790.507994	1472.387579	7353.660531	1517.698337	7167.922746	1571.743788	6465.957784	1620.292855	6436.440813	1677.874374	6155.07206	1747.836602	5694.327405	1797.724455	5581	1870.249979	5580.153808	1947.744802	5564.982815	2039.443934	5216.455834	2112.757351	5224.416772	2208.747204	5035.273598	2286.223235	4912.367064	2373.060568	4741.904914	2462.284658	4368.751768	2527.961496	4283.091467	2594.375858	4279.415702	2677.756349	3956.862328	2744.936792	3862.335276	2831.751752
11127.15146	1361.856132	10037.05319	1365.812234	9478.974117	1383.039166	8672.982145	1408.249875	8420.213606	1439.974744	7804.613267	1473.726702	7361.212763	1519.992089	7180.389529	1572.916904	6470.441486	1621.584489	6445.803499	1679.780673	6164.07346	1748.893874	5749.522994	1803.974044	5581	1871.743407	5580.153808	1951.361132	5573.544189	2041.125694	5228.28794	2113.938213	5229.735345	2209.285674	5049.690131	2287.60092	4946.584043	2376.433074	4752.944597	2463.339641	4404.108011	2531.510101	4283.091467	2595.480095	4283.856373	2679.750297	3972.911573	2746.408748	3891.381761	2834.445829
11132.6019	1363.078778	10054.61722	1367.457139	9478.974117	1383.324022	8698.752937	1410.363369	8431.148417	1443.726702	7825.370991	1475.697393	7365.0497	1521.505052	7196.611986	1574.443426	6486.842273	1624.359076	6460.165941	1683.409112	6180.519603	1750.825579	5790.488137	1808.612373	5581	1872.406984	5580.153808	1954.792203	5578.197985	2042.416894	5238.531907	2114.960576	5240.783201	2210.404196	5064.490348	2289.015271	4948.424594	2376.614483	4760.922273	2464.102011	4425.338333	2533.640928	4283.091467	2600.834236	4283.856373	2681.143349	3975.755937	2746.669618	3912.229038	2836.379425
11139.38048	1365.812234	10100.74044	1371.776663	9478.974117	1387.763268	8713.979749	1411.612138	8431.148417	1446.719878	7842.024751	1477.278462	7365.0497	1522.495093	7213.46436	1576.029223	6494.546011	1625.305082	6465.417168	1685.0946	6200.611283	1753.185475	5809.351263	1810.748174	5582.053011	1873.731754	5580.153808	1956.401012	5578.197985	2048.885113	5259.32517	2117.035775	5251.281898	2211.467119	5075.185201	2290.037302	4968.602871	2378.603301	4773.308653	2465.285689	4439.426405	2535.054908	4283.091467	2606.374237	4283.856373	2682.184019	3987.587589	2747.754757	3924.904347	2837.555067
11139.38048	1367.457139	10132.51712	1374.752608	9478.974117	1391.325747	8714.495921	1411.65447	8431.148417	1449.985161	7870.535005	1479.985161	7365.0497	1524.192711	7235.291574	1578.083148	6509.984554	1626.901779	6465.417168	1686.406821	6201.426157	1753.281187	5821.760975	1812.153279	5584.843385	1874.93792	5580.153808	1957.563658	5578.197985	2050.958367	5277.228033	2118.822508	5251.469122	2211.486074	5098.008538	2292.218365	5013.92978	2383.070828	4786.121297	2466.510101	4442.305488	2535.343873	4283.091467	2607.510858	4283.856373	2683.3321	4005.482994	2749.396033	3939.098558	2838.871588
11139.38048	1371.776663	10144.54743	1375.879269	9478.974117	1393.485235	8724.640574	1412.486445	8431.148417	1455.201108	7889.8906	1481.822737	7365.0497	1526.243953	7248.175666	1579.373922	6532.72249	1629.041403	6465.417168	1689.255736	6218.05799	1755.234702	5828.054944	1812.865921	5589.565074	1876.185226	5580.153808	1958.640406	5578.197985	2054.980704	5302.674877	2121.362141	5279.121315	2214.285674	5122.098152	2294.520437	5041.214609	2385.760085	4804.393898	2468.256283	4458.120789	2536.93121	4283.091467	2611.197604	4283.856373	2683.775077	4013.097551	2750.094402	3955.531171	2840.395722
11139.38048	1374.752608	10161.7086	1377.486445	9478.974117	1394.819962	8795.820811	1418.324022	8431.148417	1459.312753	7902.528398	1483.02254	7365.0497	1533.111564	7259.048543	1580.538503	6539.509727	1629.680078	6465.417168	1691.951632	6254.810643	1759.551536	5841.050975	1814.337413	5597.814608	1877.700786	5580.153808	1963.561551	5578.197985	2055.750601	5317.851708	2122.876812	5300.855092	2216.486074	5133.173033	2295.578784	5091.505614	2390.716884	4813.635685	2469.139455	4476.360515	2538.761879	4283.091467	2612.883742	4283.856373	2685.665945	4026.981836	2751.367798	3973.556954	2842.067623
11139.38048	1375.879269	10182.05402	1379.391831	9478.974117	1395.812234	8819.461002	1420.262782	8431.148417	1460.450414	7923.274085	1484.992089	7365.0497	1537.298504	7274.844664	1582.230408	6553.3684	1630.984169	6465.417168	1692.110583	6278.686258	1762.35588	5853.084908	1815.69997	5611.836842	1879.575995	5580.153808	1966.221644	5578.197985	2057.571371	5321.850595	2123.275907	5319.701576	2218.394155	5158.670034	2298.01535	5126.481611	2394.1642	4816.14938	2469.37967	4487.422922	2539.872182	4283.091467	2613.645179	4283.856373	2686.985272	4040.117799	2752.572562	3986.805847	2843.296465
11139.38048	1377.486445	10206.21413	1381.65447	9478.974117	1399.344271	8879.67626	1425.201108	8431.148417	1461.458263	7953.052347	1487.819169	7365.0497	1540.603503	7284.370272	1583.31351	6632.790795	1638.457762	6465.417168	1699.835622	6293.949466	1764.148641	5895.962535	1820.554842	5621.798543	1880.733954	5580.153808	1967.375131	5578.197985	2059.056302	5387.533652	2129.831175	5334.461254	2219.888474	5179.428971	2299.999133	5143.126484	2395.804758	4827.873164	2470.500029	4493.64142	2540.496314	4288.769969	2615.730614	4283.856373	2688.597643	4071.193934	2755.422708	3995.790521	2844.129798
11139.38048	1379.391831	10220.9997	1383.039166	9478.974117	1400	8893.389495	1426.325747	8431.148417	1462.78798	8081.355743	1500	7365.0497	1542.609847	7300.706188	1585.292855	6695.099769	1644.320994	6465.417168	1700	6303.103386	1765.223828	5903.919762	1821.455809	5640.139899	1882.865972	5580.153808	1968.576303	5578.197985	2061.446965	5389.031909	2129.980704	5349.431366	2221.404098	5253.164449	2307.045506	5154.408467	2396.916737	4841.594009	2471.811232	4503.920719	2541.528018	4297.376798	2617.449981	4283.856373	2688.914131	4082.306239	2756.441872	4004.775194	2844.963132
11139.38048	1381.65447	10224.04134	1383.324022	9478.974117	1404.595417	8915.658401	1428.152047	8431.148417	1464.14648	8098.808007	1501.656878	7365.0497	1546.401813	7311.696286	1586.753773	6717.719462	1646.449492	6465.417168	1702.86892	6316.271747	1766.770536	5917.067063	1822.944428	5652.465468	1884.298708	5580.153808	1970.106836	5578.197985	2062.697374	5400.071974	2131.082519	5375.004586	2223.993216	5265.996866	2308.271808	5159.065333	2397.375728	4870.408835	2474.564859	4514.099901	2542.549674	4305.449833	2618.645179	4283.856373	2690.410846	4094.76034	2757.584099	4016.951115	2846.092455
11139.38048	1383.039166	10271.44293	1387.763268	9478.974117	1408.249875	8938.191341	1430	8431.148417	1465.738031	8108.56938	1502.583601	7365.0497	1550.538503	7322.691204	1588.372511	6732.861782	1647.874374	6465.417168	1705.088501	6329.506142	1768.325	5934.736966	1824.945125	5662.642375	1885.481682	5580.153808	1971.713813	5578.197985	2064.212436	5443.199358	2135.386697	5410.638581	2227.60092	5276.805839	2309.304744	5172.597958	2398.709536	4882.014473	2475.673926	4545.002099	2545.65124	4322.060038	2620.570574	4283.856373	2692.974259	4108.311256	2758.82692	4029.332608	2847.240845
11139.38048	1383.324022	10309.48253	1391.325747	9478.974117	1410.363369	8951.429845	1431.085706	8431.148417	1467.583601	8158.0214	1507.278462	7365.0497	1551.505052	7333.6271	1590.239016	6756.456276	1650.0946	6465.417168	1707.874374	6343.136996	1769.926031	5939.088711	1825.437856	5683.041275	1887.852872	5580.153808	1973.728475	5578.197985	2065.265095	5526.305178	2143.680783	5434.74637	2230.041673	5335.076304	2314.873236	5185.010419	2399.932937	4888.861016	2476.328202	4564.594496	2547.617672	4323.625578	2620.730614	4283.856373	2694.603819	4152.706063	2762.898587	4038.317281	2848.074178
11139.38048	1387.763268	10332.54121	1393.485235	9478.974117	1411.612138	8986.928371	1433.996982	8431.148417	1468.651511	8173.276025	1508.726702	7368.120122	1552.726999	7355.868388	1594.754306	6776.999881	1652.027739	6465.417168	1708.569802	6359.449489	1771.842038	5957.654844	1827.54003	5697.244644	1889.503886	5580.153808	1974.031567	5578.197985	2067.63179	5549.394111	2146.337228	5451.737238	2231.761885	5361.610027	2317.408874	5189.284954	2400.354245	4899.710218	2477.364982	4565.973797	2547.756109	4334.848905	2621.877942	4283.856373	2694.738754	4171.864446	2764.826065	4051.023855	2849.25272
11139.38048	1391.325747	10346.79322	1394.819962	9478.974117	1411.65447	9007.732483	1435.703153	8431.148417	1469.686379	8183.295495	1509.677927	7374.166661	1554.192711	7368	1599.680078	6800.339252	1654.223958	6465.417168	1709.706102	6377.60096	1773.974044	5971.972831	1829.161201	5713.565268	1891.401012	5580.153808	1975.276093	5578.197985	2069.068705	5554.29384	2147.035775	5463.78528	2232.981669	5373.455367	2318.540849	5195.982234	2401.014345	4923.258377	2479.615312	4576.941173	2548.856873	4348.672347	2623.291072	4283.856373	2695.758894	4182.165416	2765.973694	4054.084178	2849.536567
11139.38048	1393.485235	10357.38855	1395.812234	9478.974117	1412.486445	9059.817945	1439.974744	8431.148417	1470.992597	8197.01092	1510.980038	7409.958835	1558.799769	7368	1600	6813.941279	1655.503899	6465.417168	1711.104102	6388.417196	1775.24448	5981.588777	1830.249979	5786.747762	1899.90782	5580.153808	1976.932438	5578.197985	2070.420502	5574.052041	2151.486074	5475.236447	2234.218456	5378.419872	2319.015271	5208.475716	2402.245732	4938.288999	2481.051681	4589.133054	2550.080538	4364.576828	2624.91694	4283.856373	2697.36333	4195.385704	2767.446564	4065.310954	2850.577856
11139.38048	1394.819962	10395.10309	1399.344271	9507.951988	1418.324022	9105.567275	1443.726702	8431.148417	1472.387579	8239.270735	1514.992089	7438.420442	1561.501849	7368	1607.916904	6860.046288	1659.842349	6465.417168	1713.281187	6401.019342	1776.882199	5991.173138	1831.33518	5800.296703	1901.482763	5580.153808	1977.744802	5578.197985	2071.557503	5576.501725	2153.629445	5524.640551	2239.936255	5391.926046	2320.305959	5221.787741	2403.557796	4957.924684	2482.928123	4609.581852	2552.132925	4374.133358	2625.893876	4283.856373	2698.802203	4208.215481	2769.012529	4074.295627	2851.411189
11139.38048	1395.812234	10402.10486	1400	9526.621915	1420.262782	9142.064437	1446.719878	8431.148417	1473.726702	8255.9266	1516.573358	7454.089228	1562.989408	7368	1608.083148	6872.180491	1660.984169	6465.417168	1714.553461	6408.433666	1777.960477	6037.93978	1836.630391	5812.547642	1902.906824	5582.208328	1978.805341	5578.197985	2072.416894	5576.501725	2154.95862	5542.929824	2242.405917	5402.808972	2321.345963	5255.671647	2406.897473	4970.950467	2484.172904	4626.622518	2553.843248	4388.31799	2627.343929	4283.856373	2700.096105	4224.055311	2771.150184	4088.584082	2852.736451
11150.79725	1399.344271	10451.17401	1404.595417	9579.921673	1425.201108	9181.879522	1449.985161	8435.525054	1475.697393	8267.776246	1517.698337	7467.810773	1564.2921	7368	1609.700473	6884.150971	1662.110583	6465.417168	1716.435516	6415.77653	1779.028362	6088.95793	1842.406984	5819.644357	1903.731754	5585.776834	1979.908315	5582.293077	2073.543575	5576.501725	2158.850557	5550.307035	2243.747204	5460.01539	2326.812771	5271.541002	2408.461594	4986.281434	2485.637974	4634.925367	2554.676582	4401.101039	2628.650702	4283.856373	2701.298078	4232.695219	2772.426014	4104.085148	2854.174184
11154.56441	1400	10490.19575	1408.249875	9592.059994	1426.325747	9245.479943	1455.201108	8442.405744	1477.278462	8291.936843	1519.992089	7485.830156	1566.002819	7368	1615.388618	6900.964805	1663.692753	6465.417168	1717.535156	6423.825905	1780.320382	6106.007239	1844.337413	5864.929673	1908.995765	5590.635317	1980.978626	5588.142351	2074.710855	5576.501725	2162.254113	5569.803347	2247.784161	5469.566444	2327.769206	5283.03971	2409.594934	5000.006475	2486.949578	4644.864067	2555.674101	4402.984553	2628.843248	4283.856373	2702.299723	4239.89536	2773.599808	4110.132103	2854.735042
11195.44383	1404.595417	10512.7633	1410.363369	9611.771398	1428.152047	9295.615106	1459.312753	8461.148498	1479.985161	8307.873217	1521.505052	7505.81872	1567.900488	7368	1616.753773	6917.882184	1665.284667	6465.417168	1719.255736	6426.646951	1780.825579	6116.372987	1845.511087	5884.029683	1911.21597	5598.965457	1982.364038	5607.172918	2077.324988	5576.501725	2164.975896	5578.810476	2250.309405	5478.63892	2328.776802	5294.253186	2410.70016	5014.948286	2488.37746	4652.639104	2556.454459	4425.695171	2631.164888	4283.856373	2703.412311	4265.403949	2777.758312	4119.116776	2855.568375
11238.02903	1408.249875	10526.09747	1411.612138	9631.716513	1430	9308.839997	1460.450414	8478.883213	1481.822737	8317.811447	1522.495093	7508.042029	1568.111564	7368	1618.31351	6935.91433	1666.98148	6465.417168	1720.0946	6432.454194	1781.865547	6163.615085	1850.860132	5896.000022	1912.607415	5610.763899	1983.885113	5621.447304	2078.938213	5576.501725	2165.386697	5578.810476	2251.6706	5484.960033	2329.520437	5307.42851	2411.998751	5036.872953	2490.472644	4655.675022	2556.759165	4440.272613	2632.655097	4283.856373	2704.631708	4278.19963	2780.423162	4130.832565	2856.655021
11262.65746	1410.363369	10526.54948	1411.65447	9643.434623	1431.085706	9319.982559	1461.458263	8492.649249	1483.02254	8334.01213	1524.192711	7524.625815	1569.68599	7368	1620.292855	6946.926829	1668.017749	6497.57552	1725.762636	6438.040342	1782.865921	6177.922566	1852.480114	5941.125716	1917.852872	5618.627728	1984.792203	5644.200426	2081.509665	5576.501725	2166.731573	5578.810476	2253.993216	5489.029091	2329.999133	5323.708055	2413.603301	5049.839841	2491.711797	4663.977872	2557.592499	4451.086546	2633.760573	4283.856373	2705.894384	4281.03062	2781.367798	4142.833168	2857.768084
11277.20929	1411.612138	10535.43318	1412.486445	9674.856275	1433.996982	9334.683641	1462.78798	8516.664847	1484.992089	8351.483704	1526.243953	7534.290175	1570.603503	7368	1621.584489	6959.776474	1669.226891	6510.320895	1727.056483	6445.793672	1784.490806	6189.869253	1853.832793	5941.238413	1917.865972	5634.215122	1986.590205	5658.90113	2083.17107	5576.501725	2167.753253	5578.810476	2255.550317	5514.6678	2333.01535	5334.718996	2414.688565	5060.464828	2492.727151	4705.974702	2561.807601	4462.675056	2634.945232	4283.856373	2707.511339	4281.03062	2782.409566	4154.566361	2858.917626
11277.70259	1411.65447	10597.76592	1418.324022	9693.271111	1435.703153	9348.780174	1464.14648	8551.136724	1487.819169	8402.935425	1533.111564	7546.30105	1571.743788	7368	1624.359076	6974.304265	1670.593947	6536.836002	1729.551536	6453.573457	1786.455809	6202.473291	1855.2599	5973.226674	1921.58432	5649.951959	1988.405444	5669.910442	2084.415291	5576.501725	2170.723467	5578.810476	2257.60092	5534.319915	2335.775372	5345.590481	2415.760085	5071.782688	2493.808718	4717.655703	2562.97999	4475.782105	2636.285127	4283.856373	2707.756349	4281.03062	2783.593905	4168.465521	2860.360635
11287.39755	1412.486445	10618.46771	1420.262782	9739.37475	1439.974744	9364.213917	1465.738031	8699.663156	1500	8425.538493	1537.298504	7558.657739	1572.916904	7368	1625.305082	6986.026369	1671.696988	6602.535679	1735.733831	6457.816976	1787.733935	6214.509214	1856.622683	5998.614297	1924.535403	5661.974182	1989.792203	5684.193868	2086.029537	5576.501725	2172.560068	5578.810476	2259.076299	5541.610822	2337.045506	5348.179567	2416.015271	5118.255472	2498.24979	4731.563323	2564.375858	4476.653791	2636.374237	4283.856373	2709.191384	4281.03062	2785.249399	4178.443094	2861.396506
11355.4225	1418.324022	10671.19839	1425.201108	9779.869939	1443.726702	9382.110947	1467.583601	8719.866227	1501.656878	8431	1540.603503	7574.736934	1574.443426	7368	1626.901779	7005.928894	1673.569802	6647.086483	1739.926031	6459.027578	1788.185475	6219.634556	1857.203006	6014.663782	1926.401012	5674.453553	1991.231695	5693.659079	2087.099251	5576.501725	2174.283545	5578.810476	2262.293362	5547.473439	2338.06682	5396.319793	2420.760085	5131.163331	2499.483301	4742.625399	2565.486127	4528.181624	2641.641776	4283.856373	2709.750297	4281.03062	2785.422708	4191.466766	2862.859769
11378.01477	1420.262782	10683.20711	1426.325747	9812.175536	1446.719878	9391.89657	1468.651511	8731.166176	1502.583601	8431	1542.609847	7591.440484	1576.029223	7368	1629.041403	7017.70531	1674.677955	6696.262506	1744.553461	6465.06632	1790.437856	6229.234514	1858.289973	6024.665816	1927.563658	5694.932621	1993.593949	5704.070548	2088.275907	5576.501725	2175.360255	5578.810476	2263.953011	5554.648087	2339.494158	5414.939624	2422.595299	5140.168628	2500.343873	4753.667216	2566.594363	4549.049895	2643.775077	4285.988775	2710.871092	4281.03062	2786.525649	4200.929756	2864.018199
11435.56081	1425.201108	10702.70805	1428.152047	9847.418006	1449.985161	9400.291369	1469.686379	8788.412768	1507.278462	8431	1546.401813	7613.074942	1578.083148	7368	1629.680078	7050.442454	1677.758498	6731.152671	1747.836602	6465.06632	1795.846778	6246.545041	1860.249979	6034.214892	1928.673653	5735.204309	1998.239276	5716.430654	2089.672789	5576.501725	2175.386697	5578.810476	2266.336362	5560.489721	2340.848605	5438.737911	2424.940914	5152.372409	2501.510101	4763.359063	2567.567106	4569.71263	2645.887368	4288.427609	2711.669618	4281.03062	2788.990292	4220.399231	2866.401593
11448.66616	1426.325747	10722.44021	1430	9903.714153	1455.201108	9410.211468	1470.992597	8806.07181	1508.726702	8431	1550.538503	7626.670945	1579.373922	7369.020393	1630.984169	7051.673873	1677.874374	6742.388373	1748.893874	6465.06632	1797.724455	6256.710823	1861.401012	6049.875622	1930.494072	5840.578866	2010.394198	5751.218895	2093.604394	5576.501725	2176.45147	5578.810476	2267.734392	5565.070627	2341.910738	5465.796408	2427.607863	5168.008636	2503.004344	4779.345209	2569.17159	4580.543443	2646.99457	4292.651152	2712.688641	4281.03062	2790.167838	4231.138326	2867.843498
11469.94793	1428.152047	10734.03321	1431.085706	9948.091478	1459.312753	9420.80568	1472.387579	8817.670537	1509.677927	8431	1551.505052	7638.937739	1580.538503	7414.228649	1638.457762	7071.932245	1679.780673	6762.916734	1750.825579	6465.06632	1803.974044	6267.95066	1862.673656	6058.926856	1931.546197	5865.837	2013.307716	5763.396975	2094.980704	5576.501725	2177.709561	5578.810476	2268.956631	5570.755648	2343.534557	5482.203273	2429.37967	5179.220738	2504.075804	4789.530017	2570.19381	4592.00737	2648.166493	4299.184311	2713.882476	4281.03062	2791.245428	4240.076099	2869.17216
11491.48203	1430	10765.11937	1433.996982	9960.370354	1460.450414	9430.079043	1473.726702	8833.547772	1510.980038	8431	1552.726999	7656.758943	1582.230408	7475.98737	1644.320994	7110.491922	1683.409112	6787.995515	1753.185475	6465.06632	1808.612373	6301.592214	1866.482763	6080.308031	1934.031567	5888.991895	2015.978626	5776.370975	2096.446965	5576.501725	2179.285674	5578.810476	2270.12045	5574.355501	2344.873236	5486.836358	2429.932937	5195.220317	2505.604769	4803.327208	2571.578595	4604.406383	2649.434008	4306.895804	2715.006124	4281.03062	2792.46975	4246.674651	2870.237428
11504.1337	1431.085706	10783.33759	1435.703153	9971.248143	1461.458263	9442.406491	1475.697393	8882.468531	1514.992089	8431	1554.192711	7668.167499	1583.31351	7498.407309	1646.449492	7128.403716	1685.0946	6789.012656	1753.281187	6465.06632	1810.748174	6314.16935	1867.906824	6088.96565	1935.037937	5894.293846	2016.590205	5786.854733	2097.63179	5576.501725	2181.021739	5578.810476	2271.539378	5577.521933	2346.614483	5506.529796	2432.284658	5206.184208	2506.65251	4815.264005	2572.776657	4621.386377	2651.169823	4312.130152	2715.665945	4281.03062	2793.619813	4252.803043	2871.319871
11538.05864	1433.996982	10828.94899	1439.974744	9985.599893	1462.78798	9451.046815	1477.278462	8901.749675	1516.573358	8431	1558.799769	7689.016377	1585.292855	7513.415906	1647.874374	7142.348788	1686.406821	6809.772797	1755.234702	6465.06632	1812.153279	6324.417234	1869.067154	6098.142145	1936.104622	5901.453263	2017.416041	5800.523131	2099.176529	5576.501725	2181.486074	5578.810476	2273.044048	5577.521933	2348.179522	5520.097024	2434.102011	5216.972569	2507.683477	4830.89577	2574.345573	4631.307397	2652.184019	4321.60321	2716.722849	4281.03062	2794.735042	4259.464648	2872.653587
11557.94055	1435.703153	10869.01181	1443.726702	10000.26229	1464.14648	9463.698801	1479.985161	8915.467048	1517.698337	8431	1561.501849	7704.404548	1586.753773	7536.802036	1650.0946	7172.624401	1689.255736	6855.648094	1759.551536	6465.06632	1812.865921	6334.863796	1870.249979	6107.926586	1937.241976	5914.189077	2018.885113	5828.992306	2102.393982	5576.501725	2183.052144	5578.810476	2275.009852	5577.521933	2350.716884	5538.032609	2436.837469	5229.115709	2508.84391	4841.186784	2575.378452	4660.034951	2655.120752	4334.078975	2718.022792	4281.03062	2796.751752	4265.085348	2873.952296
11607.71717	1439.974744	10900.97248	1446.719878	10017.44004	1465.738031	9470.599884	1481.822737	8943.435811	1519.992089	8431	1562.989408	7721.455078	1588.372511	7557.16422	1652.027739	7201.273877	1691.951632	6885.450049	1762.35588	6465.06632	1814.337413	6348.053569	1871.743407	6156.491782	1942.887244	5926.391998	2020.292716	5846.504009	2104.373074	5576.501725	2183.629445	5578.810476	2276.160474	5577.521933	2352.228252	5547.815655	2438.554311	5242.185803	2510.092925	4854.385455	2576.703165	4678.273951	2656.985272	4353.960552	2720.094402	4281.03062	2798.899115	4269.460156	2874.963132
11651.43852	1443.726702	10935.83867	1449.985161	10037.35942	1467.583601	9474.003425	1483.02254	8961.884058	1521.505052	8431	1564.2921	7741.115386	1590.239016	7580.29748	1654.223958	7202.963063	1692.110583	6904.501849	1764.148641	6465.06632	1815.69997	6353.914194	1872.406984	6198.28045	1947.744802	5955.011345	2023.593949	5853.878284	2105.20648	5577.328545	2184.745486	5578.810476	2277.255289	5577.521933	2353.375094	5547.832522	2438.557796	5253.091045	2511.135061	4863.497073	2577.617672	4697.142334	2658.914131	4359.445743	2720.665945	4281.03062	2802.426014	4273.802053	2876.121338
11686.31783	1446.719878	10991.53374	1455.201108	10048.88546	1468.651511	9479.590537	1484.992089	8973.95608	1522.495093	8431	1566.002819	7788.675941	1594.754306	7593.779387	1655.503899	7285.057594	1699.835622	6915.92793	1765.223828	6465.06632	1820.554842	6365.614401	1873.731754	6229.391071	1951.361132	5973.707985	2025.750601	5872.623603	2107.324988	5591.355239	2188.54597	5578.810476	2278.271808	5577.521933	2355.066987	5564.486263	2441.998751	5268.60556	2512.617672	4876.800284	2578.952878	4708.927855	2660.11893	4370.051164	2721.771003	4281.03062	2804.937309	4277.927003	2877.422704
11724.36799	1449.985161	11035.43725	1459.312753	10060.05488	1469.686379	9479.590537	1487.819169	8994.65592	1524.192711	8431	1567.900488	7840.560183	1599.680078	7639.477241	1659.842349	7286.790935	1700	6932.364906	1766.770536	6465.06632	1821.455809	6376.267109	1874.93792	6258.907943	1954.792203	5977.878731	2026.231695	5889.155493	2109.193346	5613.322619	2191.404098	5578.810476	2279.516612	5577.521933	2356.071291	5572.062249	2443.962455	5282.069387	2513.904314	4888.035631	2580.080538	4719.15957	2661.164888	4372.107539	2721.985272	4281.03062	2807.555067	4281.287174	2878.768487
11785.14913	1455.201108	11046.93789	1460.450414	10074.15301	1470.992597	9479.590537	1500	9019.667645	1526.243953	8431	1568.111564	7843.929997	1600	7651.504286	1660.984169	7312.692209	1702.86892	6948.884307	1768.325	6465.06632	1822.944428	6386.505278	1876.185226	6272.748223	1956.401012	5998.357799	2028.593949	5909.651111	2111.509665	5621.313453	2192.254113	5578.810476	2280.309405	5577.521933	2358.19838	5574.853543	2444.93295	5289.509489	2514.615312	4908.642666	2582.148807	4734.628562	2662.746237	4384.985973	2723.327172	4281.03062	2810.083206	4281.287174	2881.090617
11833.0619	1459.312753	11056.04506	1461.458263	10089.20916	1472.387579	9479.590537	1501.656878	9103.407555	1533.111564	8431	1569.68599	7927.320497	1607.916904	7663.369055	1662.110583	7327.083935	1705.088501	6965.898574	1769.926031	6465.06632	1824.945125	6398.000141	1877.700786	6282.750256	1957.563658	6015.823393	2030.6086	5920.691081	2112.757351	5631.037954	2193.288546	5582.598634	2281.551612	5577.521933	2359.529377	5577.89314	2446.328202	5300.210958	2515.637974	4923.551651	2583.645179	4754.119649	2664.738754	4395.756577	2724.449441	4281.03062	2811.367798	4281.287174	2883.299885
11846.31901	1460.450414	11066.50658	1462.78798	10103.66242	1473.726702	9479.590537	1502.583601	9154.460831	1537.298504	8431	1570.603503	7929.071591	1608.083148	7680.034404	1663.692753	7342.055746	1707.874374	6986.260109	1771.842038	6465.06632	1825.437856	6412.222798	1879.575995	6292.013317	1958.640406	6033.931584	2032.697374	5931.139769	2113.938213	5643.497871	2194.613955	5586.278507	2282.405917	5577.521933	2359.999133	5577.89314	2447.739487	5310.917785	2516.661149	4944.329714	2585.730614	4765.647662	2665.917228	4414.878263	2726.441872	4284.374075	2812.426014	4281.287174	2884.735042
11858.06341	1461.458263	11076.29134	1464.14648	10124.93225	1475.697393	9479.590537	1507.278462	9194.760185	1540.603503	8431.78015	1571.743788	7946.107229	1609.700473	7696.802386	1665.284667	7345.551302	1708.569802	7008.917089	1773.974044	6473.353826	1827.54003	6420.33498	1880.733954	6334.349017	1963.561551	6047.199912	2034.227872	5940.186004	2114.960576	5663.690156	2196.761885	5595.441039	2283.993216	5577.521933	2361.258725	5577.89314	2450.637974	5322.375792	2517.756109	4957.184116	2587.020774	4781.732642	2667.561548	4426.124031	2727.613652	4291.261431	2813.898347	4281.287174	2886.062796
11873.55853	1462.78798	11087.75468	1465.738031	10141.99687	1477.278462	9479.590537	1508.726702	9219.224452	1542.609847	8434.211094	1572.916904	8006.021722	1615.388618	7714.675289	1666.98148	7350.222188	1709.706102	7022.418103	1775.24448	6483.366764	1829.161201	6434.036629	1882.865972	6357.233301	1966.221644	6092.419473	2039.443934	5958.548104	2117.035775	5684.342167	2198.958718	5605.302937	2285.305959	5577.521933	2362.358973	5577.89314	2452.462858	5333.067401	2518.77783	4963.131266	2587.617672	4790.182969	2668.425401	4437.767963	2728.82692	4301.136341	2815.423162	4281.287174	2887.783428
11889.38906	1464.14648	11099.34454	1467.583601	10171.21049	1479.985161	9479.590537	1509.677927	9265.461627	1546.401813	8439.847005	1574.443426	8020.401198	1616.753773	7725.590537	1668.017749	7355.174551	1711.104102	7039.822254	1776.882199	6491.861762	1830.249979	6442.217903	1884.298708	6367.156534	1967.375131	6106.999141	2041.125694	5974.357752	2118.822508	5710.239341	2201.7135	5605.331543	2285.309405	5577.521933	2363.716093	5577.89314	2456.850955	5346.699351	2520.080538	4974.346384	2588.743302	4805.420703	2669.983109	4447.47124	2729.837977	4316.991005	2817.286444	4281.287174	2891.365574
11907.93531	1465.738031	11105.06539	1468.651511	10191.0436	1481.822737	9479.590537	1510.980038	9315.902179	1550.538503	8448.663061	1576.029223	8036.830257	1618.31351	7738.326705	1669.226891	7362.886795	1713.281187	7051.281188	1777.960477	6501.74438	1831.33518	6447.425812	1885.481682	6377.489996	1968.576303	6118.192925	2042.416894	5996.829333	2121.362141	5721.866604	2202.950336	5613.421234	2286.223235	5577.521933	2365.354245	5577.89314	2458.37746	5361.076499	2521.454459	4985.102691	2589.822882	4819.546375	2671.427135	4449.948534	2730.096105	4338.652861	2819.536567	4281.287174	2893.775609
11929.44163	1467.583601	11110.60923	1469.686379	10203.99318	1483.02254	9479.590537	1514.992089	9327.220634	1551.505052	8464.56706	1578.083148	8057.679134	1620.292855	7752.726201	1670.593947	7366.584439	1714.553461	7062.62968	1779.028362	6553.414178	1836.630391	6456.462176	1887.852872	6390.656889	1970.106836	6174.2678	2048.885113	6010.231678	2122.876812	5747.936284	2205.723467	5626.372588	2287.60092	5577.521933	2367.375728	5577.89314	2460.472644	5380.192292	2523.281219	5010.220939	2592.343929	4837.101808	2673.221775	4460.370602	2731.182058	4351.659081	2820.887586	4281.287174	2895.472156
11941.88593	1468.651511	11116.7536	1470.992597	10225.25067	1484.992089	9479.590537	1516.573358	9340.192746	1552.726999	8477.152152	1579.373922	8071.284202	1621.584489	7764.344786	1671.696988	7366.584439	1716.435516	7076.360069	1780.320382	6609.781224	1842.406984	6461.391101	1889.503886	6403.190226	1971.713813	6192.241441	2050.958367	6013.763013	2123.275907	5763.273215	2207.354915	5639.668631	2289.015271	5577.521933	2368.730608	5577.89314	2460.760085	5405.23217	2525.674101	5025.159288	2593.843248	4847.458421	2674.280501	4471.12007	2732.302125	4362.315977	2821.99457	4281.287174	2896.542245
11953.94519	1469.686379	11122.40444	1472.387579	10255.76358	1487.819169	9479.590537	1517.698337	9354.857142	1554.192711	8490.222543	1580.538503	8100.50954	1624.359076	7784.071551	1673.569802	7366.584439	1717.535156	7081.728825	1780.825579	6628.618034	1844.337413	6463.689133	1891.401012	6417.284473	1973.728475	6227.112246	2054.980704	6071.76636	2129.831175	5776.361857	2208.747204	5649.276546	2290.037302	5577.521933	2371.014345	5577.89314	2462.207948	5416.586632	2526.759165	5030.4659	2594.375858	4858.201596	2675.378744	4487.438984	2734.002514	4371.509401	2822.949536	4281.287174	2897.82692
11969.16648	1470.992597	11127.82899	1473.726702	10387.2323	1500	9479.590537	1519.992089	9400.950576	1558.799769	8510.393428	1582.230408	8110.474036	1625.305082	7795.74397	1674.677955	7366.584439	1719.255736	7092.780639	1781.865547	6640.070558	1845.511087	6463.689133	1899.90782	6419.358922	1974.031567	6233.786708	2055.750601	6073.08944	2129.980704	5781.423911	2209.285674	5669.780306	2292.218365	5577.521933	2373.060568	5577.89314	2462.284658	5429.1682	2527.961496	5041.467875	2595.480095	4870.829116	2676.669618	4496.283455	2734.924085	4383.595425	2824.20497	4281.287174	2899.244082
11985.42213	1472.387579	11133.87011	1475.697393	10405.11512	1501.656878	9485.255866	1521.505052	9424.334162	1561.501849	8523.306174	1583.31351	8127.292397	1626.901779	7828.19201	1677.758498	7366.584439	1720.0946	7103.411685	1782.865921	6692.26566	1850.860132	6463.689133	1901.482763	6426.913801	1975.276093	6249.571494	2057.571371	6082.838693	2131.082519	5791.938922	2210.404196	5691.421648	2294.520437	5577.521933	2376.433074	5577.89314	2463.339641	5466.301933	2531.510101	5094.813428	2600.834236	4881.459673	2677.756349	4506.896819	2736.029971	4388.698411	2824.735042	4281.287174	2900.360635
12001.02685	1473.726702	11135.90907	1477.278462	10415.11732	1502.583601	9490.449946	1522.495093	9434.091211	1562.989408	8546.903924	1585.292855	8149.829533	1629.041403	7829.412555	1677.874374	7366.584439	1725.762636	7120.679455	1784.490806	6708.07318	1852.480114	6463.689133	1902.906824	6435.937927	1976.932438	6262.444795	2059.056302	6120.923593	2135.386697	5801.931258	2211.467119	5701.370968	2295.578784	5577.521933	2376.614483	5577.89314	2464.102011	5486.329371	2533.640928	5150.010784	2606.374237	4900.964765	2679.750297	4521.782714	2737.581043	4428.494727	2828.86888	4281.287174	2902.653587
12023.9912	1475.697393	11135.90907	1479.985161	10465.78935	1507.278462	9502.093785	1524.192711	9441.666784	1564.2921	8564.320988	1586.753773	8156.556832	1629.680078	7849.492024	1679.780673	7366.584439	1727.056483	7141.561672	1786.455809	6721.272394	1853.832793	6463.689133	1903.731754	6440.033896	1977.744802	6283.170143	2061.446965	6194.312622	2143.680783	5802.109453	2211.486074	5724.276662	2298.01535	5581.780298	2378.603301	5577.89314	2465.285689	5498.112758	2535.054908	5161.335418	2607.510858	4914.591808	2681.143349	4533.932615	2738.847032	4452.828101	2831.396506	4281.287174	2902.843498
12042.41532	1477.278462	11135.90907	1481.822737	10481.42031	1508.726702	9520.776987	1526.243953	9451.615167	1566.002819	8583.619588	1588.372511	8170.293119	1630.984169	7887.711179	1683.409112	7366.584439	1729.551536	7155.144405	1787.733935	6735.197877	1855.2599	6463.689133	1908.995765	6444.950404	1978.805341	6294.010308	2062.697374	6217.817793	2146.337228	5828.427959	2214.285674	5742.925829	2299.999133	5608.652291	2383.070828	5577.89314	2466.510101	5500.479096	2535.343873	5198.068013	2611.197604	4924.771795	2682.184019	4544.493304	2739.947429	4456.24804	2831.751752	4281.287174	2904.912416
12073.95632	1479.985161	11135.90907	1483.02254	10491.68697	1509.677927	9591.781114	1533.111564	9460.850148	1567.900488	8605.872059	1590.239016	8249.014131	1638.457762	7905.464794	1685.0946	7366.584439	1735.733831	7159.942955	1788.185475	6748.495683	1856.622683	6463.689133	1911.21597	6450.063632	1979.908315	6307.144822	2064.212436	6223.998788	2147.035775	5849.1135	2216.486074	5809.167434	2307.045506	5632.036658	2385.760085	5577.89314	2468.256283	5513.248467	2536.93121	5214.867712	2612.883742	4936.002489	2683.3321	4556.036348	2741.150184	4482.183832	2834.445829	4281.287174	2906.121338
12095.36949	1481.822737	11135.90907	1484.992089	10505.74076	1510.980038	9635.069832	1537.298504	9461.67707	1568.111564	8659.703355	1594.754306	8310.772852	1644.320994	7919.286717	1686.406821	7366.584439	1739.926031	7183.87917	1790.437856	6754.158381	1857.203006	6463.689133	1912.607415	6454.452656	1980.978626	6316.270627	2065.265095	6263.376618	2151.486074	5867.051004	2218.394155	5820.695668	2308.271808	5675.138389	2390.716884	5577.89314	2469.139455	5526.299657	2538.761879	5222.454228	2613.645179	4940.335759	2683.775077	4569.144004	2742.515969	4500.7985	2836.379425	4281.287174	2906.401593
12109.35074	1483.02254	11135.90907	1487.819169	10549.04315	1514.992089	9669.240163	1540.603503	9467.845128	1569.68599	8718.428405	1599.680078	8330.927539	1646.449492	7949.294964	1689.255736	7366.584439	1744.553461	7241.360155	1795.846778	6764.764827	1858.289973	6463.689133	1917.852872	6459.392403	1982.364038	6336.788194	2067.63179	6282.341928	2153.629445	5881.098811	2219.888474	5830.406105	2309.304744	5705.114445	2394.1642	5577.89314	2469.37967	5533.198916	2539.872182	5243.232292	2615.730614	4958.832501	2685.665945	4580.5438	2743.703798	4512.116364	2837.555067	4281.287174	2907.564689
12132.30177	1484.992089	11135.90907	1500	10566.10993	1516.573358	9689.983723	1542.609847	9471.018708	1570.603503	8722.24252	1600	8342.903278	1647.874374	7977.691436	1691.951632	7380.505195	1747.836602	7259.551529	1797.724455	6783.890243	1860.249979	6463.689133	1917.865972	6463.65903	1983.885113	6349.245226	2069.068705	6294.102937	2154.95862	5895.346904	2221.404098	5882.754435	2314.873236	5719.379875	2395.804758	5577.89314	2470.500029	5537.077188	2540.496314	5260.363058	2617.449981	4971.738349	2686.985272	4582.258594	2743.882476	4524.790466	2838.871588	4281.287174	2908.768487
12165.24558	1487.819169	11135.90907	1501.656878	10578.25191	1517.698337	9729.188808	1546.401813	9474.439724	1571.743788	8816.62785	1607.916904	8361.563663	1650.0946	7979.365704	1692.110583	7387.741503	1748.893874	7314.231631	1803.974044	6795.121835	1861.401012	6463.689133	1921.58432	6463.65903	1984.792203	6360.964352	2070.420502	6328.540181	2158.850557	5919.686708	2223.993216	5906.591487	2317.408874	5729.049059	2396.916737	5577.89314	2471.811232	5542.955841	2541.528018	5272.271325	2618.645179	4987.510805	2688.597643	4592.377044	2744.936792	4539.46325	2840.395722	4284.836621	2910.116642
12307.18813	1500	11135.90907	1502.583601	10603.00857	1519.992089	9771.957989	1550.538503	9477.271137	1572.916904	8818.609823	1608.083148	8375.942651	1652.027739	8060.735255	1699.835622	7404.427002	1750.825579	7344.057141	1808.612373	6807.540091	1862.673656	6463.689133	1924.535403	6463.65903	1986.590205	6370.82134	2071.557503	6358.656064	2162.254113	5953.60205	2227.60092	5917.232963	2318.540849	5733.04021	2397.375728	5577.89314	2474.564859	5548.250216	2542.549674	5291.454837	2620.570574	4990.606732	2688.914131	4606.503641	2746.408748	4555.558587	2842.067623	4289.882198	2911.327183
12326.49564	1501.656878	11135.90907	1507.278462	10619.3381	1521.505052	9781.951116	1551.505052	9477.271137	1574.443426	8837.891566	1609.700473	8390.155667	1654.223958	8062.46668	1700	7427.546266	1753.185475	7352.837553	1810.748174	6844.708727	1866.482763	6463.689133	1926.401012	6463.65903	1988.405444	6378.271648	2072.416894	6382.739369	2164.975896	5976.547102	2230.041673	5921.692916	2319.015271	5744.638299	2398.709536	5577.89314	2475.673926	5564.323	2545.65124	5293.049388	2620.730614	5005.247818	2690.410846	4609.00726	2746.669618	4567.388609	2843.296465	4296.712242	2912.541815
12337.29468	1502.583601	11137.89028	1508.726702	10630.02369	1522.495093	9794.584811	1552.726999	9477.271137	1576.029223	8905.705637	1615.388618	8397.619792	1655.503899	8092.685648	1702.86892	7428.483933	1753.281187	7357.626869	1812.153279	6858.604487	1867.906824	6464.805677	1927.563658	6463.65903	1989.792203	6387.404468	2073.543575	6386.289899	2165.386697	5992.718488	2231.761885	5933.826432	2320.305959	5755.276356	2399.932937	5577.89314	2476.328202	5572.579926	2547.617672	5304.480694	2621.877942	5030.323505	2692.974259	4619.421518	2747.754757	4575.411081	2844.129798	4304.963872	2913.711627
12392.00365	1507.278462	11140.56103	1509.677927	10648.34623	1524.192711	9809.738791	1554.192711	9477.271137	1578.083148	8921.981011	1616.753773	8420.143475	1659.842349	8116.064991	1705.088501	7447.621992	1755.234702	7359.555249	1812.865921	6869.926791	1869.067154	6467.385229	1928.673653	6463.65903	1991.231695	6396.208807	2074.710855	6396.733022	2166.731573	6004.185443	2232.981669	5943.603307	2321.345963	5758.939831	2400.354245	5580.073462	2477.364982	5573.015516	2547.756109	5318.560298	2623.291072	5046.2641	2694.603819	4635.173111	2749.396033	4583.433553	2844.963132	4305.406797	2913.768487
12408.8799	1508.726702	11145.97741	1510.980038	10670.48545	1526.243953	9857.371097	1558.799769	9477.271137	1579.373922	8940.5762	1618.31351	8425.419522	1660.984169	8145.409205	1707.874374	7489.912847	1759.551536	7363.537044	1814.337413	6881.468602	1870.249979	6474.816509	1930.494072	6463.65903	1993.593949	6415.926196	2077.324988	6403.97947	2167.753253	6015.812245	2234.218456	5994.99573	2326.812771	5764.679711	2401.014345	5589.24409	2479.615312	5575.797038	2548.856873	5334.759504	2624.91694	5047.584048	2694.738754	4641.875469	2750.094402	4594.305511	2846.092455	4314.347849	2914.825576
12419.96447	1509.677927	11175.45872	1514.992089	10744.60815	1533.111564	9885.307862	1561.501849	9477.271137	1580.538503	8964.173951	1620.292855	8429.346895	1662.110583	8152.734309	1708.569802	7517.386243	1762.35588	7363.537044	1815.69997	6896.04123	1871.743407	6480.924836	1931.546197	6463.65903	1998.239276	6426.792873	2078.938213	6425.046248	2170.723467	6069.56418	2239.936255	6003.986992	2327.769206	5775.387206	2402.245732	5598.274912	2481.051681	5577.466956	2550.080538	5344.493126	2625.893876	5057.563212	2695.758894	4654.096461	2751.367798	4605.361025	2847.240845	4324.611609	2915.880907
12435.1379	1510.980038	11192.38492	1516.573358	10789.79814	1537.298504	9900.687711	1562.989408	9477.271137	1582.230408	8979.572813	1621.584489	8429.346895	1663.692753	8164.703202	1709.706102	7534.949441	1764.148641	7363.537044	1820.554842	6902.516301	1872.406984	6500.629352	1934.031567	6463.65903	2010.394198	6442.040002	2081.509665	6436.386119	2172.560068	6092.78101	2242.405917	6013.459206	2328.776802	5786.796231	2403.557796	5613.802366	2482.928123	5577.466956	2552.132925	5358.940613	2627.343929	5073.25804	2697.36333	4665.658779	2752.572562	4613.383497	2848.074178	4381.42634	2921.365574
12481.8901	1514.992089	11205.49423	1517.698337	10825.46926	1540.603503	9914.156225	1564.2921	9477.271137	1583.31351	9012.651438	1624.359076	8429.346895	1665.284667	8179.428645	1711.104102	7545.482752	1765.223828	7363.537044	1821.455809	6915.443193	1873.731754	6510.716453	1935.037937	6463.65903	2013.307716	6450.51098	2083.17107	6445.444849	2174.283545	6105.390189	2243.747204	6020.44998	2329.520437	5815.836314	2406.897473	5625.504314	2484.172904	5577.466956	2553.843248	5371.960544	2628.650702	5087.333303	2698.802203	4693.012093	2755.422708	4624.729279	2849.25272	4396.113639	2922.783428
12500.31655	1516.573358	11232.22319	1519.992089	10847.1239	1542.609847	9931.843325	1566.002819	9477.271137	1585.292855	9023.929729	1625.305082	8429.346895	1666.98148	8202.360368	1713.281187	7560.635434	1766.770536	7363.537044	1822.944428	6927.212763	1874.93792	6522.052191	1936.104622	6463.65903	2015.978626	6455.047248	2084.415291	6450.524468	2175.360255	6143.340853	2247.784161	6024.950114	2329.999133	5829.43709	2408.461594	5639.277167	2485.637974	5577.466956	2554.676582	5373.878962	2628.843248	5099.990441	2700.096105	4702.793181	2756.441872	4627.461861	2849.536567	4410.558727	2924.177899
12513.42586	1517.698337	11249.85366	1521.505052	10888.05091	1546.401813	9951.463293	1567.900488	9477.271137	1586.753773	9042.965549	1626.901779	8429.346895	1668.017749	8215.761514	1714.553461	7575.8641	1768.325	7363.537044	1824.945125	6939.383776	1876.185226	6534.138926	1937.241976	6463.65903	2016.590205	6459.92834	2086.029537	6450.634628	2175.386697	6167.08019	2250.309405	6053.304994	2333.01535	5839.292018	2409.594934	5651.607306	2486.949578	5577.466956	2555.674101	5397.01043	2631.164888	5111.748322	2701.298078	4713.75532	2757.584099	4637.48632	2850.577856	4421.204468	2925.205596
12540.15482	1519.992089	11261.39056	1522.495093	10932.69855	1550.538503	9953.645603	1568.111564	9477.271137	1588.372511	9068.474151	1629.041403	8429.346895	1669.226891	8235.585611	1716.435516	7591.548967	1769.926031	7363.537044	1825.437856	6954.172354	1877.700786	6594.131584	1942.887244	6463.65903	2017.416041	6462.590753	2087.099251	6454.489683	2176.45147	6179.876524	2251.6706	6079.25143	2335.775372	5848.902488	2410.70016	5665.030553	2488.37746	5577.466956	2556.454459	5411.858006	2632.655097	5121.546556	2702.299723	4725.68288	2758.82692	4645.508792	2851.411189	4431.873779	2926.235569
12557.7853	1521.505052	11281.17281	1524.192711	10943.13058	1551.505052	9969.923578	1569.68599	9477.271137	1590.239016	9076.088428	1629.680078	8429.346895	1670.593947	8247.168367	1717.535156	7610.319564	1771.842038	7363.537044	1827.54003	6972.470341	1879.575995	6645.753187	1947.744802	6463.65903	2018.885113	6464.197732	2088.275907	6458.374863	2177.709561	6201.710993	2253.993216	6091.191718	2337.045506	5860.194353	2411.998751	5684.726976	2490.472644	5577.466956	2556.759165	5422.872331	2633.760573	5132.430054	2703.412311	4764.759333	2762.898587	4658.267045	2852.736451	4442.246593	2927.236919
12569.32219	1522.495093	11305.07582	1526.243953	10956.31916	1552.726999	9979.409724	1570.603503	9477.271137	1594.754306	9091.635809	1630.984169	8429.346895	1671.696988	8265.291614	1719.255736	7631.206254	1773.974044	7363.537044	1829.161201	6983.76951	1880.733954	6684.184184	1951.361132	6467.725639	2020.292716	6464.197732	2089.672789	6463.242142	2179.285674	6216.349001	2255.550317	6100.792902	2338.06682	5874.14668	2413.603301	5696.376014	2491.711797	5577.466956	2557.592499	5434.675587	2634.945232	5144.358376	2704.631708	4783.257657	2764.826065	4672.108045	2854.174184	4455.462085	2928.512689
12589.10444	1524.192711	11385.1037	1533.111564	10972.13871	1554.192711	9991.199115	1571.743788	9477.271137	1599.680078	9180.735991	1638.457762	8429.346895	1673.569802	8274.127551	1720.0946	7643.652373	1775.24448	7363.537044	1830.249979	7004.573391	1882.865972	6720.646419	1954.792203	6486.589981	2023.593949	6464.197732	2093.604394	6463.242142	2181.021739	6235.626334	2257.60092	6114.211027	2339.494158	5883.583569	2414.688565	5705.921165	2492.727151	5577.466956	2561.807601	5448.025523	2636.285127	5156.710059	2705.894384	4794.271641	2765.973694	4677.507411	2854.735042	4463.038452	2929.244082
12610.90365	1526.243953	11433.89389	1537.298504	11021.86307	1558.799769	10003.32794	1572.916904	9477.271137	1600	9250.637446	1644.320994	8429.346895	1674.677955	8333.830237	1725.762636	7659.69666	1776.882199	7363.537044	1831.33518	7018.553801	1884.298708	6737.743337	1956.401012	6505.976259	2025.750601	6464.197732	2094.980704	6463.242142	2181.486074	6249.496094	2259.076299	6126.943927	2340.848605	5892.900937	2415.760085	5716.088769	2493.808718	5577.466956	2562.97999	5448.913362	2636.374237	5172.527349	2707.511339	4808.40701	2767.446564	4685.529883	2855.568375	4475.537115	2930.450653
12653.26237	1533.111564	11472.40685	1540.603503	11047.37623	1561.501849	10019.11063	1574.443426	9477.271137	1607.916904	9276.013398	1646.449492	8429.346895	1677.758498	8346.621591	1727.056483	7670.260257	1777.960477	7363.537044	1836.630391	7030.097068	1885.481682	6750.098864	1957.563658	6510.923377	2026.231695	6464.197732	2096.446965	6463.242142	2183.052144	6279.739083	2262.293362	6136.928842	2341.910738	5895.119905	2416.015271	5757.838438	2498.24979	5577.466956	2564.375858	5501.396055	2641.641776	5174.924072	2707.756349	4823.435832	2769.012529	4695.990985	2856.655021	4488.897275	2931.740389
12653.26237	1537.298504	11495.78667	1542.609847	11059.41207	1562.989408	10035.50616	1576.029223	9477.591453	1608.083148	9293.000841	1647.874374	8429.346895	1677.874374	8366.56168	1729.551536	7680.72204	1779.028362	7363.537044	1842.406984	7053.234742	1887.852872	6761.541537	1958.640406	6535.214565	2028.593949	6464.197732	2097.63179	6463.242142	2183.629445	6295.341133	2263.953011	6152.194057	2343.534557	5936.378317	2420.760085	5769.434448	2499.483301	5577.466956	2565.486127	5520.375547	2643.775077	5188.961793	2709.191384	4843.951266	2771.150184	4706.706401	2857.768084	4512.268573	2933.996561
12653.26237	1540.603503	11539.97424	1546.401813	11069.95215	1564.2921	10056.74167	1578.083148	9482.438435	1609.700473	9319.470374	1650.0946	8429.346895	1679.780673	8408.257063	1735.733831	7693.379613	1780.320382	7363.537044	1844.337413	7069.345068	1889.503886	6813.838889	1963.561551	6555.931329	2030.6086	6464.197732	2099.176529	6463.242142	2184.745486	6317.746556	2266.336362	6164.77872	2344.873236	5952.336379	2422.595299	5777.52452	2500.343873	5577.466956	2566.594363	5534.684144	2645.887368	5194.429163	2709.750297	4856.195611	2772.426014	4717.773008	2858.917626	4525.394366	2935.263673
12653.26237	1542.609847	11588.17886	1550.538503	11082.33031	1566.002819	10070.08696	1579.373922	9524.418059	1615.388618	9340.648748	1652.027739	8429.346895	1683.409112	8427.743338	1739.926031	7698.328884	1780.825579	7367.539466	1845.511087	7087.856913	1891.401012	6842.107879	1966.221644	6577.410306	2032.697374	6464.197732	2102.393982	6463.242142	2188.54597	6330.889177	2267.734392	6181.14785	2346.614483	5972.732617	2424.940914	5788.488008	2501.510101	5577.466956	2567.567106	5541.014934	2646.99457	5205.39295	2710.871092	4867.4607	2773.599808	4731.66481	2860.360635	4538.619505	2936.540375
12653.26237	1546.401813	11599.44199	1551.505052	11094.43797	1567.900488	10082.12755	1580.538503	9539.152285	1616.753773	9362.586474	1654.223958	8429.346895	1685.0946	8427.743338	1744.553461	7708.517171	1781.865547	7406.714773	1850.860132	7170.864951	1899.90782	6854.366063	1967.375131	6593.148495	2034.227872	6464.197732	2104.373074	6463.242142	2191.404098	6342.379209	2268.956631	6195.860482	2348.179522	5995.923008	2427.607863	5802.535096	2503.004344	5577.466956	2569.17159	5547.71579	2648.166493	5213.204247	2711.669618	4907.370552	2777.758312	4741.637101	2861.396506	4549.512148	2937.591907
12653.26237	1550.538503	11613.68128	1552.726999	11095.76242	1568.111564	10099.62013	1582.230408	9555.986659	1618.31351	9374.552507	1655.503899	8429.346895	1686.406821	8427.743338	1747.836602	7718.317565	1782.865921	7423.778403	1852.480114	7186.232984	1901.482763	6867.131004	1968.576303	6646.785546	2039.443934	6464.197732	2105.20648	6463.242142	2192.254113	6353.320047	2270.12045	6219.71374	2350.716884	6011.329719	2429.37967	5812.607692	2504.075804	5577.466956	2570.19381	5554.159922	2649.434008	5223.172475	2712.688641	4932.945549	2780.423162	4755.723882	2862.859769	4565.783983	2939.162725
12653.26237	1551.505052	11630.76114	1554.192711	11105.47538	1569.68599	10110.8183	1583.31351	9577.349891	1620.292855	9412.33572	1659.842349	8429.346895	1689.255736	8427.743338	1748.893874	7734.236128	1784.490806	7438.026465	1853.832793	7200.128745	1902.906824	6883.396087	1970.106836	6664.079178	2041.125694	6464.197732	2107.324988	6463.242142	2193.288546	6366.659123	2271.539378	6232.779704	2352.228252	6016.140634	2429.932937	5826.981203	2505.604769	5577.466956	2571.578595	5561.88484	2651.169823	5234.850741	2713.882476	4942.011378	2781.367798	4766.876052	2864.018199	4575.66545	2940.116642
12653.26237	1552.726999	11684.44693	1558.799769	11110.71479	1570.603503	10131.28272	1585.292855	9591.290604	1621.584489	9421.627864	1660.984169	8429.346895	1691.951632	8427.743338	1750.825579	7753.486724	1786.455809	7453.058507	1855.2599	7208.17827	1903.731754	6900.473542	1971.713813	6677.356652	2042.416894	6464.197732	2109.193346	6463.242142	2194.613955	6379.672223	2273.044048	6241.170029	2353.375094	6036.589965	2432.284658	5836.830814	2506.65251	5577.466956	2572.776657	5565.884034	2652.184019	5245.842437	2715.006124	4952.009393	2782.409566	4789.820906	2866.401593	4597.287082	2942.203908
12653.26237	1554.192711	11715.93412	1561.501849	11116.0531	1571.743788	10146.38713	1586.753773	9621.236948	1624.359076	9429.517147	1662.110583	8429.346895	1692.110583	8427.743338	1753.185475	7766.008178	1787.733935	7467.412995	1856.622683	7259.543632	1908.995765	6921.883493	1973.728475	6743.869703	2048.885113	6464.197732	2111.509665	6463.242142	2196.761885	6395.194482	2275.009852	6251.146529	2355.066987	6052.392715	2434.102011	5846.522734	2507.683477	5577.466956	2574.345573	5575.974989	2655.120752	5252.296899	2715.665945	4963.375692	2783.593905	4803.702081	2867.843498	4610.902674	2943.518303
12653.26237	1558.799769	11733.26856	1562.989408	11120.87626	1572.916904	10163.12324	1588.372511	9631.447275	1625.305082	9439.707409	1663.692753	8487.736083	1699.835622	8427.743338	1753.281187	7770.431796	1788.185475	7473.525667	1857.203006	7278.743371	1911.21597	6925.104472	1974.031567	6765.189085	2050.958367	6464.197732	2112.757351	6463.242142	2198.958718	6403.617991	2276.160474	6255.714665	2356.071291	6076.178829	2436.837469	5857.431744	2508.84391	5577.466956	2575.378452	5580.643477	2656.985272	5262.635694	2716.722849	4979.263735	2785.249399	4816.493065	2869.17216	4625.213949	2944.899856
12653.26237	1561.501849	11748.44876	1564.2921	11127.15242	1574.443426	10182.42101	1590.239016	9648.680556	1626.901779	9448.693331	1665.284667	8489.740414	1700	8427.743338	1755.234702	7792.497768	1790.437856	7484.974932	1858.289973	7289.231566	1912.607415	6938.330145	1975.276093	6806.550989	2054.980704	6464.197732	2113.938213	6463.242142	2201.7135	6411.003084	2277.255289	6262.059467	2358.19838	6091.107585	2438.554311	5869.1735	2510.092925	5577.466956	2576.703165	5580.643477	2658.914131	5275.351926	2718.022792	4980.927011	2785.422708	4826.748366	2870.237428	4638.482488	2946.180748
12653.26237	1562.989408	11768.38367	1566.002819	11132.4149	1576.029223	10229.10453	1594.754306	9671.773697	1629.041403	9456.920788	1666.98148	8524.722461	1702.86892	8427.743338	1759.551536	7845.487507	1795.846778	7505.620109	1860.249979	7328.769886	1917.852872	6955.932231	1976.932438	6814.467883	2055.750601	6464.197732	2114.960576	6463.242142	2202.950336	6417.860031	2278.271808	6263.728291	2359.529377	6091.13789	2438.557796	5878.970422	2511.135061	5577.466956	2577.617672	5580.643477	2660.11893	5295.616715	2720.094402	4991.512116	2786.525649	4837.16901	2871.319871	4655.513805	2947.824883
12653.26237	1564.2921	11790.4971	1567.900488	11137.60233	1578.083148	10280.03201	1599.680078	9678.666962	1629.680078	9461.408492	1668.017749	8551.78683	1705.088501	8427.743338	1762.35588	7863.882607	1797.724455	7517.744195	1861.401012	7328.868543	1917.865972	6964.565278	1977.744802	6833.190961	2057.571371	6464.197732	2117.035775	6463.242142	2205.723467	6425.482107	2279.516612	6264.004657	2359.999133	6121.058632	2441.998751	5892.908168	2512.617672	5577.466956	2578.952878	5580.643477	2661.164888	5301.207632	2720.665945	5015.165704	2788.990292	4850.008647	2872.653587	4667.867127	2949.017424
12653.26237	1566.002819	11792.95675	1568.111564	11137.60233	1579.373922	10283.33968	1600	9692.742131	1630.984169	9466.018353	1669.226891	8585.756245	1707.874374	8427.743338	1764.148641	7925.108136	1803.974044	7531.149242	1862.673656	7349.934314	1921.58432	6975.835707	1978.805341	6848.46059	2059.056302	6464.197732	2118.822508	6463.242142	2207.354915	6429.843036	2280.309405	6264.745696	2361.258725	6138.133975	2443.962455	5905.003641	2513.904314	5577.466956	2580.080538	5580.643477	2662.746237	5312.017469	2721.771003	5026.466802	2790.167838	4862.511274	2873.952296	4685.514861	2950.721065
12653.26237	1567.900488	11811.30346	1569.68599	11137.60233	1580.538503	10365.19243	1607.916904	9773.405239	1638.457762	9471.230256	1670.593947	8594.235924	1708.569802	8427.743338	1765.223828	7970.548588	1808.612373	7571.271405	1866.482763	7361.166677	1924.535403	6987.55709	1979.908315	6873.043901	2061.446965	6464.197732	2121.362141	6463.242142	2208.747204	6436.676062	2281.551612	6265.39299	2362.358973	6146.572889	2444.93295	5911.687592	2514.615312	5581.590703	2582.148807	5580.643477	2664.738754	5314.11348	2721.985272	5036.808616	2791.245428	4872.242553	2874.963132	4696.507349	2951.782236
12653.26237	1568.111564	11821.99518	1570.603503	11137.60233	1582.230408	10366.91123	1608.083148	9836.687586	1644.320994	9474.827256	1671.696988	8608.091341	1709.706102	8427.743338	1766.770536	7991.47245	1810.748174	7586.271362	1867.906824	7366.527276	1926.401012	6998.931358	1980.978626	6885.901931	2062.697374	6464.197732	2122.876812	6463.242142	2209.285674	6441.010432	2282.405917	6266.191407	2363.716093	6158.705264	2446.328202	5921.301451	2515.637974	5587.774613	2583.645179	5580.643477	2665.917228	5327.240143	2723.327172	5048.558633	2792.46975	4883.39257	2876.121338	4726.961152	2954.722125
12659.05429	1569.68599	11835.28286	1571.743788	11137.60233	1583.31351	10383.63273	1609.700473	9859.660638	1646.449492	9479.901574	1673.569802	8625.137791	1711.104102	8427.743338	1768.325	8005.237884	1812.153279	7598.493368	1869.067154	7366.527276	1927.563658	7013.654226	1982.364038	6901.481397	2064.212436	6464.197732	2123.275907	6463.242142	2210.404196	6448.385668	2283.993216	6267.155159	2365.354245	6170.977067	2447.739487	5930.920124	2516.661149	5600.874658	2585.730614	5580.643477	2667.561548	5338.218348	2724.449441	5059.595973	2793.619813	4895.920778	2877.422704	4754.34503	2957.365655
12663.80142	1570.603503	11848.95311	1572.916904	11137.60233	1585.292855	10442.44238	1615.388618	9875.039506	1647.874374	9479.901574	1674.677955	8651.683986	1713.281187	8427.743338	1769.926031	8012.219448	1812.865921	7610.952325	1870.249979	7366.527276	1928.673653	7029.818799	1983.885113	6912.305944	2065.265095	6495.076652	2129.831175	6463.242142	2211.467119	6453.623563	2285.305959	6268.344432	2367.375728	6196.18079	2450.637974	5941.213632	2517.756109	5611.592069	2587.020774	5580.643477	2668.425401	5357.708599	2726.441872	5070.29901	2794.735042	4908.876581	2878.768487	4766.226966	2958.512689
12671.10904	1571.743788	11866.74159	1574.443426	11137.60233	1586.753773	10456.55669	1616.753773	9899.002586	1650.0946	9479.901574	1677.758498	8667.197406	1714.553461	8434.835868	1771.842038	8026.635254	1814.337413	7626.682936	1871.743407	7366.527276	1930.494072	7039.45851	1984.792203	6936.642797	2067.63179	6496.382547	2129.980704	6463.242142	2211.486074	6453.635049	2285.309405	6269.141531	2368.730608	6212.049021	2452.462858	5950.818633	2518.77783	5617.012586	2587.617672	5580.643477	2669.983109	5369.171125	2727.613652	5089.653703	2796.751752	4931.231653	2881.090617	4777.59526	2959.610139
12680.25539	1572.916904	11885.22079	1576.029223	11137.60233	1588.372511	10472.68279	1618.31351	9919.867118	1652.027739	9479.901574	1677.874374	8690.146155	1716.435516	8447.906203	1773.974044	8039.983856	1815.69997	7633.672535	1872.406984	7366.527276	1931.546197	7058.565993	1986.590205	6951.418669	2069.068705	6506.83242	2131.082519	6463.242142	2214.285674	6456.681452	2286.223235	6270.485092	2371.014345	6250.205616	2456.850955	5963.065142	2520.080538	5627.234582	2588.743302	5580.643477	2671.427135	5381.039491	2728.82692	5110.262301	2798.899115	4952.500198	2883.299885	4792.430297	2961.042254
12694.62975	1574.443426	11909.15507	1578.083148	11137.60233	1590.239016	10493.14721	1620.292855	9943.57109	1654.223958	9479.901574	1679.780673	8703.554571	1717.535156	8458.288205	1775.24448	8087.545725	1820.554842	7647.626634	1873.731754	7366.527276	1934.031567	7077.856667	1988.405444	6965.319276	2070.420502	6550.499697	2135.386697	6472.942372	2216.486074	6461.274192	2287.60092	6271.688919	2373.060568	6262.314196	2458.37746	5975.981114	2521.454459	5637.038395	2589.822882	5580.643477	2673.221775	5390.929796	2729.837977	5144.110528	2802.426014	4966.316411	2884.735042	4802.860564	2962.049151
12711.01472	1576.029223	11924.19639	1579.373922	11137.60233	1594.754306	10506.50139	1621.584489	9957.385603	1655.503899	9479.901574	1683.409112	8724.534383	1719.255736	8474.529284	1776.882199	8096.372254	1821.455809	7660.331449	1874.93792	7366.527276	1935.037937	7092.593859	1989.792203	6977.011114	2071.557503	6634.645883	2143.680783	6486.057531	2218.394155	6464.98897	2289.015271	6273.673021	2376.433074	6275.139609	2460.472644	5993.154134	2523.281219	5659.93237	2592.343929	5580.643477	2674.280501	5393.45484	2730.096105	5168.211834	2804.937309	4979.098653	2886.062796	4813.912725	2963.116082
12732.23655	1578.083148	11937.76719	1580.538503	11137.60233	1599.680078	10535.18781	1624.359076	10004.21085	1659.842349	9479.901574	1685.0946	8734.763032	1720.0946	8486.979609	1777.960477	8110.955854	1822.944428	7673.469605	1876.185226	7366.527276	1936.104622	7107.891437	1991.231695	6985.848276	2072.416894	6661.596376	2146.337228	6499.379268	2219.888474	6464.98897	2290.037302	6273.779747	2376.614483	6276.556709	2460.760085	6015.649163	2525.674101	5673.547897	2593.843248	5580.643477	2675.378744	5404.07779	2731.182058	5193.334892	2807.555067	4995.663116	2887.783428	4823.033454	2963.996561
12745.57324	1579.373922	11957.48286	1582.230408	11137.60233	1600	10544.96856	1625.305082	10016.53461	1660.984169	9479.901574	1686.406821	8803.875987	1725.762636	8500.000821	1779.028362	8130.556138	1824.945125	7689.433326	1877.700786	7366.527276	1937.241976	7132.995276	1993.593949	6997.433997	2073.543575	6668.683364	2147.035775	6514.249833	2221.404098	6464.98897	2292.218365	6274.949803	2378.603301	6282.438533	2462.207948	6025.84965	2526.759165	5678.384598	2594.375858	5580.643477	2676.669618	5415.034451	2732.302125	5217.597858	2810.083206	5030.148325	2891.365574	4834.734611	2965.126144
12757.60608	1580.538503	11970.10419	1583.31351	11137.60233	1607.916904	10561.47678	1626.901779	10028.69209	1662.110583	9479.901574	1689.255736	8819.65245	1727.056483	8515.755013	1780.320382	8135.383297	1825.437856	7709.185325	1879.575995	7366.527276	1942.887244	7182.361486	1998.239276	7009.437203	2074.710855	6713.833085	2151.486074	6539.652999	2223.993216	6464.98897	2294.520437	6277.578124	2383.070828	6282.691683	2462.284658	6037.15253	2527.961496	5688.412324	2595.480095	5580.643477	2677.756349	5431.667908	2734.002514	5229.926296	2811.367798	5053.349651	2893.775609	4851.35439	2966.730551
12775.08739	1582.230408	11993.16938	1585.292855	11137.60233	1608.083148	10583.59832	1629.041403	10045.76858	1663.692753	9479.901574	1691.951632	8850.075774	1729.551536	8521.915102	1780.825579	8155.97772	1827.54003	7721.382357	1880.733954	7366.527276	1947.744802	7311.532695	2010.394198	7036.318479	2077.324988	6735.578278	2153.629445	6575.050039	2227.60092	6464.98897	2295.578784	6279.160259	2385.760085	6285.576306	2463.339641	6070.512292	2531.510101	5737.034017	2600.834236	5580.643477	2679.750297	5440.682853	2734.924085	5240.082167	2812.426014	5069.682247	2895.472156	4874.827601	2968.996561
12786.27835	1583.31351	12010.19338	1586.753773	11143.25651	1609.700473	10590.20157	1629.680078	10062.95024	1665.284667	9479.901574	1692.110583	8925.459314	1735.733831	8534.595908	1781.865547	8171.859901	1829.161201	7743.839375	1882.865972	7366.527276	1951.361132	7338.250559	2013.307716	7052.907354	2078.938213	6749.063182	2154.95862	6598.997519	2230.041673	6464.98897	2298.01535	6282.076428	2390.716884	6286.968091	2464.102011	6090.543791	2533.640928	5787.343531	2606.374237	5580.643477	2681.143349	5451.500787	2736.029971	5254.212391	2813.898347	5079.983959	2896.542245	4888.987682	2970.363518
12806.72959	1585.292855	12029.05644	1588.372511	11188.07505	1615.388618	10603.68455	1630.984169	10081.26408	1666.98148	9479.901574	1699.835622	8976.576723	1739.926031	8546.793926	1782.865921	8182.526358	1830.249979	7758.930709	1884.298708	7366.527276	1954.792203	7355.285881	2015.978626	7079.349734	2081.509665	6788.54814	2158.850557	6615.875402	2231.761885	6464.98897	2299.999133	6284.104542	2394.1642	6287.977273	2465.285689	6103.836344	2535.054908	5797.665345	2607.510858	5580.643477	2682.184019	5466.673604	2737.581043	5268.846286	2815.423162	5092.351486	2897.82692	4900.514398	2971.476262
12821.82427	1586.753773	12050.80672	1590.239016	11203.49062	1616.753773	10680.95392	1638.457762	10092.44861	1668.017749	9479.901574	1700	9033.001089	1744.553461	8566.606894	1784.490806	8193.15778	1831.33518	7771.391237	1885.481682	7366.527276	1956.401012	7358.182838	2016.590205	7096.434052	2083.17107	6823.078324	2162.254113	6627.843328	2232.981669	6464.98897	2307.045506	6285.06971	2395.804758	6288.29653	2466.510101	6106.552852	2535.343873	5831.145192	2611.197604	5580.643477	2683.3321	5478.256327	2738.847032	5286.728511	2817.286444	5105.994451	2899.244082	4913.959992	2972.774246
12838.5496	1588.372511	12103.42315	1594.754306	11221.10345	1618.31351	10741.57379	1644.320994	10105.49899	1669.226891	9479.901574	1702.86892	9073.033921	1747.836602	8590.567064	1786.455809	8245.033527	1836.630391	7796.367497	1887.852872	7369.594527	1957.563658	7361.501169	2017.416041	7109.228446	2084.415291	6850.691693	2164.975896	6639.978084	2234.218456	6464.98897	2308.271808	6285.723906	2396.916737	6288.751834	2468.256283	6121.475102	2536.93121	5846.457242	2612.883742	5580.643477	2683.775077	5487.62748	2739.947429	5308.323306	2819.536567	5116.743477	2900.360635	4928.343011	2974.162725
12857.83494	1590.239016	12160.82289	1599.680078	11243.45456	1620.292855	10763.5803	1646.449492	10120.25373	1670.593947	9479.901574	1705.088501	9085.92572	1748.893874	8606.151836	1787.733935	8301.625245	1842.406984	7813.757996	1889.503886	7373.88192	1958.640406	7365.718421	2018.885113	7125.827827	2086.029537	6854.859396	2165.386697	6696.078342	2239.936255	6464.98897	2309.304744	6285.993938	2397.375728	6288.982115	2469.139455	6138.684875	2538.761879	5853.371957	2613.645179	5580.643477	2685.665945	5497.870339	2741.150184	5321.289262	2820.887586	5138.817647	2902.653587	4946.126198	2975.879443
12904.48839	1594.754306	12164.55092	1600	11258.03992	1621.584489	10778.31213	1647.874374	10132.15896	1671.696988	9479.901574	1707.874374	9109.479876	1750.825579	8611.657673	1788.185475	8320.537136	1844.337413	7833.740845	1891.401012	7411.186831	1963.561551	7365.718421	2020.292716	7136.827755	2087.099251	6868.5036	2166.731573	6720.309471	2242.405917	6464.98897	2314.873236	6286.77864	2398.709536	6289.044749	2469.37967	6149.122616	2539.872182	5872.310079	2615.730614	5580.643477	2686.985272	5508.56889	2742.515969	5331.913168	2821.99457	5140.645914	2902.843498	4958.902135	2977.11278
12955.38307	1599.680078	12256.80616	1607.916904	11289.37105	1624.359076	10801.26701	1650.0946	10152.37239	1673.569802	9479.901574	1708.569802	9138.255167	1753.185475	8639.121988	1790.437856	8331.346553	1845.511087	7923.344941	1899.90782	7439.206176	1966.221644	7365.718421	2023.593949	7148.927369	2088.275907	6878.868874	2167.753253	6733.469523	2243.747204	6464.98897	2317.408874	6287.498387	2399.932937	6289.336875	2470.500029	6154.98997	2540.496314	5887.92388	2617.449981	5584.73732	2688.597643	5517.062316	2743.703798	5341.078131	2822.949536	5160.563312	2904.912416	4959.84611	2977.203908
12958.68861	1600	12258.7434	1608.083148	11300.05352	1625.305082	10821.25371	1652.027739	10164.33278	1674.677955	9483.755039	1709.706102	9139.42223	1753.281187	8705.075433	1795.846778	8377.47166	1850.860132	7939.934163	1901.482763	7451.356107	1967.375131	7365.718421	2025.750601	7163.291579	2089.672789	6909.002658	2170.723467	6773.078182	2247.784161	6464.98897	2318.540849	6287.74625	2400.354245	6289.678761	2471.811232	6164.688822	2541.528018	5898.777645	2618.645179	5585.907164	2688.914131	5518.339924	2743.882476	5353.12674	2824.20497	5172.20157	2906.121338	4968.478468	2978.037241
13040.48864	1607.916904	12277.59	1609.700473	11318.0837	1626.901779	10843.96039	1654.223958	10197.58133	1677.758498	9490.621763	1711.104102	9163.24233	1755.234702	8727.970813	1797.724455	8390.128683	1852.480114	7954.93412	1902.906824	7464.008321	1968.576303	7365.718421	2026.231695	7203.720486	2093.604394	6927.635568	2172.560068	6797.854646	2250.309405	6464.98897	2319.015271	6288.134598	2401.014345	6290.396749	2474.564859	6174.293212	2542.549674	5916.262417	2620.570574	5593.067833	2690.410846	5525.878682	2744.936792	5358.213928	2824.735042	5174.899573	2906.401593	4977.110826	2978.870575
13042.20634	1608.083148	12343.87363	1615.388618	11342.24472	1629.041403	10857.19368	1655.503899	10198.83199	1677.874374	9505.985175	1713.281187	9215.879458	1759.551536	8804.174899	1803.974044	8398.686719	1853.832793	7963.623284	1903.731754	7480.129766	1970.106836	7365.718421	2028.593949	7217.873155	2094.980704	6945.1208	2174.283545	6811.210029	2251.6706	6464.98897	2320.305959	6288.859043	2402.245732	6290.685931	2475.673926	6203.450439	2545.65124	5917.715767	2620.730614	5611.576534	2692.974259	5535.320387	2746.408748	5397.887044	2828.86888	5186.096661	2907.564689	4980.137158	2979.162725
13058.91706	1609.700473	12359.7817	1616.753773	11349.45674	1629.680078	10902.04885	1659.842349	10219.40683	1679.780673	9517.59657	1714.553461	9250.074099	1762.35588	8860.732158	1808.612373	8405.732122	1855.2599	8019.070285	1908.995765	7497.05641	1971.713813	7365.718421	2030.6086	7232.950797	2096.446965	6956.044369	2175.360255	6833.998405	2253.993216	6464.98897	2321.345963	6289.630953	2403.557796	6290.856528	2476.328202	6221.9365	2547.617672	5928.134807	2621.877942	5625.848843	2694.603819	5536.80172	2746.669618	5422.145088	2831.396506	5197.685581	2908.768487	4988.769516	2979.996058
13117.68883	1615.388618	12377.95724	1618.31351	11364.18278	1630.984169	10913.85411	1660.984169	10258.56887	1683.409112	9536.209811	1716.435516	9271.934056	1764.148641	8886.77495	1810.748174	8411.487542	1856.622683	8042.456194	1911.21597	7518.277288	1973.728475	7365.718421	2032.697374	7245.134421	2097.63179	6956.312629	2175.386697	6849.275921	2255.550317	6464.98897	2326.812771	6291.595742	2406.897473	6291.126861	2477.364982	6223.228334	2547.756109	5940.967633	2623.291072	5627.03065	2694.738754	5542.963593	2747.754757	5425.55444	2831.751752	5210.664227	2910.116642	4996.279742	2980.721065
13131.79405	1616.753773	12401.02243	1620.292855	11448.57591	1638.457762	10925.50009	1662.110583	10276.76048	1685.0946	9547.085091	1717.535156	9285.044294	1765.223828	8903.908036	1812.153279	8413.938413	1857.203006	8057.112586	1912.607415	7521.469822	1974.031567	7365.718421	2034.227872	7259.825944	2099.176529	6967.115096	2176.45147	6869.395445	2257.60092	6464.98897	2327.769206	6292.51594	2408.461594	6291.713618	2479.615312	6232.818182	2548.856873	5955.732365	2624.91694	5635.96543	2695.758894	5552.283444	2749.396033	5451.409941	2834.445829	5222.318063	2911.327183	5004.9121	2981.554399
13147.90977	1618.31351	12416.07377	1621.584489	11514.78456	1644.320994	10941.85813	1663.692753	10290.9234	1686.406821	9564.101369	1719.255736	9303.904013	1766.770536	8912.597609	1812.865921	8417.938238	1858.289973	8112.364147	1917.852872	7534.578699	1975.276093	7365.718421	2039.443934	7287.941068	2102.393982	6979.878843	2177.709561	6883.871149	2259.076299	6464.98897	2328.776802	6293.182703	2409.594934	6292.088141	2481.051681	6242.056574	2550.080538	5964.604055	2625.893876	5650.017693	2697.36333	5556.005213	2750.094402	5469.966982	2836.379425	5234.011283	2912.541815	5016.121628	2982.636522
13168.36101	1620.292855	12448.40588	1624.359076	11538.81994	1646.449492	10958.3169	1665.284667	10321.67197	1689.255736	9572.397607	1720.0946	9321.650126	1768.325	8930.540178	1814.337413	8424.085442	1860.249979	8112.502133	1917.865972	7552.02534	1976.932438	7365.718421	2041.125694	7303.27659	2104.373074	6995.869015	2179.285674	6915.435398	2262.293362	6464.98897	2329.520437	6293.832927	2410.70016	6292.57741	2482.928123	6254.189778	2552.132925	5977.772186	2627.343929	5662.619889	2698.802203	5561.536021	2751.367798	5480.558742	2837.555067	5245.273029	2913.711627	5024.753986	2983.469855
13181.70659	1621.584489	12459.42964	1625.305082	11554.90996	1647.874374	10975.86022	1666.98148	10350.769	1691.951632	9628.45365	1725.762636	9338.683481	1769.926031	8947.154457	1815.69997	8427.033011	1861.401012	8151.668319	1921.58432	7560.582149	1977.744802	7365.718421	2042.416894	7308.909769	2105.20648	7013.481956	2181.021739	6931.719074	2263.953011	6464.98897	2329.999133	6294.596909	2411.998751	6292.901977	2484.172904	6261.083056	2553.843248	5989.639175	2628.650702	5673.952376	2700.096105	5566.001663	2752.572562	5491.645851	2838.871588	5245.820414	2913.768487	5033.99841	2984.362275
13210.37452	1624.359076	12478.03586	1626.901779	11579.98114	1650.0946	10986.57419	1668.017749	10352.48457	1692.110583	9641.249602	1727.056483	9359.067859	1771.842038	9006.352129	1820.554842	8427.033011	1862.673656	8182.752734	1924.535403	7571.753048	1978.805341	7365.718421	2048.885113	7323.229244	2107.324988	7018.192784	2181.486074	6955.103348	2266.336362	6464.98897	2333.01535	6295.540893	2413.603301	6293.283984	2485.637974	6263.381861	2554.676582	5991.387713	2628.843248	5684.479719	2701.298078	5576.566165	2755.422708	5504.481377	2840.395722	5255.996981	2914.825576	5044.424746	2985.368792
13220.14897	1625.305082	12502.96878	1629.041403	11601.81049	1652.027739	10999.0755	1669.226891	10435.86156	1699.835622	9665.925311	1729.551536	9379.477531	1773.974044	9017.338028	1821.455809	8427.033011	1866.482763	8202.403603	1926.401012	7583.370919	1979.908315	7372.726242	2050.958367	7334.11251	2109.193346	7034.081066	2183.052144	6968.820146	2267.734392	6464.98897	2335.775372	6296.179373	2414.688565	6293.625975	2486.949578	6265.220429	2555.674101	6012.470841	2631.164888	5693.252504	2702.299723	5576.566165	2756.441872	5517.163703	2842.067623	5266.156617	2915.880907	5053.11336	2986.207556
13236.64656	1626.901779	12510.20726	1629.680078	11626.61058	1654.223958	11013.20946	1670.593947	10437.6357	1700	9727.067292	1735.733831	9390.285113	1775.24448	9035.489443	1822.944428	8427.033011	1867.906824	8214.650018	1927.563658	7594.644741	1980.978626	7401.033279	2054.980704	7345.44132	2111.509665	7039.937976	2183.629445	6980.812157	2268.956631	6464.98897	2337.045506	6296.809765	2415.760085	6293.998285	2488.37746	6265.965049	2556.454459	6026.003633	2632.655097	5702.996974	2703.412311	5576.566165	2757.584099	5525.457921	2843.296465	5318.957325	2921.365574	5065.109912	2987.365655
13258.75386	1629.041403	12523.72055	1630.984169	11641.06391	1655.503899	11024.00545	1671.696988	10468.60019	1702.86892	9768.527531	1739.926031	9404.217163	1776.882199	9059.884849	1824.945125	8427.033011	1869.067154	8226.341835	1928.673653	7609.237591	1982.364038	7408.665117	2055.750601	7350.765227	2112.757351	7051.260571	2184.745486	6992.230979	2270.12045	6464.98897	2338.06682	6296.959896	2416.015271	6294.544589	2490.472644	6266.13691	2556.759165	6036.042616	2633.760573	5713.67692	2704.631708	5576.566165	2758.82692	5531.082605	2844.129798	5332.60695	2922.783428	5075.107038	2988.330738
13265.35285	1629.680078	12596.29047	1638.457762	11690.05445	1659.842349	11041.30265	1673.569802	10492.55631	1705.088501	9814.29213	1744.553461	9412.808715	1777.960477	9065.892952	1825.437856	8427.033011	1870.249979	8245.516716	1930.494072	7625.259414	1983.885113	7427.555134	2057.571371	7355.067321	2113.938213	7089.817707	2188.54597	7006.152815	2271.539378	6464.98897	2339.494158	6299.75135	2420.760085	6294.867689	2491.711797	6266.60693	2557.592499	6046.80067	2634.945232	5724.735919	2705.894384	5576.566165	2762.898587	5536.360067	2844.963132	5346.031477	2924.177899	5088.336078	2989.607816
13278.82715	1630.984169	12636.03476	1644.320994	11702.94809	1660.984169	11050.92348	1674.677955	10522.62447	1707.874374	9846.761906	1747.836602	9420.741723	1779.028362	9091.525709	1827.54003	8427.033011	1871.743407	8256.598978	1931.546197	7634.813996	1984.792203	7442.960909	2059.056302	7358.269362	2114.960576	7118.814341	2191.404098	7020.915904	2273.044048	6464.98897	2340.848605	6300.831037	2422.595299	6295.132435	2492.727151	6268.984345	2561.807601	6058.968441	2636.285127	5738.897828	2707.511339	5576.566165	2764.826065	5543.041469	2846.092455	5355.925084	2925.205596	5098.794241	2990.617405
13356.04675	1638.457762	12644.22297	1646.449492	11715.66775	1662.110583	11075.96149	1677.758498	10530.13029	1708.569802	9857.218168	1748.893874	9429.505105	1780.320382	9111.293396	1829.161201	8427.033011	1872.406984	8282.777928	1934.031567	7653.75274	1986.590205	7467.763411	2061.446965	7363.70808	2117.035775	7127.438023	2192.254113	7040.203412	2275.009852	6464.98897	2341.910738	6302.211002	2424.940914	6296.116318	2493.808718	6270.470296	2562.97999	6059.777659	2636.374237	5741.043718	2707.756349	5576.566165	2765.973694	5549.176275	2847.240845	5365.840596	2926.235569	5111.344036	2991.828913
13416.62758	1644.320994	12648.68927	1647.874374	11733.5339	1663.692753	11076.89659	1677.874374	10542.39446	1709.706102	9876.322442	1750.825579	9432.605337	1780.825579	9124.569355	1830.249979	8427.033011	1873.731754	8293.378251	1935.037937	7672.873057	1988.405444	7480.736085	2062.697374	7363.70808	2118.822508	7137.932673	2193.288546	7051.49276	2276.160474	6464.98897	2343.534557	6308.047583	2427.607863	6314.872145	2498.24979	6274.390467	2564.375858	6107.6129	2641.641776	5753.612301	2709.191384	5576.566165	2767.446564	5553.149523	2848.074178	5375.48056	2927.236919	5122.368236	2992.893145
13438.61991	1646.449492	12654.0668	1650.0946	11751.51007	1665.284667	11090.35271	1679.780673	10557.48319	1711.104102	9899.661466	1753.185475	9438.987296	1781.865547	9137.801707	1831.33518	8427.033011	1874.93792	8304.044974	1936.104622	7687.480104	1989.792203	7496.454461	2064.212436	7363.70808	2121.362141	7151.379375	2194.613955	7062.234552	2277.255289	6464.98897	2344.873236	6316.643934	2429.37967	6324.281393	2499.483301	6279.17805	2565.486127	6126.985707	2643.775077	5758.507476	2709.750297	5576.566165	2769.012529	5558.768689	2849.25272	5387.762363	2928.512689	5135.597275	2994.170223
13453.34226	1647.874374	12654.0668	1652.027739	11770.67078	1666.98148	11112.50657	1683.409112	10580.98065	1713.281187	9900.608046	1753.281187	9444.625905	1782.865921	9202.368627	1836.630391	8427.033011	1876.185226	8314.811772	1937.241976	7702.642589	1991.231695	7507.375521	2065.265095	7363.70808	2122.876812	7173.170823	2196.761885	7072.208143	2278.271808	6464.98897	2346.614483	6320.10007	2429.932937	6331.927115	2500.343873	6285.432041	2566.594363	6146.167708	2645.887368	5768.323832	2710.871092	5576.566165	2771.150184	5560.081756	2849.536567	5394.803451	2929.244082	5145.499492	2995.126144
13476.28235	1650.0946	12654.0668	1654.223958	11782.37251	1668.017749	11121.37707	1685.0946	10594.71241	1714.553461	9919.928021	1755.234702	9452.971826	1784.490806	9272.80526	1842.406984	8427.033011	1877.700786	8368.252909	1942.887244	7727.524735	1993.593949	7531.929366	2067.63179	7363.70808	2123.275907	7195.458408	2198.958718	7084.42155	2279.516612	6464.98897	2348.179522	6338.889795	2432.284658	6342.890603	2501.510101	6292.135975	2567.567106	6156.222363	2646.99457	5775.317626	2711.669618	5576.566165	2772.426014	5564.208809	2850.577856	5406.41907	2930.450653	5157.382152	2996.273248
13496.25618	1652.027739	12654.0668	1655.503899	11796.02636	1669.226891	11126.3163	1686.406821	10615.02558	1716.435516	9962.620872	1759.551536	9463.064693	1786.455809	9296.343862	1844.337413	8427.033011	1879.575995	8402.439222	1947.744802	7776.45499	1998.239276	7546.836983	2069.068705	7363.70808	2129.831175	7223.406554	2201.7135	7092.200052	2280.309405	6464.98897	2350.716884	6355.974385	2434.102011	6356.937691	2503.004344	6305.674802	2569.17159	6166.864761	2648.166493	5784.242615	2712.688641	5576.566165	2773.599808	5567.077777	2851.411189	5418.83532	2931.740389	5168.350454	2997.332084
13518.94823	1654.223958	12654.0668	1659.842349	11811.46339	1670.593947	11135.17046	1689.255736	10626.89409	1717.535156	9990.355415	1762.35588	9468.812745	1787.733935	9309.966256	1845.511087	8427.033011	1880.733954	8419.106813	1951.361132	7904.485483	2010.394198	7560.861531	2070.420502	7363.70808	2129.980704	7235.95466	2202.950336	7104.387986	2281.551612	6464.98897	2352.228252	6381.689909	2436.837469	6367.010287	2504.075804	6315.284498	2570.19381	6178.375235	2649.434008	5794.698675	2713.882476	5576.566165	2777.758312	5571.640337	2852.736451	5440.55541	2933.996561	5189.782508	2999.401049
13532.173	1655.503899	12654.0668	1660.984169	11823.91914	1671.696988	11135.17046	1691.951632	10645.46445	1719.255736	10008.08556	1764.148641	9470.452928	1788.185475	9368.911561	1850.860132	8427.033011	1882.865972	8429.034423	1954.792203	7935.174212	2013.307716	7572.657616	2071.557503	7363.70808	2131.082519	7264.088974	2205.723467	7112.770013	2282.405917	6464.98897	2353.375094	6396.355838	2438.554311	6380.214931	2505.604769	6328.302597	2571.578595	6194.138407	2651.169823	5804.540019	2715.006124	5576.566165	2780.423162	5575.556569	2854.174184	5452.753851	2935.263673	5202.964076	3000.673545
13576.99928	1659.842349	12654.0668	1662.110583	11845.06729	1673.569802	11135.17046	1692.110583	10654.51837	1720.0946	10018.71899	1765.223828	9478.125997	1790.437856	9385.451239	1852.480114	8427.033011	1884.298708	8429.034423	1956.401012	7963.307499	2015.978626	7581.573571	2072.416894	7363.70808	2135.386697	7279.309729	2207.354915	7128.343811	2283.993216	6464.98897	2355.066987	6396.382618	2438.557796	6388.462583	2506.65251	6339.565352	2572.776657	6203.348465	2652.184019	5810.31898	2715.665945	5576.566165	2781.367798	5576.523826	2854.735042	5465.04462	2936.540375	5218.279466	3002.152032
13588.79694	1660.984169	12654.0668	1663.692753	11857.58074	1674.677955	11135.17046	1699.835622	10715.69396	1725.762636	10034.01571	1766.770536	9478.125997	1795.846778	9397.251276	1853.832793	8427.033011	1885.481682	8429.034423	1957.563658	7969.749389	2016.590205	7593.262593	2073.543575	7363.70808	2143.680783	7291.163503	2208.747204	7141.223814	2285.305959	6464.98897	2356.071291	6422.822806	2441.998751	6396.57819	2507.683477	6354.31443	2574.345573	6230.017343	2655.120752	5819.575753	2716.722849	5576.566165	2782.409566	5576.523826	2855.568375	5475.167685	2937.591907	5230.791142	3003.359859
13600.43541	1662.110583	12654.0668	1665.284667	11892.36678	1677.758498	11135.17046	1700	10729.65856	1727.056483	10049.38913	1768.325	9478.125997	1797.724455	9408.735384	1855.2599	8427.033011	1887.852872	8429.034423	1958.640406	7978.448109	2017.416041	7605.372821	2074.710855	7363.70808	2146.337228	7295.602994	2209.285674	7141.25762	2285.309405	6464.98897	2358.19838	6435.983778	2443.962455	6405.039636	2508.84391	6364.024335	2575.378452	6246.949299	2656.985272	5830.96115	2718.022792	5576.566165	2783.593905	5576.523826	2856.655021	5489.056163	2939.162725	5248.449021	3005.06448
13616.78291	1663.692753	12654.0668	1666.98148	11893.67527	1677.874374	11135.17046	1702.86892	10756.58787	1729.551536	10065.22309	1769.926031	9478.125997	1803.974044	9418.77327	1856.622683	8427.033011	1889.503886	8429.034423	1963.561551	7993.922171	2018.885113	7632.493776	2077.324988	7363.70808	2147.035775	7303.898113	2210.404196	7150.223676	2286.223235	6464.98897	2359.529377	6441.064334	2444.93295	6413.422293	2510.092925	6375.600278	2576.703165	6264.465534	2658.914131	5849.105098	2720.094402	5576.566165	2785.249399	5576.523826	2857.768084	5496.741062	2940.116642	5249.087786	3005.126144
13633.23109	1665.284667	12654.0668	1668.017749	11915.20153	1679.780673	11135.17046	1705.088501	10823.31389	1735.733831	10084.17211	1771.842038	9478.125997	1808.612373	9422.652346	1857.203006	8427.033011	1891.401012	8429.034423	1966.221644	8008.748768	2020.292716	7649.230561	2078.938213	7387.254599	2151.486074	7311.186452	2211.467119	7163.740851	2287.60092	6464.98897	2359.999133	6447.691456	2446.328202	6420.416495	2511.135061	6382.985925	2577.617672	6275.40648	2660.11893	5854.110889	2720.665945	5576.566165	2785.422708	5576.523826	2858.917626	5513.556388	2942.203908	5259.923328	3006.172164
13650.76311	1666.98148	12654.0668	1669.226891	11956.17451	1683.409112	11135.17046	1707.874374	10868.56065	1739.926031	10105.25734	1773.974044	9478.125997	1810.748174	9429.918003	1858.289973	8487.340932	1899.90782	8429.034423	1967.375131	8043.521385	2023.593949	7675.908706	2081.509665	7407.074777	2153.629445	7311.316426	2211.486074	7177.617774	2289.015271	6464.98897	2361.258725	6453.398873	2447.739487	6429.267841	2512.617672	6393.769173	2578.952878	6284.904969	2661.164888	5863.789407	2721.771003	5581.384273	2786.525649	5576.523826	2860.360635	5523.281531	2943.518303	5276.834645	3007.804715
13661.47017	1668.017749	12654.0668	1670.593947	11975.20734	1685.0946	11135.17046	1708.569802	10918.50489	1744.553461	10117.82176	1775.24448	9478.125997	1812.153279	9443.019345	1860.249979	8506.544928	1901.482763	8429.034423	1968.576303	8066.237874	2025.750601	7693.145352	2083.17107	7421.075266	2154.95862	7330.512958	2214.285674	7187.645441	2290.037302	6464.98897	2362.358973	6463.075422	2450.637974	6435.995433	2513.904314	6402.240454	2580.080538	6299.265421	2662.746237	5865.666057	2721.985272	5597.42656	2788.990292	5576.523826	2861.396506	5532.595624	2944.899856	5292.378929	3009.305298
13673.96343	1669.226891	12654.0668	1671.696988	11990.02518	1686.406821	11135.17046	1709.706102	10953.9401	1747.836602	10134.01856	1776.882199	9478.125997	1812.865921	9450.050802	1861.401012	8523.909161	1902.906824	8429.034423	1970.106836	8071.305347	2026.231695	7706.053823	2084.415291	7462.069901	2158.850557	7343.179964	2216.486074	7209.044972	2292.218365	6464.98897	2363.716093	6463.075422	2452.462858	6439.713096	2514.615312	6416.611692	2582.148807	6317.359736	2664.738754	5877.41893	2723.327172	5607.664474	2790.167838	5576.523826	2862.859769	5540.410739	2946.180748	5307.044624	3010.721065
13688.08829	1670.593947	12654.0668	1673.569802	12022.19562	1689.255736	11135.17046	1711.104102	10965.35132	1748.893874	10144.68257	1777.960477	9478.125997	1814.337413	9456.282921	1862.673656	8533.967902	1903.731754	8429.034423	1971.713813	8096.187493	2028.593949	7722.801207	2086.029537	7497.920318	2162.254113	7352.064911	2218.394155	7231.631784	2294.520437	6464.98897	2365.354245	6463.075422	2456.850955	6444.537476	2515.637974	6425.889575	2583.645179	6328.061628	2665.917228	5887.248194	2724.449441	5617.794698	2791.245428	5576.523826	2864.018199	5549.389135	2947.824883	5320.397603	3012.010109
13699.48528	1671.696988	12654.0668	1674.677955	12052.63816	1691.951632	11135.17046	1713.281187	10986.20037	1750.825579	10155.2438	1779.028362	9478.125997	1815.69997	9472.512232	1866.482763	8598.154396	1908.995765	8429.034423	1973.728475	8117.408257	2030.6086	7733.899213	2087.099251	7526.589463	2164.975896	7357.906687	2219.888474	7242.015772	2295.578784	6464.98897	2367.375728	6463.075422	2458.37746	6448.841089	2516.661149	6437.259501	2585.730614	6342.993924	2667.561548	5904.698665	2726.441872	5629.304314	2792.46975	5576.523826	2866.401593	5555.190357	2949.017424	5334.052399	3013.328288
13718.83581	1673.569802	12654.0668	1677.758498	12054.43306	1692.110583	11135.17046	1714.553461	11011.67093	1753.185475	10168.02169	1780.320382	9478.125997	1820.554842	9477.565701	1867.906824	8625.226365	1911.21597	8429.034423	1974.031567	8139.409778	2032.697374	7746.106709	2088.275907	7530.916514	2165.386697	7362.69934	2221.404098	7265.922173	2298.01535	6464.98897	2368.730608	6463.075422	2460.472644	6453.44664	2517.756109	6443.461279	2587.020774	6350.838684	2668.425401	5914.961564	2727.613652	5640.115834	2793.619813	5576.523826	2867.843498	5562.462048	2950.721065	5347.619123	3014.637965
13730.2856	1674.677955	12654.0668	1677.874374	12141.66558	1699.835622	11135.17046	1716.435516	11012.69938	1753.281187	10173.018	1780.825579	9478.125997	1821.455809	9477.565701	1869.067154	8642.192882	1912.607415	8429.034423	1975.276093	8155.530847	2034.227872	7760.598993	2089.672789	7545.082394	2166.731573	7367.534791	2223.993216	7283.418391	2299.999133	6464.98897	2371.014345	6463.075422	2460.760085	6457.22218	2518.77783	6445.945513	2587.617672	6364.98445	2669.983109	5925.587829	2728.82692	5650.599891	2794.735042	5576.523826	2869.17216	5566.428426	2951.782236	5359.848536	3015.818544
13762.11477	1677.758498	12654.0668	1679.780673	12143.52176	1700	11135.17046	1717.535156	11031.68874	1755.234702	10183.30313	1781.865547	9478.125997	1822.944428	9477.565701	1870.249979	8706.153131	1917.852872	8429.034423	1976.932438	8210.472788	2039.443934	7801.388372	2093.604394	7555.843976	2167.753253	7367.534791	2227.60092	7338.575494	2307.045506	6464.98897	2373.060568	6463.075422	2462.207948	6461.370545	2520.080538	6450.630276	2588.743302	6378.097846	2671.427135	5934.443049	2729.837977	5669.558594	2796.751752	5576.523826	2870.237428	5575.857091	2954.722125	5367.471128	3016.554399
13763.31204	1677.874374	12654.0668	1683.409112	12175.91811	1702.86892	11135.17046	1719.255736	11069.43451	1759.551536	10193.19669	1782.865921	9478.125997	1824.945125	9477.565701	1871.743407	8706.312866	1917.865972	8429.034423	1977.744802	8228.187141	2041.125694	7815.667229	2094.980704	7587.129901	2170.723467	7367.534791	2230.041673	7347.422749	2308.271808	6464.98897	2376.433074	6463.075422	2462.284658	6464.801852	2521.454459	6454.540638	2589.822882	6392.784854	2673.221775	5936.703831	2730.096105	5689.745548	2798.899115	5576.523826	2871.319871	5580.841166	2957.365655	5379.001265	3017.667472
13783.00854	1679.780673	12654.0668	1685.0946	12200.98201	1705.088501	11138.19978	1720.0946	11090.02312	1762.35588	10209.26656	1784.490806	9478.125997	1825.437856	9477.565701	1872.406984	8751.652382	1921.58432	8429.034423	1978.805341	8241.787631	2042.416894	7830.879306	2096.446965	7606.475226	2172.560068	7367.534791	2231.761885	7353.708125	2309.304744	6464.98897	2376.614483	6463.075422	2463.339641	6464.801852	2523.281219	6462.311324	2592.343929	6400.499258	2674.280501	5946.215021	2731.182058	5722.901253	2802.426014	5576.523826	2872.653587	5580.841166	2958.512689	5390.239043	3018.752322
13820.49876	1683.409112	12658.27824	1686.406821	12232.44058	1707.874374	11180.79715	1725.762636	11100.67124	1764.148641	10228.70014	1786.455809	9487.938838	1827.54003	9477.565701	1873.731754	8787.636287	1924.535403	8429.034423	1979.908315	8309.918821	2048.885113	7843.171562	2097.63179	7624.628991	2174.283545	7367.534791	2232.981669	7369.212175	2314.873236	6464.98897	2378.603301	6463.075422	2464.102011	6464.801852	2525.674101	6465.808734	2593.843248	6408.501604	2675.378744	5956.024997	2732.302125	5746.509455	2804.937309	5576.523826	2873.952296	5580.841166	2959.610139	5415.536677	3021.194455
13837.91377	1685.0946	12674.53437	1689.255736	12240.29348	1708.569802	11194.92102	1727.056483	11106.47931	1765.223828	10241.34062	1787.733935	9499.128098	1829.161201	9477.565701	1874.93792	8810.384504	1926.401012	8429.034423	1980.978626	8329.607673	2050.958367	7859.197825	2099.176529	7635.970214	2175.360255	7367.534791	2234.218456	7369.212175	2317.408874	6464.98897	2383.070828	6463.075422	2465.285689	6464.801852	2526.759165	6465.808734	2594.375858	6417.074377	2676.669618	5970.917655	2734.002514	5771.118504	2807.555067	5576.523826	2874.963132	5580.841166	2961.042254	5431.100834	3022.696956
13851.47207	1686.406821	12698.88631	1691.951632	12253.12478	1709.706102	11222.15749	1729.551536	11114.00301	1766.770536	10245.80629	1788.185475	9508.413112	1830.249979	9477.565701	1876.185226	8824.561185	1927.563658	8429.034423	1982.364038	8363.63651	2054.980704	7892.578068	2102.393982	7636.248731	2175.386697	7367.534791	2239.936255	7369.212175	2318.540849	6464.98897	2385.760085	6463.075422	2466.510101	6464.801852	2527.961496	6465.808734	2595.480095	6423.590004	2677.756349	5978.989128	2734.924085	5794.885059	2810.083206	5576.523826	2876.121338	5580.841166	2962.049151	5437.666066	3023.330738
13880.90798	1689.255736	12700.57922	1692.110583	12268.91124	1711.104102	11289.64458	1735.733831	11121.56443	1768.325	10268.08201	1790.437856	9519.083151	1831.33518	9477.565701	1877.700786	8838.095853	1928.673653	8429.034423	1983.885113	8369.853444	2055.750601	7913.110624	2104.373074	7647.464222	2176.45147	7367.534791	2242.405917	7369.212175	2319.015271	6464.98897	2390.716884	6463.075422	2468.256283	6464.801852	2531.510101	6465.808734	2600.834236	6435.544965	2679.750297	5988.674895	2736.029971	5806.961261	2811.367798	5576.523826	2877.422704	5580.841166	2963.116082	5446.454837	3024.17917
13908.76286	1691.951632	12782.85478	1699.835622	12293.49527	1713.281187	11335.40742	1739.926031	11128.07071	1769.926031	10321.57544	1795.846778	9574.595151	1836.630391	9477.565701	1879.575995	8860.293056	1930.494072	8429.034423	1984.792203	8382.197693	2057.571371	7921.756996	2105.20648	7660.71598	2177.709561	7367.534791	2243.747204	7369.212175	2320.305959	6464.98897	2394.1642	6463.075422	2469.139455	6464.801852	2533.640928	6465.808734	2606.374237	6442.926885	2681.143349	6002.259779	2737.581043	5816.909348	2812.426014	5576.523826	2878.768487	5580.841166	2963.996561	5462.33923	3025.712586
13910.4052	1692.110583	12784.60548	1700	12307.86202	1714.553461	11385.92131	1744.553461	11134.3232	1771.842038	10340.14539	1797.724455	9635.153689	1842.406984	9477.565701	1880.733954	8873.122093	1931.546197	8433.091987	1986.590205	8390.913201	2059.056302	7943.735972	2107.324988	7677.317524	2179.285674	7367.534791	2247.784161	7369.212175	2321.345963	6464.98897	2395.804758	6463.075422	2469.37967	6464.801852	2535.054908	6465.808734	2607.510858	6447.716642	2682.184019	6013.347791	2738.847032	5830.750473	2813.898347	5576.523826	2881.090617	5580.841166	2965.126144	5474.887176	3027.004473
13990.22282	1699.835622	12815.16092	1702.86892	12329.11451	1716.435516	11421.76069	1747.836602	11139.00784	1773.974044	10401.9529	1803.974044	9655.391217	1844.337413	9477.565701	1882.865972	8903.427339	1934.031567	8441.123789	1988.405444	8404.944717	2061.446965	7963.119692	2109.193346	7695.603882	2181.021739	7367.534791	2250.309405	7369.212175	2326.812771	6464.98897	2396.916737	6463.075422	2470.500029	6464.801852	2535.343873	6465.808734	2611.197604	6452.341721	2683.3321	6022.985486	2739.947429	5845.084963	2815.423162	5576.523826	2883.299885	5580.841166	2966.730551	5496.616799	3029.401049
13991.92123	1700	12838.80058	1705.088501	12341.53184	1717.535156	11433.30207	1748.893874	11139.00784	1775.24448	10447.82528	1808.612373	9667.695359	1845.511087	9477.565701	1884.298708	8915.698473	1935.037937	8449.92396	1989.792203	8411.501984	2062.697374	7987.150903	2111.509665	7700.494824	2181.486074	7367.534791	2251.6706	7369.212175	2327.769206	6464.98897	2397.375728	6463.075422	2471.811232	6464.801852	2536.93121	6465.808734	2612.883742	6453.871982	2683.775077	6033.519681	2741.150184	5862.601325	2817.286444	5576.523826	2884.735042	5580.841166	2968.996561	5504.407913	3030.305442
14021.56384	1702.86892	12868.47153	1707.874374	12360.96093	1719.255736	11454.38892	1750.825579	11139.00784	1776.882199	10468.94804	1810.748174	9723.771725	1850.860132	9477.565701	1885.481682	8928.705052	1936.104622	8461.49978	1991.231695	8417.352184	2064.212436	8000.095321	2112.757351	7716.990583	2183.052144	7367.534791	2253.993216	7369.212175	2328.776802	6464.98897	2398.709536	6463.075422	2474.564859	6464.801852	2538.761879	6465.808734	2613.645179	6460.403964	2685.665945	6045.481742	2742.515969	5883.754298	2819.536567	5579.499087	2886.062796	5580.841166	2970.363518	5514.115085	3031.596829
14044.49728	1705.088501	12875.87819	1708.569802	12370.43353	1720.0946	11480.14999	1753.185475	11139.00784	1777.960477	10482.84432	1812.153279	9740.754702	1852.480114	9477.565701	1887.852872	8942.573322	1937.241976	8485.884502	1993.593949	8420.619457	2065.265095	8012.346457	2113.938213	7723.071427	2183.629445	7369.881821	2255.550317	7369.212175	2329.520437	6464.98897	2399.932937	6463.075422	2475.673926	6464.801852	2539.872182	6465.808734	2615.730614	6464.091254	2686.985272	6055.885207	2743.703798	5896.454976	2820.887586	5586.501807	2887.783428	5580.841166	2971.476262	5522.627921	3032.835751
14069.40128	1707.874374	12887.98035	1709.706102	12434.43801	1725.762636	11481.1948	1753.281187	11139.00784	1779.028362	10489.89225	1812.865921	9754.935419	1853.832793	9477.565701	1889.503886	9011.408652	1942.887244	8540.420648	1998.239276	8427.965272	2067.63179	8022.95321	2114.960576	7734.826932	2184.745486	7377.411493	2257.60092	7369.212175	2329.999133	6464.98897	2400.354245	6463.075422	2476.328202	6464.801852	2540.496314	6465.808734	2617.449981	6464.091254	2688.597643	6057.45013	2743.882476	5906.86152	2821.99457	5612.477822	2891.365574	5580.841166	2972.774246	5531.303848	3034.098409
14074.40749	1708.569802	12902.86976	1711.104102	12449.04835	1727.056483	11502.51973	1755.234702	11139.00784	1780.320382	10504.44508	1814.337413	9769.896411	1855.2599	9477.565701	1891.401012	9070.639067	1947.744802	8683.119466	2010.394198	8427.965272	2069.068705	8044.48286	2117.035775	7774.858269	2188.54597	7385.950279	2259.076299	7369.212175	2333.01535	6464.98897	2401.014345	6463.075422	2477.364982	6464.801852	2541.528018	6465.808734	2618.645179	6464.091254	2688.914131	6066.684238	2744.936792	5915.838971	2822.949536	5635.134101	2893.775609	5580.841166	2974.162725	5540.679537	3035.63464
14081.54672	1709.706102	12926.05681	1713.281187	12477.22294	1729.551536	11549.6431	1759.551536	11139.00784	1780.825579	10517.92057	1815.69997	9784.183051	1856.622683	9477.565701	1899.90782	9114.734635	1951.361132	8717.324172	2013.307716	8427.965272	2070.420502	8063.019748	2118.822508	7804.963566	2191.404098	7413.626615	2262.293362	7369.212175	2335.775372	6464.98897	2402.245732	6463.075422	2479.615312	6464.801852	2542.549674	6465.808734	2620.570574	6464.091254	2690.410846	6079.576185	2746.408748	5927.64107	2824.20497	5651.083011	2895.472156	5580.841166	2975.879443	5549.978269	3037.377629
14088.5587	1711.104102	12939.60717	1714.553461	12547.0345	1735.733831	11580.25584	1762.35588	11139.00784	1781.865547	10565.93453	1820.554842	9790.26683	1857.203006	9477.565701	1901.482763	9156.571254	1954.792203	8748.680662	2015.978626	8427.965272	2071.557503	8089.367785	2121.362141	7813.916968	2192.254113	7431.108073	2263.953011	7369.212175	2337.045506	6464.98897	2403.557796	6463.075422	2481.051681	6464.801852	2545.65124	6465.808734	2620.730614	6464.091254	2692.974259	6081.86099	2746.669618	5932.624176	2824.735042	5661.142715	2896.542245	5580.841166	2977.11278	5555.050304	3038.432675
14095.58673	1713.281187	12959.652	1716.435516	12585.5863	1739.926031	11599.82596	1764.148641	11139.00784	1782.865921	10574.84496	1821.455809	9801.66198	1858.289973	9477.565701	1902.906824	9176.188187	1956.401012	8755.860593	2016.590205	8427.965272	2072.416894	8105.082098	2122.876812	7824.812872	2193.288546	7456.21243	2266.336362	7369.212175	2338.06682	6464.98897	2406.897473	6463.075422	2482.928123	6464.801852	2547.617672	6465.808734	2621.877942	6464.091254	2694.603819	6091.365053	2747.754757	5971.485595	2828.86888	5673.219703	2897.82692	5580.841166	2977.203908	5570.613247	3042.068972
14095.58673	1714.553461	12971.36372	1717.535156	12618.44095	1744.553461	11611.5629	1765.223828	11139.00784	1784.490806	10589.56719	1822.944428	9822.209574	1860.249979	9480.314	1903.731754	9190.364868	1957.563658	8765.555916	2017.416041	8427.965272	2073.543575	8109.222605	2123.275907	7838.773699	2194.613955	7470.938199	2267.734392	7369.212175	2339.494158	6464.98897	2408.461594	6463.075422	2484.172904	6464.801852	2547.756109	6465.808734	2623.291072	6464.091254	2694.738754	6105.739974	2749.396033	5995.247329	2831.396506	5686.542167	2899.244082	5580.841166	2978.037241	5573.491483	3042.804715
14095.58673	1716.435516	12989.68876	1719.255736	12636.36166	1747.836602	11628.44705	1766.770536	11139.00784	1786.455809	10609.35378	1824.945125	9834.276355	1861.401012	9517.082708	1908.995765	9203.494144	1958.640406	8782.802827	2018.885113	8427.965272	2074.710855	8177.231807	2129.831175	7861.398326	2196.761885	7483.812309	2268.956631	7369.212175	2340.848605	6464.98897	2409.594934	6463.075422	2485.637974	6464.801852	2548.856873	6465.808734	2624.91694	6464.091254	2695.758894	6111.856553	2750.094402	5998.586926	2831.751752	5697.038676	2900.360635	5580.841166	2978.870575	5579.102124	3045.191415
14095.58673	1717.535156	12998.62308	1720.0946	12640.3971	1748.893874	11645.41588	1768.325	11139.00784	1787.733935	10614.22683	1825.437856	9847.618041	1862.673656	9539.602974	1911.21597	9263.499911	1963.561551	8799.328092	2020.292716	8427.965272	2077.324988	8178.783125	2129.980704	7884.538059	2198.958718	7496.071069	2270.12045	7369.212175	2341.910738	6464.98897	2410.70016	6468.486372	2486.949578	6464.801852	2550.080538	6465.808734	2625.893876	6464.091254	2697.36333	6123.009443	2751.367798	6023.913433	2834.445829	5718.594279	2902.653587	5580.841166	2979.162725	5579.102124	3049.848145
14095.58673	1719.255736	13058.99053	1725.762636	12647.7701	1750.825579	11662.89303	1769.926031	11139.00784	1788.185475	10635.01701	1827.54003	9887.550563	1866.482763	9553.716852	1912.607415	9295.935634	1966.221644	8838.084573	2023.593949	8427.965272	2078.938213	8190.21417	2131.082519	7913.55478	2201.7135	7511.016957	2271.539378	7369.212175	2343.534557	6464.98897	2411.998751	6476.724019	2488.37746	6464.801852	2552.132925	6465.808734	2627.343929	6464.091254	2698.802203	6133.561226	2752.572562	6042.090804	2836.379425	5720.379596	2902.843498	5580.841166	2979.996058	5579.102124	3050.818544
14095.58673	1720.0946	13072.77064	1727.056483	12653.99288	1753.185475	11683.80852	1771.842038	11139.00784	1790.437856	10651.05016	1829.161201	9902.479621	1867.906824	9606.923245	1917.852872	9309.335358	1967.375131	8863.403667	2025.750601	8427.965272	2081.509665	8234.868897	2135.386697	7926.582652	2202.950336	7526.865979	2273.044048	7369.212175	2344.873236	6464.98897	2413.603301	6493.240302	2490.472644	6464.801852	2553.843248	6465.808734	2628.650702	6464.091254	2700.096105	6158.52389	2755.422708	6053.142789	2837.555067	5739.829094	2904.912416	5580.841166	2980.721065	5579.102124	3051.194455
14095.58673	1725.762636	13099.34422	1729.551536	12653.99288	1753.281187	11707.0819	1773.974044	11139.00784	1795.846778	10661.818	1830.249979	9914.643858	1869.067154	9607.056124	1917.865972	9322.596263	1968.576303	8869.051715	2026.231695	8427.965272	2083.17107	8320.917884	2143.680783	7955.792659	2205.723467	7547.572223	2275.009852	7371.031339	2346.614483	6464.98897	2414.688565	6505.487565	2491.711797	6464.801852	2554.676582	6465.808734	2628.843248	6464.091254	2701.298078	6167.45012	2756.441872	6065.51915	2838.871588	5751.193945	2906.121338	5580.841166	2981.554399	5579.102124	3053.494147
14095.58673	1727.056483	13165.18877	1735.733831	12653.99288	1755.234702	11720.95021	1775.24448	11139.00784	1797.724455	10672.55048	1831.33518	9927.043927	1870.249979	9644.772552	1921.58432	9339.493302	1970.106836	8896.784584	2028.593949	8427.965272	2084.415291	8344.94946	2146.337228	7972.977062	2207.354915	7559.691984	2276.160474	7375.77109	2348.179522	6464.98897	2415.760085	6516.277803	2492.727151	6464.801852	2555.674101	6472.717907	2631.164888	6464.091254	2702.299723	6177.45418	2757.584099	6079.84724	2840.395722	5753.828566	2906.401593	5580.841166	2982.636522	5579.102124	3054.17917
14095.58673	1729.551536	13209.83781	1739.926031	12653.99288	1759.551536	11738.82786	1776.882199	11139.00784	1803.974044	10724.91933	1836.630391	9942.700186	1871.743407	9674.70636	1924.535403	9355.94309	1971.713813	8920.43659	2030.6086	8427.965272	2086.029537	8350.341054	2147.035775	7987.642349	2208.747204	7571.223914	2277.255289	7389.701107	2350.716884	6464.98897	2416.015271	6527.771691	2493.808718	6464.801852	2556.454459	6480.561023	2632.655097	6464.091254	2703.412311	6188.339284	2758.82692	6095.564465	2842.067623	5764.762612	2907.564689	5580.841166	2983.469855	5579.102124	3055.585486
14095.58673	1735.733831	13259.12227	1744.553461	12653.99288	1762.35588	11750.59854	1777.960477	11157.16359	1808.612373	10782.04898	1842.406984	9949.656747	1872.406984	9693.629841	1926.401012	9374.947379	1973.728475	8944.958804	2032.697374	8427.965272	2087.099251	8384.689773	2151.486074	7993.314173	2209.285674	7581.931134	2278.271808	7401.669927	2352.228252	6487.603709	2420.760085	6574.967269	2498.24979	6465.409229	2556.759165	6488.100935	2633.760573	6464.091254	2704.631708	6224.000496	2762.898587	6107.116575	2843.296465	5776.079284	2908.768487	5580.841166	2984.362275	5579.102124	3056.835535
14095.58673	1739.926031	13294.08937	1747.836602	12653.99288	1764.148641	11762.25578	1779.028362	11174.20463	1810.748174	10801.14064	1844.337413	9963.544891	1873.731754	9705.422948	1927.563658	9377.760511	1974.031567	8962.926848	2034.227872	8427.965272	2088.275907	8398.935923	2153.629445	8005.095811	2210.404196	7595.042926	2279.516612	7412.581131	2353.375094	6503.596168	2422.595299	6588.075885	2499.483301	6467.639348	2557.592499	6497.808732	2634.945232	6464.091254	2705.894384	6240.882085	2764.826065	6114.950583	2844.129798	5788.753036	2910.116642	5580.841166	2985.368792	5579.102124	3058.051986
14095.58673	1744.553461	13305.34985	1748.893874	12653.99288	1765.223828	11776.35971	1780.320382	11188.40084	1812.153279	10812.74811	1845.511087	9976.189655	1874.93792	9716.681986	1928.673653	9389.122917	1975.276093	9024.163432	2039.443934	8427.965272	2089.672789	8405.462617	2154.95862	8016.291814	2211.467119	7603.393594	2280.309405	7429.842204	2355.066987	6526.619193	2424.940914	6597.221242	2500.343873	6491.687366	2561.807601	6510.818206	2636.285127	6464.091254	2707.511339	6250.933459	2765.973694	6122.784591	2844.963132	5800.133099	2911.327183	5580.841166	2986.207556	5579.102124	3059.401049
14095.58673	1747.836602	13325.92348	1750.825579	12653.99288	1766.770536	11781.87453	1780.825579	11196.20169	1812.865921	10865.64937	1850.860132	9989.265712	1876.185226	9735.147097	1930.494072	9402.873437	1976.932438	9043.907301	2041.125694	8427.965272	2093.604394	8421.986806	2158.850557	8016.491474	2211.486074	7616.478039	2281.551612	7440.088353	2356.071291	6552.796222	2427.607863	6609.61483	2501.510101	6502.165824	2562.97999	6511.755041	2636.374237	6464.091254	2707.756349	6263.833412	2767.446564	6133.401144	2846.092455	5811.551621	2912.541815	5580.841166	2987.365655	5579.102124	3060.305442
14095.58673	1748.893874	13351.05756	1753.185475	12653.99288	1768.325	11793.22702	1781.865547	11212.30918	1814.337413	10881.67075	1852.480114	10005.15398	1877.700786	9745.819144	1931.546197	9408.944684	1977.744802	9059.065985	2042.416894	8427.965272	2094.980704	8430.645356	2162.254113	8045.980281	2214.285674	7625.476624	2282.405917	7461.789397	2358.19838	6570.18713	2429.37967	6625.494247	2503.004344	6515.623573	2564.375858	6567.134042	2641.641776	6464.091254	2709.191384	6277.54873	2769.012529	6144.196942	2847.240845	5822.548806	2913.711627	5581.943937	2988.330738	5579.102124	3061.628549
14095.58673	1750.825579	13352.07695	1753.281187	12653.99288	1769.926031	11804.14729	1782.865921	11227.22423	1815.69997	10895.04854	1853.832793	10024.81262	1879.575995	9771.029065	1934.031567	9416.870687	1978.805341	9135.002897	2048.885113	8427.965272	2096.446965	8430.645356	2164.975896	8069.157582	2216.486074	7642.195989	2283.993216	7475.368533	2359.529377	6575.617633	2429.932937	6636.880733	2504.075804	6526.327823	2565.486127	6589.561999	2643.775077	6464.091254	2709.750297	6296.271136	2771.150184	6152.03095	2848.074178	5823.083331	2913.768487	5585.121267	2989.607816	5579.102124	3063.056949
14095.58673	1753.185475	13372.88286	1755.234702	12653.99288	1771.842038	11821.88484	1784.490806	11280.36745	1820.554842	10909.16243	1855.2599	10036.952	1880.733954	9781.237012	1935.037937	9424.50555	1979.908315	9159.342903	2050.958367	8427.965272	2097.63179	8430.645356	2165.386697	8089.25582	2218.394155	7656.023409	2285.305959	7480.1611	2359.999133	6598.700588	2432.284658	6653.129153	2505.604769	6537.01247	2566.594363	6611.769058	2645.887368	6464.091254	2710.871092	6307.445338	2772.426014	6163.110195	2849.25272	5833.02083	2914.825576	5589.018249	2990.617405	5579.102124	3064.951788
14095.58673	1753.281187	13418.85932	1759.551536	12653.99288	1773.974044	11843.33517	1786.455809	11290.22977	1821.455809	10922.64014	1856.622683	10059.30287	1882.865972	9792.05675	1936.104622	9431.324054	1980.978626	9206.565143	2054.980704	8434.191607	2099.176529	8430.645356	2166.731573	8104.995812	2219.888474	7656.059702	2285.309405	7493.011741	2361.258725	6616.53854	2434.102011	6664.263568	2506.65251	6546.390814	2567.567106	6623.409362	2646.99457	6464.091254	2711.669618	6317.725871	2773.599808	6165.778583	2849.536567	5842.941796	2915.880907	5595.309152	2991.828913	5579.102124	3066.069268
14102.05628	1755.234702	13448.72699	1762.35588	12653.99288	1775.24448	11857.28743	1787.733935	11306.52475	1822.944428	10928.37945	1857.203006	10074.32288	1884.298708	9803.5933	1937.241976	9440.149934	1982.364038	9215.603737	2055.750601	8456.353386	2102.393982	8430.645356	2167.753253	8120.960216	2221.404098	7665.685277	2286.223235	7504.236722	2362.358973	6643.388015	2436.837469	6675.21972	2507.683477	6561.859856	2569.17159	6635.730098	2648.166493	6464.091254	2712.688641	6354.147643	2777.758312	6175.567547	2850.577856	5894.502106	2921.365574	5602.28846	2992.893145	5579.102124	3067.559698
14132.59339	1759.551536	13467.8208	1764.148641	12653.99288	1776.882199	11862.21653	1788.185475	11328.42511	1824.945125	10939.1294	1858.289973	10086.72451	1885.481682	9860.85511	1942.887244	9448.683234	1983.885113	9236.979583	2057.571371	8476.156002	2104.373074	8430.645356	2170.723467	8148.231969	2223.993216	7680.196738	2287.60092	7518.082376	2363.716093	6660.239413	2438.554311	6687.551724	2508.84391	6571.715215	2570.19381	6649.055808	2649.434008	6464.091254	2713.882476	6377.487412	2780.423162	6183.401555	2851.411189	5907.831073	2922.783428	5612.457653	2994.170223	5579.102124	3069.237733
14159.69473	1762.35588	13479.27208	1765.223828	12653.99288	1777.960477	11886.80395	1790.437856	11333.81874	1825.437856	10958.51356	1860.249979	10111.58271	1887.852872	9910.126913	1947.744802	9453.082174	1984.792203	9254.41268	2059.056302	8485.901364	2105.20648	8430.645356	2172.560068	8186.232719	2227.60092	7695.09441	2289.015271	7534.795182	2365.354245	6660.27362	2438.557796	6700.825098	2510.092925	6585.066108	2571.578595	6667.30488	2651.169823	6464.091254	2715.006124	6385.314729	2781.367798	6195.86009	2852.736451	5920.940231	2924.177899	5620.80198	2995.126144	5579.102124	3070.595917
14177.02009	1764.148641	13495.7453	1766.770536	12653.99288	1779.028362	11945.84875	1795.846778	11356.8299	1827.54003	10969.89711	1861.401012	10128.89102	1889.503886	9946.808542	1951.361132	9461.801593	1986.590205	9282.479063	2061.446965	8511.733306	2107.324988	8430.645356	2174.283545	8211.941709	2230.041673	7705.859685	2290.037302	7555.418818	2367.375728	6694.047789	2441.998751	6711.899949	2511.135061	6596.616784	2572.776657	6677.967392	2652.184019	6464.091254	2715.665945	6393.454836	2782.409566	6209.375937	2854.174184	5930.601417	2925.205596	5630.815174	2996.273248	5579.102124	3071.789468
14187.41075	1765.223828	13512.30113	1768.325	12653.99288	1780.320382	11966.34583	1797.724455	11374.57585	1829.161201	10982.48338	1862.673656	10148.77941	1891.401012	9981.611026	1954.792203	9468.957061	1988.405444	9297.158874	2062.697374	8534.515037	2109.193346	8430.645356	2175.360255	8230.061084	2231.761885	7728.833307	2292.218365	7569.24161	2368.730608	6713.322227	2443.962455	6727.655763	2512.617672	6611.742908	2574.345573	6708.842032	2655.120752	6464.091254	2716.722849	6402.708962	2783.593905	6214.64846	2854.735042	5940.283994	2926.235569	5640.057863	2997.332084	5579.102124	3073.233454
14202.35823	1766.770536	13529.35291	1769.926031	12653.99288	1780.825579	12034.56751	1803.974044	11386.49401	1830.249979	11020.15488	1866.482763	10237.95999	1899.90782	9997.929698	1956.401012	9473.164861	1989.792203	9314.945707	2064.212436	8562.758976	2111.509665	8430.645356	2175.386697	8242.909337	2232.981669	7753.081543	2294.520437	7592.540819	2371.014345	6722.847971	2444.93295	6741.328993	2513.904314	6621.701037	2575.378452	6728.444207	2656.985272	6464.091254	2718.022792	6414.274238	2785.249399	6222.482468	2855.568375	5949.697495	2927.236919	5658.118069	2999.401049	5579.102124	3074.439118
14217.38067	1768.325	13549.75935	1771.842038	12653.99288	1781.865547	12085.20037	1808.612373	11398.37302	1831.33518	11033.22466	1867.906824	10254.4708	1901.482763	10009.7228	1957.563658	9477.532664	1991.231695	9326.749878	2065.265095	8577.97258	2112.757351	8430.645356	2176.45147	8255.936693	2234.218456	7764.229349	2295.578784	7613.416861	2373.060568	6736.542848	2446.328202	6748.884812	2514.615312	6634.47277	2576.703165	6748.722805	2658.914131	6464.091254	2720.094402	6415.341519	2785.422708	6232.697818	2856.655021	5961.690773	2928.512689	5669.225817	3000.673545	5579.102124	3075.191415
14232.85312	1769.926031	13572.46629	1773.974044	12653.99288	1782.865921	12108.51517	1810.748174	11456.33635	1836.630391	11043.04776	1869.067154	10269.39986	1902.906824	10020.64461	1958.640406	9477.532664	1993.593949	9352.043561	2067.63179	8592.371369	2113.938213	8430.645356	2177.709561	8316.163532	2239.936255	7789.894239	2298.01535	7647.823941	2376.433074	6750.395109	2447.739487	6759.752722	2515.637974	6643.289654	2577.617672	6761.389171	2660.11893	6464.091254	2720.665945	6422.133708	2786.525649	6243.161506	2857.768084	5968.566451	2929.244082	5682.131678	3002.152032	5581.168802	3076.318479
14251.36953	1771.842038	13585.99707	1775.24448	12653.99288	1784.490806	12123.85356	1812.153279	11519.56907	1842.406984	11053.06131	1870.249979	10278.04795	1903.731754	10070.5614	1963.561551	9477.532664	1998.239276	9366.368001	2069.068705	8604.837512	2114.960576	8430.645356	2179.285674	8339.127421	2242.405917	7810.789867	2299.999133	7649.674717	2376.614483	6778.844764	2450.637974	6770.626073	2516.661149	6656.162546	2578.952878	6772.3856	2661.164888	6464.091254	2721.771003	6437.311604	2788.990292	6253.968136	2858.917626	5979.909195	2930.450653	5692.674926	3003.359859	5584.629948	3077.411744
14271.97336	1773.974044	13603.4396	1776.882199	12653.99288	1786.455809	12131.6329	1812.865921	11540.70026	1844.337413	11065.70436	1871.743407	10333.23288	1908.995765	10097.5436	1966.221644	9477.532664	2010.394198	9378.872708	2070.420502	8630.14136	2117.035775	8430.645356	2181.021739	8349.942964	2243.747204	7885.010869	2307.045506	7669.965099	2378.603301	6796.75663	2452.462858	6782.262287	2517.756109	6667.034463	2580.080538	6789.010739	2662.746237	6464.091254	2721.985272	6443.869919	2790.167838	6267.533592	2860.360635	5992.033763	2931.740389	5707.55474	3005.06448	5604.445151	3080.797168
14284.25093	1775.24448	13614.9238	1777.960477	12653.99288	1787.733935	12147.69598	1814.337413	11553.54774	1845.511087	11071.1019	1872.406984	10356.50825	1911.21597	10109.24379	1967.375131	9477.532664	2013.307716	9388.744065	2071.557503	8651.927808	2118.822508	8430.645356	2181.486074	8382.495205	2247.784161	7897.927784	2308.271808	7715.543832	2383.070828	6839.827329	2456.850955	6793.120183	2518.77783	6686.97492	2582.148807	6809.958581	2664.738754	6468.036847	2723.327172	6448.656481	2791.245428	6277.271613	2861.396506	6013.243603	2933.996561	5708.093009	3005.126144	5615.366934	3082.060886
14300.07794	1776.882199	13626.29732	1779.028362	12653.99288	1788.185475	12162.56991	1815.69997	11612.10036	1850.860132	11080.56053	1873.731754	10371.09537	1912.607415	10121.42768	1968.576303	9477.532664	2015.978626	9395.71667	2072.416894	8682.894717	2121.362141	8430.645356	2183.052144	8399.669229	2250.309405	7908.80793	2309.304744	7742.980247	2385.760085	6854.810507	2458.37746	6806.964151	2520.080538	6701.401643	2583.645179	6822.348193	2665.917228	6472.995937	2724.449441	6453.435151	2792.46975	6291.027466	2862.859769	6025.155478	2935.263673	5717.223825	3006.172164	5622.359524	3082.804715
14310.49848	1777.960477	13640.05799	1780.320382	12660.3184	1790.437856	12215.5666	1820.554842	11629.83328	1852.480114	11088.3734	1874.93792	10426.08577	1917.852872	10136.95238	1970.106836	9477.532664	2016.590205	9404.857915	2073.543575	8701.363786	2122.876812	8430.645356	2183.629445	8406.28153	2251.6706	7967.462088	2314.873236	7793.550654	2390.716884	6875.375462	2460.472644	6821.564908	2521.454459	6721.507597	2585.730614	6839.635357	2667.561548	6485.523596	2726.441872	6457.262656	2793.619813	6301.917649	2864.018199	6037.157511	2936.540375	5731.47453	3007.804715	5635.291614	3084.18035
14320.81859	1779.028362	13645.43858	1780.825579	12700.37227	1795.846778	12225.40172	1821.455809	11644.6402	1853.832793	11096.45276	1876.185226	10426.22311	1917.865972	10153.25247	1971.713813	9477.532664	2017.416041	9413.647288	2074.710855	8706.230134	2123.275907	8430.645356	2184.745486	8415.983375	2253.993216	7994.170527	2317.408874	7828.720968	2394.1642	6878.19679	2460.760085	6840.978011	2523.281219	6733.946197	2587.020774	6848.717258	2668.425401	6495.115967	2727.613652	6460.332942	2794.735042	6324.323482	2866.401593	6047.042765	2937.591907	5744.573274	3009.305298	5648.843117	3085.621876
14333.30475	1780.320382	13656.51476	1781.865547	12720.37049	1797.724455	12241.65177	1822.944428	11660.26185	1855.2599	11105.12125	1877.700786	10465.20417	1921.58432	10173.68785	1973.728475	9477.532664	2018.885113	9431.805446	2077.324988	8786.161508	2129.831175	8430.645356	2188.54597	8421.27529	2255.550317	8006.093865	2318.540849	7845.458316	2395.804758	6892.408077	2462.207948	6866.407336	2525.674101	6739.700974	2587.617672	6865.093854	2669.983109	6506.784186	2728.82692	6465.88505	2796.751752	6337.878559	2867.843498	6061.809725	2939.162725	5756.931655	3010.721065	5666.973762	3087.550502
14338.187	1780.825579	13667.16925	1782.865921	12786.93175	1803.974044	12263.49175	1824.945125	11675.17937	1856.622683	11114.42582	1879.575995	10496.14166	1924.535403	10176.76221	1974.031567	9477.532664	2020.292716	9441.709896	2078.938213	8787.984776	2129.980704	8430.645356	2191.404098	8426.647911	2257.60092	8011.091059	2319.015271	7856.802978	2396.916737	6893.161004	2462.284658	6877.938394	2526.759165	6750.553316	2588.743302	6880.275272	2671.427135	6517.24371	2729.837977	6465.88505	2798.899115	6350.369057	2869.17216	6070.77732	2940.116642	5768.183846	3012.010109	5677.819244	3088.704177
14348.23731	1781.865547	13684.4751	1784.490806	12836.33229	1808.612373	12268.8705	1825.437856	11681.5318	1857.203006	11119.50104	1880.733954	10515.69965	1926.401012	10189.38585	1975.276093	9477.532664	2023.593949	9455.423253	2081.509665	8801.41971	2131.082519	8430.645356	2192.254113	8426.647911	2259.076299	8024.686167	2320.305959	7861.485716	2397.375728	6903.516035	2463.339641	6890.715644	2527.961496	6760.961688	2589.822882	6899.142792	2673.221775	6519.914079	2730.096105	6465.88505	2802.426014	6360.38344	2870.237428	6090.39931	2942.203908	5779.69037	3013.328288	5689.71997	3089.970103
14357.90499	1782.865921	13705.40336	1786.455809	12859.07964	1810.748174	12291.81822	1827.54003	11693.43014	1858.289973	11127.61108	1882.865972	10527.88818	1927.563658	10206.1867	1976.932438	9477.532664	2025.750601	9462.903266	2083.17107	8853.902516	2135.386697	8432.158577	2193.288546	8426.647911	2262.293362	8035.640754	2321.345963	7875.093525	2398.709536	6910.998956	2464.102011	6928.426921	2531.510101	6785.267435	2592.343929	6910.273453	2674.280501	6531.148415	2731.182058	6465.88505	2804.937309	6369.97344	2871.319871	6102.755686	2943.518303	5791.122678	3014.637965	5701.447778	3091.217634
14373.60797	1784.490806	13719.01605	1787.733935	12874.04472	1812.153279	12309.51523	1829.161201	11714.88509	1860.249979	11132.03474	1884.298708	10539.52473	1928.673653	10214.42677	1977.744802	9477.532664	2026.231695	9467.471447	2084.415291	8955.036092	2143.680783	8435.974107	2194.613955	8426.647911	2263.953011	8093.223858	2326.812771	7887.574946	2399.932937	6922.617164	2465.285689	6951.071367	2533.640928	6799.722572	2593.843248	6921.819569	2675.378744	6542.735669	2732.302125	6465.88505	2807.555067	6381.067777	2872.653587	6115.743405	2944.899856	5801.42807	3015.818544	5716.18125	3092.78489
14392.59787	1786.455809	13723.82518	1788.185475	12881.63472	1812.865921	12321.40053	1830.249979	11727.48472	1861.401012	11134.83979	1885.481682	10558.60898	1930.494072	10225.18417	1978.805341	9488.048522	2028.593949	9473.398181	2086.029537	8987.427338	2146.337228	8446.633771	2196.761885	8426.647911	2266.336362	8103.298198	2327.769206	7891.873229	2400.354245	6934.635201	2466.510101	6966.097828	2535.054908	6804.857531	2594.375858	6935.390864	2676.669618	6560.326437	2734.002514	6465.88505	2810.083206	6391.870913	2873.952296	6127.784824	2946.180748	5807.851421	3016.554399	5727.45896	3093.984543
14404.94976	1787.733935	13747.81418	1790.437856	12897.30684	1814.337413	12333.24679	1831.33518	11741.41556	1862.673656	11137.65106	1887.852872	10569.63886	1931.546197	10236.372	1979.908315	9502.307744	2030.6086	9476.753512	2087.099251	8995.945043	2147.035775	8463.262962	2198.958718	8426.647911	2267.734392	8113.911426	2328.776802	7898.607717	2401.014345	6951.774581	2468.256283	6969.168682	2535.343873	6815.503624	2595.480095	6946.815945	2677.756349	6569.860222	2734.924085	6465.88505	2811.367798	6399.768518	2874.963132	6143.241027	2947.824883	5817.567552	3017.667472	5747.06917	3096.070556
14409.31347	1788.185475	13805.42191	1795.846778	12911.81876	1815.69997	12391.0503	1836.630391	11783.11145	1866.482763	11137.65106	1889.503886	10595.69408	1934.031567	10247.22852	1980.978626	9522.23427	2032.697374	9479.122681	2088.275907	9050.209567	2151.486074	8492.299974	2201.7135	8426.647911	2268.956631	8121.744301	2329.520437	7911.170609	2402.245732	6960.443216	2469.139455	6986.037421	2536.93121	6867.123605	2600.834236	6967.778839	2679.750297	6581.300764	2736.029971	6465.88505	2812.426014	6408.232149	2876.121338	6154.451871	2949.017424	5827.037322	3018.752322	5759.558895	3097.399136
14431.08062	1790.437856	13825.42012	1797.724455	12963.52559	1820.554842	12454.10867	1842.406984	11798.69975	1867.906824	11137.65106	1891.401012	10606.2443	1935.037937	10261.2812	1982.364038	9538.753055	2034.227872	9479.122681	2089.672789	9076.344668	2153.629445	8507.381285	2202.950336	8426.647911	2270.12045	8126.786517	2329.999133	7924.556592	2403.557796	6962.801018	2469.37967	7005.492071	2538.761879	6920.535489	2606.374237	6982.424361	2681.143349	6597.346827	2737.581043	6465.88505	2813.898347	6416.895145	2877.422704	6170.467483	2950.721065	5848.354948	3021.194455	5761.068307	3097.559698
14483.35276	1795.846778	13891.98139	1803.974044	12973.12134	1821.455809	12475.18159	1844.337413	11811.40115	1869.067154	11137.65106	1899.90782	10617.42682	1936.104622	10276.70997	1983.885113	9595.050447	2039.443934	9479.122681	2093.604394	9092.551898	2154.95862	8541.19534	2205.723467	8426.647911	2271.539378	8158.556997	2333.01535	7958.628747	2406.897473	6973.797723	2470.500029	7017.291331	2539.872182	6931.493804	2607.510858	6993.365196	2682.184019	6610.443659	2738.847032	6465.88505	2815.423162	6424.978136	2878.768487	6180.443349	2951.782236	5861.470438	3022.696956	5771.388102	3098.657454
14501.49874	1797.724455	13941.38193	1808.612373	12988.97589	1822.944428	12487.99364	1845.511087	11824.34878	1870.249979	11137.65106	1901.482763	10629.35019	1937.241976	10285.91088	1984.792203	9613.201825	2041.125694	9479.122681	2094.980704	9140.008061	2158.850557	8561.088329	2207.354915	8426.647911	2273.044048	8187.628916	2335.775372	7974.586268	2408.461594	6986.667636	2471.811232	7023.924035	2540.496314	6967.038208	2611.197604	7005.435268	2683.3321	6621.82742	2739.947429	6465.88505	2817.286444	6438.925234	2881.090617	6208.080679	2954.722125	5867.00278	3023.330738	5785.393873	3100.147301
14561.89514	1803.974044	13964.12928	1810.748174	13010.28431	1824.945125	12546.38482	1850.860132	11840.6964	1871.743407	11137.65106	1902.906824	10688.532	1942.887244	10304.1486	1986.590205	9627.137847	2042.416894	9479.122681	2096.446965	9181.509181	2162.254113	8578.065141	2208.747204	8426.647911	2275.009852	8201.007519	2337.045506	7986.14886	2409.594934	7013.69544	2474.564859	7034.888024	2541.528018	6983.294486	2612.883742	7010.092405	2683.775077	6634.2701	2741.150184	6465.88505	2819.536567	6449.754027	2883.299885	6232.932003	2957.365655	5874.408837	3024.17917	5802.693018	3101.987477
14606.72022	1808.612373	13978.10719	1812.153279	13015.53216	1825.437856	12562.75667	1852.480114	11847.96016	1872.406984	11137.65106	1903.731754	10739.45589	1947.744802	10322.56117	1988.405444	9696.949875	2048.885113	9479.122681	2097.63179	9214.697123	2164.975896	8584.630952	2209.285674	8426.647911	2276.160474	8211.765251	2338.06682	7997.424635	2410.70016	7024.581326	2475.673926	7045.745229	2542.549674	6990.635601	2613.645179	7029.971585	2685.665945	6648.399332	2742.515969	6465.88505	2820.887586	6455.203172	2884.735042	6243.715057	2958.512689	5887.794182	3025.712586	5812.713379	3103.053381
14627.36073	1810.748174	13984.69586	1812.865921	13037.92136	1827.54003	12574.41658	1853.832793	11862.46158	1873.731754	11137.65106	1908.995765	10777.36745	1951.361132	10336.62753	1989.792203	9719.326676	2050.958367	9479.122681	2099.176529	9219.706199	2165.386697	8598.269599	2210.404196	8426.647911	2277.255289	8226.799711	2339.494158	8010.673157	2411.998751	7031.003263	2476.328202	7078.705783	2545.65124	7010.741555	2615.730614	7043.842011	2686.985272	6660.687598	2743.703798	6465.88505	2821.99457	6459.363052	2886.062796	6254.031973	2959.610139	5899.071192	3027.004473	5844.865667	3106.473543
14640.93975	1812.153279	13998.30038	1814.337413	13055.18765	1829.161201	12585.75285	1855.2599	11875.66472	1874.93792	11137.65106	1911.21597	10813.33687	1954.792203	10351.22876	1991.231695	9762.740086	2054.980704	9479.122681	2102.393982	9236.104889	2166.731573	8611.230303	2211.467119	8426.647911	2278.271808	8241.066404	2340.848605	8027.043146	2413.603301	7041.179626	2477.364982	7099.603203	2547.617672	7027.318191	2617.449981	7060.793294	2688.597643	6662.536038	2743.882476	6465.88505	2822.949536	6463.611539	2887.783428	6267.495015	2961.042254	5919.991155	3029.401049	5853.685519	3107.411744
14647.82676	1812.865921	14009.96948	1815.69997	13066.78368	1830.249979	12595.64956	1856.622683	11889.3182	1876.185226	11137.65106	1912.607415	10830.20271	1956.401012	10375.18988	1993.593949	9771.04965	2055.750601	9479.122681	2104.373074	9248.562699	2167.753253	8611.461433	2211.486074	8426.647911	2279.516612	8252.254091	2341.910738	8038.115261	2414.688565	7063.267389	2479.615312	7101.064796	2547.756109	7038.841261	2618.645179	7064.12061	2688.914131	6673.443094	2744.936792	6465.88505	2824.20497	6463.611539	2891.365574	6276.960655	2962.049151	5927.885692	3030.305442	5865.101711	3108.626128
14662.04735	1814.337413	14048.23967	1820.554842	13078.34162	1831.33518	12599.46852	1857.203006	11905.90807	1877.700786	11137.65106	1917.852872	10842.39124	1957.563658	10422.30896	1998.239276	9790.701373	2057.571371	9479.122681	2105.20648	9284.779877	2170.723467	8645.598233	2214.285674	8426.647911	2280.309405	8269.358139	2343.534557	8049.047145	2415.760085	7077.365849	2481.051681	7112.004467	2548.856873	7057.404243	2620.570574	7079.855964	2690.410846	6688.670681	2746.408748	6465.88505	2824.735042	6463.611539	2893.775609	6286.990675	2963.116082	5939.158343	3031.596829	5875.484939	3109.730632
14675.21518	1815.69997	14054.93598	1821.455809	13134.73828	1836.630391	12606.62157	1858.289973	11926.43481	1879.575995	11137.65117	1917.865972	10853.67925	1958.640406	10545.60033	2010.394198	9806.728358	2059.056302	9479.122681	2107.324988	9307.17439	2172.560068	8672.428714	2216.486074	8426.647911	2281.551612	8283.458738	2344.873236	8051.650616	2416.015271	7095.783779	2482.928123	7122.74339	2550.080538	7058.947215	2620.730614	7106.805797	2692.974259	6691.369425	2746.669618	6465.88505	2828.86888	6463.611539	2895.472156	6295.267887	2963.996561	5949.973022	3032.835751	5889.457625	3111.21696
14722.13295	1820.554842	14064.22134	1822.944428	13196.2619	1842.406984	12619.51987	1860.249979	11939.11025	1880.733954	11146.00529	1921.58432	10905.26976	1963.561551	10575.1531	2013.307716	9832.530976	2061.446965	9479.122681	2109.193346	9326.704344	2174.283545	8695.694813	2218.394155	8426.647911	2282.405917	8301.799677	2346.614483	8100.058294	2420.760085	7108.001737	2484.172904	7142.02688	2552.132925	7070.008751	2621.877942	7123.937785	2694.603819	6702.595343	2747.754757	6465.88505	2831.396506	6463.611539	2896.542245	6305.886881	2965.126144	5960.994891	3034.098409	5904.383809	3112.804715
14730.83995	1821.455809	14075.21168	1824.945125	13216.82194	1844.337413	12626.43208	1861.401012	11962.4481	1882.865972	11164.4448	1924.535403	10933.15667	1966.221644	10602.24502	2015.978626	9846.02675	2062.697374	9479.122681	2111.509665	9337.977473	2175.360255	8713.915725	2219.888474	8426.647911	2283.993216	8317.059905	2348.179522	8118.781573	2422.595299	7122.381916	2485.637974	7158.74	2553.843248	7083.632922	2623.291072	7125.356385	2694.738754	6719.574575	2749.396033	6465.88505	2831.751752	6463.611539	2897.82692	6320.969607	2966.730551	5974.404807	3035.63464	5917.51654	3114.201693
14745.22605	1822.944428	14077.79698	1825.437856	13229.32217	1845.511087	12632.53236	1862.673656	11978.13137	1884.298708	11181.49348	1926.401012	10945.24917	1967.375131	10608.44846	2016.590205	9862.378941	2064.212436	9479.122681	2112.757351	9338.254318	2175.386697	8732.39642	2221.404098	8426.647911	2285.305959	8339.815432	2350.716884	8142.712076	2424.940914	7135.255765	2486.949578	7166.587288	2554.676582	7099.308131	2624.91694	7136.081388	2695.758894	6726.799297	2750.094402	6477.656819	2834.445829	6463.611539	2899.244082	6342.271935	2968.996561	5989.619542	3037.377629	5934.722651	3116.031973
14764.5609	1824.945125	14086.09939	1827.54003	13286.29219	1850.860132	12648.36707	1866.482763	11991.08064	1885.481682	11194.23069	1927.563658	10957.84158	1968.576303	10616.82519	2017.416041	9873.740374	2065.265095	9479.122681	2113.938213	9349.40247	2176.45147	8763.966716	2223.993216	8426.647911	2285.309405	8352.227538	2352.228252	8169.920902	2427.607863	7149.270923	2488.37746	7175.98191	2555.674101	7108.726899	2625.893876	7152.949241	2697.36333	6739.972761	2751.367798	6491.474499	2836.379425	6463.611539	2900.360635	6355.122443	2970.363518	5998.829142	3038.432675	5944.86018	3117.110341
14769.32269	1825.437856	14090.79811	1829.161201	13303.54581	1852.480114	12653.27301	1867.906824	12017.03655	1887.852872	11207.1654	1928.673653	10973.88683	1970.106836	10631.72647	2018.885113	9899.284309	2067.63179	9479.122681	2114.960576	9361.783266	2177.709561	8807.957101	2227.60092	8426.647911	2286.223235	8360.779332	2353.375094	8187.997291	2429.37967	7169.835878	2490.472644	7183.307478	2556.454459	7122.707052	2627.343929	7167.041306	2698.802203	6752.436216	2752.572562	6502.068967	2837.555067	6463.611539	2902.653587	6365.583129	2971.476262	6030.570757	3042.068972	5954.56157	3118.142315
14789.63822	1827.54003	14093.36105	1830.249979	13317.95252	1853.832793	12653.27301	1869.067154	12035.10917	1889.503886	11228.37864	1930.494072	10990.73347	1971.713813	10646.00425	2020.292716	9914.793049	2069.068705	9479.122681	2117.035775	9376.302238	2179.285674	8837.718313	2230.041673	8426.647911	2287.60092	8373.395459	2355.066987	8193.641844	2429.932937	7181.998592	2491.711797	7186.264138	2556.759165	7135.305827	2628.650702	7179.787183	2700.096105	6781.921376	2755.422708	6514.861641	2838.871588	6463.611539	2902.843498	6376.942848	2972.774246	6036.99313	3042.804715	5964.319946	3119.18035
14805.30532	1829.161201	14093.36105	1831.33518	13333.15194	1855.2599	12653.27301	1870.249979	12055.87581	1891.401012	11240.63899	1931.546197	11011.85404	1973.728475	10679.48974	2023.593949	9929.383111	2070.420502	9479.122681	2118.822508	9392.294675	2181.021739	8858.693643	2231.761885	8431.553771	2289.015271	8380.38006	2356.071291	8217.634639	2432.284658	7191.964645	2492.727151	7194.63993	2557.592499	7137.162189	2628.843248	7191.838269	2701.298078	6792.464775	2756.441872	6529.671697	2840.395722	6463.611539	2904.912416	6388.193453	2974.162725	6057.826882	3045.191415	5976.134352	3120.437094
14815.82733	1830.249979	14093.36105	1836.630391	13347.66625	1856.622683	12653.27301	1871.743407	12148.99447	1899.90782	11269.60086	1934.031567	11014.98555	1974.031567	10701.36537	2025.750601	9941.654852	2071.557503	9479.122681	2121.362141	9396.464272	2181.486074	8873.567024	2232.981669	8436.592851	2290.037302	8394.105119	2358.19838	8236.175693	2434.102011	7202.5806	2493.808718	7230.229724	2561.807601	7159.545422	2631.164888	7201.88084	2702.299723	6804.281275	2757.584099	6545.917613	2842.067623	6463.611539	2906.121338	6402.103718	2975.879443	6098.475958	3049.848145	5985.675081	3121.451978
14826.31478	1831.33518	14093.36105	1842.406984	13353.84699	1857.203006	12653.27301	1872.406984	12166.23438	1901.482763	11281.32804	1935.037937	11026.88084	1975.276093	10706.24526	2026.231695	9950.930328	2072.416894	9479.122681	2122.876812	9408.937261	2183.052144	8888.647736	2234.218456	8451.538182	2292.218365	8401.807614	2359.529377	8264.08347	2436.837469	7246.17126	2498.24979	7238.482499	2562.97999	7173.912723	2632.655097	7213.085463	2703.412311	6817.138438	2758.82692	6557.85831	2843.296465	6463.611539	2906.401593	6411.336678	2977.11278	6106.94667	3050.818544	5998.205535	3122.78489
14877.48801	1836.630391	14093.36105	1844.337413	13365.42373	1858.289973	12653.27301	1873.731754	12181.82268	1902.906824	11293.75807	1936.104622	11041.68163	1976.932438	10730.20638	2028.593949	9963.090688	2073.543575	9479.122681	2123.275907	9413.083142	2183.629445	8958.367462	2239.936255	8473.505007	2294.520437	8404.21348	2359.999133	8281.599084	2438.554311	7257.517832	2499.483301	7250.459378	2564.375858	7184.570767	2633.760573	7224.687395	2704.631708	6859.260408	2762.898587	6565.955837	2844.129798	6463.611539	2907.564689	6411.962678	2977.203908	6110.228033	3051.194455	6012.426114	3124.297587
14933.31334	1842.406984	14093.36105	1845.511087	13386.29878	1860.249979	12653.27301	1874.93792	12190.85267	1903.731754	11307.01158	1937.241976	11048.94076	1977.744802	10750.64165	2030.6086	9975.68924	2074.710855	9514.247837	2129.831175	9421.09797	2184.745486	8988.481187	2242.405917	8485.737857	2295.578784	8409.871209	2361.258725	8281.634639	2438.557796	7264.903117	2500.343873	7260.299273	2565.486127	7195.992223	2634.945232	7236.701105	2705.894384	6879.200442	2764.826065	6574.053363	2844.963132	6463.611539	2908.768487	6417.687251	2978.037241	6130.302285	3053.494147	6030.708024	3126.242304
14951.96912	1844.337413	14093.36105	1850.860132	13398.55786	1861.401012	12653.27301	1876.185226	12248.47448	1908.995765	11372.79558	1942.887244	11057.85518	1978.805341	10771.82877	2032.697374	10003.9038	2077.324988	9515.650591	2129.980704	9448.391079	2188.54597	9004.836105	2243.747204	8515.448019	2298.01535	8414.12028	2362.358973	8316.740055	2441.998751	7274.911495	2501.510101	7269.505928	2566.594363	7208.910327	2636.285127	7252.085592	2707.511339	6891.072827	2765.973694	6585.027033	2846.092455	6463.611539	2910.116642	6423.064602	2978.870575	6136.281923	3054.17917	6043.051389	3127.555315
14963.31159	1845.511087	14093.36105	1852.480114	13412.11217	1862.673656	12653.27301	1877.700786	12272.77766	1911.21597	11429.40043	1947.744802	11066.54141	1979.908315	10787.35311	2034.227872	10021.31546	2078.938213	9526.814175	2131.082519	9464.832229	2191.404098	9054.060564	2247.784161	8539.637192	2299.999133	8419.361372	2363.716093	8334.846149	2443.962455	7287.734837	2503.004344	7277.58698	2567.567106	7209.769447	2636.374237	7254.416735	2707.756349	6906.309871	2767.446564	6596.185977	2847.240845	6463.611539	2911.327183	6424.828065	2979.162725	6148.557797	3055.585486	6053.499983	3128.666772
15015.00507	1850.860132	14093.36105	1853.832793	13452.68107	1866.482763	12653.27301	1879.575995	12288.00893	1912.607415	11471.54133	1951.361132	11074.39762	1980.978626	10840.26134	2039.443934	10049.06936	2081.509665	9573.269523	2135.386697	9468.145885	2192.254113	9084.852015	2250.309405	8625.556825	2307.045506	8424.346017	2365.354245	8342.841596	2444.93295	7296.355921	2504.075804	7290.916211	2569.17159	7260.55448	2641.641776	7268.070348	2709.191384	6922.51	2769.012529	6604.283503	2848.074178	6463.611539	2912.541815	6429.858193	2979.996058	6159.469607	3056.835535	6067.639014	3130.170794
15030.66068	1852.480114	14093.36105	1855.2599	13467.84804	1867.906824	12653.27301	1880.733954	12345.42764	1917.852872	11511.52341	1954.792203	11083.8253	1982.364038	10857.31999	2041.125694	10067.00104	2083.17107	9662.788282	2143.680783	9471.738819	2193.288546	9101.449685	2251.6706	8640.509689	2308.271808	8426.798133	2367.375728	8354.33641	2446.328202	7307.839023	2505.604769	7298.885826	2570.19381	7278.846435	2643.775077	7273.231925	2709.750297	6944.624352	2771.150184	6615.735429	2849.25272	6463.611539	2913.711627	6433.971631	2980.721065	6170.088126	3058.051986	6076.097502	3131.070556
15043.73304	1853.832793	14093.36105	1856.622683	13480.20613	1869.067154	12653.27301	1882.865972	12345.57104	1917.865972	11530.27076	1956.401012	11094.17616	1983.885113	10870.41705	2042.416894	10080.43002	2084.415291	9691.459512	2146.337228	9475.46406	2194.613955	9129.7704	2253.993216	8653.104751	2309.304744	8426.798133	2368.730608	8364.967462	2447.739487	7315.159069	2506.65251	7308.974354	2571.578595	7294.705154	2645.887368	7282.641196	2710.871092	6957.82299	2772.426014	6618.493576	2849.536567	6463.611539	2913.768487	6438.397587	2981.554399	6181.86424	3059.401049	6084.717302	3131.987477
15057.52469	1855.2599	14093.36105	1857.203006	13492.80382	1870.249979	12653.27301	1884.298708	12386.27345	1921.58432	11543.81902	1957.563658	11099.93748	1984.792203	10936.02633	2048.885113	10097.85272	2086.029537	9698.998991	2147.035775	9477.770862	2196.761885	9148.75684	2255.550317	8721.003911	2314.873236	8426.798133	2371.014345	8384.756127	2450.637974	7321.821828	2507.683477	7316.984882	2572.776657	7303.017839	2646.99457	7288.897464	2711.669618	6969.966051	2773.599808	6628.611819	2850.577856	6463.611539	2914.825576	6443.559407	2982.636522	6189.758777	3060.305442	6088.587227	3132.399136
15070.6947	1856.622683	14093.36105	1858.289973	13508.70958	1871.743407	12653.27301	1885.481682	12418.5771	1924.535403	11556.3663	1958.640406	11110.54186	1986.590205	10957.05602	2050.958367	10109.39823	2087.099251	9747.031434	2151.486074	9477.770862	2198.958718	9173.760784	2257.60092	8751.922104	2317.408874	8426.798133	2373.060568	8395.549944	2452.462858	7328.64798	2508.84391	7326.535195	2574.345573	7311.129739	2648.166493	7296.881275	2712.688641	7012.986371	2777.758312	6636.709345	2851.411189	6463.611539	2915.880907	6447.083593	2983.469855	6201.308319	3061.628549	6129.203119	3136.719603
15076.30298	1857.203006	14093.36105	1860.249979	13515.777	1872.406984	12653.27301	1887.852872	12438.99874	1926.401012	11613.71213	1963.561551	11119.60037	1988.405444	10997.8559	2054.980704	10122.09797	2088.275907	9770.165016	2153.629445	9477.770862	2201.7135	9191.750757	2259.076299	8765.724785	2318.540849	8426.798133	2376.433074	8417.500771	2456.850955	7335.270511	2510.092925	7332.289126	2575.378452	7319.160593	2649.434008	7305.522078	2713.882476	7040.554617	2780.423162	6649.586957	2852.736451	6463.611539	2921.365574	6450.857658	2984.362275	6213.776962	3063.056949	6131.72135	3136.987477
15086.21675	1858.289973	14093.36105	1861.401012	13529.88647	1873.731754	12653.27301	1889.503886	12451.7255	1927.563658	11644.71004	1966.221644	11125.26201	1989.792203	11005.66522	2055.750601	10137.17463	2089.672789	9784.510905	2154.95862	9477.770862	2202.950336	9230.977863	2262.293362	8771.509631	2319.015271	8426.798133	2376.614483	8423.971785	2458.37746	7340.796125	2511.135061	7338.984658	2576.703165	7330.158553	2651.169823	7312.984159	2715.006124	7050.327014	2781.367798	6663.557447	2854.174184	6463.611539	2922.783428	6454.607703	2985.368792	6230.317212	3064.951788	6147.441568	3138.659697
15101.10708	1860.249979	14093.36105	1862.673656	13542.73275	1874.93792	12653.27301	1891.401012	12463.87591	1928.673653	11658.15156	1967.375131	11130.10286	1991.231695	11024.13389	2057.571371	10179.60877	2093.604394	9826.516902	2158.850557	9477.770862	2205.723467	9251.214729	2263.953011	8787.247585	2320.305959	8426.798133	2378.603301	8429.059434	2460.472644	7347.55816	2512.617672	7343.606875	2577.617672	7336.07011	2652.184019	7317.365988	2715.665945	7061.104247	2782.409566	6669.007326	2854.735042	6468.221418	2924.177899	6457.310627	2986.207556	6240.071806	3066.069268	6168.675602	3140.918442
15108.06113	1861.401012	14093.36105	1866.482763	13556.01719	1876.185226	12653.27301	1899.90782	12483.80289	1930.494072	11672.14875	1968.576303	11136.34664	1993.593949	11038.09353	2059.056302	10194.46339	2094.980704	9863.251772	2162.254113	9477.770862	2207.354915	9280.276007	2266.336362	8799.928821	2321.345963	8426.798133	2383.070828	8429.059434	2460.760085	7352.472603	2513.904314	7349.464051	2578.952878	7351.698553	2655.120752	7323.826302	2716.722849	7073.356406	2783.593905	6677.104852	2855.568375	6473.112359	2925.205596	6461.04261	2987.365655	6253.081921	3067.559698	6183.109403	3142.45382
15114.20766	1862.673656	14093.36105	1867.906824	13572.15866	1877.700786	12653.27301	1901.482763	12495.31984	1931.546197	11689.98397	1970.106836	11136.34664	1998.239276	11058.79283	2061.446965	10210.28887	2096.446965	9892.628201	2164.975896	9477.770862	2208.747204	9297.322834	2267.734392	8866.588109	2326.812771	8426.798133	2385.760085	8429.059434	2462.207948	7355.188321	2514.615312	7353.657954	2580.080538	7359.882767	2656.985272	7331.085227	2718.022792	7090.482721	2785.249399	6687.663823	2856.655021	6479.285736	2926.235569	6463.686903	2988.330738	6267.729666	3069.237733	6192.540047	3143.456994
15122.92616	1866.482763	14093.36105	1869.067154	13592.13059	1879.575995	12653.27301	1902.906824	12522.52561	1934.031567	11708.70998	1971.713813	11136.34664	2010.394198	11068.83761	2062.697374	10223.07679	2097.63179	9897.062004	2165.386697	9477.770862	2209.285674	9311.479213	2268.956631	8878.250354	2327.769206	8426.798133	2390.716884	8429.059434	2462.284658	7358.571554	2515.637974	7361.350097	2582.148807	7364.690953	2658.914131	7342.653165	2720.094402	7092.275628	2785.422708	6698.479487	2857.768084	6486.507996	2927.236919	6463.686903	2989.607816	6279.585393	3070.595917	6199.540825	3144.201693
15122.92616	1867.906824	14093.36105	1870.249979	13604.46343	1880.733954	12655.93586	1903.731754	12533.03532	1935.037937	11732.18672	1973.728475	11136.34664	2013.307716	11080.06118	2064.212436	10239.74928	2099.176529	9911.577365	2166.731573	9477.770862	2210.404196	9324.247721	2270.12045	8890.536427	2328.776802	8426.798133	2394.1642	8429.059434	2463.339641	7361.4333	2516.661149	7365.795721	2583.645179	7364.690953	2660.11893	7345.68135	2720.665945	7103.68571	2786.525649	6709.649627	2858.917626	6497.452572	2928.512689	6463.686903	2990.617405	6290.004018	3071.789468	6209.260795	3145.235644
15122.92616	1869.067154	14097.40171	1871.743407	13627.17049	1882.865972	12692.15924	1908.995765	12543.63817	1936.104622	11735.71864	1974.031567	11136.34664	2015.978626	11087.30521	2065.265095	10274.47552	2102.393982	9922.604441	2167.753253	9477.770862	2211.467119	9339.815094	2271.539378	8899.603911	2329.520437	8426.798133	2395.804758	8429.059434	2464.102011	7363.896353	2517.756109	7365.795721	2585.730614	7364.690953	2661.164888	7350.609865	2721.771003	7129.182796	2788.990292	6723.671394	2860.360635	6504.60785	2929.244082	6463.686903	2991.828913	6302.608726	3073.233454	6246.344231	3149.18035
15122.92616	1870.249979	14100.05591	1872.406984	13642.42986	1884.298708	12714.44951	1911.21597	12554.29668	1937.241976	11750.22104	1975.276093	11136.34664	2016.590205	11102.34634	2067.63179	10295.83602	2104.373074	9954.66221	2170.723467	9477.770862	2211.486074	9355.191139	2273.044048	8905.440876	2329.999133	8426.798133	2396.916737	8429.059434	2465.285689	7363.896353	2518.77783	7365.795721	2587.020774	7364.690953	2662.746237	7351.447107	2721.985272	7141.364672	2790.167838	6733.736981	2861.396506	6516.941332	2930.450653	6463.686903	2992.893145	6313.133086	3074.439118	6263.786824	3151.035786
15122.92616	1871.743407	14106.93523	1873.731754	13655.02913	1885.481682	12728.41924	1912.607415	12603.98997	1942.887244	11769.52232	1976.932438	11136.34664	2017.416041	11110.44604	2069.068705	10304.83104	2105.20648	9974.484795	2172.560068	9477.770862	2214.285674	9373.800512	2275.009852	8942.218983	2333.01535	8426.798133	2397.375728	8429.059434	2466.510101	7363.896353	2520.080538	7365.795721	2587.617672	7364.690953	2664.738754	7356.690492	2723.327172	7152.5125	2791.245428	6747.95555	2862.859769	6530.124927	2931.740389	6463.686903	2994.170223	6319.699967	3075.191415	6273.654342	3152.085431
15122.92616	1872.406984	14115.0303	1874.93792	13680.28349	1887.852872	12781.08223	1917.852872	12634.9514	1947.744802	11778.98876	1977.744802	11136.34664	2018.885113	11117.09474	2070.420502	10327.69628	2107.324988	9993.086425	2174.283545	9477.770862	2216.486074	9384.030968	2276.160474	8975.873185	2335.775372	8428.135369	2398.709536	8429.059434	2468.256283	7363.896353	2521.454459	7365.795721	2588.743302	7364.690953	2665.917228	7360.445941	2724.449441	7165.178283	2792.46975	6759.212054	2864.018199	6553.187351	2933.996561	6463.686903	2995.126144	6329.538225	3076.318479	6296.8842	3154.55648
15122.92616	1873.731754	14125.23761	1876.185226	13697.86762	1889.503886	12781.21375	1917.865972	12649.21814	1951.361132	11791.34716	1978.805341	11136.34664	2020.292716	11122.0406	2071.557503	10347.86161	2109.193346	10004.70744	2175.360255	9477.770862	2218.394155	9393.135368	2277.255289	8991.360508	2337.045506	8431.239011	2399.932937	8429.059434	2469.139455	7363.896353	2523.281219	7365.795721	2589.822882	7364.690953	2667.561548	7365.995187	2726.441872	7177.075844	2793.619813	6782.371568	2866.401593	6566.139676	2935.263673	6463.686903	2996.273248	6339.081448	3077.411744	6318.893136	3156.897655
15122.92616	1874.93792	14138.77439	1877.700786	13718.07296	1891.401012	12818.54498	1921.58432	12656.86789	1954.792203	11804.20006	1979.908315	11136.34664	2023.593949	11125.29031	2072.416894	10372.86184	2111.509665	10004.99283	2175.386697	9477.770862	2219.888474	9401.588664	2278.271808	9003.813862	2338.06682	8432.723584	2400.354245	8429.059434	2469.37967	7363.896353	2525.674101	7365.795721	2592.343929	7364.690953	2668.425401	7365.995187	2727.613652	7188.613048	2794.735042	6796.382608	2867.843498	6579.190033	2936.540375	6463.686903	2997.332084	6368.633163	3080.797168	6332.343746	3158.328447
15122.92616	1876.185226	14155.52352	1879.575995	13808.67475	1899.90782	12848.17307	1924.535403	12656.86789	1956.401012	11816.67233	1980.978626	11144.83767	2025.750601	11129.55076	2073.543575	10386.32822	2112.757351	10016.48501	2176.45147	9477.770862	2221.404098	9411.165589	2279.516612	9021.218036	2339.494158	8435.477893	2401.014345	8429.059434	2470.500029	7363.896353	2526.759165	7365.795721	2593.843248	7364.690953	2669.983109	7365.995187	2728.82692	7209.476195	2796.751752	6809.293258	2869.17216	6589.93872	2937.591907	6463.686903	2999.401049	6379.664288	3082.060886	6335.524267	3158.666772
15122.92616	1877.700786	14165.86625	1880.733954	13825.44869	1901.482763	12866.90329	1926.401012	12656.86789	1957.563658	11832.81646	1982.364038	11147.49321	2026.231695	11133.28345	2074.710855	10399.07336	2113.938213	10030.0637	2177.709561	9477.770862	2223.993216	9416.771527	2280.309405	9037.733429	2340.848605	8442.013428	2402.245732	8429.059434	2471.811232	7363.896353	2527.961496	7365.795721	2594.375858	7364.690953	2671.427135	7365.995187	2729.837977	7231.690973	2798.899115	6819.644502	2870.237428	6605.995508	2939.162725	6463.686903	3000.673545	6385.880603	3082.804715	6345.07697	3159.682929
15122.92616	1879.575995	14184.90916	1882.865972	13840.61566	1902.906824	12878.57595	1927.563658	12656.86789	1958.640406	11850.54147	1983.885113	11164.56237	2028.593949	11136.7003	2077.324988	10410.10781	2114.960576	10047.07482	2179.285674	9477.770862	2227.60092	9425.555326	2281.551612	9050.684507	2341.910738	8450.979458	2403.557796	8429.059434	2474.564859	7363.896353	2531.510101	7365.795721	2595.480095	7364.690953	2673.221775	7365.995187	2730.096105	7268.177242	2802.426014	6830.162637	2871.319871	6615.746382	2940.116642	6463.686903	3002.152032	6396.865432	3084.18035	6359.886158	3161.258239
15122.92616	1880.733954	14197.70618	1884.298708	13849.40157	1903.731754	12889.72	1928.673653	12656.86789	1963.561551	11861.11174	1984.792203	11184.41058	2030.6086	11136.7003	2078.938213	10432.5056	2117.035775	10065.81231	2181.021739	9477.770862	2230.041673	9431.231303	2282.405917	9070.484475	2343.534557	8483.122429	2406.897473	8429.059434	2475.673926	7363.896353	2533.640928	7365.795721	2600.834236	7364.690953	2674.280501	7365.995187	2731.182058	7291.00364	2804.937309	6843.122394	2872.653587	6637.082265	2942.203908	6463.686903	3003.359859	6407.337408	3085.621876	6369.204913	3162.308138
15122.92616	1882.865972	14208.27235	1885.481682	13905.46595	1908.995765	12907.99653	1930.494072	12656.86789	1966.221644	11882.06374	1986.590205	11207.51394	2032.697374	11136.7003	2081.509665	10451.78996	2118.822508	10070.82391	2181.486074	9477.770862	2231.761885	9441.099245	2283.993216	9086.807595	2344.873236	8501.310622	2408.461594	8429.059434	2476.328202	7363.896353	2535.054908	7365.795721	2606.374237	7364.690953	2675.378744	7365.995187	2732.302125	7311.510761	2807.555067	6855.741989	2873.952296	6650.517915	2943.518303	6463.686903	3005.06448	6419.957852	3087.550502	6382.706587	3163.924928
15122.92616	1884.298708	14229.4515	1887.852872	13929.11225	1911.21597	12918.55958	1931.546197	12656.86789	1967.375131	11903.21663	1988.405444	11224.44235	2034.227872	11136.7003	2083.17107	10479.20043	2121.362141	10087.72663	2183.052144	9478.663586	2232.981669	9448.398684	2285.305959	9108.039412	2346.614483	8514.489527	2409.594934	8429.059434	2477.364982	7363.896353	2535.343873	7365.795721	2607.510858	7364.690953	2676.669618	7365.995187	2734.002514	7328.120073	2810.083206	6865.564309	2874.963132	6664.640054	2944.899856	6463.686903	3005.126144	6426.841731	3088.704177	6393.708408	3165.242368
15122.92616	1885.481682	14244.19815	1889.503886	13943.93183	1912.607415	12943.51203	1934.031567	12656.86789	1968.576303	11919.37646	1989.792203	11282.13578	2039.443934	11136.7003	2084.415291	10495.5484	2122.876812	10093.9575	2183.629445	9481.391707	2234.218456	9448.415581	2285.309405	9127.122645	2348.179522	8527.341521	2410.70016	8429.059434	2479.615312	7363.896353	2536.93121	7365.795721	2611.197604	7364.690953	2677.756349	7365.995187	2734.924085	7334.935742	2811.367798	6876.818639	2876.121338	6677.733237	2946.180748	6463.686903	3006.172164	6433.665164	3089.970103	6400.320278	3166.075701
15122.92616	1887.852872	14261.14303	1891.401012	13999.79859	1917.852872	12953.61572	1935.037937	12656.86789	1970.106836	11936.15078	1991.231695	11300.73727	2041.125694	11136.7003	2086.029537	10499.85586	2123.275907	10106.00302	2184.745486	9517.863055	2239.936255	9452.897071	2286.223235	9158.061858	2350.716884	8542.442029	2411.998751	8429.059434	2481.051681	7363.896353	2538.761879	7365.795721	2612.883742	7364.690953	2679.750297	7365.995187	2736.029971	7340.550326	2812.426014	6889.464055	2877.422704	6694.53947	2947.824883	6463.686903	3007.804715	6440.389452	3091.217634	6408.213035	3167.125608
15122.92616	1889.503886	14337.12474	1899.90782	13999.93802	1917.865972	12964.32496	1936.104622	12656.86789	1971.713813	11963.67799	1993.593949	11315.01888	2042.416894	11136.7003	2087.099251	10570.60741	2129.831175	10147.02195	2188.54597	9542.088579	2242.405917	9459.653338	2287.60092	9176.490654	2352.228252	8561.100348	2413.603301	8429.059434	2482.928123	7363.896353	2539.872182	7365.795721	2613.645179	7364.690953	2681.143349	7365.995187	2737.581043	7347.278214	2813.898347	6902.541066	2878.768487	6706.729532	2949.017424	6463.686903	3009.305298	6447.60893	3092.78489	6417.946808	3168.556608
15122.92616	1891.401012	14351.19192	1901.482763	14032.57854	1921.58432	12975.74368	1937.241976	12656.86789	1973.728475	12017.80972	1998.239276	11386.56208	2048.885113	11136.7003	2088.275907	10572.22129	2129.980704	10177.86996	2191.404098	9555.245586	2243.747204	9465.589223	2289.015271	9190.474631	2353.375094	8573.720213	2414.688565	8429.059434	2484.172904	7363.896353	2540.496314	7373.040542	2615.730614	7364.690953	2682.184019	7365.995187	2738.847032	7353.123399	2815.423162	6925.10528	2881.090617	6724.144036	2950.721065	6463.686903	3010.721065	6452.194986	3093.984543	6418.617325	3168.666772
15122.92616	1899.90782	14363.91145	1902.906824	14052.99724	1924.535403	13032.42068	1942.887244	12656.86789	1974.031567	12159.45036	2010.394198	11409.49377	2050.958367	11136.7003	2089.672789	10584.11327	2131.082519	10187.04425	2192.254113	9594.845081	2247.784161	9469.155826	2290.037302	9211.104643	2355.066987	8586.180244	2415.760085	8429.059434	2485.637974	7363.896353	2541.528018	7382.938744	2617.449981	7364.690953	2683.3321	7365.995187	2739.947429	7360.266058	2817.286444	6946.572803	2883.299885	6734.991249	2951.782236	6463.686903	3012.010109	6460.169434	3096.070556	6425.434225	3169.786761
15122.92616	1901.482763	14371.27962	1903.731754	14064.16524	1926.401012	13081.18926	1947.744802	12656.86789	1975.276093	12193.40142	2013.307716	11453.98374	2054.980704	11136.7003	2093.604394	10630.56862	2135.386697	10198.20897	2193.288546	9619.615814	2250.309405	9476.767129	2292.218365	9223.35059	2356.071291	8589.147649	2416.015271	8429.059434	2486.949578	7363.896353	2542.549674	7391.909463	2618.645179	7364.690953	2683.775077	7365.995187	2741.150184	7366.360095	2819.536567	6960.518272	2884.735042	6765.042577	2954.722125	6463.686903	3013.328288	6464.365791	3097.399136	6432.322291	3170.918442
15124.6902	1902.906824	14418.29708	1908.995765	14070.04062	1927.563658	13117.49626	1951.361132	12656.86789	1976.932438	12224.52538	2015.978626	11462.49936	2055.750601	11136.7003	2094.980704	10720.08738	2143.680783	10212.51421	2194.613955	9632.968107	2251.6706	9482.150953	2294.520437	9249.287148	2358.19838	8644.322146	2420.760085	8429.059434	2488.37746	7363.896353	2545.65124	7409.965783	2620.570574	7364.690953	2685.665945	7365.995187	2742.515969	7366.360095	2820.887586	6973.420098	2886.062796	6792.064553	2957.365655	6463.686903	3014.637965	6464.365791	3097.559698	6433.236575	3171.070556
15126.82522	1903.731754	14438.12766	1911.21597	14075.64991	1928.673653	13151.9433	1954.792203	12656.86789	1977.744802	12231.65207	2016.590205	11482.6384	2057.571371	11136.7003	2096.446965	10748.75861	2146.337228	10235.697	2196.761885	9655.751211	2253.993216	9482.150953	2295.578784	9265.5166	2359.529377	8665.662716	2422.595299	8429.059434	2490.472644	7363.896353	2547.617672	7411.651526	2620.730614	7364.690953	2686.985272	7365.995187	2743.703798	7366.360095	2821.99457	6990.139531	2887.783428	6803.789459	2958.512689	6463.686903	3015.818544	6464.365791	3098.657454	6440.092008	3172.367456
15159.68055	1908.995765	14450.55586	1912.607415	14083.19234	1930.494072	13168.09531	1956.401012	12656.86789	1978.805341	12241.2755	2017.416041	11499.06281	2059.056302	11136.7003	2097.63179	10756.29809	2147.035775	10259.40761	2198.958718	9671.025192	2255.550317	9482.150953	2298.01535	9271.244559	2359.999133	8692.938419	2424.940914	8431.691591	2491.711797	7363.896353	2547.756109	7423.736581	2621.877942	7364.690953	2688.597643	7365.995187	2743.882476	7366.360095	2822.949536	7024.947365	2891.365574	6815.007511	2959.610139	6463.686903	3016.554399	6464.365791	3100.147301	6446.776036	3173.808737
15180.55026	1911.21597	14497.4076	1917.852872	14086.59389	1931.546197	13179.76798	1957.563658	12656.86789	1979.908315	12258.39452	2018.885113	11525.50528	2061.446965	11136.7003	2099.176529	10804.33053	2151.486074	10289.14019	2201.7135	9691.140062	2257.60092	9482.150953	2299.999133	9286.603332	2361.258725	8723.950716	2427.607863	8435.221839	2492.727151	7366.496827	2548.856873	7438.62139	2623.291072	7364.690953	2688.914131	7365.995187	2744.936792	7366.360095	2824.20497	7048.36575	2893.775609	6829.646489	2961.042254	6463.686903	3017.667472	6464.365791	3101.987477	6448.52119	3174.201693
15193.62971	1912.607415	14497.52461	1917.865972	14094.62916	1934.031567	13190.57824	1958.640406	12656.86789	1980.978626	12274.79724	2020.292716	11539.33572	2062.697374	11136.7003	2102.393982	10827.46411	2153.629445	10302.48947	2202.950336	9705.612418	2259.076299	9482.150953	2307.045506	9300.019155	2362.358973	8744.553969	2429.37967	8440.343075	2493.808718	7371.094235	2550.080538	7455.74702	2624.91694	7368.322524	2690.410846	7365.995187	2746.408748	7366.360095	2824.735042	7064.851146	2895.472156	6839.93891	2962.049151	6463.686903	3018.752322	6464.365791	3103.053381	6453.296431	3175.326708
15242.93651	1917.852872	14530.73642	1921.58432	14094.62916	1935.037937	13239.98523	1963.561551	12656.86789	1982.364038	12313.26632	2023.593949	11556.0934	2064.212436	11136.7003	2104.373074	10841.81	2154.95862	10332.4201	2205.723467	9737.169364	2262.293362	9482.150953	2308.271808	9315.646254	2363.716093	8750.987563	2429.932937	8476.08748	2498.24979	7382.839463	2552.132925	7466.037303	2625.893876	7380.786962	2692.974259	7365.995187	2746.669618	7366.360095	2828.86888	7075.249235	2896.542245	6850.845008	2963.116082	6463.686903	3021.194455	6464.365791	3106.473543	6458.503832	3176.814163
15243.05964	1917.865972	14557.09511	1924.535403	14094.62916	1936.104622	13266.69185	1966.221644	12656.86789	1983.885113	12338.39766	2025.750601	11567.73657	2065.265095	11136.7003	2105.20648	10883.816	2158.850557	10350.02846	2207.354915	9753.449273	2263.953011	9482.150953	2309.304744	9333.397822	2365.354245	8778.334266	2432.284658	8490.215321	2499.483301	7396.488422	2553.843248	7481.311033	2627.343929	7392.810218	2694.603819	7365.995187	2747.754757	7366.360095	2831.396506	7087.732466	2897.82692	6859.845198	2963.996561	6463.686903	3022.696956	6464.365791	3107.411744	6464.030768	3178.818746
15278.01177	1921.58432	14573.75848	1926.401012	14094.62916	1937.241976	13278.27255	1967.375131	12656.86789	1984.792203	12344.00382	2026.231695	11593.91394	2067.63179	11136.7003	2107.324988	10920.55087	2162.254113	10365.05554	2208.747204	9776.828137	2266.336362	9482.150953	2314.873236	9355.303293	2367.375728	8799.467139	2434.102011	8500.708666	2500.343873	7404.410534	2554.676582	7495.075567	2628.650702	7393.948648	2694.738754	7365.995187	2749.396033	7366.360095	2831.751752	7101.503067	2899.244082	6871.391713	2965.126144	6463.686903	3023.330738	6464.365791	3108.626128	6464.030768	3179.652079
15305.75167	1924.535403	14584.14309	1927.563658	14094.62916	1942.887244	13290.332	1968.576303	12656.86789	1986.590205	12371.53104	2028.593949	11609.80726	2069.068705	11138.79476	2109.193346	10949.9273	2164.975896	10370.8673	2209.285674	9790.541762	2267.734392	9482.150953	2317.408874	9369.067372	2368.730608	8831.276091	2436.837469	8514.929017	2501.510101	7414.392242	2555.674101	7497.103698	2628.843248	7403.262494	2695.758894	7365.995187	2750.094402	7366.360095	2834.445829	7112.352656	2900.360635	6887.791848	2966.730551	6466.034079	3024.17917	6464.365791	3109.730632	6464.030768	3180.485412
15323.28822	1926.401012	14594.05742	1928.673653	14094.62916	1947.744802	13305.69814	1970.106836	12656.86789	1988.405444	12395.00765	2030.6086	11624.75912	2070.420502	11147.20721	2111.509665	10954.3611	2165.386697	10382.93959	2210.404196	9802.530998	2268.956631	9482.150953	2318.540849	9390.720525	2371.014345	8851.24018	2438.554311	8533.148996	2503.004344	7422.200924	2556.454459	7521.558041	2631.164888	7418.892986	2697.36333	7365.995187	2751.367798	7366.360095	2836.379425	7134.633341	2902.653587	6910.954839	2968.996561	6472.467668	3025.712586	6464.365791	3111.21696	6464.030768	3181.697353
15334.21698	1927.563658	14610.31717	1930.494072	14094.62916	1951.361132	13321.83177	1971.713813	12656.86789	1989.792203	12419.34802	2032.697374	11637.33517	2071.557503	11154.40664	2112.757351	10968.87646	2166.731573	10394.41181	2211.467119	9813.947179	2270.12045	9482.150953	2319.015271	9408.028188	2373.060568	8851.280706	2438.557796	8546.213803	2504.075804	7425.24998	2556.759165	7537.254742	2632.655097	7432.910553	2698.802203	7365.995187	2752.572562	7366.360095	2837.555067	7136.478712	2902.843498	6924.927782	2970.363518	6480.07788	3027.004473	6464.365791	3112.804715	6464.030768	3184.55648
15344.65083	1928.673653	14619.71461	1931.546197	14094.62916	1954.792203	13342.05843	1973.728475	12658.8511	1991.231695	12437.18283	2034.227872	11646.84066	2072.416894	11162.94114	2113.938213	10979.90354	2167.753253	10394.6164	2211.486074	9827.865794	2271.539378	9482.150953	2320.305959	9433.103553	2376.433074	8891.293441	2441.998751	8564.857174	2505.604769	7433.588758	2557.592499	7548.89897	2633.760573	7445.515807	2700.096105	7365.995187	2755.422708	7366.360095	2838.871588	7156.582447	2904.912416	6936.302163	2971.476262	6499.499383	3029.401049	6464.365791	3114.201693	6464.030768	3186.591866
15361.7626	1930.494072	14641.91361	1934.031567	14094.62916	1956.401012	13345.1014	1974.031567	12667.49402	1993.593949	12497.96531	2039.443934	11659.30257	2073.543575	11171.68162	2114.960576	11011.9613	2170.723467	10424.83271	2214.285674	9842.625468	2273.044048	9482.150953	2321.345963	9434.435917	2376.614483	8914.12814	2443.962455	8577.632755	2506.65251	7475.767322	2561.807601	7561.377249	2634.945232	7457.22549	2701.298078	7365.995187	2756.441872	7366.360095	2840.395722	7168.329586	2906.121338	6949.570061	2972.774246	6508.619672	3030.305442	6464.365791	3116.031973	6464.030768	3187.95256
15371.65247	1931.546197	14650.90238	1935.037937	14094.62916	1957.563658	13357.59611	1975.276093	12704.02165	1998.239276	12516.14861	2041.125694	11672.21353	2074.710855	11193.27993	2117.035775	11030.09734	2172.560068	10448.58181	2216.486074	9861.908514	2275.009852	9482.150953	2326.812771	9446.884756	2378.603301	8925.413424	2444.93295	8590.203799	2507.683477	7487.498871	2562.97999	7575.49066	2636.285127	7466.983559	2702.299723	7369.959285	2757.584099	7366.360095	2842.067623	7171.05283	2906.401593	6963.762996	2974.162725	6522.343333	3031.596829	6464.365791	3117.110341	6464.030768	3193.141838
15395.01471	1934.031567	14660.42987	1936.104622	14094.62916	1958.640406	13374.22537	1976.932438	12833.47769	2010.394198	12529.0234	2042.416894	11701.12775	2077.324988	11214.10063	2118.822508	11045.53363	2174.283545	10469.17588	2218.394155	9873.19525	2276.160474	9482.150953	2327.769206	9470.406308	2383.070828	8941.637937	2446.328202	8604.353489	2508.84391	7501.466673	2564.375858	7576.429273	2636.374237	7477.822444	2703.412311	7376.05101	2758.82692	7366.360095	2843.296465	7182.354672	2907.564689	6981.311162	2975.879443	6535.509446	3032.835751	6464.365791	3118.142315	6464.030768	3195.411734
15404.4745	1935.037937	14670.58856	1937.241976	14094.62916	1963.561551	13382.38129	1977.744802	12864.50812	2013.307716	12593.5192	2048.885113	11718.97118	2078.938213	11243.69484	2121.362141	11054.59751	2175.360255	10485.30419	2219.888474	9883.934558	2277.255289	9482.150953	2328.776802	9480.949209	2385.760085	8958.048907	2447.739487	8619.583304	2510.092925	7512.576618	2565.486127	7631.913423	2641.641776	7489.701869	2704.631708	7408.991696	2762.898587	7366.360095	2844.129798	7194.052012	2908.768487	6993.918254	2977.11278	6548.927797	3034.098409	6464.365791	3119.18035	6464.030768	3196.41348
15414.50124	1936.104622	14721.01137	1942.887244	14094.62916	1966.221644	13393.02882	1978.805341	12892.95466	2015.978626	12612.04281	2050.958367	11747.41331	2081.509665	11261.34521	2122.876812	11054.80586	2175.386697	10501.66244	2221.404098	9893.905841	2278.271808	9482.150953	2329.520437	9480.949209	2390.716884	8991.753615	2450.637974	8632.290543	2511.135061	7523.666217	2566.594363	7654.383963	2643.775077	7502.00292	2705.894384	7429.29425	2764.826065	7366.360095	2844.963132	7207.15208	2910.116642	6994.849753	2977.203908	6565.253428	3035.63464	6464.365791	3120.437094	6464.030768	3200.918442
15425.19225	1937.241976	14764.39844	1947.744802	14094.62916	1967.375131	13404.10239	1979.908315	12899.46827	2016.590205	12635.72135	2054.980704	11765.78965	2083.17107	11265.99584	2123.275907	11063.19603	2176.45147	10529.60701	2223.993216	9906.116422	2279.516612	9482.856967	2329.999133	9480.949209	2394.1642	9012.974055	2452.462858	8650.368699	2512.617672	7533.400004	2567.567106	7676.633187	2645.887368	7517.755372	2707.511339	7441.382481	2765.973694	7366.360095	2846.092455	7218.914943	2911.327183	7003.368027	2978.037241	6583.7763	3037.377629	6464.365791	3121.451978	6464.030768	3203.808737
15478.25724	1942.887244	14796.69903	1951.361132	14094.62916	1968.576303	13414.84803	1980.978626	12908.26385	2017.416041	12638.70515	2055.750601	11779.55164	2084.415291	11342.38401	2129.831175	11073.10951	2177.709561	10568.54526	2227.60092	9913.893125	2280.309405	9493.630337	2333.01535	9480.949209	2395.804758	9064.00052	2456.850955	8666.057307	2513.904314	7549.455327	2569.17159	7688.295592	2646.99457	7520.142271	2707.756349	7456.896542	2767.446564	7366.360095	2847.240845	7230.717559	2912.541815	7011.8863	2978.870575	6594.988341	3038.432675	6464.365791	3122.78489	6464.030768	3206.118678
15523.91782	1947.744802	14827.34492	1954.792203	14094.62916	1970.106836	13428.75719	1982.364038	12923.91021	2018.885113	12645.76172	2057.571371	11797.40638	2086.029537	11344.12646	2129.980704	11084.28685	2179.285674	10594.88851	2230.041673	9926.078239	2281.551612	9513.05415	2335.775372	9480.949209	2396.916737	9081.751303	2458.37746	8674.726823	2514.615312	7559.684208	2570.19381	7700.639722	2648.166493	7534.122448	2709.191384	7473.391197	2769.012529	7366.360095	2848.074178	7242.084663	2913.711627	7014.872637	2979.162725	6633.631528	3042.068972	6464.365791	3124.297587	6464.030768	3207.767208
15557.91099	1951.361132	14841.71459	1956.401012	14094.62916	1971.713813	13444.02838	1983.885113	12938.90189	2020.292716	12650.4142	2059.056302	11809.23819	2087.099251	11356.96585	2131.082519	11095.23041	2181.021739	10613.4549	2231.761885	9934.458327	2282.405917	9525.064095	2337.045506	9480.949209	2397.375728	9106.114896	2460.472644	8687.196618	2515.637974	7573.541104	2571.578595	7713.990733	2649.434008	7539.567407	2709.750297	7495.9076	2771.150184	7366.360095	2849.25272	7242.63717	2913.768487	7023.390911	2979.996058	6641.450316	3042.804715	6464.365791	3126.242304	6464.030768	3210.002964
15590.16273	1954.792203	14852.09919	1957.563658	14094.62916	1973.728475	13453.13533	1984.792203	12974.06168	2023.593949	12653.27183	2061.446965	11822.25286	2088.275907	11407.1222	2135.386697	11098.04962	2181.486074	10626.62013	2232.981669	9950.028522	2283.993216	9535.499613	2338.06682	9480.949209	2398.709536	9109.457362	2460.760085	8699.672656	2516.661149	7585.529555	2572.776657	7732.274454	2651.169823	7550.486252	2710.871092	7509.346195	2772.426014	7366.360095	2849.536567	7252.908943	2914.825576	7030.801883	2980.721065	6666.813946	3045.191415	6464.365791	3127.555315	6464.030768	3210.485412
15605.28538	1956.401012	14861.71657	1958.640406	14094.62916	1974.031567	13471.18678	1986.590205	12997.03111	2025.750601	12653.27183	2062.697374	11837.70338	2089.672789	11503.77272	2143.680783	11107.19441	2183.052144	10639.96887	2234.218456	9962.905545	2285.305959	9550.083763	2339.494158	9480.949209	2399.932937	9126.293675	2462.207948	8713.024	2517.756109	7601.228964	2574.345573	7742.957212	2652.184019	7558.265529	2711.669618	7521.710024	2773.599808	7368.659289	2850.577856	7262.606766	2915.880907	7039.320156	2981.554399	6716.301341	3049.848145	6464.365791	3128.666772	6464.030768	3211.564293
15616.21415	1957.563658	14905.67159	1963.561551	14099.58205	1975.276093	13489.4113	1988.405444	13002.155	2026.231695	12653.27183	2064.212436	11881.18979	2093.604394	11534.72813	2146.337228	11110.39882	2183.629445	10701.68155	2239.936255	9962.939343	2285.309405	9563.923142	2340.848605	9480.949209	2400.354245	9127.185678	2462.284658	8725.482306	2518.77783	7611.56451	2575.378452	7773.890473	2655.120752	7568.192896	2712.688641	7565.512475	2777.758312	7371.436622	2851.411189	7310.11331	2921.365574	7050.38154	2982.636522	6726.613838	3050.818544	6464.365791	3130.170794	6464.030768	3211.697353
15626.33548	1958.640406	14929.4312	1966.221644	14109.05678	1976.932438	13503.334	1989.792203	13027.3142	2028.593949	12653.27183	2065.265095	11896.41277	2094.980704	11542.86826	2147.035775	11115.64868	2184.745486	10728.33682	2242.405917	9971.903326	2286.223235	9574.775738	2341.910738	9480.949209	2401.014345	9139.453429	2463.339641	8741.366818	2520.080538	7624.820296	2576.703165	7793.529867	2656.985272	7579.82329	2713.882476	7593.581925	2780.423162	7377.569877	2852.736451	7321.389175	2922.783428	7058.899814	2983.469855	6730.608667	3051.194455	6464.365791	3131.070556	6464.030768	3213.568744
15672.59377	1963.561551	14939.73399	1967.375131	14114.90701	1977.744802	13517.78611	1991.231695	13048.77124	2030.6086	12653.27183	2067.63179	11912.63069	2096.446965	11594.72734	2151.486074	11131.40542	2188.54597	10742.81344	2243.747204	9985.417373	2287.60092	9591.367488	2343.534557	9480.949209	2402.245732	9148.318552	2464.102011	8758.119667	2521.454459	7633.971343	2577.617672	7813.846968	2658.914131	7590.769929	2715.006124	7603.531989	2781.367798	7386.607107	2854.174184	7330.518237	2924.177899	7068.022064	2984.362275	6755.047659	3053.494147	6464.365791	3131.987477	6464.030768	3213.818746
15697.59839	1966.221644	14950.4627	1968.576303	14123.73625	1978.805341	13541.50252	1993.593949	13071.01774	2032.697374	12653.27183	2069.068705	11925.73572	2097.63179	11619.70393	2153.629445	11139.17072	2191.404098	10786.38465	2247.784161	9999.291086	2289.015271	9605.045748	2344.873236	9480.949209	2403.557796	9162.082807	2465.285689	8780.394181	2523.281219	7647.332122	2578.952878	7826.537384	2660.11893	7597.197933	2715.665945	7614.505158	2782.409566	7390.80508	2854.735042	7336.001544	2925.205596	7078.310607	2985.368792	6762.327449	3054.17917	6464.365791	3132.399136	6466.74506	3214.652079
15708.44106	1967.375131	14964.13323	1970.106836	14133.62062	1979.908315	13588.14036	1998.239276	13087.31831	2034.227872	12653.27183	2070.420502	11942.82165	2099.176529	11635.19272	2154.95862	11139.17072	2192.254113	10813.63982	2250.309405	10009.31643	2290.037302	9622.837342	2346.614483	9480.949209	2406.897473	9176.320745	2466.510101	8809.571683	2525.674101	7658.616088	2580.080538	7837.554691	2661.164888	7607.494348	2716.722849	7626.980067	2783.593905	7397.739599	2855.568375	7340.967741	2926.235569	7086.884393	2986.207556	6777.272464	3055.585486	6486.341931	3136.719603	6479.923374	3217.157321
15719.73197	1968.576303	14978.48654	1971.713813	14143.21227	1980.978626	13710.17255	2010.394198	13142.872	2039.443934	12653.27183	2071.557503	11978.40902	2102.393982	11680.54525	2158.850557	11139.17072	2193.288546	10828.33131	2251.6706	10030.71101	2292.218365	9638.82849	2348.179522	9480.949209	2408.461594	9196.62601	2468.256283	8822.802373	2526.759165	7679.312295	2582.148807	7854.211396	2662.746237	7620.158454	2718.022792	7644.417748	2785.249399	7408.033839	2856.655021	7345.79593	2927.236919	7098.7224	2987.365655	6790.556825	3056.835535	6488.441934	3136.987477	6493.424237	3218.887816
15734.11883	1970.106836	14996.48123	1973.728475	14155.62772	1982.364038	13739.4235	2013.307716	13160.78359	2041.125694	12653.27183	2072.416894	12000.29921	2104.373074	11720.2067	2162.254113	11139.17072	2194.613955	10853.39949	2253.993216	10053.2926	2294.520437	9664.754577	2350.716884	9480.949209	2409.594934	9206.895865	2469.139455	8837.462937	2527.961496	7694.285796	2583.645179	7875.199012	2664.738754	7640.340173	2720.094402	7646.243251	2785.422708	7419.30404	2857.768084	7351.133491	2928.512689	7108.587406	2988.330738	6803.484127	3058.051986	6503.497897	3138.659697	6507.919406	3220.377012
15749.22426	1971.713813	14999.18841	1974.031567	14169.25892	1983.885113	13766.23872	2015.978626	13174.53551	2042.416894	12653.27183	2073.543575	12009.51728	2105.20648	11751.92349	2164.975896	11139.17072	2196.761885	10870.20541	2255.550317	10063.67419	2295.578784	9680.197327	2352.228252	9480.949209	2410.70016	9209.689186	2469.37967	8880.732701	2531.510101	7715.153773	2585.730614	7887.612148	2665.917228	7645.908172	2720.665945	7657.860773	2786.525649	7430.943614	2858.917626	7353.726941	2929.244082	7121.641611	2989.607816	6817.820719	3059.401049	6526.100962	3140.918442	6521.810644	3221.684168
15768.16189	1973.728475	15010.30436	1975.276093	14177.38786	1984.792203	13772.37881	2016.590205	13243.42531	2048.885113	12653.27183	2074.710855	12032.94953	2107.324988	11756.71052	2165.386697	11139.17072	2198.958718	10892.33774	2257.60092	10087.57506	2298.01535	9691.91546	2353.375094	9480.949209	2411.998751	9222.717138	2470.500029	8906.714846	2533.640928	7728.0638	2587.020774	7904.932135	2667.561548	7656.673698	2721.771003	7683.82141	2788.990292	7445.554657	2860.360635	7358.005331	2930.450653	7131.961561	2990.617405	6827.431763	3060.305442	6541.465359	3142.45382	6531.369028	3222.583605
15771.01093	1974.031567	15025.09861	1976.932438	14193.50075	1986.590205	13780.66999	2017.416041	13265.50651	2050.958367	12653.27183	2077.324988	12053.61491	2109.193346	11772.38229	2166.731573	11139.17072	2201.7135	10908.26163	2259.076299	10107.03447	2299.999133	9709.202761	2355.066987	9480.949209	2413.603301	9237.964305	2471.811232	8923.956145	2535.054908	7734.036685	2587.617672	7914.031281	2668.425401	7658.761117	2721.985272	7696.224758	2790.167838	7456.043258	2861.396506	7361.746908	2931.740389	7144.3455	2991.828913	6841.492519	3061.628549	6551.504029	3143.456994	6584.361942	3227.570202
15782.70936	1975.276093	15032.35454	1977.744802	14209.76812	1988.405444	13795.41908	2018.885113	13308.34641	2054.980704	12653.27183	2078.938213	12079.23509	2111.509665	11784.28787	2167.753253	11139.17072	2202.950336	10942.98365	2262.293362	10176.15405	2307.045506	9719.464479	2356.071291	9480.949209	2414.688565	9269.984526	2474.564859	8927.47963	2535.343873	7745.300335	2588.743302	7930.438971	2669.983109	7671.833971	2723.327172	7707.575259	2791.245428	7470.859373	2862.859769	7364.292063	2933.996561	7155.224004	2992.893145	6856.672216	3063.056949	6558.95617	3144.201693	6614.559101	3230.411734
15798.27884	1976.932438	15041.26477	1978.805341	14222.19564	1989.792203	13809.55104	2020.292716	13316.54621	2055.750601	12653.27183	2081.509665	12093.0354	2112.757351	11818.89961	2170.723467	11139.17072	2205.723467	10960.89639	2263.953011	10188.18315	2308.271808	9741.198497	2358.19838	9480.949209	2415.760085	9282.881189	2475.673926	8946.834752	2536.93121	7756.103188	2589.822882	7945.649214	2671.427135	7682.767174	2724.449441	7720.471312	2792.46975	7482.588941	2864.018199	7364.292063	2935.263673	7168.27821	2994.170223	6876.808809	3064.951788	6569.30282	3145.235644	6634.664265	3232.303617
15805.91499	1977.744802	15049.94665	1979.908315	14235.09573	1991.231695	13842.69454	2023.593949	13335.93833	2057.571371	12653.27183	2083.17107	12106.09659	2113.938213	11840.30142	2172.560068	11139.17072	2207.354915	10986.62008	2266.336362	10198.31547	2309.304744	9754.798267	2359.529377	9480.949209	2416.015271	9290.489349	2476.328202	8969.156937	2538.761879	7781.33013	2592.343929	7964.552557	2673.221775	7702.177532	2726.441872	7732.585177	2793.619813	7506.721752	2866.401593	7364.292063	2936.540375	7178.04956	2995.126144	6888.684342	3066.069268	6608.777151	3149.18035	6661.796837	3234.856773
15815.88396	1978.805341	15057.79864	1980.978626	14256.2652	1993.593949	13864.34675	2025.750601	13351.75359	2059.056302	12653.27183	2084.415291	12117.40467	2114.960576	11860.385	2174.283545	11139.17072	2208.747204	11001.70915	2267.734392	10252.93817	2314.873236	9759.598117	2359.999133	9480.949209	2420.760085	9302.54543	2477.364982	8982.69536	2539.872182	7796.333122	2593.843248	7975.704352	2674.280501	7713.593071	2727.613652	7744.332133	2794.735042	7521.321617	2867.843498	7364.292063	2937.591907	7189.77518	2996.273248	6904.523244	3067.559698	6627.344327	3151.035786	6673.042585	3235.91499
15826.25181	1979.908315	15067.22085	1982.364038	14297.89456	1998.239276	13869.17681	2026.231695	13377.21535	2061.446965	12653.27183	2086.029537	12140.35788	2117.035775	11872.93184	2175.360255	11139.17072	2209.285674	11014.15393	2268.956631	10277.81086	2317.408874	9772.468284	2361.258725	9487.697067	2422.595299	9328.713114	2479.615312	8990.305696	2540.496314	7801.662698	2594.375858	7987.272391	2675.378744	7725.412786	2728.82692	7765.574583	2796.751752	7534.774847	2869.17216	7364.292063	2939.162725	7200.598527	2997.332084	6922.355845	3069.237733	6637.848038	3152.085431	6675.207187	3236.118678
15836.31263	1980.978626	15077.56571	1983.885113	14406.82158	2010.394198	13892.89321	2028.593949	13390.53284	2062.697374	12653.27183	2087.099251	12160.12044	2118.822508	11873.23997	2175.386697	11139.17072	2210.404196	11025.29266	2270.12045	10288.91467	2318.540849	9783.710322	2362.358973	9502.205575	2424.940914	9344.384181	2481.051681	9002.885733	2541.528018	7812.712282	2595.480095	8000.869453	2676.669618	7735.262549	2729.837977	7788.193237	2798.899115	7545.56111	2870.237428	7364.292063	2940.116642	7221.747337	2999.401049	6936.789361	3070.595917	6662.575604	3154.55648	6687.589985	3237.283891
15849.33537	1982.364038	15083.32344	1984.792203	14432.93124	2013.307716	13913.11977	2030.6086	13406.66902	2064.212436	12653.27183	2088.275907	12188.21063	2121.362141	11885.64771	2176.45147	11139.17072	2211.467119	11038.873	2271.539378	10293.5684	2319.015271	9797.577014	2363.716093	9526.722605	2427.607863	9363.5089	2482.928123	9015.343245	2542.549674	7866.288678	2600.834236	8012.316227	2677.756349	7737.777242	2730.096105	7825.342845	2802.426014	7556.521277	2871.319871	7364.292063	2942.203908	7234.754699	3000.673545	6949.473305	3071.789468	6686.003531	3156.897655	6749.441634	3243.104089
15863.63334	1983.885113	15093.92073	1986.590205	14456.86675	2015.978626	13934.09051	2032.697374	13417.88036	2065.265095	12653.27183	2089.672789	12204.96399	2122.876812	11900.30818	2177.709561	11139.17072	2211.486074	11052.14195	2273.044048	10306.22907	2320.305959	9814.315215	2365.354245	9545.845872	2429.37967	9375.420982	2484.172904	9053.162049	2545.65124	7921.724891	2606.374237	8033.318923	2679.750297	7748.356647	2731.182058	7851.794867	2804.937309	7570.025679	2872.653587	7364.292063	2943.518303	7249.867682	3002.152032	6964.818651	3073.233454	6700.321347	3158.328447	6756.929979	3243.808737
15872.1599	1984.792203	15102.97208	1988.405444	14462.34744	2016.590205	13949.4563	2034.227872	13443.08685	2067.63179	12653.27183	2093.604394	12209.37827	2123.275907	11918.67453	2179.285674	11139.17072	2214.285674	11067.99846	2275.009852	10316.43072	2321.345963	9834.970189	2367.375728	9551.817323	2429.932937	9388.529309	2485.637974	9077.139663	2547.617672	7933.09853	2607.510858	8047.992253	2681.143349	7759.268395	2732.302125	7879.368298	2807.555067	7583.175623	2873.952296	7364.292063	2944.899856	7261.484582	3003.359859	6977.631321	3074.439118	6703.706927	3158.666772	6770.332667	3245.069921
15889.06094	1986.590205	15108.62824	1989.792203	14469.74822	2017.416041	14001.82418	2039.443934	13458.39072	2069.068705	12653.27183	2094.980704	12281.88429	2129.831175	11938.9048	2181.021739	11139.17072	2216.486074	11076.61762	2276.160474	10370.05598	2326.812771	9848.813985	2368.730608	9577.199639	2432.284658	9399.40438	2486.949578	9078.827683	2547.756109	7969.990079	2611.197604	8058.953861	2682.184019	7775.833668	2734.002514	7905.997749	2810.083206	7593.410733	2874.963132	7364.292063	2946.180748	7276.850209	3005.06448	6985.626037	3075.191415	6713.875525	3159.682929	6782.710193	3246.234637
15906.12402	1988.405444	15113.46341	1991.231695	14482.9134	2018.885113	14017.29444	2041.125694	13472.78804	2070.420502	12653.27183	2096.446965	12283.53818	2129.980704	11944.31567	2181.486074	11139.17072	2218.394155	11084.18887	2277.255289	10379.43788	2327.769206	9872.148597	2371.014345	9596.814482	2434.102011	9410.307153	2488.37746	9092.249804	2548.856873	7986.862475	2612.883742	8071.046851	2683.3321	7784.811659	2734.924085	7919.528639	2811.367798	7605.138035	2876.121338	7364.292063	2947.824883	7277.404151	3005.126144	6997.603425	3076.318479	6729.639512	3161.258239	6801.934696	3248.04365
15919.15943	1989.792203	15119.69787	1993.593949	14495.52771	2020.292716	14027.25266	2042.416894	13484.89767	2071.557503	12654.11412	2097.63179	12295.72506	2131.082519	11962.56499	2183.052144	11139.17072	2219.888474	11090.702	2278.271808	10389.32163	2328.776802	9893.056361	2373.060568	9626.338511	2436.837469	9426.305193	2490.472644	9107.170501	2550.080538	7994.481821	2613.645179	8075.71283	2683.775077	7795.585249	2736.029971	7930.675061	2812.426014	7618.314885	2877.422704	7364.292063	2949.017424	7286.2215	3006.172164	7009.221629	3077.411744	6740.145757	3162.308138	6807.514907	3248.568744
15932.69051	1991.231695	15119.69787	1998.239276	14525.1119	2023.593949	14072.9621	2048.885113	13494.05062	2072.416894	12657.74215	2099.176529	12343.33239	2135.386697	11969.29226	2183.629445	11139.17072	2221.404098	11098.04514	2279.516612	10396.61613	2329.520437	9927.515722	2376.433074	9644.868526	2438.554311	9434.999151	2491.711797	9132.1962	2552.132925	8015.349798	2615.730614	8095.629755	2685.665945	7810.695869	2737.581043	7946.183475	2813.898347	7631.941467	2878.768487	7364.292063	2950.721065	7299.12913	3007.804715	7045.198767	3080.797168	6756.324838	3163.924928	6820.03756	3249.747117
15954.89548	1993.593949	15119.69787	2010.394198	14544.43885	2025.750601	14085.46413	2050.958367	13506.05033	2073.543575	12674.49204	2102.393982	12435.07101	2143.680783	11982.29742	2184.745486	11146.52724	2223.993216	11102.72185	2280.309405	10401.31178	2329.999133	9929.36931	2376.614483	9644.906141	2438.557796	9440.978364	2492.727151	9153.050949	2553.843248	8032.554695	2617.449981	8109.526516	2686.985272	7823.029192	2738.847032	7962.244683	2815.423162	7655.45396	2881.090617	7364.292063	2951.782236	7309.867491	3009.305298	7058.628386	3082.060886	6769.50834	3165.242368	6833.267057	3250.992004
15998.56111	1998.239276	15119.69787	2013.307716	14548.75021	2026.231695	14097.46016	2054.980704	13518.48246	2074.710855	12690.96575	2104.373074	12464.45322	2146.337228	12026.58424	2188.54597	11170.19168	2227.60092	11109.27814	2281.551612	10430.89859	2333.01535	9949.690524	2378.603301	9682.044654	2441.998751	9446.798405	2493.808718	9163.212162	2554.676582	8044.514492	2618.645179	8126.509984	2688.597643	7833.74931	2739.947429	7981.871049	2817.286444	7677.823672	2883.299885	7364.292063	2954.722125	7318.936663	3010.721065	7066.533104	3082.804715	6777.847433	3166.075701	6846.816863	3252.267031
16112.81623	2010.394198	15119.69787	2015.978626	14569.91968	2028.593949	14097.46016	2055.750601	13546.32429	2077.324988	12699.3093	2105.20648	12472.17966	2147.035775	12059.88985	2191.404098	11195.05928	2230.041673	11113.25649	2282.405917	10457.97231	2335.775372	9995.338513	2383.070828	9703.239076	2443.962455	9470.696344	2498.24979	9175.375367	2555.674101	8063.781018	2620.570574	8129.843618	2688.914131	7845.466615	2741.150184	8005.572089	2819.536567	7692.355211	2884.735042	7364.292063	2957.365655	7327.194061	3012.010109	7081.152082	3084.18035	6788.353759	3167.125608	6860.82124	3253.584833
16140.20302	2013.307716	15119.69787	2016.590205	14587.97409	2030.6086	14097.46016	2057.571371	13563.50595	2078.938213	12721.57783	2107.324988	12521.40319	2151.486074	12069.79503	2192.254113	11215.10481	2231.761885	11120.64826	2283.993216	10470.43136	2337.045506	10022.81662	2385.760085	9713.713707	2444.93295	9476.573243	2499.483301	9184.890631	2556.454459	8065.382469	2620.730614	8145.608849	2690.410846	7858.772151	2742.515969	8019.802677	2820.887586	7705.799247	2886.062796	7364.292063	2958.512689	7334.769301	3013.328288	7096.47127	3085.621876	6802.67365	3168.556608	6877.793312	3255.181894
16165.30932	2015.978626	15119.69787	2017.416041	14606.69276	2032.697374	14097.46016	2059.056302	13590.89321	2081.509665	12741.21691	2109.193346	12542.81342	2153.629445	12081.84921	2193.288546	11229.31888	2232.981669	11125.89983	2285.305959	10480.44969	2338.06682	10073.46387	2390.716884	9728.77277	2446.328202	9479.772265	2500.343873	9188.606056	2556.759165	8076.863242	2621.877942	8172.609851	2692.974259	7870.344044	2743.703798	8031.462783	2821.99457	7723.221326	2887.783428	7364.292063	2959.610139	7341.432487	3014.637965	7116.966911	3087.550502	6803.776044	3168.666772	6891.618214	3256.482808
16171.0581	2016.590205	15119.69787	2018.885113	14620.4084	2034.227872	14097.46016	2061.446965	13608.58801	2083.17107	12765.56471	2111.509665	12554.66614	2154.95862	12097.29413	2194.613955	11243.7311	2234.218456	11125.91135	2285.309405	10494.45079	2339.494158	10108.68762	2394.1642	9744.004896	2447.739487	9479.772265	2501.510101	9198.76727	2557.592499	8091.003773	2623.291072	8188.446635	2694.603819	7872.084726	2743.882476	8041.521649	2822.949536	7759.491987	2891.365574	7364.292063	2961.042254	7346.741981	3015.818544	7129.2271	3088.704177	6814.983676	3169.786761	6903.097275	3257.562979
16178.82089	2017.416041	15119.69787	2020.292716	14667.15243	2039.443934	14097.46016	2062.697374	13621.83959	2084.415291	12778.67966	2112.757351	12589.37192	2158.850557	12122.32384	2196.761885	11310.36029	2239.936255	11128.96727	2286.223235	10507.73689	2340.848605	10125.4504	2395.804758	9775.288505	2450.637974	9479.772265	2503.004344	9250.163933	2561.807601	8107.273078	2624.91694	8189.638942	2694.738754	7882.355929	2744.936792	8054.745418	2824.20497	7783.894548	2893.775609	7364.292063	2962.049151	7349.617021	3016.554399	7142.680181	3089.970103	6826.308311	3170.918442	6918.330498	3258.996415
16191.55094	2018.885113	15119.69787	2023.593949	14682.22362	2041.125694	14097.46016	2064.212436	13639.03212	2086.029537	12791.09219	2113.938213	12613.93054	2162.254113	12147.92342	2198.958718	11339.13913	2242.405917	11133.57436	2287.60092	10518.15561	2341.910738	10136.8123	2396.916737	9794.984623	2452.462858	9479.772265	2504.075804	9264.459404	2562.97999	8117.048821	2625.893876	8198.063932	2695.758894	7896.695789	2746.408748	8060.328783	2824.735042	7801.072756	2895.472156	7364.292063	2963.116082	7353.965883	3017.667472	7155.937787	3091.217634	6827.830502	3171.070556	6933.196584	3260.395304
16201.72373	2020.292716	15119.69787	2025.750601	14693.79478	2042.416894	14097.46016	2065.265095	13650.42512	2087.099251	12801.83868	2114.960576	12628.9379	2164.975896	12180.02473	2201.7135	11354.76907	2243.747204	11137.30387	2289.015271	10534.08405	2343.534557	10141.50216	2397.375728	9842.345721	2456.850955	9479.772265	2505.604769	9281.479862	2564.375858	8131.558826	2627.343929	8209.208936	2697.36333	7899.237204	2746.669618	8103.87141	2828.86888	7811.907833	2896.542245	7364.292063	2963.996561	7357.616026	3018.752322	7172.593122	3092.78489	6840.808471	3172.367456	6933.371192	3260.411734
16217.80937	2023.593949	15119.69787	2026.231695	14751.76009	2048.885113	14097.46016	2067.63179	13662.95709	2088.275907	12823.65197	2117.035775	12631.1186	2165.386697	12194.43752	2202.950336	11401.8115	2247.784161	11137.30387	2290.037302	10547.21548	2344.873236	10155.13064	2398.709536	9858.821417	2458.37746	9479.772265	2506.65251	9295.017878	2565.486127	8144.635099	2628.650702	8217.01441	2698.802203	7909.808681	2747.754757	8130.495458	2831.396506	7824.915682	2897.82692	7365.057638	2965.126144	7364.508276	3021.194455	7185.341919	3093.984543	6855.231236	3173.808737	6944.021367	3261.413909
16222.43252	2025.750601	15119.69787	2028.593949	14770.33968	2050.958367	14097.46016	2069.068705	13677.83458	2089.672789	12842.43306	2118.822508	12637.07715	2166.731573	12226.75266	2205.723467	11431.23803	2250.309405	11137.30387	2292.218365	10564.29579	2346.614483	10167.63103	2399.932937	9881.434908	2460.472644	9479.772265	2507.683477	9307.917009	2566.594363	8146.561818	2628.843248	8224.107087	2700.096105	7925.798069	2749.396033	8134.237341	2831.751752	7839.265003	2899.244082	7368.776884	2966.730551	7364.508276	3022.696956	7207.510124	3096.070556	6859.163519	3174.201693	6955.501902	3262.494219
16222.43252	2026.231695	15127.45023	2030.6086	14806.38607	2054.980704	14097.46016	2070.420502	13719.70816	2093.604394	12869.12821	2121.362141	12640.91675	2167.753253	12245.76384	2207.354915	11447.09996	2251.6706	11137.30387	2294.520437	10579.64764	2348.179522	10171.93584	2400.354245	9884.537276	2460.760085	9479.772265	2508.84391	9318.70008	2567.567106	8169.793383	2631.164888	8232.495834	2701.298078	7932.601609	2750.094402	8162.614654	2834.445829	7850.570554	2900.360635	7379.292063	2968.996561	7364.508276	3023.330738	7221.629033	3097.399136	6870.421435	3175.326708	6968.542908	3263.721369
16222.43252	2028.593949	15140.63048	2032.697374	14813.28555	2055.750601	14097.46016	2071.557503	13734.36655	2094.980704	12885.04955	2122.876812	12652.07917	2170.723467	12261.9881	2208.747204	11474.16527	2253.993216	11137.30387	2295.578784	10604.53724	2350.716884	10178.68057	2401.014345	9900.164191	2462.207948	9479.772265	2510.092925	9336.486138	2569.17159	8184.705209	2632.655097	8240.810801	2702.299723	7945.007096	2751.367798	8181.112255	2836.379425	7873.787602	2902.653587	7388.614953	2970.363518	7364.508276	3024.17917	7223.335335	3097.559698	6885.306273	3176.814163	6983.88488	3265.165038
16222.43252	2030.6086	15153.61156	2034.227872	14829.60248	2057.571371	14097.46016	2072.416894	13749.98297	2096.446965	12889.2446	2123.275907	12652.07917	2172.560068	12268.26286	2209.285674	11492.31008	2255.550317	11137.30387	2298.01535	10619.36262	2352.228252	10191.26255	2402.245732	9900.99212	2462.284658	9479.772265	2511.135061	9347.295207	2570.19381	8195.767197	2633.760573	8251.458105	2703.412311	7956.743964	2752.572562	8190.531267	2837.555067	7875.710527	2902.843498	7397.859618	2971.476262	7364.508276	3025.712586	7235.001265	3098.657454	6905.365954	3178.818746	6999.691437	3266.652424
16222.43252	2032.697374	15202.64205	2039.443934	14842.90978	2059.056302	14097.46016	2073.543575	13762.60195	2097.63179	12958.14977	2129.831175	12652.07917	2174.283545	12281.29693	2210.404196	11516.20565	2257.60092	11137.30387	2299.999133	10630.61228	2353.375094	10204.66887	2403.557796	9912.378645	2463.339641	9479.772265	2512.617672	9361.230296	2571.578595	8207.62153	2634.945232	8263.198106	2704.631708	7984.510219	2755.422708	8199.438482	2838.871588	7896.659137	2904.912416	7410.520713	2972.774246	7364.508276	3027.004473	7249.724154	3100.147301	6913.705047	3179.652079	7012.272193	3267.836265
16222.43252	2034.227872	15218.45044	2041.125694	14864.33383	2061.446965	14097.46016	2074.710855	13779.0542	2099.176529	12959.72152	2129.980704	12652.07917	2175.360255	12293.68312	2211.467119	11533.39816	2259.076299	11137.30387	2307.045506	10647.20846	2355.066987	10238.7928	2406.897473	9920.606962	2464.102011	9479.772265	2513.904314	9372.568721	2572.776657	8221.029235	2636.285127	8275.541543	2705.894384	7994.438967	2756.441872	8210.140862	2840.395722	7908.899958	2906.121338	7425.145872	2974.162725	7364.508276	3029.401049	7266.538252	3101.987477	6922.04414	3180.485412	7027.931929	3269.309835
16222.43252	2039.443934	15230.58759	2042.416894	14875.53945	2062.697374	14097.46016	2077.324988	13813.3217	2102.393982	12971.30316	2131.082519	12652.07917	2175.386697	12293.904	2211.486074	11570.88641	2262.293362	11137.30387	2308.271808	10657.05993	2356.071291	10254.77457	2408.461594	9933.382494	2465.285689	9479.772265	2514.615312	9386.477062	2574.345573	8221.920916	2636.374237	8291.266016	2707.511339	8005.566597	2757.584099	8222.012151	2842.067623	7911.737649	2906.401593	7443.228441	2975.879443	7364.508276	3030.305442	7275.709579	3103.053381	6934.17192	3181.697353	7029.014922	3269.411744
16222.43252	2041.125694	15291.38825	2048.885113	14889.11677	2064.212436	14097.46016	2078.938213	13834.40002	2104.373074	13016.54617	2135.386697	12652.07917	2176.45147	12326.52758	2214.285674	11590.22621	2263.953011	11137.30387	2309.304744	10677.92506	2358.19838	10266.35473	2409.594934	9946.597682	2466.510101	9479.772265	2515.637974	9395.100056	2575.378452	8274.630719	2641.641776	8293.420575	2707.756349	8017.674222	2758.82692	8230.616291	2843.296465	7923.51446	2907.564689	7456.219463	2977.11278	7364.508276	3031.596829	7303.314792	3106.473543	6962.782953	3184.55648	7044.733227	3270.890826
16222.43252	2042.416894	15310.87664	2050.958367	14898.55023	2065.265095	14097.46016	2081.509665	13843.27621	2105.20648	13103.72878	2143.680783	12652.07917	2177.709561	12352.16872	2216.486074	11617.99926	2266.336362	11137.30387	2314.873236	10690.98113	2359.529377	10277.64764	2410.70016	9965.444367	2468.256283	9479.772265	2516.661149	9405.475285	2576.703165	8295.977676	2643.775077	8304.834468	2709.191384	8057.340594	2762.898587	8237.482234	2844.129798	7935.70339	2908.768487	7457.17933	2977.203908	7364.508276	3032.835751	7310.447203	3107.411744	6983.150877	3186.591866	7058.109878	3272.14956
16222.43252	2048.885113	15348.68622	2054.980704	14919.7595	2067.63179	14097.46016	2083.17107	13865.83939	2107.324988	13131.65179	2146.337228	12652.07917	2179.285674	12374.40348	2218.394155	11634.29044	2267.734392	11137.30387	2317.408874	10695.58909	2359.999133	10290.91629	2411.998751	9974.97651	2469.139455	9479.772265	2517.756109	9412.637759	2577.617672	8317.114383	2645.887368	8309.066318	2709.750297	8076.118178	2764.826065	8245.181512	2844.963132	7949.353998	2910.116642	7465.957015	2978.037241	7364.508276	3034.098409	7318.372182	3108.626128	6996.767228	3187.95256	7076.806472	3273.908896
16222.43252	2050.958367	15355.92318	2055.750601	14932.63649	2069.068705	14097.46016	2084.415291	13885.73834	2109.193346	13138.99451	2147.035775	12652.07917	2181.021739	12391.8167	2219.888474	11648.53311	2268.956631	11137.30387	2318.540849	10707.94473	2361.258725	10307.31115	2413.603301	9977.569179	2469.37967	9479.772265	2518.77783	9422.203779	2578.952878	8327.58069	2646.99457	8318.682066	2710.871092	8087.298435	2765.973694	8255.542455	2846.092455	7961.611205	2911.327183	7474.734699	2978.870575	7364.508276	3035.63464	7324.909444	3109.730632	7048.695874	3193.141838	7089.26563	3275.081294
16222.43252	2054.980704	15373.03825	2057.571371	14944.7507	2070.420502	14097.46016	2086.029537	13910.40831	2111.509665	13185.77346	2151.486074	12652.07917	2181.486074	12409.47818	2221.404098	11662.09503	2270.12045	11137.30387	2319.015271	10718.73733	2362.358973	10318.40009	2414.688565	9989.661299	2470.500029	9479.772265	2520.080538	9429.530018	2580.080538	8338.010026	2648.166493	8326.069926	2711.669618	8101.6472	2767.446564	8266.221156	2847.240845	7973.909835	2912.541815	7477.81198	2979.162725	7364.508276	3037.377629	7333.706622	3111.21696	7071.410524	3195.411734	7102.223059	3276.30058
16222.43252	2055.750601	15386.99646	2059.056302	14954.94	2071.557503	14097.46016	2087.099251	13923.69679	2112.757351	13208.30333	2153.629445	12652.07917	2183.052144	12439.64902	2223.993216	11678.62972	2271.539378	11140.79408	2320.305959	10732.04965	2363.716093	10329.34859	2415.760085	10003.81322	2471.811232	9479.772265	2521.454459	9442.96726	2582.148807	8348.486763	2649.434008	8334.978589	2712.688641	8116.902905	2769.012529	8274.197164	2848.074178	7985.754651	2913.711627	7486.589665	2979.996058	7364.508276	3038.432675	7341.843638	3112.804715	7081.434905	3196.41348	7115.994625	3277.596475
16226.36139	2057.571371	15409.46846	2061.446965	14962.64147	2072.416894	14097.46016	2088.275907	13936.27356	2113.938213	13222.27484	2154.95862	12652.07917	2183.629445	12481.6894	2227.60092	11696.16356	2273.044048	11145.06076	2321.345963	10748.11869	2365.354245	10331.95601	2416.015271	10033.53334	2474.564859	9479.772265	2523.281219	9451.569406	2583.645179	8361.734183	2651.169823	8344.807251	2713.882476	8137.72805	2771.150184	8285.818292	2849.25272	7986.330377	2913.768487	7494.226327	2980.721065	7364.508276	3042.068972	7347.893922	3114.201693	7126.51566	3200.918442	7131.700888	3279.074423
16232.51083	2059.056302	15421.22219	2062.697374	14972.73829	2073.543575	14097.46016	2089.672789	13947.16225	2114.960576	13263.18461	2158.850557	12652.07917	2184.745486	12510.13136	2230.041673	11719.07096	2275.009852	11188.83155	2326.812771	10767.94791	2367.375728	10380.43725	2420.760085	10045.5036	2475.673926	9479.772265	2525.674101	9461.997583	2585.730614	8368.960049	2652.184019	8354.058082	2715.006124	8150.157243	2772.426014	8288.777924	2849.536567	7997.03383	2914.825576	7503.004012	2981.554399	7364.508276	3042.804715	7355.820823	3116.031973	7155.438585	3203.808737	7138.849651	3279.747117
16247.97025	2061.446965	15435.46364	2064.212436	14983.19894	2074.710855	14097.46016	2093.604394	13969.26416	2117.035775	13298.96082	2162.254113	12652.07917	2188.54597	12528.69733	2231.761885	11732.47909	2276.160474	11199.62658	2327.769206	10781.23825	2368.730608	10399.18898	2422.595299	10052.56525	2476.328202	9479.772265	2526.759165	9467.616745	2587.020774	8388.394236	2655.120752	8359.272605	2715.665945	8161.592396	2773.599808	8298.94539	2850.577856	8007.719475	2915.880907	7514.402254	2982.636522	7364.508276	3045.191415	7359.909771	3117.110341	7178.553961	3206.118678	7152.952027	3281.074141
16258.78783	2062.697374	15445.35853	2065.265095	15006.62564	2077.324988	14097.46016	2094.980704	13986.69756	2118.822508	13327.57062	2164.975896	12652.07917	2191.404098	12540.81312	2232.981669	11745.23691	2277.255289	11210.99904	2328.776802	10803.63998	2371.014345	10423.15584	2424.940914	10063.75531	2477.364982	9479.772265	2527.961496	9469.83143	2587.617672	8398.994701	2656.985272	8367.276574	2716.722849	8202.104748	2777.758312	8306.301216	2851.411189	8063.25391	2921.365574	7523.179938	2983.469855	7364.508276	3049.848145	7362.733895	3118.142315	7195.050661	3207.767208	7165.208508	3282.227467
16273.03165	2064.212436	15467.60524	2067.63179	15021.08264	2078.938213	14100.17412	2096.446965	14009.20829	2121.362141	13331.88872	2165.386697	12652.07917	2192.254113	12552.33297	2234.218456	11757.08235	2278.271808	11219.39225	2329.520437	10823.71189	2373.060568	10450.40601	2427.607863	10088.0433	2479.615312	9479.772265	2531.510101	9473.374356	2588.743302	8408.162765	2658.914131	8376.276154	2718.022792	8228.065839	2780.423162	8317.447099	2852.736451	8077.610236	2922.783428	7532.579993	2984.362275	7364.508276	3050.818544	7364.500236	3119.18035	7217.423673	3210.002964	7179.462347	3283.568744
16282.92819	2065.265095	15481.1121	2069.068705	15044.12686	2081.509665	14104.25181	2097.63179	14021.48687	2122.876812	13346.02527	2166.731573	12652.07917	2193.288546	12602.05463	2239.936255	11771.58798	2279.516612	11224.79517	2329.999133	10856.79362	2376.433074	10468.50987	2429.37967	10103.54615	2481.051681	9479.772265	2533.640928	9476.164736	2589.822882	8413.163527	2660.11893	8389.27154	2720.094402	8237.268531	2781.367798	8329.538894	2854.174184	8091.729811	2924.177899	7543.181858	2985.368792	7364.508276	3051.194455	7364.500236	3120.437094	7222.251489	3210.485412	7192.337163	3284.780255
16305.17861	2067.63179	15493.81887	2070.420502	15057.6355	2083.17107	14112.09804	2099.176529	14024.41986	2123.275907	13356.76458	2167.753253	12652.07917	2194.613955	12620.48107	2242.405917	11780.82636	2280.309405	11258.83839	2333.01535	10858.5731	2376.614483	10474.163	2429.932937	10123.79874	2482.928123	9479.772265	2535.054908	9479.503026	2592.343929	8416.874903	2661.164888	8392.693548	2720.665945	8247.417481	2782.409566	8334.255895	2854.735042	8102.135654	2925.205596	7552.016746	2986.207556	7374.171679	3053.494147	7364.500236	3121.451978	7233.047747	3211.564293	7204.55507	3285.929952
16318.68773	2069.068705	15504.50657	2071.557503	15066.7185	2084.415291	14137.63384	2102.393982	14072.59518	2129.831175	13387.98574	2170.723467	12652.07917	2196.761885	12627.93277	2243.747204	11795.30173	2281.551612	11289.99002	2335.775372	10878.08191	2378.603301	10498.19225	2432.284658	10137.23377	2484.172904	9479.772265	2535.343873	9479.503026	2593.843248	8422.486009	2662.746237	8398.994082	2721.771003	8258.955372	2783.593905	8341.264499	2855.568375	8112.564536	2926.235569	7564.215261	2987.365655	7378.276934	3054.17917	7364.500236	3122.78489	7234.379269	3211.697353	7215.551236	3286.964684
16331.39662	2070.420502	15512.58476	2072.416894	15077.19985	2086.029537	14157.16176	2104.373074	14073.6829	2129.980704	13407.29102	2172.560068	12652.07917	2198.958718	12647.65329	2247.784161	11805.2569	2282.405917	11304.32568	2337.045506	10921.90496	2383.070828	10516.76148	2434.102011	10153.0464	2485.637974	9486.501681	2536.93121	9479.503026	2594.375858	8427.570999	2664.738754	8400.192791	2721.985272	8275.083269	2785.249399	8350.403542	2856.655021	8122.703603	2927.236919	7574.380691	2988.330738	7388.469452	3055.585486	7364.500236	3124.297587	7253.106114	3213.568744	7232.772768	3288.585218
16342.0861	2071.557503	15523.17545	2073.543575	15083.28214	2087.099251	14165.38508	2105.20648	14081.0085	2131.082519	13425.40721	2174.283545	12652.07917	2201.7135	12656.80066	2250.309405	11823.7536	2283.993216	11315.85298	2338.06682	10948.28454	2385.760085	10544.71166	2436.837469	10167.20265	2486.949578	9498.017033	2538.761879	9479.503026	2595.480095	8427.570999	2665.917228	8406.655817	2723.327172	8276.771655	2785.422708	8359.145305	2857.768084	8135.62129	2928.512689	7587.832443	2989.607816	7399.521755	3056.835535	7364.500236	3126.242304	7255.576611	3213.818746	7241.281437	3289.418551
16350.16564	2072.416894	15534.14778	2074.710855	15089.97249	2088.275907	14186.28866	2107.324988	14097.99135	2135.386697	13436.72496	2175.360255	12652.07917	2202.950336	12656.80066	2251.6706	11839.05093	2285.305959	11331.96295	2339.494158	10996.90699	2390.716884	10562.25389	2438.554311	10182.6139	2488.37746	9506.960324	2539.872182	9479.503026	2600.834236	8427.570999	2667.561548	8411.308044	2724.449441	8287.516559	2786.525649	8367.533818	2858.917626	8143.026926	2929.244082	7598.46667	2990.617405	7411.189366	3058.051986	7364.500236	3127.555315	7263.360146	3214.652079	7249.442884	3290.251885
16360.7581	2073.543575	15558.72038	2077.324988	15096.93939	2089.672789	14204.72396	2109.193346	14097.99135	2143.680783	13437.0029	2175.386697	12652.07917	2205.723467	12656.80066	2253.993216	11839.09108	2285.309405	11347.25023	2340.848605	11030.72256	2394.1642	10562.2895	2438.557796	10205.22739	2490.472644	9512.637115	2540.496314	9479.503026	2606.374237	8427.570999	2668.425401	8419.567416	2726.441872	8311.527234	2788.990292	8378.063834	2860.360635	8155.243937	2930.450653	7611.227744	2991.828913	7424.128939	3059.401049	7364.500236	3128.666772	7285.715867	3217.157321	7257.257109	3291.085218
16371.73226	2074.710855	15573.88454	2078.938213	15113.80214	2093.604394	14227.57936	2111.509665	14097.99135	2146.337228	13448.19517	2176.45147	12659.80733	2207.354915	12656.80066	2255.550317	11849.73989	2286.223235	11359.23825	2341.910738	11045.46947	2395.804758	10597.44826	2441.998751	10218.60167	2491.711797	9523.045964	2541.528018	9479.503026	2607.510858	8427.570999	2669.983109	8423.73835	2727.613652	8322.998939	2790.167838	8385.086339	2861.396506	8168.303032	2931.740389	7622.437537	2992.893145	7432.803442	3060.305442	7364.500236	3130.170794	7299.66076	3218.887816	7260.202308	3291.413909
16396.30896	2077.324988	15598.05595	2081.509665	15118.75805	2094.980704	14239.89042	2112.757351	14097.99135	2147.035775	13461.4195	2177.709561	12668.92854	2208.747204	12656.80066	2257.60092	11865.79397	2287.60092	11377.56586	2343.534557	11054.55288	2396.916737	10617.51286	2443.962455	10229.56047	2492.727151	9533.985862	2542.549674	9479.503026	2611.197604	8427.570999	2671.427135	8426.610107	2728.82692	8332.916278	2791.245428	8394.248399	2862.859769	8191.147667	2933.996561	7635.889289	2994.170223	7445.494058	3061.628549	7364.500236	3131.070556	7310.372671	3220.377012	7267.66931	3292.247242
16411.47565	2078.938213	15613.673	2083.17107	15118.75805	2096.446965	14251.54213	2113.938213	14097.99135	2151.486074	13477.98668	2179.285674	12673.07997	2209.285674	12656.80066	2259.076299	11882.27533	2289.015271	11392.67516	2344.873236	11058.30224	2397.375728	10627.42912	2444.93295	10241.23391	2493.808718	9567.197457	2545.65124	9479.503026	2612.883742	8427.570999	2673.221775	8426.610107	2729.837977	8343.524362	2792.46975	8400.830805	2864.018199	8203.977676	2935.263673	7645.958211	2995.126144	7459.194581	3063.056949	7364.500236	3131.987477	7318.920823	3221.684168	7269.882326	3292.494219
16435.65109	2081.509665	15625.36856	2084.415291	15118.75805	2097.63179	14261.62991	2114.960576	14097.99135	2153.629445	13496.23518	2181.021739	12682.81545	2210.404196	12656.80066	2262.293362	11894.18499	2290.037302	11412.32815	2346.614483	11069.19769	2398.709536	10641.68542	2446.328202	10289.16676	2498.24979	9588.254042	2547.617672	9479.503026	2613.645179	8427.570999	2674.280501	8426.610107	2730.096105	8352.827708	2793.619813	8412.993171	2866.401593	8216.904792	2936.540375	7658.040917	2996.273248	7477.368979	3064.951788	7364.500236	3132.399136	7324.214845	3222.583605	7278.404957	3293.50204
16451.27075	2083.17107	15640.54232	2086.029537	15118.75805	2099.176529	14282.10614	2117.035775	14097.99135	2154.95862	13501.116	2181.486074	12693.45824	2211.467119	12656.80066	2263.953011	11919.6008	2292.218365	11429.99232	2348.179522	11078.44292	2399.932937	10656.10556	2447.739487	10302.48016	2499.483301	9589.736422	2547.756109	9479.503026	2615.730614	8427.570999	2675.378744	8426.610107	2731.182058	8361.20798	2794.735042	8419.311613	2867.843498	8227.551973	2937.591907	7669.193872	2997.332084	7488.087309	3066.069268	7364.500236	3136.719603	7353.565586	3227.570202	7280.149186	3293.721369
16462.96826	2084.415291	15650.59753	2087.099251	15118.75805	2102.393982	14299.73605	2118.822508	14097.99135	2158.850557	13517.57762	2183.052144	12693.66012	2211.486074	12656.80066	2266.336362	11946.42672	2294.520437	11458.63084	2350.716884	11081.36902	2400.354245	10685.72153	2450.637974	10311.76838	2500.343873	9601.523417	2548.856873	9479.503026	2617.449981	8427.570999	2676.669618	8426.610107	2732.302125	8376.362332	2796.751752	8423.293247	2869.17216	8243.457129	2939.162725	7690.986737	2999.401049	7502.382801	3067.559698	7364.500236	3136.987477	7366.253481	3230.411734	7291.630082	3295.165038
16478.14455	2086.029537	15661.65799	2088.275907	15118.75805	2104.373074	14324.79491	2121.362141	14097.99135	2162.254113	13523.64587	2183.629445	12723.47727	2214.285674	12656.80066	2267.734392	11958.75958	2295.578784	11475.68924	2352.228252	11085.9536	2401.014345	10704.3677	2452.462858	10324.35558	2501.510101	9614.626427	2550.080538	9479.503026	2618.645179	8427.570999	2677.756349	8426.610107	2734.002514	8390.192883	2798.899115	8425.210474	2870.237428	8253.115921	2940.116642	7704.390219	3000.673545	7518.477717	3069.237733	7364.500236	3138.659697	7366.253481	3232.303617	7300.072447	3296.226626
16488.20144	2087.099251	15674.78854	2089.672789	15118.75805	2105.20648	14339.74035	2122.876812	14097.99135	2164.975896	13535.37704	2184.745486	12746.91264	2216.486074	12656.80066	2268.956631	11987.15275	2298.01535	11488.63335	2353.375094	11093.74778	2402.245732	10749.2041	2456.850955	10340.48306	2503.004344	9636.603415	2552.132925	9479.503026	2620.570574	8427.570999	2679.750297	8426.610107	2734.924085	8409.121859	2802.426014	8425.996224	2871.319871	8274.250319	2942.203908	7719.963445	3002.152032	7531.50477	3070.595917	7364.500236	3140.918442	7366.253481	3234.856773	7311.891078	3297.885854
16499.26374	2088.275907	15711.74526	2093.604394	15118.75805	2107.324988	14343.67826	2123.275907	14097.99135	2165.386697	13575.32552	2188.54597	12767.23466	2218.394155	12656.80066	2270.12045	12010.26966	2299.999133	11507.72928	2355.066987	11101.24478	2403.557796	10764.80152	2458.37746	10352.04742	2504.075804	9654.917571	2553.843248	9479.503026	2620.730614	8427.570999	2681.143349	8426.610107	2736.029971	8419.446755	2804.937309	8427.309816	2872.653587	8287.559089	2943.518303	7732.685757	3003.359859	7542.952736	3071.789468	7364.500236	3142.45382	7366.253481	3235.91499	7319.953663	3299.166981
16512.39649	2089.672789	15724.68244	2094.980704	15118.75805	2109.193346	14408.35987	2129.831175	14097.99135	2166.731573	13605.3685	2191.404098	12783.1499	2219.888474	12656.80066	2271.539378	12092.38065	2307.045506	11519.0646	2356.071291	11120.32735	2406.897473	10786.20955	2460.472644	10368.54967	2505.604769	9663.840913	2554.676582	9479.503026	2621.877942	8427.570999	2682.184019	8426.610107	2737.581043	8426.922384	2807.555067	8427.309816	2873.952296	8301.547866	2944.899856	7750.640909	3005.06448	7556.802767	3073.233454	7364.500236	3143.456994	7366.253481	3236.118678	7326.672485	3300.234587
16549.35937	2093.604394	15738.46515	2096.446965	15118.75805	2111.509665	14409.83529	2129.980704	14097.99135	2167.753253	13614.30336	2192.254113	12799.29206	2221.404098	12656.80066	2273.044048	12106.67068	2308.271808	11543.07247	2358.19838	11128.04134	2408.461594	10789.14654	2460.760085	10379.85802	2506.65251	9674.522357	2555.674101	9479.503026	2623.291072	8427.570999	2683.3321	8426.610107	2738.847032	8426.922384	2810.083206	8427.309816	2874.963132	8314.517403	2946.180748	7751.290427	3005.126144	7568.366915	3074.439118	7364.500236	3144.201693	7366.253481	3237.283891	7332.592868	3301.25864
16562.29871	2094.980704	15749.6024	2097.63179	15118.75805	2112.757351	14420.70703	2131.082519	14097.99135	2170.723467	13625.17671	2193.288546	12826.86747	2223.993216	12656.80066	2275.009852	12118.70743	2309.304744	11558.09508	2359.529377	11132.10222	2409.594934	10803.94043	2462.207948	10390.98533	2507.683477	9682.87844	2556.454459	9479.503026	2624.91694	8427.570999	2683.775077	8426.610107	2739.947429	8426.922384	2811.367798	8427.309816	2876.121338	8329.813336	2947.824883	7762.308387	3006.172164	7575.582593	3075.191415	7364.500236	3145.235644	7366.253481	3243.104089	7337.025005	3302.099764
16576.08373	2096.446965	15764.1228	2099.176529	15118.75805	2113.938213	14463.17686	2135.386697	14097.99135	2172.560068	13639.10864	2194.613955	12865.29134	2227.60092	12656.80066	2276.160474	12183.59675	2314.873236	11563.3971	2359.999133	11134.8253	2410.70016	10804.72422	2462.284658	10403.50998	2508.84391	9686.141241	2556.759165	9479.503026	2625.893876	8427.570999	2685.665945	8426.610107	2741.150184	8426.922384	2812.426014	8427.309816	2877.422704	8339.927583	2949.017424	7779.504409	3007.804715	7586.392853	3076.318479	7364.500236	3149.18035	7366.253481	3243.808737	7352.903821	3305.113222
16587.22283	2097.63179	15794.36656	2102.393982	15118.75805	2114.960576	14545.0156	2143.680783	14097.99135	2174.283545	13661.68644	2196.761885	12891.28659	2230.041673	12656.80066	2277.255289	12213.1444	2317.408874	11577.61377	2361.258725	11136.46402	2411.998751	10815.50376	2463.339641	10416.9907	2510.092925	9695.064583	2557.592499	9479.503026	2627.343929	8427.570999	2686.985272	8426.610107	2742.515969	8426.922384	2813.898347	8427.309816	2878.768487	8354.376616	2950.721065	7795.310383	3009.305298	7596.87893	3077.411744	7368.760059	3151.035786	7366.253481	3245.069921	7358.455458	3306.30058
16601.74565	2099.176529	15812.96983	2104.373074	15118.75805	2117.035775	14571.22705	2146.337228	14097.99135	2175.360255	13684.77827	2198.958718	12909.60771	2231.761885	12656.80066	2278.271808	12226.33524	2318.540849	11590.03197	2362.358973	11136.46402	2413.603301	10823.29345	2464.102011	10428.23856	2511.135061	9740.19994	2561.807601	9480.610789	2628.650702	8427.570999	2688.597643	8426.610107	2743.703798	8426.922384	2815.423162	8427.309816	2881.090617	8362.813642	2951.782236	7810.222976	3010.721065	7629.350302	3080.797168	7372.999483	3152.085431	7366.253481	3246.234637	7363.016787	3307.63669
16631.99446	2102.393982	15820.80377	2105.20648	15118.75805	2118.822508	14578.1197	2147.035775	14097.99135	2175.386697	13713.73493	2201.7135	12922.59902	2232.981669	12656.80066	2279.516612	12231.86366	2319.015271	11605.34942	2363.716093	11136.46402	2414.688565	10835.38795	2465.285689	10444.24051	2512.617672	9752.753891	2562.97999	9480.947225	2628.843248	8427.570999	2688.914131	8426.610107	2743.882476	8426.922384	2817.286444	8427.309816	2883.299885	8384.627882	2954.722125	7823.800755	3012.010109	7641.471282	3082.060886	7388.199711	3154.55648	7366.253481	3248.04365	7363.016787	3309.309835
16650.60083	2104.373074	15840.71755	2107.324988	15118.75805	2121.362141	14622.03133	2151.486074	14100.58135	2176.45147	13726.73583	2202.950336	12935.77143	2234.218456	12656.80066	2280.309405	12246.90398	2320.305959	11623.8388	2365.354245	11136.46402	2415.760085	10847.89867	2466.510101	10458.12734	2513.904314	9767.700861	2564.375858	9488.506045	2631.164888	8427.570999	2690.410846	8426.610107	2744.936792	8426.922384	2819.536567	8427.309816	2884.735042	8400.748992	2957.365655	7837.685431	3013.328288	7648.605731	3082.804715	7409.360794	3156.897655	7366.253481	3248.568744	7363.016787	3310.597956
16658.43608	2105.20648	15858.27993	2109.193346	15118.75805	2122.876812	14643.18023	2153.629445	14105.39501	2177.709561	13755.88538	2205.723467	12996.66886	2239.936255	12656.80066	2281.551612	12259.02308	2321.345963	11646.65474	2367.375728	11136.46402	2416.015271	10865.74069	2468.256283	10465.80119	2514.615312	9779.589633	2565.486127	9496.766155	2632.655097	8427.570999	2692.974259	8426.610107	2746.408748	8426.922384	2820.887586	8427.309816	2886.062796	8406.227872	2958.512689	7851.480553	3014.637965	7661.800173	3084.18035	7424.303085	3158.328447	7366.253481	3249.747117	7363.016787	3312.013659
16678.35318	2107.324988	15880.05311	2111.509665	15118.75805	2123.275907	14656.29535	2154.95862	14114.10569	2179.285674	13773.03421	2207.354915	13022.97201	2242.405917	12656.80066	2282.405917	12322.72749	2326.812771	11661.9469	2368.730608	11136.46402	2420.760085	10874.7647	2469.139455	10476.83888	2515.637974	9791.456633	2566.594363	9504.615404	2633.760573	8427.570999	2694.603819	8426.610107	2746.669618	8426.922384	2821.99457	8427.309816	2887.783428	8411.469908	2959.610139	7863.915849	3015.818544	7675.626594	3085.621876	7427.836329	3158.666772	7366.253481	3250.992004	7363.016787	3313.239515
16695.91849	2109.193346	15891.78124	2112.757351	15118.75805	2129.831175	14694.69755	2158.850557	14127.15046	2181.021739	13787.66914	2208.747204	13037.25739	2243.747204	12656.80066	2283.993216	12333.87277	2327.769206	11687.72282	2371.014345	11136.46402	2422.595299	10877.21916	2469.37967	10487.88209	2516.661149	9801.872775	2567.567106	9514.654696	2634.945232	8427.570999	2694.738754	8426.610107	2747.754757	8426.922384	2822.949536	8427.309816	2891.365574	8417.285016	2961.042254	7871.666769	3016.554399	7694.125053	3087.550502	7438.448432	3159.682929	7366.253481	3252.267031	7363.016787	3314.074423
16717.69531	2111.509665	15902.88123	2113.938213	15118.75805	2129.980704	14728.28085	2162.254113	14131.25251	2181.486074	13793.32922	2209.285674	13080.25302	2247.784161	12656.80066	2285.305959	12345.61423	2328.776802	11710.818	2373.060568	11136.46402	2424.940914	10888.66668	2470.500029	10499.70008	2517.756109	9819.053605	2569.17159	9528.039102	2636.285127	8429.782532	2695.758894	8426.610107	2749.396033	8426.922384	2824.20497	8427.309816	2893.775609	8420.652526	2962.049151	7883.391017	3017.667472	7705.190556	3088.704177	7454.899969	3161.258239	7366.253481	3253.584833	7363.016787	3315.237217
16729.4254	2112.757351	15912.49135	2114.960576	15122.69572	2131.082519	14755.13701	2164.975896	14145.52383	2183.052144	13805.08647	2210.404196	13107.14813	2250.309405	12656.80066	2285.309405	12354.27977	2329.520437	11748.88256	2376.433074	11136.46402	2427.607863	10902.0642	2471.811232	10510.7276	2518.77783	9829.999549	2570.19381	9529.000872	2636.374237	8435.787321	2697.36333	8426.610107	2750.094402	8426.922384	2824.735042	8427.309816	2895.472156	8423.651649	2963.116082	7894.817985	3018.752322	7717.332712	3089.970103	7465.864446	3162.308138	7366.253481	3255.181894	7363.016787	3316.052302
16740.52724	2113.938213	15931.99803	2117.035775	15152.03902	2135.386697	14759.19042	2165.386697	14150.78468	2183.629445	13816.2593	2211.467119	13121.64555	2251.6706	12659.45813	2286.223235	12359.85799	2329.999133	11750.93008	2376.614483	11136.46402	2429.37967	10930.20002	2474.564859	10524.78783	2520.080538	9844.827839	2571.578595	9585.853849	2641.641776	8443.79983	2698.802203	8426.610107	2751.367798	8426.922384	2828.86888	8427.309816	2896.542245	8425.269331	2963.996561	7920.541508	3021.194455	7729.298441	3091.217634	7482.749182	3163.924928	7366.253481	3256.482808	7363.016787	3316.924581
16750.13896	2114.960576	15948.79315	2118.822508	15230.00264	2143.680783	14772.46048	2166.731573	14160.95498	2184.745486	13816.45854	2211.486074	13146.38257	2253.993216	12665.3587	2287.60092	12395.0058	2333.01535	11773.37734	2378.603301	11136.46402	2429.932937	10941.53218	2475.673926	10539.61668	2521.454459	9857.656702	2572.776657	9608.878752	2643.775077	8453.126619	2700.096105	8426.610107	2752.572562	8426.922384	2831.396506	8427.309816	2897.82692	8426.209419	2965.126144	7936.367689	3022.696956	7744.330809	3092.78489	7496.507686	3165.242368	7366.253481	3257.562979	7363.016787	3317.934379
16769.64889	2117.035775	15972.66546	2121.362141	15254.97298	2146.337228	14782.54151	2167.753253	14195.58814	2188.54597	13845.88631	2214.285674	13162.96648	2255.550317	12673.78565	2289.015271	12427.16818	2335.775372	11823.80111	2383.070828	11136.46402	2432.284658	10948.21739	2476.328202	10559.33305	2523.281219	9874.456668	2574.345573	9631.676878	2645.887368	8463.59075	2701.298078	8426.610107	2755.422708	8426.922384	2831.751752	8427.309816	2899.244082	8426.209419	2966.730551	7943.043449	3023.330738	7755.837309	3093.984543	7505.21049	3166.075701	7366.253481	3258.996415	7363.016787	3318.568744
16786.44681	2118.822508	15986.90322	2122.876812	15261.53925	2147.035775	14811.84897	2170.723467	14221.63378	2191.404098	13869.01564	2216.486074	13184.80644	2257.60092	12681.36913	2290.037302	12441.96898	2337.045506	11854.15402	2385.760085	11136.46402	2434.102011	10958.81094	2477.364982	10585.15962	2525.674101	9885.516754	2575.378452	9643.627002	2646.99457	8473.635204	2702.299723	8426.610107	2756.441872	8426.922384	2834.445829	8427.309816	2900.360635	8426.209419	2968.996561	7951.98018	3024.17917	7775.845349	3096.070556	7516.175053	3167.125608	7366.253481	3260.395304	7363.016787	3318.585218
16810.32311	2121.362141	15990.65468	2123.275907	15303.37164	2151.486074	14829.97093	2172.560068	14229.37983	2192.254113	13889.07227	2218.394155	13200.51997	2259.076299	12701.74433	2292.218365	12453.8703	2338.06682	11910.10008	2390.716884	11136.46402	2436.837469	10981.8042	2479.615312	10596.87081	2526.759165	9899.701795	2576.703165	9656.275668	2648.166493	8486.203555	2703.412311	8426.610107	2757.584099	8426.922384	2836.379425	8427.309816	2902.653587	8426.209419	2970.363518	7968.131988	3025.712586	7788.588452	3097.399136	7531.119509	3168.556608	7366.253481	3260.411734	7363.016787	3320.918875
16824.56325	2122.876812	16052.27358	2129.831175	15323.51913	2153.629445	14846.97668	2174.283545	14238.80644	2193.288546	13904.77968	2219.888474	13234.7833	2262.293362	12726.26256	2294.520437	12470.50298	2339.494158	11949.00902	2394.1642	11136.46402	2438.554311	10996.48063	2481.051681	10609.84767	2527.961496	9909.494346	2577.617672	9669.956058	2649.434008	8500.79249	2704.631708	8426.610107	2758.82692	8426.922384	2837.555067	8427.670474	2902.843498	8426.209419	2971.476262	7981.739715	3027.004473	7790.128485	3097.559698	7532.269984	3168.666772	7369.907106	3261.413909	7363.016787	3322.762006
16828.31533	2123.275907	16053.67913	2129.980704	15336.01324	2154.95862	14857.6007	2175.360255	14250.88467	2194.613955	13920.71104	2221.404098	13252.45941	2263.953011	12737.53449	2295.578784	12486.28628	2340.848605	11967.52555	2395.804758	11136.46402	2438.557796	11015.65362	2482.928123	10648.14806	2531.510101	9923.791739	2578.952878	9688.690849	2651.169823	8515.899216	2705.894384	8443.72465	2762.898587	8431.721957	2838.871588	8434.403527	2904.912416	8426.209419	2972.774246	8006.983387	3029.401049	7800.657637	3098.657454	7543.96644	3169.786761	7375.19543	3262.494219	7363.016787	3323.585218
16889.94451	2129.831175	16064.03609	2131.082519	15372.59708	2158.850557	14857.86161	2175.386697	14270.45839	2196.761885	13947.92634	2223.993216	13277.84329	2266.336362	12763.48514	2298.01535	12498.0992	2341.910738	11980.07615	2396.916737	11136.46402	2441.998751	11027.59772	2484.172904	10671.14625	2533.640928	9935.866732	2580.080538	9699.637157	2652.184019	8535.244553	2707.511339	8458.764402	2764.826065	8439.876136	2840.395722	8440.71542	2906.121338	8426.209419	2974.162725	8016.509556	3030.305442	7814.947541	3100.147301	7555.785001	3170.918442	7382.90152	3263.721369	7363.016787	3324.781951
16891.3503	2129.980704	16104.49496	2135.386697	15404.59019	2162.254113	14868.36785	2176.45147	14290.47776	2198.958718	13985.84843	2227.60092	13292.73302	2267.734392	12784.61343	2299.999133	12515.29676	2343.534557	11985.25667	2397.375728	11139.9807	2443.962455	11040.74373	2485.637974	10686.40745	2535.054908	9958.013781	2582.148807	9731.33356	2655.120752	8538.175865	2707.756349	8469.836586	2765.973694	8452.02695	2842.067623	8442.429064	2906.401593	8426.209419	2975.879443	8030.112023	3031.596829	7832.597633	3101.987477	7557.373583	3171.070556	7394.280746	3265.165038	7363.016787	3326.00799
16901.70898	2131.082519	16182.45858	2143.680783	15430.1747	2164.975896	14880.78159	2177.709561	14315.58162	2201.7135	14008.52556	2230.041673	13305.75048	2268.956631	12859.66084	2307.045506	12529.47445	2344.873236	12000.31099	2398.709536	11143.42728	2444.93295	11052.51268	2486.949578	10689.52627	2535.343873	9974.036951	2583.645179	9751.45747	2656.985272	8555.3447	2709.191384	8486.362441	2767.446564	8463.096493	2843.296465	8450.54818	2907.564689	8426.209419	2977.11278	8043.161865	3032.835751	7842.821275	3103.053381	7570.917589	3172.367456	7408.620324	3266.652424	7363.016787	3326.226626
16942.1746	2135.386697	16203.90056	2146.337228	15434.03618	2165.386697	14896.33328	2179.285674	14326.8527	2202.950336	14022.40882	2231.761885	13318.14573	2270.12045	12872.72158	2308.271808	12546.3997	2346.614483	12014.11919	2399.932937	11150.36281	2446.328202	11064.30558	2488.37746	10706.65853	2536.93121	9996.36781	2585.730614	9772.275807	2658.914131	8562.031568	2709.750297	8505.316721	2769.012529	8471.634338	2844.129798	8460.660974	2908.768487	8426.209419	2977.203908	8056.461718	3034.098409	7875.625834	3106.473543	7585.969406	3173.808737	7421.08998	3267.836265	7363.016787	3328.696802
17020.15124	2143.680783	16208.36721	2147.035775	15446.67789	2166.731573	14913.46324	2181.021739	14352.12378	2205.723467	14031.50935	2232.981669	13333.25803	2271.539378	12883.72287	2309.304744	12560.24961	2348.179522	12018.87439	2400.354245	11159.75454	2447.739487	11080.11388	2490.472644	10726.4171	2538.761879	10010.18285	2587.020774	9785.279303	2660.11893	8575.440828	2710.871092	8531.19069	2771.150184	8481.005516	2844.963132	8474.050737	2910.116642	8426.209419	2978.037241	8072.643177	3035.63464	7884.624614	3107.411744	7590.073197	3174.201693	7436.611424	3269.309835	7363.016787	3330.218452
17045.12574	2146.337228	16225.3663	2151.486074	15456.28159	2167.753253	14918.04489	2181.486074	14366.99089	2207.354915	14039.98243	2234.218456	13349.28353	2273.044048	12943.03011	2314.873236	12582.70416	2350.716884	12026.32475	2401.014345	11186.53828	2450.637974	11088.69563	2491.711797	10738.40068	2539.872182	10016.57445	2587.617672	9796.568414	2661.164888	8584.994435	2711.669618	8546.6332	2772.426014	8494.269886	2846.092455	8487.932167	2911.327183	8426.209419	2978.870575	8091.002472	3037.377629	7896.272405	3108.626128	7601.82213	3175.326708	7437.684853	3269.411744	7363.016787	3331.344998
17051.69311	2147.035775	16225.3663	2153.629445	15484.20132	2170.723467	14933.49748	2183.052144	14379.67858	2208.747204	14079.15439	2239.936255	13370.22032	2275.009852	12970.03594	2317.408874	12594.93698	2352.228252	12040.22309	2402.245732	11206.57493	2452.462858	11095.09836	2492.727151	10745.137	2540.496314	10028.6277	2588.743302	9813.63605	2662.746237	8597.186076	2712.688641	8560.840679	2773.599808	8507.758204	2847.240845	8502.742727	2912.541815	8426.209419	2979.162725	8102.115499	3038.432675	7906.866277	3109.730632	7617.356174	3176.814163	7453.264349	3270.890826	7363.016787	3332.397583
17093.53248	2151.486074	16225.3663	2154.95862	15501.4652	2172.560068	14939.19378	2183.629445	14384.58557	2209.285674	14093.02414	2242.405917	13382.47503	2276.160474	12982.09203	2318.540849	12602.69512	2353.375094	12055.032	2403.557796	11254.75487	2456.850955	11101.33374	2493.808718	10756.27226	2541.528018	10040.18785	2589.822882	9835.141443	2664.738754	8611.46918	2713.882476	8611.174796	2777.758312	8517.546049	2848.074178	8517.006784	2913.711627	8426.209419	2979.996058	8140.417427	3042.068972	7921.122425	3111.21696	7638.290762	3178.818746	7466.52287	3272.14956	7363.016787	3333.856641
17113.68333	2153.629445	16225.3663	2158.850557	15517.66572	2174.283545	14950.20589	2184.745486	14394.77847	2210.404196	14093.02414	2243.747204	13394.13536	2277.255289	12987.14487	2319.015271	12613.17022	2355.066987	12092.72604	2406.897473	11271.51542	2458.37746	11124.53545	2498.24979	10767.29908	2542.549674	10067.18325	2592.343929	9847.860819	2665.917228	8624.912573	2715.006124	8643.429863	2780.423162	8531.388508	2849.25272	8517.700099	2913.768487	8426.209419	2980.721065	8148.167167	3042.804715	7936.351415	3112.804715	7646.993566	3179.652079	7485.054353	3273.908896	7363.016787	3335.412301
17126.17952	2154.95862	16225.3663	2162.254113	15527.78669	2175.360255	14987.70571	2188.54597	14404.46471	2211.467119	14093.02414	2247.784161	13404.9618	2278.271808	13000.89135	2320.305959	12618.88391	2356.071291	12110.37986	2408.461594	11294.51989	2460.472644	11130.21897	2499.483301	10800.77453	2545.65124	10083.23798	2593.843248	9865.608101	2667.561548	8632.806704	2715.665945	8654.863645	2781.367798	8534.722404	2849.536567	8530.589675	2914.825576	8426.209419	2981.554399	8173.30681	3045.191415	7949.750569	3114.201693	7655.696371	3180.485412	7497.403484	3275.081294	7363.016787	3336.25864
17162.76947	2158.850557	16225.3663	2164.975896	15528.03524	2175.386697	15015.9072	2191.404098	14404.63744	2211.486074	14093.02414	2250.309405	13418.21959	2279.516612	13011.96791	2321.345963	12629.91722	2358.19838	12123.17156	2409.594934	11297.67589	2460.760085	11133.28309	2500.343873	10821.9984	2547.617672	10088.94117	2594.375858	9874.931728	2668.425401	8645.451567	2716.722849	8667.473093	2782.409566	8546.95278	2850.577856	8543.457807	2915.880907	8426.209419	2982.636522	8222.35718	3049.848145	7967.305739	3116.031973	7668.353107	3181.697353	7510.246486	3276.30058	7363.016787	3337.296922
17194.76792	2162.254113	16225.3663	2165.386697	15538.044	2176.45147	15023.93314	2192.254113	14430.14973	2214.285674	14093.02414	2251.6706	13426.66324	2280.309405	13070.19217	2326.812771	12635.93539	2359.529377	12135.64595	2410.70016	11313.57299	2462.207948	11136.25365	2501.510101	10823.49256	2547.756109	10100.76535	2595.480095	9891.744205	2669.983109	8661.004155	2718.022792	8681.808217	2783.593905	8556.740625	2851.411189	8610.334855	2921.365574	8426.209419	2983.469855	8232.578607	3050.818544	7977.648926	3117.110341	7698.212018	3184.55648	7523.896435	3277.596475	7363.016787	3337.63669
17220.35669	2164.975896	16225.3663	2166.731573	15549.86995	2177.709561	15032.7257	2193.288546	14450.2016	2216.486074	14093.02414	2253.993216	13439.89337	2281.551612	13080.37868	2327.769206	12637.7468	2359.999133	12150.30279	2411.998751	11314.41523	2462.284658	11136.25365	2503.004344	10835.3732	2548.856873	10158.09754	2600.834236	9907.329694	2671.427135	8685.789006	2720.094402	8701.846142	2785.249399	8572.306375	2852.736451	8627.623385	2922.783428	8426.209419	2984.362275	8236.538158	3051.194455	7987.547128	3118.142315	7719.468294	3186.591866	7539.463995	3279.074423	7366.713375	3338.724412
17224.21882	2165.386697	16225.3663	2167.753253	15564.68525	2179.285674	15043.30601	2194.613955	14467.58962	2218.394155	14093.02414	2255.550317	13448.99215	2282.405917	13091.11008	2328.776802	12642.60385	2361.258725	12168.41292	2413.603301	11325.99862	2463.339641	11136.25365	2504.075804	10848.58031	2550.080538	10217.41993	2606.374237	9926.699395	2673.221775	8692.626977	2720.665945	8703.943858	2785.422708	8589.193136	2854.174184	8644.626808	2924.177899	8426.209419	2985.368792	8260.761328	3053.494147	7997.503471	3119.18035	7733.678525	3187.95256	7546.549627	3279.747117	7373.098577	3340.043047
17236.86264	2166.731573	16225.3663	2170.723467	15581.0041	2181.021739	15060.45223	2196.761885	14481.2071	2219.888474	14093.02414	2257.60092	13465.89767	2283.993216	13099.03017	2329.520437	12646.24119	2362.358973	12180.66201	2414.688565	11334.3692	2464.102011	11136.25365	2505.604769	10870.7319	2552.132925	10229.59088	2607.510858	9938.126311	2674.280501	8705.847949	2721.771003	8717.293744	2786.525649	8595.78065	2854.735042	8657.157989	2925.205596	8426.209419	2986.207556	8267.976829	3054.17917	8009.557555	3120.437094	7787.872052	3193.141838	7560.527464	3281.074141	7384.234527	3341.720209
17246.46794	2167.753253	16225.3663	2172.560068	15585.36881	2181.486074	15075.57579	2198.958718	14495.01872	2221.404098	14093.02414	2259.076299	13479.87906	2285.305959	13104.12853	2329.999133	12649.98115	2363.716093	12192.75595	2415.760085	11347.36561	2465.285689	11136.25365	2506.65251	10889.19156	2553.843248	10269.0686	2611.197604	9949.979741	2675.378744	8708.411475	2721.985272	8747.125538	2788.990292	8605.568495	2855.568375	8669.716915	2926.235569	8426.209419	2987.365655	8282.789864	3055.585486	8019.291835	3121.451978	7811.577406	3195.411734	7572.675708	3282.227467	7392.647879	3342.739096
[truncated: 3,669 more rows]
[truncated: 22 more columns]
