# Supplementary material for: Real-time energy-saving metro train rescheduling with primary delay identification
Source: PLoS One. 2018 Feb 23;13(2):e0192792. doi: 10.1371/journal.pone.0192792 (PMC5825068; doi:10.1371/journal.pone.0192792)
Supplement: S2 Dataset — (ZIP) [file pone.0192792.s003.zip]

Archive with 9 entries (6 files):
- S3 Dataset /
- S3 Dataset /case_b.txt
- S3 Dataset /energy.txt
- S3 Dataset /speedprofile.txt
- S3 Dataset /timetable.txt
- __MACOSX/
- __MACOSX/S3 Dataset /
- __MACOSX/S3 Dataset /._timetable.txt
- S3 Dataset /ttable_case_b.txt
