# Supplementary material for: Real-time energy-saving metro train rescheduling with primary delay identification
Source: PLoS One. 2018 Feb 23;13(2):e0192792. doi: 10.1371/journal.pone.0192792 (PMC5825068; doi:10.1371/journal.pone.0192792)
Supplement: S2 Dataset — (ZIP) [file pone.0192792.s003.zip › S3 Dataset /case_b.txt]

12.43604224	64.43964445	19935.56036	0	0	1179.16458	0	0	1179.16458	0	0	1179.16458	0	0	1179.16458	0	0	1179.16458	0	0	1179.16458	0	0	1096.679458	0	0	1179.16458	0	0	1179.16458	0	0	1179.16458	0	0	1090.935317	0	0	1179.16458	0	0	1179.164579	0	0	1178.693615	0	0	1179.16458	0	0
12.43604224	1179.16458	18820.83542	1.988253797	1.647147151	1198.12244	1.988253797	1.647147151	1196.749817	1.988253797	1.647147151	1196.749817	1.988253797	1.647147151	1196.749817	1.988253797	1.647147151	1196.749817	1.988253797	1.647147151	1196.749817	10.71138149	47.80570561	1151.700591	1.988253797	1.647147151	1196.749817	1.988253797	1.647147151	1196.749817	1.988253797	1.647147151	1196.749817	4.606894925	8.843117022	1126.073481	1.988253797	1.647147151	1196.749817	1.985146387	1.642002574	1196.724415	1.578169496	1.037757899	1192.915058	1.988253797	1.647147151	1196.749817	1.988253797	1.647147151
12.43604224	1199.769587	18800.23041	5.294897751	11.68164258	1222.355914	12.43604224	64.43964445	1227.806008	5.08012722	10.75320524	1215.416935	12.43604224	64.43964445	1227.806008	7.554969505	23.78231842	1224.618431	8.244415079	28.32099166	1226.272797	12.43604224	64.43964445	1150.590208	7.148386274	21.29142764	1223.457132	5.03707831	10.57173246	1215.211715	3.692823227	5.682059745	1208.026432	8.757746579	31.95755214	1142.586555	2.865306505	3.420825569	1202.854384	6.976868679	20.2819569	1222.927449	2.859520613	3.407024223	1202.364988	4.005460023	6.684879166	1209.831916	7.615263548	24.16343288
12.43604224	1234.037557	18765.96244	10.27733853	44.00986967	1241.662557	12.43604224	152.2752174	1191.160629	6.893747835	19.80156634	1221.517579	12.43604224	81.40780266	1224.614467	11.06856819	51.0471674	1224.628374	11.51972851	55.29339376	1224.996457	12.43604224	85.2123219	1146.658962	10.36227203	44.74028397	1225.290964	6.823421947	19.39961961	1221.321909	11.4562059	54.6852723	1228.758866	12.43604224	64.43964445	1145.220557	5.289690938	11.65867926	1216.393895	7.332415104	22.40179635	1223.957757	3.859520613	6.206624734	1208.344485	6.919735055	19.95113885	1222.74353	10.40984094	45.15199512
12.43604224	1285.672427	18714.32757	12.43604224	64.43964445	1241.986168	12.43604224	194.6385704	1161.456434	12.43604224	64.43964445	1219.683627	12.43604224	152.2752174	1191.160629	12.43604224	64.43964445	1220.182784	11.51972851	100.5276837	1211.370907	12.43604224	155.0119279	1133.449331	12.43604224	64.43964445	1219.591153	12.43604224	64.43964445	1219.735466	11.4562059	72.66465324	1226.464806	12.43604224	71.48559746	1144.504902	7.237064045	21.82295666	1222.405406	10.06923842	42.24565097	1225.423567	5.327849331	11.82749104	1215.614219	9.969061631	41.40924575	1225.447807	12.19422255	61.95794317
10.63712248	1306.425813	18693.57419	12.43604224	196.723349	1166.276651	12.43604224	240.8531348	1122.146865	12.43604224	101.2030161	1205.948177	12.43604224	194.4032352	1161.621446	12.43604224	85.87171416	1212.281282	11.51972851	118.6057299	1204.694037	12.43604224	180.9305926	1126.372347	12.43604224	71.82192817	1216.841549	12.43604224	71.63804646	1217.747221	11.4562059	98.86793841	1218.710843	12.43604224	85.2574293	1142.179204	9.355847772	36.4716198	1223.923686	12.43604224	64.43964445	1219.409023	6.754736612	19.01102779	1220.250517	10.91813197	49.6690024	1223.703465	12.19422255	63.77518624
10.63712248	1306.425813	18693.57419	12.43604224	569.8046163	793.1953837	12.43604224	613.9344021	749.0655979	12.43604224	172.6285357	1170.772985	12.43604224	237.1732946	1125.718023	12.43604224	107.7411425	1202.672284	11.51972851	141.2248644	1192.871608	12.43604224	217.150826	1109.206099	12.43604224	118.0872954	1198.505346	12.43604224	86.11015141	1212.736006	11.4562059	122.7420797	1207.091427	12.43604224	175.5647304	1122.907823	10.57970804	46.63759255	1222.576046	12.43604224	78.83412676	1213.839696	9.172498659	35.05613819	1223.035428	12.43604224	64.43964445	1219.353351	12.19422255	81.10031505
10.63712248	1306.425813	18693.57419	12.43604224	690.3237804	729.026891	12.43604224	651.9273393	716.6727205	12.43604224	251.1200851	1112.199697	12.43604224	610.2545619	752.6367561	12.43604224	177.1951365	1167.244897	11.51972851	180.370387	1169.075133	12.43604224	248.0097485	1090.967215	12.43604224	155.9934992	1178.83667	12.43604224	102.4035442	1205.47352	11.4562059	137.9855239	1198.28609	12.43604224	205.3731499	1113.674116	12.43604224	64.43964445	1217.360666	12.43604224	93.99697345	1207.267444	10.57954232	46.63613156	1221.726355	12.43604224	79.49041565	1213.540367	12.19422255	105.9273332
10.63712248	1306.425813	18693.57419	12.43604224	1179.16458	697.3168302	12.43604224	734.4535642	684.8971072	12.43604224	624.2013524	739.1184301	12.43604224	631.9833474	733.2236326	12.43604224	198.8671476	1154.671883	11.51972851	210.3712421	1147.446486	12.43604224	268.0014323	1077.859189	12.43604224	176.2741255	1165.828103	12.43604224	172.3749031	1170.599198	11.4562059	181.8689083	1172.936965	12.43604224	244.1656685	1093.053751	12.43604224	85.29651899	1210.149719	12.43604224	101.9363046	1203.826184	12.43604224	64.43964445	1216.567629	12.43604224	96.5225273	1206.133371	12.19422255	120.7848186
10.63712248	1306.425813	18693.57419	10.77916408	1198.396964	697.3528499	12.43604224	796.550332	680.8690222	12.43604224	662.3502967	706.6156294	12.43604224	640.3381472	726.734321	12.43604224	252.96313	1110.03687	11.51972851	232.4039821	1127.242783	12.43604224	307.6527231	1049.298084	12.43604224	188.7366518	1157.332155	12.43604224	240.1357009	1121.982238	11.4562059	203.1248976	1158.93722	12.43604224	263.8981195	1080.090095	12.43604224	110.241091	1199.513837	12.43604224	115.6033886	1197.298373	12.43604224	78.66356335	1211.692059	12.43604224	109.0789245	1200.672793	12.19422255	134.2925661
10.63712248	1306.425813	18693.57419	10.77916408	1292.245652	704.7549218	12.43604224	1179.16458	656.0496514	12.43604224	744.7205165	674.9499374	12.43604224	727.9033031	691.306721	12.43604224	626.0443973	736.9556027	11.51972851	300.9164834	1058.730282	12.43604224	348.650759	1014.332759	12.43604224	228.1463917	1128.877893	12.43604224	242.2572653	1119.860674	11.4562059	239.6223807	1122.439737	12.43604224	276.5547775	1071.775032	12.43604224	180.1285897	1164.079032	12.43604224	183.394229	1161.92404	12.43604224	87.02529283	1208.59984	12.43604224	127.0698254	1191.802402	12.19422255	148.7850715
10.63712248	1306.425813	18693.57419	3.71617963	1343.435846	735.7025947	10.77916408	1198.396964	656.0856711	12.43604224	809.1334996	670.7716045	12.43604224	775.9326674	688.1911585	12.43604224	670.4863745	700.1761807	11.51972851	577.9958376	781.6509276	12.43604224	402.0720168	960.9115008	12.43604224	271.1388353	1091.861165	12.43604224	273.3356399	1088.782299	11.4562059	256.94665	1105.115467	12.43604224	298.9475241	1055.442499	12.43604224	256.3694954	1106.630505	12.43604224	194.1892842	1155.914257	12.43604224	123.9643309	1193.940968	12.43604224	143.841405	1182.557684	12.19422255	166.2724856
10.63712248	1306.425813	18693.57419	3.71617963	1356.095004	762.6587688	10.77916408	1226.17014	658.2762083	12.43604224	847.68948	668.2705602	12.43604224	803.4335741	686.4072333	12.43604224	709.5058862	680.5187048	11.51972851	602.2313185	760.0710918	12.43604224	460.3497525	902.6337651	12.43604224	306.0371348	1056.962865	12.43604224	354.7954164	1007.322523	11.4562059	324.2556906	1037.806427	12.43604224	312.5168798	1044.563093	12.43604224	431.2340573	931.7659427	12.43604224	239.422442	1122.538727	12.43604224	163.749811	1173.035051	12.43604224	198.4360156	1152.464409	12.19422255	196.4675392
10.63712248	1306.425813	18693.57419	3.71617963	1356.095004	762.6587688	9.267813567	1241.319145	660.7032164	12.43604224	889.7505485	665.5421483	12.43604224	846.8505195	683.5908686	12.43604224	733.7141654	674.2611718	11.51972851	619.4128606	747.9896674	12.43604224	613.2239385	749.759579	12.43604224	393.3371632	969.6628368	12.43604224	382.4952977	979.6226416	11.4562059	377.617406	984.4447112	12.43604224	343.1752706	1016.943518	12.43604224	459.1337793	903.8662207	12.43604224	291.5819378	1070.379231	12.43604224	175.0572615	1165.638933	12.43604224	221.7160816	1137.879966	12.19422255	210.4035076
10.63712248	1306.425813	18693.57419	3.71617963	1356.095004	762.6587688	9.267813567	1284.123271	671.6101244	12.43604224	1179.16458	646.7684769	12.43604224	894.21446	680.5184707	12.43604224	746.5635614	672.78711	11.51972851	646.5083388	734.3614085	12.43604224	632.391714	730.5918035	12.43604224	488.5735579	874.4264421	12.43604224	451.7301716	910.3877677	11.4562059	405.3477039	956.7144134	12.43604224	363.816248	996.3025401	12.43604224	553.4244183	809.5755817	12.43604224	329.9810276	1031.980142	12.43604224	195.4708713	1152.286545	12.43604224	239.8989323	1119.697115	12.19422255	239.8456976
10.63712248	1306.425813	18693.57419	3.71617963	1356.095004	762.6587688	6.311618103	1307.151194	682.9608119	10.77916408	1198.396964	646.8044966	12.43604224	1149.013935	663.9901718	12.43604224	810.3646056	668.6484722	11.51972851	662.4613357	729.4425396	12.43604224	721.7320263	641.2514912	12.43604224	644.2201026	718.7798974	12.43604224	613.2169682	748.9009711	11.4562059	546.8110745	815.2510428	12.43604224	394.7325113	965.3862769	12.43604224	629.4507627	733.5492373	12.43604224	362.712803	999.2483662	12.43604224	217.1768196	1136.565626	12.43604224	256.0275368	1103.56851	12.19422255	324.0730744
10.63712248	1306.425813	18693.57419	3.71617963	1356.095004	762.6587688	6.311618103	1343.401521	713.5027829	10.77916408	1292.245652	654.2065685	12.43604224	1179.16458	662.0343637	12.43604224	863.2862934	665.2155551	11.51972851	674.137902	727.3009107	12.43604224	789.7761176	592.1633612	12.43604224	674.1532203	692.3228678	12.43604224	627.3383431	736.4492441	11.4562059	564.3979397	803.6577099	12.43604224	424.2563149	935.8624733	12.43604224	651.7354498	713.1911877	12.43604224	462.4402087	899.5209605	12.43604224	246.3180523	1113.414576	12.43604224	298.269401	1061.326646	12.19422255	366.8668113
10.63712248	1306.425813	18693.57419	3.71617963	1356.095004	762.6587688	6.311618103	1343.401521	713.5027829	9.414730132	1306.02227	656.2974211	10.77916408	1198.396964	662.0703835	12.43604224	891.5232244	663.3838856	11.51972851	689.6348964	726.3625402	12.43604224	833.0054272	579.6389532	12.43604224	690.4849976	680.8190539	12.43604224	646.9813782	721.7018012	11.4562059	629.3549227	785.3498844	12.43604224	437.5209118	922.5978764	12.43604224	666.3292465	701.9470966	12.43604224	562.1676144	799.7935548	12.43604224	262.1386171	1097.594011	12.43604224	315.2994926	1044.296555	12.19422255	411.9595001
10.63712248	1306.425813	18693.57419	3.71617963	1356.095004	762.6587688	6.311618103	1343.401521	713.5027829	3.71617963	1343.435846	685.1542415	10.77916408	1248.400749	666.0143023	12.43604224	1179.16458	644.7252039	11.51972851	705.8846345	726.517162	12.43604224	833.4310198	579.5870275	12.43604224	764.7392667	654.6114047	12.43604224	725.5587117	692.6504694	11.4562059	656.88249	785.7659065	12.43604224	475.0561345	885.0626536	12.43604224	684.7302568	690.1251106	12.43604224	590.3425995	771.6185697	12.43604224	279.7152666	1080.017361	12.43604224	365.3203291	994.2757181	12.19422255	441.8080085
10.63712248	1306.425813	18693.57419	3.71617963	1356.095004	762.6587688	6.311618103	1343.401521	713.5027829	3.71617963	1356.024681	711.9606697	7.851165176	1275.675541	672.7902131	10.77916408	1198.396964	644.7612236	11.51972851	725.5581513	726.7043623	12.43604224	880.164674	573.885153	12.43604224	820.9481448	650.9652545	12.43604224	757.8553484	690.5554554	11.4562059	673.0356972	786.0100287	12.43604224	522.5811364	837.5376518	12.43604224	704.4419799	680.3756564	12.43604224	612.5037093	749.4574598	12.43604224	359.9861192	999.7465088	12.43604224	396.5193077	963.0767395	12.19422255	492.1898151
10.63712248	1306.425813	18693.57419	3.71617963	1356.095004	762.6587688	6.311618103	1343.401521	713.5027829	3.71617963	1356.024681	711.9606697	7.851165176	1284.622428	677.0956796	10.77916408	1254.593788	649.1936024	11.51972851	736.7539831	726.8108945	12.43604224	930.8550731	567.7005244	12.43604224	843.51663	649.501285	12.43604224	780.4914207	689.0871017	11.4562059	721.3035829	786.7394977	12.43604224	539.3406609	820.7781273	12.43604224	717.6843673	675.51897	12.43604224	632.1055398	733.6182608	12.43604224	372.270857	987.461771	12.43604224	451.325655	908.2703922	12.19422255	528.692928
10.63712248	1306.425813	18693.57419	3.71617963	1356.095004	762.6587688	6.311618103	1343.401521	713.5027829	3.71617963	1356.024681	711.9606697	7.851165176	1298.152997	683.6069283	8.049736217	1280.289851	655.2389918	11.51972851	788.8909191	727.3069953	12.43604224	1156.993505	540.1098517	12.43604224	858.2844115	648.5433305	12.43604224	793.9009559	688.2172537	11.4562059	755.9925049	787.2637488	12.43604224	555.0488046	805.0699835	12.43604224	738.5881776	670.6216355	12.43604224	639.9191434	728.1355642	12.43604224	403.6996069	956.0330211	12.43604224	490.8057894	868.7902578	12.19422255	541.1362123
10.63712248	1306.425813	18693.57419	3.71617963	1356.095004	762.6587688	6.311618103	1343.401521	713.5027829	3.71617963	1356.024681	711.9606697	6.092613069	1310.413427	691.7973031	8.049736217	1311.898591	669.2949617	11.51972851	832.1142546	727.7182802	12.43604224	1179.16458	537.4048056	12.43604224	861.6548252	648.3246989	12.43604224	824.8114389	686.2121565	11.4562059	773.3119307	787.525496	12.43604224	593.5873224	766.5314657	12.43604224	749.9699251	669.3807463	12.43604224	653.0833678	719.9697897	12.43604224	421.5588281	938.1737998	12.43604224	529.1423841	830.4536631	12.19422255	547.5826079
10.63712248	1306.425813	18693.57419	3.71617963	1356.095004	762.6587688	6.311618103	1343.401521	713.5027829	3.71617963	1356.024681	711.9606697	6.092613069	1344.440033	722.7193584	6.480424393	1323.299767	676.1438502	11.51972851	853.9144412	727.9257165	10.77916408	1198.396964	536.2634548	12.43604224	879.9807923	647.1359325	12.43604224	844.3534007	684.9445111	11.4562059	787.7687559	787.743981	12.43604224	609.8218365	750.2969517	12.43604224	768.966197	668.1484986	12.43604224	718.0850143	699.3611339	12.43604224	462.7995087	896.9331193	12.43604224	570.9641239	788.6319234	12.19422255	562.2942157
10.63712248	1306.425813	18693.57419	3.71617963	1356.095004	762.6587688	6.311618103	1343.401521	713.5027829	3.71617963	1356.024681	711.9606697	4.349935557	1353.53903	733.886555	4.51691158	1334.096472	688.1815086	11.51972851	1096.679458	730.235709	10.77916408	1244.74856	536.8636767	12.43604224	959.0788785	642.0050082	12.43604224	882.1451222	682.4930427	11.4562059	815.1837967	788.1583024	12.43604224	631.6705314	728.4482568	12.43604224	789.4390652	666.8204673	12.43604224	735.7940703	698.2123852	12.43604224	483.9704594	875.7621685	12.43604224	583.5675634	776.0284838	12.19422255	579.0227607
10.63712248	1306.425813	18693.57419	3.71617963	1356.095004	762.6587688	6.311618103	1343.401521	713.5027829	3.71617963	1356.024681	711.9606697	4.349935557	1353.53903	733.886555	4.51691158	1349.44552	712.3504664	11.51972851	1199.506297	731.2141417	8.100925953	1270.031248	540.8239927	12.43604224	998.8666327	639.4240614	12.43604224	910.5895447	680.6479136	11.4562059	837.7125361	788.4987776	12.43604224	644.3917253	715.7270629	12.43604224	819.8916214	664.8450749	12.43604224	760.3887692	696.6169795	12.43604224	572.9317486	786.8008794	12.43604224	594.7973489	764.7986983	12.19422255	601.6705794
10.63712248	1306.425813	18693.57419	3.71617963	1356.095004	762.6587688	6.311618103	1343.401521	713.5027829	3.71617963	1356.024681	711.9606697	4.349935557	1353.53903	733.886555	1.912609312	1357.817728	734.264582	10.08251122	1215.029853	732.4044779	8.100925953	1284.030797	545.6935871	12.43604224	1019.954897	638.0561107	12.43604224	922.2354922	679.8924658	11.4562059	911.2460193	789.6100837	12.43604224	716.2565379	643.8622502	12.43604224	842.6598156	663.3681506	12.43604224	780.6255201	695.3042646	12.43604224	586.541757	773.1908709	12.43604224	676.8772574	733.337057	12.19422255	605.6723741
10.63712248	1306.425813	18693.57419	3.71617963	1356.095004	762.6587688	6.311618103	1343.401521	713.5027829	3.71617963	1356.024681	711.9606697	4.349935557	1353.53903	733.886555	1.912609312	1357.817728	734.264582	10.08251122	1231.871284	734.9882445	7.507305928	1288.663477	547.5424945	12.43604224	1050.600011	636.0682274	12.43604224	1110.634304	667.6714365	11.4562059	995.8033721	790.8879927	12.43604224	767.8137786	602.6175628	12.43604224	878.387174	661.050593	12.43604224	799.719052	694.0657079	12.43604224	599.8959264	759.8367016	12.43604224	694.9014496	732.167866	12.19422255	619.4675586
10.63712248	1306.425813	18693.57419	3.71617963	1356.095004	762.6587688	6.311618103	1343.401521	713.5027829	3.71617963	1356.024681	711.9606697	4.349935557	1353.53903	733.886555	1.912609312	1357.817728	734.264582	10.08251122	1288.461259	743.6701245	7.507305928	1316.592641	560.2339577	12.43604224	1143.858597	630.0187417	12.43604224	1179.16458	663.2260235	11.4562059	1029.580339	791.3984615	12.43604224	780.5843145	595.5884994	12.43604224	910.2790505	658.981835	12.43604224	810.6021791	693.3597426	12.43604224	619.3993196	740.3333083	12.43604224	733.014356	729.695563	12.19422255	629.6294108
10.63712248	1306.425813	18693.57419	3.71617963	1356.095004	762.6587688	6.311618103	1343.401521	713.5027829	3.71617963	1356.024681	711.9606697	4.349935557	1353.53903	733.886555	1.912609312	1357.817728	734.264582	7.998354208	1307.30294	749.0658194	4.459213692	1334.830169	575.2777779	12.43604224	1179.16458	627.7285178	10.77916408	1198.396964	663.2620432	11.4562059	1090.935317	792.3257148	12.43604224	798.722118	587.7801642	12.43604224	926.5056856	657.9292477	12.43604224	824.704661	692.4449446	12.43604224	638.7507965	726.4124925	12.43604224	745.7258024	728.8709986	12.19422255	642.4214943
10.63712248	1306.425813	18693.57419	3.71617963	1356.095004	762.6587688	6.311618103	1343.401521	713.5027829	3.71617963	1356.024681	711.9606697	4.349935557	1353.53903	733.886555	1.912609312	1357.817728	734.264582	5.085833272	1326.356925	763.8825385	4.459213692	1342.102229	585.8119477	10.77916408	1198.396964	627.7645376	10.77916408	1213.708492	664.4697003	11.4562059	1134.916598	792.9904006	12.43604224	835.7775399	579.7623715	12.43604224	941.3341128	656.9673593	12.43604224	839.2928942	691.498637	12.43604224	662.2729403	713.4039323	12.43604224	758.7448234	728.0264824	12.19422255	652.5833464
10.63712248	1306.425813	18693.57419	3.71617963	1356.095004	762.6587688	6.311618103	1343.401521	713.5027829	3.71617963	1356.024681	711.9606697	4.349935557	1353.53903	733.886555	1.912609312	1357.817728	734.264582	5.085833272	1338.976964	780.1196697	3.457084072	1346.068807	592.7873692	10.77916408	1225.783447	629.9245754	10.77916408	1283.444138	669.9699185	11.4562059	1174.544107	793.5892882	12.43604224	895.6624037	575.4139634	12.43604224	979.5573208	654.4879012	12.43604224	854.6454642	690.5027486	12.43604224	675.9395507	707.8176073	12.43604224	769.600575	727.322293	12.19422255	664.7775689
10.63712248	1306.425813	18693.57419	3.71617963	1356.095004	762.6587688	6.311618103	1343.401521	713.5027829	3.71617963	1356.024681	711.9606697	4.349935557	1353.53903	733.886555	1.912609312	1357.817728	734.264582	3.478273293	1345.860621	791.9308781	3.457084072	1357.024285	616.4333322	9.290544382	1240.721529	632.2981623	9.209763083	1299.12946	672.5356994	11.4562059	1209.660201	794.1199952	12.43604224	1022.027683	566.2382258	12.43604224	1002.53203	652.9975808	12.43604224	873.9027829	689.2535673	12.43604224	713.426454	699.9340353	12.43604224	784.3435507	726.3659476	12.19422255	674.9394211
10.63712248	1306.425813	18693.57419	3.71617963	1356.095004	762.6587688	6.311618103	1343.401521	713.5027829	3.71617963	1356.024681	711.9606697	4.349935557	1353.53903	733.886555	1.912609312	1357.817728	734.264582	3.478273293	1356.950807	817.9198878	3.457084072	1357.024285	616.4333322	9.290544382	1284.175111	643.2371514	6.922506254	1317.578781	680.6856713	10.8896307	1215.990499	794.3785939	12.43604224	1151.518016	556.8355692	12.43604224	1045.536608	650.2079655	12.43604224	887.0063092	688.4035695	12.43604224	728.791987	698.937306	12.43604224	798.3576195	725.4568848	12.19422255	687.0819574
10.63712248	1306.425813	18693.57419	3.71617963	1356.095004	762.6587688	6.311618103	1343.401521	713.5027829	3.71617963	1356.024681	711.9606697	4.349935557	1353.53903	733.886555	1.912609312	1357.817728	734.264582	3.478273293	1356.950807	817.9198878	3.457084072	1357.024285	616.4333322	8.711710549	1289.385268	644.7584513	4.83855791	1329.833506	692.6658956	9.782217946	1227.436634	795.8109419	12.43604224	1179.16458	554.8280746	12.43604224	1079.417409	648.0101901	12.43604224	910.3295848	686.8906383	12.43604224	745.3494186	697.8632607	12.43604224	836.3799552	722.9904569	12.19422255	702.0455282
10.63712248	1306.425813	18693.57419	3.71617963	1356.095004	762.6587688	6.311618103	1343.401521	713.5027829	3.71617963	1356.024681	711.9606697	4.349935557	1353.53903	733.886555	1.912609312	1357.817728	734.264582	3.478273293	1356.950807	817.9198878	3.457084072	1357.024285	616.4333322	7.547987825	1298.846158	648.8308914	4.83855791	1336.271614	701.7016052	9.782217946	1298.472554	809.2242809	10.77916408	1198.396964	554.7045099	12.43604224	1179.144814	641.5410859	12.43604224	932.3070768	685.4650053	12.43604224	763.9240223	696.6583657	12.43604224	851.7841194	721.9912216	12.19422255	715.5863616
10.63712248	1306.425813	18693.57419	3.71617963	1356.095004	762.6587688	6.311618103	1343.401521	713.5027829	3.71617963	1356.024681	711.9606697	4.349935557	1353.53903	733.886555	1.912609312	1357.817728	734.264582	3.478273293	1356.950807	817.9198878	3.457084072	1357.024285	616.4333322	6.237812731	1307.877064	655.0364602	4.83855791	1354.805874	727.7139361	7.385280167	1319.047266	816.5243793	10.77916408	1206.27521	555.2554906	12.43445287	1179.164579	641.539805	12.43604224	957.5482499	683.8276642	12.43604224	777.5064845	695.7773003	12.43604224	865.2006255	721.1209214	12.19422255	727.3895092
10.63712248	1306.425813	18693.57419	3.71617963	1356.095004	762.6587688	6.311618103	1343.401521	713.5027829	3.71617963	1356.024681	711.9606697	4.349935557	1353.53903	733.886555	1.912609312	1357.817728	734.264582	3.478273293	1356.950807	817.9198878	3.457084072	1357.024285	616.4333322	6.237812731	1342.974101	685.3718893	4.83855791	1354.805874	727.7139361	4.265918082	1337.219419	834.6283569	10.77916408	1228.052575	556.7785338	10.78016422	1198.366418	641.5762558	12.43604224	974.9404071	682.699472	12.43604224	800.7235599	694.2712581	12.43604224	885.0030953	719.8363774	12.19422255	742.9798603
10.63712248	1306.425813	18693.57419	3.71617963	1356.095004	762.6587688	6.311618103	1343.401521	713.5027829	3.71617963	1356.024681	711.9606697	4.349935557	1353.53903	733.886555	1.912609312	1357.817728	734.264582	3.478273293	1356.950807	817.9198878	3.457084072	1357.024285	616.4333322	6.237812731	1342.974101	685.3718893	4.83855791	1354.805874	727.7139361	4.265918082	1343.988214	846.312011	9.156353157	1244.228362	559.3186673	10.78016422	1243.209406	645.1086417	12.43604224	1020.633908	679.735432	12.43604224	815.6148659	693.3052908	12.43604224	886.5871336	719.7336242	12.19422255	754.2786021
10.63712248	1306.425813	18693.57419	3.71617963	1356.095004	762.6587688	6.311618103	1343.401521	713.5027829	3.71617963	1356.024681	711.9606697	4.349935557	1353.53903	733.886555	1.912609312	1357.817728	734.264582	3.478273293	1356.950807	817.9198878	3.457084072	1357.024285	616.4333322	6.237812731	1342.974101	685.3718893	4.83855791	1354.805874	727.7139361	4.265918082	1348.32981	853.8060629	9.156353157	1260.395306	563.5150477	10.48387553	1246.359553	645.4041372	12.43604224	1070.481363	676.5019338	12.43604224	847.593371	691.2309134	12.43604224	900.0924332	718.8575642	12.19422255	766.5352526
10.63712248	1306.425813	18693.57419	3.71617963	1356.095004	762.6587688	6.311618103	1343.401521	713.5027829	3.71617963	1356.024681	711.9606697	4.349935557	1353.53903	733.886555	1.912609312	1357.817728	734.264582	3.478273293	1356.950807	817.9198878	3.457084072	1357.024285	616.4333322	6.237812731	1342.974101	685.3718893	4.83855791	1354.805874	727.7139361	2.465285196	1354.390023	868.6860268	8.136469604	1269.213638	566.4590587	8.203189435	1267.669218	650.6173528	12.43604224	1089.279051	675.2825678	12.43604224	857.0517267	690.61737	12.43604224	902.2236515	718.7193166	12.19422255	779.773718
10.63712248	1306.425813	18693.57419	3.71617963	1356.095004	762.6587688	6.311618103	1343.401521	713.5027829	3.71617963	1356.024681	711.9606697	4.349935557	1353.53903	733.886555	1.912609312	1357.817728	734.264582	3.478273293	1356.950807	817.9198878	3.457084072	1357.024285	616.4333322	6.237812731	1342.974101	685.3718893	4.83855791	1354.805874	727.7139361	2.465285196	1357.079973	878.6852173	8.136469604	1281.800311	571.7133457	8.203189435	1283.848668	657.3748799	12.43604224	1108.875338	674.0113985	12.43604224	876.9079564	689.3293387	12.43604224	934.3098151	716.6379556	12.19422255	792.9289601
10.63712248	1306.425813	18693.57419	3.71617963	1356.095004	762.6587688	6.311618103	1343.401521	713.5027829	3.71617963	1356.024681	711.9606697	4.349935557	1353.53903	733.886555	1.912609312	1357.817728	734.264582	3.478273293	1356.950807	817.9198878	3.457084072	1357.024285	616.4333322	6.237812731	1342.974101	685.3718893	4.83855791	1354.805874	727.7139361	2.465285196	1357.079973	878.6852173	8.136469604	1295.446238	577.409817	7.04570846	1292.673822	662.0104683	12.43604224	1124.119655	673.0225321	12.43604224	929.6940413	685.9052179	12.43604224	944.0453912	716.0064295	12.19422255	822.1974594
10.63712248	1306.425813	18693.57419	3.71617963	1356.095004	762.6587688	6.311618103	1343.401521	713.5027829	3.71617963	1356.024681	711.9606697	4.349935557	1353.53903	733.886555	1.912609312	1357.817728	734.264582	3.478273293	1356.950807	817.9198878	3.457084072	1357.024285	616.4333322	6.237812731	1342.974101	685.3718893	4.83855791	1354.805874	727.7139361	2.465285196	1357.079973	878.6852173	6.13064078	1309.754928	586.234403	7.04570846	1301.264417	667.5991388	12.43604224	1134.483024	672.3502825	12.43604224	967.0454844	683.4823094	12.43604224	996.2402924	712.6206575	12.19422255	839.9821046
10.63712248	1306.425813	18693.57419	3.71617963	1356.095004	762.6587688	6.311618103	1343.401521	713.5027829	3.71617963	1356.024681	711.9606697	4.349935557	1353.53903	733.886555	1.912609312	1357.817728	734.264582	3.478273293	1356.950807	817.9198878	3.457084072	1357.024285	616.4333322	6.237812731	1342.974101	685.3718893	4.83855791	1354.805874	727.7139361	2.465285196	1357.079973	878.6852173	6.13064078	1344.207622	616.5944809	7.04570846	1305.762489	670.5253905	12.43604224	1144.846392	671.6780328	12.43604224	979.6018816	682.6678026	12.43604224	1038.807365	709.8594222	12.19422255	852.5255921
10.63712248	1306.425813	18693.57419	3.71617963	1356.095004	762.6587688	6.311618103	1343.401521	713.5027829	3.71617963	1356.024681	711.9606697	4.349935557	1353.53903	733.886555	1.912609312	1357.817728	734.264582	3.478273293	1356.950807	817.9198878	3.457084072	1357.024285	616.4333322	6.237812731	1342.974101	685.3718893	4.83855791	1354.805874	727.7139361	2.465285196	1357.079973	878.6852173	6.13064078	1344.207622	616.5944809	5.946718624	1312.901762	676.1666473	12.43604224	1166.954573	670.2439223	12.43604224	1014.364362	680.4128346	12.43604224	1070.410671	707.8093832	12.19422255	865.6349273
10.63712248	1306.425813	18693.57419	3.71617963	1356.095004	762.6587688	6.311618103	1343.401521	713.5027829	3.71617963	1356.024681	711.9606697	4.349935557	1353.53903	733.886555	1.912609312	1357.817728	734.264582	3.478273293	1356.950807	817.9198878	3.457084072	1357.024285	616.4333322	6.237812731	1342.974101	685.3718893	4.83855791	1354.805874	727.7139361	2.465285196	1357.079973	878.6852173	6.13064078	1344.207622	616.5944809	5.946718624	1345.318269	707.1435331	11.60270891	1176.970719	669.9188949	12.43604224	1179.16458	669.7225957	12.43604224	1089.750954	706.5548202	12.19422255	881.4330958
10.63712248	1306.425813	18693.57419	3.71617963	1356.095004	762.6587688	6.311618103	1343.401521	713.5027829	3.71617963	1356.024681	711.9606697	4.349935557	1353.53903	733.886555	1.912609312	1357.817728	734.264582	3.478273293	1356.950807	817.9198878	3.457084072	1357.024285	616.4333322	6.237812731	1342.974101	685.3718893	4.83855791	1354.805874	727.7139361	2.465285196	1357.079973	878.6852173	6.13064078	1344.207622	616.5944809	5.078672747	1350.103542	712.4530633	11.60270891	1178.693615	669.9228497	10.77916408	1198.396964	669.7586155	12.43604224	1153.577303	702.4145409	12.19422255	894.5196045
10.63712248	1306.425813	18693.57419	3.71617963	1356.095004	762.6587688	6.311618103	1343.401521	713.5027829	3.71617963	1356.024681	711.9606697	4.349935557	1353.53903	733.886555	1.912609312	1357.817728	734.264582	3.478273293	1356.950807	817.9198878	3.457084072	1357.024285	616.4333322	6.237812731	1342.974101	685.3718893	4.83855791	1354.805874	727.7139361	2.465285196	1357.079973	878.6852173	6.13064078	1344.207622	616.5944809	5.078672747	1350.103542	712.4530633	11.60270891	1193.952816	669.9578769	10.77916408	1216.516795	671.1877701	12.43604224	1179.16458	700.7547488	12.19422255	912.9236442
10.63712248	1306.425813	18693.57419	3.71617963	1356.095004	762.6587688	6.311618103	1343.401521	713.5027829	3.71617963	1356.024681	711.9606697	4.349935557	1353.53903	733.886555	1.912609312	1357.817728	734.264582	3.478273293	1356.950807	817.9198878	3.457084072	1357.024285	616.4333322	6.237812731	1342.974101	685.3718893	4.83855791	1354.805874	727.7139361	2.465285196	1357.079973	878.6852173	6.13064078	1344.207622	616.5944809	5.078672747	1350.103542	712.4530633	10.53491631	1205.772013	670.5564068	10.77916408	1242.694669	673.252482	10.77916408	1198.396964	700.7907686	12.19422255	933.4703589
10.63712248	1306.425813	18693.57419	3.71617963	1356.095004	762.6587688	6.311618103	1343.401521	713.5027829	3.71617963	1356.024681	711.9606697	4.349935557	1353.53903	733.886555	1.912609312	1357.817728	734.264582	3.478273293	1356.950807	817.9198878	3.457084072	1357.024285	616.4333322	6.237812731	1342.974101	685.3718893	4.83855791	1354.805874	727.7139361	2.465285196	1357.079973	878.6852173	6.13064078	1344.207622	616.5944809	5.078672747	1350.103542	712.4530633	10.53491631	1214.551109	671.4684288	8.2380586	1266.857053	678.6414841	10.77916408	1248.942349	704.7774047	12.19422255	946.5587791
10.63712248	1306.425813	18693.57419	3.71617963	1356.095004	762.6587688	6.311618103	1343.401521	713.5027829	3.71617963	1356.024681	711.9606697	4.349935557	1353.53903	733.886555	1.912609312	1357.817728	734.264582	3.478273293	1356.950807	817.9198878	3.457084072	1357.024285	616.4333322	6.237812731	1342.974101	685.3718893	4.83855791	1354.805874	727.7139361	2.465285196	1357.079973	878.6852173	6.13064078	1344.207622	616.5944809	5.078672747	1350.103542	712.4530633	10.53491631	1227.44171	672.8075768	8.2380586	1273.372467	681.3236233	8.45034959	1271.333334	709.4690014	12.19422255	969.8437928
10.63712248	1306.425813	18693.57419	3.71617963	1356.095004	762.6587688	6.311618103	1343.401521	713.5027829	3.71617963	1356.024681	711.9606697	4.349935557	1353.53903	733.886555	1.912609312	1357.817728	734.264582	3.478273293	1356.950807	817.9198878	3.457084072	1357.024285	616.4333322	6.237812731	1342.974101	685.3718893	4.83855791	1354.805874	727.7139361	2.465285196	1357.079973	878.6852173	6.13064078	1344.207622	616.5944809	5.078672747	1350.103542	712.4530633	9.345843579	1239.261544	674.8158764	8.2380586	1283.792996	685.6133441	8.45034959	1283.898874	714.1961154	12.19422255	1133.016431
10.63712248	1306.425813	18693.57419	3.71617963	1356.095004	762.6587688	6.311618103	1343.401521	713.5027829	3.71617963	1356.024681	711.9606697	4.349935557	1353.53903	733.886555	1.912609312	1357.817728	734.264582	3.478273293	1356.950807	817.9198878	3.457084072	1357.024285	616.4333322	6.237812731	1342.974101	685.3718893	4.83855791	1354.805874	727.7139361	2.465285196	1357.079973	878.6852173	6.13064078	1344.207622	616.5944809	5.078672747	1350.103542	712.4530633	9.345843579	1258.091566	679.4166743	7.027804493	1293.030782	690.4500171	8.301324668	1285.147083	714.6809688	12.19422255	1154.187298
10.63712248	1306.425813	18693.57419	3.71617963	1356.095004	762.6587688	6.311618103	1343.401521	713.5027829	3.71617963	1356.024681	711.9606697	4.349935557	1353.53903	733.886555	1.912609312	1357.817728	734.264582	3.478273293	1356.950807	817.9198878	3.457084072	1357.024285	616.4333322	6.237812731	1342.974101	685.3718893	4.83855791	1354.805874	727.7139361	2.465285196	1357.079973	878.6852173	6.13064078	1344.207622	616.5944809	5.078672747	1350.103542	712.4530633	8.173307193	1268.362487	682.7815809	7.027804493	1302.655898	696.7521759	6.880559322	1295.93203	720.4185886	12.19422255	1157.464312
10.63712248	1306.425813	18693.57419	3.71617963	1356.095004	762.6587688	6.311618103	1343.401521	713.5027829	3.71617963	1356.024681	711.9606697	4.349935557	1353.53903	733.886555	1.912609312	1357.817728	734.264582	3.478273293	1356.950807	817.9198878	3.457084072	1357.024285	616.4333322	6.237812731	1342.974101	685.3718893	4.83855791	1354.805874	727.7139361	2.465285196	1357.079973	878.6852173	6.13064078	1344.207622	616.5944809	5.078672747	1350.103542	712.4530633	8.173307193	1281.007274	688.1283555	7.027804493	1309.751717	701.3982474	6.880559322	1309.940612	730.0869484	12.19422255	1218.352269
10.63712248	1306.425813	18693.57419	3.71617963	1356.095004	762.6587688	6.311618103	1343.401521	713.5027829	3.71617963	1356.024681	711.9606697	4.349935557	1353.53903	733.886555	1.912609312	1357.817728	734.264582	3.478273293	1356.950807	817.9198878	3.457084072	1357.024285	616.4333322	6.237812731	1342.974101	685.3718893	4.83855791	1354.805874	727.7139361	2.465285196	1357.079973	878.6852173	6.13064078	1344.207622	616.5944809	5.078672747	1350.103542	712.4530633	8.173307193	1290.355622	692.0812505	5.58113034	1318.872228	709.1016068	5.662155659	1317.581657	736.6151372	10.41940299	1238.419821
10.63712248	1306.425813	18693.57419	3.71617963	1356.095004	762.6587688	6.311618103	1343.401521	713.5027829	3.71617963	1356.024681	711.9606697	4.349935557	1353.53903	733.886555	1.912609312	1357.817728	734.264582	3.478273293	1356.950807	817.9198878	3.457084072	1357.024285	616.4333322	6.237812731	1342.974101	685.3718893	4.83855791	1354.805874	727.7139361	2.465285196	1357.079973	878.6852173	6.13064078	1344.207622	616.5944809	5.078672747	1350.103542	712.4530633	7.500928528	1295.625133	694.6310616	5.58113034	1326.399089	717.2583879	5.662155659	1323.853723	743.2250916	9.681312853	1245.837891
10.63712248	1306.425813	18693.57419	3.71617963	1356.095004	762.6587688	6.311618103	1343.401521	713.5027829	3.71617963	1356.024681	711.9606697	4.349935557	1353.53903	733.886555	1.912609312	1357.817728	734.264582	3.478273293	1356.950807	817.9198878	3.457084072	1357.024285	616.4333322	6.237812731	1342.974101	685.3718893	4.83855791	1354.805874	727.7139361	2.465285196	1357.079973	878.6852173	6.13064078	1344.207622	616.5944809	5.078672747	1350.103542	712.4530633	7.500928528	1317.905299	706.8937771	5.58113034	1350.900424	743.8102275	5.662155659	1330.583043	750.3169329	9.681312853	1273.500095
10.63712248	1306.425813	18693.57419	3.71617963	1356.095004	762.6587688	6.311618103	1343.401521	713.5027829	3.71617963	1356.024681	711.9606697	4.349935557	1353.53903	733.886555	1.912609312	1357.817728	734.264582	3.478273293	1356.950807	817.9198878	3.457084072	1357.024285	616.4333322	6.237812731	1342.974101	685.3718893	4.83855791	1354.805874	727.7139361	2.465285196	1357.079973	878.6852173	6.13064078	1344.207622	616.5944809	5.078672747	1350.103542	712.4530633	4.301720995	1336.784862	725.2188952	5.58113034	1350.900424	743.8102275	4.228081938	1337.674708	759.9026027	8.263443084	1286.221758
10.63712248	1306.425813	18693.57419	3.71617963	1356.095004	762.6587688	6.311618103	1343.401521	713.5027829	3.71617963	1356.024681	711.9606697	4.349935557	1353.53903	733.886555	1.912609312	1357.817728	734.264582	3.478273293	1356.950807	817.9198878	3.457084072	1357.024285	616.4333322	6.237812731	1342.974101	685.3718893	4.83855791	1354.805874	727.7139361	2.465285196	1357.079973	878.6852173	6.13064078	1344.207622	616.5944809	5.078672747	1350.103542	712.4530633	4.301720995	1340.696194	731.8815229	5.58113034	1350.900424	743.8102275	4.228081938	1348.144187	778.2294344	6.819970362	1297.108006
10.63712248	1306.425813	18693.57419	3.71617963	1356.095004	762.6587688	6.311618103	1343.401521	713.5027829	3.71617963	1356.024681	711.9606697	4.349935557	1353.53903	733.886555	1.912609312	1357.817728	734.264582	3.478273293	1356.950807	817.9198878	3.457084072	1357.024285	616.4333322	6.237812731	1342.974101	685.3718893	4.83855791	1354.805874	727.7139361	2.465285196	1357.079973	878.6852173	6.13064078	1344.207622	616.5944809	5.078672747	1350.103542	712.4530633	4.301720995	1347.757416	743.9097234	5.58113034	1350.900424	743.8102275	3.085248243	1352.323147	787.340879	6.819970362	1306.582798
10.63712248	1306.425813	18693.57419	3.71617963	1356.095004	762.6587688	6.311618103	1343.401521	713.5027829	3.71617963	1356.024681	711.9606697	4.349935557	1353.53903	733.886555	1.912609312	1357.817728	734.264582	3.478273293	1356.950807	817.9198878	3.457084072	1357.024285	616.4333322	6.237812731	1342.974101	685.3718893	4.83855791	1354.805874	727.7139361	2.465285196	1357.079973	878.6852173	6.13064078	1344.207622	616.5944809	5.078672747	1350.103542	712.4530633	2.556314548	1353.742446	758.2226234	5.58113034	1350.900424	743.8102275	3.085248243	1352.323147	787.340879	6.819970362	1320.339758
10.63712248	1306.425813	18693.57419	3.71617963	1356.095004	762.6587688	6.311618103	1343.401521	713.5027829	3.71617963	1356.024681	711.9606697	4.349935557	1353.53903	733.886555	1.912609312	1357.817728	734.264582	3.478273293	1356.950807	817.9198878	3.457084072	1357.024285	616.4333322	6.237812731	1342.974101	685.3718893	4.83855791	1354.805874	727.7139361	2.465285196	1357.079973	878.6852173	6.13064078	1344.207622	616.5944809	5.078672747	1350.103542	712.4530633	2.556314548	1353.742446	758.2226234	5.58113034	1350.900424	743.8102275	3.085248243	1352.323147	787.340879	4.600898372	1333.011623
10.63712248	1306.425813	18693.57419	3.71617963	1356.095004	762.6587688	6.311618103	1343.401521	713.5027829	3.71617963	1356.024681	711.9606697	4.349935557	1353.53903	733.886555	1.912609312	1357.817728	734.264582	3.478273293	1356.950807	817.9198878	3.457084072	1357.024285	616.4333322	6.237812731	1342.974101	685.3718893	4.83855791	1354.805874	727.7139361	2.465285196	1357.079973	878.6852173	6.13064078	1344.207622	616.5944809	5.078672747	1350.103542	712.4530633	2.556314548	1353.742446	758.2226234	5.58113034	1350.900424	743.8102275	3.085248243	1352.323147	787.340879	4.600898372	1336.52565
10.63712248	1306.425813	18693.57419	3.71617963	1356.095004	762.6587688	6.311618103	1343.401521	713.5027829	3.71617963	1356.024681	711.9606697	4.349935557	1353.53903	733.886555	1.912609312	1357.817728	734.264582	3.478273293	1356.950807	817.9198878	3.457084072	1357.024285	616.4333322	6.237812731	1342.974101	685.3718893	4.83855791	1354.805874	727.7139361	2.465285196	1357.079973	878.6852173	6.13064078	1344.207622	616.5944809	5.078672747	1350.103542	712.4530633	2.556314548	1353.742446	758.2226234	5.58113034	1350.900424	743.8102275	3.085248243	1352.323147	787.340879	4.600898372	1340.359732
10.63712248	1306.425813	18693.57419	3.71617963	1356.095004	762.6587688	6.311618103	1343.401521	713.5027829	3.71617963	1356.024681	711.9606697	4.349935557	1353.53903	733.886555	1.912609312	1357.817728	734.264582	3.478273293	1356.950807	817.9198878	3.457084072	1357.024285	616.4333322	6.237812731	1342.974101	685.3718893	4.83855791	1354.805874	727.7139361	2.465285196	1357.079973	878.6852173	6.13064078	1344.207622	616.5944809	5.078672747	1350.103542	712.4530633	2.556314548	1353.742446	758.2226234	5.58113034	1350.900424	743.8102275	3.085248243	1352.323147	787.340879	4.600898372	1344.193814
10.63712248	1306.425813	18693.57419	3.71617963	1356.095004	762.6587688	6.311618103	1343.401521	713.5027829	3.71617963	1356.024681	711.9606697	4.349935557	1353.53903	733.886555	1.912609312	1357.817728	734.264582	3.478273293	1356.950807	817.9198878	3.457084072	1357.024285	616.4333322	6.237812731	1342.974101	685.3718893	4.83855791	1354.805874	727.7139361	2.465285196	1357.079973	878.6852173	6.13064078	1344.207622	616.5944809	5.078672747	1350.103542	712.4530633	2.556314548	1353.742446	758.2226234	5.58113034	1350.900424	743.8102275	3.085248243	1352.323147	787.340879	3.767565039	1347.680673
10.63712248	1306.425813	18693.57419	3.71617963	1356.095004	762.6587688	6.311618103	1343.401521	713.5027829	3.71617963	1356.024681	711.9606697	4.349935557	1353.53903	733.886555	1.912609312	1357.817728	734.264582	3.478273293	1356.950807	817.9198878	3.457084072	1357.024285	616.4333322	6.237812731	1342.974101	685.3718893	4.83855791	1354.805874	727.7139361	2.465285196	1357.079973	878.6852173	6.13064078	1344.207622	616.5944809	5.078672747	1350.103542	712.4530633	2.556314548	1353.742446	758.2226234	5.58113034	1350.900424	743.8102275	3.085248243	1352.323147	787.340879	3.767565039	1354.764341
10.63712248	1306.425813	18693.57419	3.71617963	1356.095004	762.6587688	6.311618103	1343.401521	713.5027829	3.71617963	1356.024681	711.9606697	4.349935557	1353.53903	733.886555	1.912609312	1357.817728	734.264582	3.478273293	1356.950807	817.9198878	3.457084072	1357.024285	616.4333322	6.237812731	1342.974101	685.3718893	4.83855791	1354.805874	727.7139361	2.465285196	1357.079973	878.6852173	6.13064078	1344.207622	616.5944809	5.078672747	1350.103542	712.4530633	2.556314548	1353.742446	758.2226234	5.58113034	1350.900424	743.8102275	3.085248243	1352.323147	787.340879	3.767565039	1354.764341
10.63712248	1306.425813	18693.57419	3.71617963	1356.095004	762.6587688	6.311618103	1343.401521	713.5027829	3.71617963	1356.024681	711.9606697	4.349935557	1353.53903	733.886555	1.912609312	1357.817728	734.264582	3.478273293	1356.950807	817.9198878	3.457084072	1357.024285	616.4333322	6.237812731	1342.974101	685.3718893	4.83855791	1354.805874	727.7139361	2.465285196	1357.079973	878.6852173	6.13064078	1344.207622	616.5944809	5.078672747	1350.103542	712.4530633	2.556314548	1353.742446	758.2226234	5.58113034	1350.900424	743.8102275	3.085248243	1352.323147	787.340879	3.767565039	1354.764341
10.63712248	1306.425813	18693.57419	3.71617963	1356.095004	762.6587688	6.311618103	1343.401521	713.5027829	3.71617963	1356.024681	711.9606697	4.349935557	1353.53903	733.886555	1.912609312	1357.817728	734.264582	3.478273293	1356.950807	817.9198878	3.457084072	1357.024285	616.4333322	6.237812731	1342.974101	685.3718893	4.83855791	1354.805874	727.7139361	2.465285196	1357.079973	878.6852173	6.13064078	1344.207622	616.5944809	5.078672747	1350.103542	712.4530633	2.556314548	1353.742446	758.2226234	5.58113034	1350.900424	743.8102275	3.085248243	1352.323147	787.340879	3.767565039	1354.764341
10.63712248	1306.425813	18693.57419	3.71617963	1356.095004	762.6587688	6.311618103	1343.401521	713.5027829	3.71617963	1356.024681	711.9606697	4.349935557	1353.53903	733.886555	1.912609312	1357.817728	734.264582	3.478273293	1356.950807	817.9198878	3.457084072	1357.024285	616.4333322	6.237812731	1342.974101	685.3718893	4.83855791	1354.805874	727.7139361	2.465285196	1357.079973	878.6852173	6.13064078	1344.207622	616.5944809	5.078672747	1350.103542	712.4530633	2.556314548	1353.742446	758.2226234	5.58113034	1350.900424	743.8102275	3.085248243	1352.323147	787.340879	3.767565039	1354.764341
10.63712248	1306.425813	18693.57419	3.71617963	1356.095004	762.6587688	6.311618103	1343.401521	713.5027829	3.71617963	1356.024681	711.9606697	4.349935557	1353.53903	733.886555	1.912609312	1357.817728	734.264582	3.478273293	1356.950807	817.9198878	3.457084072	1357.024285	616.4333322	6.237812731	1342.974101	685.3718893	4.83855791	1354.805874	727.7139361	2.465285196	1357.079973	878.6852173	6.13064078	1344.207622	616.5944809	5.078672747	1350.103542	712.4530633	2.556314548	1353.742446	758.2226234	5.58113034	1350.900424	743.8102275	3.085248243	1352.323147	787.340879	3.767565039	1354.764341
10.63712248	1306.425813	18693.57419	3.71617963	1356.095004	762.6587688	6.311618103	1343.401521	713.5027829	3.71617963	1356.024681	711.9606697	4.349935557	1353.53903	733.886555	1.912609312	1357.817728	734.264582	3.478273293	1356.950807	817.9198878	3.457084072	1357.024285	616.4333322	6.237812731	1342.974101	685.3718893	4.83855791	1354.805874	727.7139361	2.465285196	1357.079973	878.6852173	6.13064078	1344.207622	616.5944809	5.078672747	1350.103542	712.4530633	2.556314548	1353.742446	758.2226234	5.58113034	1350.900424	743.8102275	3.085248243	1352.323147	787.340879	3.767565039	1354.764341
10.63712248	1306.425813	18693.57419	3.71617963	1356.095004	762.6587688	6.311618103	1343.401521	713.5027829	3.71617963	1356.024681	711.9606697	4.349935557	1353.53903	733.886555	1.912609312	1357.817728	734.264582	3.478273293	1356.950807	817.9198878	3.457084072	1357.024285	616.4333322	6.237812731	1342.974101	685.3718893	4.83855791	1354.805874	727.7139361	2.465285196	1357.079973	878.6852173	6.13064078	1344.207622	616.5944809	5.078672747	1350.103542	712.4530633	2.556314548	1353.742446	758.2226234	5.58113034	1350.900424	743.8102275	3.085248243	1352.323147	787.340879	3.767565039	1354.764341
10.63712248	1306.425813	18693.57419	3.71617963	1356.095004	762.6587688	6.311618103	1343.401521	713.5027829	3.71617963	1356.024681	711.9606697	4.349935557	1353.53903	733.886555	1.912609312	1357.817728	734.264582	3.478273293	1356.950807	817.9198878	3.457084072	1357.024285	616.4333322	6.237812731	1342.974101	685.3718893	4.83855791	1354.805874	727.7139361	2.465285196	1357.079973	878.6852173	6.13064078	1344.207622	616.5944809	5.078672747	1350.103542	712.4530633	2.556314548	1353.742446	758.2226234	5.58113034	1350.900424	743.8102275	3.085248243	1352.323147	787.340879	3.767565039	1354.764341
10.63712248	1306.425813	18693.57419	3.71617963	1356.095004	762.6587688	6.311618103	1343.401521	713.5027829	3.71617963	1356.024681	711.9606697	4.349935557	1353.53903	733.886555	1.912609312	1357.817728	734.264582	3.478273293	1356.950807	817.9198878	3.457084072	1357.024285	616.4333322	6.237812731	1342.974101	685.3718893	4.83855791	1354.805874	727.7139361	2.465285196	1357.079973	878.6852173	6.13064078	1344.207622	616.5944809	5.078672747	1350.103542	712.4530633	2.556314548	1353.742446	758.2226234	5.58113034	1350.900424	743.8102275	3.085248243	1352.323147	787.340879	3.767565039	1354.764341
10.63712248	1306.425813	18693.57419	3.71617963	1356.095004	762.6587688	6.311618103	1343.401521	713.5027829	3.71617963	1356.024681	711.9606697	4.349935557	1353.53903	733.886555	1.912609312	1357.817728	734.264582	3.478273293	1356.950807	817.9198878	3.457084072	1357.024285	616.4333322	6.237812731	1342.974101	685.3718893	4.83855791	1354.805874	727.7139361	2.465285196	1357.079973	878.6852173	6.13064078	1344.207622	616.5944809	5.078672747	1350.103542	712.4530633	2.556314548	1353.742446	758.2226234	5.58113034	1350.900424	743.8102275	3.085248243	1352.323147	787.340879	3.767565039	1354.764341
10.63712248	1306.425813	18693.57419	3.71617963	1356.095004	762.6587688	6.311618103	1343.401521	713.5027829	3.71617963	1356.024681	711.9606697	4.349935557	1353.53903	733.886555	1.912609312	1357.817728	734.264582	3.478273293	1356.950807	817.9198878	3.457084072	1357.024285	616.4333322	6.237812731	1342.974101	685.3718893	4.83855791	1354.805874	727.7139361	2.465285196	1357.079973	878.6852173	6.13064078	1344.207622	616.5944809	5.078672747	1350.103542	712.4530633	2.556314548	1353.742446	758.2226234	5.58113034	1350.900424	743.8102275	3.085248243	1352.323147	787.340879	3.767565039	1354.764341
10.63712248	1306.425813	18693.57419	3.71617963	1356.095004	762.6587688	6.311618103	1343.401521	713.5027829	3.71617963	1356.024681	711.9606697	4.349935557	1353.53903	733.886555	1.912609312	1357.817728	734.264582	3.478273293	1356.950807	817.9198878	3.457084072	1357.024285	616.4333322	6.237812731	1342.974101	685.3718893	4.83855791	1354.805874	727.7139361	2.465285196	1357.079973	878.6852173	6.13064078	1344.207622	616.5944809	5.078672747	1350.103542	712.4530633	2.556314548	1353.742446	758.2226234	5.58113034	1350.900424	743.8102275	3.085248243	1352.323147	787.340879	3.767565039	1354.764341
10.63712248	1306.425813	18693.57419	3.71617963	1356.095004	762.6587688	6.311618103	1343.401521	713.5027829	3.71617963	1356.024681	711.9606697	4.349935557	1353.53903	733.886555	1.912609312	1357.817728	734.264582	3.478273293	1356.950807	817.9198878	3.457084072	1357.024285	616.4333322	6.237812731	1342.974101	685.3718893	4.83855791	1354.805874	727.7139361	2.465285196	1357.079973	878.6852173	6.13064078	1344.207622	616.5944809	5.078672747	1350.103542	712.4530633	2.556314548	1353.742446	758.2226234	5.58113034	1350.900424	743.8102275	3.085248243	1352.323147	787.340879	3.767565039	1354.764341
10.63712248	1306.425813	18693.57419	3.71617963	1356.095004	762.6587688	6.311618103	1343.401521	713.5027829	3.71617963	1356.024681	711.9606697	4.349935557	1353.53903	733.886555	1.912609312	1357.817728	734.264582	3.478273293	1356.950807	817.9198878	3.457084072	1357.024285	616.4333322	6.237812731	1342.974101	685.3718893	4.83855791	1354.805874	727.7139361	2.465285196	1357.079973	878.6852173	6.13064078	1344.207622	616.5944809	5.078672747	1350.103542	712.4530633	2.556314548	1353.742446	758.2226234	5.58113034	1350.900424	743.8102275	3.085248243	1352.323147	787.340879	3.767565039	1354.764341
10.63712248	1306.425813	18693.57419	3.71617963	1356.095004	762.6587688	6.311618103	1343.401521	713.5027829	3.71617963	1356.024681	711.9606697	4.349935557	1353.53903	733.886555	1.912609312	1357.817728	734.264582	3.478273293	1356.950807	817.9198878	3.457084072	1357.024285	616.4333322	6.237812731	1342.974101	685.3718893	4.83855791	1354.805874	727.7139361	2.465285196	1357.079973	878.6852173	6.13064078	1344.207622	616.5944809	5.078672747	1350.103542	712.4530633	2.556314548	1353.742446	758.2226234	5.58113034	1350.900424	743.8102275	3.085248243	1352.323147	787.340879	3.767565039	1354.764341
10.63712248	1306.425813	18693.57419	3.71617963	1356.095004	762.6587688	6.311618103	1343.401521	713.5027829	3.71617963	1356.024681	711.9606697	4.349935557	1353.53903	733.886555	1.912609312	1357.817728	734.264582	3.478273293	1356.950807	817.9198878	3.457084072	1357.024285	616.4333322	6.237812731	1342.974101	685.3718893	4.83855791	1354.805874	727.7139361	2.465285196	1357.079973	878.6852173	6.13064078	1344.207622	616.5944809	5.078672747	1350.103542	712.4530633	2.556314548	1353.742446	758.2226234	5.58113034	1350.900424	743.8102275	3.085248243	1352.323147	787.340879	3.767565039	1354.764341
10.63712248	1306.425813	18693.57419	3.71617963	1356.095004	762.6587688	6.311618103	1343.401521	713.5027829	3.71617963	1356.024681	711.9606697	4.349935557	1353.53903	733.886555	1.912609312	1357.817728	734.264582	3.478273293	1356.950807	817.9198878	3.457084072	1357.024285	616.4333322	6.237812731	1342.974101	685.3718893	4.83855791	1354.805874	727.7139361	2.465285196	1357.079973	878.6852173	6.13064078	1344.207622	616.5944809	5.078672747	1350.103542	712.4530633	2.556314548	1353.742446	758.2226234	5.58113034	1350.900424	743.8102275	3.085248243	1352.323147	787.340879	3.767565039	1354.764341
10.63712248	1306.425813	18693.57419	3.71617963	1356.095004	762.6587688	6.311618103	1343.401521	713.5027829	3.71617963	1356.024681	711.9606697	4.349935557	1353.53903	733.886555	1.912609312	1357.817728	734.264582	3.478273293	1356.950807	817.9198878	3.457084072	1357.024285	616.4333322	6.237812731	1342.974101	685.3718893	4.83855791	1354.805874	727.7139361	2.465285196	1357.079973	878.6852173	6.13064078	1344.207622	616.5944809	5.078672747	1350.103542	712.4530633	2.556314548	1353.742446	758.2226234	5.58113034	1350.900424	743.8102275	3.085248243	1352.323147	787.340879	3.767565039	1354.764341
10.63712248	1306.425813	18693.57419	3.71617963	1356.095004	762.6587688	6.311618103	1343.401521	713.5027829	3.71617963	1356.024681	711.9606697	4.349935557	1353.53903	733.886555	1.912609312	1357.817728	734.264582	3.478273293	1356.950807	817.9198878	3.457084072	1357.024285	616.4333322	6.237812731	1342.974101	685.3718893	4.83855791	1354.805874	727.7139361	2.465285196	1357.079973	878.6852173	6.13064078	1344.207622	616.5944809	5.078672747	1350.103542	712.4530633	2.556314548	1353.742446	758.2226234	5.58113034	1350.900424	743.8102275	3.085248243	1352.323147	787.340879	3.767565039	1354.764341
10.63712248	1306.425813	18693.57419	3.71617963	1356.095004	762.6587688	6.311618103	1343.401521	713.5027829	3.71617963	1356.024681	711.9606697	4.349935557	1353.53903	733.886555	1.912609312	1357.817728	734.264582	3.478273293	1356.950807	817.9198878	3.457084072	1357.024285	616.4333322	6.237812731	1342.974101	685.3718893	4.83855791	1354.805874	727.7139361	2.465285196	1357.079973	878.6852173	6.13064078	1344.207622	616.5944809	5.078672747	1350.103542	712.4530633	2.556314548	1353.742446	758.2226234	5.58113034	1350.900424	743.8102275	3.085248243	1352.323147	787.340879	3.767565039	1354.764341
10.63712248	1306.425813	18693.57419	3.71617963	1356.095004	762.6587688	6.311618103	1343.401521	713.5027829	3.71617963	1356.024681	711.9606697	4.349935557	1353.53903	733.886555	1.912609312	1357.817728	734.264582	3.478273293	1356.950807	817.9198878	3.457084072	1357.024285	616.4333322	6.237812731	1342.974101	685.3718893	4.83855791	1354.805874	727.7139361	2.465285196	1357.079973	878.6852173	6.13064078	1344.207622	616.5944809	5.078672747	1350.103542	712.4530633	2.556314548	1353.742446	758.2226234	5.58113034	1350.900424	743.8102275	3.085248243	1352.323147	787.340879	3.767565039	1354.764341
10.63712248	1306.425813	18693.57419	3.71617963	1356.095004	762.6587688	6.311618103	1343.401521	713.5027829	3.71617963	1356.024681	711.9606697	4.349935557	1353.53903	733.886555	1.912609312	1357.817728	734.264582	3.478273293	1356.950807	817.9198878	3.457084072	1357.024285	616.4333322	6.237812731	1342.974101	685.3718893	4.83855791	1354.805874	727.7139361	2.465285196	1357.079973	878.6852173	6.13064078	1344.207622	616.5944809	5.078672747	1350.103542	712.4530633	2.556314548	1353.742446	758.2226234	5.58113034	1350.900424	743.8102275	3.085248243	1352.323147	787.340879	3.767565039	1354.764341
10.63712248	1306.425813	18693.57419	3.71617963	1356.095004	762.6587688	6.311618103	1343.401521	713.5027829	3.71617963	1356.024681	711.9606697	4.349935557	1353.53903	733.886555	1.912609312	1357.817728	734.264582	3.478273293	1356.950807	817.9198878	3.457084072	1357.024285	616.4333322	6.237812731	1342.974101	685.3718893	4.83855791	1354.805874	727.7139361	2.465285196	1357.079973	878.6852173	6.13064078	1344.207622	616.5944809	5.078672747	1350.103542	712.4530633	2.556314548	1353.742446	758.2226234	5.58113034	1350.900424	743.8102275	3.085248243	1352.323147	787.340879	3.767565039	1354.764341
10.63712248	1306.425813	18693.57419	3.71617963	1356.095004	762.6587688	6.311618103	1343.401521	713.5027829	3.71617963	1356.024681	711.9606697	4.349935557	1353.53903	733.886555	1.912609312	1357.817728	734.264582	3.478273293	1356.950807	817.9198878	3.457084072	1357.024285	616.4333322	6.237812731	1342.974101	685.3718893	4.83855791	1354.805874	727.7139361	2.465285196	1357.079973	878.6852173	6.13064078	1344.207622	616.5944809	5.078672747	1350.103542	712.4530633	2.556314548	1353.742446	758.2226234	5.58113034	1350.900424	743.8102275	3.085248243	1352.323147	787.340879	3.767565039	1354.764341
10.63712248	1306.425813	18693.57419	3.71617963	1356.095004	762.6587688	6.311618103	1343.401521	713.5027829	3.71617963	1356.024681	711.9606697	4.349935557	1353.53903	733.886555	1.912609312	1357.817728	734.264582	3.478273293	1356.950807	817.9198878	3.457084072	1357.024285	616.4333322	6.237812731	1342.974101	685.3718893	4.83855791	1354.805874	727.7139361	2.465285196	1357.079973	878.6852173	6.13064078	1344.207622	616.5944809	5.078672747	1350.103542	712.4530633	2.556314548	1353.742446	758.2226234	5.58113034	1350.900424	743.8102275	3.085248243	1352.323147	787.340879	3.767565039	1354.764341
10.63712248	1306.425813	18693.57419	3.71617963	1356.095004	762.6587688	6.311618103	1343.401521	713.5027829	3.71617963	1356.024681	711.9606697	4.349935557	1353.53903	733.886555	1.912609312	1357.817728	734.264582	3.478273293	1356.950807	817.9198878	3.457084072	1357.024285	616.4333322	6.237812731	1342.974101	685.3718893	4.83855791	1354.805874	727.7139361	2.465285196	1357.079973	878.6852173	6.13064078	1344.207622	616.5944809	5.078672747	1350.103542	712.4530633	2.556314548	1353.742446	758.2226234	5.58113034	1350.900424	743.8102275	3.085248243	1352.323147	787.340879	3.767565039	1354.764341
10.63712248	1306.425813	18693.57419	3.71617963	1356.095004	762.6587688	6.311618103	1343.401521	713.5027829	3.71617963	1356.024681	711.9606697	4.349935557	1353.53903	733.886555	1.912609312	1357.817728	734.264582	3.478273293	1356.950807	817.9198878	3.457084072	1357.024285	616.4333322	6.237812731	1342.974101	685.3718893	4.83855791	1354.805874	727.7139361	2.465285196	1357.079973	878.6852173	6.13064078	1344.207622	616.5944809	5.078672747	1350.103542	712.4530633	2.556314548	1353.742446	758.2226234	5.58113034	1350.900424	743.8102275	3.085248243	1352.323147	787.340879	3.767565039	1354.764341
10.63712248	1306.425813	18693.57419	3.71617963	1356.095004	762.6587688	6.311618103	1343.401521	713.5027829	3.71617963	1356.024681	711.9606697	4.349935557	1353.53903	733.886555	1.912609312	1357.817728	734.264582	3.478273293	1356.950807	817.9198878	3.457084072	1357.024285	616.4333322	6.237812731	1342.974101	685.3718893	4.83855791	1354.805874	727.7139361	2.465285196	1357.079973	878.6852173	6.13064078	1344.207622	616.5944809	5.078672747	1350.103542	712.4530633	2.556314548	1353.742446	758.2226234	5.58113034	1350.900424	743.8102275	3.085248243	1352.323147	787.340879	3.767565039	1354.764341
10.63712248	1306.425813	18693.57419	3.71617963	1356.095004	762.6587688	6.311618103	1343.401521	713.5027829	3.71617963	1356.024681	711.9606697	4.349935557	1353.53903	733.886555	1.912609312	1357.817728	734.264582	3.478273293	1356.950807	817.9198878	3.457084072	1357.024285	616.4333322	6.237812731	1342.974101	685.3718893	4.83855791	1354.805874	727.7139361	2.465285196	1357.079973	878.6852173	6.13064078	1344.207622	616.5944809	5.078672747	1350.103542	712.4530633	2.556314548	1353.742446	758.2226234	5.58113034	1350.900424	743.8102275	3.085248243	1352.323147	787.340879	3.767565039	1354.764341
10.63712248	1306.425813	18693.57419	3.71617963	1356.095004	762.6587688	6.311618103	1343.401521	713.5027829	3.71617963	1356.024681	711.9606697	4.349935557	1353.53903	733.886555	1.912609312	1357.817728	734.264582	3.478273293	1356.950807	817.9198878	3.457084072	1357.024285	616.4333322	6.237812731	1342.974101	685.3718893	4.83855791	1354.805874	727.7139361	2.465285196	1357.079973	878.6852173	6.13064078	1344.207622	616.5944809	5.078672747	1350.103542	712.4530633	2.556314548	1353.742446	758.2226234	5.58113034	1350.900424	743.8102275	3.085248243	1352.323147	787.340879	3.767565039	1354.764341
10.63712248	1306.425813	18693.57419	3.71617963	1356.095004	762.6587688	6.311618103	1343.401521	713.5027829	3.71617963	1356.024681	711.9606697	4.349935557	1353.53903	733.886555	1.912609312	1357.817728	734.264582	3.478273293	1356.950807	817.9198878	3.457084072	1357.024285	616.4333322	6.237812731	1342.974101	685.3718893	4.83855791	1354.805874	727.7139361	2.465285196	1357.079973	878.6852173	6.13064078	1344.207622	616.5944809	5.078672747	1350.103542	712.4530633	2.556314548	1353.742446	758.2226234	5.58113034	1350.900424	743.8102275	3.085248243	1352.323147	787.340879	3.767565039	1354.764341
10.63712248	1306.425813	18693.57419	3.71617963	1356.095004	762.6587688	6.311618103	1343.401521	713.5027829	3.71617963	1356.024681	711.9606697	4.349935557	1353.53903	733.886555	1.912609312	1357.817728	734.264582	3.478273293	1356.950807	817.9198878	3.457084072	1357.024285	616.4333322	6.237812731	1342.974101	685.3718893	4.83855791	1354.805874	727.7139361	2.465285196	1357.079973	878.6852173	6.13064078	1344.207622	616.5944809	5.078672747	1350.103542	712.4530633	2.556314548	1353.742446	758.2226234	5.58113034	1350.900424	743.8102275	3.085248243	1352.323147	787.340879	3.767565039	1354.764341
10.63712248	1306.425813	18693.57419	3.71617963	1356.095004	762.6587688	6.311618103	1343.401521	713.5027829	3.71617963	1356.024681	711.9606697	4.349935557	1353.53903	733.886555	1.912609312	1357.817728	734.264582	3.478273293	1356.950807	817.9198878	3.457084072	1357.024285	616.4333322	6.237812731	1342.974101	685.3718893	4.83855791	1354.805874	727.7139361	2.465285196	1357.079973	878.6852173	6.13064078	1344.207622	616.5944809	5.078672747	1350.103542	712.4530633	2.556314548	1353.742446	758.2226234	5.58113034	1350.900424	743.8102275	3.085248243	1352.323147	787.340879	3.767565039	1354.764341
10.63712248	1306.425813	18693.57419	3.71617963	1356.095004	762.6587688	6.311618103	1343.401521	713.5027829	3.71617963	1356.024681	711.9606697	4.349935557	1353.53903	733.886555	1.912609312	1357.817728	734.264582	3.478273293	1356.950807	817.9198878	3.457084072	1357.024285	616.4333322	6.237812731	1342.974101	685.3718893	4.83855791	1354.805874	727.7139361	2.465285196	1357.079973	878.6852173	6.13064078	1344.207622	616.5944809	5.078672747	1350.103542	712.4530633	2.556314548	1353.742446	758.2226234	5.58113034	1350.900424	743.8102275	3.085248243	1352.323147	787.340879	3.767565039	1354.764341
10.63712248	1306.425813	18693.57419	3.71617963	1356.095004	762.6587688	6.311618103	1343.401521	713.5027829	3.71617963	1356.024681	711.9606697	4.349935557	1353.53903	733.886555	1.912609312	1357.817728	734.264582	3.478273293	1356.950807	817.9198878	3.457084072	1357.024285	616.4333322	6.237812731	1342.974101	685.3718893	4.83855791	1354.805874	727.7139361	2.465285196	1357.079973	878.6852173	6.13064078	1344.207622	616.5944809	5.078672747	1350.103542	712.4530633	2.556314548	1353.742446	758.2226234	5.58113034	1350.900424	743.8102275	3.085248243	1352.323147	787.340879	3.767565039	1354.764341
10.63712248	1306.425813	18693.57419	3.71617963	1356.095004	762.6587688	6.311618103	1343.401521	713.5027829	3.71617963	1356.024681	711.9606697	4.349935557	1353.53903	733.886555	1.912609312	1357.817728	734.264582	3.478273293	1356.950807	817.9198878	3.457084072	1357.024285	616.4333322	6.237812731	1342.974101	685.3718893	4.83855791	1354.805874	727.7139361	2.465285196	1357.079973	878.6852173	6.13064078	1344.207622	616.5944809	5.078672747	1350.103542	712.4530633	2.556314548	1353.742446	758.2226234	5.58113034	1350.900424	743.8102275	3.085248243	1352.323147	787.340879	3.767565039	1354.764341
10.63712248	1306.425813	18693.57419	3.71617963	1356.095004	762.6587688	6.311618103	1343.401521	713.5027829	3.71617963	1356.024681	711.9606697	4.349935557	1353.53903	733.886555	1.912609312	1357.817728	734.264582	3.478273293	1356.950807	817.9198878	3.457084072	1357.024285	616.4333322	6.237812731	1342.974101	685.3718893	4.83855791	1354.805874	727.7139361	2.465285196	1357.079973	878.6852173	6.13064078	1344.207622	616.5944809	5.078672747	1350.103542	712.4530633	2.556314548	1353.742446	758.2226234	5.58113034	1350.900424	743.8102275	3.085248243	1352.323147	787.340879	3.767565039	1354.764341
10.63712248	1306.425813	18693.57419	3.71617963	1356.095004	762.6587688	6.311618103	1343.401521	713.5027829	3.71617963	1356.024681	711.9606697	4.349935557	1353.53903	733.886555	1.912609312	1357.817728	734.264582	3.478273293	1356.950807	817.9198878	3.457084072	1357.024285	616.4333322	6.237812731	1342.974101	685.3718893	4.83855791	1354.805874	727.7139361	2.465285196	1357.079973	878.6852173	6.13064078	1344.207622	616.5944809	5.078672747	1350.103542	712.4530633	2.556314548	1353.742446	758.2226234	5.58113034	1350.900424	743.8102275	3.085248243	1352.323147	787.340879	3.767565039	1354.764341
10.63712248	1306.425813	18693.57419	3.71617963	1356.095004	762.6587688	6.311618103	1343.401521	713.5027829	3.71617963	1356.024681	711.9606697	4.349935557	1353.53903	733.886555	1.912609312	1357.817728	734.264582	3.478273293	1356.950807	817.9198878	3.457084072	1357.024285	616.4333322	6.237812731	1342.974101	685.3718893	4.83855791	1354.805874	727.7139361	2.465285196	1357.079973	878.6852173	6.13064078	1344.207622	616.5944809	5.078672747	1350.103542	712.4530633	2.556314548	1353.742446	758.2226234	5.58113034	1350.900424	743.8102275	3.085248243	1352.323147	787.340879	3.767565039	1354.764341
10.63712248	1306.425813	18693.57419	3.71617963	1356.095004	762.6587688	6.311618103	1343.401521	713.5027829	3.71617963	1356.024681	711.9606697	4.349935557	1353.53903	733.886555	1.912609312	1357.817728	734.264582	3.478273293	1356.950807	817.9198878	3.457084072	1357.024285	616.4333322	6.237812731	1342.974101	685.3718893	4.83855791	1354.805874	727.7139361	2.465285196	1357.079973	878.6852173	6.13064078	1344.207622	616.5944809	5.078672747	1350.103542	712.4530633	2.556314548	1353.742446	758.2226234	5.58113034	1350.900424	743.8102275	3.085248243	1352.323147	787.340879	3.767565039	1354.764341
10.63712248	1306.425813	18693.57419	3.71617963	1356.095004	762.6587688	6.311618103	1343.401521	713.5027829	3.71617963	1356.024681	711.9606697	4.349935557	1353.53903	733.886555	1.912609312	1357.817728	734.264582	3.478273293	1356.950807	817.9198878	3.457084072	1357.024285	616.4333322	6.237812731	1342.974101	685.3718893	4.83855791	1354.805874	727.7139361	2.465285196	1357.079973	878.6852173	6.13064078	1344.207622	616.5944809	5.078672747	1350.103542	712.4530633	2.556314548	1353.742446	758.2226234	5.58113034	1350.900424	743.8102275	3.085248243	1352.323147	787.340879	3.767565039	1354.764341
10.63712248	1306.425813	18693.57419	3.71617963	1356.095004	762.6587688	6.311618103	1343.401521	713.5027829	3.71617963	1356.024681	711.9606697	4.349935557	1353.53903	733.886555	1.912609312	1357.817728	734.264582	3.478273293	1356.950807	817.9198878	3.457084072	1357.024285	616.4333322	6.237812731	1342.974101	685.3718893	4.83855791	1354.805874	727.7139361	2.465285196	1357.079973	878.6852173	6.13064078	1344.207622	616.5944809	5.078672747	1350.103542	712.4530633	2.556314548	1353.742446	758.2226234	5.58113034	1350.900424	743.8102275	3.085248243	1352.323147	787.340879	3.767565039	1354.764341
10.63712248	1306.425813	18693.57419	3.71617963	1356.095004	762.6587688	6.311618103	1343.401521	713.5027829	3.71617963	1356.024681	711.9606697	4.349935557	1353.53903	733.886555	1.912609312	1357.817728	734.264582	3.478273293	1356.950807	817.9198878	3.457084072	1357.024285	616.4333322	6.237812731	1342.974101	685.3718893	4.83855791	1354.805874	727.7139361	2.465285196	1357.079973	878.6852173	6.13064078	1344.207622	616.5944809	5.078672747	1350.103542	712.4530633	2.556314548	1353.742446	758.2226234	5.58113034	1350.900424	743.8102275	3.085248243	1352.323147	787.340879	3.767565039	1354.764341
10.63712248	1306.425813	18693.57419	3.71617963	1356.095004	762.6587688	6.311618103	1343.401521	713.5027829	3.71617963	1356.024681	711.9606697	4.349935557	1353.53903	733.886555	1.912609312	1357.817728	734.264582	3.478273293	1356.950807	817.9198878	3.457084072	1357.024285	616.4333322	6.237812731	1342.974101	685.3718893	4.83855791	1354.805874	727.7139361	2.465285196	1357.079973	878.6852173	6.13064078	1344.207622	616.5944809	5.078672747	1350.103542	712.4530633	2.556314548	1353.742446	758.2226234	5.58113034	1350.900424	743.8102275	3.085248243	1352.323147	787.340879	3.767565039	1354.764341
10.63712248	1306.425813	18693.57419	3.71617963	1356.095004	762.6587688	6.311618103	1343.401521	713.5027829	3.71617963	1356.024681	711.9606697	4.349935557	1353.53903	733.886555	1.912609312	1357.817728	734.264582	3.478273293	1356.950807	817.9198878	3.457084072	1357.024285	616.4333322	6.237812731	1342.974101	685.3718893	4.83855791	1354.805874	727.7139361	2.465285196	1357.079973	878.6852173	6.13064078	1344.207622	616.5944809	5.078672747	1350.103542	712.4530633	2.556314548	1353.742446	758.2226234	5.58113034	1350.900424	743.8102275	3.085248243	1352.323147	787.340879	3.767565039	1354.764341
0	1363	18693.57419	0	1363	762.6587688	0	1363	713.5027829	0	1363	711.9606697	0	1363	733.886555	0	1363	734.264582	0	1363	817.9198878	0	1363	616.4333322	0	1363	685.3718893	0	1363	727.7139361	0	1363	878.6852173	0	1363	616.5944809	0	1363	712.4530633	0	1363	758.2226234	0	1363	743.8102275	0	1363	787.340879	0	1363
0	1363	38637	1.96868E-07	1363	798.9704974	0	1363.319783	766.9844912	0.27697779	1362.891318	745.0896893	0	1363	775.0124766	0	1359.646765	754.6779339	0.181562399	1362.983518	850.2257585	0	1363	648.2046433	0.789069756	1362.117939	729.5933503	2.983145264	1362.062117	742.0349221	0	1360.118788	904.3160481	1.64711E-07	1363	668.5069422	1.441409626	1361.961169	742.894415	2.556314548	1359.732628	779.4833444	3.709146834	1359.596047	756.8845423	3.085248243	1359.772287	807.9700623	1.898561488	1360.059347
0	1363	38637	1.96868E-07	1363	1147.850778	0	1363.319783	1115.864772	0.27697779	1362.891318	1093.96997	0	1363	1123.892757	0	1359.646765	823.8423551	0.181562399	1362.983518	900.1816931	0	1363	678.8450749	0.789069756	1362.117939	731.5772933	2.983145264	1362.062117	779.0839889	0	1360.118788	923.6180893	1.64711E-07	1363	830.6740974	1.441409626	1361.961169	791.6704355	2.556314548	1359.732628	794.2776628	3.709146834	1359.596047	773.8879103	3.085248243	1359.772287	888.2957267	1.898561488	1360.059347
11.62934269	1419.350671	38580.64933	3.666080102	1368.60006	1177.779135	3.681133615	1368.965926	1141.187812	2.37366917	1365.20698	1110.447165	4.288371781	1370.662555	1151.40386	0	1359.646765	1103.558215	0.181562399	1362.983518	954.6790763	0	1363	755.4938112	0.789069756	1362.117939	760.63968	2.983145264	1362.062117	796.6700787	0	1360.118788	952.5288805	1.64711E-07	1363	856.5479423	1.441409626	1361.961169	827.5786582	2.556314548	1359.732628	810.7141526	3.709146834	1359.596047	788.9702866	3.085248243	1359.772287	929.1071052	1.898561488	1360.059347
11.62934269	1876.48141	38123.51859	11.62934269	1419.350671	1182.182853	11.62934269	1419.670454	1147.191977	3.179854902	1367.072468	1115.220683	8.053509682	1390.024591	1157.317507	2.524588762	1362.30241	1123.155622	0.181562399	1362.983518	1097.63664	0	1363	839.1106144	0.789069756	1362.117939	836.8153344	2.983145264	1362.062117	864.9963558	0	1360.118788	980.1375378	1.64711E-07	1363	943.9918733	1.441409626	1361.961169	858.1871931	2.556314548	1359.732628	885.778006	3.709146834	1359.596047	828.4720111	3.085248243	1359.772287	972.1109399	1.898561488	1360.059347
11.62934269	1895.749814	38104.25019	11.62934269	1477.419354	1136.580646	11.62934269	1479.905104	1117.88934	11.62934269	1419.210024	1132.665362	10.38945665	1407.975337	1153.153497	4.314374909	1367.402528	1132.262705	0.181562399	1362.983518	1114.373227	0	1363	975.7670527	0.789069756	1362.117939	862.7183835	2.983145264	1362.062117	919.1645229	0	1360.118788	992.5416886	1.64711E-07	1363	1014.497731	1.441409626	1361.961169	951.4454945	2.556314548	1359.732628	897.265859	3.709146834	1359.596047	844.397397	3.085248243	1359.772287	1000.576759	1.898561488	1360.059347
11.62934269	1997.000574	38002.99943	11.62934269	1835.214231	778.7857687	11.62934269	1515.96004	1092.320352	11.62934269	1464.123826	1118.459371	11.62934269	1419.350671	1148.090296	7.136887072	1380.869747	1141.200396	0.181562399	1362.983518	1186.845491	2.888357927	1366.476088	998.5720058	0.789069756	1362.117939	927.4621386	2.983145264	1362.062117	947.3139067	0	1360.118788	1027.642081	2.150332564	1364.926638	1033.237627	1.441409626	1361.961169	1044.703796	2.556314548	1359.732628	926.6558929	3.709146834	1359.596047	891.1734884	3.085248243	1359.772287	1048.624701	1.898561488	1360.059347
11.62934269	2079.138441	37920.86156	11.62934269	1854.482635	759.5173647	11.62934269	1555.292697	1058.707303	11.62934269	1489.840807	1103.609802	11.62934269	1479.013078	1119.769492	8.798696741	1391.903875	1142.398708	6.747390009	1381.939479	1208.11766	4.464271908	1371.304052	1008.083214	0.789069756	1362.117939	1078.473631	2.983145264	1362.062117	1090.915203	0	1360.118788	1072.084238	3.558542323	1368.276343	1043.422022	1.441409626	1361.961169	1071.05113	2.556314548	1359.732628	943.3566245	3.709146834	1359.596047	920.3486558	3.085248243	1359.772287	1083.436859	1.898561488	1360.059347
11.62934269	2118.753773	37881.24623	11.62934269	1884.446348	729.5536517	11.62934269	1825.933057	788.0669432	11.62934269	1530.441388	1076.305886	11.62934269	1528.501849	1087.223275	10.0150344	1401.438813	1140.601574	10.91874698	1412.64438	1193.460356	11.62934269	1419.350671	1025.231257	2.151693776	1363.787587	1090.009334	4.825311722	1368.05565	1101.595999	0	1360.118788	1087.756608	5.33412429	1374.855367	1053.907859	1.441409626	1361.961169	1091.774696	2.556314548	1359.732628	981.92211	3.709146834	1359.596047	971.5998321	3.085248243	1359.772287	1094.783093	1.898561488	1360.059347
11.62934269	2161.970497	37838.0295	11.62934269	1902.022361	713.3481474	11.62934269	1845.201461	768.7985392	11.62934269	1574.732931	1039.267069	11.62934269	1554.90711	1060.818014	11.62934269	1415.997437	1135.63068	10.91874698	1413.018047	1193.244092	11.62934269	1471.913399	1022.01948	4.047123334	1368.683179	1102.235126	11.62934269	1414.704807	1112.181239	0	1360.118788	1101.648069	7.236181814	1384.817636	1062.22599	3.332863204	1365.723801	1105.100145	2.556314548	1359.732628	1001.719746	3.709146834	1359.596047	1008.518974	3.085248243	1359.772287	1100.391428	1.898561488	1360.059347
11.62934269	2510.850778	37489.14922	11.62934269	1955.733395	680.8122257	11.62934269	1946.452221	667.5477791	11.62934269	1813.004107	800.9958934	11.62934269	1823.889784	791.8353402	11.62934269	1432.401797	1129.27976	10.91874698	1454.049827	1162.371206	11.62934269	1493.017915	1019.083232	11.62934269	1418.209181	1116.209062	11.62934269	1442.648396	1105.605679	0	1360.118788	1133.772362	8.51398906	1393.203337	1065.554168	4.086826895	1368.054708	1109.085651	2.556314548	1359.732628	1084.910306	3.709146834	1359.596047	1044.368756	3.085248243	1359.772287	1113.19046	1.898561488	1360.059347
11.62934269	2546.379194	37453.62081	11.62934269	1990.112006	673.4225942	11.62934269	1962.319691	651.6803091	11.62934269	1841.198944	772.8010563	11.62934269	1843.158188	772.5669362	11.62934269	1452.262514	1120.132409	10.91874698	1498.555597	1117.865435	11.62934269	1506.827742	1016.084371	11.62934269	1448.410804	1108.734753	11.62934269	1459.045726	1099.059082	0	1360.118788	1146.45277	10.53107551	1409.209813	1067.143724	5.357091898	1373.053157	1114.728985	2.556314548	1359.732628	1097.038606	3.709146834	1359.596047	1083.477608	3.085248243	1359.772287	1127.744218	1.898561488	1360.059347
4.993290533	2601.533525	37398.46648	11.62934269	2056.904304	669.2529067	11.62934269	2028.590088	604.8939997	11.62934269	1860.467348	753.5326524	11.62934269	1903.787391	711.9377333	11.62934269	1463.564878	1114.096925	10.91874698	1697.103357	919.3176762	11.62934269	1509.979524	1015.363222	11.62934269	1469.578522	1099.47605	11.62934269	1508.043081	1076.526664	0	1360.118788	1162.371531	11.62934269	1419.350671	1066.583587	11.62934269	1417.446148	1122.882462	2.556314548	1359.732628	1108.351322	3.709146834	1359.596047	1094.749939	3.085248243	1359.772287	1145.723013	1.898561488	1360.059347
4.993290533	2601.533525	37398.46648	11.62934269	2130.304274	664.6707176	11.62934269	2067.985351	595.5492492	11.62934269	1914.415051	699.5849485	11.62934269	1935.528843	680.1962814	11.62934269	1516.197914	1085.990784	10.91874698	1716.569386	899.8516472	11.62934269	1527.116725	1010.156655	11.62934269	1482.11821	1093.009883	11.62934269	1543.256254	1055.74891	0	1360.118788	1171.116885	11.62934269	1437.114696	1063.643246	11.62934269	1434.006455	1119.624018	2.556314548	1359.732628	1124.873228	3.709146834	1359.596047	1104.336114	3.085248243	1359.772287	1148.595057	1.898561488	1360.059347
4.993290533	2601.533525	37398.46648	11.62934269	2479.184554	642.8909345	11.62934269	2107.981007	593.0524135	11.62934269	1948.465754	665.5342459	11.62934269	1981.193552	651.0612317	11.62934269	1559.832535	1055.650635	10.91874698	1734.660419	881.7606137	11.62934269	1601.083887	982.9978051	11.62934269	1511.023595	1078.104642	11.62934269	1560.837427	1043.086204	0	1360.118788	1217.565681	11.62934269	1456.259532	1059.217011	11.62934269	1457.005749	1111.734855	4.423610571	1365.163289	1134.625088	11.62934269	1410.214314	1123.7844	4.442794526	1364.030481	1154.237516	1.898561488	1360.059347
4.993290533	2601.533525	37398.46648	8.561731342	2510.153738	645.3689905	11.62934269	2456.861288	571.2726305	11.62934269	1961.718108	652.2818922	11.62934269	1999.443617	644.5922598	11.62934269	1581.840158	1033.643012	10.91874698	1781.612236	834.8087963	11.62934269	1638.290694	964.2183679	11.62934269	1529.297912	1067.446733	11.62934269	1575.512737	1032.516423	4.974950037	1370.431341	1231.982619	11.62934269	1484.736696	1052.633166	11.62934269	1475.929785	1102.310461	6.693349771	1375.676873	1141.094567	11.62934269	1427.069316	1121.265231	5.442794526	1368.149476	1157.411571	1.898561488	1360.059347
4.993290533	2601.533525	37398.46648	8.561731342	2566.862431	660.8787189	9.882099871	2475.654145	571.5305735	11.62934269	1981.759925	632.2400752	11.62934269	2022.277981	640.6603719	11.62934269	1826.915167	788.5680031	10.91874698	1810.855241	805.5657919	11.62934269	1658.011008	950.1144837	11.62934269	1564.638165	1044.448015	11.62934269	1603.342099	1009.60924	6.207226569	1376.172814	1229.71064	11.62934269	1506.027966	1046.034724	11.62934269	1493.78476	1092.169271	8.012091872	1383.757158	1142.277771	11.62934269	1462.709919	1109.021184	6.701628383	1374.519398	1159.672158	3.186003698	1362.786882
4.993290533	2601.533525	37398.46648	3.382190952	2597.794445	686.4210462	9.882099871	2482.293151	572.2166712	11.62934269	2002.21073	613.6447734	11.62934269	2061.795986	637.8590609	11.62934269	1930.720438	684.7627314	10.91874698	1829.724384	786.6966483	11.62934269	1686.668239	924.4934371	11.62934269	1591.237458	1017.848721	11.62934269	1626.211314	986.7400251	7.95741074	1386.502282	1223.559983	11.62934269	1539.437767	1033.050716	11.62934269	1503.961922	1086.388891	11.62934269	1413.360489	1136.427451	11.62934269	1474.596801	1102.848857	7.701628383	1380.520755	1160.08966	6.399551536	1375.621732
4.993290533	2601.533525	37398.46648	3.382190952	2608.280392	709.739209	9.882099871	2551.875386	579.4075377	11.62934269	2067.159391	579.1963407	11.62934269	2092.08231	635.7121558	11.62934269	1947.434331	668.048839	10.91874698	1836.205971	780.2150614	11.62934269	1773.877339	837.284337	11.62934269	1602.127958	1006.958222	11.62934269	1700.856103	912.0952358	11.53302631	1415.539911	1194.522354	11.62934269	1569.260885	1018.172339	11.62934269	1517.149606	1078.255629	11.62934269	1427.729293	1131.031475	11.62934269	1486.771306	1095.992149	8.901628383	1388.822383	1159.490664	7.900439528	1384.564517
4.993290533	2601.533525	37398.46648	3.382190952	2608.280392	709.739209	6.019989774	2582.583197	590.809665	11.62934269	2087.425585	576.1090144	11.62934269	2114.324699	634.1354606	11.62934269	1966.859529	648.6236408	10.91874698	1876.826599	750.9655245	11.62934269	1806.893098	804.2685779	11.62934269	1778.30574	830.7804395	11.62934269	1786.691365	826.259974	11.53302631	1471.076367	1138.985898	11.62934269	1584.434933	1008.929128	11.62934269	1530.791531	1069.177096	11.62934269	1443.212679	1124.394417	11.62934269	1496.922868	1090.274768	9.901628383	1396.657073	1157.727611	11.62934269	1414.908128
4.993290533	2601.533525	37398.46648	3.382190952	2608.280392	709.739209	3.808602413	2593.450609	604.053783	11.62934269	2138.012477	572.9509927	11.62934269	2183.48912	629.2326057	11.62934269	2032.131383	611.6102576	10.91874698	1910.107947	739.3790995	11.62934269	1826.161502	785.0001739	11.62934269	1842.390603	766.6955761	11.62934269	1820.9788	791.9725384	11.53302631	1588.265909	1021.796357	11.62934269	1598.301472	999.771502	11.62934269	1545.148213	1058.860879	11.62934269	1460.582388	1115.833337	11.62934269	1510.709498	1081.807398	11.09654208	1407.111657	1154.11321	11.62934269	1433.216886
4.993290533	2601.533525	37398.46648	3.382190952	2608.280392	709.739209	3.808602413	2606.747274	628.8230994	11.62934269	2486.892757	551.1712096	11.62934269	2463.20498	609.4044012	11.62934269	2056.368759	607.4909484	10.91874698	1927.914177	737.7582961	11.62934269	1855.708023	755.453653	11.62934269	1861.659007	747.4271722	11.62934269	1883.261032	729.6903068	11.53302631	1708.353586	901.7086798	11.62934269	1634.045222	974.3334747	11.62934269	1563.15635	1044.965018	11.62934269	1473.283785	1108.757498	11.62934269	1523.814504	1073.090696	11.09654208	1420.728261	1148.173054	11.62934269	1473.481923
4.993290533	2601.533525	37398.46648	3.382190952	2608.280392	709.739209	3.808602413	2606.747274	628.8230994	8.055699537	2522.066415	554.9622332	9.52551872	2485.458032	609.8831123	11.62934269	2090.239463	605.3764792	10.91874698	1938.856176	737.7428662	11.62934269	1873.019691	738.1419844	11.62934269	1878.178192	730.9079871	11.62934269	1927.906999	685.0443403	11.53302631	1733.992655	876.0696109	11.62934269	1655.529611	957.3370182	11.62934269	1575.409879	1034.954549	11.62934269	1494.994818	1096.662467	11.62934269	1559.370412	1049.440937	11.09654208	1433.050197	1142.116382	11.62934269	1505.143173
4.993290533	2601.533525	37398.46648	3.382190952	2608.280392	709.739209	3.808602413	2606.747274	628.8230994	8.055699537	2547.342098	563.8970635	9.52551872	2499.665233	611.7914051	11.62934269	2119.096633	603.5749933	10.91874698	1973.457617	737.694073	11.62934269	1927.412262	683.7494137	11.62934269	1953.414057	655.6721226	11.62934269	1968.133395	644.8179434	11.53302631	1753.101474	856.9607915	11.62934269	1695.744574	917.1220555	11.62934269	1597.220223	1013.144205	11.62934269	1508.920157	1088.187859	11.62934269	1573.775341	1039.092447	11.09654208	1443.790867	1136.836959	11.62934269	1528.71327
4.993290533	2601.533525	37398.46648	3.382190952	2608.280392	709.739209	3.808602413	2606.747274	628.8230994	6.109077068	2561.128835	571.3350333	9.52551872	2522.070144	614.8008036	11.62934269	2137.791499	602.4079164	10.91874698	2011.204643	737.6408441	11.62934269	1934.143719	677.0179567	11.62934269	1971.665159	637.4210206	11.62934269	2003.780196	609.1711427	11.53302631	1761.530701	848.5315649	11.62934269	1727.427599	885.4390301	11.62934269	1617.772082	992.5923459	11.62934269	1538.824284	1068.449407	11.62934269	1586.321547	1026.546241	11.09654208	1457.97783	1129.046274	11.62934269	1543.738083
4.993290533	2601.533525	37398.46648	3.382190952	2608.280392	709.739209	3.808602413	2606.747274	628.8230994	6.109077068	2567.440967	576.2886599	8.140677329	2534.302583	617.5315391	11.62934269	2174.870695	600.0931486	10.91874698	2041.845075	737.5976365	11.62934269	1947.677049	663.4846264	11.62934269	1998.264452	623.2496675	11.62934269	2010.369093	602.5822457	11.53302631	1784.831108	825.231157	11.62934269	1820.6859	792.1807287	11.62934269	1641.375914	968.9885138	11.62934269	1547.669097	1062.322093	11.62934269	1604.839473	1008.028316	11.09654208	1468.259499	1122.80785	11.62934269	1557.975358
4.993290533	2601.533525	37398.46648	3.382190952	2608.280392	709.739209	3.808602413	2606.747274	628.8230994	6.109077068	2598.78257	600.8848786	7.127062615	2542.040386	620.7458169	11.62934269	2213.209276	597.6997603	10.91874698	2118.493811	737.4895504	11.62934269	1962.913524	648.2481512	11.62934269	2022.499402	615.8035897	11.62934269	2023.247576	591.3923624	11.53302631	1803.54703	812.7449734	11.62934269	1820.704384	792.1622454	11.62934269	1657.639879	952.7245488	11.62934269	1566.237295	1043.753895	11.62934269	1606.320758	1006.547031	11.09654208	1479.41285	1116.040531	11.62934269	1576.457196
4.993290533	2601.533525	37398.46648	3.382190952	2608.280392	709.739209	3.808602413	2606.747274	628.8230994	6.109077068	2598.78257	600.8848786	7.127062615	2551.628116	625.6935526	11.62934269	2263.165211	594.5811277	10.91874698	2202.110614	737.3716382	11.62934269	2028.34599	582.8156853	11.62934269	2037.973219	613.7753231	11.62934269	2107.696835	554.4806743	11.53302631	1823.910353	802.749449	11.62934269	1839.942673	772.9239557	11.62934269	1700.36934	909.9950882	11.62934269	1615.599259	994.3919309	11.62934269	1618.949997	993.917791	11.09654208	1491.459636	1108.141818	11.62934269	1590.191073
4.993290533	2601.533525	37398.46648	3.382190952	2608.280392	709.739209	3.808602413	2606.747274	628.8230994	6.109077068	2598.78257	600.8848786	7.127062615	2561.681557	630.8816174	11.62934269	2317.662594	591.1789831	10.91874698	2338.767053	737.1789322	11.62934269	2091.71129	519.450386	11.62934269	2082.51981	610.9943832	11.62934269	2135.571645	552.7405148	11.53302631	1835.672697	798.6803484	11.62934269	1888.318048	724.5485814	11.62934269	1746.983297	863.3811312	11.62934269	1650.527794	959.4633963	11.62934269	1620.942968	991.9248203	11.09654208	1503.43069	1099.707164	11.62934269	1611.06395
4.993290533	2601.533525	37398.46648	3.382190952	2608.280392	709.739209	3.808602413	2606.747274	628.8230994	6.109077068	2598.78257	600.8848786	5.419251812	2572.394922	638.6211031	11.62934269	2460.620157	582.2544754	10.91874698	2365.048094	737.1418721	11.62934269	2093.695233	517.466443	11.62934269	2104.097039	609.647367	11.62934269	2171.847776	550.4758805	11.53302631	1853.513657	794.8908391	11.62934269	1891.76369	721.1029387	11.62934269	1764.561619	845.802809	11.62934269	1662.269684	947.7215059	11.62934269	1650.947771	961.9200177	11.09654208	1530.064543	1080.941285	11.62934269	1652.428912
4.993290533	2601.533525	37398.46648	3.382190952	2608.280392	709.739209	3.808602413	2606.747274	628.8230994	6.109077068	2598.78257	600.8848786	5.419251812	2577.661803	643.8553966	10.08803436	2477.356744	582.3233124	10.91874698	2379.387266	737.1216517	11.62934269	2122.757619	492.151227	11.62934269	2141.146106	607.3344801	11.62934269	2190.300225	549.3239371	11.53302631	1872.856055	792.3390747	11.62934269	1918.28657	694.5800586	11.62934269	1782.886736	827.4776918	11.62934269	1694.777197	915.2139934	11.62934269	1660.051821	952.8159677	11.09654208	1546.248278	1064.75755	11.62934269	1697.554324
4.993290533	2601.533525	37398.46648	3.382190952	2608.280392	709.739209	3.808602413	2606.747274	628.8230994	6.109077068	2598.78257	600.8848786	5.419251812	2602.188699	668.2305418	10.08803436	2549.829009	588.1805253	10.91874698	2444.581928	737.0297175	11.62934269	2198.933274	461.3628888	11.62934269	2158.732196	606.2366215	11.62934269	2202.135873	548.5850652	11.53302631	1895.989331	789.2871951	11.62934269	1941.223548	671.6430813	11.62934269	1797.142187	813.2222406	11.62934269	1848.887176	761.1040144	11.62934269	1708.86095	904.0068385	11.09654208	1557.662645	1053.343183	11.62934269	1727.632965
4.993290533	2601.533525	37398.46648	3.382190952	2608.280392	709.739209	3.808602413	2606.747274	628.8230994	6.109077068	2598.78257	600.8848786	5.419251812	2602.188699	668.2305418	4.61651135	2590.057139	607.6103252	10.91874698	2493.93288	736.9601253	11.62934269	2224.836323	459.6475386	11.62934269	2227.058473	601.9711712	11.62934269	2223.076049	547.2778187	11.53302631	1960.802103	780.7367083	11.62934269	1954.684291	658.1823383	11.62934269	1806.833306	803.5311217	11.62934269	1868.15558	741.8356105	11.62934269	1748.666788	864.2010007	11.09654208	1569.591925	1041.413903	11.62934269	1769.890127
4.993290533	2601.533525	37398.46648	3.382190952	2608.280392	709.739209	3.808602413	2606.747274	628.8230994	6.109077068	2598.78257	600.8848786	5.419251812	2602.188699	668.2305418	4.61651135	2606.104736	629.4641984	9.103982703	2512.101147	738.5788679	11.62934269	2289.580078	455.3600814	11.62934269	2281.22664	598.5895788	11.62934269	2235.76519	546.4856652	11.53302631	2031.506942	771.4089048	11.62934269	1968.863556	644.0030732	11.62934269	1816.524425	793.8400028	11.62934269	1887.704565	722.2866251	11.62934269	1778.220054	834.6477346	11.09654208	1583.967999	1027.03783	11.62934269	1804.945455
4.993290533	2601.533525	37398.46648	3.382190952	2608.280392	709.739209	3.808602413	2606.747274	628.8230994	6.109077068	2598.78257	600.8848786	5.419251812	2602.188699	668.2305418	4.582288837	2606.262139	629.6799354	9.103982703	2522.912113	740.7156138	11.62934269	2440.59157	445.3598073	11.62934269	2309.376024	596.8322783	11.62934269	2264.434836	544.695886	11.53302631	2193.674097	750.0148478	11.62934269	1976.28788	636.5787495	11.62934269	1837.198495	773.1659327	11.62934269	1915.947151	694.0440392	11.62934269	1796.305774	816.5620145	11.09654208	1595.876506	1015.129322	11.62934269	1816.855837
4.993290533	2601.533525	37398.46648	3.382190952	2608.280392	709.739209	3.808602413	2606.747274	628.8230994	6.109077068	2598.78257	600.8848786	5.419251812	2602.188699	668.2305418	4.582288837	2606.262139	629.6799354	8.832962897	2525.342746	741.2400038	11.62934269	2453.796922	444.4853232	11.62934269	2452.97732	587.867584	11.62934269	2283.736877	543.4909045	11.53302631	2219.547942	746.6014161	11.62934269	1989.068409	623.7982201	11.62934269	1846.889614	763.4748138	11.62934269	1945.498537	664.4926528	11.62934269	1855.991844	756.8759441	11.09654208	1612.62388	998.3819483	11.62934269	1865.719486
4.993290533	2601.533525	37398.46648	3.382190952	2608.280392	709.739209	3.808602413	2606.747274	628.8230994	6.109077068	2598.78257	600.8848786	5.419251812	2602.188699	668.2305418	4.582288837	2606.262139	629.6799354	7.359345591	2537.273379	745.376736	10.04981806	2470.918306	444.5163525	10.09420397	2469.651649	587.9314098	11.62934269	2312.647669	541.6860712	11.53302631	2306.991873	735.065292	11.62934269	2052.461802	560.4048271	11.62934269	1848.616465	761.7479628	11.62934269	1954.696091	655.2950993	11.62934269	1879.919329	732.9484597	11.09654208	1631.321053	979.6847757	11.62934269	1887.603237
4.993290533	2601.533525	37398.46648	3.382190952	2608.280392	709.739209	3.808602413	2606.747274	628.8230994	6.109077068	2598.78257	600.8848786	5.419251812	2602.188699	668.2305418	4.582288837	2606.262139	629.6799354	7.359345591	2584.081692	767.9179878	10.04981806	2534.418243	449.6306036	10.09420397	2526.886046	592.5192882	11.62934269	2340.256326	539.962527	11.53302631	2377.497731	725.7637392	11.62934269	2062.556605	550.3100241	11.62934269	1863.910693	746.4537346	11.62934269	1969.40634	645.5834546	11.62934269	1899.187733	713.6800557	11.09654208	1643.2313	967.7745284	11.62934269	1906.941459
4.993290533	2601.533525	37398.46648	3.382190952	2608.280392	709.739209	3.808602413	2606.747274	628.8230994	6.109077068	2598.78257	600.8848786	5.419251812	2602.188699	668.2305418	4.582288837	2606.262139	629.6799354	4.159955191	2602.509062	784.3746907	7.452799159	2557.145557	455.1049024	7.691351972	2548.254075	597.350395	11.62934269	2352.660477	539.1881648	11.53302631	2398.164265	723.0372871	11.62934269	2104.855584	521.42501	11.62934269	1876.328419	734.0360086	11.62934269	1983.480799	638.0889129	11.62934269	1953.719753	659.1480351	11.09654208	1664.42028	946.5855486	11.62934269	1947.930263
4.993290533	2601.533525	37398.46648	3.382190952	2608.280392	709.739209	3.808602413	2606.747274	628.8230994	6.109077068	2598.78257	600.8848786	5.419251812	2602.188699	668.2305418	4.582288837	2606.262139	629.6799354	2.464217594	2608.125491	797.2474816	5.632600101	2569.054573	462.9618379	6.281355732	2558.104808	602.8733447	11.62934269	2387.76087	536.9969291	11.53302631	2411.698365	721.251788	11.62934269	2153.631605	507.8251484	11.62934269	1886.019538	724.3448896	11.62934269	1999.408074	631.7277266	11.62934269	1980.802335	632.0654534	11.09654208	1812.904698	798.1011303	11.62934269	1959.944231
4.993290533	2601.533525	37398.46648	3.382190952	2608.280392	709.739209	3.808602413	2606.747274	628.8230994	6.109077068	2598.78257	600.8848786	5.419251812	2602.188699	668.2305418	4.582288837	2606.262139	629.6799354	2.464217594	2608.125491	797.2474816	5.632600101	2575.128093	468.5976028	6.281355732	2584.569744	622.3469723	11.62934269	2432.203026	534.2225088	11.53302631	2428.763226	719.0004898	11.62934269	2189.539827	505.5834817	11.62934269	1900.249286	710.1151414	11.62934269	2011.149965	628.4795074	11.62934269	1998.094989	620.0481563	11.09654208	1832.16984	778.8359886	11.62934269	1973.432706
4.993290533	2601.533525	37398.46648	3.382190952	2608.280392	709.739209	3.808602413	2606.747274	628.8230994	6.109077068	2598.78257	600.8848786	5.419251812	2602.188699	668.2305418	4.582288837	2606.262139	629.6799354	2.464217594	2608.125491	797.2474816	5.632600101	2589.128237	481.5886733	3.253396706	2599.005164	640.9264493	11.62934269	2447.875396	533.2441193	11.53302631	2447.043626	716.5888306	11.62934269	2220.148362	503.6726622	11.62934269	1914.077421	696.2870071	11.62934269	2027.973834	625.9575588	11.62934269	1999.828051	618.9900721	11.09654208	1835.151868	775.8539603	11.62934269	1986.23865
4.993290533	2601.533525	37398.46648	3.382190952	2608.280392	709.739209	3.808602413	2606.747274	628.8230994	6.109077068	2598.78257	600.8848786	5.419251812	2602.188699	668.2305418	4.582288837	2606.262139	629.6799354	2.464217594	2608.125491	797.2474816	4.06120292	2596.744645	491.0364215	3.253396706	2603.92363	652.4916043	10.36622831	2461.766857	533.1248363	10.46818694	2458.757505	715.5356131	11.62934269	2313.406664	497.8507637	11.62934269	1937.50824	672.8561877	11.62934269	2043.657477	624.7771478	11.62934269	2016.350618	610.2407504	11.09654208	1890.558908	720.4469205	11.62934269	1997.218067
4.993290533	2601.533525	37398.46648	3.382190952	2608.280392	709.739209	3.808602413	2606.747274	628.8230994	6.109077068	2598.78257	600.8848786	5.419251812	2602.188699	668.2305418	4.582288837	2606.262139	629.6799354	2.464217594	2608.125491	797.2474816	4.06120292	2596.744645	491.0364215	3.253396706	2608.029159	662.1452398	10.36622831	2493.89115	534.7893426	10.46818694	2476.353537	714.7680005	11.62934269	2406.664965	492.0288652	11.62934269	1951.144068	659.2203602	11.62934269	2094.710652	620.9346903	11.62934269	2040.027561	601.9255891	11.09654208	1910.253268	700.7525606	11.62934269	2011.501379
4.993290533	2601.533525	37398.46648	3.382190952	2608.280392	709.739209	3.808602413	2606.747274	628.8230994	6.109077068	2598.78257	600.8848786	5.419251812	2602.188699	668.2305418	4.582288837	2606.262139	629.6799354	2.464217594	2608.125491	797.2474816	4.06120292	2596.744645	491.0364215	3.253396706	2608.029159	662.1452398	9.060787744	2506.571558	536.3426105	10.46818694	2485.934258	714.3500493	11.62934269	2433.012299	490.3840625	11.62934269	1969.135629	641.2287987	11.62934269	2116.48059	619.2962014	11.62934269	2054.196794	599.3285436	11.09654208	1918.443516	692.5623123	11.62934269	2027.886061
4.993290533	2601.533525	37398.46648	3.382190952	2608.280392	709.739209	3.808602413	2606.747274	628.8230994	6.109077068	2598.78257	600.8848786	5.419251812	2602.188699	668.2305418	4.582288837	2606.262139	629.6799354	2.464217594	2608.125491	797.2474816	4.06120292	2596.744645	491.0364215	3.253396706	2608.029159	662.1452398	9.060787744	2522.490319	539.5797802	8.940669455	2500.757942	714.8191386	11.62934269	2453.735865	489.0903386	11.62934269	1982.436873	627.9275551	11.62934269	2133.483957	618.0164628	11.62934269	2067.078815	597.7772163	11.09654208	1950.149423	675.1211513	11.62934269	2078.752475
4.993290533	2601.533525	37398.46648	3.382190952	2608.280392	709.739209	3.808602413	2606.747274	628.8230994	6.109077068	2598.78257	600.8848786	5.419251812	2602.188699	668.2305418	4.582288837	2606.262139	629.6799354	2.464217594	2608.125491	797.2474816	4.06120292	2596.744645	491.0364215	3.253396706	2608.029159	662.1452398	8.03785829	2531.235673	541.9877836	8.940669455	2515.476543	716.5820305	10.05313137	2470.823945	489.1882416	11.62934269	1990.256195	621.456615	11.62934269	2148.566334	616.8813053	11.62934269	2080.899976	596.1127923	11.09654208	1965.882875	670.1032696	11.62934269	2104.581318
4.993290533	2601.533525	37398.46648	3.382190952	2608.280392	709.739209	3.808602413	2606.747274	628.8230994	6.109077068	2598.78257	600.8848786	5.419251812	2602.188699	668.2305418	4.582288837	2606.262139	629.6799354	2.464217594	2608.125491	797.2474816	4.06120292	2596.744645	491.0364215	3.253396706	2608.029159	662.1452398	8.03785829	2577.684469	558.5467511	8.940669455	2537.369862	719.2042603	10.05313137	2477.140359	489.7224366	11.62934269	2024.799076	599.3623795	11.62934269	2188.068058	613.9082542	11.62934269	2097.57731	594.1044113	11.09654208	1981.900431	667.4729403	11.62934269	2133.418119
4.993290533	2601.533525	37398.46648	3.382190952	2608.280392	709.739209	3.808602413	2606.747274	628.8230994	6.109077068	2598.78257	600.8848786	5.419251812	2602.188699	668.2305418	4.582288837	2606.262139	629.6799354	2.464217594	2608.125491	797.2474816	4.06120292	2596.744645	491.0364215	3.253396706	2608.029159	662.1452398	3.892066593	2602.41396	579.0202769	7.109846286	2552.06269	722.8407565	10.05313137	2487.782143	490.622439	11.62934269	2062.003757	587.4081718	11.62934269	2203.993444	612.7096487	11.62934269	2126.373621	590.6365932	11.09654208	1997.316542	666.1446028	11.62934269	2149.034058
4.993290533	2601.533525	37398.46648	3.382190952	2608.280392	709.739209	3.808602413	2606.747274	628.8230994	6.109077068	2598.78257	600.8848786	5.419251812	2602.188699	668.2305418	4.582288837	2606.262139	629.6799354	2.464217594	2608.125491	797.2474816	4.06120292	2596.744645	491.0364215	3.253396706	2608.029159	662.1452398	2.865169483	2605.883454	586.7474023	7.109846286	2572.488483	731.1769428	10.05313137	2540.32861	495.0664256	11.62934269	2072.577717	586.2520246	11.62934269	2250.769536	609.1891008	11.62934269	2139.664026	589.0360859	11.09654208	2019.700026	664.215918	11.62934269	2207.569515
4.993290533	2601.533525	37398.46648	3.382190952	2608.280392	709.739209	3.808602413	2606.747274	628.8230994	6.109077068	2598.78257	600.8848786	5.419251812	2602.188699	668.2305418	4.582288837	2606.262139	629.6799354	2.464217594	2608.125491	797.2474816	4.06120292	2596.744645	491.0364215	3.253396706	2608.029159	662.1452398	2.865169483	2605.883454	586.7474023	4.545374738	2587.433225	741.9064616	8.629120768	2553.630473	497.2910489	11.62934269	2091.66714	585.0603164	11.62934269	2279.944703	606.993266	11.62934269	2167.742349	585.6547321	11.09654208	2044.324051	662.0941756	11.62934269	2247.359593
4.993290533	2601.533525	37398.46648	3.382190952	2608.280392	709.739209	3.808602413	2606.747274	628.8230994	6.109077068	2598.78257	600.8848786	5.419251812	2602.188699	668.2305418	4.582288837	2606.262139	629.6799354	2.464217594	2608.125491	797.2474816	4.06120292	2596.744645	491.0364215	3.253396706	2608.029159	662.1452398	2.865169483	2605.883454	586.7474023	4.545374738	2593.364062	749.0387273	6.651425742	2568.740603	503.7444194	11.62934269	2111.965069	583.793164	11.62934269	2331.195879	603.1359061	11.62934269	2248.068013	575.9814517	11.09654208	2052.799253	661.3639054	11.62934269	2264.791237
4.993290533	2601.533525	37398.46648	3.382190952	2608.280392	709.739209	3.808602413	2606.747274	628.8230994	6.109077068	2598.78257	600.8848786	5.419251812	2602.188699	668.2305418	4.582288837	2606.262139	629.6799354	2.464217594	2608.125491	797.2474816	4.06120292	2596.744645	491.0364215	3.253396706	2608.029159	662.1452398	2.865169483	2605.883454	586.7474023	3.352999634	2598.072974	756.267303	5.024159564	2578.240246	511.9874294	11.62934269	2139.215972	582.0919536	11.62934269	2368.115022	600.35723	11.62934269	2288.879392	571.0667098	11.09654208	2062.046371	660.5671225	11.62934269	2308.824512
4.993290533	2601.533525	37398.46648	3.382190952	2608.280392	709.739209	3.808602413	2606.747274	628.8230994	6.109077068	2598.78257	600.8848786	5.419251812	2602.188699	668.2305418	4.582288837	2606.262139	629.6799354	2.464217594	2608.125491	797.2474816	4.06120292	2596.744645	491.0364215	3.253396706	2608.029159	662.1452398	2.865169483	2605.883454	586.7474023	3.352999634	2608.378697	776.7328204	5.024159564	2585.954031	521.0139755	11.62934269	2154.010291	581.1683788	11.62934269	2403.964803	597.6590381	11.62934269	2331.883227	565.8879397	11.09654208	2071.293489	659.7703396	11.62934269	2334.328481
4.993290533	2601.533525	37398.46648	3.382190952	2608.280392	709.739209	3.808602413	2606.747274	628.8230994	6.109077068	2598.78257	600.8848786	5.419251812	2602.188699	668.2305418	4.582288837	2606.262139	629.6799354	2.464217594	2608.125491	797.2474816	4.06120292	2596.744645	491.0364215	3.253396706	2608.029159	662.1452398	2.865169483	2605.883454	586.7474023	3.352999634	2608.378697	776.7328204	5.024159564	2590.350813	526.1590188	11.62934269	2170.446781	580.142287	11.62934269	2443.073656	594.7155561	11.62934269	2360.349046	562.4599213	11.09654208	2080.540608	658.9735567	11.62934269	2381.491077
4.993290533	2601.533525	37398.46648	3.382190952	2608.280392	709.739209	3.808602413	2606.747274	628.8230994	6.109077068	2598.78257	600.8848786	5.419251812	2602.188699	668.2305418	4.582288837	2606.262139	629.6799354	2.464217594	2608.125491	797.2474816	4.06120292	2596.744645	491.0364215	3.253396706	2608.029159	662.1452398	2.865169483	2605.883454	586.7474023	3.352999634	2608.378697	776.7328204	3.890158759	2595.405235	533.4690043	11.62934269	2245.510634	575.4562255	10.61588203	2454.345986	594.3420568	11.62934269	2408.396987	556.6737107	11.09654208	2101.404009	657.1758506	11.62934269	2415.035099
4.993290533	2601.533525	37398.46648	3.382190952	2608.280392	709.739209	3.808602413	2606.747274	628.8230994	6.109077068	2598.78257	600.8848786	5.419251812	2602.188699	668.2305418	4.582288837	2606.262139	629.6799354	2.464217594	2608.125491	797.2474816	4.06120292	2596.744645	491.0364215	3.253396706	2608.029159	662.1452398	2.865169483	2605.883454	586.7474023	3.352999634	2608.378697	776.7328204	3.890158759	2599.968627	541.6959037	11.62934269	2256.998487	574.7390656	10.61588203	2463.932161	594.4668444	11.62934269	2443.209146	552.4814295	11.09654208	2122.143486	655.3888226	11.62934269	2450.24361
4.993290533	2601.533525	37398.46648	3.382190952	2608.280392	709.739209	3.808602413	2606.747274	628.8230994	6.109077068	2598.78257	600.8848786	5.419251812	2602.188699	668.2305418	4.582288837	2606.262139	629.6799354	2.464217594	2608.125491	797.2474816	4.06120292	2596.744645	491.0364215	3.253396706	2608.029159	662.1452398	2.865169483	2605.883454	586.7474023	3.352999634	2608.378697	776.7328204	2.65563658	2604.009092	551.1158662	11.62934269	2286.388521	572.9043143	10.61588203	2533.998715	595.3789327	10.60891812	2454.55538	551.572986	11.09654208	2134.769429	654.3009014	11.35262978	2453.423314
4.993290533	2601.533525	37398.46648	3.382190952	2608.280392	709.739209	3.808602413	2606.747274	628.8230994	6.109077068	2598.78257	600.8848786	5.419251812	2602.188699	668.2305418	4.582288837	2606.262139	629.6799354	2.464217594	2608.125491	797.2474816	4.06120292	2596.744645	491.0364215	3.253396706	2608.029159	662.1452398	2.865169483	2605.883454	586.7474023	3.352999634	2608.378697	776.7328204	2.65563658	2608.121368	563.8875215	11.62934269	2303.089253	571.8617265	9.166530873	2548.334546	596.6295305	10.60891812	2460.163715	551.3720761	11.09654208	2153.576055	652.6804185	10.24085852	2465.426824
4.993290533	2601.533525	37398.46648	3.382190952	2608.280392	709.739209	3.808602413	2606.747274	628.8230994	6.109077068	2598.78257	600.8848786	5.419251812	2602.188699	668.2305418	4.582288837	2606.262139	629.6799354	2.464217594	2608.125491	797.2474816	4.06120292	2596.744645	491.0364215	3.253396706	2608.029159	662.1452398	2.865169483	2605.883454	586.7474023	3.352999634	2608.378697	776.7328204	2.65563658	2608.121368	563.8875215	11.62934269	2341.654738	569.4541731	6.101817386	2571.731103	606.1911291	10.60891812	2472.962746	550.9135706	11.09654208	2172.885566	651.0166041	10.24085852	2479.537477
4.993290533	2601.533525	37398.46648	3.382190952	2608.280392	709.739209	3.808602413	2606.747274	628.8230994	6.109077068	2598.78257	600.8848786	5.419251812	2602.188699	668.2305418	4.582288837	2606.262139	629.6799354	2.464217594	2608.125491	797.2474816	4.06120292	2596.744645	491.0364215	3.253396706	2608.029159	662.1452398	2.865169483	2605.883454	586.7474023	3.352999634	2608.378697	776.7328204	2.65563658	2608.121368	563.8875215	11.62934269	2361.452374	568.2182528	5.079671742	2577.445658	611.4688036	10.60891812	2487.516504	550.3922048	11.09654208	2187.791332	649.7322408	10.24085852	2493.186641
4.993290533	2601.533525	37398.46648	3.382190952	2608.280392	709.739209	3.808602413	2606.747274	628.8230994	6.109077068	2598.78257	600.8848786	5.419251812	2602.188699	668.2305418	4.582288837	2606.262139	629.6799354	2.464217594	2608.125491	797.2474816	4.06120292	2596.744645	491.0364215	3.253396706	2608.029159	662.1452398	2.865169483	2605.883454	586.7474023	3.352999634	2608.378697	776.7328204	2.65563658	2608.121368	563.8875215	11.62934269	2444.642934	563.02486	5.079671742	2582.763455	617.4092111	8.751660021	2505.4953	551.4110613	11.09654208	2242.269147	645.0381308	8.636651339	2508.328359
4.993290533	2601.533525	37398.46648	3.382190952	2608.280392	709.739209	3.808602413	2606.747274	628.8230994	6.109077068	2598.78257	600.8848786	5.419251812	2602.188699	668.2305418	4.582288837	2606.262139	629.6799354	2.464217594	2608.125491	797.2474816	4.06120292	2596.744645	491.0364215	3.253396706	2608.029159	662.1452398	2.865169483	2605.883454	586.7474023	3.352999634	2608.378697	776.7328204	2.65563658	2608.121368	563.8875215	10.53494238	2456.771234	562.8291893	5.079671742	2587.197636	622.3625474	8.751660021	2508.367344	551.8958393	11.09654208	2243.14953	644.9622721	8.636651339	2521.773511
4.993290533	2601.533525	37398.46648	3.382190952	2608.280392	709.739209	3.808602413	2606.747274	628.8230994	6.109077068	2598.78257	600.8848786	5.419251812	2602.188699	668.2305418	4.582288837	2606.262139	629.6799354	2.464217594	2608.125491	797.2474816	4.06120292	2596.744645	491.0364215	3.253396706	2608.029159	662.1452398	2.865169483	2605.883454	586.7474023	3.352999634	2608.378697	776.7328204	2.65563658	2608.121368	563.8875215	10.53494238	2468.08395	563.2247956	3.894167918	2592.516896	629.7922825	8.751660021	2518.267997	553.5669902	11.09654208	2268.015396	642.8196915	8.636651339	2526.0593
4.993290533	2601.533525	37398.46648	3.382190952	2608.280392	709.739209	3.808602413	2606.747274	628.8230994	6.109077068	2598.78257	600.8848786	5.419251812	2602.188699	668.2305418	4.582288837	2606.262139	629.6799354	2.464217594	2608.125491	797.2474816	4.06120292	2596.744645	491.0364215	3.253396706	2608.029159	662.1452398	2.865169483	2605.883454	586.7474023	3.352999634	2608.378697	776.7328204	2.65563658	2608.121368	563.8875215	10.53494238	2484.605856	563.8025676	3.894167918	2596.905201	637.5226513	8.751660021	2525.561047	554.7979986	11.09654208	2286.578162	641.2202209	7.432960505	2535.730722
4.993290533	2601.533525	37398.46648	3.382190952	2608.280392	709.739209	3.808602413	2606.747274	628.8230994	6.109077068	2598.78257	600.8848786	5.419251812	2602.188699	668.2305418	4.582288837	2606.262139	629.6799354	2.464217594	2608.125491	797.2474816	4.06120292	2596.744645	491.0364215	3.253396706	2608.029159	662.1452398	2.865169483	2605.883454	586.7474023	3.352999634	2608.378697	776.7328204	2.65563658	2608.121368	563.8875215	8.978862364	2499.788377	565.5865317	3.894167918	2608.811349	658.4963372	7.702631807	2534.191555	556.8978637	11.09654208	2305.536638	639.5866537	7.432960505	2547.719068
4.993290533	2601.533525	37398.46648	3.382190952	2608.280392	709.739209	3.808602413	2606.747274	628.8230994	6.109077068	2598.78257	600.8848786	5.419251812	2602.188699	668.2305418	4.582288837	2606.262139	629.6799354	2.464217594	2608.125491	797.2474816	4.06120292	2596.744645	491.0364215	3.253396706	2608.029159	662.1452398	2.865169483	2605.883454	586.7474023	3.352999634	2608.378697	776.7328204	2.65563658	2608.121368	563.8875215	8.978862364	2516.77144	569.2266024	3.894167918	2608.811349	658.4963372	7.702631807	2540.610415	559.0030622	11.09654208	2317.357951	638.568064	7.432960505	2554.084167
4.993290533	2601.533525	37398.46648	3.382190952	2608.280392	709.739209	3.808602413	2606.747274	628.8230994	6.109077068	2598.78257	600.8848786	5.419251812	2602.188699	668.2305418	4.582288837	2606.262139	629.6799354	2.464217594	2608.125491	797.2474816	4.06120292	2596.744645	491.0364215	3.253396706	2608.029159	662.1452398	2.865169483	2605.883454	586.7474023	3.352999634	2608.378697	776.7328204	2.65563658	2608.121368	563.8875215	7.879910613	2526.034929	571.9453688	3.894167918	2608.811349	658.4963372	7.702631807	2548.313047	561.5293005	11.09654208	2349.788623	635.7736578	6.281071509	2561.982688
4.993290533	2601.533525	37398.46648	3.382190952	2608.280392	709.739209	3.808602413	2606.747274	628.8230994	6.109077068	2598.78257	600.8848786	5.419251812	2602.188699	668.2305418	4.582288837	2606.262139	629.6799354	2.464217594	2608.125491	797.2474816	4.06120292	2596.744645	491.0364215	3.253396706	2608.029159	662.1452398	2.865169483	2605.883454	586.7474023	3.352999634	2608.378697	776.7328204	2.65563658	2608.121368	563.8875215	7.879910613	2549.78794	581.0591507	3.894167918	2608.811349	658.4963372	6.869298473	2554.384684	563.9817213	11.09654208	2379.377494	633.2241169	6.281071509	2569.887957
4.993290533	2601.533525	37398.46648	3.382190952	2608.280392	709.739209	3.808602413	2606.747274	628.8230994	6.109077068	2598.78257	600.8848786	5.419251812	2602.188699	668.2305418	4.582288837	2606.262139	629.6799354	2.464217594	2608.125491	797.2474816	4.06120292	2596.744645	491.0364215	3.253396706	2608.029159	662.1452398	2.865169483	2605.883454	586.7474023	3.352999634	2608.378697	776.7328204	2.65563658	2608.121368	563.8875215	6.644346055	2558.760768	585.5581151	3.894167918	2608.811349	658.4963372	6.869298473	2561.224867	567.3270531	11.09654208	2423.804258	629.3960611	5.157812811	2576.31237
4.993290533	2601.533525	37398.46648	3.382190952	2608.280392	709.739209	3.808602413	2606.747274	628.8230994	6.109077068	2598.78257	600.8848786	5.419251812	2602.188699	668.2305418	4.582288837	2606.262139	629.6799354	2.464217594	2608.125491	797.2474816	4.06120292	2596.744645	491.0364215	3.253396706	2608.029159	662.1452398	2.865169483	2605.883454	586.7474023	3.352999634	2608.378697	776.7328204	2.65563658	2608.121368	563.8875215	6.644346055	2567.607096	591.2285819	3.894167918	2608.811349	658.4963372	5.64219517	2568.901314	572.2024857	11.09654208	2455.039748	626.7046384	5.157812811	2582.440495
4.993290533	2601.533525	37398.46648	3.382190952	2608.280392	709.739209	3.808602413	2606.747274	628.8230994	6.109077068	2598.78257	600.8848786	5.419251812	2602.188699	668.2305418	4.582288837	2606.262139	629.6799354	2.464217594	2608.125491	797.2474816	4.06120292	2596.744645	491.0364215	3.253396706	2608.029159	662.1452398	2.865169483	2605.883454	586.7474023	3.352999634	2608.378697	776.7328204	2.65563658	2608.121368	563.8875215	5.150735521	2576.415725	598.7053112	3.894167918	2608.811349	658.4963372	5.64219517	2575.166578	577.2956682	10.02367358	2466.369355	626.2543499	5.157812811	2590.850654
4.993290533	2601.533525	37398.46648	3.382190952	2608.280392	709.739209	3.808602413	2606.747274	628.8230994	6.109077068	2598.78257	600.8848786	5.419251812	2602.188699	668.2305418	4.582288837	2606.262139	629.6799354	2.464217594	2608.125491	797.2474816	4.06120292	2596.744645	491.0364215	3.253396706	2608.029159	662.1452398	2.865169483	2605.883454	586.7474023	3.352999634	2608.378697	776.7328204	2.65563658	2608.121368	563.8875215	5.150735521	2582.041283	604.9882319	3.894167918	2608.811349	658.4963372	5.64219517	2580.627826	581.7352461	10.02367358	2493.212317	626.5669452	3.927758214	2596.438528
4.993290533	2601.533525	37398.46648	3.382190952	2608.280392	709.739209	3.808602413	2606.747274	628.8230994	6.109077068	2598.78257	600.8848786	5.419251812	2602.188699	668.2305418	4.582288837	2606.262139	629.6799354	2.464217594	2608.125491	797.2474816	4.06120292	2596.744645	491.0364215	3.253396706	2608.029159	662.1452398	2.865169483	2605.883454	586.7474023	3.352999634	2608.378697	776.7328204	2.65563658	2608.121368	563.8875215	5.150735521	2591.657285	615.7278933	3.894167918	2608.811349	658.4963372	4.363692092	2587.024104	588.4166092	8.772933582	2504.967152	627.4951181	3.927758214	2600.447945
4.993290533	2601.533525	37398.46648	3.382190952	2608.280392	709.739209	3.808602413	2606.747274	628.8230994	6.109077068	2598.78257	600.8848786	5.419251812	2602.188699	668.2305418	4.582288837	2606.262139	629.6799354	2.464217594	2608.125491	797.2474816	4.06120292	2596.744645	491.0364215	3.253396706	2608.029159	662.1452398	2.865169483	2605.883454	586.7474023	3.352999634	2608.378697	776.7328204	2.65563658	2608.121368	563.8875215	3.95330424	2597.108016	623.3331745	3.894167918	2608.811349	658.4963372	4.363692092	2591.067349	593.8510788	8.772933582	2532.228335	631.7444178	2.878774509	2604.017916
4.993290533	2601.533525	37398.46648	3.382190952	2608.280392	709.739209	3.808602413	2606.747274	628.8230994	6.109077068	2598.78257	600.8848786	5.419251812	2602.188699	668.2305418	4.582288837	2606.262139	629.6799354	2.464217594	2608.125491	797.2474816	4.06120292	2596.744645	491.0364215	3.253396706	2608.029159	662.1452398	2.865169483	2605.883454	586.7474023	3.352999634	2608.378697	776.7328204	2.65563658	2608.121368	563.8875215	3.95330424	2607.273691	641.2047824	3.894167918	2608.811349	658.4963372	4.363692092	2595.453381	599.7462834	7.198574842	2544.800777	635.1366073	2.878774509	2607.674342
4.993290533	2601.533525	37398.46648	3.382190952	2608.280392	709.739209	3.808602413	2606.747274	628.8230994	6.109077068	2598.78257	600.8848786	5.419251812	2602.188699	668.2305418	4.582288837	2606.262139	629.6799354	2.464217594	2608.125491	797.2474816	4.06120292	2596.744645	491.0364215	3.253396706	2608.029159	662.1452398	2.865169483	2605.883454	586.7474023	3.352999634	2608.378697	776.7328204	2.65563658	2608.121368	563.8875215	3.95330424	2607.273691	641.2047824	3.894167918	2608.811349	658.4963372	3.278057863	2599.601454	606.7030222	7.198574842	2569.724875	645.3222909	2.878774509	2607.674342
4.993290533	2601.533525	37398.46648	3.382190952	2608.280392	709.739209	3.808602413	2606.747274	628.8230994	6.109077068	2598.78257	600.8848786	5.419251812	2602.188699	668.2305418	4.582288837	2606.262139	629.6799354	2.464217594	2608.125491	797.2474816	4.06120292	2596.744645	491.0364215	3.253396706	2608.029159	662.1452398	2.865169483	2605.883454	586.7474023	3.352999634	2608.378697	776.7328204	2.65563658	2608.121368	563.8875215	3.95330424	2607.273691	641.2047824	3.894167918	2608.811349	658.4963372	3.278057863	2603.137854	614.2016239	4.476043497	2585.617132	657.0375977	2.878774509	2607.674342
4.993290533	2601.533525	37398.46648	3.382190952	2608.280392	709.739209	3.808602413	2606.747274	628.8230994	6.109077068	2598.78257	600.8848786	5.419251812	2602.188699	668.2305418	4.582288837	2606.262139	629.6799354	2.464217594	2608.125491	797.2474816	4.06120292	2596.744645	491.0364215	3.253396706	2608.029159	662.1452398	2.865169483	2605.883454	586.7474023	3.352999634	2608.378697	776.7328204	2.65563658	2608.121368	563.8875215	3.95330424	2607.273691	641.2047824	3.894167918	2608.811349	658.4963372	3.278057863	2603.137854	614.2016239	4.476043497	2594.689079	668.5179966	2.878774509	2607.674342
4.993290533	2601.533525	37398.46648	3.382190952	2608.280392	709.739209	3.808602413	2606.747274	628.8230994	6.109077068	2598.78257	600.8848786	5.419251812	2602.188699	668.2305418	4.582288837	2606.262139	629.6799354	2.464217594	2608.125491	797.2474816	4.06120292	2596.744645	491.0364215	3.253396706	2608.029159	662.1452398	2.865169483	2605.883454	586.7474023	3.352999634	2608.378697	776.7328204	2.65563658	2608.121368	563.8875215	3.95330424	2607.273691	641.2047824	3.894167918	2608.811349	658.4963372	3.278057863	2603.137854	614.2016239	3.184069101	2599.637414	676.6708025	2.878774509	2607.674342
4.993290533	2601.533525	37398.46648	3.382190952	2608.280392	709.739209	3.808602413	2606.747274	628.8230994	6.109077068	2598.78257	600.8848786	5.419251812	2602.188699	668.2305418	4.582288837	2606.262139	629.6799354	2.464217594	2608.125491	797.2474816	4.06120292	2596.744645	491.0364215	3.253396706	2608.029159	662.1452398	2.865169483	2605.883454	586.7474023	3.352999634	2608.378697	776.7328204	2.65563658	2608.121368	563.8875215	3.95330424	2607.273691	641.2047824	3.894167918	2608.811349	658.4963372	3.278057863	2603.137854	614.2016239	3.184069101	2603.535525	685.1871251	2.878774509	2607.674342
4.993290533	2601.533525	37398.46648	3.382190952	2608.280392	709.739209	3.808602413	2606.747274	628.8230994	6.109077068	2598.78257	600.8848786	5.419251812	2602.188699	668.2305418	4.582288837	2606.262139	629.6799354	2.464217594	2608.125491	797.2474816	4.06120292	2596.744645	491.0364215	3.253396706	2608.029159	662.1452398	2.865169483	2605.883454	586.7474023	3.352999634	2608.378697	776.7328204	2.65563658	2608.121368	563.8875215	3.95330424	2607.273691	641.2047824	3.894167918	2608.811349	658.4963372	3.278057863	2603.137854	614.2016239	3.184069101	2608.595781	696.2424218	2.878774509	2607.674342
4.993290533	2601.533525	37398.46648	3.382190952	2608.280392	709.739209	3.808602413	2606.747274	628.8230994	6.109077068	2598.78257	600.8848786	5.419251812	2602.188699	668.2305418	4.582288837	2606.262139	629.6799354	2.464217594	2608.125491	797.2474816	4.06120292	2596.744645	491.0364215	3.253396706	2608.029159	662.1452398	2.865169483	2605.883454	586.7474023	3.352999634	2608.378697	776.7328204	2.65563658	2608.121368	563.8875215	3.95330424	2607.273691	641.2047824	3.894167918	2608.811349	658.4963372	3.278057863	2603.137854	614.2016239	3.184069101	2608.595781	696.2424218	2.878774509	2607.674342
4.993290533	2601.533525	37398.46648	3.382190952	2608.280392	709.739209	3.808602413	2606.747274	628.8230994	6.109077068	2598.78257	600.8848786	5.419251812	2602.188699	668.2305418	4.582288837	2606.262139	629.6799354	2.464217594	2608.125491	797.2474816	4.06120292	2596.744645	491.0364215	3.253396706	2608.029159	662.1452398	2.865169483	2605.883454	586.7474023	3.352999634	2608.378697	776.7328204	2.65563658	2608.121368	563.8875215	3.95330424	2607.273691	641.2047824	3.894167918	2608.811349	658.4963372	3.278057863	2603.137854	614.2016239	3.184069101	2608.595781	696.2424218	2.878774509	2607.674342
4.993290533	2601.533525	37398.46648	3.382190952	2608.280392	709.739209	3.808602413	2606.747274	628.8230994	6.109077068	2598.78257	600.8848786	5.419251812	2602.188699	668.2305418	4.582288837	2606.262139	629.6799354	2.464217594	2608.125491	797.2474816	4.06120292	2596.744645	491.0364215	3.253396706	2608.029159	662.1452398	2.865169483	2605.883454	586.7474023	3.352999634	2608.378697	776.7328204	2.65563658	2608.121368	563.8875215	3.95330424	2607.273691	641.2047824	3.894167918	2608.811349	658.4963372	3.278057863	2603.137854	614.2016239	3.184069101	2608.595781	696.2424218	2.878774509	2607.674342
4.993290533	2601.533525	37398.46648	3.382190952	2608.280392	709.739209	3.808602413	2606.747274	628.8230994	6.109077068	2598.78257	600.8848786	5.419251812	2602.188699	668.2305418	4.582288837	2606.262139	629.6799354	2.464217594	2608.125491	797.2474816	4.06120292	2596.744645	491.0364215	3.253396706	2608.029159	662.1452398	2.865169483	2605.883454	586.7474023	3.352999634	2608.378697	776.7328204	2.65563658	2608.121368	563.8875215	3.95330424	2607.273691	641.2047824	3.894167918	2608.811349	658.4963372	3.278057863	2603.137854	614.2016239	3.184069101	2608.595781	696.2424218	2.878774509	2607.674342
4.993290533	2601.533525	37398.46648	3.382190952	2608.280392	709.739209	3.808602413	2606.747274	628.8230994	6.109077068	2598.78257	600.8848786	5.419251812	2602.188699	668.2305418	4.582288837	2606.262139	629.6799354	2.464217594	2608.125491	797.2474816	4.06120292	2596.744645	491.0364215	3.253396706	2608.029159	662.1452398	2.865169483	2605.883454	586.7474023	3.352999634	2608.378697	776.7328204	2.65563658	2608.121368	563.8875215	3.95330424	2607.273691	641.2047824	3.894167918	2608.811349	658.4963372	3.278057863	2603.137854	614.2016239	3.184069101	2608.595781	696.2424218	2.878774509	2607.674342
4.993290533	2601.533525	37398.46648	3.382190952	2608.280392	709.739209	3.808602413	2606.747274	628.8230994	6.109077068	2598.78257	600.8848786	5.419251812	2602.188699	668.2305418	4.582288837	2606.262139	629.6799354	2.464217594	2608.125491	797.2474816	4.06120292	2596.744645	491.0364215	3.253396706	2608.029159	662.1452398	2.865169483	2605.883454	586.7474023	3.352999634	2608.378697	776.7328204	2.65563658	2608.121368	563.8875215	3.95330424	2607.273691	641.2047824	3.894167918	2608.811349	658.4963372	3.278057863	2603.137854	614.2016239	3.184069101	2608.595781	696.2424218	2.878774509	2607.674342
4.993290533	2601.533525	37398.46648	3.382190952	2608.280392	709.739209	3.808602413	2606.747274	628.8230994	6.109077068	2598.78257	600.8848786	5.419251812	2602.188699	668.2305418	4.582288837	2606.262139	629.6799354	2.464217594	2608.125491	797.2474816	4.06120292	2596.744645	491.0364215	3.253396706	2608.029159	662.1452398	2.865169483	2605.883454	586.7474023	3.352999634	2608.378697	776.7328204	2.65563658	2608.121368	563.8875215	3.95330424	2607.273691	641.2047824	3.894167918	2608.811349	658.4963372	3.278057863	2603.137854	614.2016239	3.184069101	2608.595781	696.2424218	2.878774509	2607.674342
4.993290533	2601.533525	37398.46648	3.382190952	2608.280392	709.739209	3.808602413	2606.747274	628.8230994	6.109077068	2598.78257	600.8848786	5.419251812	2602.188699	668.2305418	4.582288837	2606.262139	629.6799354	2.464217594	2608.125491	797.2474816	4.06120292	2596.744645	491.0364215	3.253396706	2608.029159	662.1452398	2.865169483	2605.883454	586.7474023	3.352999634	2608.378697	776.7328204	2.65563658	2608.121368	563.8875215	3.95330424	2607.273691	641.2047824	3.894167918	2608.811349	658.4963372	3.278057863	2603.137854	614.2016239	3.184069101	2608.595781	696.2424218	2.878774509	2607.674342
4.993290533	2601.533525	37398.46648	3.382190952	2608.280392	709.739209	3.808602413	2606.747274	628.8230994	6.109077068	2598.78257	600.8848786	5.419251812	2602.188699	668.2305418	4.582288837	2606.262139	629.6799354	2.464217594	2608.125491	797.2474816	4.06120292	2596.744645	491.0364215	3.253396706	2608.029159	662.1452398	2.865169483	2605.883454	586.7474023	3.352999634	2608.378697	776.7328204	2.65563658	2608.121368	563.8875215	3.95330424	2607.273691	641.2047824	3.894167918	2608.811349	658.4963372	3.278057863	2603.137854	614.2016239	3.184069101	2608.595781	696.2424218	2.878774509	2607.674342
4.993290533	2601.533525	37398.46648	3.382190952	2608.280392	709.739209	3.808602413	2606.747274	628.8230994	6.109077068	2598.78257	600.8848786	5.419251812	2602.188699	668.2305418	4.582288837	2606.262139	629.6799354	2.464217594	2608.125491	797.2474816	4.06120292	2596.744645	491.0364215	3.253396706	2608.029159	662.1452398	2.865169483	2605.883454	586.7474023	3.352999634	2608.378697	776.7328204	2.65563658	2608.121368	563.8875215	3.95330424	2607.273691	641.2047824	3.894167918	2608.811349	658.4963372	3.278057863	2603.137854	614.2016239	3.184069101	2608.595781	696.2424218	2.878774509	2607.674342
4.993290533	2601.533525	37398.46648	3.382190952	2608.280392	709.739209	3.808602413	2606.747274	628.8230994	6.109077068	2598.78257	600.8848786	5.419251812	2602.188699	668.2305418	4.582288837	2606.262139	629.6799354	2.464217594	2608.125491	797.2474816	4.06120292	2596.744645	491.0364215	3.253396706	2608.029159	662.1452398	2.865169483	2605.883454	586.7474023	3.352999634	2608.378697	776.7328204	2.65563658	2608.121368	563.8875215	3.95330424	2607.273691	641.2047824	3.894167918	2608.811349	658.4963372	3.278057863	2603.137854	614.2016239	3.184069101	2608.595781	696.2424218	2.878774509	2607.674342
4.993290533	2601.533525	37398.46648	3.382190952	2608.280392	709.739209	3.808602413	2606.747274	628.8230994	6.109077068	2598.78257	600.8848786	5.419251812	2602.188699	668.2305418	4.582288837	2606.262139	629.6799354	2.464217594	2608.125491	797.2474816	4.06120292	2596.744645	491.0364215	3.253396706	2608.029159	662.1452398	2.865169483	2605.883454	586.7474023	3.352999634	2608.378697	776.7328204	2.65563658	2608.121368	563.8875215	3.95330424	2607.273691	641.2047824	3.894167918	2608.811349	658.4963372	3.278057863	2603.137854	614.2016239	3.184069101	2608.595781	696.2424218	2.878774509	2607.674342
4.993290533	2601.533525	37398.46648	3.382190952	2608.280392	709.739209	3.808602413	2606.747274	628.8230994	6.109077068	2598.78257	600.8848786	5.419251812	2602.188699	668.2305418	4.582288837	2606.262139	629.6799354	2.464217594	2608.125491	797.2474816	4.06120292	2596.744645	491.0364215	3.253396706	2608.029159	662.1452398	2.865169483	2605.883454	586.7474023	3.352999634	2608.378697	776.7328204	2.65563658	2608.121368	563.8875215	3.95330424	2607.273691	641.2047824	3.894167918	2608.811349	658.4963372	3.278057863	2603.137854	614.2016239	3.184069101	2608.595781	696.2424218	2.878774509	2607.674342
4.993290533	2601.533525	37398.46648	3.382190952	2608.280392	709.739209	3.808602413	2606.747274	628.8230994	6.109077068	2598.78257	600.8848786	5.419251812	2602.188699	668.2305418	4.582288837	2606.262139	629.6799354	2.464217594	2608.125491	797.2474816	4.06120292	2596.744645	491.0364215	3.253396706	2608.029159	662.1452398	2.865169483	2605.883454	586.7474023	3.352999634	2608.378697	776.7328204	2.65563658	2608.121368	563.8875215	3.95330424	2607.273691	641.2047824	3.894167918	2608.811349	658.4963372	3.278057863	2603.137854	614.2016239	3.184069101	2608.595781	696.2424218	2.878774509	2607.674342
4.993290533	2601.533525	37398.46648	3.382190952	2608.280392	709.739209	3.808602413	2606.747274	628.8230994	6.109077068	2598.78257	600.8848786	5.419251812	2602.188699	668.2305418	4.582288837	2606.262139	629.6799354	2.464217594	2608.125491	797.2474816	4.06120292	2596.744645	491.0364215	3.253396706	2608.029159	662.1452398	2.865169483	2605.883454	586.7474023	3.352999634	2608.378697	776.7328204	2.65563658	2608.121368	563.8875215	3.95330424	2607.273691	641.2047824	3.894167918	2608.811349	658.4963372	3.278057863	2603.137854	614.2016239	3.184069101	2608.595781	696.2424218	2.878774509	2607.674342
4.993290533	2601.533525	37398.46648	3.382190952	2608.280392	709.739209	3.808602413	2606.747274	628.8230994	6.109077068	2598.78257	600.8848786	5.419251812	2602.188699	668.2305418	4.582288837	2606.262139	629.6799354	2.464217594	2608.125491	797.2474816	4.06120292	2596.744645	491.0364215	3.253396706	2608.029159	662.1452398	2.865169483	2605.883454	586.7474023	3.352999634	2608.378697	776.7328204	2.65563658	2608.121368	563.8875215	3.95330424	2607.273691	641.2047824	3.894167918	2608.811349	658.4963372	3.278057863	2603.137854	614.2016239	3.184069101	2608.595781	696.2424218	2.878774509	2607.674342
4.993290533	2601.533525	37398.46648	3.382190952	2608.280392	709.739209	3.808602413	2606.747274	628.8230994	6.109077068	2598.78257	600.8848786	5.419251812	2602.188699	668.2305418	4.582288837	2606.262139	629.6799354	2.464217594	2608.125491	797.2474816	4.06120292	2596.744645	491.0364215	3.253396706	2608.029159	662.1452398	2.865169483	2605.883454	586.7474023	3.352999634	2608.378697	776.7328204	2.65563658	2608.121368	563.8875215	3.95330424	2607.273691	641.2047824	3.894167918	2608.811349	658.4963372	3.278057863	2603.137854	614.2016239	3.184069101	2608.595781	696.2424218	2.878774509	2607.674342
4.993290533	2601.533525	37398.46648	3.382190952	2608.280392	709.739209	3.808602413	2606.747274	628.8230994	6.109077068	2598.78257	600.8848786	5.419251812	2602.188699	668.2305418	4.582288837	2606.262139	629.6799354	2.464217594	2608.125491	797.2474816	4.06120292	2596.744645	491.0364215	3.253396706	2608.029159	662.1452398	2.865169483	2605.883454	586.7474023	3.352999634	2608.378697	776.7328204	2.65563658	2608.121368	563.8875215	3.95330424	2607.273691	641.2047824	3.894167918	2608.811349	658.4963372	3.278057863	2603.137854	614.2016239	3.184069101	2608.595781	696.2424218	2.878774509	2607.674342
4.993290533	2601.533525	37398.46648	3.382190952	2608.280392	709.739209	3.808602413	2606.747274	628.8230994	6.109077068	2598.78257	600.8848786	5.419251812	2602.188699	668.2305418	4.582288837	2606.262139	629.6799354	2.464217594	2608.125491	797.2474816	4.06120292	2596.744645	491.0364215	3.253396706	2608.029159	662.1452398	2.865169483	2605.883454	586.7474023	3.352999634	2608.378697	776.7328204	2.65563658	2608.121368	563.8875215	3.95330424	2607.273691	641.2047824	3.894167918	2608.811349	658.4963372	3.278057863	2603.137854	614.2016239	3.184069101	2608.595781	696.2424218	2.878774509	2607.674342
4.993290533	2601.533525	37398.46648	3.382190952	2608.280392	709.739209	3.808602413	2606.747274	628.8230994	6.109077068	2598.78257	600.8848786	5.419251812	2602.188699	668.2305418	4.582288837	2606.262139	629.6799354	2.464217594	2608.125491	797.2474816	4.06120292	2596.744645	491.0364215	3.253396706	2608.029159	662.1452398	2.865169483	2605.883454	586.7474023	3.352999634	2608.378697	776.7328204	2.65563658	2608.121368	563.8875215	3.95330424	2607.273691	641.2047824	3.894167918	2608.811349	658.4963372	3.278057863	2603.137854	614.2016239	3.184069101	2608.595781	696.2424218	2.878774509	2607.674342
4.993290533	2601.533525	37398.46648	3.382190952	2608.280392	709.739209	3.808602413	2606.747274	628.8230994	6.109077068	2598.78257	600.8848786	5.419251812	2602.188699	668.2305418	4.582288837	2606.262139	629.6799354	2.464217594	2608.125491	797.2474816	4.06120292	2596.744645	491.0364215	3.253396706	2608.029159	662.1452398	2.865169483	2605.883454	586.7474023	3.352999634	2608.378697	776.7328204	2.65563658	2608.121368	563.8875215	3.95330424	2607.273691	641.2047824	3.894167918	2608.811349	658.4963372	3.278057863	2603.137854	614.2016239	3.184069101	2608.595781	696.2424218	2.878774509	2607.674342
4.993290533	2601.533525	37398.46648	3.382190952	2608.280392	709.739209	3.808602413	2606.747274	628.8230994	6.109077068	2598.78257	600.8848786	5.419251812	2602.188699	668.2305418	4.582288837	2606.262139	629.6799354	2.464217594	2608.125491	797.2474816	4.06120292	2596.744645	491.0364215	3.253396706	2608.029159	662.1452398	2.865169483	2605.883454	586.7474023	3.352999634	2608.378697	776.7328204	2.65563658	2608.121368	563.8875215	3.95330424	2607.273691	641.2047824	3.894167918	2608.811349	658.4963372	3.278057863	2603.137854	614.2016239	3.184069101	2608.595781	696.2424218	2.878774509	2607.674342
4.993290533	2601.533525	37398.46648	3.382190952	2608.280392	709.739209	3.808602413	2606.747274	628.8230994	6.109077068	2598.78257	600.8848786	5.419251812	2602.188699	668.2305418	4.582288837	2606.262139	629.6799354	2.464217594	2608.125491	797.2474816	4.06120292	2596.744645	491.0364215	3.253396706	2608.029159	662.1452398	2.865169483	2605.883454	586.7474023	3.352999634	2608.378697	776.7328204	2.65563658	2608.121368	563.8875215	3.95330424	2607.273691	641.2047824	3.894167918	2608.811349	658.4963372	3.278057863	2603.137854	614.2016239	3.184069101	2608.595781	696.2424218	2.878774509	2607.674342
4.993290533	2601.533525	37398.46648	3.382190952	2608.280392	709.739209	3.808602413	2606.747274	628.8230994	6.109077068	2598.78257	600.8848786	5.419251812	2602.188699	668.2305418	4.582288837	2606.262139	629.6799354	2.464217594	2608.125491	797.2474816	4.06120292	2596.744645	491.0364215	3.253396706	2608.029159	662.1452398	2.865169483	2605.883454	586.7474023	3.352999634	2608.378697	776.7328204	2.65563658	2608.121368	563.8875215	3.95330424	2607.273691	641.2047824	3.894167918	2608.811349	658.4963372	3.278057863	2603.137854	614.2016239	3.184069101	2608.595781	696.2424218	2.878774509	2607.674342
4.993290533	2601.533525	37398.46648	3.382190952	2608.280392	709.739209	3.808602413	2606.747274	628.8230994	6.109077068	2598.78257	600.8848786	5.419251812	2602.188699	668.2305418	4.582288837	2606.262139	629.6799354	2.464217594	2608.125491	797.2474816	4.06120292	2596.744645	491.0364215	3.253396706	2608.029159	662.1452398	2.865169483	2605.883454	586.7474023	3.352999634	2608.378697	776.7328204	2.65563658	2608.121368	563.8875215	3.95330424	2607.273691	641.2047824	3.894167918	2608.811349	658.4963372	3.278057863	2603.137854	614.2016239	3.184069101	2608.595781	696.2424218	2.878774509	2607.674342
4.993290533	2601.533525	37398.46648	3.382190952	2608.280392	709.739209	3.808602413	2606.747274	628.8230994	6.109077068	2598.78257	600.8848786	5.419251812	2602.188699	668.2305418	4.582288837	2606.262139	629.6799354	2.464217594	2608.125491	797.2474816	4.06120292	2596.744645	491.0364215	3.253396706	2608.029159	662.1452398	2.865169483	2605.883454	586.7474023	3.352999634	2608.378697	776.7328204	2.65563658	2608.121368	563.8875215	3.95330424	2607.273691	641.2047824	3.894167918	2608.811349	658.4963372	3.278057863	2603.137854	614.2016239	3.184069101	2608.595781	696.2424218	2.878774509	2607.674342
4.993290533	2601.533525	37398.46648	3.382190952	2608.280392	709.739209	3.808602413	2606.747274	628.8230994	6.109077068	2598.78257	600.8848786	5.419251812	2602.188699	668.2305418	4.582288837	2606.262139	629.6799354	2.464217594	2608.125491	797.2474816	4.06120292	2596.744645	491.0364215	3.253396706	2608.029159	662.1452398	2.865169483	2605.883454	586.7474023	3.352999634	2608.378697	776.7328204	2.65563658	2608.121368	563.8875215	3.95330424	2607.273691	641.2047824	3.894167918	2608.811349	658.4963372	3.278057863	2603.137854	614.2016239	3.184069101	2608.595781	696.2424218	2.878774509	2607.674342
4.993290533	2601.533525	37398.46648	3.382190952	2608.280392	709.739209	3.808602413	2606.747274	628.8230994	6.109077068	2598.78257	600.8848786	5.419251812	2602.188699	668.2305418	4.582288837	2606.262139	629.6799354	2.464217594	2608.125491	797.2474816	4.06120292	2596.744645	491.0364215	3.253396706	2608.029159	662.1452398	2.865169483	2605.883454	586.7474023	3.352999634	2608.378697	776.7328204	2.65563658	2608.121368	563.8875215	3.95330424	2607.273691	641.2047824	3.894167918	2608.811349	658.4963372	3.278057863	2603.137854	614.2016239	3.184069101	2608.595781	696.2424218	2.878774509	2607.674342
4.993290533	2601.533525	37398.46648	3.382190952	2608.280392	709.739209	3.808602413	2606.747274	628.8230994	6.109077068	2598.78257	600.8848786	5.419251812	2602.188699	668.2305418	4.582288837	2606.262139	629.6799354	2.464217594	2608.125491	797.2474816	4.06120292	2596.744645	491.0364215	3.253396706	2608.029159	662.1452398	2.865169483	2605.883454	586.7474023	3.352999634	2608.378697	776.7328204	2.65563658	2608.121368	563.8875215	3.95330424	2607.273691	641.2047824	3.894167918	2608.811349	658.4963372	3.278057863	2603.137854	614.2016239	3.184069101	2608.595781	696.2424218	2.878774509	2607.674342
4.993290533	2601.533525	37398.46648	3.382190952	2608.280392	709.739209	3.808602413	2606.747274	628.8230994	6.109077068	2598.78257	600.8848786	5.419251812	2602.188699	668.2305418	4.582288837	2606.262139	629.6799354	2.464217594	2608.125491	797.2474816	4.06120292	2596.744645	491.0364215	3.253396706	2608.029159	662.1452398	2.865169483	2605.883454	586.7474023	3.352999634	2608.378697	776.7328204	2.65563658	2608.121368	563.8875215	3.95330424	2607.273691	641.2047824	3.894167918	2608.811349	658.4963372	3.278057863	2603.137854	614.2016239	3.184069101	2608.595781	696.2424218	2.878774509	2607.674342
4.993290533	2601.533525	37398.46648	3.382190952	2608.280392	709.739209	3.808602413	2606.747274	628.8230994	6.109077068	2598.78257	600.8848786	5.419251812	2602.188699	668.2305418	4.582288837	2606.262139	629.6799354	2.464217594	2608.125491	797.2474816	4.06120292	2596.744645	491.0364215	3.253396706	2608.029159	662.1452398	2.865169483	2605.883454	586.7474023	3.352999634	2608.378697	776.7328204	2.65563658	2608.121368	563.8875215	3.95330424	2607.273691	641.2047824	3.894167918	2608.811349	658.4963372	3.278057863	2603.137854	614.2016239	3.184069101	2608.595781	696.2424218	2.878774509	2607.674342
4.993290533	2601.533525	37398.46648	3.382190952	2608.280392	709.739209	3.808602413	2606.747274	628.8230994	6.109077068	2598.78257	600.8848786	5.419251812	2602.188699	668.2305418	4.582288837	2606.262139	629.6799354	2.464217594	2608.125491	797.2474816	4.06120292	2596.744645	491.0364215	3.253396706	2608.029159	662.1452398	2.865169483	2605.883454	586.7474023	3.352999634	2608.378697	776.7328204	2.65563658	2608.121368	563.8875215	3.95330424	2607.273691	641.2047824	3.894167918	2608.811349	658.4963372	3.278057863	2603.137854	614.2016239	3.184069101	2608.595781	696.2424218	2.878774509	2607.674342
4.993290533	2601.533525	37398.46648	3.382190952	2608.280392	709.739209	3.808602413	2606.747274	628.8230994	6.109077068	2598.78257	600.8848786	5.419251812	2602.188699	668.2305418	4.582288837	2606.262139	629.6799354	2.464217594	2608.125491	797.2474816	4.06120292	2596.744645	491.0364215	3.253396706	2608.029159	662.1452398	2.865169483	2605.883454	586.7474023	3.352999634	2608.378697	776.7328204	2.65563658	2608.121368	563.8875215	3.95330424	2607.273691	641.2047824	3.894167918	2608.811349	658.4963372	3.278057863	2603.137854	614.2016239	3.184069101	2608.595781	696.2424218	2.878774509	2607.674342
4.993290533	2601.533525	37398.46648	3.382190952	2608.280392	709.739209	3.808602413	2606.747274	628.8230994	6.109077068	2598.78257	600.8848786	5.419251812	2602.188699	668.2305418	4.582288837	2606.262139	629.6799354	2.464217594	2608.125491	797.2474816	4.06120292	2596.744645	491.0364215	3.253396706	2608.029159	662.1452398	2.865169483	2605.883454	586.7474023	3.352999634	2608.378697	776.7328204	2.65563658	2608.121368	563.8875215	3.95330424	2607.273691	641.2047824	3.894167918	2608.811349	658.4963372	3.278057863	2603.137854	614.2016239	3.184069101	2608.595781	696.2424218	2.878774509	2607.674342
4.993290533	2601.533525	37398.46648	3.382190952	2608.280392	709.739209	3.808602413	2606.747274	628.8230994	6.109077068	2598.78257	600.8848786	5.419251812	2602.188699	668.2305418	4.582288837	2606.262139	629.6799354	2.464217594	2608.125491	797.2474816	4.06120292	2596.744645	491.0364215	3.253396706	2608.029159	662.1452398	2.865169483	2605.883454	586.7474023	3.352999634	2608.378697	776.7328204	2.65563658	2608.121368	563.8875215	3.95330424	2607.273691	641.2047824	3.894167918	2608.811349	658.4963372	3.278057863	2603.137854	614.2016239	3.184069101	2608.595781	696.2424218	2.878774509	2607.674342
4.993290533	2601.533525	37398.46648	3.382190952	2608.280392	709.739209	3.808602413	2606.747274	628.8230994	6.109077068	2598.78257	600.8848786	5.419251812	2602.188699	668.2305418	4.582288837	2606.262139	629.6799354	2.464217594	2608.125491	797.2474816	4.06120292	2596.744645	491.0364215	3.253396706	2608.029159	662.1452398	2.865169483	2605.883454	586.7474023	3.352999634	2608.378697	776.7328204	2.65563658	2608.121368	563.8875215	3.95330424	2607.273691	641.2047824	3.894167918	2608.811349	658.4963372	3.278057863	2603.137854	614.2016239	3.184069101	2608.595781	696.2424218	2.878774509	2607.674342
4.993290533	2601.533525	37398.46648	3.382190952	2608.280392	709.739209	3.808602413	2606.747274	628.8230994	6.109077068	2598.78257	600.8848786	5.419251812	2602.188699	668.2305418	4.582288837	2606.262139	629.6799354	2.464217594	2608.125491	797.2474816	4.06120292	2596.744645	491.0364215	3.253396706	2608.029159	662.1452398	2.865169483	2605.883454	586.7474023	3.352999634	2608.378697	776.7328204	2.65563658	2608.121368	563.8875215	3.95330424	2607.273691	641.2047824	3.894167918	2608.811349	658.4963372	3.278057863	2603.137854	614.2016239	3.184069101	2608.595781	696.2424218	2.878774509	2607.674342
4.993290533	2601.533525	37398.46648	3.382190952	2608.280392	709.739209	3.808602413	2606.747274	628.8230994	6.109077068	2598.78257	600.8848786	5.419251812	2602.188699	668.2305418	4.582288837	2606.262139	629.6799354	2.464217594	2608.125491	797.2474816	4.06120292	2596.744645	491.0364215	3.253396706	2608.029159	662.1452398	2.865169483	2605.883454	586.7474023	3.352999634	2608.378697	776.7328204	2.65563658	2608.121368	563.8875215	3.95330424	2607.273691	641.2047824	3.894167918	2608.811349	658.4963372	3.278057863	2603.137854	614.2016239	3.184069101	2608.595781	696.2424218	2.878774509	2607.674342
4.993290533	2601.533525	37398.46648	3.382190952	2608.280392	709.739209	3.808602413	2606.747274	628.8230994	6.109077068	2598.78257	600.8848786	5.419251812	2602.188699	668.2305418	4.582288837	2606.262139	629.6799354	2.464217594	2608.125491	797.2474816	4.06120292	2596.744645	491.0364215	3.253396706	2608.029159	662.1452398	2.865169483	2605.883454	586.7474023	3.352999634	2608.378697	776.7328204	2.65563658	2608.121368	563.8875215	3.95330424	2607.273691	641.2047824	3.894167918	2608.811349	658.4963372	3.278057863	2603.137854	614.2016239	3.184069101	2608.595781	696.2424218	2.878774509	2607.674342
4.993290533	2601.533525	37398.46648	3.382190952	2608.280392	709.739209	3.808602413	2606.747274	628.8230994	6.109077068	2598.78257	600.8848786	5.419251812	2602.188699	668.2305418	4.582288837	2606.262139	629.6799354	2.464217594	2608.125491	797.2474816	4.06120292	2596.744645	491.0364215	3.253396706	2608.029159	662.1452398	2.865169483	2605.883454	586.7474023	3.352999634	2608.378697	776.7328204	2.65563658	2608.121368	563.8875215	3.95330424	2607.273691	641.2047824	3.894167918	2608.811349	658.4963372	3.278057863	2603.137854	614.2016239	3.184069101	2608.595781	696.2424218	2.878774509	2607.674342
4.993290533	2601.533525	37398.46648	3.382190952	2608.280392	709.739209	3.808602413	2606.747274	628.8230994	6.109077068	2598.78257	600.8848786	5.419251812	2602.188699	668.2305418	4.582288837	2606.262139	629.6799354	2.464217594	2608.125491	797.2474816	4.06120292	2596.744645	491.0364215	3.253396706	2608.029159	662.1452398	2.865169483	2605.883454	586.7474023	3.352999634	2608.378697	776.7328204	2.65563658	2608.121368	563.8875215	3.95330424	2607.273691	641.2047824	3.894167918	2608.811349	658.4963372	3.278057863	2603.137854	614.2016239	3.184069101	2608.595781	696.2424218	2.878774509	2607.674342
4.993290533	2601.533525	37398.46648	3.382190952	2608.280392	709.739209	3.808602413	2606.747274	628.8230994	6.109077068	2598.78257	600.8848786	5.419251812	2602.188699	668.2305418	4.582288837	2606.262139	629.6799354	2.464217594	2608.125491	797.2474816	4.06120292	2596.744645	491.0364215	3.253396706	2608.029159	662.1452398	2.865169483	2605.883454	586.7474023	3.352999634	2608.378697	776.7328204	2.65563658	2608.121368	563.8875215	3.95330424	2607.273691	641.2047824	3.894167918	2608.811349	658.4963372	3.278057863	2603.137854	614.2016239	3.184069101	2608.595781	696.2424218	2.878774509	2607.674342
4.993290533	2601.533525	37398.46648	3.382190952	2608.280392	709.739209	3.808602413	2606.747274	628.8230994	6.109077068	2598.78257	600.8848786	5.419251812	2602.188699	668.2305418	4.582288837	2606.262139	629.6799354	2.464217594	2608.125491	797.2474816	4.06120292	2596.744645	491.0364215	3.253396706	2608.029159	662.1452398	2.865169483	2605.883454	586.7474023	3.352999634	2608.378697	776.7328204	2.65563658	2608.121368	563.8875215	3.95330424	2607.273691	641.2047824	3.894167918	2608.811349	658.4963372	3.278057863	2603.137854	614.2016239	3.184069101	2608.595781	696.2424218	2.878774509	2607.674342
4.993290533	2601.533525	37398.46648	3.382190952	2608.280392	709.739209	3.808602413	2606.747274	628.8230994	6.109077068	2598.78257	600.8848786	5.419251812	2602.188699	668.2305418	4.582288837	2606.262139	629.6799354	2.464217594	2608.125491	797.2474816	4.06120292	2596.744645	491.0364215	3.253396706	2608.029159	662.1452398	2.865169483	2605.883454	586.7474023	3.352999634	2608.378697	776.7328204	2.65563658	2608.121368	563.8875215	3.95330424	2607.273691	641.2047824	3.894167918	2608.811349	658.4963372	3.278057863	2603.137854	614.2016239	3.184069101	2608.595781	696.2424218	2.878774509	2607.674342
4.993290533	2601.533525	37398.46648	3.382190952	2608.280392	709.739209	3.808602413	2606.747274	628.8230994	6.109077068	2598.78257	600.8848786	5.419251812	2602.188699	668.2305418	4.582288837	2606.262139	629.6799354	2.464217594	2608.125491	797.2474816	4.06120292	2596.744645	491.0364215	3.253396706	2608.029159	662.1452398	2.865169483	2605.883454	586.7474023	3.352999634	2608.378697	776.7328204	2.65563658	2608.121368	563.8875215	3.95330424	2607.273691	641.2047824	3.894167918	2608.811349	658.4963372	3.278057863	2603.137854	614.2016239	3.184069101	2608.595781	696.2424218	2.878774509	2607.674342
4.993290533	2601.533525	37398.46648	3.382190952	2608.280392	709.739209	3.808602413	2606.747274	628.8230994	6.109077068	2598.78257	600.8848786	5.419251812	2602.188699	668.2305418	4.582288837	2606.262139	629.6799354	2.464217594	2608.125491	797.2474816	4.06120292	2596.744645	491.0364215	3.253396706	2608.029159	662.1452398	2.865169483	2605.883454	586.7474023	3.352999634	2608.378697	776.7328204	2.65563658	2608.121368	563.8875215	3.95330424	2607.273691	641.2047824	3.894167918	2608.811349	658.4963372	3.278057863	2603.137854	614.2016239	3.184069101	2608.595781	696.2424218	2.878774509	2607.674342
4.993290533	2601.533525	37398.46648	3.382190952	2608.280392	709.739209	3.808602413	2606.747274	628.8230994	6.109077068	2598.78257	600.8848786	5.419251812	2602.188699	668.2305418	4.582288837	2606.262139	629.6799354	2.464217594	2608.125491	797.2474816	4.06120292	2596.744645	491.0364215	3.253396706	2608.029159	662.1452398	2.865169483	2605.883454	586.7474023	3.352999634	2608.378697	776.7328204	2.65563658	2608.121368	563.8875215	3.95330424	2607.273691	641.2047824	3.894167918	2608.811349	658.4963372	3.278057863	2603.137854	614.2016239	3.184069101	2608.595781	696.2424218	2.878774509	2607.674342
4.993290533	2601.533525	37398.46648	3.382190952	2608.280392	709.739209	3.808602413	2606.747274	628.8230994	6.109077068	2598.78257	600.8848786	5.419251812	2602.188699	668.2305418	4.582288837	2606.262139	629.6799354	2.464217594	2608.125491	797.2474816	4.06120292	2596.744645	491.0364215	3.253396706	2608.029159	662.1452398	2.865169483	2605.883454	586.7474023	3.352999634	2608.378697	776.7328204	2.65563658	2608.121368	563.8875215	3.95330424	2607.273691	641.2047824	3.894167918	2608.811349	658.4963372	3.278057863	2603.137854	614.2016239	3.184069101	2608.595781	696.2424218	2.878774509	2607.674342
4.993290533	2601.533525	37398.46648	3.382190952	2608.280392	709.739209	3.808602413	2606.747274	628.8230994	6.109077068	2598.78257	600.8848786	5.419251812	2602.188699	668.2305418	4.582288837	2606.262139	629.6799354	2.464217594	2608.125491	797.2474816	4.06120292	2596.744645	491.0364215	3.253396706	2608.029159	662.1452398	2.865169483	2605.883454	586.7474023	3.352999634	2608.378697	776.7328204	2.65563658	2608.121368	563.8875215	3.95330424	2607.273691	641.2047824	3.894167918	2608.811349	658.4963372	3.278057863	2603.137854	614.2016239	3.184069101	2608.595781	696.2424218	2.878774509	2607.674342
4.993290533	2601.533525	37398.46648	3.382190952	2608.280392	709.739209	3.808602413	2606.747274	628.8230994	6.109077068	2598.78257	600.8848786	5.419251812	2602.188699	668.2305418	4.582288837	2606.262139	629.6799354	2.464217594	2608.125491	797.2474816	4.06120292	2596.744645	491.0364215	3.253396706	2608.029159	662.1452398	2.865169483	2605.883454	586.7474023	3.352999634	2608.378697	776.7328204	2.65563658	2608.121368	563.8875215	3.95330424	2607.273691	641.2047824	3.894167918	2608.811349	658.4963372	3.278057863	2603.137854	614.2016239	3.184069101	2608.595781	696.2424218	2.878774509	2607.674342
4.993290533	2601.533525	37398.46648	3.382190952	2608.280392	709.739209	3.808602413	2606.747274	628.8230994	6.109077068	2598.78257	600.8848786	5.419251812	2602.188699	668.2305418	4.582288837	2606.262139	629.6799354	2.464217594	2608.125491	797.2474816	4.06120292	2596.744645	491.0364215	3.253396706	2608.029159	662.1452398	2.865169483	2605.883454	586.7474023	3.352999634	2608.378697	776.7328204	2.65563658	2608.121368	563.8875215	3.95330424	2607.273691	641.2047824	3.894167918	2608.811349	658.4963372	3.278057863	2603.137854	614.2016239	3.184069101	2608.595781	696.2424218	2.878774509	2607.674342
4.993290533	2601.533525	37398.46648	3.382190952	2608.280392	709.739209	3.808602413	2606.747274	628.8230994	6.109077068	2598.78257	600.8848786	5.419251812	2602.188699	668.2305418	4.582288837	2606.262139	629.6799354	2.464217594	2608.125491	797.2474816	4.06120292	2596.744645	491.0364215	3.253396706	2608.029159	662.1452398	2.865169483	2605.883454	586.7474023	3.352999634	2608.378697	776.7328204	2.65563658	2608.121368	563.8875215	3.95330424	2607.273691	641.2047824	3.894167918	2608.811349	658.4963372	3.278057863	2603.137854	614.2016239	3.184069101	2608.595781	696.2424218	2.878774509	2607.674342
4.993290533	2601.533525	37398.46648	3.382190952	2608.280392	709.739209	3.808602413	2606.747274	628.8230994	6.109077068	2598.78257	600.8848786	5.419251812	2602.188699	668.2305418	4.582288837	2606.262139	629.6799354	2.464217594	2608.125491	797.2474816	4.06120292	2596.744645	491.0364215	3.253396706	2608.029159	662.1452398	2.865169483	2605.883454	586.7474023	3.352999634	2608.378697	776.7328204	2.65563658	2608.121368	563.8875215	3.95330424	2607.273691	641.2047824	3.894167918	2608.811349	658.4963372	3.278057863	2603.137854	614.2016239	3.184069101	2608.595781	696.2424218	2.878774509	2607.674342
4.993290533	2601.533525	37398.46648	3.382190952	2608.280392	709.739209	3.808602413	2606.747274	628.8230994	6.109077068	2598.78257	600.8848786	5.419251812	2602.188699	668.2305418	4.582288837	2606.262139	629.6799354	2.464217594	2608.125491	797.2474816	4.06120292	2596.744645	491.0364215	3.253396706	2608.029159	662.1452398	2.865169483	2605.883454	586.7474023	3.352999634	2608.378697	776.7328204	2.65563658	2608.121368	563.8875215	3.95330424	2607.273691	641.2047824	3.894167918	2608.811349	658.4963372	3.278057863	2603.137854	614.2016239	3.184069101	2608.595781	696.2424218	2.878774509	2607.674342
4.993290533	2601.533525	37398.46648	3.382190952	2608.280392	709.739209	3.808602413	2606.747274	628.8230994	6.109077068	2598.78257	600.8848786	5.419251812	2602.188699	668.2305418	4.582288837	2606.262139	629.6799354	2.464217594	2608.125491	797.2474816	4.06120292	2596.744645	491.0364215	3.253396706	2608.029159	662.1452398	2.865169483	2605.883454	586.7474023	3.352999634	2608.378697	776.7328204	2.65563658	2608.121368	563.8875215	3.95330424	2607.273691	641.2047824	3.894167918	2608.811349	658.4963372	3.278057863	2603.137854	614.2016239	3.184069101	2608.595781	696.2424218	2.878774509	2607.674342
0	2614	37398.46648	0	2614	709.739209	0	2614	628.8230994	0	2614	600.8848786	0	2614	668.2305418	0	2614	629.6799354	0	2614	797.2474816	0	2614	491.0364215	0	2614	662.1452398	0	2614	586.7474023	0	2614	776.7328204	0	2614	563.8875215	0	2614	641.2047824	0	2614	658.4963372	0	2614	614.2016239	0	2614	696.2424218	0	2614
3.38131E-07	2614	57386	8.80419E-08	2614	740.8968117	0	2614	663.096898	1.853568222	2615.725124	630.3416269	1.667137739	2615.48317	695.477566	0.824368649	2616.421033	660.4949605	0	2611.161676	821.0795242	4.06120292	2609.08618	511.6948395	0.860367024	2612.951339	683.3151004	2.865169483	2610.062265	598.4709824	1.5055703	2612.866629	790.7404653	1.601963231	2610.364428	573.133031	3.192744283	2609.99119	646.7799346	2.655496971	2612.867788	667.7606562	3.278057863	2611.005828	630.8849214	2.003101514	2611.658721	705.1549684	1.542838094	2610.627838
3.38131E-07	2614	57386	8.80419E-08	2614	994.6417245	0	2614	886.4933595	1.853568222	2615.725124	655.0984694	1.667137739	2615.48317	715.9251356	0.824368649	2616.421033	704.9379712	0	2611.161676	902.8443633	4.06120292	2609.08618	536.5326762	0.860367024	2612.951339	704.7566432	2.865169483	2610.062265	630.9594722	1.5055703	2612.866629	825.3609031	1.601963231	2610.364428	593.5818064	3.192744283	2609.99119	664.1889636	2.655496971	2612.867788	679.3625866	3.278057863	2611.005828	645.8032013	2.003101514	2611.658721	723.3554278	1.542838094	2610.627838
3.38131E-07	2614	57386	8.80419E-08	2614	1012.707247	0	2614	912.9280586	1.853568222	2615.725124	907.2891815	1.667137739	2615.48317	943.6275243	0.824368649	2616.421033	903.2057483	0	2611.161676	933.7990255	4.06120292	2609.08618	546.7019858	0.860367024	2612.951339	774.7415323	2.865169483	2610.062265	683.4637667	1.5055703	2612.866629	852.6363283	1.601963231	2610.364428	612.8506607	3.192744283	2609.99119	710.4693753	2.655496971	2612.867788	696.4867824	3.278057863	2611.005828	656.3250449	2.003101514	2611.658721	759.4243075	1.542838094	2610.627838
3.38131E-07	2614	57386	8.80419E-08	2614	1107.637158	0	2614	930.993581	1.853568222	2615.725124	925.3547039	1.667137739	2615.48317	1040.074357	0.824368649	2616.421033	922.6443273	0	2611.161676	951.8645479	4.06120292	2609.08618	711.2129331	0.860367024	2612.951339	855.2182986	2.865169483	2610.062265	794.2550324	1.5055703	2612.866629	932.9209539	1.601963231	2610.364428	634.9809604	3.192744283	2609.99119	743.2174028	2.655496971	2612.867788	697.8565803	3.278057863	2611.005828	667.3215382	2.003101514	2611.658721	798.7721763	1.542838094	2610.627838
1.813620953	2615.370509	57384.62949	8.80419E-08	2614	1122.514059	0	2614	981.5734554	1.853568222	2615.725124	982.1989669	1.667137739	2615.48317	1055.603452	0.824368649	2616.421033	940.7098497	0	2611.161676	979.5665483	4.06120292	2609.08618	771.0539724	0.860367024	2612.951339	887.3652496	2.865169483	2610.062265	907.7862015	1.5055703	2612.866629	932.9368659	1.601963231	2610.364428	650.229604	3.192744283	2609.99119	754.2262744	2.655496971	2612.867788	709.535295	3.278057863	2611.005828	680.5735035	2.003101514	2611.658721	824.9997569	1.542838094	2610.627838
7.355915362	2636.545621	57363.45438	6.838260691	2633.484087	1165.163262	0	2614	1013.498452	1.853568222	2615.725124	1011.958874	1.667137739	2615.48317	1073.651657	0.824368649	2616.421033	987.5954581	0	2611.161676	995.7974898	4.06120292	2609.08618	789.0463853	0.860367024	2612.951339	945.7593465	2.865169483	2610.062265	932.0254369	1.5055703	2612.866629	949.4988112	1.601963231	2610.364428	690.291564	3.192744283	2609.99119	784.7044186	2.655496971	2612.867788	711.378267	3.278057863	2611.005828	691.5508493	2.003101514	2611.658721	861.8466061	1.542838094	2610.627838
10.90334992	2663.5346	57336.4654	10.90334992	2663.5346	1172.048658	0	2614	1025.923492	6.565584474	2632.254784	1038.243182	8.402361503	2643.741641	1106.038118	0.824368649	2616.421033	1016.797226	0	2611.161676	1046.794459	4.06120292	2609.08618	804.4716378	0.860367024	2612.951339	987.6181694	2.865169483	2610.062265	950.0909593	1.5055703	2612.866629	991.1444208	1.601963231	2610.364428	733.9955203	3.192744283	2609.99119	929.1936706	2.655496971	2612.867788	739.1247933	3.278057863	2611.005828	706.9886953	2.003101514	2611.658721	892.4136941	1.542838094	2610.627838
10.90334992	2726.157211	57273.84279	10.90334992	2701.033421	1172.048658	0	2614	1044.714145	8.448758663	2644.035877	1043.572845	10.90334992	2663.859708	1108.439313	0.824368649	2616.421033	1035.639761	0	2611.161676	1053.105687	4.06120292	2609.08618	874.7252373	0.860367024	2612.951339	1025.333326	2.865169483	2610.062265	958.0599697	1.5055703	2612.866629	994.1107211	1.601963231	2610.364428	750.4764688	3.192744283	2609.99119	947.259193	2.655496971	2612.867788	747.5436375	3.278057863	2611.005828	724.2238798	2.003101514	2611.658721	902.7991543	1.542838094	2610.627838
10.90334992	2794.974991	57205.02501	10.90334992	3028.133918	1172.048658	2.110262528	2615.855503	1062.032751	10.80497404	2662.938353	1046.079237	10.90334992	2695.615943	1108.152792	0.824368649	2616.421033	1042.112208	0	2611.161676	1065.794163	4.06120292	2609.08618	891.7677159	0.860367024	2612.951339	1058.75478	2.865169483	2610.062265	980.0882296	1.5055703	2612.866629	1016.943857	1.601963231	2610.364428	767.6575916	3.192744283	2609.99119	965.5877808	2.655496971	2612.867788	792.6792047	3.278057863	2611.005828	735.202829	2.003101514	2611.658721	945.4066415	1.542838094	2610.627838
10.90334992	3122.075489	56877.92451	10.90334992	3047.184718	1172.048658	8.812136904	2646.355732	1092.42659	10.80497404	2699.655047	1046.413531	10.90334992	2722.671627	1107.908681	5.288686123	2627.792123	1071.304463	0	2611.161676	1080.07946	6.805911115	2621.51412	904.1776122	0.860367024	2612.951339	1064.932348	4.81254259	2616.292003	991.5525674	1.5055703	2612.866629	1036.689945	1.601963231	2610.364428	781.0231081	3.192744283	2609.99119	992.0672478	2.655496971	2612.867788	829.4891026	3.278057863	2611.005828	754.7349787	2.003101514	2611.658721	964.4885493	1.542838094	2610.627838
10.90334992	3155.522729	56844.47727	10.90334992	3054.509823	1172.048658	10.90334992	2663.5346	1094.248745	10.80497404	2727.794466	1046.669731	10.90334992	2740.199416	1107.750535	8.946396806	2649.487046	1082.843957	0	2611.161676	1141.42713	9.306649128	2638.302992	910.0188046	2.189262334	2614.639938	1075.318257	6.931326317	2626.659802	1000.436302	1.5055703	2612.866629	1048.27809	1.601963231	2610.364428	790.1092331	3.192744283	2609.99119	1019.77381	2.655496971	2612.867788	856.8180767	3.278057863	2611.005828	891.6089536	2.003101514	2611.658721	981.3508398	1.542838094	2610.627838
10.90334992	3227.741149	56772.25885	10.90334992	3131.282924	1147.259129	10.90334992	2710.963469	1094.248745	10.80497404	2748.46016	1046.857886	10.90334992	2774.963844	1107.436872	10.90334992	2665.672473	1084.439651	0	2611.161676	1200.836681	10.90334992	2651.748542	911.022365	10.90334992	2662.177509	1106.957975	8.15518658	2634.353045	1003.863206	1.5055703	2612.866629	1060.4848	1.601963231	2610.364428	799.195358	3.192744283	2609.99119	1028.397182	2.655496971	2612.867788	873.5425963	3.278057863	2611.005828	909.367696	2.003101514	2611.658721	1017.091722	1.542838094	2610.627838
10.90334992	3284.215491	56715.78451	10.90334992	3173.392862	1112.607138	10.90334992	3038.063967	1094.248745	10.80497404	2812.721726	1047.442967	10.90334992	2810.909036	1107.112555	10.90334992	2676.599043	1084.439651	0	2611.161676	1202.696771	10.90334992	2693.514193	910.8533431	10.90334992	2688.31216	1106.957975	10.01152079	2648.404496	1006.67864	1.5055703	2612.866629	1066.876285	1.601963231	2610.364428	818.5787941	4.710654554	2614.989794	1037.1905	2.655496971	2612.867788	928.7364644	3.278057863	2611.005828	912.1165505	2.003101514	2611.658721	1027.567506	1.542838094	2610.627838
10.90334992	3318.019601	56681.9804	10.90334992	3197.504392	1088.495608	10.90334992	3077.028649	1094.248745	10.80497404	3072.609381	1049.809162	10.90334992	2857.746338	1106.689964	10.90334992	2711.15169	1084.439651	2.998868026	2614.908846	1226.19769	10.90334992	2713.744406	910.7714733	10.90334992	2722.323657	1106.957975	10.01152079	2665.19513	1008.174355	1.5055703	2612.866629	1077.878845	1.601963231	2610.364428	827.664919	6.162959483	2621.569712	1043.806406	2.655496971	2612.867788	950.8630747	3.278057863	2611.005828	963.1911472	2.003101514	2611.658721	1039.32901	1.542838094	2610.627838
10.90334992	3354.896812	56645.10319	10.90334992	3235.570373	1050.429627	10.90334992	3111.239162	1089.326431	10.80497404	3095.341144	1050.016128	10.90334992	2908.841577	1106.228955	10.90334992	2748.845487	1084.439651	10.85922504	2660.296162	1252.23056	10.90334992	2748.480586	910.6308991	10.90334992	2739.624162	1106.957975	10.01152079	2685.276527	1009.963211	1.5055703	2612.866629	1132.453234	1.601963231	2610.364428	829.2839667	7.806451325	2631.135801	1049.173289	2.655496971	2612.867788	968.6812647	3.278057863	2611.005828	981.3455459	2.003101514	2611.658721	1050.495371	1.542838094	2610.627838
10.90334992	3608.641725	56391.35828	10.90334992	3277.096898	1008.903102	10.90334992	3132.463868	1083.21868	10.80497404	3111.456638	1049.050585	10.90334992	3042.874633	1105.019637	10.90334992	2779.442711	1084.439651	10.85922504	2684.483861	1252.328843	10.90334992	2764.968817	910.5641727	10.90334992	2750.720938	1106.957975	10.01152079	2741.538811	1014.975072	1.5055703	2612.866629	1141.143693	1.601963231	2610.364428	843.6234119	9.018064822	2639.629472	1051.68849	2.655496971	2612.867788	1019.108997	3.278057863	2611.005828	988.895374	2.003101514	2611.658721	1060.06906	1.542838094	2610.627838
10.90334992	3626.707247	56373.29275	10.90334992	3500.49336	785.5066405	10.90334992	3143.729627	1079.442985	10.80497404	3136.870947	1045.773854	10.90334992	3059.680057	1103.680194	10.90334992	2855.983362	1084.439651	10.85922504	2744.940159	1252.574498	10.90334992	2829.029644	910.3049243	10.90334992	2770.353868	1106.957975	10.01152079	2802.915847	1020.442556	5.870286045	2626.280594	1164.144263	1.601963231	2610.364428	855.2659282	10.75407381	2653.931393	1053.160163	2.655496971	2612.867788	1044.153239	6.706791624	2625.270574	1003.857355	3.476957322	2615.024061	1069.158296	1.542838094	2610.627838
10.90334992	3721.637158	56278.36284	10.90334992	3526.928059	762.5987354	10.90334992	3199.667449	1058.045116	10.80497404	3151.834122	1042.885722	10.90334992	3138.009534	1091.900731	10.90334992	2939.482253	1084.439651	10.85922504	2885.951377	1253.147477	10.90334992	2879.816219	910.0993956	10.90334992	2782.250855	1106.957975	10.01152079	2943.688945	1032.982663	10.90334992	2661.456753	1170.958624	1.601963231	2610.364428	864.3520532	10.75407381	2668.434625	1053.361481	4.439878586	2618.143146	1054.869025	8.408235346	2635.986144	1007.644991	5.167647735	2621.113791	1077.355467	1.542838094	2610.627838
10.90334992	3736.514059	56263.48594	10.90334992	3544.993581	751.0007953	10.90334992	3246.066751	1031.241335	10.80497404	3162.786203	1040.069947	10.90334992	3197.667464	1067.960379	10.90334992	3075.945985	1084.439651	10.85922504	2898.282245	1252.552879	10.90334992	2906.208302	909.9925892	10.90334992	2809.130722	1106.957975	10.01152079	2966.149358	1034.983443	10.90334992	2695.123309	1168.2049	1.601963231	2610.364428	877.6934713	10.75407381	2715.645342	1054.016808	4.618708493	2618.818123	1055.796672	10.14040261	2649.373371	1009.022859	10.41641361	2655.195911	1087.627179	1.542838094	2610.627838
10.90334992	3798.647349	56201.35265	10.90334992	3595.573455	736.052353	10.90334992	3270.823593	1012.108672	10.80497404	3177.321669	1036.332885	10.90334992	3235.568934	1043.240892	10.90334992	3102.189966	1081.542911	10.85922504	2915.434658	1250.828993	10.90334992	3040.844904	909.4477269	10.90334992	2827.227782	1106.957975	10.01152079	3042.057165	1041.745332	10.90334992	2723.821024	1165.857598	1.601963231	2610.364428	890.6583474	10.75407381	2735.776791	1054.29625	6.323626908	2626.591369	1063.302442	10.14040261	2663.461145	1009.145764	10.41641361	2678.330831	1087.014157	1.542838094	2610.627838
10.90334992	3835.583258	56164.41674	10.90334992	3627.498452	734.7668665	10.90334992	3523.014306	759.9179603	10.80497404	3192.563174	1031.419404	10.90334992	3235.942074	1042.996943	10.90334992	3116.508917	1078.381936	10.85922504	2984.048847	1243.932995	10.90334992	3057.583059	909.3799891	10.90334992	2854.33374	1106.957975	10.01152079	3103.261471	1047.197429	10.90334992	2811.257427	1158.70582	1.601963231	2610.364428	912.6264355	10.75407381	2751.50042	1054.514508	8.76678568	2641.95315	1069.835586	10.14040261	2683.915944	1009.324217	10.41641361	2704.159982	1086.329744	2.808043666	2612.921488
10.90334992	3873.082079	56126.91792	10.90334992	3639.923492	734.2665619	10.90334992	3541.079828	741.8524379	10.80497404	3211.016025	1024.266144	10.90334992	3276.915993	1009.084007	10.90334992	3181.611646	1064.010207	10.85922504	3012.250459	1237.726368	10.90334992	3119.405334	909.1297999	10.90334992	2880.218853	1106.957975	10.01152079	3121.201552	1047.190006	10.90334992	2898.69383	1151.554043	1.601963231	2610.364428	925.41101	10.75407381	2765.447639	1054.708108	10.22887008	2653.525338	1071.366201	10.14040261	2706.418227	1009.520533	10.41641361	2718.147194	1085.959115	3.449794493	2614.59481
10.90334992	4200.182576	55799.81742	10.90334992	3658.714145	733.5099407	10.90334992	3597.924091	685.0081749	10.80497404	3221.517199	1019.72308	10.90334992	3321.359004	964.6409961	10.90334992	3230.893005	1042.916658	10.85922504	3032.016411	1229.356158	10.90334992	3145.60447	909.0237744	10.90334992	2891.848642	1106.957975	10.01152079	3132.950153	1046.133714	10.90334992	2923.396361	1149.533523	1.601963231	2610.364428	942.2794002	10.75407381	2801.976313	1055.215159	10.22887008	2664.856031	1071.947978	10.14040261	2714.163158	1009.588102	10.41641361	2770.577459	1084.569834	4.934413932	2619.78121
10.90334992	4219.233376	55780.76662	10.90334992	3677.888254	732.7378792	10.90334992	3627.683998	666.4788931	10.80497404	3270.419241	996.3675439	10.90334992	3519.626781	766.373219	10.90334992	3250.680015	1028.699462	10.85922504	3043.725695	1222.834987	10.90334992	3160.978152	908.9615585	10.90334992	2924.757799	1106.957975	10.01152079	3147.763716	1044.801858	10.90334992	2942.826203	1147.944278	1.601963231	2610.364428	954.7502781	10.75407381	2816.703093	1055.419579	10.22887008	2677.012768	1072.572169	10.14040261	2722.613494	1009.661825	10.41641361	2806.217472	1083.625456	6.986297772	2629.972841
10.90334992	4226.55848	55773.44152	10.90334992	3738.782322	730.285929	10.90334992	3670.497966	655.5036627	10.80497404	3310.960736	969.9658117	10.90334992	3539.06536	746.93464	10.90334992	3263.627726	1017.613789	10.85922504	3070.716911	1206.462894	10.90334992	3206.916716	908.7756492	10.90334992	2966.425535	1106.957975	10.01152079	3163.632456	1042.118945	10.90334992	2960.012187	1146.538566	2.40881763	2611.71281	960.7330763	10.75407381	2859.958636	1056.020005	10.22887008	2691.681722	1073.325349	10.14040261	2731.063829	1009.735547	10.41641361	2821.831012	1083.211733	8.30543001	2638.377763
3.862110097	4278.542053	55721.45795	10.90334992	3757.783345	729.520837	10.90334992	3687.608722	654.8146838	10.80497404	3331.408305	951.3088724	10.90334992	3557.130882	728.8691176	10.90334992	3266.58275	1014.658765	10.85922504	3087.781066	1194.877624	10.90334992	3239.931613	908.6420409	10.90334992	2981.119515	1106.957975	10.01152079	3174.293118	1039.472646	10.90334992	2966.862795	1145.978227	5.973202894	2624.161456	980.6708801	10.75407381	2886.937969	1056.394502	10.22887008	2717.010215	1074.625847	10.14040261	2739.514165	1009.80927	10.41641361	2861.271659	1082.166646	10.90334992	2659.170626
3.862110097	4278.542053	55721.45795	10.90334992	3805.212214	727.6110742	10.90334992	3709.01759	653.952638	10.80497404	3559.110694	723.6064837	10.90334992	3604.016491	681.9835092	10.90334992	3282.650115	998.5914002	10.85922504	3120.781019	1161.877671	10.90334992	3256.415235	907.4325723	10.90334992	2994.891693	1106.957975	10.01152079	3191.121537	1035.295323	10.90334992	2978.404582	1145.034178	9.812251933	2649.411929	990.3024863	10.75407381	2934.331785	1057.05237	10.22887008	2728.700112	1075.226067	10.14040261	2758.57986	1009.975604	10.41641361	2884.115589	1081.561335	10.90334992	2681.438156
3.862110097	4278.542053	55721.45795	10.90334992	4132.312712	714.4401008	10.90334992	3746.068578	652.4607492	10.80497404	3655.557526	627.1596513	10.90334992	3633.218258	657.0855174	10.90334992	3351.99968	929.2418359	10.85922504	3145.618856	1137.039834	10.90334992	3270.174399	905.4691255	10.90334992	3028.680493	1106.957975	10.01152079	3200.284308	1032.60203	10.90334992	3035.395036	1140.372698	10.90334992	2658.829742	990.7985258	10.75407381	2968.472252	1057.52627	10.22887008	2753.397081	1076.494139	10.14040261	2777.532308	1010.14095	10.41641361	2926.359173	1080.441977	10.90334992	2694.197614
3.862110097	4278.542053	55721.45795	10.90334992	4171.277394	712.8711555	10.90334992	3774.464197	651.317376	10.80497404	3671.086622	612.8699119	10.90334992	3652.060794	645.5889172	10.90334992	3386.883753	894.3577628	10.85922504	3155.788165	1126.870525	10.90334992	3296.266439	901.745765	10.90334992	3042.914168	1106.957975	10.01152079	3215.577081	1027.407882	10.90334992	3050.921522	1138.088821	10.90334992	2676.727456	990.7985258	10.75407381	3001.623841	1057.986444	10.22887008	2824.049465	1080.121802	10.14040261	2789.07033	1010.241611	10.41641361	2956.404586	1079.645842	10.90334992	2729.717876
3.862110097	4278.542053	55721.45795	7.765735	4200.565593	716.4159545	10.90334992	3795.318046	650.4776784	10.80497404	3689.134827	599.3765756	10.90334992	3658.53324	642.4667596	10.90334992	3405.372973	875.8685424	10.85922504	3320.299113	962.3595774	10.90334992	3317.707982	896.7524549	10.90334992	3062.070099	1105.414653	10.01152079	3232.058574	1020.454915	10.90334992	3072.485023	1133.508796	10.90334992	2695.758233	990.7985258	10.75407381	3037.789212	1058.488451	10.22887008	2859.946102	1081.964923	10.14040261	2806.256473	1010.391547	10.41641361	2987.940884	1078.810203	10.90334992	2775.833754
3.862110097	4278.542053	55721.45795	7.765735	4215.682547	721.6690757	10.90334992	3860.164693	647.8665743	10.80497404	3749.779759	578.5632275	10.90334992	3699.096587	632.5292217	10.90334992	3432.2412	849.0003157	10.85922504	3380.140152	902.5185381	10.90334992	3387.692871	874.1431847	10.90334992	3073.223457	1103.617483	10.01152079	3256.574123	1008.097043	10.90334992	3090.227675	1128.416311	10.90334992	2721.307926	990.7985258	10.75407381	3048.688042	1058.639737	10.22887008	2897.771166	1083.90706	10.14040261	2823.90217	1010.545493	10.41641361	2990.82324	1078.733827	10.90334992	2793.557658
3.862110097	4278.542053	55721.45795	6.732496632	4223.172612	724.9911455	10.90334992	4122.418543	637.3067051	10.80497404	3772.299021	577.8532457	10.90334992	3732.331003	631.1910104	10.90334992	3514.006039	767.2354766	10.85922504	3398.132565	884.5261252	10.90334992	3468.169637	820.9054171	10.90334992	3136.23122	1093.46488	10.01152079	3274.903447	997.1815846	10.90334992	3106.968006	1122.362309	10.90334992	2735.17867	990.7985258	10.75407381	3058.399005	1058.774534	10.22887008	2922.808967	1085.192632	10.14040261	2837.523573	1010.664329	10.41641361	3002.403909	1078.426966	10.90334992	2808.921579
3.862110097	4278.542053	55721.45795	6.732496632	4257.712565	744.136631	10.90334992	4145.357272	636.3830581	10.80497404	3803.768734	576.8610764	10.90334992	3750.112123	630.4750388	10.90334992	3544.960701	736.2808144	10.85922504	3413.557817	869.1008727	10.90334992	3500.316588	788.7584662	10.90334992	3181.434237	1077.587407	10.01152079	3303.665426	977.4234085	10.90334992	3116.509831	1118.528663	10.90334992	2750.589068	990.7985258	10.75407381	3129.377647	1059.75978	10.22887008	2965.070698	1087.362571	10.14040261	2887.307278	1011.098655	10.41641361	3016.756456	1078.046657	10.90334992	2817.025213
3.862110097	4278.542053	55721.45795	2.476987786	4277.308086	769.0721053	9.411861462	4160.507224	636.8405152	10.80497404	3830.580307	576.0157677	10.90334992	3761.038693	630.0350713	10.90334992	3563.026224	718.215292	10.85922504	3483.811417	841.4334779	10.90334992	3558.710685	730.3643692	10.90334992	3192.630856	1070.998706	10.01152079	3329.339686	951.7491482	10.90334992	3128.874239	1113.064782	10.90334992	2820.966859	990.7985258	10.75407381	3144.964077	1058.925824	10.22887008	2995.690575	1088.934755	10.14040261	2888.111802	1011.105674	10.41641361	3030.639602	1077.678785	10.90334992	2828.486879
3.862110097	4278.542053	55721.45795	2.476987786	4277.308086	769.0721053	9.411861462	4182.644802	639.3159901	10.80497404	3847.949951	575.4681418	10.90334992	3795.591341	628.6437803	10.90334992	3590.728224	690.5132916	10.85922504	3500.853895	840.8137095	10.90334992	3600.569508	688.5055464	10.90334992	3208.533248	1060.892014	10.01152079	3342.402789	938.6860457	10.90334992	3141.664531	1107.412701	10.90334992	2831.737553	990.7985258	10.75407381	3177.922232	1050.245233	10.22887008	3006.128366	1089.470686	10.14040261	2910.835088	1011.303918	10.41641361	3047.349688	1077.236007	10.90334992	2839.802388
3.862110097	4278.542053	55721.45795	2.476987786	4277.308086	769.0721053	8.027020071	4194.719844	641.7323676	10.80497404	3882.400716	574.3819866	10.90334992	3833.285138	627.1260082	10.90334992	3606.959165	677.0622841	10.85922504	3525.691732	839.9104545	10.90334992	3638.284665	650.7903897	10.90334992	3241.021738	1040.244105	10.01152079	3354.340277	926.7485576	10.90334992	3155.124958	1100.702462	10.90334992	2859.292835	990.7985258	10.75407381	3188.914461	1045.783783	10.22887008	3011.535791	1089.748332	10.14040261	2927.798383	1011.45191	10.41641361	3063.565494	1076.806325	10.90334992	2906.772559
3.862110097	4278.542053	55721.45795	2.476987786	4277.308086	769.0721053	8.027020071	4202.85615	644.2028481	10.80497404	3918.021592	573.2589404	10.90334992	3863.882362	625.8939856	10.90334992	3657.956135	652.1029127	10.85922504	3548.321796	839.0874875	10.90334992	3671.706119	617.3689357	10.90334992	3293.526032	987.7398101	10.01152079	3385.111517	895.9773175	10.90334992	3172.00889	1091.329717	10.90334992	2874.950979	990.7985258	10.75407381	3200.172666	1041.214381	10.22887008	3023.876317	1090.381959	10.14040261	2945.123292	1011.603057	10.41641361	3068.734459	1076.669359	10.90334992	2944.793064
3.862110097	4278.542053	55721.45795	2.476987786	4277.308086	769.0721053	8.027020071	4213.654554	647.4816392	10.80497404	3964.436302	571.7955888	10.90334992	3940.423012	622.8120127	10.90334992	3664.267362	650.8394342	10.85922504	3562.770907	838.5620298	10.90334992	3677.883686	611.1913682	10.90334992	3404.317298	876.9485445	10.01152079	3403.607094	877.4817403	10.90334992	3183.497459	1084.396976	10.90334992	2911.108911	990.7985258	10.75407381	3209.560183	1037.023241	10.22887008	3037.908709	1091.102455	10.14040261	2955.926015	1011.697303	10.41641361	3081.2726	1076.337127	10.90334992	2958.441448
3.862110097	4278.542053	55721.45795	2.476987786	4277.308086	769.0721053	6.616419282	4223.982578	651.9145902	10.80497404	4015.070532	570.1992052	10.90334992	4023.921903	619.4498604	10.90334992	3676.955838	649.5159718	10.85922504	3604.367536	837.049323	10.90334992	3689.958195	599.1168594	10.90334992	3517.848467	763.4173754	10.01152079	3438.227532	842.8613025	10.90334992	3203.946234	1071.069166	10.90334992	2929.670627	990.7985258	10.75407381	3222.309179	1030.81391	10.22887008	3056.906361	1092.077894	10.14040261	2985.562281	1011.955857	10.41641361	3098.072846	1075.89196	10.90334992	2986.271123
3.862110097	4278.542053	55721.45795	2.476987786	4277.308086	769.0721053	6.616419282	4235.28217	658.4860723	10.80497404	4147.89427	566.0115711	10.90334992	4160.385636	613.9550349	10.90334992	3691.241136	648.9407625	10.85922504	3624.51588	836.3166066	10.90334992	3769.135484	519.9395709	10.90334992	3542.087702	739.17814	10.01152079	3465.502957	815.5858772	10.90334992	3223.215089	1056.948816	10.90334992	3007.667794	990.7985258	10.75407381	3234.427852	1024.276632	10.22887008	3060.263183	1092.196403	10.14040261	3012.601611	1012.191755	10.41641361	3106.992778	1075.288948	10.90334992	3002.164675
3.862110097	4278.542053	55721.45795	2.476987786	4277.308086	769.0721053	5.644535981	4241.240279	662.6980588	9.263665709	4163.360251	566.67433	8.496384979	4183.732877	615.7950393	10.90334992	3752.588806	646.4705476	10.85922504	3659.111485	835.0584996	10.90334992	3795.270135	493.8049196	10.90334992	3560.153225	721.1126176	10.01152079	3545.787583	735.3012516	10.90334992	3245.345388	1036.878315	10.90334992	3019.600424	990.7985258	10.75407381	3267.307686	1004.817289	10.22887008	3071.834987	1091.779396	10.14040261	3053.200319	1012.545948	10.41641361	3118.991331	1073.321187	10.90334992	3056.99887
3.862110097	4278.542053	55721.45795	2.476987786	4277.308086	769.0721053	5.644535981	4266.786784	684.5118229	9.263665709	4229.910265	575.2997914	8.496384979	4194.890853	618.3794495	10.90334992	3811.998357	644.0783726	10.85922504	3675.53299	834.4613137	10.90334992	3829.281631	465.6316751	10.90334992	3568.122235	713.1436071	10.01152079	3545.803495	735.2853396	10.90334992	3260.594032	1021.629671	10.90334992	3031.308745	990.7985258	10.75407381	3280.628445	996.1664832	10.22887008	3080.359045	1091.000849	10.14040261	3081.744387	1012.794974	10.41641361	3132.101283	1070.446282	10.90334992	3092.633144
3.862110097	4278.542053	55721.45795	2.476987786	4277.308086	769.0721053	1.892421909	4280.926547	709.6353728	3.792142701	4265.627843	596.8379672	8.496384979	4245.621853	630.1297625	10.90334992	3813.858447	644.0034745	10.85922504	3739.334569	832.1410997	10.90334992	3846.582137	455.7812129	10.90334992	3590.150495	701.5926649	10.01152079	3562.36544	718.7233944	10.90334992	3300.655992	981.5677112	10.90334992	3048.408423	990.7985258	10.75407381	3292.230375	987.9637596	10.22887008	3091.089419	1090.020788	10.14040261	3092.623705	1012.889888	10.41641361	3143.80161	1067.880496	10.90334992	3102.934252
3.862110097	4278.542053	55721.45795	2.476987786	4277.308086	769.0721053	1.892421909	4280.926547	709.6353728	3.792142701	4278.809827	620.0313195	3.976548444	4273.809663	649.2389569	10.90334992	3841.106536	642.9063076	10.85922504	3789.915614	830.3016647	10.90334992	3857.678913	451.0533894	10.90334992	3607.84457	695.8617037	10.01152079	3604.01105	677.0777848	10.90334992	3344.359948	937.8637549	10.90334992	3065.374908	990.7985258	10.75407381	3309.354571	974.5889374	10.22887008	3099.613477	1088.895019	10.14040261	3119.779263	1013.1268	10.41641361	3156.17761	1064.46072	10.90334992	3117.566609
3.862110097	4278.542053	55721.45795	2.476987786	4277.308086	769.0721053	1.892421909	4280.926547	709.6353728	3.757920188	4278.939018	620.2602437	2.161784167	4279.379476	662.659413	10.90334992	3912.526722	640.0305144	10.85922504	3816.200891	829.345772	10.90334992	3877.311843	445.7336175	10.90334992	3627.096104	693.2160061	10.01152079	3606.97735	675.0927431	10.90334992	3360.840897	921.3828064	10.90334992	3085.998042	990.7985258	10.75407381	3310.724369	973.2191395	10.22887008	3109.842347	1087.12743	10.14040261	3132.46227	1013.23745	10.41641361	3173.162268	1058.798807	10.90334992	3132.684959
3.862110097	4278.542053	55721.45795	2.476987786	4277.308086	769.0721053	1.892421909	4280.926547	709.6353728	3.757920188	4278.939018	620.2602437	2.161784167	4279.379476	662.659413	10.90334992	3936.812704	639.0526192	10.85922504	3950.292631	824.4693796	10.90334992	3889.20883	444.4031667	10.90334992	3638.216251	692.7682442	10.01152079	3629.810486	663.3392207	10.90334992	3378.022019	904.2016836	10.90334992	3097.980298	990.7985258	10.75407381	3322.403083	961.5404248	10.22887008	3118.366406	1085.654438	10.14040261	3163.972752	1013.512355	10.41641361	3185.975026	1053.771098	10.90334992	3153.464079
3.862110097	4278.542053	55721.45795	2.476987786	4277.308086	769.0721053	1.892421909	4280.926547	709.6353728	3.757920188	4278.939018	620.2602437	2.161784167	4279.379476	662.659413	10.90334992	3997.514658	636.6084046	10.85922504	3966.963048	823.8631417	10.90334992	3916.088697	443.0111369	10.90334992	3655.083136	692.089085	10.01152079	3649.556575	658.2078137	10.90334992	3391.387536	890.8361671	10.90334992	3130.847091	990.7985258	10.75407381	3324.246055	959.6974528	10.22887008	3128.55192	1083.398571	10.14040261	3179.937384	1012.412332	10.41641361	3196.607997	1048.970921	10.90334992	3165.802786
3.862110097	4278.542053	55721.45795	2.476987786	4277.308086	769.0721053	1.892421909	4280.926547	709.6353728	3.757920188	4278.939018	620.2602437	2.161784167	4279.379476	662.659413	10.90334992	4139.098854	630.9073993	10.85922504	4028.535134	821.6240056	10.90334992	3934.185757	442.073943	10.90334992	3673.369484	691.35277	10.01152079	3661.144719	657.3700304	10.90334992	3400.473661	881.7500421	10.90334992	3144.318883	990.7985258	10.75407381	3351.992582	931.9509265	10.22887008	3141.1038	1080.007654	10.14040261	3215.047166	1007.267633	10.41641361	3207.534646	1044.038166	10.90334992	3208.599912
3.862110097	4278.542053	55721.45795	2.476987786	4277.308086	769.0721053	1.892421909	4280.926547	709.6353728	3.757920188	4278.939018	620.2602437	2.161784167	4279.379476	662.659413	9.767829902	4150.835124	631.053572	10.85922504	4054.628244	820.6751011	10.90334992	3961.291715	440.6702046	10.90334992	3695.239738	690.4721461	10.01152079	3673.351429	657.3342933	10.90334992	3409.559786	872.6639172	10.90334992	3158.835678	990.7985258	10.75407381	3360.411426	923.5320822	10.22887008	3152.462247	1076.322617	10.14040261	3242.65473	999.5161593	10.41641361	3220.764875	1037.258857	10.90334992	3235.524152
3.862110097	4278.542053	55721.45795	2.476987786	4277.308086	769.0721053	1.892421909	4280.926547	709.6353728	3.757920188	4278.939018	620.2602437	2.161784167	4279.379476	662.659413	9.767829902	4166.263652	632.1536913	10.85922504	4069.939711	820.118283	10.90334992	3987.176828	439.3296902	10.90334992	3756.513883	688.0048917	10.01152079	3679.742914	657.3155813	10.90334992	3428.943222	853.2804811	10.90334992	3175.121036	989.6830895	10.75407381	3405.546993	878.3965151	10.22887008	3162.363072	1072.57307	10.14040261	3263.207076	990.9866205	10.41641361	3234.680541	1029.279914	10.90334992	3249.774944
3.862110097	4278.542053	55721.45795	2.476987786	4277.308086	769.0721053	1.892421909	4280.926547	709.6353728	3.757920188	4278.939018	620.2602437	2.161784167	4279.379476	662.659413	9.767829902	4227.981842	636.5544592	10.85922504	4115.692366	818.4544377	10.90334992	3998.806616	438.7274174	10.90334992	3823.358402	685.3133416	10.01152079	3690.745474	657.2833696	10.90334992	3438.029347	844.1943562	10.90334992	3187.029514	988.0517901	10.75407381	3442.356891	841.5866171	10.22887008	3175.440714	1067.620429	10.14040261	3276.308216	984.7148473	10.41641361	3250.867954	1019.998401	10.90334992	3271.893562
3.862110097	4278.542053	55721.45795	2.476987786	4277.308086	769.0721053	1.892421909	4280.926547	709.6353728	3.757920188	4278.939018	620.2602437	2.161784167	4279.379476	662.659413	7.170811006	4249.976828	641.7355042	10.85922504	4148.573654	817.2586738	10.90334992	4031.715774	437.0231482	10.90334992	3976.671609	679.1400579	10.01152079	3745.319863	657.1235947	10.90334992	3439.648395	842.5753085	10.90334992	3207.385178	985.2633412	10.75407381	3469.685865	814.257643	10.22887008	3184.918428	1063.601857	10.14040261	3288.72265	977.9809615	10.41641361	3272.205898	1005.665524	10.90334992	3283.453895
3.862110097	4278.542053	55721.45795	2.476987786	4277.308086	769.0721053	1.892421909	4280.926547	709.6353728	3.757920188	4278.939018	620.2602437	2.161784167	4279.379476	662.659413	5.350611947	4261.372569	649.3869038	9.347430828	4163.847807	817.8044157	10.90334992	4073.383509	434.8652978	10.90334992	4001.132802	678.1551077	10.01152079	3754.010322	657.0981521	10.90334992	3453.98784	828.2358633	10.90334992	3220.441191	982.7579244	10.75407381	3486.410385	797.5331235	10.22887008	3195.199665	1058.776935	10.14040261	3304.838203	967.9766552	10.41641361	3284.198086	996.4310784	10.90334992	3295.472115
3.862110097	4278.542053	55721.45795	2.476987786	4277.308086	769.0721053	1.892421909	4280.926547	709.6353728	3.757920188	4278.939018	620.2602437	2.161784167	4279.379476	662.659413	4.272331986	4266.560682	655.4822539	9.347430828	4175.643525	819.2138383	10.90334992	4088.07749	434.1043395	10.90334992	4083.802498	674.8263437	10.01152079	3790.424857	656.9915429	10.90334992	3465.630356	816.593347	10.90334992	3248.478473	975.8380786	10.75407381	3541.604253	742.3392554	10.22887008	3206.304476	1052.976214	10.14040261	3316.813689	959.6040215	10.41641361	3303.315648	980.0256016	10.90334992	3321.895554
3.862110097	4278.542053	55721.45795	2.476987786	4277.308086	769.0721053	1.892421909	4280.926547	709.6353728	3.757920188	4278.939018	620.2602437	2.161784167	4279.379476	662.659413	4.272331986	4277.179804	670.8727824	9.347430828	4198.012204	821.8865812	10.90334992	4101.849668	433.3911186	10.90334992	4150.4589	672.1423682	10.01152079	3832.415377	656.8686093	10.90334992	3474.716481	807.507222	10.90334992	3256.771125	973.5021543	10.75407381	3563.730863	720.2126451	10.22887008	3217.339478	1046.626363	10.14040261	3335.014149	946.8792126	10.41641361	3314.505558	968.8356919	10.90334992	3329.265173
3.862110097	4278.542053	55721.45795	2.476987786	4277.308086	769.0721053	1.892421909	4280.926547	709.6353728	3.757920188	4278.939018	620.2602437	2.161784167	4279.379476	662.659413	4.272331986	4277.179804	670.8727824	7.380921179	4214.460437	826.0165296	10.90334992	4135.638468	431.6412953	9.111406252	4168.391558	672.9611779	10.01152079	3863.328209	656.7781072	10.90334992	3488.057899	794.1658039	10.90334992	3274.180154	966.7164182	10.75407381	3581.549053	702.394455	10.22887008	3241.89075	1032.498868	10.14040261	3371.083029	910.8103329	10.41641361	3364.57102	918.7702299	10.90334992	3345.218652
3.862110097	4278.542053	55721.45795	2.476987786	4277.308086	769.0721053	1.892421909	4280.926547	709.6353728	3.757920188	4278.939018	620.2602437	2.161784167	4279.379476	662.659413	4.272331986	4277.179804	670.8727824	7.380921179	4261.836056	845.8078001	10.90334992	4149.872143	430.9041748	9.111406252	4179.083867	674.5488302	10.01152079	3889.678622	656.7009624	10.90334992	3501.022775	781.2009278	10.90334992	3320.460565	945.2885083	10.75407381	3631.976785	651.9667232	10.22887008	3256.80903	1022.850933	10.14040261	3410.430897	871.4624641	10.41641361	3382.891652	900.4495977	10.90334992	3369.694734
3.862110097	4278.542053	55721.45795	2.476987786	4277.308086	769.0721053	1.892421909	4280.926547	709.6353728	3.757920188	4278.939018	620.2602437	2.161784167	4279.379476	662.659413	4.272331986	4277.179804	670.8727824	7.380921179	4261.836056	845.8078001	9.146465014	4167.484752	431.4554673	9.111406252	4192.565574	676.5506675	10.01152079	3969.963248	656.4659168	10.90334992	3522.990863	759.2328397	10.90334992	3353.208593	925.6156601	10.75407381	3657.021028	633.8058506	10.22887008	3267.330873	1014.767094	10.14040261	3436.658478	845.2348835	10.41641361	3401.477784	881.8634655	10.90334992	3380.927061
3.862110097	4278.542053	55721.45795	2.476987786	4277.308086	769.0721053	1.892421909	4280.926547	709.6353728	3.757920188	4278.939018	620.2602437	2.161784167	4279.379476	662.659413	4.272331986	4277.179804	670.8727824	7.380921179	4261.836056	845.8078001	9.146465014	4176.84094	432.6750368	7.526358316	4205.751402	679.9512851	10.01152079	4050.247873	656.2308713	10.90334992	3535.775438	746.4482652	10.90334992	3364.217464	916.9762583	10.75407381	3673.012171	625.6142688	10.22887008	3278.327367	1003.7706	10.14040261	3473.505327	808.3880343	10.41641361	3432.689152	850.6520977	10.90334992	3419.733642
3.862110097	4278.542053	55721.45795	2.476987786	4277.308086	769.0721053	1.892421909	4280.926547	709.6353728	3.757920188	4278.939018	620.2602437	2.161784167	4279.379476	662.659413	4.272331986	4277.179804	670.8727824	7.380921179	4261.836056	845.8078001	9.146465014	4229.6961	439.5646521	7.526358316	4213.765764	683.0797397	10.01152079	4072.929884	656.1644662	10.90334992	3552.643828	729.579875	10.90334992	3394.695609	886.4981141	10.75407381	3674.614796	624.9395959	10.22887008	3291.579332	990.518635	10.14040261	3504.072415	777.8209463	10.41641361	3433.413	849.9282493	10.90334992	3438.03082
3.862110097	4278.542053	55721.45795	2.476987786	4277.308086	769.0721053	1.892421909	4280.926547	709.6353728	3.757920188	4278.939018	620.2602437	2.161784167	4279.379476	662.659413	4.272331986	4277.179804	670.8727824	7.380921179	4261.836056	845.8078001	5.000673316	4259.021644	453.1011931	7.526358316	4226.41686	688.018171	10.01152079	4090.770481	656.1122351	10.90334992	3565.114706	717.1089971	10.90334992	3539.184861	742.0088621	10.75407381	3689.893811	619.8456204	10.22887008	3302.556678	979.5412892	10.14040261	3514.457875	767.4354861	10.41641361	3466.737917	816.6033328	10.90334992	3449.604256
3.862110097	4278.542053	55721.45795	2.476987786	4277.308086	769.0721053	1.892421909	4280.926547	709.6353728	3.757920188	4278.939018	620.2602437	2.161784167	4279.379476	662.659413	4.272331986	4277.179804	670.8727824	7.380921179	4261.836056	845.8078001	3.973776206	4263.629562	459.1100533	6.611135665	4232.886338	691.1258741	10.01152079	4106.550753	656.066036	10.90334992	3572.445886	709.7778172	10.90334992	3557.250383	723.9433397	10.75407381	3711.788736	616.7685928	10.22887008	3317.994524	964.1034432	10.14040261	3557.065363	724.8279989	10.41641361	3502.288305	781.0529447	10.90334992	3465.491771
3.862110097	4278.542053	55721.45795	2.476987786	4277.308086	769.0721053	1.892421909	4280.926547	709.6353728	3.757920188	4278.939018	620.2602437	2.161784167	4279.379476	662.659413	4.272331986	4277.179804	670.8727824	7.380921179	4261.836056	845.8078001	3.973776206	4269.425262	468.3932067	6.611135665	4242.984963	697.0116766	10.01152079	4112.841023	656.0476202	10.90334992	3604.832336	682.6850517	10.90334992	3575.578971	705.6147519	10.75407381	3724.891539	616.4155526	10.22887008	3335.229708	946.8682587	10.14040261	3576.14727	705.7460911	10.41641361	3517.22064	766.1206097	10.90334992	3477.126653
3.862110097	4278.542053	55721.45795	2.476987786	4277.308086	769.0721053	1.892421909	4280.926547	709.6353728	3.757920188	4278.939018	620.2602437	2.161784167	4279.379476	662.659413	4.272331986	4277.179804	670.8727824	7.380921179	4261.836056	845.8078001	3.973776206	4269.425262	468.3932067	4.964882962	4252.513489	704.7100616	10.01152079	4123.43876	656.0165937	10.90334992	3639.714415	665.347138	10.90334992	3602.058438	679.1352849	10.75407381	3736.804009	616.0945846	10.22887008	3346.208657	935.8893095	10.14040261	3593.009561	688.8838006	10.41641361	3520.752086	762.5891638	10.90334992	3495.412579
3.862110097	4278.542053	55721.45795	2.476987786	4277.308086	769.0721053	1.892421909	4280.926547	709.6353728	3.757920188	4278.939018	620.2602437	2.161784167	4279.379476	662.659413	4.272331986	4277.179804	670.8727824	7.380921179	4261.836056	845.8078001	3.973776206	4269.425262	468.3932067	4.964882962	4264.671165	718.1767124	10.01152079	4175.767734	655.8633927	10.90334992	3649.628268	662.6608851	10.90334992	3629.765	651.4287226	10.75407381	3749.584937	615.750217	10.22887008	3365.740807	916.3571598	10.14040261	3628.750444	653.1429179	10.41641361	3536.078549	747.2627006	10.90334992	3513.556308
3.862110097	4278.542053	55721.45795	2.476987786	4277.308086	769.0721053	1.892421909	4280.926547	709.6353728	3.757920188	4278.939018	620.2602437	2.161784167	4279.379476	662.659413	4.272331986	4277.179804	670.8727824	7.380921179	4261.836056	845.8078001	3.973776206	4269.425262	468.3932067	3.134059793	4272.085031	729.9211613	8.587510184	4189.010343	656.8355576	10.90334992	3667.525982	660.3235297	10.90334992	3638.388372	642.805351	10.75407381	3765.007071	615.334685	10.22887008	3502.614782	779.4831849	10.14040261	3639.226227	642.6671342	10.41641361	3546.873033	736.468217	10.90334992	3525.703182
3.862110097	4278.542053	55721.45795	2.476987786	4277.308086	769.0721053	1.892421909	4280.926547	709.6353728	3.757920188	4278.939018	620.2602437	2.161784167	4279.379476	662.659413	4.272331986	4277.179804	670.8727824	7.380921179	4261.836056	845.8078001	3.973776206	4269.425262	468.3932067	3.134059793	4272.085031	729.9211613	8.587510184	4205.993819	659.5938496	10.90334992	3686.556759	659.5572397	10.90334992	3652.180294	629.0134286	10.75407381	3791.636062	614.617197	10.22887008	3520.373524	761.7244425	10.14040261	3650.987731	635.2512789	10.41641361	3550.549502	732.7917478	10.90334992	3546.340139
3.862110097	4278.542053	55721.45795	2.476987786	4277.308086	769.0721053	1.892421909	4280.926547	709.6353728	3.757920188	4278.939018	620.2602437	2.161784167	4279.379476	662.659413	4.272331986	4277.179804	670.8727824	7.380921179	4261.836056	845.8078001	3.973776206	4269.425262	468.3932067	3.134059793	4272.085031	729.9211613	6.960244006	4218.643986	663.1873959	10.90334992	3712.106452	658.5284601	10.90334992	3665.376118	615.8176046	10.75407381	3803.926179	614.2860537	10.22887008	3523.122379	758.975588	10.14040261	3662.154092	629.7045544	10.41641361	3589.565807	693.7754426	10.90334992	3567.254177
3.862110097	4278.542053	55721.45795	2.476987786	4277.308086	769.0721053	1.892421909	4280.926547	709.6353728	3.757920188	4278.939018	620.2602437	2.161784167	4279.379476	662.659413	4.272331986	4277.179804	670.8727824	7.380921179	4261.836056	845.8078001	3.973776206	4269.425262	468.3932067	3.134059793	4272.085031	729.9211613	6.960244006	4229.330315	667.8271368	10.90334992	3725.977195	657.969943	10.90334992	3680.30909	600.8846324	10.75407381	3829.89122	613.5864551	10.22887008	3574.196976	707.9009913	10.14040261	3671.727781	626.1075565	10.41641361	3599.255018	684.0862321	10.90334992	3588.056893
3.862110097	4278.542053	55721.45795	2.476987786	4277.308086	769.0721053	1.892421909	4280.926547	709.6353728	3.757920188	4278.939018	620.2602437	2.161784167	4279.379476	662.659413	4.272331986	4277.179804	670.8727824	7.380921179	4261.836056	845.8078001	3.973776206	4269.425262	468.3932067	3.134059793	4272.085031	729.9211613	6.08511614	4235.038494	670.8546683	10.90334992	3741.387593	657.3494306	10.90334992	3691.317962	589.8757608	10.75407381	3904.171267	611.5850634	10.22887008	3592.351374	694.930292	10.14040261	3684.182357	623.0290082	10.41641361	3610.237438	673.1038117	10.90334992	3601.052565
3.862110097	4278.542053	55721.45795	2.476987786	4277.308086	769.0721053	1.892421909	4280.926547	709.6353728	3.757920188	4278.939018	620.2602437	2.161784167	4279.379476	662.659413	4.272331986	4277.179804	670.8727824	7.380921179	4261.836056	845.8078001	3.973776206	4269.425262	468.3932067	3.134059793	4272.085031	729.9211613	6.08511614	4241.939021	675.2739765	10.90334992	3811.765385	654.5156103	10.90334992	3707.091556	578.0225428	10.75407381	3941.911025	610.5682084	10.22887008	3599.901202	690.6490493	10.14040261	3698.469258	621.7268203	10.41641361	3615.808056	667.5331933	10.90334992	3617.141399
3.862110097	4278.542053	55721.45795	2.476987786	4277.308086	769.0721053	1.892421909	4280.926547	709.6353728	3.757920188	4278.939018	620.2602437	2.161784167	4279.379476	662.659413	4.272331986	4277.179804	670.8727824	7.380921179	4261.836056	845.8078001	3.973776206	4269.425262	468.3932067	3.134059793	4272.085031	729.9211613	6.08511614	4249.077232	679.845505	10.90334992	3822.536078	654.0819194	10.90334992	3721.796106	569.2345594	10.75407381	3981.678226	609.4967262	10.22887008	3629.127929	680.2393783	10.14040261	3742.823091	621.3816803	10.41641361	3628.695065	656.2574346	10.90334992	3634.285978
3.862110097	4278.542053	55721.45795	2.476987786	4277.308086	769.0721053	1.892421909	4280.926547	709.6353728	3.757920188	4278.939018	620.2602437	2.161784167	4279.379476	662.659413	4.272331986	4277.179804	670.8727824	7.380921179	4261.836056	845.8078001	3.973776206	4269.425262	468.3932067	3.134059793	4272.085031	729.9211613	4.850593961	4255.82742	685.418577	10.90334992	3850.091361	652.972383	10.90334992	3769.66215	555.7437702	10.75407381	4008.001599	608.7874728	10.22887008	3643.631135	678.7107394	10.14040261	3765.344989	621.2064258	10.41641361	3646.506124	643.6968137	10.90334992	3646.302828
3.862110097	4278.542053	55721.45795	2.476987786	4277.308086	769.0721053	1.892421909	4280.926547	709.6353728	3.757920188	4278.939018	620.2602437	2.161784167	4279.379476	662.659413	4.272331986	4277.179804	670.8727824	7.380921179	4261.836056	845.8078001	3.973776206	4269.425262	468.3932067	3.134059793	4272.085031	729.9211613	4.850593961	4263.338607	693.3649295	10.90334992	3865.749505	652.3418948	10.90334992	3790.073041	554.9219087	10.75407381	4052.433268	607.5903118	10.22887008	3658.39623	678.3824911	10.14040261	3790.489727	621.0107616	10.41641361	3657.956646	637.4745767	10.90334992	3653.510809
3.862110097	4278.542053	55721.45795	2.476987786	4277.308086	769.0721053	1.892421909	4280.926547	709.6353728	3.757920188	4278.939018	620.2602437	2.161784167	4279.379476	662.659413	4.272331986	4277.179804	670.8727824	7.380921179	4261.836056	845.8078001	3.973776206	4269.425262	468.3932067	3.134059793	4272.085031	729.9211613	3.796920612	4267.894435	699.3270909	10.90334992	3901.907437	650.8859657	10.90334992	3806.014929	554.2799953	10.75407381	4084.625331	606.7229332	10.22887008	3672.606909	678.0665683	10.14040261	3804.106309	620.904804	10.41641361	3680.507486	629.4604829	10.90334992	3664.630178
3.862110097	4278.542053	55721.45795	2.476987786	4277.308086	769.0721053	1.892421909	4280.926547	709.6353728	3.757920188	4278.939018	620.2602437	2.161784167	4279.379476	662.659413	4.272331986	4277.179804	670.8727824	7.380921179	4261.836056	845.8078001	3.973776206	4269.425262	468.3932067	3.134059793	4272.085031	729.9211613	3.796920612	4275.0154	710.9273427	10.90334992	3920.469153	650.1385627	10.90334992	3820.155747	553.7106035	10.75407381	4095.599052	606.4272587	10.22887008	3693.240161	677.6078629	10.14040261	3855.147293	620.5076278	10.41641361	3701.780563	627.0558075	10.90334992	3696.795232
3.862110097	4278.542053	55721.45795	2.476987786	4277.308086	769.0721053	1.892421909	4280.926547	709.6353728	3.757920188	4278.939018	620.2602437	2.161784167	4279.379476	662.659413	4.272331986	4277.179804	670.8727824	7.380921179	4261.836056	845.8078001	3.973776206	4269.425262	468.3932067	3.134059793	4272.085031	729.9211613	2.029678946	4280.163905	723.4198163	10.90334992	3998.46632	646.997942	10.90334992	3857.191471	552.2193293	10.75407381	4101.284122	606.2740809	10.22887008	3715.93876	677.103242	10.14040261	3889.842927	620.2376432	10.41641361	3713.970192	627.1118662	10.90334992	3710.88242
3.862110097	4278.542053	55721.45795	2.476987786	4277.308086	769.0721053	1.892421909	4280.926547	709.6353728	3.757920188	4278.939018	620.2602437	2.161784167	4279.379476	662.659413	4.272331986	4277.179804	670.8727824	7.380921179	4261.836056	845.8078001	3.973776206	4269.425262	468.3932067	3.134059793	4272.085031	729.9211613	2.029678946	4280.163905	723.4198163	10.90334992	4010.398949	646.5174648	10.90334992	3872.122672	551.6181121	10.75407381	4114.258276	605.924507	10.22887008	3723.75126	676.9295594	10.14040261	3905.042745	620.1193656	10.41641361	3747.904143	627.2679244	10.90334992	3725.827173
3.862110097	4278.542053	55721.45795	2.476987786	4277.308086	769.0721053	1.892421909	4280.926547	709.6353728	3.757920188	4278.939018	620.2602437	2.161784167	4279.379476	662.659413	4.272331986	4277.179804	670.8727824	7.380921179	4261.836056	845.8078001	3.973776206	4269.425262	468.3932067	3.134059793	4272.085031	729.9211613	2.029678946	4280.163905	723.4198163	10.90334992	4022.107271	646.0460195	10.90334992	3915.978641	549.8522151	10.75407381	4129.011164	605.5270072	10.22887008	3732.275318	676.740058	10.14040261	3943.438306	619.8205899	10.41641361	3791.960518	627.4705345	10.90334992	3741.085203
3.862110097	4278.542053	55721.45795	2.476987786	4277.308086	769.0721053	1.892421909	4280.926547	709.6353728	3.757920188	4278.939018	620.2602437	2.161784167	4279.379476	662.659413	4.272331986	4277.179804	670.8727824	7.380921179	4261.836056	845.8078001	3.973776206	4269.425262	468.3932067	3.134059793	4272.085031	729.9211613	2.029678946	4280.163905	723.4198163	10.90334992	4039.206949	645.3574867	10.90334992	3943.332471	548.7507904	10.75407381	4148.984255	604.9888549	10.22887008	3740.799377	676.5505565	10.14040261	3965.676924	619.6475398	10.41641361	3808.892884	627.5484045	10.90334992	3752.015272
3.862110097	4278.542053	55721.45795	2.476987786	4277.308086	769.0721053	1.892421909	4280.926547	709.6353728	3.757920188	4278.939018	620.2602437	2.161784167	4279.379476	662.659413	4.272331986	4277.179804	670.8727824	7.380921179	4261.836056	845.8078001	3.973776206	4269.425262	468.3932067	3.134059793	4272.085031	729.9211613	2.029678946	4280.163905	723.4198163	10.90334992	4056.173434	644.6743171	10.90334992	3991.384156	546.8159494	10.42590244	4152.459586	604.9476134	10.22887008	3749.323435	676.361055	10.14040261	4006.80115	619.327531	10.41641361	3823.570662	627.6159059	10.90334992	3776.136493
3.862110097	4278.542053	55721.45795	2.476987786	4277.308086	769.0721053	1.892421909	4280.926547	709.6353728	3.757920188	4278.939018	620.2602437	2.161784167	4279.379476	662.659413	4.272331986	4277.179804	670.8727824	7.380921179	4261.836056	845.8078001	3.973776206	4269.425262	468.3932067	3.134059793	4272.085031	729.9211613	2.029678946	4280.163905	723.4198163	10.90334992	4076.796568	643.8439095	10.90334992	4025.998522	545.4221732	9.294613871	4163.614383	605.6309788	10.22887008	3768.555464	675.9335007	10.14040261	4036.050429	619.0999273	10.41641361	3831.312393	627.6515092	10.90334992	3797.885692
3.862110097	4278.542053	55721.45795	2.476987786	4277.308086	769.0721053	1.892421909	4280.926547	709.6353728	3.757920188	4278.939018	620.2602437	2.161784167	4279.379476	662.659413	4.272331986	4277.179804	670.8727824	7.380921179	4261.836056	845.8078001	3.973776206	4269.425262	468.3932067	3.134059793	4272.085031	729.9211613	2.029678946	4280.163905	723.4198163	10.90334992	4088.778824	643.361434	10.90334992	4059.610285	544.0687676	9.294613871	4171.359895	606.6057318	10.22887008	3787.673258	675.508486	10.14040261	4066.751087	618.8610297	10.41641361	3842.262189	627.701866	10.90334992	3823.427566
3.862110097	4278.542053	55721.45795	2.476987786	4277.308086	769.0721053	1.892421909	4280.926547	709.6353728	3.757920188	4278.939018	620.2602437	2.161784167	4279.379476	662.659413	4.272331986	4277.179804	670.8727824	7.380921179	4261.836056	845.8078001	3.973776206	4269.425262	468.3932067	3.134059793	4272.085031	729.9211613	2.029678946	4280.163905	723.4198163	10.90334992	4121.645616	642.0380253	10.90334992	4096.277663	542.5923251	9.294613871	4181.110207	607.8327839	10.22887008	3799.311941	675.2497422	10.14040261	4069.557067	618.8391949	10.41641361	3853.072355	627.7515807	10.90334992	3849.062789
3.862110097	4278.542053	55721.45795	2.476987786	4277.308086	769.0721053	1.892421909	4280.926547	709.6353728	3.757920188	4278.939018	620.2602437	2.161784167	4279.379476	662.659413	4.272331986	4277.179804	670.8727824	7.380921179	4261.836056	845.8078001	3.973776206	4269.425262	468.3932067	3.134059793	4272.085031	729.9211613	2.029678946	4280.163905	723.4198163	10.90334992	4135.117409	641.4955723	10.90334992	4107.327779	542.147383	8.461280537	4188.508496	609.1547591	10.22887008	3816.64802	674.8643374	10.14040261	4080.830875	618.7514676	10.41641361	3917.051683	628.0458141	10.90334992	3863.355706
3.862110097	4278.542053	55721.45795	2.476987786	4277.308086	769.0721053	1.892421909	4280.926547	709.6353728	3.757920188	4278.939018	620.2602437	2.161784167	4279.379476	662.659413	4.272331986	4277.179804	670.8727824	7.380921179	4261.836056	845.8078001	3.973776206	4269.425262	468.3932067	3.134059793	4272.085031	729.9211613	2.029678946	4280.163905	723.4198163	10.90334992	4149.634204	640.9110415	10.90334992	4117.173539	541.7509353	8.461280537	4196.969777	611.157796	10.22887008	3834.447663	674.468627	10.14040261	4094.803113	618.6427424	10.41641361	3953.374218	628.2128572	10.90334992	3927.957386
3.862110097	4278.542053	55721.45795	2.476987786	4277.308086	769.0721053	1.892421909	4280.926547	709.6353728	3.757920188	4278.939018	620.2602437	2.161784167	4279.379476	662.659413	4.272331986	4277.179804	670.8727824	7.380921179	4261.836056	845.8078001	3.973776206	4269.425262	468.3932067	3.134059793	4272.085031	729.9211613	2.029678946	4280.163905	723.4198163	9.409739384	4164.804126	641.3707343	10.90334992	4189.137428	538.8532495	8.461280537	4204.020844	612.8269935	10.22887008	3848.187902	674.1631627	10.14040261	4108.318387	618.5375731	10.41641361	3966.413074	628.2728214	10.90334992	3973.403326
3.862110097	4278.542053	55721.45795	2.476987786	4277.308086	769.0721053	1.892421909	4280.926547	709.6353728	3.757920188	4278.939018	620.2602437	2.161784167	4279.379476	662.659413	4.272331986	4277.179804	670.8727824	7.380921179	4261.836056	845.8078001	3.973776206	4269.425262	468.3932067	3.134059793	4272.085031	729.9211613	2.029678946	4280.163905	723.4198163	9.409739384	4175.081305	642.5225289	9.453998763	4203.889901	539.2672467	7.46551912	4211.95049	615.3173108	10.22887008	3898.405933	673.0467472	10.14040261	4124.585694	618.4109888	10.41641361	3992.999895	628.395091	10.90334992	4015.903225
3.862110097	4278.542053	55721.45795	2.476987786	4277.308086	769.0721053	1.892421909	4280.926547	709.6353728	3.757920188	4278.939018	620.2602437	2.161784167	4279.379476	662.659413	4.272331986	4277.179804	670.8727824	7.380921179	4261.836056	845.8078001	3.973776206	4269.425262	468.3932067	3.134059793	4272.085031	729.9211613	2.029678946	4280.163905	723.4198163	9.409739384	4192.64852	644.4913401	6.389285276	4228.167464	547.0598185	7.46551912	4221.111454	618.9971461	10.22887008	3899.217477	673.0287055	10.14040261	4140.371819	618.2881489	10.41641361	4008.183651	628.4649193	10.90334992	4038.223883
3.862110097	4278.542053	55721.45795	2.476987786	4277.308086	769.0721053	1.892421909	4280.926547	709.6353728	3.757920188	4278.939018	620.2602437	2.161784167	4279.379476	662.659413	4.272331986	4277.179804	670.8727824	7.380921179	4261.836056	845.8078001	3.973776206	4269.425262	468.3932067	3.134059793	4272.085031	729.9211613	2.029678946	4280.163905	723.4198163	8.212308103	4203.199115	646.4710457	6.389285276	4234.698244	551.2250949	6.355088885	4228.784864	622.9436301	10.22887008	3922.139006	672.5191286	10.14040261	4145.403818	618.2489923	10.41641361	4060.568987	628.7058334	10.90334992	4050.088776
3.862110097	4278.542053	55721.45795	2.476987786	4277.308086	769.0721053	1.892421909	4280.926547	709.6353728	3.757920188	4278.939018	620.2602437	2.161784167	4279.379476	662.659413	4.272331986	4277.179804	670.8727824	7.380921179	4261.836056	845.8078001	3.973776206	4269.425262	468.3932067	3.134059793	4272.085031	729.9211613	2.029678946	4280.163905	723.4198163	8.212308103	4224.316552	652.261947	6.389285276	4241.387048	555.4911571	6.355088885	4234.936142	626.9210737	10.22887008	3939.250292	672.1387213	10.14040261	4157.609728	618.1540118	10.41641361	4094.611859	628.8623925	10.90334992	4083.665968
3.862110097	4278.542053	55721.45795	2.476987786	4277.308086	769.0721053	1.892421909	4280.926547	709.6353728	3.757920188	4278.939018	620.2602437	2.161784167	4279.379476	662.659413	4.272331986	4277.179804	670.8727824	7.380921179	4261.836056	845.8078001	3.973776206	4269.425262	468.3932067	3.134059793	4272.085031	729.9211613	2.029678946	4280.163905	723.4198163	7.451748146	4230.273279	654.2639609	5.51635871	4246.583424	559.4293614	6.355088885	4243.061143	632.1747351	10.22887008	3956.726348	671.7502046	10.14040261	4173.964806	618.0267445	10.41641361	4104.452926	628.9076504	10.90334992	4110.907319
3.862110097	4278.542053	55721.45795	2.476987786	4277.308086	769.0721053	1.892421909	4280.926547	709.6353728	3.757920188	4278.939018	620.2602437	2.161784167	4279.379476	662.659413	4.272331986	4277.179804	670.8727824	7.380921179	4261.836056	845.8078001	3.973776206	4269.425262	468.3932067	3.134059793	4272.085031	729.9211613	2.029678946	4280.163905	723.4198163	5.855080228	4240.896572	660.3487079	5.51635871	4253.123088	565.2951854	5.428523718	4248.520285	636.4114646	10.22887008	3967.623317	671.5079501	9.284068298	4182.281726	618.3258274	10.41641361	4118.431812	628.9719377	10.90334992	4150.528063
3.862110097	4278.542053	55721.45795	2.476987786	4277.308086	769.0721053	1.892421909	4280.926547	709.6353728	3.757920188	4278.939018	620.2602437	2.161784167	4279.379476	662.659413	4.272331986	4277.179804	670.8727824	7.380921179	4261.836056	845.8078001	3.973776206	4269.425262	468.3932067	3.134059793	4272.085031	729.9211613	2.029678946	4280.163905	723.4198163	5.855080228	4265.749074	679.9130986	4.38946733	4258.704483	571.5059396	5.428523718	4253.9766	641.473039	10.22887008	3997.518138	670.8433474	8.132179302	4192.312518	619.8847607	10.41641361	4132.874986	629.0383602	9.809792299	4161.853571
3.862110097	4278.542053	55721.45795	2.476987786	4277.308086	769.0721053	1.892421909	4280.926547	709.6353728	3.757920188	4278.939018	620.2602437	2.161784167	4279.379476	662.659413	4.272331986	4277.179804	670.8727824	7.380921179	4261.836056	845.8078001	3.973776206	4269.425262	468.3932067	3.134059793	4272.085031	729.9211613	2.029678946	4280.163905	723.4198163	2.851597102	4278.824253	698.2673203	4.38946733	4272.124975	590.0793721	4.342889489	4259.28069	647.5293699	10.22887008	4024.793366	670.2369818	8.132179302	4202.547565	622.3129703	10.41641361	4152.726125	629.1296532	9.809792299	4174.190121
3.862110097	4278.542053	55721.45795	2.476987786	4277.308086	769.0721053	1.892421909	4280.926547	709.6353728	3.757920188	4278.939018	620.2602437	2.161784167	4279.379476	662.659413	4.272331986	4277.179804	670.8727824	7.380921179	4261.836056	845.8078001	3.973776206	4269.425262	468.3932067	3.134059793	4272.085031	729.9211613	2.029678946	4280.163905	723.4198163	2.851597102	4278.824253	698.2673203	3.150796384	4276.794928	598.3712653	4.342889489	4263.965841	654.133224	10.22887008	4065.746268	669.3265428	8.132179302	4211.682106	624.4800909	9.284769878	4163.873485	629.8241721	8.690511134	4184.543642
3.862110097	4278.542053	55721.45795	2.476987786	4277.308086	769.0721053	1.892421909	4280.926547	709.6353728	3.757920188	4278.939018	620.2602437	2.161784167	4279.379476	662.659413	4.272331986	4277.179804	670.8727824	7.380921179	4261.836056	845.8078001	3.973776206	4269.425262	468.3932067	3.134059793	4272.085031	729.9211613	2.029678946	4280.163905	723.4198163	2.851597102	4278.824253	698.2673203	3.150796384	4280.194135	606.2613881	4.342889489	4274.389618	668.8258385	10.22887008	4094.539361	668.6864329	6.944054507	4220.63833	627.4781788	9.284769878	4200.317465	634.4540562	8.690511134	4196.579073
3.862110097	4278.542053	55721.45795	2.476987786	4277.308086	769.0721053	1.892421909	4280.926547	709.6353728	3.757920188	4278.939018	620.2602437	2.161784167	4279.379476	662.659413	4.272331986	4277.179804	670.8727824	7.380921179	4261.836056	845.8078001	3.973776206	4269.425262	468.3932067	3.134059793	4272.085031	729.9211613	2.029678946	4280.163905	723.4198163	2.851597102	4278.824253	698.2673203	3.150796384	4280.194135	606.2613881	2.88444102	4279.659962	678.8171618	10.22887008	4105.513593	668.4424607	6.944054507	4231.961075	632.5613738	6.81541508	4220.195999	640.4156343	7.506973884	4206.164236
3.862110097	4278.542053	55721.45795	2.476987786	4277.308086	769.0721053	1.892421909	4280.926547	709.6353728	3.757920188	4278.939018	620.2602437	2.161784167	4279.379476	662.659413	4.272331986	4277.179804	670.8727824	7.380921179	4261.836056	845.8078001	3.973776206	4269.425262	468.3932067	3.134059793	4272.085031	729.9211613	2.029678946	4280.163905	723.4198163	2.851597102	4278.824253	698.2673203	3.150796384	4280.194135	606.2613881	2.88444102	4279.659962	678.8171618	10.22887008	4132.906063	667.8334887	5.713999909	4239.746124	637.1525128	6.81541508	4229.103818	645.1847879	7.506973884	4217.475635
3.862110097	4278.542053	55721.45795	2.476987786	4277.308086	769.0721053	1.892421909	4280.926547	709.6353728	3.757920188	4278.939018	620.2602437	2.161784167	4279.379476	662.659413	4.272331986	4277.179804	670.8727824	7.380921179	4261.836056	845.8078001	3.973776206	4269.425262	468.3932067	3.134059793	4272.085031	729.9211613	2.029678946	4280.163905	723.4198163	2.851597102	4278.824253	698.2673203	3.150796384	4280.194135	606.2613881	2.88444102	4279.659962	678.8171618	10.22887008	4145.69972	667.5490682	5.713999909	4245.578918	641.5903927	6.81541508	4242.929621	652.5869787	7.506973884	4225.112844
3.862110097	4278.542053	55721.45795	2.476987786	4277.308086	769.0721053	1.892421909	4280.926547	709.6353728	3.757920188	4278.939018	620.2602437	2.161784167	4279.379476	662.659413	4.272331986	4277.179804	670.8727824	7.380921179	4261.836056	845.8078001	3.973776206	4269.425262	468.3932067	3.134059793	4272.085031	729.9211613	2.029678946	4280.163905	723.4198163	2.851597102	4278.824253	698.2673203	3.150796384	4280.194135	606.2613881	2.88444102	4279.659962	678.8171618	10.22887008	4177.485108	666.8424355	5.713999909	4251.572811	646.1508441	5.755159882	4249.593629	657.017817	5.973562463	4235.448448
3.862110097	4278.542053	55721.45795	2.476987786	4277.308086	769.0721053	1.892421909	4280.926547	709.6353728	3.757920188	4278.939018	620.2602437	2.161784167	4279.379476	662.659413	4.272331986	4277.179804	670.8727824	7.380921179	4261.836056	845.8078001	3.973776206	4269.425262	468.3932067	3.134059793	4272.085031	729.9211613	2.029678946	4280.163905	723.4198163	2.851597102	4278.824253	698.2673203	3.150796384	4280.194135	606.2613881	2.88444102	4279.659962	678.8171618	8.654511336	4192.349716	667.7237263	4.443867034	4258.023732	652.4793592	4.652909713	4255.329778	662.8159645	5.973562463	4242.413372
3.862110097	4278.542053	55721.45795	2.476987786	4277.308086	769.0721053	1.892421909	4280.926547	709.6353728	3.757920188	4278.939018	620.2602437	2.161784167	4279.379476	662.659413	4.272331986	4277.179804	670.8727824	7.380921179	4261.836056	845.8078001	3.973776206	4269.425262	468.3932067	3.134059793	4272.085031	729.9211613	2.029678946	4280.163905	723.4198163	2.851597102	4278.824253	698.2673203	3.150796384	4280.194135	606.2613881	2.88444102	4279.659962	678.8171618	8.654511336	4222.314799	672.3873839	4.443867034	4263.960455	659.9841529	4.652909713	4266.60575	676.8994692	5.973562463	4252.167084
3.862110097	4278.542053	55721.45795	2.476987786	4277.308086	769.0721053	1.892421909	4280.926547	709.6353728	3.757920188	4278.939018	620.2602437	2.161784167	4279.379476	662.659413	4.272331986	4277.179804	670.8727824	7.380921179	4261.836056	845.8078001	3.973776206	4269.425262	468.3932067	3.134059793	4272.085031	729.9211613	2.029678946	4280.163905	723.4198163	2.851597102	4278.824253	698.2673203	3.150796384	4280.194135	606.2613881	2.88444102	4279.659962	678.8171618	5.931979991	4242.170889	679.7606049	4.443867034	4270.866355	668.7141115	3.97700561	4269.522248	681.0558467	4.628199481	4259.298693
3.862110097	4278.542053	55721.45795	2.476987786	4277.308086	769.0721053	1.892421909	4280.926547	709.6353728	3.757920188	4278.939018	620.2602437	2.161784167	4279.379476	662.659413	4.272331986	4277.179804	670.8727824	7.380921179	4261.836056	845.8078001	3.973776206	4269.425262	468.3932067	3.134059793	4272.085031	729.9211613	2.029678946	4280.163905	723.4198163	2.851597102	4278.824253	698.2673203	3.150796384	4280.194135	606.2613881	2.88444102	4279.659962	678.8171618	5.931979991	4254.193696	688.0085547	2.395374585	4277.871423	682.3199404	3.97700561	4275.341292	690.5479015	4.628199481	4268.252366
3.862110097	4278.542053	55721.45795	2.476987786	4277.308086	769.0721053	1.892421909	4280.926547	709.6353728	3.757920188	4278.939018	620.2602437	2.161784167	4279.379476	662.659413	4.272331986	4277.179804	670.8727824	7.380921179	4261.836056	845.8078001	3.973776206	4269.425262	468.3932067	3.134059793	4272.085031	729.9211613	2.029678946	4280.163905	723.4198163	2.851597102	4278.824253	698.2673203	3.150796384	4280.194135	606.2613881	2.88444102	4279.659962	678.8171618	4.640005595	4261.023064	694.1008283	2.395374585	4280.629165	691.1457762	3.97700561	4275.341292	690.5479015	3.473623749	4272.92945
3.862110097	4278.542053	55721.45795	2.476987786	4277.308086	769.0721053	1.892421909	4280.926547	709.6353728	3.757920188	4278.939018	620.2602437	2.161784167	4279.379476	662.659413	4.272331986	4277.179804	670.8727824	7.380921179	4261.836056	845.8078001	3.973776206	4269.425262	468.3932067	3.134059793	4272.085031	729.9211613	2.029678946	4280.163905	723.4198163	2.851597102	4278.824253	698.2673203	3.150796384	4280.194135	606.2613881	2.88444102	4279.659962	678.8171618	4.640005595	4266.703611	700.6646232	2.395374585	4280.629165	691.1457762	3.97700561	4275.341292	690.5479015	3.473623749	4272.92945
3.862110097	4278.542053	55721.45795	2.476987786	4277.308086	769.0721053	1.892421909	4280.926547	709.6353728	3.757920188	4278.939018	620.2602437	2.161784167	4279.379476	662.659413	4.272331986	4277.179804	670.8727824	7.380921179	4261.836056	845.8078001	3.973776206	4269.425262	468.3932067	3.134059793	4272.085031	729.9211613	2.029678946	4280.163905	723.4198163	2.851597102	4278.824253	698.2673203	3.150796384	4280.194135	606.2613881	2.88444102	4279.659962	678.8171618	3.0507637	4272.814858	710.4481293	2.395374585	4280.629165	691.1457762	3.97700561	4275.341292	690.5479015	3.473623749	4272.92945
3.862110097	4278.542053	55721.45795	2.476987786	4277.308086	769.0721053	1.892421909	4280.926547	709.6353728	3.757920188	4278.939018	620.2602437	2.161784167	4279.379476	662.659413	4.272331986	4277.179804	670.8727824	7.380921179	4261.836056	845.8078001	3.973776206	4269.425262	468.3932067	3.134059793	4272.085031	729.9211613	2.029678946	4280.163905	723.4198163	2.851597102	4278.824253	698.2673203	3.150796384	4280.194135	606.2613881	2.88444102	4279.659962	678.8171618	3.0507637	4276.417711	718.6566861	2.395374585	4280.629165	691.1457762	3.97700561	4275.341292	690.5479015	3.473623749	4272.92945
3.862110097	4278.542053	55721.45795	2.476987786	4277.308086	769.0721053	1.892421909	4280.926547	709.6353728	3.757920188	4278.939018	620.2602437	2.161784167	4279.379476	662.659413	4.272331986	4277.179804	670.8727824	7.380921179	4261.836056	845.8078001	3.973776206	4269.425262	468.3932067	3.134059793	4272.085031	729.9211613	2.029678946	4280.163905	723.4198163	2.851597102	4278.824253	698.2673203	3.150796384	4280.194135	606.2613881	2.88444102	4279.659962	678.8171618	3.0507637	4276.417711	718.6566861	2.395374585	4280.629165	691.1457762	3.97700561	4275.341292	690.5479015	3.473623749	4272.92945
3.862110097	4278.542053	55721.45795	2.476987786	4277.308086	769.0721053	1.892421909	4280.926547	709.6353728	3.757920188	4278.939018	620.2602437	2.161784167	4279.379476	662.659413	4.272331986	4277.179804	670.8727824	7.380921179	4261.836056	845.8078001	3.973776206	4269.425262	468.3932067	3.134059793	4272.085031	729.9211613	2.029678946	4280.163905	723.4198163	2.851597102	4278.824253	698.2673203	3.150796384	4280.194135	606.2613881	2.88444102	4279.659962	678.8171618	3.0507637	4276.417711	718.6566861	2.395374585	4280.629165	691.1457762	3.97700561	4275.341292	690.5479015	3.473623749	4272.92945
3.862110097	4278.542053	55721.45795	2.476987786	4277.308086	769.0721053	1.892421909	4280.926547	709.6353728	3.757920188	4278.939018	620.2602437	2.161784167	4279.379476	662.659413	4.272331986	4277.179804	670.8727824	7.380921179	4261.836056	845.8078001	3.973776206	4269.425262	468.3932067	3.134059793	4272.085031	729.9211613	2.029678946	4280.163905	723.4198163	2.851597102	4278.824253	698.2673203	3.150796384	4280.194135	606.2613881	2.88444102	4279.659962	678.8171618	3.0507637	4276.417711	718.6566861	2.395374585	4280.629165	691.1457762	3.97700561	4275.341292	690.5479015	3.473623749	4272.92945
3.862110097	4278.542053	55721.45795	2.476987786	4277.308086	769.0721053	1.892421909	4280.926547	709.6353728	3.757920188	4278.939018	620.2602437	2.161784167	4279.379476	662.659413	4.272331986	4277.179804	670.8727824	7.380921179	4261.836056	845.8078001	3.973776206	4269.425262	468.3932067	3.134059793	4272.085031	729.9211613	2.029678946	4280.163905	723.4198163	2.851597102	4278.824253	698.2673203	3.150796384	4280.194135	606.2613881	2.88444102	4279.659962	678.8171618	3.0507637	4276.417711	718.6566861	2.395374585	4280.629165	691.1457762	3.97700561	4275.341292	690.5479015	3.473623749	4272.92945
3.862110097	4278.542053	55721.45795	2.476987786	4277.308086	769.0721053	1.892421909	4280.926547	709.6353728	3.757920188	4278.939018	620.2602437	2.161784167	4279.379476	662.659413	4.272331986	4277.179804	670.8727824	7.380921179	4261.836056	845.8078001	3.973776206	4269.425262	468.3932067	3.134059793	4272.085031	729.9211613	2.029678946	4280.163905	723.4198163	2.851597102	4278.824253	698.2673203	3.150796384	4280.194135	606.2613881	2.88444102	4279.659962	678.8171618	3.0507637	4276.417711	718.6566861	2.395374585	4280.629165	691.1457762	3.97700561	4275.341292	690.5479015	3.473623749	4272.92945
3.862110097	4278.542053	55721.45795	2.476987786	4277.308086	769.0721053	1.892421909	4280.926547	709.6353728	3.757920188	4278.939018	620.2602437	2.161784167	4279.379476	662.659413	4.272331986	4277.179804	670.8727824	7.380921179	4261.836056	845.8078001	3.973776206	4269.425262	468.3932067	3.134059793	4272.085031	729.9211613	2.029678946	4280.163905	723.4198163	2.851597102	4278.824253	698.2673203	3.150796384	4280.194135	606.2613881	2.88444102	4279.659962	678.8171618	3.0507637	4276.417711	718.6566861	2.395374585	4280.629165	691.1457762	3.97700561	4275.341292	690.5479015	3.473623749	4272.92945
3.862110097	4278.542053	55721.45795	2.476987786	4277.308086	769.0721053	1.892421909	4280.926547	709.6353728	3.757920188	4278.939018	620.2602437	2.161784167	4279.379476	662.659413	4.272331986	4277.179804	670.8727824	7.380921179	4261.836056	845.8078001	3.973776206	4269.425262	468.3932067	3.134059793	4272.085031	729.9211613	2.029678946	4280.163905	723.4198163	2.851597102	4278.824253	698.2673203	3.150796384	4280.194135	606.2613881	2.88444102	4279.659962	678.8171618	3.0507637	4276.417711	718.6566861	2.395374585	4280.629165	691.1457762	3.97700561	4275.341292	690.5479015	3.473623749	4272.92945
3.862110097	4278.542053	55721.45795	2.476987786	4277.308086	769.0721053	1.892421909	4280.926547	709.6353728	3.757920188	4278.939018	620.2602437	2.161784167	4279.379476	662.659413	4.272331986	4277.179804	670.8727824	7.380921179	4261.836056	845.8078001	3.973776206	4269.425262	468.3932067	3.134059793	4272.085031	729.9211613	2.029678946	4280.163905	723.4198163	2.851597102	4278.824253	698.2673203	3.150796384	4280.194135	606.2613881	2.88444102	4279.659962	678.8171618	3.0507637	4276.417711	718.6566861	2.395374585	4280.629165	691.1457762	3.97700561	4275.341292	690.5479015	3.473623749	4272.92945
3.862110097	4278.542053	55721.45795	2.476987786	4277.308086	769.0721053	1.892421909	4280.926547	709.6353728	3.757920188	4278.939018	620.2602437	2.161784167	4279.379476	662.659413	4.272331986	4277.179804	670.8727824	7.380921179	4261.836056	845.8078001	3.973776206	4269.425262	468.3932067	3.134059793	4272.085031	729.9211613	2.029678946	4280.163905	723.4198163	2.851597102	4278.824253	698.2673203	3.150796384	4280.194135	606.2613881	2.88444102	4279.659962	678.8171618	3.0507637	4276.417711	718.6566861	2.395374585	4280.629165	691.1457762	3.97700561	4275.341292	690.5479015	3.473623749	4272.92945
3.862110097	4278.542053	55721.45795	2.476987786	4277.308086	769.0721053	1.892421909	4280.926547	709.6353728	3.757920188	4278.939018	620.2602437	2.161784167	4279.379476	662.659413	4.272331986	4277.179804	670.8727824	7.380921179	4261.836056	845.8078001	3.973776206	4269.425262	468.3932067	3.134059793	4272.085031	729.9211613	2.029678946	4280.163905	723.4198163	2.851597102	4278.824253	698.2673203	3.150796384	4280.194135	606.2613881	2.88444102	4279.659962	678.8171618	3.0507637	4276.417711	718.6566861	2.395374585	4280.629165	691.1457762	3.97700561	4275.341292	690.5479015	3.473623749	4272.92945
3.862110097	4278.542053	55721.45795	2.476987786	4277.308086	769.0721053	1.892421909	4280.926547	709.6353728	3.757920188	4278.939018	620.2602437	2.161784167	4279.379476	662.659413	4.272331986	4277.179804	670.8727824	7.380921179	4261.836056	845.8078001	3.973776206	4269.425262	468.3932067	3.134059793	4272.085031	729.9211613	2.029678946	4280.163905	723.4198163	2.851597102	4278.824253	698.2673203	3.150796384	4280.194135	606.2613881	2.88444102	4279.659962	678.8171618	3.0507637	4276.417711	718.6566861	2.395374585	4280.629165	691.1457762	3.97700561	4275.341292	690.5479015	3.473623749	4272.92945
3.862110097	4278.542053	55721.45795	2.476987786	4277.308086	769.0721053	1.892421909	4280.926547	709.6353728	3.757920188	4278.939018	620.2602437	2.161784167	4279.379476	662.659413	4.272331986	4277.179804	670.8727824	7.380921179	4261.836056	845.8078001	3.973776206	4269.425262	468.3932067	3.134059793	4272.085031	729.9211613	2.029678946	4280.163905	723.4198163	2.851597102	4278.824253	698.2673203	3.150796384	4280.194135	606.2613881	2.88444102	4279.659962	678.8171618	3.0507637	4276.417711	718.6566861	2.395374585	4280.629165	691.1457762	3.97700561	4275.341292	690.5479015	3.473623749	4272.92945
3.862110097	4278.542053	55721.45795	2.476987786	4277.308086	769.0721053	1.892421909	4280.926547	709.6353728	3.757920188	4278.939018	620.2602437	2.161784167	4279.379476	662.659413	4.272331986	4277.179804	670.8727824	7.380921179	4261.836056	845.8078001	3.973776206	4269.425262	468.3932067	3.134059793	4272.085031	729.9211613	2.029678946	4280.163905	723.4198163	2.851597102	4278.824253	698.2673203	3.150796384	4280.194135	606.2613881	2.88444102	4279.659962	678.8171618	3.0507637	4276.417711	718.6566861	2.395374585	4280.629165	691.1457762	3.97700561	4275.341292	690.5479015	3.473623749	4272.92945
3.862110097	4278.542053	55721.45795	2.476987786	4277.308086	769.0721053	1.892421909	4280.926547	709.6353728	3.757920188	4278.939018	620.2602437	2.161784167	4279.379476	662.659413	4.272331986	4277.179804	670.8727824	7.380921179	4261.836056	845.8078001	3.973776206	4269.425262	468.3932067	3.134059793	4272.085031	729.9211613	2.029678946	4280.163905	723.4198163	2.851597102	4278.824253	698.2673203	3.150796384	4280.194135	606.2613881	2.88444102	4279.659962	678.8171618	3.0507637	4276.417711	718.6566861	2.395374585	4280.629165	691.1457762	3.97700561	4275.341292	690.5479015	3.473623749	4272.92945
3.862110097	4278.542053	55721.45795	2.476987786	4277.308086	769.0721053	1.892421909	4280.926547	709.6353728	3.757920188	4278.939018	620.2602437	2.161784167	4279.379476	662.659413	4.272331986	4277.179804	670.8727824	7.380921179	4261.836056	845.8078001	3.973776206	4269.425262	468.3932067	3.134059793	4272.085031	729.9211613	2.029678946	4280.163905	723.4198163	2.851597102	4278.824253	698.2673203	3.150796384	4280.194135	606.2613881	2.88444102	4279.659962	678.8171618	3.0507637	4276.417711	718.6566861	2.395374585	4280.629165	691.1457762	3.97700561	4275.341292	690.5479015	3.473623749	4272.92945
3.862110097	4278.542053	55721.45795	2.476987786	4277.308086	769.0721053	1.892421909	4280.926547	709.6353728	3.757920188	4278.939018	620.2602437	2.161784167	4279.379476	662.659413	4.272331986	4277.179804	670.8727824	7.380921179	4261.836056	845.8078001	3.973776206	4269.425262	468.3932067	3.134059793	4272.085031	729.9211613	2.029678946	4280.163905	723.4198163	2.851597102	4278.824253	698.2673203	3.150796384	4280.194135	606.2613881	2.88444102	4279.659962	678.8171618	3.0507637	4276.417711	718.6566861	2.395374585	4280.629165	691.1457762	3.97700561	4275.341292	690.5479015	3.473623749	4272.92945
3.862110097	4278.542053	55721.45795	2.476987786	4277.308086	769.0721053	1.892421909	4280.926547	709.6353728	3.757920188	4278.939018	620.2602437	2.161784167	4279.379476	662.659413	4.272331986	4277.179804	670.8727824	7.380921179	4261.836056	845.8078001	3.973776206	4269.425262	468.3932067	3.134059793	4272.085031	729.9211613	2.029678946	4280.163905	723.4198163	2.851597102	4278.824253	698.2673203	3.150796384	4280.194135	606.2613881	2.88444102	4279.659962	678.8171618	3.0507637	4276.417711	718.6566861	2.395374585	4280.629165	691.1457762	3.97700561	4275.341292	690.5479015	3.473623749	4272.92945
3.862110097	4278.542053	55721.45795	2.476987786	4277.308086	769.0721053	1.892421909	4280.926547	709.6353728	3.757920188	4278.939018	620.2602437	2.161784167	4279.379476	662.659413	4.272331986	4277.179804	670.8727824	7.380921179	4261.836056	845.8078001	3.973776206	4269.425262	468.3932067	3.134059793	4272.085031	729.9211613	2.029678946	4280.163905	723.4198163	2.851597102	4278.824253	698.2673203	3.150796384	4280.194135	606.2613881	2.88444102	4279.659962	678.8171618	3.0507637	4276.417711	718.6566861	2.395374585	4280.629165	691.1457762	3.97700561	4275.341292	690.5479015	3.473623749	4272.92945
3.862110097	4278.542053	55721.45795	2.476987786	4277.308086	769.0721053	1.892421909	4280.926547	709.6353728	3.757920188	4278.939018	620.2602437	2.161784167	4279.379476	662.659413	4.272331986	4277.179804	670.8727824	7.380921179	4261.836056	845.8078001	3.973776206	4269.425262	468.3932067	3.134059793	4272.085031	729.9211613	2.029678946	4280.163905	723.4198163	2.851597102	4278.824253	698.2673203	3.150796384	4280.194135	606.2613881	2.88444102	4279.659962	678.8171618	3.0507637	4276.417711	718.6566861	2.395374585	4280.629165	691.1457762	3.97700561	4275.341292	690.5479015	3.473623749	4272.92945
3.862110097	4278.542053	55721.45795	2.476987786	4277.308086	769.0721053	1.892421909	4280.926547	709.6353728	3.757920188	4278.939018	620.2602437	2.161784167	4279.379476	662.659413	4.272331986	4277.179804	670.8727824	7.380921179	4261.836056	845.8078001	3.973776206	4269.425262	468.3932067	3.134059793	4272.085031	729.9211613	2.029678946	4280.163905	723.4198163	2.851597102	4278.824253	698.2673203	3.150796384	4280.194135	606.2613881	2.88444102	4279.659962	678.8171618	3.0507637	4276.417711	718.6566861	2.395374585	4280.629165	691.1457762	3.97700561	4275.341292	690.5479015	3.473623749	4272.92945
3.862110097	4278.542053	55721.45795	2.476987786	4277.308086	769.0721053	1.892421909	4280.926547	709.6353728	3.757920188	4278.939018	620.2602437	2.161784167	4279.379476	662.659413	4.272331986	4277.179804	670.8727824	7.380921179	4261.836056	845.8078001	3.973776206	4269.425262	468.3932067	3.134059793	4272.085031	729.9211613	2.029678946	4280.163905	723.4198163	2.851597102	4278.824253	698.2673203	3.150796384	4280.194135	606.2613881	2.88444102	4279.659962	678.8171618	3.0507637	4276.417711	718.6566861	2.395374585	4280.629165	691.1457762	3.97700561	4275.341292	690.5479015	3.473623749	4272.92945
3.862110097	4278.542053	55721.45795	2.476987786	4277.308086	769.0721053	1.892421909	4280.926547	709.6353728	3.757920188	4278.939018	620.2602437	2.161784167	4279.379476	662.659413	4.272331986	4277.179804	670.8727824	7.380921179	4261.836056	845.8078001	3.973776206	4269.425262	468.3932067	3.134059793	4272.085031	729.9211613	2.029678946	4280.163905	723.4198163	2.851597102	4278.824253	698.2673203	3.150796384	4280.194135	606.2613881	2.88444102	4279.659962	678.8171618	3.0507637	4276.417711	718.6566861	2.395374585	4280.629165	691.1457762	3.97700561	4275.341292	690.5479015	3.473623749	4272.92945
3.862110097	4278.542053	55721.45795	2.476987786	4277.308086	769.0721053	1.892421909	4280.926547	709.6353728	3.757920188	4278.939018	620.2602437	2.161784167	4279.379476	662.659413	4.272331986	4277.179804	670.8727824	7.380921179	4261.836056	845.8078001	3.973776206	4269.425262	468.3932067	3.134059793	4272.085031	729.9211613	2.029678946	4280.163905	723.4198163	2.851597102	4278.824253	698.2673203	3.150796384	4280.194135	606.2613881	2.88444102	4279.659962	678.8171618	3.0507637	4276.417711	718.6566861	2.395374585	4280.629165	691.1457762	3.97700561	4275.341292	690.5479015	3.473623749	4272.92945
3.862110097	4278.542053	55721.45795	2.476987786	4277.308086	769.0721053	1.892421909	4280.926547	709.6353728	3.757920188	4278.939018	620.2602437	2.161784167	4279.379476	662.659413	4.272331986	4277.179804	670.8727824	7.380921179	4261.836056	845.8078001	3.973776206	4269.425262	468.3932067	3.134059793	4272.085031	729.9211613	2.029678946	4280.163905	723.4198163	2.851597102	4278.824253	698.2673203	3.150796384	4280.194135	606.2613881	2.88444102	4279.659962	678.8171618	3.0507637	4276.417711	718.6566861	2.395374585	4280.629165	691.1457762	3.97700561	4275.341292	690.5479015	3.473623749	4272.92945
3.862110097	4278.542053	55721.45795	2.476987786	4277.308086	769.0721053	1.892421909	4280.926547	709.6353728	3.757920188	4278.939018	620.2602437	2.161784167	4279.379476	662.659413	4.272331986	4277.179804	670.8727824	7.380921179	4261.836056	845.8078001	3.973776206	4269.425262	468.3932067	3.134059793	4272.085031	729.9211613	2.029678946	4280.163905	723.4198163	2.851597102	4278.824253	698.2673203	3.150796384	4280.194135	606.2613881	2.88444102	4279.659962	678.8171618	3.0507637	4276.417711	718.6566861	2.395374585	4280.629165	691.1457762	3.97700561	4275.341292	690.5479015	3.473623749	4272.92945
3.862110097	4278.542053	55721.45795	2.476987786	4277.308086	769.0721053	1.892421909	4280.926547	709.6353728	3.757920188	4278.939018	620.2602437	2.161784167	4279.379476	662.659413	4.272331986	4277.179804	670.8727824	7.380921179	4261.836056	845.8078001	3.973776206	4269.425262	468.3932067	3.134059793	4272.085031	729.9211613	2.029678946	4280.163905	723.4198163	2.851597102	4278.824253	698.2673203	3.150796384	4280.194135	606.2613881	2.88444102	4279.659962	678.8171618	3.0507637	4276.417711	718.6566861	2.395374585	4280.629165	691.1457762	3.97700561	4275.341292	690.5479015	3.473623749	4272.92945
3.862110097	4278.542053	55721.45795	2.476987786	4277.308086	769.0721053	1.892421909	4280.926547	709.6353728	3.757920188	4278.939018	620.2602437	2.161784167	4279.379476	662.659413	4.272331986	4277.179804	670.8727824	7.380921179	4261.836056	845.8078001	3.973776206	4269.425262	468.3932067	3.134059793	4272.085031	729.9211613	2.029678946	4280.163905	723.4198163	2.851597102	4278.824253	698.2673203	3.150796384	4280.194135	606.2613881	2.88444102	4279.659962	678.8171618	3.0507637	4276.417711	718.6566861	2.395374585	4280.629165	691.1457762	3.97700561	4275.341292	690.5479015	3.473623749	4272.92945
3.862110097	4278.542053	55721.45795	2.476987786	4277.308086	769.0721053	1.892421909	4280.926547	709.6353728	3.757920188	4278.939018	620.2602437	2.161784167	4279.379476	662.659413	4.272331986	4277.179804	670.8727824	7.380921179	4261.836056	845.8078001	3.973776206	4269.425262	468.3932067	3.134059793	4272.085031	729.9211613	2.029678946	4280.163905	723.4198163	2.851597102	4278.824253	698.2673203	3.150796384	4280.194135	606.2613881	2.88444102	4279.659962	678.8171618	3.0507637	4276.417711	718.6566861	2.395374585	4280.629165	691.1457762	3.97700561	4275.341292	690.5479015	3.473623749	4272.92945
3.862110097	4278.542053	55721.45795	2.476987786	4277.308086	769.0721053	1.892421909	4280.926547	709.6353728	3.757920188	4278.939018	620.2602437	2.161784167	4279.379476	662.659413	4.272331986	4277.179804	670.8727824	7.380921179	4261.836056	845.8078001	3.973776206	4269.425262	468.3932067	3.134059793	4272.085031	729.9211613	2.029678946	4280.163905	723.4198163	2.851597102	4278.824253	698.2673203	3.150796384	4280.194135	606.2613881	2.88444102	4279.659962	678.8171618	3.0507637	4276.417711	718.6566861	2.395374585	4280.629165	691.1457762	3.97700561	4275.341292	690.5479015	3.473623749	4272.92945
3.862110097	4278.542053	55721.45795	2.476987786	4277.308086	769.0721053	1.892421909	4280.926547	709.6353728	3.757920188	4278.939018	620.2602437	2.161784167	4279.379476	662.659413	4.272331986	4277.179804	670.8727824	7.380921179	4261.836056	845.8078001	3.973776206	4269.425262	468.3932067	3.134059793	4272.085031	729.9211613	2.029678946	4280.163905	723.4198163	2.851597102	4278.824253	698.2673203	3.150796384	4280.194135	606.2613881	2.88444102	4279.659962	678.8171618	3.0507637	4276.417711	718.6566861	2.395374585	4280.629165	691.1457762	3.97700561	4275.341292	690.5479015	3.473623749	4272.92945
3.862110097	4278.542053	55721.45795	2.476987786	4277.308086	769.0721053	1.892421909	4280.926547	709.6353728	3.757920188	4278.939018	620.2602437	2.161784167	4279.379476	662.659413	4.272331986	4277.179804	670.8727824	7.380921179	4261.836056	845.8078001	3.973776206	4269.425262	468.3932067	3.134059793	4272.085031	729.9211613	2.029678946	4280.163905	723.4198163	2.851597102	4278.824253	698.2673203	3.150796384	4280.194135	606.2613881	2.88444102	4279.659962	678.8171618	3.0507637	4276.417711	718.6566861	2.395374585	4280.629165	691.1457762	3.97700561	4275.341292	690.5479015	3.473623749	4272.92945
3.862110097	4278.542053	55721.45795	2.476987786	4277.308086	769.0721053	1.892421909	4280.926547	709.6353728	3.757920188	4278.939018	620.2602437	2.161784167	4279.379476	662.659413	4.272331986	4277.179804	670.8727824	7.380921179	4261.836056	845.8078001	3.973776206	4269.425262	468.3932067	3.134059793	4272.085031	729.9211613	2.029678946	4280.163905	723.4198163	2.851597102	4278.824253	698.2673203	3.150796384	4280.194135	606.2613881	2.88444102	4279.659962	678.8171618	3.0507637	4276.417711	718.6566861	2.395374585	4280.629165	691.1457762	3.97700561	4275.341292	690.5479015	3.473623749	4272.92945
3.862110097	4278.542053	55721.45795	2.476987786	4277.308086	769.0721053	1.892421909	4280.926547	709.6353728	3.757920188	4278.939018	620.2602437	2.161784167	4279.379476	662.659413	4.272331986	4277.179804	670.8727824	7.380921179	4261.836056	845.8078001	3.973776206	4269.425262	468.3932067	3.134059793	4272.085031	729.9211613	2.029678946	4280.163905	723.4198163	2.851597102	4278.824253	698.2673203	3.150796384	4280.194135	606.2613881	2.88444102	4279.659962	678.8171618	3.0507637	4276.417711	718.6566861	2.395374585	4280.629165	691.1457762	3.97700561	4275.341292	690.5479015	3.473623749	4272.92945
3.862110097	4278.542053	55721.45795	2.476987786	4277.308086	769.0721053	1.892421909	4280.926547	709.6353728	3.757920188	4278.939018	620.2602437	2.161784167	4279.379476	662.659413	4.272331986	4277.179804	670.8727824	7.380921179	4261.836056	845.8078001	3.973776206	4269.425262	468.3932067	3.134059793	4272.085031	729.9211613	2.029678946	4280.163905	723.4198163	2.851597102	4278.824253	698.2673203	3.150796384	4280.194135	606.2613881	2.88444102	4279.659962	678.8171618	3.0507637	4276.417711	718.6566861	2.395374585	4280.629165	691.1457762	3.97700561	4275.341292	690.5479015	3.473623749	4272.92945
3.862110097	4278.542053	55721.45795	2.476987786	4277.308086	769.0721053	1.892421909	4280.926547	709.6353728	3.757920188	4278.939018	620.2602437	2.161784167	4279.379476	662.659413	4.272331986	4277.179804	670.8727824	7.380921179	4261.836056	845.8078001	3.973776206	4269.425262	468.3932067	3.134059793	4272.085031	729.9211613	2.029678946	4280.163905	723.4198163	2.851597102	4278.824253	698.2673203	3.150796384	4280.194135	606.2613881	2.88444102	4279.659962	678.8171618	3.0507637	4276.417711	718.6566861	2.395374585	4280.629165	691.1457762	3.97700561	4275.341292	690.5479015	3.473623749	4272.92945
3.862110097	4278.542053	55721.45795	2.476987786	4277.308086	769.0721053	1.892421909	4280.926547	709.6353728	3.757920188	4278.939018	620.2602437	2.161784167	4279.379476	662.659413	4.272331986	4277.179804	670.8727824	7.380921179	4261.836056	845.8078001	3.973776206	4269.425262	468.3932067	3.134059793	4272.085031	729.9211613	2.029678946	4280.163905	723.4198163	2.851597102	4278.824253	698.2673203	3.150796384	4280.194135	606.2613881	2.88444102	4279.659962	678.8171618	3.0507637	4276.417711	718.6566861	2.395374585	4280.629165	691.1457762	3.97700561	4275.341292	690.5479015	3.473623749	4272.92945
3.862110097	4278.542053	55721.45795	2.476987786	4277.308086	769.0721053	1.892421909	4280.926547	709.6353728	3.757920188	4278.939018	620.2602437	2.161784167	4279.379476	662.659413	4.272331986	4277.179804	670.8727824	7.380921179	4261.836056	845.8078001	3.973776206	4269.425262	468.3932067	3.134059793	4272.085031	729.9211613	2.029678946	4280.163905	723.4198163	2.851597102	4278.824253	698.2673203	3.150796384	4280.194135	606.2613881	2.88444102	4279.659962	678.8171618	3.0507637	4276.417711	718.6566861	2.395374585	4280.629165	691.1457762	3.97700561	4275.341292	690.5479015	3.473623749	4272.92945
3.862110097	4278.542053	55721.45795	2.476987786	4277.308086	769.0721053	1.892421909	4280.926547	709.6353728	3.757920188	4278.939018	620.2602437	2.161784167	4279.379476	662.659413	4.272331986	4277.179804	670.8727824	7.380921179	4261.836056	845.8078001	3.973776206	4269.425262	468.3932067	3.134059793	4272.085031	729.9211613	2.029678946	4280.163905	723.4198163	2.851597102	4278.824253	698.2673203	3.150796384	4280.194135	606.2613881	2.88444102	4279.659962	678.8171618	3.0507637	4276.417711	718.6566861	2.395374585	4280.629165	691.1457762	3.97700561	4275.341292	690.5479015	3.473623749	4272.92945
3.862110097	4278.542053	55721.45795	2.476987786	4277.308086	769.0721053	1.892421909	4280.926547	709.6353728	3.757920188	4278.939018	620.2602437	2.161784167	4279.379476	662.659413	4.272331986	4277.179804	670.8727824	7.380921179	4261.836056	845.8078001	3.973776206	4269.425262	468.3932067	3.134059793	4272.085031	729.9211613	2.029678946	4280.163905	723.4198163	2.851597102	4278.824253	698.2673203	3.150796384	4280.194135	606.2613881	2.88444102	4279.659962	678.8171618	3.0507637	4276.417711	718.6566861	2.395374585	4280.629165	691.1457762	3.97700561	4275.341292	690.5479015	3.473623749	4272.92945
3.862110097	4278.542053	55721.45795	2.476987786	4277.308086	769.0721053	1.892421909	4280.926547	709.6353728	3.757920188	4278.939018	620.2602437	2.161784167	4279.379476	662.659413	4.272331986	4277.179804	670.8727824	7.380921179	4261.836056	845.8078001	3.973776206	4269.425262	468.3932067	3.134059793	4272.085031	729.9211613	2.029678946	4280.163905	723.4198163	2.851597102	4278.824253	698.2673203	3.150796384	4280.194135	606.2613881	2.88444102	4279.659962	678.8171618	3.0507637	4276.417711	718.6566861	2.395374585	4280.629165	691.1457762	3.97700561	4275.341292	690.5479015	3.473623749	4272.92945
3.862110097	4278.542053	55721.45795	2.476987786	4277.308086	769.0721053	1.892421909	4280.926547	709.6353728	3.757920188	4278.939018	620.2602437	2.161784167	4279.379476	662.659413	4.272331986	4277.179804	670.8727824	7.380921179	4261.836056	845.8078001	3.973776206	4269.425262	468.3932067	3.134059793	4272.085031	729.9211613	2.029678946	4280.163905	723.4198163	2.851597102	4278.824253	698.2673203	3.150796384	4280.194135	606.2613881	2.88444102	4279.659962	678.8171618	3.0507637	4276.417711	718.6566861	2.395374585	4280.629165	691.1457762	3.97700561	4275.341292	690.5479015	3.473623749	4272.92945
3.862110097	4278.542053	55721.45795	2.476987786	4277.308086	769.0721053	1.892421909	4280.926547	709.6353728	3.757920188	4278.939018	620.2602437	2.161784167	4279.379476	662.659413	4.272331986	4277.179804	670.8727824	7.380921179	4261.836056	845.8078001	3.973776206	4269.425262	468.3932067	3.134059793	4272.085031	729.9211613	2.029678946	4280.163905	723.4198163	2.851597102	4278.824253	698.2673203	3.150796384	4280.194135	606.2613881	2.88444102	4279.659962	678.8171618	3.0507637	4276.417711	718.6566861	2.395374585	4280.629165	691.1457762	3.97700561	4275.341292	690.5479015	3.473623749	4272.92945
3.862110097	4278.542053	55721.45795	2.476987786	4277.308086	769.0721053	1.892421909	4280.926547	709.6353728	3.757920188	4278.939018	620.2602437	2.161784167	4279.379476	662.659413	4.272331986	4277.179804	670.8727824	7.380921179	4261.836056	845.8078001	3.973776206	4269.425262	468.3932067	3.134059793	4272.085031	729.9211613	2.029678946	4280.163905	723.4198163	2.851597102	4278.824253	698.2673203	3.150796384	4280.194135	606.2613881	2.88444102	4279.659962	678.8171618	3.0507637	4276.417711	718.6566861	2.395374585	4280.629165	691.1457762	3.97700561	4275.341292	690.5479015	3.473623749	4272.92945
3.862110097	4278.542053	55721.45795	2.476987786	4277.308086	769.0721053	1.892421909	4280.926547	709.6353728	3.757920188	4278.939018	620.2602437	2.161784167	4279.379476	662.659413	4.272331986	4277.179804	670.8727824	7.380921179	4261.836056	845.8078001	3.973776206	4269.425262	468.3932067	3.134059793	4272.085031	729.9211613	2.029678946	4280.163905	723.4198163	2.851597102	4278.824253	698.2673203	3.150796384	4280.194135	606.2613881	2.88444102	4279.659962	678.8171618	3.0507637	4276.417711	718.6566861	2.395374585	4280.629165	691.1457762	3.97700561	4275.341292	690.5479015	3.473623749	4272.92945
3.862110097	4278.542053	55721.45795	2.476987786	4277.308086	769.0721053	1.892421909	4280.926547	709.6353728	3.757920188	4278.939018	620.2602437	2.161784167	4279.379476	662.659413	4.272331986	4277.179804	670.8727824	7.380921179	4261.836056	845.8078001	3.973776206	4269.425262	468.3932067	3.134059793	4272.085031	729.9211613	2.029678946	4280.163905	723.4198163	2.851597102	4278.824253	698.2673203	3.150796384	4280.194135	606.2613881	2.88444102	4279.659962	678.8171618	3.0507637	4276.417711	718.6566861	2.395374585	4280.629165	691.1457762	3.97700561	4275.341292	690.5479015	3.473623749	4272.92945
3.862110097	4278.542053	55721.45795	2.476987786	4277.308086	769.0721053	1.892421909	4280.926547	709.6353728	3.757920188	4278.939018	620.2602437	2.161784167	4279.379476	662.659413	4.272331986	4277.179804	670.8727824	7.380921179	4261.836056	845.8078001	3.973776206	4269.425262	468.3932067	3.134059793	4272.085031	729.9211613	2.029678946	4280.163905	723.4198163	2.851597102	4278.824253	698.2673203	3.150796384	4280.194135	606.2613881	2.88444102	4279.659962	678.8171618	3.0507637	4276.417711	718.6566861	2.395374585	4280.629165	691.1457762	3.97700561	4275.341292	690.5479015	3.473623749	4272.92945
3.862110097	4278.542053	55721.45795	2.476987786	4277.308086	769.0721053	1.892421909	4280.926547	709.6353728	3.757920188	4278.939018	620.2602437	2.161784167	4279.379476	662.659413	4.272331986	4277.179804	670.8727824	7.380921179	4261.836056	845.8078001	3.973776206	4269.425262	468.3932067	3.134059793	4272.085031	729.9211613	2.029678946	4280.163905	723.4198163	2.851597102	4278.824253	698.2673203	3.150796384	4280.194135	606.2613881	2.88444102	4279.659962	678.8171618	3.0507637	4276.417711	718.6566861	2.395374585	4280.629165	691.1457762	3.97700561	4275.341292	690.5479015	3.473623749	4272.92945
3.862110097	4278.542053	55721.45795	2.476987786	4277.308086	769.0721053	1.892421909	4280.926547	709.6353728	3.757920188	4278.939018	620.2602437	2.161784167	4279.379476	662.659413	4.272331986	4277.179804	670.8727824	7.380921179	4261.836056	845.8078001	3.973776206	4269.425262	468.3932067	3.134059793	4272.085031	729.9211613	2.029678946	4280.163905	723.4198163	2.851597102	4278.824253	698.2673203	3.150796384	4280.194135	606.2613881	2.88444102	4279.659962	678.8171618	3.0507637	4276.417711	718.6566861	2.395374585	4280.629165	691.1457762	3.97700561	4275.341292	690.5479015	3.473623749	4272.92945
3.862110097	4278.542053	55721.45795	2.476987786	4277.308086	769.0721053	1.892421909	4280.926547	709.6353728	3.757920188	4278.939018	620.2602437	2.161784167	4279.379476	662.659413	4.272331986	4277.179804	670.8727824	7.380921179	4261.836056	845.8078001	3.973776206	4269.425262	468.3932067	3.134059793	4272.085031	729.9211613	2.029678946	4280.163905	723.4198163	2.851597102	4278.824253	698.2673203	3.150796384	4280.194135	606.2613881	2.88444102	4279.659962	678.8171618	3.0507637	4276.417711	718.6566861	2.395374585	4280.629165	691.1457762	3.97700561	4275.341292	690.5479015	3.473623749	4272.92945
3.862110097	4278.542053	55721.45795	2.476987786	4277.308086	769.0721053	1.892421909	4280.926547	709.6353728	3.757920188	4278.939018	620.2602437	2.161784167	4279.379476	662.659413	4.272331986	4277.179804	670.8727824	7.380921179	4261.836056	845.8078001	3.973776206	4269.425262	468.3932067	3.134059793	4272.085031	729.9211613	2.029678946	4280.163905	723.4198163	2.851597102	4278.824253	698.2673203	3.150796384	4280.194135	606.2613881	2.88444102	4279.659962	678.8171618	3.0507637	4276.417711	718.6566861	2.395374585	4280.629165	691.1457762	3.97700561	4275.341292	690.5479015	3.473623749	4272.92945
3.862110097	4278.542053	55721.45795	2.476987786	4277.308086	769.0721053	1.892421909	4280.926547	709.6353728	3.757920188	4278.939018	620.2602437	2.161784167	4279.379476	662.659413	4.272331986	4277.179804	670.8727824	7.380921179	4261.836056	845.8078001	3.973776206	4269.425262	468.3932067	3.134059793	4272.085031	729.9211613	2.029678946	4280.163905	723.4198163	2.851597102	4278.824253	698.2673203	3.150796384	4280.194135	606.2613881	2.88444102	4279.659962	678.8171618	3.0507637	4276.417711	718.6566861	2.395374585	4280.629165	691.1457762	3.97700561	4275.341292	690.5479015	3.473623749	4272.92945
3.862110097	4278.542053	55721.45795	2.476987786	4277.308086	769.0721053	1.892421909	4280.926547	709.6353728	3.757920188	4278.939018	620.2602437	2.161784167	4279.379476	662.659413	4.272331986	4277.179804	670.8727824	7.380921179	4261.836056	845.8078001	3.973776206	4269.425262	468.3932067	3.134059793	4272.085031	729.9211613	2.029678946	4280.163905	723.4198163	2.851597102	4278.824253	698.2673203	3.150796384	4280.194135	606.2613881	2.88444102	4279.659962	678.8171618	3.0507637	4276.417711	718.6566861	2.395374585	4280.629165	691.1457762	3.97700561	4275.341292	690.5479015	3.473623749	4272.92945
3.862110097	4278.542053	55721.45795	2.476987786	4277.308086	769.0721053	1.892421909	4280.926547	709.6353728	3.757920188	4278.939018	620.2602437	2.161784167	4279.379476	662.659413	4.272331986	4277.179804	670.8727824	7.380921179	4261.836056	845.8078001	3.973776206	4269.425262	468.3932067	3.134059793	4272.085031	729.9211613	2.029678946	4280.163905	723.4198163	2.851597102	4278.824253	698.2673203	3.150796384	4280.194135	606.2613881	2.88444102	4279.659962	678.8171618	3.0507637	4276.417711	718.6566861	2.395374585	4280.629165	691.1457762	3.97700561	4275.341292	690.5479015	3.473623749	4272.92945
3.862110097	4278.542053	55721.45795	2.476987786	4277.308086	769.0721053	1.892421909	4280.926547	709.6353728	3.757920188	4278.939018	620.2602437	2.161784167	4279.379476	662.659413	4.272331986	4277.179804	670.8727824	7.380921179	4261.836056	845.8078001	3.973776206	4269.425262	468.3932067	3.134059793	4272.085031	729.9211613	2.029678946	4280.163905	723.4198163	2.851597102	4278.824253	698.2673203	3.150796384	4280.194135	606.2613881	2.88444102	4279.659962	678.8171618	3.0507637	4276.417711	718.6566861	2.395374585	4280.629165	691.1457762	3.97700561	4275.341292	690.5479015	3.473623749	4272.92945
3.862110097	4278.542053	55721.45795	2.476987786	4277.308086	769.0721053	1.892421909	4280.926547	709.6353728	3.757920188	4278.939018	620.2602437	2.161784167	4279.379476	662.659413	4.272331986	4277.179804	670.8727824	7.380921179	4261.836056	845.8078001	3.973776206	4269.425262	468.3932067	3.134059793	4272.085031	729.9211613	2.029678946	4280.163905	723.4198163	2.851597102	4278.824253	698.2673203	3.150796384	4280.194135	606.2613881	2.88444102	4279.659962	678.8171618	3.0507637	4276.417711	718.6566861	2.395374585	4280.629165	691.1457762	3.97700561	4275.341292	690.5479015	3.473623749	4272.92945
3.862110097	4278.542053	55721.45795	2.476987786	4277.308086	769.0721053	1.892421909	4280.926547	709.6353728	3.757920188	4278.939018	620.2602437	2.161784167	4279.379476	662.659413	4.272331986	4277.179804	670.8727824	7.380921179	4261.836056	845.8078001	3.973776206	4269.425262	468.3932067	3.134059793	4272.085031	729.9211613	2.029678946	4280.163905	723.4198163	2.851597102	4278.824253	698.2673203	3.150796384	4280.194135	606.2613881	2.88444102	4279.659962	678.8171618	3.0507637	4276.417711	718.6566861	2.395374585	4280.629165	691.1457762	3.97700561	4275.341292	690.5479015	3.473623749	4272.92945
3.862110097	4278.542053	55721.45795	2.476987786	4277.308086	769.0721053	1.892421909	4280.926547	709.6353728	3.757920188	4278.939018	620.2602437	2.161784167	4279.379476	662.659413	4.272331986	4277.179804	670.8727824	7.380921179	4261.836056	845.8078001	3.973776206	4269.425262	468.3932067	3.134059793	4272.085031	729.9211613	2.029678946	4280.163905	723.4198163	2.851597102	4278.824253	698.2673203	3.150796384	4280.194135	606.2613881	2.88444102	4279.659962	678.8171618	3.0507637	4276.417711	718.6566861	2.395374585	4280.629165	691.1457762	3.97700561	4275.341292	690.5479015	3.473623749	4272.92945
3.862110097	4278.542053	55721.45795	2.476987786	4277.308086	769.0721053	1.892421909	4280.926547	709.6353728	3.757920188	4278.939018	620.2602437	2.161784167	4279.379476	662.659413	4.272331986	4277.179804	670.8727824	7.380921179	4261.836056	845.8078001	3.973776206	4269.425262	468.3932067	3.134059793	4272.085031	729.9211613	2.029678946	4280.163905	723.4198163	2.851597102	4278.824253	698.2673203	3.150796384	4280.194135	606.2613881	2.88444102	4279.659962	678.8171618	3.0507637	4276.417711	718.6566861	2.395374585	4280.629165	691.1457762	3.97700561	4275.341292	690.5479015	3.473623749	4272.92945
3.862110097	4278.542053	55721.45795	2.476987786	4277.308086	769.0721053	1.892421909	4280.926547	709.6353728	3.757920188	4278.939018	620.2602437	2.161784167	4279.379476	662.659413	4.272331986	4277.179804	670.8727824	7.380921179	4261.836056	845.8078001	3.973776206	4269.425262	468.3932067	3.134059793	4272.085031	729.9211613	2.029678946	4280.163905	723.4198163	2.851597102	4278.824253	698.2673203	3.150796384	4280.194135	606.2613881	2.88444102	4279.659962	678.8171618	3.0507637	4276.417711	718.6566861	2.395374585	4280.629165	691.1457762	3.97700561	4275.341292	690.5479015	3.473623749	4272.92945
3.862110097	4278.542053	55721.45795	2.476987786	4277.308086	769.0721053	1.892421909	4280.926547	709.6353728	3.757920188	4278.939018	620.2602437	2.161784167	4279.379476	662.659413	4.272331986	4277.179804	670.8727824	7.380921179	4261.836056	845.8078001	3.973776206	4269.425262	468.3932067	3.134059793	4272.085031	729.9211613	2.029678946	4280.163905	723.4198163	2.851597102	4278.824253	698.2673203	3.150796384	4280.194135	606.2613881	2.88444102	4279.659962	678.8171618	3.0507637	4276.417711	718.6566861	2.395374585	4280.629165	691.1457762	3.97700561	4275.341292	690.5479015	3.473623749	4272.92945
3.862110097	4278.542053	55721.45795	2.476987786	4277.308086	769.0721053	1.892421909	4280.926547	709.6353728	3.757920188	4278.939018	620.2602437	2.161784167	4279.379476	662.659413	4.272331986	4277.179804	670.8727824	7.380921179	4261.836056	845.8078001	3.973776206	4269.425262	468.3932067	3.134059793	4272.085031	729.9211613	2.029678946	4280.163905	723.4198163	2.851597102	4278.824253	698.2673203	3.150796384	4280.194135	606.2613881	2.88444102	4279.659962	678.8171618	3.0507637	4276.417711	718.6566861	2.395374585	4280.629165	691.1457762	3.97700561	4275.341292	690.5479015	3.473623749	4272.92945
3.862110097	4278.542053	55721.45795	2.476987786	4277.308086	769.0721053	1.892421909	4280.926547	709.6353728	3.757920188	4278.939018	620.2602437	2.161784167	4279.379476	662.659413	4.272331986	4277.179804	670.8727824	7.380921179	4261.836056	845.8078001	3.973776206	4269.425262	468.3932067	3.134059793	4272.085031	729.9211613	2.029678946	4280.163905	723.4198163	2.851597102	4278.824253	698.2673203	3.150796384	4280.194135	606.2613881	2.88444102	4279.659962	678.8171618	3.0507637	4276.417711	718.6566861	2.395374585	4280.629165	691.1457762	3.97700561	4275.341292	690.5479015	3.473623749	4272.92945
3.862110097	4278.542053	55721.45795	2.476987786	4277.308086	769.0721053	1.892421909	4280.926547	709.6353728	3.757920188	4278.939018	620.2602437	2.161784167	4279.379476	662.659413	4.272331986	4277.179804	670.8727824	7.380921179	4261.836056	845.8078001	3.973776206	4269.425262	468.3932067	3.134059793	4272.085031	729.9211613	2.029678946	4280.163905	723.4198163	2.851597102	4278.824253	698.2673203	3.150796384	4280.194135	606.2613881	2.88444102	4279.659962	678.8171618	3.0507637	4276.417711	718.6566861	2.395374585	4280.629165	691.1457762	3.97700561	4275.341292	690.5479015	3.473623749	4272.92945
3.862110097	4278.542053	55721.45795	2.476987786	4277.308086	769.0721053	1.892421909	4280.926547	709.6353728	3.757920188	4278.939018	620.2602437	2.161784167	4279.379476	662.659413	4.272331986	4277.179804	670.8727824	7.380921179	4261.836056	845.8078001	3.973776206	4269.425262	468.3932067	3.134059793	4272.085031	729.9211613	2.029678946	4280.163905	723.4198163	2.851597102	4278.824253	698.2673203	3.150796384	4280.194135	606.2613881	2.88444102	4279.659962	678.8171618	3.0507637	4276.417711	718.6566861	2.395374585	4280.629165	691.1457762	3.97700561	4275.341292	690.5479015	3.473623749	4272.92945
3.862110097	4278.542053	55721.45795	2.476987786	4277.308086	769.0721053	1.892421909	4280.926547	709.6353728	3.757920188	4278.939018	620.2602437	2.161784167	4279.379476	662.659413	4.272331986	4277.179804	670.8727824	7.380921179	4261.836056	845.8078001	3.973776206	4269.425262	468.3932067	3.134059793	4272.085031	729.9211613	2.029678946	4280.163905	723.4198163	2.851597102	4278.824253	698.2673203	3.150796384	4280.194135	606.2613881	2.88444102	4279.659962	678.8171618	3.0507637	4276.417711	718.6566861	2.395374585	4280.629165	691.1457762	3.97700561	4275.341292	690.5479015	3.473623749	4272.92945
3.862110097	4278.542053	55721.45795	2.476987786	4277.308086	769.0721053	1.892421909	4280.926547	709.6353728	3.757920188	4278.939018	620.2602437	2.161784167	4279.379476	662.659413	4.272331986	4277.179804	670.8727824	7.380921179	4261.836056	845.8078001	3.973776206	4269.425262	468.3932067	3.134059793	4272.085031	729.9211613	2.029678946	4280.163905	723.4198163	2.851597102	4278.824253	698.2673203	3.150796384	4280.194135	606.2613881	2.88444102	4279.659962	678.8171618	3.0507637	4276.417711	718.6566861	2.395374585	4280.629165	691.1457762	3.97700561	4275.341292	690.5479015	3.473623749	4272.92945
3.862110097	4278.542053	55721.45795	2.476987786	4277.308086	769.0721053	1.892421909	4280.926547	709.6353728	3.757920188	4278.939018	620.2602437	2.161784167	4279.379476	662.659413	4.272331986	4277.179804	670.8727824	7.380921179	4261.836056	845.8078001	3.973776206	4269.425262	468.3932067	3.134059793	4272.085031	729.9211613	2.029678946	4280.163905	723.4198163	2.851597102	4278.824253	698.2673203	3.150796384	4280.194135	606.2613881	2.88444102	4279.659962	678.8171618	3.0507637	4276.417711	718.6566861	2.395374585	4280.629165	691.1457762	3.97700561	4275.341292	690.5479015	3.473623749	4272.92945
3.862110097	4278.542053	55721.45795	2.476987786	4277.308086	769.0721053	1.892421909	4280.926547	709.6353728	3.757920188	4278.939018	620.2602437	2.161784167	4279.379476	662.659413	4.272331986	4277.179804	670.8727824	7.380921179	4261.836056	845.8078001	3.973776206	4269.425262	468.3932067	3.134059793	4272.085031	729.9211613	2.029678946	4280.163905	723.4198163	2.851597102	4278.824253	698.2673203	3.150796384	4280.194135	606.2613881	2.88444102	4279.659962	678.8171618	3.0507637	4276.417711	718.6566861	2.395374585	4280.629165	691.1457762	3.97700561	4275.341292	690.5479015	3.473623749	4272.92945
3.862110097	4278.542053	55721.45795	2.476987786	4277.308086	769.0721053	1.892421909	4280.926547	709.6353728	3.757920188	4278.939018	620.2602437	2.161784167	4279.379476	662.659413	4.272331986	4277.179804	670.8727824	7.380921179	4261.836056	845.8078001	3.973776206	4269.425262	468.3932067	3.134059793	4272.085031	729.9211613	2.029678946	4280.163905	723.4198163	2.851597102	4278.824253	698.2673203	3.150796384	4280.194135	606.2613881	2.88444102	4279.659962	678.8171618	3.0507637	4276.417711	718.6566861	2.395374585	4280.629165	691.1457762	3.97700561	4275.341292	690.5479015	3.473623749	4272.92945
3.862110097	4278.542053	55721.45795	2.476987786	4277.308086	769.0721053	1.892421909	4280.926547	709.6353728	3.757920188	4278.939018	620.2602437	2.161784167	4279.379476	662.659413	4.272331986	4277.179804	670.8727824	7.380921179	4261.836056	845.8078001	3.973776206	4269.425262	468.3932067	3.134059793	4272.085031	729.9211613	2.029678946	4280.163905	723.4198163	2.851597102	4278.824253	698.2673203	3.150796384	4280.194135	606.2613881	2.88444102	4279.659962	678.8171618	3.0507637	4276.417711	718.6566861	2.395374585	4280.629165	691.1457762	3.97700561	4275.341292	690.5479015	3.473623749	4272.92945
3.862110097	4278.542053	55721.45795	2.476987786	4277.308086	769.0721053	1.892421909	4280.926547	709.6353728	3.757920188	4278.939018	620.2602437	2.161784167	4279.379476	662.659413	4.272331986	4277.179804	670.8727824	7.380921179	4261.836056	845.8078001	3.973776206	4269.425262	468.3932067	3.134059793	4272.085031	729.9211613	2.029678946	4280.163905	723.4198163	2.851597102	4278.824253	698.2673203	3.150796384	4280.194135	606.2613881	2.88444102	4279.659962	678.8171618	3.0507637	4276.417711	718.6566861	2.395374585	4280.629165	691.1457762	3.97700561	4275.341292	690.5479015	3.473623749	4272.92945
3.862110097	4278.542053	55721.45795	2.476987786	4277.308086	769.0721053	1.892421909	4280.926547	709.6353728	3.757920188	4278.939018	620.2602437	2.161784167	4279.379476	662.659413	4.272331986	4277.179804	670.8727824	7.380921179	4261.836056	845.8078001	3.973776206	4269.425262	468.3932067	3.134059793	4272.085031	729.9211613	2.029678946	4280.163905	723.4198163	2.851597102	4278.824253	698.2673203	3.150796384	4280.194135	606.2613881	2.88444102	4279.659962	678.8171618	3.0507637	4276.417711	718.6566861	2.395374585	4280.629165	691.1457762	3.97700561	4275.341292	690.5479015	3.473623749	4272.92945
3.862110097	4278.542053	55721.45795	2.476987786	4277.308086	769.0721053	1.892421909	4280.926547	709.6353728	3.757920188	4278.939018	620.2602437	2.161784167	4279.379476	662.659413	4.272331986	4277.179804	670.8727824	7.380921179	4261.836056	845.8078001	3.973776206	4269.425262	468.3932067	3.134059793	4272.085031	729.9211613	2.029678946	4280.163905	723.4198163	2.851597102	4278.824253	698.2673203	3.150796384	4280.194135	606.2613881	2.88444102	4279.659962	678.8171618	3.0507637	4276.417711	718.6566861	2.395374585	4280.629165	691.1457762	3.97700561	4275.341292	690.5479015	3.473623749	4272.92945
3.862110097	4278.542053	55721.45795	2.476987786	4277.308086	769.0721053	1.892421909	4280.926547	709.6353728	3.757920188	4278.939018	620.2602437	2.161784167	4279.379476	662.659413	4.272331986	4277.179804	670.8727824	7.380921179	4261.836056	845.8078001	3.973776206	4269.425262	468.3932067	3.134059793	4272.085031	729.9211613	2.029678946	4280.163905	723.4198163	2.851597102	4278.824253	698.2673203	3.150796384	4280.194135	606.2613881	2.88444102	4279.659962	678.8171618	3.0507637	4276.417711	718.6566861	2.395374585	4280.629165	691.1457762	3.97700561	4275.341292	690.5479015	3.473623749	4272.92945
3.862110097	4278.542053	55721.45795	2.476987786	4277.308086	769.0721053	1.892421909	4280.926547	709.6353728	3.757920188	4278.939018	620.2602437	2.161784167	4279.379476	662.659413	4.272331986	4277.179804	670.8727824	7.380921179	4261.836056	845.8078001	3.973776206	4269.425262	468.3932067	3.134059793	4272.085031	729.9211613	2.029678946	4280.163905	723.4198163	2.851597102	4278.824253	698.2673203	3.150796384	4280.194135	606.2613881	2.88444102	4279.659962	678.8171618	3.0507637	4276.417711	718.6566861	2.395374585	4280.629165	691.1457762	3.97700561	4275.341292	690.5479015	3.473623749	4272.92945
3.862110097	4278.542053	55721.45795	2.476987786	4277.308086	769.0721053	1.892421909	4280.926547	709.6353728	3.757920188	4278.939018	620.2602437	2.161784167	4279.379476	662.659413	4.272331986	4277.179804	670.8727824	7.380921179	4261.836056	845.8078001	3.973776206	4269.425262	468.3932067	3.134059793	4272.085031	729.9211613	2.029678946	4280.163905	723.4198163	2.851597102	4278.824253	698.2673203	3.150796384	4280.194135	606.2613881	2.88444102	4279.659962	678.8171618	3.0507637	4276.417711	718.6566861	2.395374585	4280.629165	691.1457762	3.97700561	4275.341292	690.5479015	3.473623749	4272.92945
3.862110097	4278.542053	55721.45795	2.476987786	4277.308086	769.0721053	1.892421909	4280.926547	709.6353728	3.757920188	4278.939018	620.2602437	2.161784167	4279.379476	662.659413	4.272331986	4277.179804	670.8727824	7.380921179	4261.836056	845.8078001	3.973776206	4269.425262	468.3932067	3.134059793	4272.085031	729.9211613	2.029678946	4280.163905	723.4198163	2.851597102	4278.824253	698.2673203	3.150796384	4280.194135	606.2613881	2.88444102	4279.659962	678.8171618	3.0507637	4276.417711	718.6566861	2.395374585	4280.629165	691.1457762	3.97700561	4275.341292	690.5479015	3.473623749	4272.92945
0	4286	55721.45795	0	4286	769.0721053	0	4286	709.6353728	0	4286	620.2602437	0	4286	662.659413	0	4286	670.8727824	0	4286	845.8078001	0	4286	468.3932067	0	4286	729.9211613	0	4286	723.4198163	0	4286	698.2673203	0	4286	606.2613881	0	4286	678.8171618	0	4286	718.6566861	0	4286	691.1457762	0	4286	690.5479015	0	4286
0	4286	75714	2.476987786	4282.932266	787.2079136	0	4282.717178	727.6476461	0	4286	652.5233315	0.974285671	4281.241515	673.2237352	2.700934805	4282.65869	681.8374955	0	4289.075055	895.8051039	3.973776206	4281.265842	487.3586323	3.134059793	4281.088835	750.9801716	0	4282.223703	741.6207005	1.841919187	4281.193723	706.4634407	1.558451377	4283.943508	619.1748182	1.855799186	4282.097967	687.1431918	3.0507637	4281.893361	731.1321293	0.560044061	4283.34125	706.8998599	1.732183372	4281.749349	707.6303769	3.473623749	4281.104353
0	4286	75714	2.476987786	4282.932266	1029.243957	0	4282.717178	948.1710899	0	4286	695.1768074	0.974285671	4281.241515	676.0597725	2.700934805	4282.65869	713.6373691	0	4289.075055	926.6576311	3.973776206	4281.265842	537.1438828	3.134059793	4281.088835	777.8156161	0	4282.223703	755.5811046	1.841919187	4281.193723	735.7143571	1.558451377	4283.943508	620.5077085	1.855799186	4282.097967	698.3928016	3.0507637	4281.893361	766.706827	0.560044061	4283.34125	717.7084956	1.732183372	4281.749349	718.4104246	3.473623749	4281.104353
0	4286	75714	2.476987786	4282.932266	1046.582056	0	4282.717178	1041.57717	0	4286	885.4611677	0.974285671	4281.241515	691.4801718	2.700934805	4282.65869	737.5719507	0	4289.075055	982.7004412	3.973776206	4281.265842	642.1975922	3.134059793	4281.088835	791.4695309	0	4282.223703	792.2585405	1.841919187	4281.193723	874.3856293	1.558451377	4283.943508	631.8717534	1.855799186	4282.097967	711.9497996	3.0507637	4281.893361	805.5155881	0.560044061	4283.34125	766.0680759	1.732183372	4281.749349	755.6544263	3.473623749	4281.104353
0	4286	75714	2.476987786	4282.932266	1101.137438	1.724660752	4283.956534	1055.377312	0	4286	904.1170362	0.974285671	4281.241515	758.0373183	2.700934805	4282.65869	747.3714423	0	4289.075055	1022.873784	3.973776206	4281.265842	749.8493135	3.134059793	4281.088835	803.9469225	0	4282.223703	832.2702888	1.841919187	4281.193723	891.7237284	1.558451377	4283.943508	633.6650687	1.855799186	4282.097967	723.1798212	3.0507637	4281.893361	831.383823	0.560044061	4283.34125	783.7644688	1.732183372	4281.749349	773.2148529	3.473623749	4281.104353
0	4286	75714	5.752301221	4294.162891	1118.468412	3.729093709	4288.511403	1068.301629	0	4286	921.4551353	0.974285671	4281.241515	791.5167552	2.700934805	4282.65869	905.8997695	0	4289.075055	1059.070308	3.973776206	4281.265842	772.8332697	3.134059793	4281.088835	836.1098708	0	4282.223703	847.3588899	1.841919187	4281.193723	909.3143004	1.558451377	4283.943508	660.6639962	1.855799186	4282.097967	738.9730145	3.0507637	4281.893361	867.7258311	0.560044061	4283.34125	801.7173153	1.732183372	4281.749349	784.3222751	3.473623749	4281.104353
2.909347968	4289.526794	75710.47321	10.46431747	4326.001629	1127.719703	10.46431747	4328.342986	1087.202979	0	4286	966.4528557	0.974285671	4281.241515	809.2614917	2.700934805	4282.65869	963.5646241	0	4289.075055	1091.14602	3.973776206	4281.265842	789.9632314	3.134059793	4281.088835	855.4419579	0	4282.223703	863.0885131	1.841919187	4281.193723	934.7275497	1.558451377	4283.943508	668.8560043	1.855799186	4282.097967	756.6049172	3.0507637	4281.893361	897.8741175	0.560044061	4283.34125	831.8652176	1.732183372	4281.749349	799.5700659	3.473623749	4281.104353
4.897601765	4295.994376	75704.00562	10.46431747	4342.423406	1127.719703	10.46431747	4350.152267	1087.202979	3.213885751	4290.303776	990.175014	0.974285671	4281.241515	835.047847	2.700934805	4282.65869	980.9027233	0	4289.075055	1097.074842	3.973776206	4281.265842	797.5195501	3.134059793	4281.088835	891.6281937	0	4282.223703	875.3248809	1.841919187	4281.193723	961.3184841	1.558451377	4283.943508	712.7754447	1.855799186	4282.097967	767.836579	3.0507637	4281.893361	908.1172858	0.560044061	4283.34125	832.5644022	1.732183372	4281.749349	810.7364599	3.473623749	4281.104353
10.46431747	4331.625808	75668.37419	10.46431747	4362.970228	1127.719703	10.46431747	4380.62981	1087.202979	5.287655969	4297.649711	1000.912904	0.974285671	4281.241515	913.5203569	2.700934805	4282.65869	995.7670197	0	4289.075055	1108.663161	6.398160639	4291.74316	807.9297131	3.134059793	4281.088835	920.13722	0	4282.223703	883.6433896	1.841919187	4281.193723	969.5946286	1.558451377	4283.943508	748.5935417	1.855799186	4282.097967	787.8183183	3.0507637	4281.893361	950.1410051	0.560044061	4283.34125	864.7538382	1.732183372	4281.749349	828.2860879	3.473623749	4281.104353
10.46431747	4362.265318	75637.73468	10.46431747	4398.529327	1127.719703	10.46431747	4406.596075	1084.12428	6	4301	1003.774443	0.974285671	4281.241515	943.2286039	10.46431747	4325.244895	1020.879566	0	4289.075055	1184.65231	8.345533746	4303.706274	812.7443498	3.134059793	4281.088835	1004.052923	0	4282.223703	891.9618984	1.841919187	4281.193723	982.8312078	1.558451377	4283.943508	775.1861675	1.855799186	4282.097967	927.8428486	3.0507637	4281.893361	968.9614705	0.560044061	4283.34125	899.092917	1.732183372	4281.749349	845.6992445	3.473623749	4281.104353
10.46431747	4374.190054	75625.80995	10.46431747	4425.781573	1124.328507	10.46431747	4423.418093	1080.135265	10.46431747	4331.625808	1012.078664	0.974285671	4281.241515	960.566703	10.46431747	4341.667605	1020.879566	0	4289.075055	1206.861973	10.46431747	4320.31211	814.3930666	3.134059793	4281.088835	1004.069555	0	4282.223703	909.7077785	1.841919187	4281.193723	995.4956909	1.558451377	4283.943508	791.4600639	1.855799186	4282.097967	946.0103604	3.0507637	4281.893361	985.5927296	0.560044061	4283.34125	913.5164622	1.732183372	4281.749349	857.3570144	3.473623749	4281.104353
10.46431747	4392.224086	75607.77591	10.46431747	4445.795724	1117.518457	10.46431747	4456.782703	1072.223494	10.46431747	4363.522013	1012.078664	0.974285671	4281.241515	987.1532594	10.46431747	4365.602187	1020.879566	3.743234502	4294.913306	1226.188799	10.46431747	4330.984495	814.2649486	3.134059793	4281.088835	1021.380557	0	4282.223703	918.0262872	1.841919187	4281.193723	1009.827375	1.558451377	4283.943508	845.1667957	1.855799186	4282.097967	948.8224879	3.0507637	4281.893361	1020.843924	0.560044061	4283.34125	916.9275811	1.732183372	4281.749349	877.1630072	3.473623749	4281.104353
10.46431747	4410.626133	75589.37387	10.46431747	4508.031268	1072.968732	10.46431747	4491.280532	1058.60885	10.46431747	4380.587162	1012.078664	2.760629308	4284.021449	999.9507145	10.46431747	4387.409284	1020.879566	5.647292135	4302.36335	1230.280554	10.46431747	4347.172221	814.0706211	3.134059793	4281.088835	1064.909696	0	4282.223703	919.5085542	1.841919187	4281.193723	1020.392965	1.558451377	4283.943508	866.6972296	1.855799186	4282.097967	1001.072716	3.0507637	4281.893361	1031.176179	0.560044061	4283.34125	931.7318254	1.732183372	4281.749349	897.2349242	3.473623749	4281.104353
10.46431747	4469.068251	75530.93175	10.46431747	4759.725248	821.2747517	10.46431747	4536.231891	1033.787891	10.46431747	4391.073765	1012.078664	8.373249605	4310.059047	1022.856651	10.46431747	4401.332937	1020.879566	6.868580167	4308.732302	1229.989337	10.46431747	4364.722254	813.8599395	3.489606218	4282.070093	1067.028896	0	4282.223703	932.636571	3.577928171	4285.114099	1031.611046	1.558451377	4283.943508	884.0353287	3.985582653	4287.281666	1014.461292	4.442602417	4286.23901	1038.430889	0.560044061	4283.34125	942.1585084	1.732183372	4281.749349	917.2000023	3.473623749	4281.104353
10.46431747	4487.304182	75512.69582	10.46431747	4781.74033	799.2596698	10.46431747	4585.269737	995.7302626	10.46431747	4424.235121	1012.078664	9.067850204	4315.106797	1023.866002	10.46431747	4441.416859	1020.879566	9.02933963	4323.04546	1225.5129	10.46431747	4385.711884	813.6079668	6.226429533	4293.149707	1079.815106	0	4282.223703	943.2955015	5.196280306	4291.030666	1039.806938	1.558451377	4283.943508	933.1043424	4.871290823	4290.550252	1018.916316	5.764012739	4291.858646	1043.824622	0.560044061	4283.34125	945.7097091	1.732183372	4281.749349	929.6723919	3.473623749	4281.104353
10.46431747	4532.823288	75467.17671	10.46431747	4797.347739	783.6522611	10.46431747	4713.905841	867.0941592	10.46431747	4460.411146	1012.078664	10.46431747	4326.47181	1024.678553	10.46431747	4460.832486	1019.158288	10.33869726	4333.611997	1220.311849	10.46431747	4444.518774	812.9020121	8.593233358	4307.764388	1085.83958	0	4282.223703	951.6140102	10.46431747	4325.40592	1051.370362	4.353028764	4290.826878	950.5904263	8.300024584	4309.367307	1029.998726	6.896948696	4297.835337	1047.29045	0.560044061	4283.34125	983.3966109	1.732183372	4281.749349	945.1133959	3.473623749	4281.104353
10.46431747	4846.752813	75153.24719	10.46431747	4821.960792	759.0392083	10.46431747	4730.034581	850.9654195	10.46431747	4489.776348	1008.141222	10.46431747	4340.181898	1024.678553	10.46431747	4494.169985	1013.247265	10.33869726	4359.099834	1205.60173	10.46431747	4508.671744	812.1318797	9.982210528	4318.51475	1087.201467	0	4282.223703	963.8283156	10.46431747	4344.99495	1051.370362	6.137410379	4298.62644	958.3511449	10.00146831	4322.341874	1031.861198	8.370804505	4307.211365	1050.198358	0.560044061	4283.34125	992.7556807	1.732183372	4281.749349	961.5676339	4.865840288	4285.941995
10.46431747	4884.148549	75115.85145	10.46431747	4836.452212	745.6984597	10.46431747	4805.210056	775.7899438	10.46431747	4563.235025	988.4417644	10.46431747	4399.059353	1024.678553	10.46431747	4509.994304	1009.298078	10.33869726	4376.2597	1194.320619	10.46431747	4655.811666	810.3655201	9.982210528	4330.685722	1087.789284	0	4282.223703	975.6978899	10.46431747	4360.294924	1051.370362	6.316240286	4299.554392	958.9826368	10.00146831	4336.778721	1032.529309	10.06149492	4320.196078	1051.3048	0.560044061	4283.34125	1003.363897	1.732183372	4281.749349	973.1006163	6.604921498	4294.253906
10.46431747	4916.981548	75083.01845	10.46431747	4847.058998	737.3925572	10.46431747	4862.46581	718.53419	10.46431747	4643.371764	937.6282362	10.46431747	4456.076729	1024.678553	10.46431747	4571.475668	989.5121281	10.33869726	4401.961919	1175.360546	10.46431747	4679.287909	807.5671476	9.982210528	4337.058495	1088.097067	0	4282.223703	995.8100647	10.46431747	4373.866351	1051.370362	8.021158701	4309.739432	963.6649366	10.00146831	4350.673478	1033.172332	10.06149492	4364.204771	1051.042245	0.560044061	4283.34125	1008.744707	1.732183372	4281.749349	980.0183615	9.473623749	4313.472472
10.46431747	4937.351623	75062.64838	10.46431747	4861.136193	728.2730391	10.46431747	4898.841146	682.1588536	10.46431747	4774.340671	806.6593294	10.46431747	4457.861921	1024.664001	10.46431747	4620.217279	962.978132	10.33869726	4426.506518	1150.815948	10.46431747	4758.628841	789.6046987	9.982210528	4348.028843	1088.626898	0	4282.223703	1007.51457	10.46431747	4409.4108	1051.370362	10.46431747	4328.557329	966.1520303	10.00146831	4370.848024	1034.105972	10.06149492	4386.551415	1050.908926	2.0446635	4284.952499	1019.581367	1.732183372	4281.749349	990.6899997	9.473623749	4326.72109
10.46431747	4948.163757	75051.83624	10.46431747	4875.897168	721.0430028	10.46431747	4899.199262	681.8007384	10.46431747	4799.527916	781.4720842	10.46431747	4484.012844	1021.115024	10.46431747	4645.546663	937.6487478	10.33869726	4437.534034	1139.788432	10.46431747	4822.601268	756.4348608	9.982210528	4402.443457	1091.254939	0	4282.223703	1022.957881	10.46431747	4423.740784	1050.432714	10.46431747	4341.307092	966.1520303	10.00146831	4393.042002	1035.133067	10.06149492	4411.500488	1050.76008	4.09654734	4290.202937	1031.535111	1.732183372	4281.749349	1021.559901	9.473623749	4341.615021
10.46431747	5001.849196	74998.1508	10.46431747	4893.768242	715.4850103	10.46431747	4938.523331	650.949847	10.46431747	4813.270303	767.7296973	10.46431747	4552.557237	1003.627992	10.46431747	4774.76201	808.4334007	10.33869726	4468.738922	1108.583544	10.46431747	4841.352736	737.6833934	9.982210528	4411.108474	1091.296678	0	4282.223703	1034.375191	10.46431747	4465.830856	1044.924592	10.46431747	4352.898594	966.1520303	10.00146831	4400.680819	1035.486578	10.06149492	4425.011113	1049.777914	5.415679578	4295.431223	1037.367194	3.282589965	4284.988907	1031.840299	9.473623749	4357.758151
10.46431747	5046.380192	74953.61981	10.46431747	4903.938338	713.8846704	10.46431747	4981.176807	636.6462005	10.46431747	4875.751615	705.2483845	10.46431747	4575.865324	995.2010101	10.46431747	4790.826189	792.3692219	10.33869726	4508.248807	1069.073658	10.46431747	4853.632697	725.4034317	9.982210528	4447.4164	1083.278075	0	4282.223703	1041.087016	10.46431747	4492.083261	1038.342143	10.46431747	4365.335154	966.1520303	10.00146831	4409.015376	1035.872285	10.06149492	4475.654921	1042.716863	8.013599486	4309.967969	1044.612913	4.927378442	4290.615432	1040.556764	9.473623749	4376.833945
10.46431747	5070.140179	74929.85982	10.46431747	4951.298607	709.0713584	10.46431747	5171.461168	617.3072482	10.46431747	4923.04862	657.9513801	10.46431747	4634.123062	952.4405498	10.46431747	4850.159139	733.0362718	10.33869726	4522.181829	1055.140636	10.46431747	4869.116242	709.9198872	9.982210528	4489.283986	1066.403881	3.564385264	4287.517387	1065.443702	10.46431747	4538.200105	1021.250832	10.46431747	4380.341756	966.1520303	10.00146831	4417.349933	1035.910771	10.06149492	4510.08057	1032.063626	10.46431747	4328.836371	1046.29275	6.60664544	4298.685726	1047.130123	9.473623749	4383.552719
10.46431747	5312.176223	74687.82378	10.46431747	4990.56192	705.0809551	10.46431747	5190.117036	615.4112177	10.46431747	4942.038889	638.9611106	10.46431747	4770.006254	816.5573585	10.46431747	4875.303346	707.8920656	10.33869726	4535.240786	1042.081679	10.46431747	4885.702687	693.3334424	9.982210528	4520.106316	1049.21431	7.403434304	4305.061553	1079.8347	10.46431747	4571.420695	1003.899773	10.46431747	4406.253259	966.1520303	10.00146831	4425.68449	1035.602034	10.06149492	4525.16211	1024.832224	10.46431747	4341.082059	1045.821354	7.809586102	4305.911506	1050.394304	9.473623749	4397.554857
10.46431747	5329.514322	74670.48568	10.46431747	5010.364824	703.0683493	10.46431747	5207.455135	613.6491145	10.46431747	4954.465251	626.5347493	10.46431747	4781.888696	804.6749165	10.46431747	4890.057994	693.1374173	10.33869726	4567.279763	1010.042702	10.46431747	4896.845504	682.1906251	9.982210528	4546.379584	1030.498284	8.494532289	4312.289153	1081.683408	10.46431747	4603.679053	977.4065097	10.46431747	4418.212233	966.1520303	10.00146831	4444.488965	1034.90546	10.06149492	4563.258896	1006.565312	10.46431747	4375.172068	1044.509063	10.46431747	4326.124966	1053.330804	9.473623749	4410.044561
10.46431747	5384.069704	74615.9303	10.46431747	5230.888268	680.6561428	10.46431747	5252.452856	609.0759127	10.46431747	4957.301288	623.698712	10.46431747	4798.417343	788.1462693	10.46431747	4934.146803	649.0486078	10.33869726	4580.776318	996.5461476	10.46431747	4914.435031	664.6010977	9.982210528	4626.429164	950.4487037	10.46431747	4327.849512	1082.508725	10.46431747	4638.869988	942.2155741	10.46431747	4443.477675	966.1520303	10.00146831	4463.181744	1032.466437	10.06149492	4585.324464	993.5803798	10.46431747	4419.431052	1042.805319	10.46431747	4346.998416	1053.330804	9.473623749	4423.696029
10.46431747	5412.631303	74587.3687	10.46431747	5324.294348	671.1631097	10.46431747	5280.47879	606.2275851	10.46431747	4972.721687	609.5812415	10.46431747	4864.536302	722.0273106	10.46431747	4965.832328	630.2487929	10.33869726	4598.940219	978.3822465	10.46431747	4924.012212	655.0239173	9.982210528	4706.478745	870.3991237	10.46431747	4346.113999	1081.667252	10.46431747	4649.475162	931.6104	10.46431747	4515.756331	966.1520303	10.00146831	4474.561684	1029.918288	10.06149492	4626.128681	952.7761627	10.46431747	4436.441289	1040.829312	10.46431747	4371.511825	1053.330804	9.473623749	4454.301086
10.46431747	5453.721332	74546.27867	10.46431747	5339.333846	669.6346176	10.46431747	5298.562615	604.3896925	10.46431747	5039.278834	578.5441741	10.46431747	4891.712332	694.8512804	10.46431747	4981.652223	624.9803571	10.33869726	4609.515977	967.8064885	10.46431747	4939.99664	639.0394895	9.982210528	4729.094351	847.7835176	10.46431747	4370.634912	1080.537537	10.46431747	4658.924474	922.1610883	10.46431747	4552.479234	959.9942783	10.00146831	4491.512358	1026.122762	10.06149492	4655.150356	923.7544874	10.46431747	4451.186568	1037.971135	10.46431747	4396.114824	1053.330804	9.473623749	4491.324243
10.46431747	5470.143109	74529.85689	10.46431747	5356.813032	667.8581756	10.46431747	5304.774443	603.7583728	10.46431747	5072.758271	575.1415969	10.46431747	4910.759473	675.8041396	10.46431747	4994.857363	622.6828276	10.33869726	4669.260752	908.0617138	10.46431747	4957.223551	621.8125785	9.982210528	4746.882716	829.9951521	10.46431747	4383.947138	1079.924222	10.46431747	4727.990677	853.0948851	10.46431747	4591.174953	947.0171645	10.00146831	4508.91629	1020.711705	10.06149492	4685.612117	893.2927269	10.46431747	4458.963902	1036.463602	10.46431747	4409.832225	1052.471608	9.473623749	4498.610726
10.46431747	5490.68993	74509.31007	10.46431747	5415.545965	661.8890387	10.46431747	5343.704473	599.8018417	10.46431747	5090.503007	573.3381664	10.46431747	4922.042936	664.5206757	10.46431747	5019.898785	620.1378215	10.33869726	4712.122837	865.1996286	10.46431747	4982.847878	596.1882513	9.982210528	4762.616789	814.2610789	10.46431747	4398.737024	1078.244031	10.46431747	4743.157148	837.9284144	10.46431747	4616.789072	935.4313758	10.00146831	4522.351065	1015.365953	10.06149492	4688.396262	890.5085814	10.46431747	4469.964055	1033.778851	10.46431747	4471.832665	1044.704761	9.473623749	4543.881782
10.46431747	5526.24903	74473.75097	10.46431747	5437.355246	659.6725211	10.46431747	5375.600677	596.5601713	10.46431747	5116.289362	570.7174513	10.46431747	4948.052587	638.5110256	10.46431747	5040.476967	618.0464227	10.33869726	4722.739615	858.0005294	10.46431747	5002.006193	577.0299364	9.982210528	4768.888643	807.9892254	10.46431747	4466.280996	1066.009348	10.46431747	4775.227283	805.8582796	10.46431747	4660.02358	910.8189306	10.00146831	4571.45268	995.8282181	10.06149492	4699.582343	879.3225004	10.46431747	4480.823936	1030.582864	10.46431747	4515.448686	1030.554536	9.473623749	4576.74517
7.860015205	5550.11008	74449.88992	10.46431747	5467.832789	656.5750318	10.46431747	5392.665826	594.8258086	10.46431747	5194.761872	562.7421446	10.46431747	4964.496185	623.5490001	10.46431747	5107.643856	611.2201272	10.33869726	4737.818469	849.950695	10.46431747	5032.069006	546.9671228	9.982210528	4779.455353	797.4225148	10.46431747	4476.617998	1063.649032	10.46431747	4785.923339	795.162223	10.46431747	4691.348264	888.5060348	10.00146831	4572.246182	995.5093332	10.06149492	4713.445855	865.4589882	10.46431747	4545.097497	1011.667606	10.46431747	4556.237291	1009.19829	9.473623749	4610.929802
5.947405893	5563.314182	74436.68582	7.982907241	5490.720355	657.0147306	10.46431747	5403.152429	593.7600357	10.46431747	5224.470119	559.7228404	10.46431747	4996.296059	603.0203826	10.46431747	5184.880158	603.3704586	10.33869726	4768.624475	841.4395208	10.46431747	5058.904451	520.1316784	9.982210528	4831.631127	745.2467416	10.46431747	4503.063744	1053.168809	10.46431747	4796.878205	784.2073576	10.46431747	4702.02631	877.8279882	10.00146831	4594.658134	983.9029975	10.06149492	4726.85596	852.0488829	10.46431747	4581.587075	994.8492281	10.46431747	4577.65919	995.8867488	9.473623749	4623.194911
5.947405893	5563.314182	74436.68582	7.982907241	5503.553358	659.2940935	10.46431747	5436.313785	590.3897856	10.46431747	5241.808219	557.9607373	10.46431747	5020.230641	594.8786108	10.46431747	5215.732686	600.2348591	10.33869726	4818.409725	836.2937644	10.46431747	5072.558366	506.4777636	9.982210528	4845.8459	731.0319679	10.46431747	4518.0914	1044.367647	10.46431747	4806.012785	775.0727769	10.46431747	4707.558203	872.2960955	10.00146831	4611.389014	967.1721179	10.06149492	4742.996683	835.9081605	10.46431747	4594.685896	981.7504075	10.46431747	4589.046333	987.1048807	9.473623749	4635.112959
5.947405893	5563.314182	74436.68582	7.982907241	5529.006196	663.8149573	10.46431747	5472.48981	586.7131491	10.46431747	5268.394775	555.2586962	10.46431747	5030.030132	593.3564877	10.46431747	5271.775496	594.5391244	10.33869726	4923.463435	825.4355122	10.46431747	5085.035757	494.0003719	9.982210528	4865.587668	719.3154876	10.46431747	4552.793403	1021.662732	10.46431747	4818.418274	762.6672885	10.46431747	4720.182783	859.6715159	10.00146831	4628.476553	950.0845786	10.06149492	4758.659967	820.2448759	10.46431747	4621.394986	955.0413175	10.46431747	4621.271511	954.8797019	9.473623749	4651.833582
5.947405893	5563.314182	74436.68582	4.686196346	5549.889382	673.9235225	7.658095142	5497.91757	587.6661511	10.46431747	5283.972164	553.6755373	10.46431747	5188.55846	577.2449599	10.46431747	5311.948838	590.4562331	10.33869726	5031.115156	814.3087319	10.46431747	5117.198705	461.8374237	9.982210528	4881.831382	713.1947957	10.46431747	4570.607716	1008.558077	10.46431747	4830.210423	750.8751394	10.46431747	4734.538172	845.316127	10.00146831	4639.131267	939.4298642	10.06149492	4763.65281	815.2520331	10.46431747	4636.64857	939.7877329	10.46431747	4647.415967	928.7352466	9.473623749	4663.217275
5.947405893	5563.314182	74436.68582	4.686196346	5570.019782	694.1759918	7.658095142	5551.676789	599.8998673	10.46431747	5332.915698	548.7013152	10.46431747	5246.223314	571.3843738	10.46431747	5348.145363	586.7775132	10.33869726	5054.099112	811.9331319	10.46431747	5136.530792	442.5053366	9.982210528	4897.157452	710.3332758	10.46431747	4645.464262	933.7015309	10.46431747	4862.204347	718.8812152	10.46431747	4753.97311	825.8811886	10.00146831	4668.361485	910.1996463	10.06149492	4775.763739	803.1411039	10.46431747	4689.274821	887.1614826	10.46431747	4685.441349	890.7098642	9.473623749	4682.030037
5.947405893	5563.314182	74436.68582	4.686196346	5570.019782	694.1759918	7.658095142	5551.676789	599.8998673	10.46431747	5338.972799	548.0857208	10.46431747	5263.561413	569.6222706	10.46431747	5380.221074	583.5175992	10.33869726	5071.229074	810.1625953	10.46431747	5172.717028	420.3473741	9.982210528	4905.893163	709.5084078	10.46431747	4656.916414	922.2493786	10.46431747	4875.166193	705.9193692	10.46431747	4757.407199	822.4470992	10.00146831	4695.030348	883.5307838	10.06149492	4791.99155	786.9132933	10.46431747	4723.474252	852.9620517	10.46431747	4696.884683	879.2665301	9.473623749	4696.973137
5.947405893	5563.314182	74436.68582	4.686196346	5570.019782	694.1759918	7.658095142	5551.676789	599.8998673	10.46431747	5351.150363	546.8480924	10.46431747	5278.42571	568.1115846	10.46431747	5386.149897	582.9150419	10.33869726	5078.785392	809.3815813	10.46431747	5201.226055	412.9965233	9.982210528	4917.212997	708.4395343	10.46431747	4668.15329	911.0125023	10.46431747	4886.455523	694.6300397	10.46431747	4769.245362	810.6089365	10.00146831	4735.072811	843.4883209	10.06149492	4800.607553	778.2972899	10.46431747	4733.360576	843.0757269	10.46431747	4710.044349	866.1068647	9.473623749	4744.421356
5.947405893	5563.314182	74436.68582	4.686196346	5570.019782	694.1759918	7.658095142	5551.676789	599.8998673	10.46431747	5364.860451	545.4547107	10.46431747	5346.12446	561.2312351	10.46431747	5397.738216	581.7372996	10.33869726	5099.672873	807.222671	10.46431747	5285.141758	404.4680148	9.982210528	4928.922737	707.3338441	10.46431747	4684.564436	894.6013568	10.46431747	4903.118326	677.967236	10.46431747	4777.965627	801.8886719	10.00146831	4763.225794	815.3353379	10.06149492	4812.197279	766.7075646	10.46431747	4747.40375	829.0325537	10.46431747	4721.756862	854.3943513	9.473623749	4756.179144
5.947405893	5563.314182	74436.68582	4.686196346	5570.019782	694.1759918	7.658095142	5551.676789	599.8998673	10.46431747	5423.737906	539.4708858	10.46431747	5362.547171	559.5621646	10.46431747	5473.727365	574.0143815	10.33869726	5116.450624	805.4885386	10.46431747	5285.15839	404.4663245	9.982210528	4941.245997	706.1702223	10.46431747	4700.847751	878.3180415	10.46431747	4904.451217	676.6343457	10.46431747	4788.942991	790.9113076	10.00146831	4773.956054	804.6050776	10.06149492	4824.860535	754.044308	10.46431747	4761.913346	814.5229571	10.46431747	4736.248825	839.9023882	9.473623749	4772.394326
5.947405893	5563.314182	74436.68582	4.686196346	5570.019782	694.1759918	7.658095142	5551.676789	599.8998673	10.46431747	5480.755282	533.6761042	10.46431747	5386.481752	557.1296487	8.067379694	5495.937027	574.3378744	10.33869726	5134.705177	803.6017652	10.46431747	5302.469391	402.7069753	9.982210528	4956.703536	704.7106467	10.46431747	4720.640478	858.5253152	10.46431747	4915.815262	665.2703008	10.46431747	4797.663256	782.1910431	10.00146831	4800.739551	777.8215802	10.06149492	4836.162197	742.7426463	10.46431747	4781.855778	794.5805253	10.46431747	4748.633735	827.5174787	9.473623749	4775.532955
5.947405893	5563.314182	74436.68582	4.686196346	5570.019782	694.1759918	7.658095142	5551.676789	599.8998673	10.29371944	5482.525922	533.5092236	10.46431747	5408.288849	554.913353	8.067379694	5521.102106	578.4973247	10.33869726	5145.249444	802.5119197	10.46431747	5345.99853	398.2830282	9.982210528	4967.221526	703.7174874	10.46431747	4732.140258	847.0255352	10.46431747	4917.608577	663.4769855	10.46431747	4808.127573	771.7267256	10.00146831	4813.248788	765.3123438	10.06149492	4848.116509	730.7883347	10.46431747	4793.697657	782.7386461	10.46431747	4764.401216	811.7499976	9.473623749	4786.485347
5.947405893	5563.314182	74436.68582	4.686196346	5570.019782	694.1759918	7.658095142	5551.676789	599.8998673	7.794662748	5505.127868	534.4004332	10.46431747	5422.212503	553.4982663	6.480664999	5532.643904	581.8719291	10.33869726	5161.242842	800.8588572	10.46431747	5349.098989	397.9679228	9.982210528	4985.942743	701.9497396	10.46431747	4763.683642	815.4821511	10.46431747	4944.607504	641.3205098	10.46431747	4816.847838	763.006461	10.00146831	4844.327543	734.2335881	10.06149492	4864.522449	714.3823948	10.46431747	4834.771521	741.664782	10.46431747	4775.047074	801.1041396	9.473623749	4801.896211
5.947405893	5563.314182	74436.68582	4.686196346	5570.019782	694.1759918	7.658095142	5551.676789	599.8998673	7.794662748	5556.185228	544.9211722	10.46431747	5462.296425	549.4244629	5.462924973	5538.721639	585.3617745	10.33869726	5178.582194	799.0666782	10.46431747	5372.964813	395.5423949	9.982210528	5003.583721	700.2839931	10.46431747	4776.612981	802.5528113	10.46431747	4952.799512	636.17741	10.46431747	4827.267801	752.5864974	10.00146831	4860.073443	718.4876891	10.06149492	4876.898637	702.0062067	10.46431747	4860.611634	715.8246695	10.46431747	4791.093178	785.0580357	9.473623749	4818.943408
5.947405893	5563.314182	74436.68582	4.686196346	5570.019782	694.1759918	7.658095142	5551.676789	599.8998673	5.567275548	5571.066334	550.9793098	8.608904827	5479.990774	549.1724948	5.462924973	5548.558361	592.4524588	10.33869726	5199.319851	796.9232535	10.46431747	5393.603968	393.4447993	9.982210528	5023.844404	698.3708815	10.46431747	4790.545245	788.6205476	10.46431747	4996.718953	621.1445735	10.46431747	4840.1086	739.7456989	10.00146831	4894.702183	683.8589483	10.06149492	4887.169311	691.7355323	10.46431747	4874.288606	702.1476972	10.46431747	4803.294134	772.8570792	9.473623749	4829.569341
5.947405893	5563.314182	74436.68582	4.686196346	5570.019782	694.1759918	7.658095142	5551.676789	599.8998673	5.567275548	5571.066334	550.9793098	8.608904827	5507.41725	551.6953656	4.371793615	5553.923846	597.3444919	10.33869726	5257.420787	790.9179957	10.46431747	5405.716217	392.213809	9.982210528	5037.804808	697.0526727	10.46431747	4806.17486	772.9909327	10.46431747	5032.53705	617.5043139	10.46431747	4851.728494	728.1258044	10.00146831	4921.931494	671.1547694	10.06149492	4897.723655	685.0345865	10.46431747	4895.516599	680.9197039	10.46431747	4820.38041	755.7708032	9.473623749	4853.864272
5.947405893	5563.314182	74436.68582	4.686196346	5570.019782	694.1759918	7.658095142	5551.676789	599.8998673	5.567275548	5571.066334	550.9793098	7.096687823	5519.292382	554.0362974	4.371793615	5564.701564	609.7424503	10.33869726	5320.803624	784.3668055	10.46431747	5418.475006	390.9171096	9.982210528	5074.482244	693.5894119	10.46431747	4817.603834	761.5619593	10.46431747	5059.129676	614.801656	10.46431747	4861.857216	717.9970829	10.00146831	4942.202251	667.4726696	10.06149492	4910.503091	678.6882836	10.46431747	4906.611446	674.6318923	10.46431747	4834.458715	741.6924979	9.473623749	4868.318077
5.947405893	5563.314182	74436.68582	4.686196346	5570.019782	694.1759918	7.658095142	5551.676789	599.8998673	5.567275548	5571.066334	550.9793098	7.096687823	5560.987796	567.5737826	2.712023005	5570.580319	619.4668823	10.33869726	5466.177187	769.3411313	10.46431747	5425.155562	390.2381523	9.982210528	5114.493992	689.8113092	10.46431747	4837.13986	742.025933	10.46431747	5075.403572	613.1477098	10.46431747	4875.235878	704.6184208	10.00146831	4955.123892	666.6966338	10.06149492	4923.944608	674.1021146	10.46431747	4918.145742	669.5252038	10.46431747	4854.70289	721.4483237	9.473623749	4878.137845
5.947405893	5563.314182	74436.68582	4.686196346	5570.019782	694.1759918	7.658095142	5551.676789	599.8998673	5.567275548	5571.066334	550.9793098	7.096687823	5560.987796	567.5737826	2.712023005	5570.580319	619.4668823	8.09524058	5486.855057	769.460327	10.46431747	5436.655741	389.0693678	9.982210528	5129.582593	688.3865706	10.46431747	4849.670161	729.4956319	10.46431747	5129.110304	607.689395	10.46431747	4884.93175	694.9225488	10.00146831	4967.368235	665.9612745	10.06149492	4939.580467	671.461904	10.46431747	4943.505219	663.4240829	10.46431747	4866.784737	709.3664767	9.473623749	4907.36008
5.947405893	5563.314182	74436.68582	4.686196346	5570.019782	694.1759918	7.658095142	5551.676789	599.8998673	5.567275548	5571.066334	550.9793098	7.096687823	5560.987796	567.5737826	2.712023005	5570.580319	619.4668823	8.09524058	5548.23354	778.3681592	10.46431747	5493.698396	383.2720169	9.982210528	5145.312216	686.9013035	10.46431747	4876.578499	702.5872939	10.46431747	5150.640738	605.5012171	10.46431747	4895.449639	684.4046596	10.00146831	4983.262987	665.0066824	10.06149492	4960.191363	669.8916781	10.46431747	4950.578095	662.7052535	10.46431747	4891.411693	684.7395198	9.473623749	4926.781755
5.947405893	5563.314182	74436.68582	4.686196346	5570.019782	694.1759918	7.658095142	5551.676789	599.8998673	5.567275548	5571.066334	550.9793098	7.096687823	5560.987796	567.5737826	2.712023005	5570.580319	619.4668823	8.09524058	5548.23354	778.3681592	9.596271596	5502.405152	382.725595	9.982210528	5157.548584	685.7458866	10.46431747	4884.53724	694.628553	10.46431747	5167.978837	603.739114	10.46431747	4906.81006	673.0442383	10.00146831	4995.074397	664.2973238	10.06149492	4971.774941	669.0091918	10.46431747	4965.889194	661.1491581	10.46431747	4902.975857	673.1753565	9.473623749	4946.611925
5.947405893	5563.314182	74436.68582	4.686196346	5570.019782	694.1759918	7.658095142	5551.676789	599.8998673	5.567275548	5571.066334	550.9793098	7.096687823	5560.987796	567.5737826	2.712023005	5570.580319	619.4668823	8.09524058	5548.23354	778.3681592	5.959008475	5530.694475	388.6294894	9.982210528	5165.867093	684.9604127	10.46431747	4901.24528	682.5082369	10.46431747	5217.047851	598.7521391	10.46431747	4918.099065	661.7552341	10.00146831	5013.025491	663.2192338	10.06149492	4990.24111	667.6023604	10.46431747	4989.379726	658.7617718	10.46431747	4922.497219	659.1933804	9.473623749	4947.425987
5.947405893	5563.314182	74436.68582	4.686196346	5570.019782	694.1759918	7.658095142	5551.676789	599.8998673	5.567275548	5571.066334	550.9793098	7.096687823	5560.987796	567.5737826	2.712023005	5570.580319	619.4668823	8.09524058	5548.23354	778.3681592	5.959008475	5555.687867	403.0651597	9.982210528	5174.185602	684.1749389	10.46431747	4945.662172	665.1637521	10.46431747	5241.417305	596.2754263	10.46431747	4943.215456	636.6388425	10.00146831	5048.600188	661.0827219	10.06149492	5001.049745	666.7789125	10.46431747	5000.159774	657.6661755	10.46431747	4940.328498	650.0714076	9.473623749	4959.934696
5.947405893	5563.314182	74436.68582	4.686196346	5570.019782	694.1759918	7.658095142	5551.676789	599.8998673	5.567275548	5571.066334	550.9793098	7.096687823	5560.987796	567.5737826	2.712023005	5570.580319	619.4668823	8.09524058	5548.23354	778.3681592	2.871282566	5569.320627	418.4595235	9.982210528	5191.931482	682.4992872	10.46431747	4977.091573	660.5399509	10.46431747	5256.977585	594.6940062	10.46431747	4958.477124	621.3771747	10.00146831	5087.40895	658.7519817	10.06149492	5049.409326	663.0946737	10.46431747	5037.403776	653.8809986	10.46431747	4959.256488	644.2008098	9.473623749	4981.350476
5.947405893	5563.314182	74436.68582	4.686196346	5570.019782	694.1759918	7.658095142	5551.676789	599.8998673	5.567275548	5571.066334	550.9793098	7.096687823	5560.987796	567.5737826	2.712023005	5570.580319	619.4668823	8.09524058	5548.23354	778.3681592	2.871282566	5569.320627	418.4595235	9.982210528	5200.24999	681.7138134	10.46431747	4987.657163	658.9855723	10.46431747	5258.537029	594.535517	10.46431747	4969.241159	610.61314	10.00146831	5113.277184	657.1984114	10.06149492	5067.105718	661.7464871	10.46431747	5054.964202	652.0962999	10.46431747	4968.820505	642.727602	9.473623749	4994.062787
5.947405893	5563.314182	74436.68582	4.686196346	5570.019782	694.1759918	7.658095142	5551.676789	599.8998673	5.567275548	5571.066334	550.9793098	7.096687823	5560.987796	567.5737826	2.712023005	5570.580319	619.4668823	8.09524058	5548.23354	778.3681592	2.871282566	5569.320627	418.4595235	9.982210528	5201.732257	681.5738506	10.46431747	5016.90808	654.6822634	10.46431747	5273.404368	593.0245217	10.46431747	4980.490768	599.3635302	10.00146831	5149.619193	655.0158171	10.06149492	5085.058565	660.3787628	10.46431747	5066.071624	650.967432	10.46431747	5041.770841	635.3135241	9.473623749	4994.794106
5.947405893	5563.314182	74436.68582	4.686196346	5570.019782	694.1759918	7.658095142	5551.676789	599.8998673	5.567275548	5571.066334	550.9793098	7.096687823	5560.987796	567.5737826	2.712023005	5570.580319	619.4668823	8.09524058	5548.23354	778.3681592	2.871282566	5569.320627	418.4595235	9.982210528	5214.860274	680.3342398	10.46431747	5155.579352	634.281353	10.46431747	5294.709359	590.859256	10.46431747	4994.047766	585.8065322	10.00146831	5179.767479	653.2051996	10.06149492	5115.206467	658.0819672	10.46431747	5081.319415	649.4177707	10.46431747	5062.563259	633.2003522	9.473623749	5005.091133
5.947405893	5563.314182	74436.68582	4.686196346	5570.019782	694.1759918	7.658095142	5551.676789	599.8998673	5.567275548	5571.066334	550.9793098	7.096687823	5560.987796	567.5737826	2.712023005	5570.580319	619.4668823	8.09524058	5548.23354	778.3681592	2.871282566	5569.320627	418.4595235	9.982210528	5225.519205	679.327772	10.46431747	5172.917451	631.7306227	10.46431747	5307.459122	589.563474	10.46431747	5005.277788	574.5765106	10.00146831	5190.010647	652.590025	10.06149492	5115.905652	658.0287003	10.46431747	5092.485809	648.2829094	10.46431747	5095.910576	629.8112025	9.473623749	5016.061045
5.947405893	5563.314182	74436.68582	4.686196346	5570.019782	694.1759918	7.658095142	5551.676789	599.8998673	5.567275548	5571.066334	550.9793098	7.096687823	5560.987796	567.5737826	2.712023005	5570.580319	619.4668823	8.09524058	5548.23354	778.3681592	2.871282566	5569.320627	418.4595235	9.982210528	5233.837713	678.5422982	10.46431747	5190.508023	629.1427494	10.46431747	5319.050624	588.3854081	10.46431747	5021.070981	562.434603	10.00146831	5232.034367	650.0662038	10.06149492	5148.095088	655.576372	10.46431747	5110.035437	646.4993082	10.46431747	5118.661892	627.4989441	9.473623749	5029.418806
5.947405893	5563.314182	74436.68582	4.686196346	5570.019782	694.1759918	7.658095142	5551.676789	599.8998673	5.567275548	5571.066334	550.9793098	7.096687823	5560.987796	567.5737826	2.712023005	5570.580319	619.4668823	8.09524058	5548.23354	778.3681592	2.871282566	5569.320627	418.4595235	9.982210528	5246.052019	677.3889645	10.46431747	5215.921272	625.4040268	10.46431747	5331.487184	587.1214575	10.46431747	5038.702884	552.1083309	10.00146831	5250.854832	648.9359019	10.06149492	5182.434167	652.9602747	10.46431747	5127.448594	644.7295768	10.46431747	5132.830694	626.0589425	9.473623749	5045.639692
5.947405893	5563.314182	74436.68582	4.686196346	5570.019782	694.1759918	7.658095142	5551.676789	599.8998673	5.567275548	5571.066334	550.9793098	7.096687823	5560.987796	567.5737826	2.712023005	5570.580319	619.4668823	8.09524058	5548.23354	778.3681592	2.871282566	5569.320627	418.4595235	9.982210528	5257.921593	676.2681819	10.46431747	5242.512207	621.4920466	10.46431747	5346.493787	585.5963086	10.46431747	5049.934546	547.3067428	10.00146831	5267.486091	647.9370773	10.06149492	5196.857712	651.8614276	10.46431747	5139.106364	643.544776	10.46431747	5149.436307	624.3712832	9.473623749	5055.397696
5.947405893	5563.314182	74436.68582	4.686196346	5570.019782	694.1759918	7.658095142	5551.676789	599.8998673	5.567275548	5571.066334	550.9793098	7.096687823	5560.987796	567.5737826	2.712023005	5570.580319	619.4668823	8.09524058	5548.23354	778.3681592	2.871282566	5569.320627	418.4595235	9.982210528	5278.033768	674.3690931	10.46431747	5250.788351	620.2744846	10.46431747	5372.405289	582.9628746	10.46431747	5069.916285	542.1819185	10.00146831	5302.737286	645.8199941	10.06149492	5200.268831	651.601554	10.46431747	5158.912357	641.5318562	10.46431747	5168.469351	622.4369197	9.473623749	5056.603038
5.947405893	5563.314182	74436.68582	4.686196346	5570.019782	694.1759918	7.658095142	5551.676789	599.8998673	5.567275548	5571.066334	550.9793098	7.096687823	5560.987796	567.5737826	2.712023005	5570.580319	619.4668823	8.09524058	5548.23354	778.3681592	2.871282566	5569.320627	418.4595235	9.982210528	5289.738273	673.2638972	10.46431747	5264.024931	618.3271579	10.46431747	5384.364263	581.7474619	10.46431747	5209.940815	521.5999449	10.00146831	5313.06954	645.1994692	10.06149492	5215.073075	650.4737037	10.46431747	5178.984274	639.4919101	10.46431747	5198.237389	619.4115387	9.473623749	5064.506618
5.947405893	5563.314182	74436.68582	4.686196346	5570.019782	694.1759918	7.658095142	5551.676789	599.8998673	5.567275548	5571.066334	550.9793098	7.096687823	5560.987796	567.5737826	2.712023005	5570.580319	619.4668823	8.09524058	5548.23354	778.3681592	2.871282566	5569.320627	418.4595235	9.982210528	5305.181584	671.8056651	10.46431747	5276.689414	616.4639963	10.46431747	5409.629706	579.1796881	10.46431747	5228.108327	518.9295325	10.00146831	5324.669899	644.5027857	10.06149492	5225.499758	649.6793545	10.46431747	5198.949352	637.4628222	10.46431747	5205.341218	618.6895635	9.473623749	5078.015416
5.947405893	5563.314182	74436.68582	4.686196346	5570.019782	694.1759918	7.658095142	5551.676789	599.8998673	5.567275548	5571.066334	550.9793098	7.096687823	5560.987796	567.5737826	2.712023005	5570.580319	619.4668823	8.09524058	5548.23354	778.3681592	2.871282566	5569.320627	418.4595235	9.982210528	5316.598894	670.7275875	10.46431747	5291.021097	614.3555611	10.46431747	5481.908361	571.8338744	10.46431747	5230.920455	518.5161825	10.00146831	5335.683269	643.8413551	10.06149492	5229.050959	649.4088089	10.46431747	5211.421741	636.1952301	10.46431747	5217.481714	617.4557023	9.473623749	5092.986328
5.947405893	5563.314182	74436.68582	4.686196346	5570.019782	694.1759918	7.658095142	5551.676789	599.8998673	5.567275548	5571.066334	550.9793098	7.096687823	5560.987796	567.5737826	2.712023005	5570.580319	619.4668823	8.09524058	5548.23354	778.3681592	2.871282566	5569.320627	418.4595235	9.982210528	5323.310719	670.0938245	10.46431747	5301.586688	612.8011825	6.954972231	5512.473512	574.2594097	10.46431747	5283.170683	510.8360081	10.00146831	5345.125788	643.2742651	10.06149492	5266.737861	646.5376603	10.46431747	5226.862745	634.6259322	10.46431747	5232.646962	615.91443	9.473623749	5118.263167
5.947405893	5563.314182	74436.68582	4.686196346	5570.019782	694.1759918	7.658095142	5551.676789	599.8998673	5.567275548	5571.066334	550.9793098	7.096687823	5560.987796	567.5737826	2.712023005	5570.580319	619.4668823	8.09524058	5548.23354	778.3681592	2.871282566	5569.320627	418.4595235	9.982210528	5352.96109	667.2940932	10.46431747	5316.725145	610.5740571	6.954972231	5538.192117	583.3038057	10.46431747	5301.742958	508.1061001	10.00146831	5357.409723	642.536528	10.06149492	5276.09693	645.8246465	10.46431747	5243.316983	632.9536575	10.46431747	5257.662805	613.3720236	9.473623749	5132.89323
5.947405893	5563.314182	74436.68582	4.686196346	5570.019782	694.1759918	7.658095142	5551.676789	599.8998673	5.567275548	5571.066334	550.9793098	7.096687823	5560.987796	567.5737826	2.712023005	5570.580319	619.4668823	8.09524058	5548.23354	778.3681592	2.871282566	5569.320627	418.4595235	9.982210528	5384.896253	664.2786208	10.46431747	5330.837604	608.4978736	4.50721402	5552.220448	592.2863841	10.46431747	5309.466568	506.9708195	10.00146831	5371.500878	641.6902546	10.06149492	5286.705147	645.0164674	10.46431747	5254.849966	631.7815391	10.46431747	5272.296882	611.8847352	9.473623749	5144.873121
5.947405893	5563.314182	74436.68582	4.686196346	5570.019782	694.1759918	7.658095142	5551.676789	599.8998673	5.567275548	5571.066334	550.9793098	7.096687823	5560.987796	567.5737826	2.712023005	5570.580319	619.4668823	8.09524058	5548.23354	778.3681592	2.871282566	5569.320627	418.4595235	9.982210528	5393.972561	663.4215919	10.46431747	5376.776282	601.7395102	4.50721402	5570.842511	612.504826	10.46431747	5339.366033	502.5759467	10.00146831	5415.247016	639.06299	10.06149492	5292.085957	644.6065343	10.46431747	5261.767711	631.0784759	10.46431747	5288.74833	610.212744	9.473623749	5152.526789
5.947405893	5563.314182	74436.68582	4.686196346	5570.019782	694.1759918	7.658095142	5551.676789	599.8998673	5.567275548	5571.066334	550.9793098	7.096687823	5560.987796	567.5737826	2.712023005	5570.580319	619.4668823	8.09524058	5548.23354	778.3681592	2.871282566	5569.320627	418.4595235	9.982210528	5410.358236	661.8743772	10.46431747	5396.365312	598.8576296	4.50721402	5570.842511	612.504826	10.46431747	5354.203073	500.3950748	10.00146831	5437.46034	637.728923	10.06149492	5304.533866	643.6581996	10.46431747	5272.439349	629.9938975	10.46431747	5306.57961	608.400518	9.473623749	5162.346557
5.947405893	5563.314182	74436.68582	4.686196346	5570.019782	694.1759918	7.658095142	5551.676789	599.8998673	5.567275548	5571.066334	550.9793098	7.096687823	5560.987796	567.5737826	2.712023005	5570.580319	619.4668823	8.09524058	5548.23354	778.3681592	2.871282566	5569.320627	418.4595235	9.982210528	5427.781251	660.229212	10.46431747	5411.665285	596.6067424	4.50721402	5570.842511	612.504826	10.46431747	5369.308029	498.1748223	10.00146831	5462.260568	636.2394941	10.06149492	5321.738049	642.3475117	10.46431747	5303.30925	626.8565322	10.46431747	5327.650234	606.2590714	9.473623749	5172.517434
5.947405893	5563.314182	74436.68582	4.686196346	5570.019782	694.1759918	7.658095142	5551.676789	599.8998673	5.567275548	5571.066334	550.9793098	7.096687823	5560.987796	567.5737826	2.712023005	5570.580319	619.4668823	8.09524058	5548.23354	778.3681592	2.871282566	5569.320627	418.4595235	9.982210528	5451.172448	658.020502	10.46431747	5425.236712	594.6101539	4.50721402	5570.842511	612.504826	10.46431747	5383.845809	496.0379381	8.658663394	5474.789027	636.334489	10.06149492	5332.798417	641.5048857	10.46431747	5316.829206	625.482474	10.46431747	5335.071617	605.5048225	9.473623749	5210.990467
5.947405893	5563.314182	74436.68582	4.686196346	5570.019782	694.1759918	7.658095142	5551.676789	599.8998673	5.567275548	5571.066334	550.9793098	7.096687823	5560.987796	567.5737826	2.712023005	5570.580319	619.4668823	8.09524058	5548.23354	778.3681592	2.871282566	5569.320627	418.4595235	9.982210528	5463.87136	656.8214094	10.46431747	5460.781162	589.3809589	4.50721402	5570.842511	612.504826	10.46431747	5404.953996	492.9352808	8.658663394	5518.371784	640.0700278	10.06149492	5354.580882	639.8454047	10.46431747	5331.172197	624.0247693	10.46431747	5350.538012	603.9329441	9.473623749	5219.275257
5.947405893	5563.314182	74436.68582	4.686196346	5570.019782	694.1759918	7.658095142	5551.676789	599.8998673	5.567275548	5571.066334	550.9793098	7.096687823	5560.987796	567.5737826	2.712023005	5570.580319	619.4668823	8.09524058	5548.23354	778.3681592	2.871282566	5569.320627	418.4595235	8.56884692	5476.981055	656.4880156	9.094903371	5474.173498	588.2104212	4.50721402	5570.842511	612.504826	10.46431747	5428.175069	489.5220536	5.237139103	5542.144197	648.4627129	10.06149492	5375.129121	638.2799524	10.46431747	5345.815849	622.5365077	10.46431747	5364.333813	602.5308512	9.473623749	5236.626292
5.947405893	5563.314182	74436.68582	4.686196346	5570.019782	694.1759918	7.658095142	5551.676789	599.8998673	5.567275548	5571.066334	550.9793098	7.096687823	5560.987796	567.5737826	2.712023005	5570.580319	619.4668823	8.09524058	5548.23354	778.3681592	2.871282566	5569.320627	418.4595235	8.56884692	5532.290344	659.5268537	9.094903371	5510.755448	587.5263755	4.50721402	5570.842511	612.504826	10.46431747	5436.167397	488.3472747	5.237139103	5549.994334	654.7037896	10.06149492	5386.903412	637.3829367	10.46431747	5356.30581	621.4703936	10.46431747	5379.412868	600.9983389	9.473623749	5260.525212
5.947405893	5563.314182	74436.68582	4.686196346	5570.019782	694.1759918	7.658095142	5551.676789	599.8998673	5.567275548	5571.066334	550.9793098	7.096687823	5560.987796	567.5737826	2.712023005	5570.580319	619.4668823	8.09524058	5548.23354	778.3681592	2.871282566	5569.320627	418.4595235	7.581013527	5540.267029	660.4798282	6.586148739	5530.425404	590.2466476	4.50721402	5570.842511	612.504826	10.46431747	5444.887661	487.0654974	5.237139103	5569.824207	670.4690866	10.06149492	5419.681131	634.8857905	10.46431747	5379.45577	619.1176202	10.46431747	5413.218415	597.5626185	9.473623749	5276.33782
5.947405893	5563.314182	74436.68582	4.686196346	5570.019782	694.1759918	7.658095142	5551.676789	599.8998673	5.567275548	5571.066334	550.9793098	7.096687823	5560.987796	567.5737826	2.712023005	5570.580319	619.4668823	8.09524058	5548.23354	778.3681592	2.871282566	5569.320627	418.4595235	5.053782655	5556.232553	667.359567	6.586148739	5559.450938	600.5533837	4.50721402	5570.842511	612.504826	9.63098414	5453.260704	486.1309424	5.237139103	5569.824207	670.4690866	10.06149492	5462.236372	631.643751	10.46431747	5400.32922	616.9962128	10.46431747	5454.113228	593.4064028	9.473623749	5286.179711
5.947405893	5563.314182	74436.68582	4.686196346	5570.019782	694.1759918	7.658095142	5551.676789	599.8998673	5.567275548	5571.066334	550.9793098	7.096687823	5560.987796	567.5737826	2.712023005	5570.580319	619.4668823	8.09524058	5548.23354	778.3681592	2.871282566	5569.320627	418.4595235	3.617697049	5562.459046	674.1147731	3.411494487	5575.320468	613.0171278	4.50721402	5570.842511	612.504826	9.63098414	5461.286524	485.5436096	5.237139103	5569.824207	670.4690866	8.435948252	5477.2706	631.7189257	10.46431747	5424.842628	614.5048696	9.695183803	5461.865904	592.8842063	9.473623749	5289.299846
5.947405893	5563.314182	74436.68582	4.686196346	5570.019782	694.1759918	7.658095142	5551.676789	599.8998673	5.567275548	5571.066334	550.9793098	7.096687823	5560.987796	567.5737826	2.712023005	5570.580319	619.4668823	8.09524058	5548.23354	778.3681592	2.871282566	5569.320627	418.4595235	3.617697049	5574.456134	692.0951477	3.411494487	5575.320468	613.0171278	4.50721402	5570.842511	612.504826	9.63098414	5479.394425	484.2184661	5.237139103	5569.824207	670.4690866	8.435948252	5489.157703	632.9293704	10.46431747	5449.445628	612.0044212	9.695183803	5508.195716	591.4774969	9.473623749	5291.511527
5.947405893	5563.314182	74436.68582	4.686196346	5570.019782	694.1759918	7.658095142	5551.676789	599.8998673	5.567275548	5571.066334	550.9793098	7.096687823	5560.987796	567.5737826	2.712023005	5570.580319	619.4668823	8.09524058	5548.23354	778.3681592	2.871282566	5569.320627	418.4595235	3.617697049	5574.456134	692.0951477	3.411494487	5575.320468	613.0171278	4.50721402	5570.842511	612.504826	7.761980589	5495.648181	484.6477807	5.237139103	5569.824207	670.4690866	8.435948252	5495.427504	633.5678142	9.153443587	5462.303833	611.4694915	6.226248422	5535.810926	596.4730877	9.473623749	5301.493793
5.947405893	5563.314182	74436.68582	4.686196346	5570.019782	694.1759918	7.658095142	5551.676789	599.8998673	5.567275548	5571.066334	550.9793098	7.096687823	5560.987796	567.5737826	2.712023005	5570.580319	619.4668823	8.09524058	5548.23354	778.3681592	2.871282566	5569.320627	418.4595235	3.617697049	5574.456134	692.0951477	3.411494487	5575.320468	613.0171278	4.50721402	5570.842511	612.504826	7.761980589	5504.479971	485.9724435	5.237139103	5569.824207	670.4690866	7.384742352	5503.742906	635.0233371	9.153443587	5516.537426	612.9351193	6.226248422	5558.277725	607.9281765	9.473623749	5311.266111
5.947405893	5563.314182	74436.68582	4.686196346	5570.019782	694.1759918	7.658095142	5551.676789	599.8998673	5.567275548	5571.066334	550.9793098	7.096687823	5560.987796	567.5737826	2.712023005	5570.580319	619.4668823	8.09524058	5548.23354	778.3681592	2.871282566	5569.320627	418.4595235	3.617697049	5574.456134	692.0951477	3.411494487	5575.320468	613.0171278	4.50721402	5570.842511	612.504826	7.761980589	5517.63512	487.9455584	5.237139103	5569.824207	670.4690866	7.384742352	5511.4068	637.0057709	4.985372242	5546.003222	622.6525674	4.931589809	5565.500521	612.8762198	9.473623749	5312.927308
5.947405893	5563.314182	74436.68582	4.686196346	5570.019782	694.1759918	7.658095142	5551.676789	599.8998673	5.567275548	5571.066334	550.9793098	7.096687823	5560.987796	567.5737826	2.712023005	5570.580319	619.4668823	8.09524058	5548.23354	778.3681592	2.871282566	5569.320627	418.4595235	3.617697049	5574.456134	692.0951477	3.411494487	5575.320468	613.0171278	4.50721402	5570.842511	612.504826	6.021842858	5529.627996	491.4854737	5.237139103	5569.824207	670.4690866	7.384742352	5556.765104	648.7386877	4.985372242	5565.435582	639.8633913	3.67356551	5570.913268	619.2899193	9.473623749	5334.055971
5.947405893	5563.314182	74436.68582	4.686196346	5570.019782	694.1759918	7.658095142	5551.676789	599.8998673	5.567275548	5571.066334	550.9793098	7.096687823	5560.987796	567.5737826	2.712023005	5570.580319	619.4668823	8.09524058	5548.23354	778.3681592	2.871282566	5569.320627	418.4595235	3.617697049	5574.456134	692.0951477	3.411494487	5575.320468	613.0171278	4.50721402	5570.842511	612.504826	6.021842858	5537.717018	495.3868189	5.237139103	5569.824207	670.4690866	7.384742352	5556.765104	648.7386877	2.938234578	5573.545939	650.9977855	1.908599636	5575.839434	630.9558617	9.473623749	5354.326877
5.947405893	5563.314182	74436.68582	4.686196346	5570.019782	694.1759918	7.658095142	5551.676789	599.8998673	5.567275548	5571.066334	550.9793098	7.096687823	5560.987796	567.5737826	2.712023005	5570.580319	619.4668823	8.09524058	5548.23354	778.3681592	2.871282566	5569.320627	418.4595235	3.617697049	5574.456134	692.0951477	3.411494487	5575.320468	613.0171278	4.50721402	5570.842511	612.504826	6.021842858	5567.280898	509.6455133	5.237139103	5569.824207	670.4690866	7.384742352	5556.765104	648.7386877	2.938234578	5573.545939	650.9977855	1.908599636	5575.839434	630.9558617	9.473623749	5366.812853
5.947405893	5563.314182	74436.68582	4.686196346	5570.019782	694.1759918	7.658095142	5551.676789	599.8998673	5.567275548	5571.066334	550.9793098	7.096687823	5560.987796	567.5737826	2.712023005	5570.580319	619.4668823	8.09524058	5548.23354	778.3681592	2.871282566	5569.320627	418.4595235	3.617697049	5574.456134	692.0951477	3.411494487	5575.320468	613.0171278	4.50721402	5570.842511	612.504826	5.942504341	5567.755515	509.8790868	5.237139103	5569.824207	670.4690866	7.384742352	5556.765104	648.7386877	2.938234578	5573.545939	650.9977855	1.908599636	5575.839434	630.9558617	9.473623749	5392.031058
5.947405893	5563.314182	74436.68582	4.686196346	5570.019782	694.1759918	7.658095142	5551.676789	599.8998673	5.567275548	5571.066334	550.9793098	7.096687823	5560.987796	567.5737826	2.712023005	5570.580319	619.4668823	8.09524058	5548.23354	778.3681592	2.871282566	5569.320627	418.4595235	3.617697049	5574.456134	692.0951477	3.411494487	5575.320468	613.0171278	4.50721402	5570.842511	612.504826	5.942504341	5567.755515	509.8790868	5.237139103	5569.824207	670.4690866	7.384742352	5556.765104	648.7386877	2.938234578	5573.545939	650.9977855	1.908599636	5575.839434	630.9558617	9.473623749	5409.592247
5.947405893	5563.314182	74436.68582	4.686196346	5570.019782	694.1759918	7.658095142	5551.676789	599.8998673	5.567275548	5571.066334	550.9793098	7.096687823	5560.987796	567.5737826	2.712023005	5570.580319	619.4668823	8.09524058	5548.23354	778.3681592	2.871282566	5569.320627	418.4595235	3.617697049	5574.456134	692.0951477	3.411494487	5575.320468	613.0171278	4.50721402	5570.842511	612.504826	5.942504341	5567.755515	509.8790868	5.237139103	5569.824207	670.4690866	7.384742352	5556.765104	648.7386877	2.938234578	5573.545939	650.9977855	1.908599636	5575.839434	630.9558617	9.473623749	5482.427231
5.947405893	5563.314182	74436.68582	4.686196346	5570.019782	694.1759918	7.658095142	5551.676789	599.8998673	5.567275548	5571.066334	550.9793098	7.096687823	5560.987796	567.5737826	2.712023005	5570.580319	619.4668823	8.09524058	5548.23354	778.3681592	2.871282566	5569.320627	418.4595235	3.617697049	5574.456134	692.0951477	3.411494487	5575.320468	613.0171278	4.50721402	5570.842511	612.504826	5.942504341	5567.755515	509.8790868	5.237139103	5569.824207	670.4690866	7.384742352	5556.765104	648.7386877	2.938234578	5573.545939	650.9977855	1.908599636	5575.839434	630.9558617	7.913409093	5495.990982
5.947405893	5563.314182	74436.68582	4.686196346	5570.019782	694.1759918	7.658095142	5551.676789	599.8998673	5.567275548	5571.066334	550.9793098	7.096687823	5560.987796	567.5737826	2.712023005	5570.580319	619.4668823	8.09524058	5548.23354	778.3681592	2.871282566	5569.320627	418.4595235	3.617697049	5574.456134	692.0951477	3.411494487	5575.320468	613.0171278	4.50721402	5570.842511	612.504826	5.942504341	5567.755515	509.8790868	5.237139103	5569.824207	670.4690866	7.384742352	5556.765104	648.7386877	2.938234578	5573.545939	650.9977855	1.908599636	5575.839434	630.9558617	7.913409093	5505.521703
5.947405893	5563.314182	74436.68582	4.686196346	5570.019782	694.1759918	7.658095142	5551.676789	599.8998673	5.567275548	5571.066334	550.9793098	7.096687823	5560.987796	567.5737826	2.712023005	5570.580319	619.4668823	8.09524058	5548.23354	778.3681592	2.871282566	5569.320627	418.4595235	3.617697049	5574.456134	692.0951477	3.411494487	5575.320468	613.0171278	4.50721402	5570.842511	612.504826	5.942504341	5567.755515	509.8790868	5.237139103	5569.824207	670.4690866	7.384742352	5556.765104	648.7386877	2.938234578	5573.545939	650.9977855	1.908599636	5575.839434	630.9558617	7.913409093	5541.865237
5.947405893	5563.314182	74436.68582	4.686196346	5570.019782	694.1759918	7.658095142	5551.676789	599.8998673	5.567275548	5571.066334	550.9793098	7.096687823	5560.987796	567.5737826	2.712023005	5570.580319	619.4668823	8.09524058	5548.23354	778.3681592	2.871282566	5569.320627	418.4595235	3.617697049	5574.456134	692.0951477	3.411494487	5575.320468	613.0171278	4.50721402	5570.842511	612.504826	5.942504341	5567.755515	509.8790868	5.237139103	5569.824207	670.4690866	7.384742352	5556.765104	648.7386877	2.938234578	5573.545939	650.9977855	1.908599636	5575.839434	630.9558617	4.864134941	5561.346355
5.947405893	5563.314182	74436.68582	4.686196346	5570.019782	694.1759918	7.658095142	5551.676789	599.8998673	5.567275548	5571.066334	550.9793098	7.096687823	5560.987796	567.5737826	2.712023005	5570.580319	619.4668823	8.09524058	5548.23354	778.3681592	2.871282566	5569.320627	418.4595235	3.617697049	5574.456134	692.0951477	3.411494487	5575.320468	613.0171278	4.50721402	5570.842511	612.504826	5.942504341	5567.755515	509.8790868	5.237139103	5569.824207	670.4690866	7.384742352	5556.765104	648.7386877	2.938234578	5573.545939	650.9977855	1.908599636	5575.839434	630.9558617	3.33777424	5567.60589
5.947405893	5563.314182	74436.68582	4.686196346	5570.019782	694.1759918	7.658095142	5551.676789	599.8998673	5.567275548	5571.066334	550.9793098	7.096687823	5560.987796	567.5737826	2.712023005	5570.580319	619.4668823	8.09524058	5548.23354	778.3681592	2.871282566	5569.320627	418.4595235	3.617697049	5574.456134	692.0951477	3.411494487	5575.320468	613.0171278	4.50721402	5570.842511	612.504826	5.942504341	5567.755515	509.8790868	5.237139103	5569.824207	670.4690866	7.384742352	5556.765104	648.7386877	2.938234578	5573.545939	650.9977855	1.908599636	5575.839434	630.9558617	3.33777424	5567.60589
5.947405893	5563.314182	74436.68582	4.686196346	5570.019782	694.1759918	7.658095142	5551.676789	599.8998673	5.567275548	5571.066334	550.9793098	7.096687823	5560.987796	567.5737826	2.712023005	5570.580319	619.4668823	8.09524058	5548.23354	778.3681592	2.871282566	5569.320627	418.4595235	3.617697049	5574.456134	692.0951477	3.411494487	5575.320468	613.0171278	4.50721402	5570.842511	612.504826	5.942504341	5567.755515	509.8790868	5.237139103	5569.824207	670.4690866	7.384742352	5556.765104	648.7386877	2.938234578	5573.545939	650.9977855	1.908599636	5575.839434	630.9558617	3.33777424	5567.60589
5.947405893	5563.314182	74436.68582	4.686196346	5570.019782	694.1759918	7.658095142	5551.676789	599.8998673	5.567275548	5571.066334	550.9793098	7.096687823	5560.987796	567.5737826	2.712023005	5570.580319	619.4668823	8.09524058	5548.23354	778.3681592	2.871282566	5569.320627	418.4595235	3.617697049	5574.456134	692.0951477	3.411494487	5575.320468	613.0171278	4.50721402	5570.842511	612.504826	5.942504341	5567.755515	509.8790868	5.237139103	5569.824207	670.4690866	7.384742352	5556.765104	648.7386877	2.938234578	5573.545939	650.9977855	1.908599636	5575.839434	630.9558617	3.33777424	5567.60589
5.947405893	5563.314182	74436.68582	4.686196346	5570.019782	694.1759918	7.658095142	5551.676789	599.8998673	5.567275548	5571.066334	550.9793098	7.096687823	5560.987796	567.5737826	2.712023005	5570.580319	619.4668823	8.09524058	5548.23354	778.3681592	2.871282566	5569.320627	418.4595235	3.617697049	5574.456134	692.0951477	3.411494487	5575.320468	613.0171278	4.50721402	5570.842511	612.504826	5.942504341	5567.755515	509.8790868	5.237139103	5569.824207	670.4690866	7.384742352	5556.765104	648.7386877	2.938234578	5573.545939	650.9977855	1.908599636	5575.839434	630.9558617	3.33777424	5567.60589
5.947405893	5563.314182	74436.68582	4.686196346	5570.019782	694.1759918	7.658095142	5551.676789	599.8998673	5.567275548	5571.066334	550.9793098	7.096687823	5560.987796	567.5737826	2.712023005	5570.580319	619.4668823	8.09524058	5548.23354	778.3681592	2.871282566	5569.320627	418.4595235	3.617697049	5574.456134	692.0951477	3.411494487	5575.320468	613.0171278	4.50721402	5570.842511	612.504826	5.942504341	5567.755515	509.8790868	5.237139103	5569.824207	670.4690866	7.384742352	5556.765104	648.7386877	2.938234578	5573.545939	650.9977855	1.908599636	5575.839434	630.9558617	3.33777424	5567.60589
5.947405893	5563.314182	74436.68582	4.686196346	5570.019782	694.1759918	7.658095142	5551.676789	599.8998673	5.567275548	5571.066334	550.9793098	7.096687823	5560.987796	567.5737826	2.712023005	5570.580319	619.4668823	8.09524058	5548.23354	778.3681592	2.871282566	5569.320627	418.4595235	3.617697049	5574.456134	692.0951477	3.411494487	5575.320468	613.0171278	4.50721402	5570.842511	612.504826	5.942504341	5567.755515	509.8790868	5.237139103	5569.824207	670.4690866	7.384742352	5556.765104	648.7386877	2.938234578	5573.545939	650.9977855	1.908599636	5575.839434	630.9558617	3.33777424	5567.60589
5.947405893	5563.314182	74436.68582	4.686196346	5570.019782	694.1759918	7.658095142	5551.676789	599.8998673	5.567275548	5571.066334	550.9793098	7.096687823	5560.987796	567.5737826	2.712023005	5570.580319	619.4668823	8.09524058	5548.23354	778.3681592	2.871282566	5569.320627	418.4595235	3.617697049	5574.456134	692.0951477	3.411494487	5575.320468	613.0171278	4.50721402	5570.842511	612.504826	5.942504341	5567.755515	509.8790868	5.237139103	5569.824207	670.4690866	7.384742352	5556.765104	648.7386877	2.938234578	5573.545939	650.9977855	1.908599636	5575.839434	630.9558617	3.33777424	5567.60589
5.947405893	5563.314182	74436.68582	4.686196346	5570.019782	694.1759918	7.658095142	5551.676789	599.8998673	5.567275548	5571.066334	550.9793098	7.096687823	5560.987796	567.5737826	2.712023005	5570.580319	619.4668823	8.09524058	5548.23354	778.3681592	2.871282566	5569.320627	418.4595235	3.617697049	5574.456134	692.0951477	3.411494487	5575.320468	613.0171278	4.50721402	5570.842511	612.504826	5.942504341	5567.755515	509.8790868	5.237139103	5569.824207	670.4690866	7.384742352	5556.765104	648.7386877	2.938234578	5573.545939	650.9977855	1.908599636	5575.839434	630.9558617	3.33777424	5567.60589
5.947405893	5563.314182	74436.68582	4.686196346	5570.019782	694.1759918	7.658095142	5551.676789	599.8998673	5.567275548	5571.066334	550.9793098	7.096687823	5560.987796	567.5737826	2.712023005	5570.580319	619.4668823	8.09524058	5548.23354	778.3681592	2.871282566	5569.320627	418.4595235	3.617697049	5574.456134	692.0951477	3.411494487	5575.320468	613.0171278	4.50721402	5570.842511	612.504826	5.942504341	5567.755515	509.8790868	5.237139103	5569.824207	670.4690866	7.384742352	5556.765104	648.7386877	2.938234578	5573.545939	650.9977855	1.908599636	5575.839434	630.9558617	3.33777424	5567.60589
5.947405893	5563.314182	74436.68582	4.686196346	5570.019782	694.1759918	7.658095142	5551.676789	599.8998673	5.567275548	5571.066334	550.9793098	7.096687823	5560.987796	567.5737826	2.712023005	5570.580319	619.4668823	8.09524058	5548.23354	778.3681592	2.871282566	5569.320627	418.4595235	3.617697049	5574.456134	692.0951477	3.411494487	5575.320468	613.0171278	4.50721402	5570.842511	612.504826	5.942504341	5567.755515	509.8790868	5.237139103	5569.824207	670.4690866	7.384742352	5556.765104	648.7386877	2.938234578	5573.545939	650.9977855	1.908599636	5575.839434	630.9558617	3.33777424	5567.60589
5.947405893	5563.314182	74436.68582	4.686196346	5570.019782	694.1759918	7.658095142	5551.676789	599.8998673	5.567275548	5571.066334	550.9793098	7.096687823	5560.987796	567.5737826	2.712023005	5570.580319	619.4668823	8.09524058	5548.23354	778.3681592	2.871282566	5569.320627	418.4595235	3.617697049	5574.456134	692.0951477	3.411494487	5575.320468	613.0171278	4.50721402	5570.842511	612.504826	5.942504341	5567.755515	509.8790868	5.237139103	5569.824207	670.4690866	7.384742352	5556.765104	648.7386877	2.938234578	5573.545939	650.9977855	1.908599636	5575.839434	630.9558617	3.33777424	5567.60589
5.947405893	5563.314182	74436.68582	4.686196346	5570.019782	694.1759918	7.658095142	5551.676789	599.8998673	5.567275548	5571.066334	550.9793098	7.096687823	5560.987796	567.5737826	2.712023005	5570.580319	619.4668823	8.09524058	5548.23354	778.3681592	2.871282566	5569.320627	418.4595235	3.617697049	5574.456134	692.0951477	3.411494487	5575.320468	613.0171278	4.50721402	5570.842511	612.504826	5.942504341	5567.755515	509.8790868	5.237139103	5569.824207	670.4690866	7.384742352	5556.765104	648.7386877	2.938234578	5573.545939	650.9977855	1.908599636	5575.839434	630.9558617	3.33777424	5567.60589
5.947405893	5563.314182	74436.68582	4.686196346	5570.019782	694.1759918	7.658095142	5551.676789	599.8998673	5.567275548	5571.066334	550.9793098	7.096687823	5560.987796	567.5737826	2.712023005	5570.580319	619.4668823	8.09524058	5548.23354	778.3681592	2.871282566	5569.320627	418.4595235	3.617697049	5574.456134	692.0951477	3.411494487	5575.320468	613.0171278	4.50721402	5570.842511	612.504826	5.942504341	5567.755515	509.8790868	5.237139103	5569.824207	670.4690866	7.384742352	5556.765104	648.7386877	2.938234578	5573.545939	650.9977855	1.908599636	5575.839434	630.9558617	3.33777424	5567.60589
5.947405893	5563.314182	74436.68582	4.686196346	5570.019782	694.1759918	7.658095142	5551.676789	599.8998673	5.567275548	5571.066334	550.9793098	7.096687823	5560.987796	567.5737826	2.712023005	5570.580319	619.4668823	8.09524058	5548.23354	778.3681592	2.871282566	5569.320627	418.4595235	3.617697049	5574.456134	692.0951477	3.411494487	5575.320468	613.0171278	4.50721402	5570.842511	612.504826	5.942504341	5567.755515	509.8790868	5.237139103	5569.824207	670.4690866	7.384742352	5556.765104	648.7386877	2.938234578	5573.545939	650.9977855	1.908599636	5575.839434	630.9558617	3.33777424	5567.60589
5.947405893	5563.314182	74436.68582	4.686196346	5570.019782	694.1759918	7.658095142	5551.676789	599.8998673	5.567275548	5571.066334	550.9793098	7.096687823	5560.987796	567.5737826	2.712023005	5570.580319	619.4668823	8.09524058	5548.23354	778.3681592	2.871282566	5569.320627	418.4595235	3.617697049	5574.456134	692.0951477	3.411494487	5575.320468	613.0171278	4.50721402	5570.842511	612.504826	5.942504341	5567.755515	509.8790868	5.237139103	5569.824207	670.4690866	7.384742352	5556.765104	648.7386877	2.938234578	5573.545939	650.9977855	1.908599636	5575.839434	630.9558617	3.33777424	5567.60589
5.947405893	5563.314182	74436.68582	4.686196346	5570.019782	694.1759918	7.658095142	5551.676789	599.8998673	5.567275548	5571.066334	550.9793098	7.096687823	5560.987796	567.5737826	2.712023005	5570.580319	619.4668823	8.09524058	5548.23354	778.3681592	2.871282566	5569.320627	418.4595235	3.617697049	5574.456134	692.0951477	3.411494487	5575.320468	613.0171278	4.50721402	5570.842511	612.504826	5.942504341	5567.755515	509.8790868	5.237139103	5569.824207	670.4690866	7.384742352	5556.765104	648.7386877	2.938234578	5573.545939	650.9977855	1.908599636	5575.839434	630.9558617	3.33777424	5567.60589
5.947405893	5563.314182	74436.68582	4.686196346	5570.019782	694.1759918	7.658095142	5551.676789	599.8998673	5.567275548	5571.066334	550.9793098	7.096687823	5560.987796	567.5737826	2.712023005	5570.580319	619.4668823	8.09524058	5548.23354	778.3681592	2.871282566	5569.320627	418.4595235	3.617697049	5574.456134	692.0951477	3.411494487	5575.320468	613.0171278	4.50721402	5570.842511	612.504826	5.942504341	5567.755515	509.8790868	5.237139103	5569.824207	670.4690866	7.384742352	5556.765104	648.7386877	2.938234578	5573.545939	650.9977855	1.908599636	5575.839434	630.9558617	3.33777424	5567.60589
5.947405893	5563.314182	74436.68582	4.686196346	5570.019782	694.1759918	7.658095142	5551.676789	599.8998673	5.567275548	5571.066334	550.9793098	7.096687823	5560.987796	567.5737826	2.712023005	5570.580319	619.4668823	8.09524058	5548.23354	778.3681592	2.871282566	5569.320627	418.4595235	3.617697049	5574.456134	692.0951477	3.411494487	5575.320468	613.0171278	4.50721402	5570.842511	612.504826	5.942504341	5567.755515	509.8790868	5.237139103	5569.824207	670.4690866	7.384742352	5556.765104	648.7386877	2.938234578	5573.545939	650.9977855	1.908599636	5575.839434	630.9558617	3.33777424	5567.60589
5.947405893	5563.314182	74436.68582	4.686196346	5570.019782	694.1759918	7.658095142	5551.676789	599.8998673	5.567275548	5571.066334	550.9793098	7.096687823	5560.987796	567.5737826	2.712023005	5570.580319	619.4668823	8.09524058	5548.23354	778.3681592	2.871282566	5569.320627	418.4595235	3.617697049	5574.456134	692.0951477	3.411494487	5575.320468	613.0171278	4.50721402	5570.842511	612.504826	5.942504341	5567.755515	509.8790868	5.237139103	5569.824207	670.4690866	7.384742352	5556.765104	648.7386877	2.938234578	5573.545939	650.9977855	1.908599636	5575.839434	630.9558617	3.33777424	5567.60589
5.947405893	5563.314182	74436.68582	4.686196346	5570.019782	694.1759918	7.658095142	5551.676789	599.8998673	5.567275548	5571.066334	550.9793098	7.096687823	5560.987796	567.5737826	2.712023005	5570.580319	619.4668823	8.09524058	5548.23354	778.3681592	2.871282566	5569.320627	418.4595235	3.617697049	5574.456134	692.0951477	3.411494487	5575.320468	613.0171278	4.50721402	5570.842511	612.504826	5.942504341	5567.755515	509.8790868	5.237139103	5569.824207	670.4690866	7.384742352	5556.765104	648.7386877	2.938234578	5573.545939	650.9977855	1.908599636	5575.839434	630.9558617	3.33777424	5567.60589
5.947405893	5563.314182	74436.68582	4.686196346	5570.019782	694.1759918	7.658095142	5551.676789	599.8998673	5.567275548	5571.066334	550.9793098	7.096687823	5560.987796	567.5737826	2.712023005	5570.580319	619.4668823	8.09524058	5548.23354	778.3681592	2.871282566	5569.320627	418.4595235	3.617697049	5574.456134	692.0951477	3.411494487	5575.320468	613.0171278	4.50721402	5570.842511	612.504826	5.942504341	5567.755515	509.8790868	5.237139103	5569.824207	670.4690866	7.384742352	5556.765104	648.7386877	2.938234578	5573.545939	650.9977855	1.908599636	5575.839434	630.9558617	3.33777424	5567.60589
5.947405893	5563.314182	74436.68582	4.686196346	5570.019782	694.1759918	7.658095142	5551.676789	599.8998673	5.567275548	5571.066334	550.9793098	7.096687823	5560.987796	567.5737826	2.712023005	5570.580319	619.4668823	8.09524058	5548.23354	778.3681592	2.871282566	5569.320627	418.4595235	3.617697049	5574.456134	692.0951477	3.411494487	5575.320468	613.0171278	4.50721402	5570.842511	612.504826	5.942504341	5567.755515	509.8790868	5.237139103	5569.824207	670.4690866	7.384742352	5556.765104	648.7386877	2.938234578	5573.545939	650.9977855	1.908599636	5575.839434	630.9558617	3.33777424	5567.60589
5.947405893	5563.314182	74436.68582	4.686196346	5570.019782	694.1759918	7.658095142	5551.676789	599.8998673	5.567275548	5571.066334	550.9793098	7.096687823	5560.987796	567.5737826	2.712023005	5570.580319	619.4668823	8.09524058	5548.23354	778.3681592	2.871282566	5569.320627	418.4595235	3.617697049	5574.456134	692.0951477	3.411494487	5575.320468	613.0171278	4.50721402	5570.842511	612.504826	5.942504341	5567.755515	509.8790868	5.237139103	5569.824207	670.4690866	7.384742352	5556.765104	648.7386877	2.938234578	5573.545939	650.9977855	1.908599636	5575.839434	630.9558617	3.33777424	5567.60589
5.947405893	5563.314182	74436.68582	4.686196346	5570.019782	694.1759918	7.658095142	5551.676789	599.8998673	5.567275548	5571.066334	550.9793098	7.096687823	5560.987796	567.5737826	2.712023005	5570.580319	619.4668823	8.09524058	5548.23354	778.3681592	2.871282566	5569.320627	418.4595235	3.617697049	5574.456134	692.0951477	3.411494487	5575.320468	613.0171278	4.50721402	5570.842511	612.504826	5.942504341	5567.755515	509.8790868	5.237139103	5569.824207	670.4690866	7.384742352	5556.765104	648.7386877	2.938234578	5573.545939	650.9977855	1.908599636	5575.839434	630.9558617	3.33777424	5567.60589
5.947405893	5563.314182	74436.68582	4.686196346	5570.019782	694.1759918	7.658095142	5551.676789	599.8998673	5.567275548	5571.066334	550.9793098	7.096687823	5560.987796	567.5737826	2.712023005	5570.580319	619.4668823	8.09524058	5548.23354	778.3681592	2.871282566	5569.320627	418.4595235	3.617697049	5574.456134	692.0951477	3.411494487	5575.320468	613.0171278	4.50721402	5570.842511	612.504826	5.942504341	5567.755515	509.8790868	5.237139103	5569.824207	670.4690866	7.384742352	5556.765104	648.7386877	2.938234578	5573.545939	650.9977855	1.908599636	5575.839434	630.9558617	3.33777424	5567.60589
5.947405893	5563.314182	74436.68582	4.686196346	5570.019782	694.1759918	7.658095142	5551.676789	599.8998673	5.567275548	5571.066334	550.9793098	7.096687823	5560.987796	567.5737826	2.712023005	5570.580319	619.4668823	8.09524058	5548.23354	778.3681592	2.871282566	5569.320627	418.4595235	3.617697049	5574.456134	692.0951477	3.411494487	5575.320468	613.0171278	4.50721402	5570.842511	612.504826	5.942504341	5567.755515	509.8790868	5.237139103	5569.824207	670.4690866	7.384742352	5556.765104	648.7386877	2.938234578	5573.545939	650.9977855	1.908599636	5575.839434	630.9558617	3.33777424	5567.60589
5.947405893	5563.314182	74436.68582	4.686196346	5570.019782	694.1759918	7.658095142	5551.676789	599.8998673	5.567275548	5571.066334	550.9793098	7.096687823	5560.987796	567.5737826	2.712023005	5570.580319	619.4668823	8.09524058	5548.23354	778.3681592	2.871282566	5569.320627	418.4595235	3.617697049	5574.456134	692.0951477	3.411494487	5575.320468	613.0171278	4.50721402	5570.842511	612.504826	5.942504341	5567.755515	509.8790868	5.237139103	5569.824207	670.4690866	7.384742352	5556.765104	648.7386877	2.938234578	5573.545939	650.9977855	1.908599636	5575.839434	630.9558617	3.33777424	5567.60589
5.947405893	5563.314182	74436.68582	4.686196346	5570.019782	694.1759918	7.658095142	5551.676789	599.8998673	5.567275548	5571.066334	550.9793098	7.096687823	5560.987796	567.5737826	2.712023005	5570.580319	619.4668823	8.09524058	5548.23354	778.3681592	2.871282566	5569.320627	418.4595235	3.617697049	5574.456134	692.0951477	3.411494487	5575.320468	613.0171278	4.50721402	5570.842511	612.504826	5.942504341	5567.755515	509.8790868	5.237139103	5569.824207	670.4690866	7.384742352	5556.765104	648.7386877	2.938234578	5573.545939	650.9977855	1.908599636	5575.839434	630.9558617	3.33777424	5567.60589
5.947405893	5563.314182	74436.68582	4.686196346	5570.019782	694.1759918	7.658095142	5551.676789	599.8998673	5.567275548	5571.066334	550.9793098	7.096687823	5560.987796	567.5737826	2.712023005	5570.580319	619.4668823	8.09524058	5548.23354	778.3681592	2.871282566	5569.320627	418.4595235	3.617697049	5574.456134	692.0951477	3.411494487	5575.320468	613.0171278	4.50721402	5570.842511	612.504826	5.942504341	5567.755515	509.8790868	5.237139103	5569.824207	670.4690866	7.384742352	5556.765104	648.7386877	2.938234578	5573.545939	650.9977855	1.908599636	5575.839434	630.9558617	3.33777424	5567.60589
5.947405893	5563.314182	74436.68582	4.686196346	5570.019782	694.1759918	7.658095142	5551.676789	599.8998673	5.567275548	5571.066334	550.9793098	7.096687823	5560.987796	567.5737826	2.712023005	5570.580319	619.4668823	8.09524058	5548.23354	778.3681592	2.871282566	5569.320627	418.4595235	3.617697049	5574.456134	692.0951477	3.411494487	5575.320468	613.0171278	4.50721402	5570.842511	612.504826	5.942504341	5567.755515	509.8790868	5.237139103	5569.824207	670.4690866	7.384742352	5556.765104	648.7386877	2.938234578	5573.545939	650.9977855	1.908599636	5575.839434	630.9558617	3.33777424	5567.60589
5.947405893	5563.314182	74436.68582	4.686196346	5570.019782	694.1759918	7.658095142	5551.676789	599.8998673	5.567275548	5571.066334	550.9793098	7.096687823	5560.987796	567.5737826	2.712023005	5570.580319	619.4668823	8.09524058	5548.23354	778.3681592	2.871282566	5569.320627	418.4595235	3.617697049	5574.456134	692.0951477	3.411494487	5575.320468	613.0171278	4.50721402	5570.842511	612.504826	5.942504341	5567.755515	509.8790868	5.237139103	5569.824207	670.4690866	7.384742352	5556.765104	648.7386877	2.938234578	5573.545939	650.9977855	1.908599636	5575.839434	630.9558617	3.33777424	5567.60589
5.947405893	5563.314182	74436.68582	4.686196346	5570.019782	694.1759918	7.658095142	5551.676789	599.8998673	5.567275548	5571.066334	550.9793098	7.096687823	5560.987796	567.5737826	2.712023005	5570.580319	619.4668823	8.09524058	5548.23354	778.3681592	2.871282566	5569.320627	418.4595235	3.617697049	5574.456134	692.0951477	3.411494487	5575.320468	613.0171278	4.50721402	5570.842511	612.504826	5.942504341	5567.755515	509.8790868	5.237139103	5569.824207	670.4690866	7.384742352	5556.765104	648.7386877	2.938234578	5573.545939	650.9977855	1.908599636	5575.839434	630.9558617	3.33777424	5567.60589
5.947405893	5563.314182	74436.68582	4.686196346	5570.019782	694.1759918	7.658095142	5551.676789	599.8998673	5.567275548	5571.066334	550.9793098	7.096687823	5560.987796	567.5737826	2.712023005	5570.580319	619.4668823	8.09524058	5548.23354	778.3681592	2.871282566	5569.320627	418.4595235	3.617697049	5574.456134	692.0951477	3.411494487	5575.320468	613.0171278	4.50721402	5570.842511	612.504826	5.942504341	5567.755515	509.8790868	5.237139103	5569.824207	670.4690866	7.384742352	5556.765104	648.7386877	2.938234578	5573.545939	650.9977855	1.908599636	5575.839434	630.9558617	3.33777424	5567.60589
5.947405893	5563.314182	74436.68582	4.686196346	5570.019782	694.1759918	7.658095142	5551.676789	599.8998673	5.567275548	5571.066334	550.9793098	7.096687823	5560.987796	567.5737826	2.712023005	5570.580319	619.4668823	8.09524058	5548.23354	778.3681592	2.871282566	5569.320627	418.4595235	3.617697049	5574.456134	692.0951477	3.411494487	5575.320468	613.0171278	4.50721402	5570.842511	612.504826	5.942504341	5567.755515	509.8790868	5.237139103	5569.824207	670.4690866	7.384742352	5556.765104	648.7386877	2.938234578	5573.545939	650.9977855	1.908599636	5575.839434	630.9558617	3.33777424	5567.60589
5.947405893	5563.314182	74436.68582	4.686196346	5570.019782	694.1759918	7.658095142	5551.676789	599.8998673	5.567275548	5571.066334	550.9793098	7.096687823	5560.987796	567.5737826	2.712023005	5570.580319	619.4668823	8.09524058	5548.23354	778.3681592	2.871282566	5569.320627	418.4595235	3.617697049	5574.456134	692.0951477	3.411494487	5575.320468	613.0171278	4.50721402	5570.842511	612.504826	5.942504341	5567.755515	509.8790868	5.237139103	5569.824207	670.4690866	7.384742352	5556.765104	648.7386877	2.938234578	5573.545939	650.9977855	1.908599636	5575.839434	630.9558617	3.33777424	5567.60589
5.947405893	5563.314182	74436.68582	4.686196346	5570.019782	694.1759918	7.658095142	5551.676789	599.8998673	5.567275548	5571.066334	550.9793098	7.096687823	5560.987796	567.5737826	2.712023005	5570.580319	619.4668823	8.09524058	5548.23354	778.3681592	2.871282566	5569.320627	418.4595235	3.617697049	5574.456134	692.0951477	3.411494487	5575.320468	613.0171278	4.50721402	5570.842511	612.504826	5.942504341	5567.755515	509.8790868	5.237139103	5569.824207	670.4690866	7.384742352	5556.765104	648.7386877	2.938234578	5573.545939	650.9977855	1.908599636	5575.839434	630.9558617	3.33777424	5567.60589
5.947405893	5563.314182	74436.68582	4.686196346	5570.019782	694.1759918	7.658095142	5551.676789	599.8998673	5.567275548	5571.066334	550.9793098	7.096687823	5560.987796	567.5737826	2.712023005	5570.580319	619.4668823	8.09524058	5548.23354	778.3681592	2.871282566	5569.320627	418.4595235	3.617697049	5574.456134	692.0951477	3.411494487	5575.320468	613.0171278	4.50721402	5570.842511	612.504826	5.942504341	5567.755515	509.8790868	5.237139103	5569.824207	670.4690866	7.384742352	5556.765104	648.7386877	2.938234578	5573.545939	650.9977855	1.908599636	5575.839434	630.9558617	3.33777424	5567.60589
5.947405893	5563.314182	74436.68582	4.686196346	5570.019782	694.1759918	7.658095142	5551.676789	599.8998673	5.567275548	5571.066334	550.9793098	7.096687823	5560.987796	567.5737826	2.712023005	5570.580319	619.4668823	8.09524058	5548.23354	778.3681592	2.871282566	5569.320627	418.4595235	3.617697049	5574.456134	692.0951477	3.411494487	5575.320468	613.0171278	4.50721402	5570.842511	612.504826	5.942504341	5567.755515	509.8790868	5.237139103	5569.824207	670.4690866	7.384742352	5556.765104	648.7386877	2.938234578	5573.545939	650.9977855	1.908599636	5575.839434	630.9558617	3.33777424	5567.60589
5.947405893	5563.314182	74436.68582	4.686196346	5570.019782	694.1759918	7.658095142	5551.676789	599.8998673	5.567275548	5571.066334	550.9793098	7.096687823	5560.987796	567.5737826	2.712023005	5570.580319	619.4668823	8.09524058	5548.23354	778.3681592	2.871282566	5569.320627	418.4595235	3.617697049	5574.456134	692.0951477	3.411494487	5575.320468	613.0171278	4.50721402	5570.842511	612.504826	5.942504341	5567.755515	509.8790868	5.237139103	5569.824207	670.4690866	7.384742352	5556.765104	648.7386877	2.938234578	5573.545939	650.9977855	1.908599636	5575.839434	630.9558617	3.33777424	5567.60589
5.947405893	5563.314182	74436.68582	4.686196346	5570.019782	694.1759918	7.658095142	5551.676789	599.8998673	5.567275548	5571.066334	550.9793098	7.096687823	5560.987796	567.5737826	2.712023005	5570.580319	619.4668823	8.09524058	5548.23354	778.3681592	2.871282566	5569.320627	418.4595235	3.617697049	5574.456134	692.0951477	3.411494487	5575.320468	613.0171278	4.50721402	5570.842511	612.504826	5.942504341	5567.755515	509.8790868	5.237139103	5569.824207	670.4690866	7.384742352	5556.765104	648.7386877	2.938234578	5573.545939	650.9977855	1.908599636	5575.839434	630.9558617	3.33777424	5567.60589
5.947405893	5563.314182	74436.68582	4.686196346	5570.019782	694.1759918	7.658095142	5551.676789	599.8998673	5.567275548	5571.066334	550.9793098	7.096687823	5560.987796	567.5737826	2.712023005	5570.580319	619.4668823	8.09524058	5548.23354	778.3681592	2.871282566	5569.320627	418.4595235	3.617697049	5574.456134	692.0951477	3.411494487	5575.320468	613.0171278	4.50721402	5570.842511	612.504826	5.942504341	5567.755515	509.8790868	5.237139103	5569.824207	670.4690866	7.384742352	5556.765104	648.7386877	2.938234578	5573.545939	650.9977855	1.908599636	5575.839434	630.9558617	3.33777424	5567.60589
5.947405893	5563.314182	74436.68582	4.686196346	5570.019782	694.1759918	7.658095142	5551.676789	599.8998673	5.567275548	5571.066334	550.9793098	7.096687823	5560.987796	567.5737826	2.712023005	5570.580319	619.4668823	8.09524058	5548.23354	778.3681592	2.871282566	5569.320627	418.4595235	3.617697049	5574.456134	692.0951477	3.411494487	5575.320468	613.0171278	4.50721402	5570.842511	612.504826	5.942504341	5567.755515	509.8790868	5.237139103	5569.824207	670.4690866	7.384742352	5556.765104	648.7386877	2.938234578	5573.545939	650.9977855	1.908599636	5575.839434	630.9558617	3.33777424	5567.60589
5.947405893	5563.314182	74436.68582	4.686196346	5570.019782	694.1759918	7.658095142	5551.676789	599.8998673	5.567275548	5571.066334	550.9793098	7.096687823	5560.987796	567.5737826	2.712023005	5570.580319	619.4668823	8.09524058	5548.23354	778.3681592	2.871282566	5569.320627	418.4595235	3.617697049	5574.456134	692.0951477	3.411494487	5575.320468	613.0171278	4.50721402	5570.842511	612.504826	5.942504341	5567.755515	509.8790868	5.237139103	5569.824207	670.4690866	7.384742352	5556.765104	648.7386877	2.938234578	5573.545939	650.9977855	1.908599636	5575.839434	630.9558617	3.33777424	5567.60589
5.947405893	5563.314182	74436.68582	4.686196346	5570.019782	694.1759918	7.658095142	5551.676789	599.8998673	5.567275548	5571.066334	550.9793098	7.096687823	5560.987796	567.5737826	2.712023005	5570.580319	619.4668823	8.09524058	5548.23354	778.3681592	2.871282566	5569.320627	418.4595235	3.617697049	5574.456134	692.0951477	3.411494487	5575.320468	613.0171278	4.50721402	5570.842511	612.504826	5.942504341	5567.755515	509.8790868	5.237139103	5569.824207	670.4690866	7.384742352	5556.765104	648.7386877	2.938234578	5573.545939	650.9977855	1.908599636	5575.839434	630.9558617	3.33777424	5567.60589
5.947405893	5563.314182	74436.68582	4.686196346	5570.019782	694.1759918	7.658095142	5551.676789	599.8998673	5.567275548	5571.066334	550.9793098	7.096687823	5560.987796	567.5737826	2.712023005	5570.580319	619.4668823	8.09524058	5548.23354	778.3681592	2.871282566	5569.320627	418.4595235	3.617697049	5574.456134	692.0951477	3.411494487	5575.320468	613.0171278	4.50721402	5570.842511	612.504826	5.942504341	5567.755515	509.8790868	5.237139103	5569.824207	670.4690866	7.384742352	5556.765104	648.7386877	2.938234578	5573.545939	650.9977855	1.908599636	5575.839434	630.9558617	3.33777424	5567.60589
5.947405893	5563.314182	74436.68582	4.686196346	5570.019782	694.1759918	7.658095142	5551.676789	599.8998673	5.567275548	5571.066334	550.9793098	7.096687823	5560.987796	567.5737826	2.712023005	5570.580319	619.4668823	8.09524058	5548.23354	778.3681592	2.871282566	5569.320627	418.4595235	3.617697049	5574.456134	692.0951477	3.411494487	5575.320468	613.0171278	4.50721402	5570.842511	612.504826	5.942504341	5567.755515	509.8790868	5.237139103	5569.824207	670.4690866	7.384742352	5556.765104	648.7386877	2.938234578	5573.545939	650.9977855	1.908599636	5575.839434	630.9558617	3.33777424	5567.60589
5.947405893	5563.314182	74436.68582	4.686196346	5570.019782	694.1759918	7.658095142	5551.676789	599.8998673	5.567275548	5571.066334	550.9793098	7.096687823	5560.987796	567.5737826	2.712023005	5570.580319	619.4668823	8.09524058	5548.23354	778.3681592	2.871282566	5569.320627	418.4595235	3.617697049	5574.456134	692.0951477	3.411494487	5575.320468	613.0171278	4.50721402	5570.842511	612.504826	5.942504341	5567.755515	509.8790868	5.237139103	5569.824207	670.4690866	7.384742352	5556.765104	648.7386877	2.938234578	5573.545939	650.9977855	1.908599636	5575.839434	630.9558617	3.33777424	5567.60589
5.947405893	5563.314182	74436.68582	4.686196346	5570.019782	694.1759918	7.658095142	5551.676789	599.8998673	5.567275548	5571.066334	550.9793098	7.096687823	5560.987796	567.5737826	2.712023005	5570.580319	619.4668823	8.09524058	5548.23354	778.3681592	2.871282566	5569.320627	418.4595235	3.617697049	5574.456134	692.0951477	3.411494487	5575.320468	613.0171278	4.50721402	5570.842511	612.504826	5.942504341	5567.755515	509.8790868	5.237139103	5569.824207	670.4690866	7.384742352	5556.765104	648.7386877	2.938234578	5573.545939	650.9977855	1.908599636	5575.839434	630.9558617	3.33777424	5567.60589
5.947405893	5563.314182	74436.68582	4.686196346	5570.019782	694.1759918	7.658095142	5551.676789	599.8998673	5.567275548	5571.066334	550.9793098	7.096687823	5560.987796	567.5737826	2.712023005	5570.580319	619.4668823	8.09524058	5548.23354	778.3681592	2.871282566	5569.320627	418.4595235	3.617697049	5574.456134	692.0951477	3.411494487	5575.320468	613.0171278	4.50721402	5570.842511	612.504826	5.942504341	5567.755515	509.8790868	5.237139103	5569.824207	670.4690866	7.384742352	5556.765104	648.7386877	2.938234578	5573.545939	650.9977855	1.908599636	5575.839434	630.9558617	3.33777424	5567.60589
5.947405893	5563.314182	74436.68582	4.686196346	5570.019782	694.1759918	7.658095142	5551.676789	599.8998673	5.567275548	5571.066334	550.9793098	7.096687823	5560.987796	567.5737826	2.712023005	5570.580319	619.4668823	8.09524058	5548.23354	778.3681592	2.871282566	5569.320627	418.4595235	3.617697049	5574.456134	692.0951477	3.411494487	5575.320468	613.0171278	4.50721402	5570.842511	612.504826	5.942504341	5567.755515	509.8790868	5.237139103	5569.824207	670.4690866	7.384742352	5556.765104	648.7386877	2.938234578	5573.545939	650.9977855	1.908599636	5575.839434	630.9558617	3.33777424	5567.60589
5.947405893	5563.314182	74436.68582	4.686196346	5570.019782	694.1759918	7.658095142	5551.676789	599.8998673	5.567275548	5571.066334	550.9793098	7.096687823	5560.987796	567.5737826	2.712023005	5570.580319	619.4668823	8.09524058	5548.23354	778.3681592	2.871282566	5569.320627	418.4595235	3.617697049	5574.456134	692.0951477	3.411494487	5575.320468	613.0171278	4.50721402	5570.842511	612.504826	5.942504341	5567.755515	509.8790868	5.237139103	5569.824207	670.4690866	7.384742352	5556.765104	648.7386877	2.938234578	5573.545939	650.9977855	1.908599636	5575.839434	630.9558617	3.33777424	5567.60589
5.947405893	5563.314182	74436.68582	4.686196346	5570.019782	694.1759918	7.658095142	5551.676789	599.8998673	5.567275548	5571.066334	550.9793098	7.096687823	5560.987796	567.5737826	2.712023005	5570.580319	619.4668823	8.09524058	5548.23354	778.3681592	2.871282566	5569.320627	418.4595235	3.617697049	5574.456134	692.0951477	3.411494487	5575.320468	613.0171278	4.50721402	5570.842511	612.504826	5.942504341	5567.755515	509.8790868	5.237139103	5569.824207	670.4690866	7.384742352	5556.765104	648.7386877	2.938234578	5573.545939	650.9977855	1.908599636	5575.839434	630.9558617	3.33777424	5567.60589
5.947405893	5563.314182	74436.68582	4.686196346	5570.019782	694.1759918	7.658095142	5551.676789	599.8998673	5.567275548	5571.066334	550.9793098	7.096687823	5560.987796	567.5737826	2.712023005	5570.580319	619.4668823	8.09524058	5548.23354	778.3681592	2.871282566	5569.320627	418.4595235	3.617697049	5574.456134	692.0951477	3.411494487	5575.320468	613.0171278	4.50721402	5570.842511	612.504826	5.942504341	5567.755515	509.8790868	5.237139103	5569.824207	670.4690866	7.384742352	5556.765104	648.7386877	2.938234578	5573.545939	650.9977855	1.908599636	5575.839434	630.9558617	3.33777424	5567.60589
0	5581	74436.68582	0	5581	694.1759918	0	5581	599.8998673	0	5581	550.9793098	0	5581	567.5737826	0	5581	619.4668823	0	5581	778.3681592	0	5581	418.4595235	0	5581	692.0951477	0	5581	613.0171278	0	5581	612.504826	0	5581	509.8790868	0	5581	670.4690866	0	5581	648.7386877	0	5581	650.9977855	0	5581	630.9558617	0	5581
0	5581	94419	0	5581	727.2498128	0	5581	642.5689502	0	5586.563612	587.818928	2.438800567	5583.195411	589.1540784	2.712023005	5577.322466	636.0953465	1.981853143	5579.036129	804.2372785	2.871282566	5576.877868	435.6452973	1.915310523	5579.165793	702.7744536	0.328793899	5581.085562	634.7646359	1.513737988	5579.854299	631.6341361	3.701638161	5578.561132	519.0758561	3.044068569	5578.904843	682.0050887	3.89769432	5576.436303	661.4794861	1.850046757	5576.151213	658.6223572	0.706979969	5577.4109	640.6805933	3.33777424	5576.732505
0	5581	94419	0	5581	842.8123905	0	5581	760.2272442	0	5586.563612	709.8920587	2.438800567	5583.195411	611.9091904	2.712023005	5577.322466	658.4133515	1.981853143	5579.036129	819.2432431	2.871282566	5576.877868	511.0324922	1.915310523	5579.165793	767.4395767	0.328793899	5581.085562	664.7783844	1.513737988	5579.854299	641.2269531	3.701638161	5578.561132	534.0079559	3.044068569	5578.904843	720.1299075	3.89769432	5576.436303	673.1145603	1.850046757	5576.151213	687.5724313	0.706979969	5577.4109	659.3487612	3.33777424	5576.732505
0	5581	94419	0	5581	856.1141208	0	5581	782.854663	0	5586.563612	720.566866	2.438800567	5583.195411	727.9921421	2.712023005	5577.322466	668.4404924	1.981853143	5579.036129	828.0189196	2.871282566	5576.877868	586.4196872	1.915310523	5579.165793	777.3325636	0.328793899	5581.085562	673.8233564	1.513737988	5579.854299	646.1966292	3.701638161	5578.561132	549.25837	3.044068569	5578.904843	747.2458821	3.89769432	5576.436303	696.839005	1.850046757	5576.151213	711.0597772	0.706979969	5577.4109	674.1770083	3.33777424	5576.732505
0	5581	94419	0	5581	886.7718374	0	5581	794.3380575	0	5586.563612	735.4156762	2.438800567	5583.195411	742.4236887	2.712023005	5577.322466	696.8145902	1.981853143	5579.036129	837.9893003	2.871282566	5576.877868	607.7180764	1.915310523	5579.165793	787.0395835	0.328793899	5581.085562	681.8825132	1.513737988	5579.854299	657.5381495	3.701638161	5578.561132	558.7675687	3.044068569	5578.904843	775.7073791	3.89769432	5576.436303	710.388056	1.850046757	5576.151213	745.2205694	0.706979969	5577.4109	721.2605399	3.33777424	5576.732505
0	5581	94419	0	5581	886.7718374	0	5581	842.6279347	0	5586.563612	794.8148425	2.438800567	5583.195411	795.7265211	2.712023005	5577.322466	732.7402874	1.981853143	5579.036129	847.4972166	2.871282566	5576.877868	624.4703813	1.915310523	5579.165793	801.2164163	0.328793899	5581.085562	740.7878994	1.513737988	5579.854299	670.4345735	3.701638161	5578.561132	584.8551709	3.044068569	5578.904843	778.3087045	3.89769432	5576.436303	757.1335109	1.850046757	5576.151213	755.5008963	0.706979969	5577.4109	732.9279574	3.33777424	5576.732505
1.661809669	5582.150671	94417.84933	0	5581	886.7718374	0	5581	868.9678678	0	5586.563612	815.8566688	2.438800567	5583.195411	815.4284261	2.712023005	5577.322466	745.409358	1.981853143	5579.036129	853.8846598	2.871282566	5576.877868	639.2880436	1.915310523	5579.165793	814.0721301	0.328793899	5581.085562	753.7231234	1.513737988	5579.854299	687.8943031	3.701638161	5578.561132	608.6567956	3.044068569	5578.904843	788.7602543	3.89769432	5576.436303	787.5112775	1.850046757	5576.151213	767.3231204	0.706979969	5577.4109	749.0185099	3.33777424	5576.732505
2.878147326	5584.451555	94415.54844	0	5581	886.7718374	0	5581	875.4424228	0	5586.563612	828.2409221	2.438800567	5583.195411	825.2955198	2.712023005	5577.322466	757.2836556	1.981853143	5579.036129	862.5548559	2.871282566	5576.877868	645.1946011	1.915310523	5579.165793	828.2269083	0.328793899	5581.085562	781.0751942	1.513737988	5579.854299	690.9793796	3.701638161	5578.561132	644.3941906	3.044068569	5578.904843	800.7641488	3.89769432	5576.436303	795.84655	1.850046757	5576.151213	777.8452694	0.706979969	5577.4109	752.1330159	3.33777424	5576.732505
4.492455616	5589.409232	94410.59077	4.509504225	5589.473178	878.2986589	0	5581	878.9739983	0	5586.563612	834.9959693	2.438800567	5583.195411	854.7796802	2.712023005	5577.322466	786.4161768	1.981853143	5579.036129	866.50642	2.871282566	5576.877868	655.1458672	1.915310523	5579.165793	835.8471343	0.328793899	5581.085562	790.1976783	1.513737988	5579.854299	701.6144079	3.701638161	5578.561132	669.5203741	3.044068569	5578.904843	811.4572274	3.89769432	5576.436303	807.0525683	1.850046757	5576.151213	790.8643874	0.706979969	5577.4109	763.0012275	3.33777424	5576.732505
6.185176563	5596.94017	94403.05983	9.400809487	5617.823008	849.9488295	0	5581	879.6190831	0	5586.563612	849.2270483	6.072351399	5596.081121	858.4992311	2.712023005	5577.322466	797.8362873	1.981853143	5579.036129	873.1016273	2.871282566	5576.877868	704.2827295	1.915310523	5579.165793	855.092748	0.328793899	5581.085562	798.9929191	1.513737988	5579.854299	709.4484158	3.701638161	5578.561132	679.0969967	3.044068569	5578.904843	824.3276718	3.89769432	5576.436303	818.6307781	1.850046757	5576.151213	801.2902154	0.706979969	5577.4109	778.2936439	3.33777424	5576.732505
8.234549527	5609.253252	94390.74675	9.400809487	5788.768416	679.0034215	1.768340767	5582.302929	880.7379031	1.885676617	5588.045186	855.5078815	7.886504453	5606.63258	852.8068322	2.712023005	5577.322466	812.0589187	1.981853143	5579.036129	878.8544117	2.871282566	5576.877868	717.6695819	1.915310523	5579.165793	862.2180362	0.328793899	5581.085562	805.8697994	1.513737988	5579.854299	719.3101302	3.701638161	5578.561132	703.0009315	3.044068569	5578.904843	835.6056688	3.89769432	5576.436303	832.7282702	1.850046757	5576.151213	813.6718815	0.706979969	5577.4109	795.2098162	3.33777424	5576.732505
9.400809487	5617.823008	94382.17699	9.400809487	5805.528254	665.3549458	9.400809487	5617.823008	845.2178239	5.53234048	5599.316442	856.8605048	9.400809487	5617.540191	845.0012804	2.712023005	5577.322466	819.8167177	1.981853143	5579.036129	885.3958265	5.244516597	5584.903156	728.2362282	1.915310523	5579.165793	868.1871886	0.328793899	5581.085562	815.2091507	1.513737988	5579.854299	727.1441381	3.701638161	5578.561132	714.1652678	3.044068569	5578.904843	838.8143969	3.89769432	5576.436303	840.0210876	1.850046757	5576.151213	821.5142123	0.706979969	5577.4109	805.1250474	3.33777424	5576.732505
9.400809487	5660.369966	94339.63003	9.400809487	5821.10425	656.0900234	9.400809487	5647.899868	815.1409643	8.277048675	5615.109252	847.9534474	9.400809487	5640.036607	825.5241244	2.712023005	5577.322466	860.6865964	1.981853143	5579.036129	885.3958265	7.197236011	5595.026178	733.4108259	1.915310523	5579.165793	873.8892542	0.328793899	5581.085562	823.4518134	1.513737988	5579.854299	736.5449476	3.701638161	5578.561132	741.9026667	3.044068569	5578.904843	846.5976741	3.89769432	5576.436303	865.3164129	1.850046757	5576.151213	832.5546575	0.706979969	5577.4109	826.3568391	3.33777424	5576.732505
9.400809487	5695.642875	94304.35712	9.400809487	5861.528768	647.4141145	9.400809487	5663.841174	799.1996582	9.400809487	5623.38662	839.676079	9.400809487	5658.523389	807.0373419	2.712023005	5577.322466	881.4136628	1.981853143	5579.036129	885.3958265	9.039641961	5607.490728	735.3796985	1.915310523	5579.165793	878.0588231	0.328793899	5581.085562	844.0927359	1.513737988	5579.854299	744.3789555	3.701638161	5578.561132	755.9556838	3.044068569	5578.904843	855.726066	3.89769432	5576.436303	878.181181	1.850046757	5576.151213	840.2697382	0.706979969	5577.4109	837.8244248	3.33777424	5576.732505
9.400809487	5713.433173	94286.56683	9.400809487	5886.706375	648.9205291	9.400809487	5687.006814	776.0340181	9.400809487	5765.803419	697.2592796	9.400809487	5718.863983	746.696748	3.944299537	5580.740145	881.0013497	1.981853143	5579.036129	885.3958265	9.039641961	5615.40157	735.6957662	1.915310523	5579.165793	883.4433509	0.328793899	5581.085562	851.6879352	1.513737988	5579.854299	753.7399189	3.701638161	5578.561132	786.8613998	3.044068569	5578.904843	859.8821249	3.89769432	5576.436303	882.5225291	1.850046757	5576.151213	850.122077	0.706979969	5577.4109	844.2874632	3.33777424	5576.732505
9.400809487	5911.54441	94088.45559	9.400809487	5902.952307	649.8925481	9.400809487	5757.504017	705.5368148	9.400809487	5817.607688	645.4550111	9.400809487	5788.250617	677.3101142	5.694483708	5587.769164	877.1772159	1.981853143	5579.036129	885.3958265	9.039641961	5625.652532	736.1053305	1.915310523	5579.165793	885.0622838	0.328793899	5581.085562	857.6349327	1.513737988	5579.854299	765.2756833	6.968675776	5593.086264	796.6380856	3.044068569	5578.904843	865.4726033	3.89769432	5576.436303	887.9350186	1.850046757	5576.151213	858.2399508	0.706979969	5577.4109	861.9219017	3.33777424	5576.732505
9.400809487	5995.457458	94004.54254	9.400809487	5908.532816	650.2264385	9.400809487	5784.19296	678.847872	9.400809487	5833.183684	629.8790151	9.400809487	5815.967545	649.5931865	9.270099275	5610.063996	854.8823843	1.981853143	5579.036129	885.3958265	9.039641961	5636.256581	735.8409662	1.915310523	5579.165793	885.0622838	0.328793899	5581.085562	865.1447898	1.513737988	5579.854299	775.7146264	9.400809487	5609.674921	796.0869096	3.044068569	5578.904843	870.7888964	5.170000559	5581.243339	883.1279833	1.850046757	5576.151213	868.041885	0.706979969	5577.4109	871.5406863	3.33777424	5576.732505
9.400809487	6008.968464	93991.03154	9.400809487	5943.506314	652.3189563	9.400809487	5799.768956	663.2718761	9.400809487	5846.537294	616.5254047	9.400809487	5866.31462	599.2461111	9.270099275	5654.703489	810.2428903	1.981853143	5579.036129	885.3958265	9.039641961	5647.41622	734.838666	1.915310523	5579.165793	885.0622838	0.328793899	5581.085562	865.6441056	1.513737988	5579.854299	784.8139471	9.400809487	5621.820526	792.8551613	3.044068569	5578.904843	874.8267054	6.492700761	5587.670946	876.700376	1.850046757	5576.151213	872.7749234	0.706979969	5577.4109	879.2161723	3.33777424	5576.732505
9.400809487	6024.671207	93975.32879	9.400809487	5972.160849	654.0334009	9.400809487	5823.653471	639.3873607	9.400809487	5907.355695	555.7070035	9.400809487	5902.405071	563.1556598	9.270099275	5748.898947	716.0474331	1.981853143	5579.036129	885.3958265	9.039641961	5661.414183	733.5814423	3.831312024	5583.753517	880.4745599	0.328793899	5581.085562	869.9012061	1.513737988	5579.854299	796.0156259	9.400809487	5633.329509	789.0434081	3.044068569	5578.904843	879.0976903	9.400809487	5606.929302	857.4420194	1.850046757	5576.151213	882.4224824	0.706979969	5577.4109	879.5275721	3.33777424	5576.732505
9.400809487	6077.435004	93922.565	9.400809487	5987.491635	654.9506652	9.400809487	5837.647701	625.3931306	9.400809487	5922.109335	540.9533637	9.400809487	5934.922876	530.6378551	9.270099275	5845.423888	619.522492	6.131524928	5593.064402	871.3675531	9.039641961	5670.939013	732.1708582	8.924837813	5610.825924	853.4021523	0.328793899	5581.085562	870.5730024	1.513737988	5579.854299	803.5414721	9.400809487	5648.269669	783.1224375	3.044068569	5578.904843	883.6297597	9.400809487	5613.283348	851.0879737	1.850046757	5576.151213	886.3420915	2.291426537	5579.390406	881.4045496	3.33777424	5576.732505
9.400809487	6097.027767	93902.97223	9.400809487	5996.912464	655.5143279	9.400809487	5881.617013	581.4238188	9.400809487	5943.611401	519.451298	9.400809487	5963.738673	501.8220578	9.270099275	5866.032244	598.9141358	9.400809487	5614.222578	850.2093777	9.039641961	5687.892482	728.6720664	8.924837813	5637.631524	826.5965525	3.42490725	5585.928014	875.8446559	1.513737988	5579.854299	811.7053604	9.400809487	5659.371721	778.722557	3.044068569	5578.904843	885.2892674	9.400809487	5627.038352	837.33297	4.088667119	5581.690599	884.6484907	5.004109352	5587.636437	875.7136045	3.33777424	5576.732505
9.400809487	6124.407821	93875.59218	9.400809487	6026.703571	657.2967753	9.400809487	5887.05852	575.9823122	9.400809487	5963.202202	506.3566339	9.400809487	5969.064939	496.4957924	9.270099275	5881.391669	583.5547108	9.400809487	5689.609773	774.8221827	9.039641961	5703.867714	723.8135878	8.924837813	5646.642736	817.5853409	4.364329214	5588.976922	875.5581387	1.513737988	5579.854299	819.9339134	9.400809487	5676.244725	770.4248407	3.044068569	5578.904843	885.2892674	9.400809487	5648.141498	816.2298238	6.13347659	5590.399906	875.9391839	6.614345643	5595.431628	867.9184137	3.33777424	5576.732505
9.400809487	6147.735086	93852.26491	9.400809487	6059.20296	659.2412634	9.400809487	5897.998455	566.9099527	9.400809487	5975.710769	500.721791	9.400809487	5979.475515	486.893209	9.270099275	5888.166974	576.779406	9.400809487	5689.624714	774.8072413	9.039641961	5722.215285	716.4401534	8.924837813	5671.590343	792.6377334	9.400809487	5617.863526	846.6715347	1.513737988	5579.854299	827.5251416	9.400809487	5709.68291	750.7887009	4.302849015	5582.758242	881.435869	9.400809487	5657.82595	806.5453723	8.304051751	5603.457298	862.8817921	6.706979969	5595.9458	867.404242	3.33777424	5576.732505
9.400809487	6162.847451	93837.15255	9.400809487	6085.583721	660.8196646	9.400809487	5910.315162	558.640597	9.400809487	6011.720888	496.3619013	9.400809487	6047.741746	460.3900681	9.270099275	5906.895544	558.0508357	9.400809487	5705.176367	759.2555889	9.039641961	5734.85748	710.3816275	8.924837813	5789.860705	674.3673716	9.400809487	5650.041364	814.4936974	1.513737988	5579.854299	844.4145197	9.400809487	5746.160931	721.8390688	5.827008465	5589.191374	875.0027365	9.400809487	5691.284774	773.0865475	9.400809487	5611.548107	854.7909823	8.011278402	5603.94455	859.4054915	3.33777424	5576.732505
9.400809487	6192.821153	93807.17885	9.400809487	6151.576657	664.7681228	9.400809487	5963.208792	546.5456634	9.400809487	6029.163269	498.5144148	9.400809487	6070.274902	462.0855372	9.270099275	5921.939162	546.9698742	9.400809487	5744.281559	720.150397	9.039641961	5768.071656	691.8950884	8.924837813	5804.648074	659.5800027	9.400809487	5673.931332	790.6037294	1.513737988	5579.854299	853.6136075	9.400809487	5770.475596	697.5244042	7.430132164	5598.046723	866.147388	9.400809487	5707.060502	757.3108196	9.400809487	5677.084365	789.2547247	9.400809487	5614.025649	849.3243926	3.33777424	5576.732505
9.400809487	6223.812905	93776.1871	9.400809487	6223.56895	669.0755317	9.400809487	6014.431386	553.2272402	9.400809487	6059.112616	502.2103766	9.400809487	6099.59943	464.2920117	9.270099275	5938.306942	538.5032615	9.400809487	5747.066912	717.3650435	9.039641961	5804.305301	663.6946988	8.924837813	5819.650773	644.577304	9.400809487	5688.551282	775.9837793	1.513737988	5579.854299	858.8225497	9.400809487	5804.63501	663.3649903	9.294967381	5611.042371	853.1517403	9.400809487	5717.039056	747.3322654	9.400809487	5695.763611	770.5754788	9.400809487	5627.280743	836.0692991	3.33777424	5576.732505
9.400809487	6264.195774	93735.80423	9.400809487	6341.227244	676.1152072	9.400809487	6016.035146	553.4364378	9.400809487	6073.32868	503.9647397	9.400809487	6114.515833	465.4143711	9.270099275	5947.761364	535.3172969	9.400809487	5768.507208	705.1381668	9.039641961	5817.969164	650.0308364	8.924837813	5841.325299	622.9027773	9.400809487	5736.799699	727.7353622	1.513737988	5579.854299	863.7135539	9.400809487	5832.972679	635.0273215	9.294967381	5630.083041	834.1110698	9.400809487	5730.737186	733.6341358	9.400809487	5725.721778	740.6173116	9.400809487	5643.376954	819.9730878	5.216610825	5583.429293
9.400809487	6308.249813	93691.75019	9.400809487	6363.854663	677.4690403	9.400809487	6039.528302	556.5009316	9.400809487	6128.561579	510.7808711	9.400809487	6124.083413	466.1342674	9.270099275	5962.101699	532.8673161	9.400809487	5787.048767	699.5974034	9.039641961	5832.21352	635.7864803	8.924837813	5864.004254	606.0123406	9.400809487	5756.141955	708.3931063	1.513737988	5579.854299	869.6077437	9.400809487	5842.600672	625.3993278	9.294967381	5640.784133	823.4099782	9.400809487	5740.768719	723.6026031	9.400809487	5746.160836	720.178254	9.400809487	5653.059958	810.2900838	7.359912141	5594.660659
9.400809487	6423.81239	93576.18761	8.087547836	6375.338057	679.0700318	9.400809487	6101.106401	564.5333009	9.400809487	6172.34949	516.1846098	9.400809487	6141.01082	467.4079415	9.270099275	5977.648872	533.4554721	9.400809487	5797.930026	698.519386	9.039641961	5843.294471	624.7055295	8.924837813	5871.062836	602.3365224	9.400809487	5771.717951	692.8171103	1.513737988	5579.854299	873.9143815	9.400809487	5882.10057	585.8994297	9.294967381	5657.84347	806.3506409	9.400809487	5756.534745	707.8365764	9.400809487	5758.889636	707.4494536	9.400809487	5654.256036	809.0940052	8.685129029	5603.520309
7.859501158	6437.114121	93562.88588	8.087547836	6423.627935	690.2697924	9.400809487	6122.045643	567.2646573	9.400809487	6195.104602	518.9927519	9.400809487	6151.268338	468.179751	9.270099275	5996.243104	536.1773225	9.400809487	5809.392115	699.1225576	9.039641961	5850.827505	617.1724945	8.924837813	5882.352088	598.017819	9.400809487	5815.79999	648.7350714	3.324829061	5583.505584	875.5098403	9.400809487	5899.790734	568.2092662	9.294967381	5667.828658	796.3654531	9.400809487	5772.178171	692.1931512	9.400809487	5773.80759	692.5314997	9.400809487	5662.098869	801.2511729	8.685129029	5604.528239
7.859501158	6437.114121	93562.88588	3.567711302	6449.967868	708.9622305	9.400809487	6174.38254	574.0915858	9.400809487	6311.187553	533.3182113	9.400809487	6174.444014	469.9235655	9.270099275	6048.338782	543.8031626	9.400809487	5815.393714	699.9054181	9.039641961	5858.36054	609.6394595	8.924837813	5893.15341	595.6831312	9.400809487	5837.692731	626.8423301	5.346774908	5590.811215	872.6422654	9.400809487	5915.423168	552.5768316	9.294967381	5712.503999	751.6901116	9.400809487	5782.65114	681.720182	9.400809487	5790.906271	675.432819	9.400809487	5675.503839	787.8462031	8.685129029	5632.588092
7.859501158	6437.114121	93562.88588	3.567711302	6456.442423	720.5686697	9.400809487	6296.455671	590.015047	9.400809487	6325.6191	535.0991665	9.400809487	6190.047201	471.0976009	9.270099275	6105.170429	552.1222607	9.400809487	5825.725109	701.2530656	9.039641961	5874.430769	593.5692313	8.924837813	5905.376658	595.1610615	9.400809487	5851.671591	612.8634704	6.634770442	5597.241289	866.2121917	9.400809487	5948.55728	519.4427203	9.294967381	5728.852206	735.3419052	9.400809487	5800.444213	663.927109	9.400809487	5817.648928	648.6901617	9.400809487	5690.359684	772.9903576	8.685129029	5647.242877
7.859501158	6437.114121	93562.88588	2.380212806	6459.973998	728.8684675	9.400809487	6307.130478	591.4074901	9.400809487	6378.921932	541.677114	9.400809487	6213.417812	472.8560829	9.270099275	6235.518318	571.2027718	9.400809487	5876.970413	707.9376048	9.039641961	5881.963804	586.0361963	8.924837813	5914.38787	596.2175501	9.400809487	5853.072546	611.4625155	8.926184792	5612.098204	851.3552767	9.400809487	5958.269009	509.7309908	9.294967381	5745.437328	718.7567831	9.400809487	5818.476184	645.8951382	9.400809487	5824.030781	642.3083086	9.400809487	5715.442246	747.9077959	8.685129029	5671.904884
7.859501158	6437.114121	93562.88588	2.380212806	6460.619083	730.9236273	9.400809487	6321.979288	593.3443983	6.997957487	6398.623837	547.3515752	9.400809487	6235.735817	474.5353633	9.270099275	6256.315384	574.2470762	9.400809487	5885.130747	709.0020549	9.039641961	5883.306108	584.6938922	8.924837813	5927.299202	598.6077001	9.400809487	5866.42889	598.1061711	8.926184792	5731.54076	731.91272	9.400809487	5969.172685	498.8273153	9.294967381	5773.288434	690.9056764	9.400809487	5836.412174	627.959148	9.400809487	5834.937417	631.4016732	9.400809487	5729.959862	733.3901797	8.685129029	5682.685127
7.859501158	6437.114121	93562.88588	2.380212806	6460.619083	730.9236273	9.400809487	6381.378455	601.0925433	6.997957487	6408.490931	552.3753616	9.400809487	6245.762958	475.2898385	9.270099275	6326.601699	584.5356879	9.400809487	5919.323965	713.462286	9.039641961	5895.194514	572.8054862	8.924837813	5939.335478	600.8358592	9.400809487	5885.568615	578.966446	8.926184792	5747.03786	716.4156207	9.400809487	5979.524624	488.4753764	9.294967381	5773.934352	690.2597586	9.400809487	5847.616971	616.7543504	9.400809487	5848.561392	617.7776973	9.400809487	5741.847675	721.5023668	8.685129029	5710.013066
7.859501158	6437.114121	93562.88588	2.380212806	6460.619083	730.9236273	6.803790591	6402.420281	607.6494179	6.997957487	6437.975091	567.3870891	9.400809487	6274.137056	477.4247994	9.270099275	6383.273408	592.8313739	9.400809487	5958.753027	718.605491	9.039641961	5904.846977	563.1530234	8.924837813	5978.515792	608.0889315	9.400809487	5897.022596	567.5124653	8.926184792	5749.436637	714.0168431	9.400809487	5988.400053	479.5999472	9.294967381	5803.67146	660.522651	9.400809487	5861.488678	602.8826443	9.400809487	5871.034829	595.3042611	9.400809487	5749.442518	713.9075241	8.685129029	5759.755157
7.859501158	6437.114121	93562.88588	2.380212806	6460.619083	730.9236273	6.803790591	6414.804534	614.6085469	3.96999846	6454.580352	582.7599101	9.400809487	6310.062753	480.1279676	7.478155609	6398.279372	596.8685195	9.400809487	5987.78015	722.3918465	9.039641961	5912.380012	555.6199884	8.924837813	5995.222941	611.1817642	9.400809487	5907.436032	557.099029	8.926184792	5794.006691	669.4467895	9.400809487	5999.946251	468.0537491	9.294967381	5835.394441	628.7996694	9.400809487	5876.270641	588.100681	9.400809487	5884.181617	582.1574724	9.400809487	5759.186811	704.1632309	8.685129029	5773.835561
7.859501158	6437.114121	93562.88588	2.380212806	6460.619083	730.9236273	5.72551063	6421.559581	619.312456	2.458204248	6459.439412	593.8668123	9.400809487	6322.731824	481.0812303	7.478155609	6407.055049	600.5637958	9.400809487	6012.523165	725.6193745	9.039641961	5923.440983	544.5590169	8.924837813	6008.272028	613.5974153	9.400809487	5918.608641	550.5023794	8.926184792	5809.849058	653.6044221	9.400809487	6013.191133	454.8088671	9.294967381	5848.719139	615.4749714	9.400809487	5886.631505	577.739817	9.400809487	5898.961074	567.3780156	9.400809487	5769.279514	694.0705272	8.685129029	5787.59349
7.859501158	6437.114121	93562.88588	2.380212806	6460.619083	730.9236273	5.72551063	6435.79066	631.4955571	2.458204248	6462.541471	604.0918186	9.400809487	6334.606121	481.9746917	5.99850397	6417.025429	606.3177763	9.400809487	6087.91036	735.4530297	9.039641961	5934.189775	533.8102251	8.924837813	6019.846866	615.7401531	9.400809487	5932.090095	544.7990727	8.926184792	5816.437387	647.0160931	9.400809487	6054.310006	413.6899937	9.294967381	5851.870385	612.323726	9.400809487	5892.846187	571.5251351	9.400809487	5914.980128	555.0245521	9.400809487	5807.456844	655.8931982	8.685129029	5798.976187
7.859501158	6437.114121	93562.88588	2.380212806	6460.619083	730.9236273	4.154113449	6443.553067	640.4324978	2.458204248	6462.541471	604.0918186	9.400809487	6363.738642	484.1667189	5.99850397	6426.533346	613.6542748	9.400809487	6163.297555	745.2866848	9.039641961	5952.402861	515.597139	8.924837813	6050.162121	621.3521227	9.400809487	5955.368164	540.7608083	8.926184792	5841.94198	621.5115005	9.400809487	6075.189263	392.8107367	9.294967381	5865.546779	598.6473321	9.400809487	5902.433247	565.283027	9.400809487	5933.909305	544.9182374	9.400809487	5815.677957	647.6720848	8.685129029	5825.372124
7.859501158	6437.114121	93562.88588	2.380212806	6460.619083	730.9236273	4.154113449	6456.176947	660.1030775	2.458204248	6462.541471	604.0918186	8.09536892	6375.158753	485.9422072	5.99850397	6432.920789	618.5829539	9.400809487	6184.595945	748.064889	9.039641961	5963.00217	504.9978299	8.924837813	6062.38392	623.614626	9.400809487	5966.111725	541.3785785	8.926184792	5854.598147	608.8553329	9.400809487	6098.500063	373.1891619	9.294967381	5875.179113	589.0149983	9.400809487	5930.165783	554.2530824	9.400809487	5940.576439	542.5172552	9.400809487	5832.895632	630.45441	8.685129029	5836.215278
7.859501158	6437.114121	93562.88588	2.380212806	6460.619083	730.9236273	4.154113449	6456.176947	660.1030775	2.458204248	6462.541471	604.0918186	8.09536892	6389.381384	489.478445	4.317598598	6441.590985	627.7758563	9.400809487	6201.34825	750.2500928	9.039641961	5976.987249	491.0127511	8.924837813	6098.281824	630.2600574	9.400809487	5988.809394	544.3393074	8.926184792	5867.482852	595.9706287	9.400809487	6111.123516	365.6432213	9.294967381	5878.459768	585.7343431	9.400809487	5942.31168	552.7107747	9.400809487	5954.470956	539.4531777	9.400809487	5856.610864	606.7391776	8.685129029	5849.526475
7.859501158	6437.114121	93562.88588	2.380212806	6460.619083	730.9236273	4.154113449	6456.176947	660.1030775	2.458204248	6462.541471	604.0918186	7.072439466	6397.139183	492.060578	4.317598598	6445.542549	633.5504272	9.400809487	6216.165912	752.1829381	9.039641961	5987.326482	480.6735184	8.924837813	6120.672052	634.4049436	9.400809487	6053.742235	552.809276	8.926184792	5879.883748	583.5697329	9.400809487	6158.441811	356.6142764	9.294967381	5913.275521	562.0862638	9.400809487	5955.196966	553.2643364	9.400809487	5966.864664	538.9320553	9.400809487	5872.301937	591.0481048	8.685129029	5854.48278
7.859501158	6437.114121	93562.88588	2.380212806	6460.619083	730.9236273	4.154113449	6456.176947	660.1030775	2.458204248	6462.541471	604.0918186	7.072439466	6438.009062	509.6032416	4.317598598	6452.137756	643.1882546	9.400809487	6222.072469	752.9534011	9.039641961	5993.404544	474.595456	8.924837813	6160.004321	641.6861458	9.400809487	6086.732921	557.1126465	8.926184792	5897.889276	565.564204	9.400809487	6190.606909	360.8099555	9.294967381	5921.921577	558.8232042	9.400809487	5968.352357	554.9803517	9.400809487	5980.411207	539.5023167	9.400809487	5882.068183	581.2818585	8.685129029	5866.30252
7.859501158	6437.114121	93562.88588	2.380212806	6460.619083	730.9236273	4.154113449	6456.176947	660.1030775	2.458204248	6462.541471	604.0918186	2.926647769	6458.736128	530.7824904	2.671345895	6457.890541	654.9303125	9.400809487	6232.023735	753.6911956	9.039641961	6020.255183	447.7448172	8.924837813	6188.337596	646.9312106	9.400809487	6121.495923	561.6472013	8.926184792	5917.697123	552.6862914	9.400809487	6204.698124	362.6480415	9.294967381	5931.721614	556.3800429	9.400809487	5977.776204	556.209617	9.400809487	6010.781034	540.7807786	9.400809487	5885.164336	578.1857055	8.685129029	5868.79777
7.859501158	6437.114121	93562.88588	2.380212806	6460.619083	730.9236273	4.154113449	6456.176947	660.1030775	2.458204248	6462.541471	604.0918186	2.926647769	6461.741495	538.157162	2.671345895	6457.890541	654.9303125	9.400809487	6281.160598	740.9076597	9.039641961	6049.174873	418.8251266	8.924837813	6215.850198	652.0243524	9.400809487	6144.506832	564.6487899	8.926184792	5924.514671	549.6208391	9.400809487	6240.293294	367.291146	9.294967381	5936.692491	555.6507099	9.400809487	5998.57339	558.9224432	9.400809487	6047.519631	542.3273432	9.400809487	5887.359019	575.9910228	8.685129029	5882.396051
7.859501158	6437.114121	93562.88588	2.380212806	6460.619083	730.9236273	4.154113449	6456.176947	660.1030775	2.458204248	6462.541471	604.0918186	2.926647769	6461.741495	538.157162	2.671345895	6457.890541	654.9303125	9.400809487	6294.54745	734.9200323	9.039641961	6057.394153	410.6058473	8.924837813	6245.863947	657.5805071	9.400809487	6183.347337	569.7152224	8.926184792	5931.953159	547.0747385	9.400809487	6260.909932	369.9804212	9.294967381	5948.192066	555.2788332	9.400809487	6017.325433	561.3684968	9.400809487	6054.75011	542.6317207	9.400809487	5897.264561	566.0854806	8.685129029	5892.016938
7.859501158	6437.114121	93562.88588	2.380212806	6460.619083	730.9236273	4.154113449	6456.176947	660.1030775	2.458204248	6462.541471	604.0918186	2.926647769	6461.741495	538.157162	2.671345895	6457.890541	654.9303125	9.400809487	6313.139384	726.3384093	9.039641961	6072.232613	395.7673866	8.924837813	6254.908919	659.2549152	9.400809487	6211.488435	573.386003	8.926184792	5939.391646	545.3619712	9.400809487	6299.034751	374.9534982	9.294967381	5964.08556	556.0341424	9.400809487	6039.347498	564.2410987	9.400809487	6099.673213	544.5228239	9.400809487	5906.961769	556.3882729	8.685129029	5919.920727
7.859501158	6437.114121	93562.88588	2.380212806	6460.619083	730.9236273	4.154113449	6456.176947	660.1030775	2.458204248	6462.541471	604.0918186	2.926647769	6461.741495	538.157162	2.671345895	6457.890541	654.9303125	9.400809487	6328.437004	716.3442531	9.039641961	6088.010463	379.9895373	8.924837813	6262.968076	660.7468288	9.400809487	6221.081252	574.637309	8.926184792	5946.830133	544.4825372	9.400809487	6326.150725	378.4905596	9.294967381	5974.303303	556.5197218	9.400809487	6061.450049	567.1241992	9.400809487	6132.284013	545.8956229	9.400809487	5908.610198	554.7398442	8.685129029	5937.028253
7.859501158	6437.114121	93562.88588	2.380212806	6460.619083	730.9236273	4.154113449	6456.176947	660.1030775	2.458204248	6462.541471	604.0918186	2.926647769	6461.741495	538.157162	2.671345895	6457.890541	654.9303125	9.400809487	6342.870426	704.4868551	9.039641961	6109.19295	358.8070497	8.924837813	6321.873462	671.6514127	9.400809487	6226.050928	575.2855634	8.926184792	5963.612891	545.5594657	9.400809487	6354.612223	382.2031337	9.294967381	5994.426287	557.4760297	9.400809487	6073.773325	568.7316718	9.400809487	6166.205902	547.323614	9.400809487	5929.576466	536.7580166	8.685129029	5951.222393
7.859501158	6437.114121	93562.88588	2.380212806	6460.619083	730.9236273	4.154113449	6456.176947	660.1030775	2.458204248	6462.541471	604.0918186	2.926647769	6461.741495	538.157162	2.671345895	6457.890541	654.9303125	9.400809487	6351.097337	697.0564451	9.039641961	6120.69277	347.3072302	8.924837813	6334.808686	674.0459855	9.400809487	6237.392448	576.7649738	8.926184792	5980.295962	548.7384257	9.400809487	6357.213548	382.5424558	9.294967381	6013.409073	558.3781518	9.400809487	6129.472545	575.9971885	9.400809487	6178.376741	547.8359631	9.400809487	5949.69157	525.1165197	8.685129029	5964.030965
7.859501158	6437.114121	93562.88588	2.380212806	6460.619083	730.9236273	4.154113449	6456.176947	660.1030775	2.458204248	6462.541471	604.0918186	2.926647769	6461.741495	538.157162	2.671345895	6457.890541	654.9303125	9.400809487	6361.757862	687.4280339	9.039641961	6133.469071	335.7294872	8.924837813	6362.160757	679.1094095	9.400809487	6250.288872	578.447209	8.926184792	5990.452415	550.6737382	9.400809487	6367.665098	383.9057767	9.294967381	6024.286349	558.8950744	9.400809487	6168.655789	581.1083286	9.400809487	6190.203188	548.3338146	9.400809487	5962.081579	520.6801621	8.685129029	6011.617937
7.859501158	6437.114121	93562.88588	2.380212806	6460.619083	730.9236273	4.154113449	6456.176947	660.1030775	2.458204248	6462.541471	604.0918186	2.926647769	6461.741495	538.157162	2.671345895	6457.890541	654.9303125	8.227748723	6372.097547	678.1560138	9.039641961	6191.817197	313.326605	8.924837813	6371.283241	680.7981667	9.400809487	6267.748602	580.7246907	8.926184792	6005.580678	553.5564295	8.022931515	6379.668992	386.5446875	9.294967381	6054.566922	560.3341031	9.400809487	6205.298973	585.8881381	9.400809487	6206.795296	549.0322834	9.400809487	5987.105957	518.0765191	8.685129029	6020.309028
7.859501158	6437.114121	93562.88588	2.380212806	6460.619083	730.9236273	4.154113449	6456.176947	660.1030775	2.458204248	6462.541471	604.0918186	2.926647769	6461.741495	538.157162	2.671345895	6457.890541	654.9303125	8.227748723	6382.254885	669.1222798	9.039641961	6200.746858	314.3092302	7.877959656	6380.078482	683.0757631	9.400809487	6270.833678	581.1271142	8.926184792	6021.113469	556.5162036	8.022931515	6390.362071	390.0155204	9.294967381	6093.880123	562.2023908	9.400809487	6224.543724	588.3984616	9.400809487	6218.091493	549.5078133	9.400809487	6004.532171	519.2240716	8.685129029	6051.273747
7.859501158	6437.114121	93562.88588	2.380212806	6460.619083	730.9236273	4.154113449	6456.176947	660.1030775	2.458204248	6462.541471	604.0918186	2.926647769	6461.741495	538.157162	2.671345895	6457.890541	654.9303125	8.227748723	6394.995625	657.7909198	9.039641961	6223.59212	318.3210267	7.877959656	6386.955362	685.4318329	9.400809487	6281.468707	582.5143684	8.926184792	6033.103837	558.8009687	8.022931515	6403.232515	394.1930976	9.294967381	6108.989526	562.9204375	9.400809487	6234.77357	589.732863	9.400809487	6236.759661	550.2936769	9.400809487	6076.807345	523.9835426	8.685129029	6063.550654
7.859501158	6437.114121	93562.88588	2.380212806	6460.619083	730.9236273	4.154113449	6456.176947	660.1030775	2.458204248	6462.541471	604.0918186	2.926647769	6461.741495	538.157162	2.671345895	6457.890541	654.9303125	7.174075374	6403.109871	650.6356781	9.039641961	6236.573819	320.6007088	7.877959656	6396.294713	688.6315634	9.400809487	6289.302715	583.5362519	8.926184792	6076.926412	567.1513623	6.466176305	6414.510512	399.4588467	9.294967381	6122.087073	563.5428744	9.400809487	6263.723645	593.5091681	9.400809487	6251.587908	550.9178935	9.400809487	6091.474625	524.9494136	8.685129029	6073.731037
7.859501158	6437.114121	93562.88588	2.380212806	6460.619083	730.9236273	4.154113449	6456.176947	660.1030775	2.458204248	6462.541471	604.0918186	2.926647769	6461.741495	538.157162	2.671345895	6457.890541	654.9303125	7.174075374	6416.564549	638.8879547	9.039641961	6266.551282	325.8649721	6.751068276	6404.537376	692.3080383	9.400809487	6299.164429	584.8226335	8.926184792	6077.634602	567.286308	6.466176305	6417.71924	401.523618	9.294967381	6128.995318	563.8711761	9.400809487	6287.21099	596.572904	9.400809487	6298.67144	552.8999431	9.400809487	6102.796735	525.6949981	8.685129029	6118.232113
7.859501158	6437.114121	93562.88588	2.380212806	6460.619083	730.9236273	4.154113449	6456.176947	660.1030775	2.458204248	6462.541471	604.0918186	2.926647769	6461.741495	538.157162	2.671345895	6457.890541	654.9303125	5.406833708	6427.681302	629.3796618	9.039641961	6281.940246	328.5673877	6.751068276	6425.178298	704.0055792	9.400809487	6306.998437	585.844517	8.926184792	6097.636988	571.0977635	6.466176305	6425.502517	406.5320473	9.294967381	6138.766243	564.3355213	9.400809487	6321.371783	601.0289055	9.400809487	6310.338857	553.3910999	9.400809487	6145.971382	528.5381387	8.685129029	6142.949922
7.859501158	6437.114121	93562.88588	2.380212806	6460.619083	730.9236273	4.154113449	6456.176947	660.1030775	2.458204248	6462.541471	604.0918186	2.926647769	6461.741495	538.157162	2.671345895	6457.890541	654.9303125	5.406833708	6438.655438	620.2528439	9.039641961	6346.605369	339.92306	5.51239733	6432.773498	709.5118107	9.400809487	6316.399246	587.0707772	8.926184792	6112.569087	573.9430758	4.853313529	6434.630909	414.5436606	9.294967381	6148.412571	564.7939454	9.400809487	6331.65211	602.3698917	9.400809487	6326.42941	554.0684551	9.400809487	6174.637027	530.4258312	8.685129029	6152.570809
7.859501158	6437.114121	93562.88588	2.380212806	6460.619083	730.9236273	4.154113449	6456.176947	660.1030775	2.458204248	6462.541471	604.0918186	2.926647769	6461.741495	538.157162	2.671345895	6457.890541	654.9303125	4.008305395	6445.239108	614.9420495	9.039641961	6356.498356	341.6603414	5.51239733	6438.720495	714.9757164	9.400809487	6324.233254	588.0926608	8.926184792	6127.819502	576.8490429	4.853313529	6438.786968	419.4879261	9.294967381	6205.503792	567.5071009	9.400809487	6343.474334	603.9120061	9.400809487	6329.543916	554.1995647	9.400809487	6188.986053	531.3707445	8.685129029	6161.734416
7.859501158	6437.114121	93562.88588	2.380212806	6460.619083	730.9236273	4.154113449	6456.176947	660.1030775	2.458204248	6462.541471	604.0918186	2.926647769	6461.741495	538.157162	2.671345895	6457.890541	654.9303125	4.008305395	6459.966744	603.5585707	9.039641961	6366.205376	343.3649656	3.920052324	6446.230352	724.308103	9.400809487	6333.594218	589.3137234	8.926184792	6137.3287	578.6610212	4.853313529	6444.377447	426.1386523	9.294967381	6237.915789	569.0474216	9.400809487	6353.996483	605.2845361	9.400809487	6340.412127	554.6570779	9.400809487	6214.691076	533.0634739	8.685129029	6175.850511
7.859501158	6437.114121	93562.88588	2.380212806	6460.619083	730.9236273	4.154113449	6456.176947	660.1030775	2.458204248	6462.541471	604.0918186	2.926647769	6461.741495	538.157162	2.671345895	6457.890541	654.9303125	4.008305395	6459.966744	603.5585707	9.039641961	6380.382209	345.854522	3.920052324	6446.729668	725.1560312	9.400809487	6345.129982	590.8184714	8.926184792	6163.416302	583.632015	3.594727527	6449.69374	434.1974404	9.294967381	6249.550864	569.6003572	9.400809487	6367.015601	606.9827756	9.400809487	6355.704544	555.3008343	9.400809487	6227.858519	533.9305774	8.685129029	6197.300195
7.859501158	6437.114121	93562.88588	2.380212806	6460.619083	730.9236273	4.154113449	6456.176947	660.1030775	2.458204248	6462.541471	604.0918186	2.926647769	6461.741495	538.157162	2.671345895	6457.890541	654.9303125	4.008305395	6459.966744	603.5585707	7.483561942	6393.237923	349.5353791	3.920052324	6450.986769	732.3853539	9.400809487	6355.568925	592.1801478	8.926184792	6187.217927	588.1674157	3.594727527	6453.731549	442.0965799	9.294967381	6273.275308	570.7278179	8.217272238	6377.441429	609.1344805	9.400809487	6372.620716	556.0129452	9.400809487	6244.381034	535.0186196	8.685129029	6209.710246
7.859501158	6437.114121	93562.88588	2.380212806	6460.619083	730.9236273	4.154113449	6456.176947	660.1030775	2.458204248	6462.541471	604.0918186	2.926647769	6461.741495	538.157162	2.671345895	6457.890541	654.9303125	4.008305395	6459.966744	603.5585707	7.483561942	6407.392701	355.4811648	3.920052324	6451.658565	733.5261849	9.400809487	6364.668246	593.3670812	8.926184792	6222.955322	594.9771779	3.594727527	6458.002534	450.45188	9.294967381	6286.824359	571.3717117	8.217272238	6389.823095	612.7655282	8.279176089	6382.535947	557.0858519	9.400809487	6257.673283	535.8939418	8.685129029	6222.440258
7.859501158	6437.114121	93562.88588	2.380212806	6460.619083	730.9236273	4.154113449	6456.176947	660.1030775	2.458204248	6462.541471	604.0918186	2.926647769	6461.741495	538.157162	2.671345895	6457.890541	654.9303125	4.008305395	6459.966744	603.5585707	6.384610191	6415.012927	359.5395756	3.920052324	6461.77267	750.7017558	8.122306408	6375.869925	595.7521438	8.926184792	6248.081506	599.7649734	1.964160694	6462.534603	463.2479581	9.294967381	6333.569814	573.5932037	7.199923713	6397.665426	615.7346311	8.279176089	6403.767739	560.9771293	9.400809487	6258.604799	535.9552841	8.685129029	6224.584836
7.859501158	6437.114121	93562.88588	2.380212806	6460.619083	730.9236273	4.154113449	6456.176947	660.1030775	2.458204248	6462.541471	604.0918186	2.926647769	6461.741495	538.157162	2.671345895	6457.890541	654.9303125	4.008305395	6459.966744	603.5585707	6.384610191	6434.258541	372.3279424	3.920052324	6461.77267	750.7017558	8.122306408	6383.395771	598.0729702	8.926184792	6257.658128	601.5897992	1.964160694	6462.534603	463.2479581	9.294967381	6363.947581	575.0368513	7.199923713	6408.705871	620.989856	6.753486904	6415.235325	564.4560344	9.400809487	6269.130242	536.6484065	8.685129029	6233.902547
7.859501158	6437.114121	93562.88588	2.380212806	6460.619083	730.9236273	4.154113449	6456.176947	660.1030775	2.458204248	6462.541471	604.0918186	2.926647769	6461.741495	538.157162	2.671345895	6457.890541	654.9303125	4.008305395	6459.966744	603.5585707	5.149045633	6441.383829	378.3330849	3.920052324	6461.77267	750.7017558	8.122306408	6391.559659	600.5905565	8.926184792	6281.562063	606.1446951	1.964160694	6462.534603	463.2479581	8.350202008	6372.282853	575.9004698	6.033965541	6416.420951	625.6654941	5.716949226	6421.698363	568.1474893	9.400809487	6284.448797	537.6571654	8.685129029	6256.108942
7.859501158	6437.114121	93562.88588	2.380212806	6460.619083	730.9236273	4.154113449	6456.176947	660.1030775	2.458204248	6462.541471	604.0918186	2.926647769	6461.741495	538.157162	2.671345895	6457.890541	654.9303125	4.008305395	6459.966744	603.5585707	3.817638804	6447.352981	386.5128857	3.920052324	6461.77267	750.7017558	7.036672179	6399.788212	603.8991142	8.926184792	6292.726399	608.2720599	1.964160694	6462.534603	463.2479581	8.350202008	6383.488872	577.7611494	6.033965541	6426.27329	633.1651753	5.716949226	6439.332801	580.7313814	9.400809487	6300.545651	538.7171767	8.685129029	6270.26844
7.859501158	6437.114121	93562.88588	2.380212806	6460.619083	730.9236273	4.154113449	6456.176947	660.1030775	2.458204248	6462.541471	604.0918186	2.926647769	6461.741495	538.157162	2.671345895	6457.890541	654.9303125	4.008305395	6459.966744	603.5585707	3.817638804	6453.055047	396.6835234	3.920052324	6461.77267	750.7017558	7.036672179	6407.37944	607.7724688	8.926184792	6320.463798	613.5574226	1.964160694	6462.534603	463.2479581	8.350202008	6395.067081	579.6836288	6.033965541	6434.391164	639.3445677	3.666870496	6448.951586	591.196296	9.400809487	6310.291287	539.3589472	8.685129029	6283.880397
7.859501158	6437.114121	93562.88588	2.380212806	6460.619083	730.9236273	4.154113449	6456.176947	660.1030775	2.458204248	6462.541471	604.0918186	2.926647769	6461.741495	538.157162	2.671345895	6457.890541	654.9303125	4.008305395	6459.966744	603.5585707	3.817638804	6457.224616	404.1206836	3.920052324	6461.77267	750.7017558	7.036672179	6424.268818	616.3901193	8.926184792	6334.516815	616.2352256	1.964160694	6462.534603	463.2479581	6.444446394	6409.164573	584.1418952	4.099374566	6444.193098	650.1016667	3.666870496	6456.627072	604.0269294	9.400809487	6318.125295	539.874833	8.685129029	6295.928997
7.859501158	6437.114121	93562.88588	2.380212806	6460.619083	730.9236273	4.154113449	6456.176947	660.1030775	2.458204248	6462.541471	604.0918186	2.926647769	6461.741495	538.157162	2.671345895	6457.890541	654.9303125	4.008305395	6459.966744	603.5585707	1.950720458	6462.609144	418.5760271	3.920052324	6461.77267	750.7017558	5.578223711	6433.467906	622.6900651	8.926184792	6365.422531	622.1243112	1.964160694	6462.534603	463.2479581	6.444446394	6416.457391	587.8675462	4.099374566	6448.926137	657.6383851	3.580941153	6456.938472	604.5573406	9.400809487	6325.959303	540.3907187	8.685129029	6305.850611
7.859501158	6437.114121	93562.88588	2.380212806	6460.619083	730.9236273	4.154113449	6456.176947	660.1030775	2.458204248	6462.541471	604.0918186	2.926647769	6461.741495	538.157162	2.671345895	6457.890541	654.9303125	4.008305395	6459.966744	603.5585707	1.950720458	6462.609144	418.5760271	3.920052324	6461.77267	750.7017558	4.549581877	6438.676848	628.4125713	8.926184792	6389.724349	626.7550237	1.964160694	6462.534603	463.2479581	6.444446394	6441.752716	600.7900628	4.099374566	6458.573696	673.0008077	2.260569013	6460.794956	613.635949	9.400809487	6333.793311	540.9066045	8.685129029	6315.333274
7.859501158	6437.114121	93562.88588	2.380212806	6460.619083	730.9236273	4.154113449	6456.176947	660.1030775	2.458204248	6462.541471	604.0918186	2.926647769	6461.741495	538.157162	2.671345895	6457.890541	654.9303125	4.008305395	6459.966744	603.5585707	1.950720458	6462.609144	418.5760271	3.920052324	6461.77267	750.7017558	4.549581877	6443.567853	634.9461428	6.899406699	6405.76183	632.2562547	1.964160694	6462.534603	463.2479581	3.975091597	6454.617484	611.9686459	2.994270164	6462.493305	680.8252202	2.260569013	6460.794956	613.635949	9.400809487	6344.727145	541.6266203	8.685129029	6355.412036
7.859501158	6437.114121	93562.88588	2.380212806	6460.619083	730.9236273	4.154113449	6456.176947	660.1030775	2.458204248	6462.541471	604.0918186	2.926647769	6461.741495	538.157162	2.671345895	6457.890541	654.9303125	4.008305395	6459.966744	603.5585707	1.950720458	6462.609144	418.5760271	3.920052324	6461.77267	750.7017558	4.549581877	6449.462042	642.819804	6.899406699	6414.675687	637.0722999	1.964160694	6462.534603	463.2479581	2.668081147	6458.958832	620.3532582	2.994270164	6462.493305	680.8252202	2.260569013	6460.794956	613.635949	9.400809487	6354.14557	542.2468432	8.685129029	6388.350148
7.859501158	6437.114121	93562.88588	2.380212806	6460.619083	730.9236273	4.154113449	6456.176947	660.1030775	2.458204248	6462.541471	604.0918186	2.926647769	6461.741495	538.157162	2.671345895	6457.890541	654.9303125	4.008305395	6459.966744	603.5585707	1.950720458	6462.609144	418.5760271	3.920052324	6461.77267	750.7017558	3.476409013	6453.76868	649.9178491	5.675152199	6422.372917	642.3853077	1.964160694	6462.534603	463.2479581	2.668081147	6458.958832	620.3532582	2.994270164	6462.493305	680.8252202	2.260569013	6460.794956	613.635949	9.400809487	6361.979577	542.7627289	6.763601949	6403.192726
7.859501158	6437.114121	93562.88588	2.380212806	6460.619083	730.9236273	4.154113449	6456.176947	660.1030775	2.458204248	6462.541471	604.0918186	2.926647769	6461.741495	538.157162	2.671345895	6457.890541	654.9303125	4.008305395	6459.966744	603.5585707	1.950720458	6462.609144	418.5760271	3.920052324	6461.77267	750.7017558	3.476409013	6459.015425	660.7099305	5.675152199	6431.392107	650.2551025	1.964160694	6462.534603	463.2479581	2.668081147	6458.958832	620.3532582	2.994270164	6462.493305	680.8252202	2.260569013	6460.794956	613.635949	8.350815275	6371.299129	543.9639853	6.763601949	6410.934702
7.859501158	6437.114121	93562.88588	2.380212806	6460.619083	730.9236273	4.154113449	6456.176947	660.1030775	2.458204248	6462.541471	604.0918186	2.926647769	6461.741495	538.157162	2.671345895	6457.890541	654.9303125	4.008305395	6459.966744	603.5585707	1.950720458	6462.609144	418.5760271	3.920052324	6461.77267	750.7017558	3.476409013	6459.015425	660.7099305	5.675152199	6438.094278	656.1031565	1.964160694	6462.534603	463.2479581	2.668081147	6458.958832	620.3532582	2.994270164	6462.493305	680.8252202	2.260569013	6460.794956	613.635949	8.350815275	6380.492141	545.8013703	6.763601949	6416.625832
7.859501158	6437.114121	93562.88588	2.380212806	6460.619083	730.9236273	4.154113449	6456.176947	660.1030775	2.458204248	6462.541471	604.0918186	2.926647769	6461.741495	538.157162	2.671345895	6457.890541	654.9303125	4.008305395	6459.966744	603.5585707	1.950720458	6462.609144	418.5760271	3.920052324	6461.77267	750.7017558	3.476409013	6459.015425	660.7099305	3.880306362	6446.669565	666.6018209	1.964160694	6462.534603	463.2479581	2.668081147	6458.958832	620.3532582	2.994270164	6462.493305	680.8252202	2.260569013	6460.794956	613.635949	8.350815275	6391.302284	547.9619673	5.576021246	6423.952982
7.859501158	6437.114121	93562.88588	2.380212806	6460.619083	730.9236273	4.154113449	6456.176947	660.1030775	2.458204248	6462.541471	604.0918186	2.926647769	6461.741495	538.157162	2.671345895	6457.890541	654.9303125	4.008305395	6459.966744	603.5585707	1.950720458	6462.609144	418.5760271	3.920052324	6461.77267	750.7017558	3.476409013	6459.015425	660.7099305	3.880306362	6460.471611	690.5997039	1.964160694	6462.534603	463.2479581	2.668081147	6458.958832	620.3532582	2.994270164	6462.493305	680.8252202	2.260569013	6460.794956	613.635949	6.884545164	6402.471861	551.4842299	5.576021246	6429.745075
7.859501158	6437.114121	93562.88588	2.380212806	6460.619083	730.9236273	4.154113449	6456.176947	660.1030775	2.458204248	6462.541471	604.0918186	2.926647769	6461.741495	538.157162	2.671345895	6457.890541	654.9303125	4.008305395	6459.966744	603.5585707	1.950720458	6462.609144	418.5760271	3.920052324	6461.77267	750.7017558	3.476409013	6459.015425	660.7099305	3.880306362	6460.471611	690.5997039	1.964160694	6462.534603	463.2479581	2.668081147	6458.958832	620.3532582	2.994270164	6462.493305	680.8252202	2.260569013	6460.794956	613.635949	6.884545164	6410.018832	554.9212361	5.576021246	6445.211113
7.859501158	6437.114121	93562.88588	2.380212806	6460.619083	730.9236273	4.154113449	6456.176947	660.1030775	2.458204248	6462.541471	604.0918186	2.926647769	6461.741495	538.157162	2.671345895	6457.890541	654.9303125	4.008305395	6459.966744	603.5585707	1.950720458	6462.609144	418.5760271	3.920052324	6461.77267	750.7017558	3.476409013	6459.015425	660.7099305	3.880306362	6460.471611	690.5997039	1.964160694	6462.534603	463.2479581	2.668081147	6458.958832	620.3532582	2.994270164	6462.493305	680.8252202	2.260569013	6460.794956	613.635949	6.884545164	6417.550665	558.3513479	4.409351225	6451.03593
7.859501158	6437.114121	93562.88588	2.380212806	6460.619083	730.9236273	4.154113449	6456.176947	660.1030775	2.458204248	6462.541471	604.0918186	2.926647769	6461.741495	538.157162	2.671345895	6457.890541	654.9303125	4.008305395	6459.966744	603.5585707	1.950720458	6462.609144	418.5760271	3.920052324	6461.77267	750.7017558	3.476409013	6459.015425	660.7099305	3.880306362	6460.471611	690.5997039	1.964160694	6462.534603	463.2479581	2.668081147	6458.958832	620.3532582	2.994270164	6462.493305	680.8252202	2.260569013	6460.794956	613.635949	5.558679891	6425.799685	563.3873288	3.299456885	6455.313911
7.859501158	6437.114121	93562.88588	2.380212806	6460.619083	730.9236273	4.154113449	6456.176947	660.1030775	2.458204248	6462.541471	604.0918186	2.926647769	6461.741495	538.157162	2.671345895	6457.890541	654.9303125	4.008305395	6459.966744	603.5585707	1.950720458	6462.609144	418.5760271	3.920052324	6461.77267	750.7017558	3.476409013	6459.015425	660.7099305	3.880306362	6460.471611	690.5997039	1.964160694	6462.534603	463.2479581	2.668081147	6458.958832	620.3532582	2.994270164	6462.493305	680.8252202	2.260569013	6460.794956	613.635949	5.558679891	6432.639097	568.8763898	3.299456885	6459.756425
7.859501158	6437.114121	93562.88588	2.380212806	6460.619083	730.9236273	4.154113449	6456.176947	660.1030775	2.458204248	6462.541471	604.0918186	2.926647769	6461.741495	538.157162	2.671345895	6457.890541	654.9303125	4.008305395	6459.966744	603.5585707	1.950720458	6462.609144	418.5760271	3.920052324	6461.77267	750.7017558	3.476409013	6459.015425	660.7099305	3.880306362	6460.471611	690.5997039	1.964160694	6462.534603	463.2479581	2.668081147	6458.958832	620.3532582	2.994270164	6462.493305	680.8252202	2.260569013	6460.794956	613.635949	5.558679891	6453.539417	585.6502199	2.320419205	6462.50746
7.859501158	6437.114121	93562.88588	2.380212806	6460.619083	730.9236273	4.154113449	6456.176947	660.1030775	2.458204248	6462.541471	604.0918186	2.926647769	6461.741495	538.157162	2.671345895	6457.890541	654.9303125	4.008305395	6459.966744	603.5585707	1.950720458	6462.609144	418.5760271	3.920052324	6461.77267	750.7017558	3.476409013	6459.015425	660.7099305	3.880306362	6460.471611	690.5997039	1.964160694	6462.534603	463.2479581	2.668081147	6458.958832	620.3532582	2.994270164	6462.493305	680.8252202	2.260569013	6460.794956	613.635949	4.64438828	6458.203707	590.1470153	2.320419205	6462.50746
[truncated: 5,863 more rows]
[truncated: 58 more columns]
