# Supplementary material for: Real-time energy-saving metro train rescheduling with primary delay identification
Source: PLoS One. 2018 Feb 23;13(2):e0192792. doi: 10.1371/journal.pone.0192792 (PMC5825068; doi:10.1371/journal.pone.0192792)
Supplement: S2 Dataset — (ZIP) [file pone.0192792.s003.zip › S3 Dataset /energy.txt]

1 77.3275733444876 10.3633685364798 
2 0 10.3633685364798 
3 0 10.3633685364798 
4 0 10.3633685364798 
5 0 10.3633685364798 
6 0 10.3633685364798 
7 0 10.3633685364798 
8 0 10.3633685364798 
9 0 10.3633685364798 
10 0 10.3633685364798 
11 0 10.3633685364798 
12 0 10.3633685364798 
13 0 10.3633685364798 
14 0 10.3633685364798 
15 0 10.3633685364798 
16 0 10.3633685364798 
17 0 10.3633685364798 
18 0 10.3633685364798 
19 0 10.3633685364798 
20 0 10.3633685364798 
21 0 10.3633685364798 
22 0 10.3633685364798 
23 0 10.3633685364798 
24 0 10.3633685364798 
25 0 10.3633685364798 
26 0 10.3633685364798 
27 0 10.3633685364798 
28 0 10.3633685364798 
29 0 10.3633685364798 
30 0 10.3633685364798 
31 0 10.3633685364798 
32 0 10.3633685364798 
33 0 10.3633685364798 
34 0 10.3633685364798 
35 0 10.3633685364798 
36 0 10.3633685364798 
1 77.3275733444876 100 
2 0 100 
3 0 100 
4 0 100 
5 0 100 
6 0 100 
7 0 100 
8 0 100 
9 0 100 
10 0 100 
11 0 100 
12 0 100 
13 0 100 
14 0 100 
15 0 100 
16 0 100 
17 0 100 
18 0 100 
19 0 100 
20 0 100 
21 0 100 
22 0 100 
23 0 100 
24 0 100 
25 0 100 
26 0 100 
27 0 100 
28 0 100 
29 0 100 
30 0 100 
31 0 100 
32 0 100 
33 0 100 
34 0 100 
35 0 100 
36 0 100 
1 77.3275733444876 101.656878164278 
2 1.97657658090775 101.656878164278 
3 0 101.656878164278 
4 0 101.656878164278 
5 0 101.656878164278 
6 0 101.656878164278 
7 0 101.656878164278 
8 0 101.656878164278 
9 0 101.656878164278 
10 0 101.656878164278 
11 0 101.656878164278 
12 0 101.656878164278 
13 0 101.656878164278 
14 0 101.656878164278 
15 0 101.656878164278 
16 0 101.656878164278 
17 0 101.656878164278 
18 0 101.656878164278 
19 0 101.656878164278 
20 0 101.656878164278 
21 0 101.656878164278 
22 0 101.656878164278 
23 0 101.656878164278 
24 0 101.656878164278 
25 0 101.656878164278 
26 0 101.656878164278 
27 0 101.656878164278 
28 0 101.656878164278 
29 0 101.656878164278 
30 0 101.656878164278 
31 0 101.656878164278 
32 0 101.656878164278 
33 0 101.656878164278 
34 0 101.656878164278 
35 0 101.656878164278 
36 0 101.656878164278 
1 77.3275733444876 104.412414792713 
2 14.0179710981236 104.412414792713 
3 0 104.412414792713 
4 0 104.412414792713 
5 0 104.412414792713 
6 0 104.412414792713 
7 0 104.412414792713 
8 0 104.412414792713 
9 0 104.412414792713 
10 0 104.412414792713 
11 0 104.412414792713 
12 0 104.412414792713 
13 0 104.412414792713 
14 0 104.412414792713 
15 0 104.412414792713 
16 0 104.412414792713 
17 0 104.412414792713 
18 0 104.412414792713 
19 0 104.412414792713 
20 0 104.412414792713 
21 0 104.412414792713 
22 0 104.412414792713 
23 0 104.412414792713 
24 0 104.412414792713 
25 0 104.412414792713 
26 0 104.412414792713 
27 0 104.412414792713 
28 0 104.412414792713 
29 0 104.412414792713 
30 0 104.412414792713 
31 0 104.412414792713 
32 0 104.412414792713 
33 0 104.412414792713 
34 0 104.412414792713 
35 0 104.412414792713 
36 0 104.412414792713 
1 77.3275733444876 108.564448772678 
2 52.8118436014736 108.564448772678 
3 0 108.564448772678 
4 0 108.564448772678 
5 0 108.564448772678 
6 0 108.564448772678 
7 0 108.564448772678 
8 0 108.564448772678 
9 0 108.564448772678 
10 0 108.564448772678 
11 0 108.564448772678 
12 0 108.564448772678 
13 0 108.564448772678 
14 0 108.564448772678 
15 0 108.564448772678 
16 0 108.564448772678 
17 0 108.564448772678 
18 0 108.564448772678 
19 0 108.564448772678 
20 0 108.564448772678 
21 0 108.564448772678 
22 0 108.564448772678 
23 0 108.564448772678 
24 0 108.564448772678 
25 0 108.564448772678 
26 0 108.564448772678 
27 0 108.564448772678 
28 0 108.564448772678 
29 0 108.564448772678 
30 0 108.564448772678 
31 0 108.564448772678 
32 0 108.564448772678 
33 0 108.564448772678 
34 0 108.564448772678 
35 0 108.564448772678 
36 0 108.564448772678 
1 77.3275733444876 110.36336853648 
2 77.3275733444876 110.36336853648 
3 0 110.36336853648 
4 0 110.36336853648 
5 0 110.36336853648 
6 0 110.36336853648 
7 0 110.36336853648 
8 0 110.36336853648 
9 0 110.36336853648 
10 0 110.36336853648 
11 0 110.36336853648 
12 0 110.36336853648 
13 0 110.36336853648 
14 0 110.36336853648 
15 0 110.36336853648 
16 0 110.36336853648 
17 0 110.36336853648 
18 0 110.36336853648 
19 0 110.36336853648 
20 0 110.36336853648 
21 0 110.36336853648 
22 0 110.36336853648 
23 0 110.36336853648 
24 0 110.36336853648 
25 0 110.36336853648 
26 0 110.36336853648 
27 0 110.36336853648 
28 0 110.36336853648 
29 0 110.36336853648 
30 0 110.36336853648 
31 0 110.36336853648 
32 0 110.36336853648 
33 0 110.36336853648 
34 0 110.36336853648 
35 0 110.36336853648 
36 0 110.36336853648 
1 77.3275733444876 121.000491016454 
2 77.3275733444876 121.000491016454 
3 0 121.000491016454 
4 0 121.000491016454 
5 0 121.000491016454 
6 0 121.000491016454 
7 0 121.000491016454 
8 0 121.000491016454 
9 0 121.000491016454 
10 0 121.000491016454 
11 0 121.000491016454 
12 0 121.000491016454 
13 0 121.000491016454 
14 0 121.000491016454 
15 0 121.000491016454 
16 0 121.000491016454 
17 0 121.000491016454 
18 0 121.000491016454 
19 0 121.000491016454 
20 0 121.000491016454 
21 0 121.000491016454 
22 0 121.000491016454 
23 0 121.000491016454 
24 0 121.000491016454 
25 0 121.000491016454 
26 0 121.000491016454 
27 0 121.000491016454 
28 0 121.000491016454 
29 0 121.000491016454 
30 0 121.000491016454 
31 0 121.000491016454 
32 0 121.000491016454 
33 0 121.000491016454 
34 0 121.000491016454 
35 0 121.000491016454 
36 0 121.000491016454 
1 77.3275733444876 151.000491016454 
2 77.3275733444876 151.000491016454 
3 0 151.000491016454 
4 0 151.000491016454 
5 0 151.000491016454 
6 0 151.000491016454 
7 0 151.000491016454 
8 0 151.000491016454 
9 0 151.000491016454 
10 0 151.000491016454 
11 0 151.000491016454 
12 0 151.000491016454 
13 0 151.000491016454 
14 0 151.000491016454 
15 0 151.000491016454 
16 0 151.000491016454 
17 0 151.000491016454 
18 0 151.000491016454 
19 0 151.000491016454 
20 0 151.000491016454 
21 0 151.000491016454 
22 0 151.000491016454 
23 0 151.000491016454 
24 0 151.000491016454 
25 0 151.000491016454 
26 0 151.000491016454 
27 0 151.000491016454 
28 0 151.000491016454 
29 0 151.000491016454 
30 0 151.000491016454 
31 0 151.000491016454 
32 0 151.000491016454 
33 0 151.000491016454 
34 0 151.000491016454 
35 0 151.000491016454 
36 0 151.000491016454 
1 144.948379017005 160.691609922765 
2 77.3275733444876 160.691609922765 
3 0 160.691609922765 
4 0 160.691609922765 
5 0 160.691609922765 
6 0 160.691609922765 
7 0 160.691609922765 
8 0 160.691609922765 
9 0 160.691609922765 
10 0 160.691609922765 
11 0 160.691609922765 
12 0 160.691609922765 
13 0 160.691609922765 
14 0 160.691609922765 
15 0 160.691609922765 
16 0 160.691609922765 
17 0 160.691609922765 
18 0 160.691609922765 
19 0 160.691609922765 
20 0 160.691609922765 
21 0 160.691609922765 
22 0 160.691609922765 
23 0 160.691609922765 
24 0 160.691609922765 
25 0 160.691609922765 
26 0 160.691609922765 
27 0 160.691609922765 
28 0 160.691609922765 
29 0 160.691609922765 
30 0 160.691609922765 
31 0 160.691609922765 
32 0 160.691609922765 
33 0 160.691609922765 
34 0 160.691609922765 
35 0 160.691609922765 
36 0 160.691609922765 
1 144.948379017005 200 
2 77.3275733444876 200 
3 0 200 
4 0 200 
5 0 200 
6 0 200 
7 0 200 
8 0 200 
9 0 200 
10 0 200 
11 0 200 
12 0 200 
13 0 200 
14 0 200 
15 0 200 
16 0 200 
17 0 200 
18 0 200 
19 0 200 
20 0 200 
21 0 200 
22 0 200 
23 0 200 
24 0 200 
25 0 200 
26 0 200 
27 0 200 
28 0 200 
29 0 200 
30 0 200 
31 0 200 
32 0 200 
33 0 200 
34 0 200 
35 0 200 
36 0 200 
1 144.948379017005 201.656878164278 
2 77.3275733444876 201.656878164278 
3 1.97657658090778 201.656878164278 
4 0 201.656878164278 
5 0 201.656878164278 
6 0 201.656878164278 
7 0 201.656878164278 
8 0 201.656878164278 
9 0 201.656878164278 
10 0 201.656878164278 
11 0 201.656878164278 
12 0 201.656878164278 
13 0 201.656878164278 
14 0 201.656878164278 
15 0 201.656878164278 
16 0 201.656878164278 
17 0 201.656878164278 
18 0 201.656878164278 
19 0 201.656878164278 
20 0 201.656878164278 
21 0 201.656878164278 
22 0 201.656878164278 
23 0 201.656878164278 
24 0 201.656878164278 
25 0 201.656878164278 
26 0 201.656878164278 
27 0 201.656878164278 
28 0 201.656878164278 
29 0 201.656878164278 
30 0 201.656878164278 
31 0 201.656878164278 
32 0 201.656878164278 
33 0 201.656878164278 
34 0 201.656878164278 
35 0 201.656878164278 
36 0 201.656878164278 
1 144.948379017005 210.36336853648 
2 77.3275733444876 210.36336853648 
3 77.3275733444876 210.36336853648 
4 0 210.36336853648 
5 0 210.36336853648 
6 0 210.36336853648 
7 0 210.36336853648 
8 0 210.36336853648 
9 0 210.36336853648 
10 0 210.36336853648 
11 0 210.36336853648 
12 0 210.36336853648 
13 0 210.36336853648 
14 0 210.36336853648 
15 0 210.36336853648 
16 0 210.36336853648 
17 0 210.36336853648 
18 0 210.36336853648 
19 0 210.36336853648 
20 0 210.36336853648 
21 0 210.36336853648 
22 0 210.36336853648 
23 0 210.36336853648 
24 0 210.36336853648 
25 0 210.36336853648 
26 0 210.36336853648 
27 0 210.36336853648 
28 0 210.36336853648 
29 0 210.36336853648 
30 0 210.36336853648 
31 0 210.36336853648 
32 0 210.36336853648 
33 0 210.36336853648 
34 0 210.36336853648 
35 0 210.36336853648 
36 0 210.36336853648 
1 144.948379017005 217.426352986332 
2 77.3275733444876 217.426352986332 
3 77.3275733444876 217.426352986332 
4 0 217.426352986332 
5 0 217.426352986332 
6 0 217.426352986332 
7 0 217.426352986332 
8 0 217.426352986332 
9 0 217.426352986332 
10 0 217.426352986332 
11 0 217.426352986332 
12 0 217.426352986332 
13 0 217.426352986332 
14 0 217.426352986332 
15 0 217.426352986332 
16 0 217.426352986332 
17 0 217.426352986332 
18 0 217.426352986332 
19 0 217.426352986332 
20 0 217.426352986332 
21 0 217.426352986332 
22 0 217.426352986332 
23 0 217.426352986332 
24 0 217.426352986332 
25 0 217.426352986332 
26 0 217.426352986332 
27 0 217.426352986332 
28 0 217.426352986332 
29 0 217.426352986332 
30 0 217.426352986332 
31 0 217.426352986332 
32 0 217.426352986332 
33 0 217.426352986332 
34 0 217.426352986332 
35 0 217.426352986332 
36 0 217.426352986332 
1 144.948379017005 220.832850980174 
2 77.3275733444876 220.832850980174 
3 77.3275733444876 220.832850980174 
4 0 220.832850980174 
5 0 220.832850980174 
6 0 220.832850980174 
7 0 220.832850980174 
8 0 220.832850980174 
9 0 220.832850980174 
10 0 220.832850980174 
11 0 220.832850980174 
12 0 220.832850980174 
13 0 220.832850980174 
14 0 220.832850980174 
15 0 220.832850980174 
16 0 220.832850980174 
17 0 220.832850980174 
18 0 220.832850980174 
19 0 220.832850980174 
20 0 220.832850980174 
21 0 220.832850980174 
22 0 220.832850980174 
23 0 220.832850980174 
24 0 220.832850980174 
25 0 220.832850980174 
26 0 220.832850980174 
27 0 220.832850980174 
28 0 220.832850980174 
29 0 220.832850980174 
30 0 220.832850980174 
31 0 220.832850980174 
32 0 220.832850980174 
33 0 220.832850980174 
34 0 220.832850980174 
35 0 220.832850980174 
36 0 220.832850980174 
1 144.948379017005 224.549030412952 
2 77.3275733444876 224.549030412952 
3 77.3275733444876 224.549030412952 
4 0 224.549030412952 
5 0 224.549030412952 
6 0 224.549030412952 
7 0 224.549030412952 
8 0 224.549030412952 
9 0 224.549030412952 
10 0 224.549030412952 
11 0 224.549030412952 
12 0 224.549030412952 
13 0 224.549030412952 
14 0 224.549030412952 
15 0 224.549030412952 
16 0 224.549030412952 
17 0 224.549030412952 
18 0 224.549030412952 
19 0 224.549030412952 
20 0 224.549030412952 
21 0 224.549030412952 
22 0 224.549030412952 
23 0 224.549030412952 
24 0 224.549030412952 
25 0 224.549030412952 
26 0 224.549030412952 
27 0 224.549030412952 
28 0 224.549030412952 
29 0 224.549030412952 
30 0 224.549030412952 
31 0 224.549030412952 
32 0 224.549030412952 
33 0 224.549030412952 
34 0 224.549030412952 
35 0 224.549030412952 
36 0 224.549030412952 
1 144.948379017005 254.549030412952 
2 77.3275733444876 254.549030412952 
3 77.3275733444876 254.549030412952 
4 0 254.549030412952 
5 0 254.549030412952 
6 0 254.549030412952 
7 0 254.549030412952 
8 0 254.549030412952 
9 0 254.549030412952 
10 0 254.549030412952 
11 0 254.549030412952 
12 0 254.549030412952 
13 0 254.549030412952 
14 0 254.549030412952 
15 0 254.549030412952 
16 0 254.549030412952 
17 0 254.549030412952 
18 0 254.549030412952 
19 0 254.549030412952 
20 0 254.549030412952 
21 0 254.549030412952 
22 0 254.549030412952 
23 0 254.549030412952 
24 0 254.549030412952 
25 0 254.549030412952 
26 0 254.549030412952 
27 0 254.549030412952 
28 0 254.549030412952 
29 0 254.549030412952 
30 0 254.549030412952 
31 0 254.549030412952 
32 0 254.549030412952 
33 0 254.549030412952 
34 0 254.549030412952 
35 0 254.549030412952 
36 0 254.549030412952 
1 144.948379017005 257.604097000641 
2 84.0476450019762 257.604097000641 
3 77.3275733444876 257.604097000641 
4 0 257.604097000641 
5 0 257.604097000641 
6 0 257.604097000641 
7 0 257.604097000641 
8 0 257.604097000641 
9 0 257.604097000641 
10 0 257.604097000641 
11 0 257.604097000641 
12 0 257.604097000641 
13 0 257.604097000641 
14 0 257.604097000641 
15 0 257.604097000641 
16 0 257.604097000641 
17 0 257.604097000641 
18 0 257.604097000641 
19 0 257.604097000641 
20 0 257.604097000641 
21 0 257.604097000641 
22 0 257.604097000641 
23 0 257.604097000641 
24 0 257.604097000641 
25 0 257.604097000641 
26 0 257.604097000641 
27 0 257.604097000641 
28 0 257.604097000641 
29 0 257.604097000641 
30 0 257.604097000641 
31 0 257.604097000641 
32 0 257.604097000641 
33 0 257.604097000641 
34 0 257.604097000641 
35 0 257.604097000641 
36 0 257.604097000641 
1 144.948379017005 264.240149155207 
2 144.948379017005 264.240149155207 
3 77.3275733444876 264.240149155207 
4 0 264.240149155207 
5 0 264.240149155207 
6 0 264.240149155207 
7 0 264.240149155207 
8 0 264.240149155207 
9 0 264.240149155207 
10 0 264.240149155207 
11 0 264.240149155207 
12 0 264.240149155207 
13 0 264.240149155207 
14 0 264.240149155207 
15 0 264.240149155207 
16 0 264.240149155207 
17 0 264.240149155207 
18 0 264.240149155207 
19 0 264.240149155207 
20 0 264.240149155207 
21 0 264.240149155207 
22 0 264.240149155207 
23 0 264.240149155207 
24 0 264.240149155207 
25 0 264.240149155207 
26 0 264.240149155207 
27 0 264.240149155207 
28 0 264.240149155207 
29 0 264.240149155207 
30 0 264.240149155207 
31 0 264.240149155207 
32 0 264.240149155207 
33 0 264.240149155207 
34 0 264.240149155207 
35 0 264.240149155207 
36 0 264.240149155207 
1 144.948379017005 269.233439350084 
2 144.948379017005 269.233439350084 
3 77.3275733444876 269.233439350084 
4 0 269.233439350084 
5 0 269.233439350084 
6 0 269.233439350084 
7 0 269.233439350084 
8 0 269.233439350084 
9 0 269.233439350084 
10 0 269.233439350084 
11 0 269.233439350084 
12 0 269.233439350084 
13 0 269.233439350084 
14 0 269.233439350084 
15 0 269.233439350084 
16 0 269.233439350084 
17 0 269.233439350084 
18 0 269.233439350084 
19 0 269.233439350084 
20 0 269.233439350084 
21 0 269.233439350084 
22 0 269.233439350084 
23 0 269.233439350084 
24 0 269.233439350084 
25 0 269.233439350084 
26 0 269.233439350084 
27 0 269.233439350084 
28 0 269.233439350084 
29 0 269.233439350084 
30 0 269.233439350084 
31 0 269.233439350084 
32 0 269.233439350084 
33 0 269.233439350084 
34 0 269.233439350084 
35 0 269.233439350084 
36 0 269.233439350084 
1 144.948379017005 300 
2 144.948379017005 300 
3 77.3275733444876 300 
4 0 300 
5 0 300 
6 0 300 
7 0 300 
8 0 300 
9 0 300 
10 0 300 
11 0 300 
12 0 300 
13 0 300 
14 0 300 
15 0 300 
16 0 300 
17 0 300 
18 0 300 
19 0 300 
20 0 300 
21 0 300 
22 0 300 
23 0 300 
24 0 300 
25 0 300 
26 0 300 
27 0 300 
28 0 300 
29 0 300 
30 0 300 
31 0 300 
32 0 300 
33 0 300 
34 0 300 
35 0 300 
36 0 300 
1 144.948379017005 301.656878164278 
2 144.948379017005 301.656878164278 
3 77.3275733444876 301.656878164278 
4 1.97657658090775 301.656878164278 
5 0 301.656878164278 
6 0 301.656878164278 
7 0 301.656878164278 
8 0 301.656878164278 
9 0 301.656878164278 
10 0 301.656878164278 
11 0 301.656878164278 
12 0 301.656878164278 
13 0 301.656878164278 
14 0 301.656878164278 
15 0 301.656878164278 
16 0 301.656878164278 
17 0 301.656878164278 
18 0 301.656878164278 
19 0 301.656878164278 
20 0 301.656878164278 
21 0 301.656878164278 
22 0 301.656878164278 
23 0 301.656878164278 
24 0 301.656878164278 
25 0 301.656878164278 
26 0 301.656878164278 
27 0 301.656878164278 
28 0 301.656878164278 
29 0 301.656878164278 
30 0 301.656878164278 
31 0 301.656878164278 
32 0 301.656878164278 
33 0 301.656878164278 
34 0 301.656878164278 
35 0 301.656878164278 
36 0 301.656878164278 
1 144.948379017005 304.233439350084 
2 144.948379017005 304.233439350084 
3 77.3275733444876 304.233439350084 
4 12.903846286205 304.233439350084 
5 0 304.233439350084 
6 0 304.233439350084 
7 0 304.233439350084 
8 0 304.233439350084 
9 0 304.233439350084 
10 0 304.233439350084 
11 0 304.233439350084 
12 0 304.233439350084 
13 0 304.233439350084 
14 0 304.233439350084 
15 0 304.233439350084 
16 0 304.233439350084 
17 0 304.233439350084 
18 0 304.233439350084 
19 0 304.233439350084 
20 0 304.233439350084 
21 0 304.233439350084 
22 0 304.233439350084 
23 0 304.233439350084 
24 0 304.233439350084 
25 0 304.233439350084 
26 0 304.233439350084 
27 0 304.233439350084 
28 0 304.233439350084 
29 0 304.233439350084 
30 0 304.233439350084 
31 0 304.233439350084 
32 0 304.233439350084 
33 0 304.233439350084 
34 0 304.233439350084 
35 0 304.233439350084 
36 0 304.233439350084 
1 146.592989498366 305.744789862834 
2 144.948379017005 305.744789862834 
3 77.3275733444876 305.744789862834 
4 23.761879609043 305.744789862834 
5 0 305.744789862834 
6 0 305.744789862834 
7 0 305.744789862834 
8 0 305.744789862834 
9 0 305.744789862834 
10 0 305.744789862834 
11 0 305.744789862834 
12 0 305.744789862834 
13 0 305.744789862834 
14 0 305.744789862834 
15 0 305.744789862834 
16 0 305.744789862834 
17 0 305.744789862834 
18 0 305.744789862834 
19 0 305.744789862834 
20 0 305.744789862834 
21 0 305.744789862834 
22 0 305.744789862834 
23 0 305.744789862834 
24 0 305.744789862834 
25 0 305.744789862834 
26 0 305.744789862834 
27 0 305.744789862834 
28 0 305.744789862834 
29 0 305.744789862834 
30 0 305.744789862834 
31 0 305.744789862834 
32 0 305.744789862834 
33 0 305.744789862834 
34 0 305.744789862834 
35 0 305.744789862834 
36 0 305.744789862834 
1 172.003124422033 310.36336853648 
2 144.948379017005 310.36336853648 
3 77.3275733444876 310.36336853648 
4 77.3275733444876 310.36336853648 
5 0 310.36336853648 
6 0 310.36336853648 
7 0 310.36336853648 
8 0 310.36336853648 
9 0 310.36336853648 
10 0 310.36336853648 
11 0 310.36336853648 
12 0 310.36336853648 
13 0 310.36336853648 
14 0 310.36336853648 
15 0 310.36336853648 
16 0 310.36336853648 
17 0 310.36336853648 
18 0 310.36336853648 
19 0 310.36336853648 
20 0 310.36336853648 
21 0 310.36336853648 
22 0 310.36336853648 
23 0 310.36336853648 
24 0 310.36336853648 
25 0 310.36336853648 
26 0 310.36336853648 
27 0 310.36336853648 
28 0 310.36336853648 
29 0 310.36336853648 
30 0 310.36336853648 
31 0 310.36336853648 
32 0 310.36336853648 
33 0 310.36336853648 
34 0 310.36336853648 
35 0 310.36336853648 
36 0 310.36336853648 
1 204.389898737964 313.319564000264 
2 144.948379017005 313.319564000264 
3 77.3275733444876 313.319564000264 
4 77.3275733444876 313.319564000264 
5 0 313.319564000264 
6 0 313.319564000264 
7 0 313.319564000264 
8 0 313.319564000264 
9 0 313.319564000264 
10 0 313.319564000264 
11 0 313.319564000264 
12 0 313.319564000264 
13 0 313.319564000264 
14 0 313.319564000264 
15 0 313.319564000264 
16 0 313.319564000264 
17 0 313.319564000264 
18 0 313.319564000264 
19 0 313.319564000264 
20 0 313.319564000264 
21 0 313.319564000264 
22 0 313.319564000264 
23 0 313.319564000264 
24 0 313.319564000264 
25 0 313.319564000264 
26 0 313.319564000264 
27 0 313.319564000264 
28 0 313.319564000264 
29 0 313.319564000264 
30 0 313.319564000264 
31 0 313.319564000264 
32 0 313.319564000264 
33 0 313.319564000264 
34 0 313.319564000264 
35 0 313.319564000264 
36 0 313.319564000264 
1 204.389898737964 319.062992514496 
2 144.948379017005 319.062992514496 
3 77.3275733444876 319.062992514496 
4 77.3275733444876 319.062992514496 
5 0 319.062992514496 
6 0 319.062992514496 
7 0 319.062992514496 
8 0 319.062992514496 
9 0 319.062992514496 
10 0 319.062992514496 
11 0 319.062992514496 
12 0 319.062992514496 
13 0 319.062992514496 
14 0 319.062992514496 
15 0 319.062992514496 
16 0 319.062992514496 
17 0 319.062992514496 
18 0 319.062992514496 
19 0 319.062992514496 
20 0 319.062992514496 
21 0 319.062992514496 
22 0 319.062992514496 
23 0 319.062992514496 
24 0 319.062992514496 
25 0 319.062992514496 
26 0 319.062992514496 
27 0 319.062992514496 
28 0 319.062992514496 
29 0 319.062992514496 
30 0 319.062992514496 
31 0 319.062992514496 
32 0 319.062992514496 
33 0 319.062992514496 
34 0 319.062992514496 
35 0 319.062992514496 
36 0 319.062992514496 
1 204.389898737964 325.374610617461 
2 144.948379017005 325.374610617461 
3 77.3275733444876 325.374610617461 
4 77.3275733444876 325.374610617461 
5 0 325.374610617461 
6 0 325.374610617461 
7 0 325.374610617461 
8 0 325.374610617461 
9 0 325.374610617461 
10 0 325.374610617461 
11 0 325.374610617461 
12 0 325.374610617461 
13 0 325.374610617461 
14 0 325.374610617461 
15 0 325.374610617461 
16 0 325.374610617461 
17 0 325.374610617461 
18 0 325.374610617461 
19 0 325.374610617461 
20 0 325.374610617461 
21 0 325.374610617461 
22 0 325.374610617461 
23 0 325.374610617461 
24 0 325.374610617461 
25 0 325.374610617461 
26 0 325.374610617461 
27 0 325.374610617461 
28 0 325.374610617461 
29 0 325.374610617461 
30 0 325.374610617461 
31 0 325.374610617461 
32 0 325.374610617461 
33 0 325.374610617461 
34 0 325.374610617461 
35 0 325.374610617461 
36 0 325.374610617461 
1 204.389898737964 355.374610617461 
2 144.948379017005 355.374610617461 
3 77.3275733444876 355.374610617461 
4 77.3275733444876 355.374610617461 
5 0 355.374610617461 
6 0 355.374610617461 
7 0 355.374610617461 
8 0 355.374610617461 
9 0 355.374610617461 
10 0 355.374610617461 
11 0 355.374610617461 
12 0 355.374610617461 
13 0 355.374610617461 
14 0 355.374610617461 
15 0 355.374610617461 
16 0 355.374610617461 
17 0 355.374610617461 
18 0 355.374610617461 
19 0 355.374610617461 
20 0 355.374610617461 
21 0 355.374610617461 
22 0 355.374610617461 
23 0 355.374610617461 
24 0 355.374610617461 
25 0 355.374610617461 
26 0 355.374610617461 
27 0 355.374610617461 
28 0 355.374610617461 
29 0 355.374610617461 
30 0 355.374610617461 
31 0 355.374610617461 
32 0 355.374610617461 
33 0 355.374610617461 
34 0 355.374610617461 
35 0 355.374610617461 
36 0 355.374610617461 
1 204.389898737964 358.442221963028 
2 144.948379017005 358.442221963028 
3 84.1029456890515 358.442221963028 
4 77.3275733444876 358.442221963028 
5 0 358.442221963028 
6 0 358.442221963028 
7 0 358.442221963028 
8 0 358.442221963028 
9 0 358.442221963028 
10 0 358.442221963028 
11 0 358.442221963028 
12 0 358.442221963028 
13 0 358.442221963028 
14 0 358.442221963028 
15 0 358.442221963028 
16 0 358.442221963028 
17 0 358.442221963028 
18 0 358.442221963028 
19 0 358.442221963028 
20 0 358.442221963028 
21 0 358.442221963028 
22 0 358.442221963028 
23 0 358.442221963028 
24 0 358.442221963028 
25 0 358.442221963028 
26 0 358.442221963028 
27 0 358.442221963028 
28 0 358.442221963028 
29 0 358.442221963028 
30 0 358.442221963028 
31 0 358.442221963028 
32 0 358.442221963028 
33 0 358.442221963028 
34 0 358.442221963028 
35 0 358.442221963028 
36 0 358.442221963028 
1 204.389898737964 365.065729523773 
2 144.948379017005 365.065729523773 
3 144.948379017005 365.065729523773 
4 77.3275733444876 365.065729523773 
5 0 365.065729523773 
6 0 365.065729523773 
7 0 365.065729523773 
8 0 365.065729523773 
9 0 365.065729523773 
10 0 365.065729523773 
11 0 365.065729523773 
12 0 365.065729523773 
13 0 365.065729523773 
14 0 365.065729523773 
15 0 365.065729523773 
16 0 365.065729523773 
17 0 365.065729523773 
18 0 365.065729523773 
19 0 365.065729523773 
20 0 365.065729523773 
21 0 365.065729523773 
22 0 365.065729523773 
23 0 365.065729523773 
24 0 365.065729523773 
25 0 365.065729523773 
26 0 365.065729523773 
27 0 365.065729523773 
28 0 365.065729523773 
29 0 365.065729523773 
30 0 365.065729523773 
31 0 365.065729523773 
32 0 365.065729523773 
33 0 365.065729523773 
34 0 365.065729523773 
35 0 365.065729523773 
36 0 365.065729523773 
1 204.389898737964 370.245269913997 
2 144.948379017005 370.245269913997 
3 144.948379017005 370.245269913997 
4 77.3275733444876 370.245269913997 
5 0 370.245269913997 
6 0 370.245269913997 
7 0 370.245269913997 
8 0 370.245269913997 
9 0 370.245269913997 
10 0 370.245269913997 
11 0 370.245269913997 
12 0 370.245269913997 
13 0 370.245269913997 
14 0 370.245269913997 
15 0 370.245269913997 
16 0 370.245269913997 
17 0 370.245269913997 
18 0 370.245269913997 
19 0 370.245269913997 
20 0 370.245269913997 
21 0 370.245269913997 
22 0 370.245269913997 
23 0 370.245269913997 
24 0 370.245269913997 
25 0 370.245269913997 
26 0 370.245269913997 
27 0 370.245269913997 
28 0 370.245269913997 
29 0 370.245269913997 
30 0 370.245269913997 
31 0 370.245269913997 
32 0 370.245269913997 
33 0 370.245269913997 
34 0 370.245269913997 
35 0 370.245269913997 
36 0 370.245269913997 
1 204.389898737964 373.345611619798 
2 144.948379017005 373.345611619798 
3 144.948379017005 373.345611619798 
4 77.3275733444876 373.345611619798 
5 0 373.345611619798 
6 0 373.345611619798 
7 0 373.345611619798 
8 0 373.345611619798 
9 0 373.345611619798 
10 0 373.345611619798 
11 0 373.345611619798 
12 0 373.345611619798 
13 0 373.345611619798 
14 0 373.345611619798 
15 0 373.345611619798 
16 0 373.345611619798 
17 0 373.345611619798 
18 0 373.345611619798 
19 0 373.345611619798 
20 0 373.345611619798 
21 0 373.345611619798 
22 0 373.345611619798 
23 0 373.345611619798 
24 0 373.345611619798 
25 0 373.345611619798 
26 0 373.345611619798 
27 0 373.345611619798 
28 0 373.345611619798 
29 0 373.345611619798 
30 0 373.345611619798 
31 0 373.345611619798 
32 0 373.345611619798 
33 0 373.345611619798 
34 0 373.345611619798 
35 0 373.345611619798 
36 0 373.345611619798 
1 204.389898737964 376.72780248354 
2 144.948379017005 376.72780248354 
3 144.948379017005 376.72780248354 
4 77.3275733444876 376.72780248354 
5 0 376.72780248354 
6 0 376.72780248354 
7 0 376.72780248354 
8 0 376.72780248354 
9 0 376.72780248354 
10 0 376.72780248354 
11 0 376.72780248354 
12 0 376.72780248354 
13 0 376.72780248354 
14 0 376.72780248354 
15 0 376.72780248354 
16 0 376.72780248354 
17 0 376.72780248354 
18 0 376.72780248354 
19 0 376.72780248354 
20 0 376.72780248354 
21 0 376.72780248354 
22 0 376.72780248354 
23 0 376.72780248354 
24 0 376.72780248354 
25 0 376.72780248354 
26 0 376.72780248354 
27 0 376.72780248354 
28 0 376.72780248354 
29 0 376.72780248354 
30 0 376.72780248354 
31 0 376.72780248354 
32 0 376.72780248354 
33 0 376.72780248354 
34 0 376.72780248354 
35 0 376.72780248354 
36 0 376.72780248354 
1 204.389898737964 400 
2 144.948379017005 400 
3 144.948379017005 400 
4 77.3275733444876 400 
5 0 400 
6 0 400 
7 0 400 
8 0 400 
9 0 400 
10 0 400 
11 0 400 
12 0 400 
13 0 400 
14 0 400 
15 0 400 
16 0 400 
17 0 400 
18 0 400 
19 0 400 
20 0 400 
21 0 400 
22 0 400 
23 0 400 
24 0 400 
25 0 400 
26 0 400 
27 0 400 
28 0 400 
29 0 400 
30 0 400 
31 0 400 
32 0 400 
33 0 400 
34 0 400 
35 0 400 
36 0 400 
1 204.389898737964 401.656878164278 
2 144.948379017005 401.656878164278 
3 144.948379017005 401.656878164278 
4 77.3275733444876 401.656878164278 
5 1.97657658090767 401.656878164278 
6 0 401.656878164278 
7 0 401.656878164278 
8 0 401.656878164278 
9 0 401.656878164278 
10 0 401.656878164278 
11 0 401.656878164278 
12 0 401.656878164278 
13 0 401.656878164278 
14 0 401.656878164278 
15 0 401.656878164278 
16 0 401.656878164278 
17 0 401.656878164278 
18 0 401.656878164278 
19 0 401.656878164278 
20 0 401.656878164278 
21 0 401.656878164278 
22 0 401.656878164278 
23 0 401.656878164278 
24 0 401.656878164278 
25 0 401.656878164278 
26 0 401.656878164278 
27 0 401.656878164278 
28 0 401.656878164278 
29 0 401.656878164278 
30 0 401.656878164278 
31 0 401.656878164278 
32 0 401.656878164278 
33 0 401.656878164278 
34 0 401.656878164278 
35 0 401.656878164278 
36 0 401.656878164278 
1 204.389898737964 410.36336853648 
2 144.948379017005 410.36336853648 
3 144.948379017005 410.36336853648 
4 77.3275733444876 410.36336853648 
5 77.3275733444876 410.36336853648 
6 0 410.36336853648 
7 0 410.36336853648 
8 0 410.36336853648 
9 0 410.36336853648 
10 0 410.36336853648 
11 0 410.36336853648 
12 0 410.36336853648 
13 0 410.36336853648 
14 0 410.36336853648 
15 0 410.36336853648 
16 0 410.36336853648 
17 0 410.36336853648 
18 0 410.36336853648 
19 0 410.36336853648 
20 0 410.36336853648 
21 0 410.36336853648 
22 0 410.36336853648 
23 0 410.36336853648 
24 0 410.36336853648 
25 0 410.36336853648 
26 0 410.36336853648 
27 0 410.36336853648 
28 0 410.36336853648 
29 0 410.36336853648 
30 0 410.36336853648 
31 0 410.36336853648 
32 0 410.36336853648 
33 0 410.36336853648 
34 0 410.36336853648 
35 0 410.36336853648 
36 0 410.36336853648 
1 204.389898737964 411.72780248354 
2 144.948379017005 411.72780248354 
3 144.948379017005 411.72780248354 
4 77.3275733444876 411.72780248354 
5 77.3275733444876 411.72780248354 
6 0 411.72780248354 
7 0 411.72780248354 
8 0 411.72780248354 
9 0 411.72780248354 
10 0 411.72780248354 
11 0 411.72780248354 
12 0 411.72780248354 
13 0 411.72780248354 
14 0 411.72780248354 
15 0 411.72780248354 
16 0 411.72780248354 
17 0 411.72780248354 
18 0 411.72780248354 
19 0 411.72780248354 
20 0 411.72780248354 
21 0 411.72780248354 
22 0 411.72780248354 
23 0 411.72780248354 
24 0 411.72780248354 
25 0 411.72780248354 
26 0 411.72780248354 
27 0 411.72780248354 
28 0 411.72780248354 
29 0 411.72780248354 
30 0 411.72780248354 
31 0 411.72780248354 
32 0 411.72780248354 
33 0 411.72780248354 
34 0 411.72780248354 
35 0 411.72780248354 
36 0 411.72780248354 
1 204.389898737964 417.426352986332 
2 168.329283658731 417.426352986332 
3 144.948379017005 417.426352986332 
4 77.3275733444876 417.426352986332 
5 77.3275733444876 417.426352986332 
6 0 417.426352986332 
7 0 417.426352986332 
8 0 417.426352986332 
9 0 417.426352986332 
10 0 417.426352986332 
11 0 417.426352986332 
12 0 417.426352986332 
13 0 417.426352986332 
14 0 417.426352986332 
15 0 417.426352986332 
16 0 417.426352986332 
17 0 417.426352986332 
18 0 417.426352986332 
19 0 417.426352986332 
20 0 417.426352986332 
21 0 417.426352986332 
22 0 417.426352986332 
23 0 417.426352986332 
24 0 417.426352986332 
25 0 417.426352986332 
26 0 417.426352986332 
27 0 417.426352986332 
28 0 417.426352986332 
29 0 417.426352986332 
30 0 417.426352986332 
31 0 417.426352986332 
32 0 417.426352986332 
33 0 417.426352986332 
34 0 417.426352986332 
35 0 417.426352986332 
36 0 417.426352986332 
1 204.389898737964 420.813927342127 
2 204.389898737964 420.813927342127 
3 144.948379017005 420.813927342127 
4 77.3275733444876 420.813927342127 
5 77.3275733444876 420.813927342127 
6 0 420.813927342127 
7 0 420.813927342127 
8 0 420.813927342127 
9 0 420.813927342127 
10 0 420.813927342127 
11 0 420.813927342127 
12 0 420.813927342127 
13 0 420.813927342127 
14 0 420.813927342127 
15 0 420.813927342127 
16 0 420.813927342127 
17 0 420.813927342127 
18 0 420.813927342127 
19 0 420.813927342127 
20 0 420.813927342127 
21 0 420.813927342127 
22 0 420.813927342127 
23 0 420.813927342127 
24 0 420.813927342127 
25 0 420.813927342127 
26 0 420.813927342127 
27 0 420.813927342127 
28 0 420.813927342127 
29 0 420.813927342127 
30 0 420.813927342127 
31 0 420.813927342127 
32 0 420.813927342127 
33 0 420.813927342127 
34 0 420.813927342127 
35 0 420.813927342127 
36 0 420.813927342127 
1 204.389898737964 424.2531291816 
2 204.389898737964 424.2531291816 
3 144.948379017005 424.2531291816 
4 77.3275733444876 424.2531291816 
5 77.3275733444876 424.2531291816 
6 0 424.2531291816 
7 0 424.2531291816 
8 0 424.2531291816 
9 0 424.2531291816 
10 0 424.2531291816 
11 0 424.2531291816 
12 0 424.2531291816 
13 0 424.2531291816 
14 0 424.2531291816 
15 0 424.2531291816 
16 0 424.2531291816 
17 0 424.2531291816 
18 0 424.2531291816 
19 0 424.2531291816 
20 0 424.2531291816 
21 0 424.2531291816 
22 0 424.2531291816 
23 0 424.2531291816 
24 0 424.2531291816 
25 0 424.2531291816 
26 0 424.2531291816 
27 0 424.2531291816 
28 0 424.2531291816 
29 0 424.2531291816 
30 0 424.2531291816 
31 0 424.2531291816 
32 0 424.2531291816 
33 0 424.2531291816 
34 0 424.2531291816 
35 0 424.2531291816 
36 0 424.2531291816 
1 204.389898737964 454.2531291816 
2 204.389898737964 454.2531291816 
3 144.948379017005 454.2531291816 
4 77.3275733444876 454.2531291816 
5 77.3275733444876 454.2531291816 
6 0 454.2531291816 
7 0 454.2531291816 
8 0 454.2531291816 
9 0 454.2531291816 
10 0 454.2531291816 
11 0 454.2531291816 
12 0 454.2531291816 
13 0 454.2531291816 
14 0 454.2531291816 
15 0 454.2531291816 
16 0 454.2531291816 
17 0 454.2531291816 
18 0 454.2531291816 
19 0 454.2531291816 
20 0 454.2531291816 
21 0 454.2531291816 
22 0 454.2531291816 
23 0 454.2531291816 
24 0 454.2531291816 
25 0 454.2531291816 
26 0 454.2531291816 
27 0 454.2531291816 
28 0 454.2531291816 
29 0 454.2531291816 
30 0 454.2531291816 
31 0 454.2531291816 
32 0 454.2531291816 
33 0 454.2531291816 
34 0 454.2531291816 
35 0 454.2531291816 
36 0 454.2531291816 
1 204.389898737964 456.000371998067 
2 204.389898737964 456.000371998067 
3 144.948379017005 456.000371998067 
4 80.1063676605086 456.000371998067 
5 77.3275733444876 456.000371998067 
6 0 456.000371998067 
7 0 456.000371998067 
8 0 456.000371998067 
9 0 456.000371998067 
10 0 456.000371998067 
11 0 456.000371998067 
12 0 456.000371998067 
13 0 456.000371998067 
14 0 456.000371998067 
15 0 456.000371998067 
16 0 456.000371998067 
17 0 456.000371998067 
18 0 456.000371998067 
19 0 456.000371998067 
20 0 456.000371998067 
21 0 456.000371998067 
22 0 456.000371998067 
23 0 456.000371998067 
24 0 456.000371998067 
25 0 456.000371998067 
26 0 456.000371998067 
27 0 456.000371998067 
28 0 456.000371998067 
29 0 456.000371998067 
30 0 456.000371998067 
31 0 456.000371998067 
32 0 456.000371998067 
33 0 456.000371998067 
34 0 456.000371998067 
35 0 456.000371998067 
36 0 456.000371998067 
1 204.389898737964 456.672193441375 
2 204.389898737964 456.672193441375 
3 144.948379017005 456.672193441375 
4 82.3449535949401 456.672193441375 
5 77.3275733444876 456.672193441375 
6 0 456.672193441375 
7 0 456.672193441375 
8 0 456.672193441375 
9 0 456.672193441375 
10 0 456.672193441375 
11 0 456.672193441375 
12 0 456.672193441375 
13 0 456.672193441375 
14 0 456.672193441375 
15 0 456.672193441375 
16 0 456.672193441375 
17 0 456.672193441375 
18 0 456.672193441375 
19 0 456.672193441375 
20 0 456.672193441375 
21 0 456.672193441375 
22 0 456.672193441375 
23 0 456.672193441375 
24 0 456.672193441375 
25 0 456.672193441375 
26 0 456.672193441375 
27 0 456.672193441375 
28 0 456.672193441375 
29 0 456.672193441375 
30 0 456.672193441375 
31 0 456.672193441375 
32 0 456.672193441375 
33 0 456.672193441375 
34 0 456.672193441375 
35 0 456.672193441375 
36 0 456.672193441375 
1 204.389898737964 463.713433262768 
2 204.389898737964 463.713433262768 
3 144.948379017005 463.713433262768 
4 144.91002066888 463.713433262768 
5 77.3275733444876 463.713433262768 
6 0 463.713433262768 
7 0 463.713433262768 
8 0 463.713433262768 
9 0 463.713433262768 
10 0 463.713433262768 
11 0 463.713433262768 
12 0 463.713433262768 
13 0 463.713433262768 
14 0 463.713433262768 
15 0 463.713433262768 
16 0 463.713433262768 
17 0 463.713433262768 
18 0 463.713433262768 
19 0 463.713433262768 
20 0 463.713433262768 
21 0 463.713433262768 
22 0 463.713433262768 
23 0 463.713433262768 
24 0 463.713433262768 
25 0 463.713433262768 
26 0 463.713433262768 
27 0 463.713433262768 
28 0 463.713433262768 
29 0 463.713433262768 
30 0 463.713433262768 
31 0 463.713433262768 
32 0 463.713433262768 
33 0 463.713433262768 
34 0 463.713433262768 
35 0 463.713433262768 
36 0 463.713433262768 
1 204.389898737964 467.575543359722 
2 204.389898737964 467.575543359722 
3 144.948379017005 467.575543359722 
4 144.91002066888 467.575543359722 
5 77.3275733444876 467.575543359722 
6 0 467.575543359722 
7 0 467.575543359722 
8 0 467.575543359722 
9 0 467.575543359722 
10 0 467.575543359722 
11 0 467.575543359722 
12 0 467.575543359722 
13 0 467.575543359722 
14 0 467.575543359722 
15 0 467.575543359722 
16 0 467.575543359722 
17 0 467.575543359722 
18 0 467.575543359722 
19 0 467.575543359722 
20 0 467.575543359722 
21 0 467.575543359722 
22 0 467.575543359722 
23 0 467.575543359722 
24 0 467.575543359722 
25 0 467.575543359722 
26 0 467.575543359722 
27 0 467.575543359722 
28 0 467.575543359722 
29 0 467.575543359722 
30 0 467.575543359722 
31 0 467.575543359722 
32 0 467.575543359722 
33 0 467.575543359722 
34 0 467.575543359722 
35 0 467.575543359722 
36 0 467.575543359722 
1 204.389898737964 469.786930721024 
2 204.389898737964 469.786930721024 
3 144.948379017005 469.786930721024 
4 144.91002066888 469.786930721024 
5 77.3275733444876 469.786930721024 
6 0 469.786930721024 
7 0 469.786930721024 
8 0 469.786930721024 
9 0 469.786930721024 
10 0 469.786930721024 
11 0 469.786930721024 
12 0 469.786930721024 
13 0 469.786930721024 
14 0 469.786930721024 
15 0 469.786930721024 
16 0 469.786930721024 
17 0 469.786930721024 
18 0 469.786930721024 
19 0 469.786930721024 
20 0 469.786930721024 
21 0 469.786930721024 
22 0 469.786930721024 
23 0 469.786930721024 
24 0 469.786930721024 
25 0 469.786930721024 
26 0 469.786930721024 
27 0 469.786930721024 
28 0 469.786930721024 
29 0 469.786930721024 
30 0 469.786930721024 
31 0 469.786930721024 
32 0 469.786930721024 
33 0 469.786930721024 
34 0 469.786930721024 
35 0 469.786930721024 
36 0 469.786930721024 
1 204.389898737964 473.278149599471 
2 204.389898737964 473.278149599471 
3 144.948379017005 473.278149599471 
4 144.91002066888 473.278149599471 
5 77.3275733444876 473.278149599471 
6 0 473.278149599471 
7 0 473.278149599471 
8 0 473.278149599471 
9 0 473.278149599471 
10 0 473.278149599471 
11 0 473.278149599471 
12 0 473.278149599471 
13 0 473.278149599471 
14 0 473.278149599471 
15 0 473.278149599471 
16 0 473.278149599471 
17 0 473.278149599471 
18 0 473.278149599471 
19 0 473.278149599471 
20 0 473.278149599471 
21 0 473.278149599471 
22 0 473.278149599471 
23 0 473.278149599471 
24 0 473.278149599471 
25 0 473.278149599471 
26 0 473.278149599471 
27 0 473.278149599471 
28 0 473.278149599471 
29 0 473.278149599471 
30 0 473.278149599471 
31 0 473.278149599471 
32 0 473.278149599471 
33 0 473.278149599471 
34 0 473.278149599471 
35 0 473.278149599471 
36 0 473.278149599471 
1 204.389898737964 477.086752012323 
2 204.389898737964 477.086752012323 
3 144.948379017005 477.086752012323 
4 144.91002066888 477.086752012323 
5 77.3275733444876 477.086752012323 
6 0 477.086752012323 
7 0 477.086752012323 
8 0 477.086752012323 
9 0 477.086752012323 
10 0 477.086752012323 
11 0 477.086752012323 
12 0 477.086752012323 
13 0 477.086752012323 
14 0 477.086752012323 
15 0 477.086752012323 
16 0 477.086752012323 
17 0 477.086752012323 
18 0 477.086752012323 
19 0 477.086752012323 
20 0 477.086752012323 
21 0 477.086752012323 
22 0 477.086752012323 
23 0 477.086752012323 
24 0 477.086752012323 
25 0 477.086752012323 
26 0 477.086752012323 
27 0 477.086752012323 
28 0 477.086752012323 
29 0 477.086752012323 
30 0 477.086752012323 
31 0 477.086752012323 
32 0 477.086752012323 
33 0 477.086752012323 
34 0 477.086752012323 
35 0 477.086752012323 
36 0 477.086752012323 
1 204.389898737964 497.575543359722 
2 204.389898737964 497.575543359722 
3 144.948379017005 497.575543359722 
4 144.91002066888 497.575543359722 
5 77.3275733444876 497.575543359722 
6 0 497.575543359722 
7 0 497.575543359722 
8 0 497.575543359722 
9 0 497.575543359722 
10 0 497.575543359722 
11 0 497.575543359722 
12 0 497.575543359722 
13 0 497.575543359722 
14 0 497.575543359722 
15 0 497.575543359722 
16 0 497.575543359722 
17 0 497.575543359722 
18 0 497.575543359722 
19 0 497.575543359722 
20 0 497.575543359722 
21 0 497.575543359722 
22 0 497.575543359722 
23 0 497.575543359722 
24 0 497.575543359722 
25 0 497.575543359722 
26 0 497.575543359722 
27 0 497.575543359722 
28 0 497.575543359722 
29 0 497.575543359722 
30 0 497.575543359722 
31 0 497.575543359722 
32 0 497.575543359722 
33 0 497.575543359722 
34 0 497.575543359722 
35 0 497.575543359722 
36 0 497.575543359722 
1 208.622051538386 500 
2 204.389898737964 500 
3 144.948379017005 500 
4 144.91002066888 500 
5 77.3275733444876 500 
6 0 500 
7 0 500 
8 0 500 
9 0 500 
10 0 500 
11 0 500 
12 0 500 
13 0 500 
14 0 500 
15 0 500 
16 0 500 
17 0 500 
18 0 500 
19 0 500 
20 0 500 
21 0 500 
22 0 500 
23 0 500 
24 0 500 
25 0 500 
26 0 500 
27 0 500 
28 0 500 
29 0 500 
30 0 500 
31 0 500 
32 0 500 
33 0 500 
34 0 500 
35 0 500 
36 0 500 
1 216.383150264515 501.656878164278 
2 204.389898737964 501.656878164278 
3 144.948379017005 501.656878164278 
4 144.91002066888 501.656878164278 
5 77.3275733444876 501.656878164278 
6 1.97657658090775 501.656878164278 
7 0 501.656878164278 
8 0 501.656878164278 
9 0 501.656878164278 
10 0 501.656878164278 
11 0 501.656878164278 
12 0 501.656878164278 
13 0 501.656878164278 
14 0 501.656878164278 
15 0 501.656878164278 
16 0 501.656878164278 
17 0 501.656878164278 
18 0 501.656878164278 
19 0 501.656878164278 
20 0 501.656878164278 
21 0 501.656878164278 
22 0 501.656878164278 
23 0 501.656878164278 
24 0 501.656878164278 
25 0 501.656878164278 
26 0 501.656878164278 
27 0 501.656878164278 
28 0 501.656878164278 
29 0 501.656878164278 
30 0 501.656878164278 
31 0 501.656878164278 
32 0 501.656878164278 
33 0 501.656878164278 
34 0 501.656878164278 
35 0 501.656878164278 
36 0 501.656878164278 
1 259.140868827656 506.295807920701 
2 204.389898737964 506.295807920701 
3 144.948379017005 506.295807920701 
4 144.91002066888 506.295807920701 
5 77.3275733444876 506.295807920701 
6 28.5387821095403 506.295807920701 
7 0 506.295807920701 
8 0 506.295807920701 
9 0 506.295807920701 
10 0 506.295807920701 
11 0 506.295807920701 
12 0 506.295807920701 
13 0 506.295807920701 
14 0 506.295807920701 
15 0 506.295807920701 
16 0 506.295807920701 
17 0 506.295807920701 
18 0 506.295807920701 
19 0 506.295807920701 
20 0 506.295807920701 
21 0 506.295807920701 
22 0 506.295807920701 
23 0 506.295807920701 
24 0 506.295807920701 
25 0 506.295807920701 
26 0 506.295807920701 
27 0 506.295807920701 
28 0 506.295807920701 
29 0 506.295807920701 
30 0 506.295807920701 
31 0 506.295807920701 
32 0 506.295807920701 
33 0 506.295807920701 
34 0 506.295807920701 
35 0 506.295807920701 
36 0 506.295807920701 
1 259.140868827656 509.223806824327 
2 204.389898737964 509.223806824327 
3 144.948379017005 509.223806824327 
4 144.91002066888 509.223806824327 
5 77.3275733444876 509.223806824327 
6 61.256600879397 509.223806824327 
7 0 509.223806824327 
8 0 509.223806824327 
9 0 509.223806824327 
10 0 509.223806824327 
11 0 509.223806824327 
12 0 509.223806824327 
13 0 509.223806824327 
14 0 509.223806824327 
15 0 509.223806824327 
16 0 509.223806824327 
17 0 509.223806824327 
18 0 509.223806824327 
19 0 509.223806824327 
20 0 509.223806824327 
21 0 509.223806824327 
22 0 509.223806824327 
23 0 509.223806824327 
24 0 509.223806824327 
25 0 509.223806824327 
26 0 509.223806824327 
27 0 509.223806824327 
28 0 509.223806824327 
29 0 509.223806824327 
30 0 509.223806824327 
31 0 509.223806824327 
32 0 509.223806824327 
33 0 509.223806824327 
34 0 509.223806824327 
35 0 509.223806824327 
36 0 509.223806824327 
1 259.140868827656 510.36336853648 
2 204.389898737964 510.36336853648 
3 144.948379017005 510.36336853648 
4 144.91002066888 510.36336853648 
5 77.3275733444876 510.36336853648 
6 77.3275733444876 510.36336853648 
7 0 510.36336853648 
8 0 510.36336853648 
9 0 510.36336853648 
10 0 510.36336853648 
11 0 510.36336853648 
12 0 510.36336853648 
13 0 510.36336853648 
14 0 510.36336853648 
15 0 510.36336853648 
16 0 510.36336853648 
17 0 510.36336853648 
18 0 510.36336853648 
19 0 510.36336853648 
20 0 510.36336853648 
21 0 510.36336853648 
22 0 510.36336853648 
23 0 510.36336853648 
24 0 510.36336853648 
25 0 510.36336853648 
26 0 510.36336853648 
27 0 510.36336853648 
28 0 510.36336853648 
29 0 510.36336853648 
30 0 510.36336853648 
31 0 510.36336853648 
32 0 510.36336853648 
33 0 510.36336853648 
34 0 510.36336853648 
35 0 510.36336853648 
36 0 510.36336853648 
1 259.140868827656 512.086752012322 
2 204.389898737964 512.086752012322 
3 144.948379017005 512.086752012322 
4 144.91002066888 512.086752012322 
5 77.3275733444876 512.086752012322 
6 77.3275733444876 512.086752012322 
7 0 512.086752012322 
8 0 512.086752012322 
9 0 512.086752012322 
10 0 512.086752012322 
11 0 512.086752012322 
12 0 512.086752012322 
13 0 512.086752012322 
14 0 512.086752012322 
15 0 512.086752012322 
16 0 512.086752012322 
17 0 512.086752012322 
18 0 512.086752012322 
19 0 512.086752012322 
20 0 512.086752012322 
21 0 512.086752012322 
22 0 512.086752012322 
23 0 512.086752012322 
24 0 512.086752012322 
25 0 512.086752012322 
26 0 512.086752012322 
27 0 512.086752012322 
28 0 512.086752012322 
29 0 512.086752012322 
30 0 512.086752012322 
31 0 512.086752012322 
32 0 512.086752012322 
33 0 512.086752012322 
34 0 512.086752012322 
35 0 512.086752012322 
36 0 512.086752012322 
1 259.140868827656 513.845304119284 
2 204.389898737964 513.845304119284 
3 147.174982986293 513.845304119284 
4 144.91002066888 513.845304119284 
5 77.3275733444876 513.845304119284 
6 77.3275733444876 513.845304119284 
7 0 513.845304119284 
8 0 513.845304119284 
9 0 513.845304119284 
10 0 513.845304119284 
11 0 513.845304119284 
12 0 513.845304119284 
13 0 513.845304119284 
14 0 513.845304119284 
15 0 513.845304119284 
16 0 513.845304119284 
17 0 513.845304119284 
18 0 513.845304119284 
19 0 513.845304119284 
20 0 513.845304119284 
21 0 513.845304119284 
22 0 513.845304119284 
23 0 513.845304119284 
24 0 513.845304119284 
25 0 513.845304119284 
26 0 513.845304119284 
27 0 513.845304119284 
28 0 513.845304119284 
29 0 513.845304119284 
30 0 513.845304119284 
31 0 513.845304119284 
32 0 513.845304119284 
33 0 513.845304119284 
34 0 513.845304119284 
35 0 513.845304119284 
36 0 513.845304119284 
1 259.140868827656 519.430199432452 
2 204.389898737964 519.430199432452 
3 183.775257425795 519.430199432452 
4 144.91002066888 519.430199432452 
5 77.3275733444876 519.430199432452 
6 77.3275733444876 519.430199432452 
7 0 519.430199432452 
8 0 519.430199432452 
9 0 519.430199432452 
10 0 519.430199432452 
11 0 519.430199432452 
12 0 519.430199432452 
13 0 519.430199432452 
14 0 519.430199432452 
15 0 519.430199432452 
16 0 519.430199432452 
17 0 519.430199432452 
18 0 519.430199432452 
19 0 519.430199432452 
20 0 519.430199432452 
21 0 519.430199432452 
22 0 519.430199432452 
23 0 519.430199432452 
24 0 519.430199432452 
25 0 519.430199432452 
26 0 519.430199432452 
27 0 519.430199432452 
28 0 519.430199432452 
29 0 519.430199432452 
30 0 519.430199432452 
31 0 519.430199432452 
32 0 519.430199432452 
33 0 519.430199432452 
34 0 519.430199432452 
35 0 519.430199432452 
36 0 519.430199432452 
1 259.140868827656 521.172876944278 
2 204.389898737964 521.172876944278 
3 204.389898737964 521.172876944278 
4 144.91002066888 521.172876944278 
5 77.3275733444876 521.172876944278 
6 77.3275733444876 521.172876944278 
7 0 521.172876944278 
8 0 521.172876944278 
9 0 521.172876944278 
10 0 521.172876944278 
11 0 521.172876944278 
12 0 521.172876944278 
13 0 521.172876944278 
14 0 521.172876944278 
15 0 521.172876944278 
16 0 521.172876944278 
17 0 521.172876944278 
18 0 521.172876944278 
19 0 521.172876944278 
20 0 521.172876944278 
21 0 521.172876944278 
22 0 521.172876944278 
23 0 521.172876944278 
24 0 521.172876944278 
25 0 521.172876944278 
26 0 521.172876944278 
27 0 521.172876944278 
28 0 521.172876944278 
29 0 521.172876944278 
30 0 521.172876944278 
31 0 521.172876944278 
32 0 521.172876944278 
33 0 521.172876944278 
34 0 521.172876944278 
35 0 521.172876944278 
36 0 521.172876944278 
1 259.140868827656 525.522812501362 
2 204.389898737964 525.522812501362 
3 204.389898737964 525.522812501362 
4 144.91002066888 525.522812501362 
5 77.3275733444876 525.522812501362 
6 77.3275733444876 525.522812501362 
7 0 525.522812501362 
8 0 525.522812501362 
9 0 525.522812501362 
10 0 525.522812501362 
11 0 525.522812501362 
12 0 525.522812501362 
13 0 525.522812501362 
14 0 525.522812501362 
15 0 525.522812501362 
16 0 525.522812501362 
17 0 525.522812501362 
18 0 525.522812501362 
19 0 525.522812501362 
20 0 525.522812501362 
21 0 525.522812501362 
22 0 525.522812501362 
23 0 525.522812501362 
24 0 525.522812501362 
25 0 525.522812501362 
26 0 525.522812501362 
27 0 525.522812501362 
28 0 525.522812501362 
29 0 525.522812501362 
30 0 525.522812501362 
31 0 525.522812501362 
32 0 525.522812501362 
33 0 525.522812501362 
34 0 525.522812501362 
35 0 525.522812501362 
36 0 525.522812501362 
1 259.140868827656 555.522812501362 
2 204.389898737964 555.522812501362 
3 204.389898737964 555.522812501362 
4 144.91002066888 555.522812501362 
5 77.3275733444876 555.522812501362 
6 77.3275733444876 555.522812501362 
7 0 555.522812501362 
8 0 555.522812501362 
9 0 555.522812501362 
10 0 555.522812501362 
11 0 555.522812501362 
12 0 555.522812501362 
13 0 555.522812501362 
14 0 555.522812501362 
15 0 555.522812501362 
16 0 555.522812501362 
17 0 555.522812501362 
18 0 555.522812501362 
19 0 555.522812501362 
20 0 555.522812501362 
21 0 555.522812501362 
22 0 555.522812501362 
23 0 555.522812501362 
24 0 555.522812501362 
25 0 555.522812501362 
26 0 555.522812501362 
27 0 555.522812501362 
28 0 555.522812501362 
29 0 555.522812501362 
30 0 555.522812501362 
31 0 555.522812501362 
32 0 555.522812501362 
33 0 555.522812501362 
34 0 555.522812501362 
35 0 555.522812501362 
36 0 555.522812501362 
1 259.140868827656 559.096455651944 
2 204.389898737964 559.096455651944 
3 204.389898737964 559.096455651944 
4 144.91002066888 559.096455651944 
5 86.5226396092317 559.096455651944 
6 77.3275733444876 559.096455651944 
7 0 559.096455651944 
8 0 559.096455651944 
9 0 559.096455651944 
10 0 559.096455651944 
11 0 559.096455651944 
12 0 559.096455651944 
13 0 559.096455651944 
14 0 559.096455651944 
15 0 559.096455651944 
16 0 559.096455651944 
17 0 559.096455651944 
18 0 559.096455651944 
19 0 559.096455651944 
20 0 559.096455651944 
21 0 559.096455651944 
22 0 559.096455651944 
23 0 559.096455651944 
24 0 559.096455651944 
25 0 559.096455651944 
26 0 559.096455651944 
27 0 559.096455651944 
28 0 559.096455651944 
29 0 559.096455651944 
30 0 559.096455651944 
31 0 559.096455651944 
32 0 559.096455651944 
33 0 559.096455651944 
34 0 559.096455651944 
35 0 559.096455651944 
36 0 559.096455651944 
1 259.140868827656 562.234070569832 
2 204.389898737964 562.234070569832 
3 204.389898737964 562.234070569832 
4 144.91002066888 562.234070569832 
5 109.75708244484 562.234070569832 
6 77.3275733444876 562.234070569832 
7 0 562.234070569832 
8 0 562.234070569832 
9 0 562.234070569832 
10 0 562.234070569832 
11 0 562.234070569832 
12 0 562.234070569832 
13 0 562.234070569832 
14 0 562.234070569832 
15 0 562.234070569832 
16 0 562.234070569832 
17 0 562.234070569832 
18 0 562.234070569832 
19 0 562.234070569832 
20 0 562.234070569832 
21 0 562.234070569832 
22 0 562.234070569832 
23 0 562.234070569832 
24 0 562.234070569832 
25 0 562.234070569832 
26 0 562.234070569832 
27 0 562.234070569832 
28 0 562.234070569832 
29 0 562.234070569832 
30 0 562.234070569832 
31 0 562.234070569832 
32 0 562.234070569832 
33 0 562.234070569832 
34 0 562.234070569832 
35 0 562.234070569832 
36 0 562.234070569832 
1 259.140868827656 564.180693038918 
2 204.389898737964 564.180693038918 
3 204.389898737964 564.180693038918 
4 144.91002066888 564.180693038918 
5 131.297978034352 564.180693038918 
6 77.3275733444876 564.180693038918 
7 0 564.180693038918 
8 0 564.180693038918 
9 0 564.180693038918 
10 0 564.180693038918 
11 0 564.180693038918 
12 0 564.180693038918 
13 0 564.180693038918 
14 0 564.180693038918 
15 0 564.180693038918 
16 0 564.180693038918 
17 0 564.180693038918 
18 0 564.180693038918 
19 0 564.180693038918 
20 0 564.180693038918 
21 0 564.180693038918 
22 0 564.180693038918 
23 0 564.180693038918 
24 0 564.180693038918 
25 0 564.180693038918 
26 0 564.180693038918 
27 0 564.180693038918 
28 0 564.180693038918 
29 0 564.180693038918 
30 0 564.180693038918 
31 0 564.180693038918 
32 0 564.180693038918 
33 0 564.180693038918 
34 0 564.180693038918 
35 0 564.180693038918 
36 0 564.180693038918 
1 259.140868827656 565.213931407674 
2 204.389898737964 565.213931407674 
3 204.389898737964 565.213931407674 
4 144.91002066888 565.213931407674 
5 144.948379017005 565.213931407674 
6 77.3275733444876 565.213931407674 
7 0 565.213931407674 
8 0 565.213931407674 
9 0 565.213931407674 
10 0 565.213931407674 
11 0 565.213931407674 
12 0 565.213931407674 
13 0 565.213931407674 
14 0 565.213931407674 
15 0 565.213931407674 
16 0 565.213931407674 
17 0 565.213931407674 
18 0 565.213931407674 
19 0 565.213931407674 
20 0 565.213931407674 
21 0 565.213931407674 
22 0 565.213931407674 
23 0 565.213931407674 
24 0 565.213931407674 
25 0 565.213931407674 
26 0 565.213931407674 
27 0 565.213931407674 
28 0 565.213931407674 
29 0 565.213931407674 
30 0 565.213931407674 
31 0 565.213931407674 
32 0 565.213931407674 
33 0 565.213931407674 
34 0 565.213931407674 
35 0 565.213931407674 
36 0 565.213931407674 
1 259.140868827656 570.344264915942 
2 204.389898737964 570.344264915942 
3 204.389898737964 570.344264915942 
4 144.91002066888 570.344264915942 
5 144.948379017005 570.344264915942 
6 77.3275733444876 570.344264915942 
7 0 570.344264915942 
8 0 570.344264915942 
9 0 570.344264915942 
10 0 570.344264915942 
11 0 570.344264915942 
12 0 570.344264915942 
13 0 570.344264915942 
14 0 570.344264915942 
15 0 570.344264915942 
16 0 570.344264915942 
17 0 570.344264915942 
18 0 570.344264915942 
19 0 570.344264915942 
20 0 570.344264915942 
21 0 570.344264915942 
22 0 570.344264915942 
23 0 570.344264915942 
24 0 570.344264915942 
25 0 570.344264915942 
26 0 570.344264915942 
27 0 570.344264915942 
28 0 570.344264915942 
29 0 570.344264915942 
30 0 570.344264915942 
31 0 570.344264915942 
32 0 570.344264915942 
33 0 570.344264915942 
34 0 570.344264915942 
35 0 570.344264915942 
36 0 570.344264915942 
1 259.140868827656 574.599773761617 
2 204.389898737964 574.599773761617 
3 204.389898737964 574.599773761617 
4 144.91002066888 574.599773761617 
5 144.948379017005 574.599773761617 
6 77.3275733444876 574.599773761617 
7 0 574.599773761617 
8 0 574.599773761617 
9 0 574.599773761617 
10 0 574.599773761617 
11 0 574.599773761617 
12 0 574.599773761617 
13 0 574.599773761617 
14 0 574.599773761617 
15 0 574.599773761617 
16 0 574.599773761617 
17 0 574.599773761617 
18 0 574.599773761617 
19 0 574.599773761617 
20 0 574.599773761617 
21 0 574.599773761617 
22 0 574.599773761617 
23 0 574.599773761617 
24 0 574.599773761617 
25 0 574.599773761617 
26 0 574.599773761617 
27 0 574.599773761617 
28 0 574.599773761617 
29 0 574.599773761617 
30 0 574.599773761617 
31 0 574.599773761617 
32 0 574.599773761617 
33 0 574.599773761617 
34 0 574.599773761617 
35 0 574.599773761617 
36 0 574.599773761617 
1 259.140868827656 576.870345898809 
2 204.389898737964 576.870345898809 
3 204.389898737964 576.870345898809 
4 144.91002066888 576.870345898809 
5 144.948379017005 576.870345898809 
6 77.3275733444876 576.870345898809 
7 0 576.870345898809 
8 0 576.870345898809 
9 0 576.870345898809 
10 0 576.870345898809 
11 0 576.870345898809 
12 0 576.870345898809 
13 0 576.870345898809 
14 0 576.870345898809 
15 0 576.870345898809 
16 0 576.870345898809 
17 0 576.870345898809 
18 0 576.870345898809 
19 0 576.870345898809 
20 0 576.870345898809 
21 0 576.870345898809 
22 0 576.870345898809 
23 0 576.870345898809 
24 0 576.870345898809 
25 0 576.870345898809 
26 0 576.870345898809 
27 0 576.870345898809 
28 0 576.870345898809 
29 0 576.870345898809 
30 0 576.870345898809 
31 0 576.870345898809 
32 0 576.870345898809 
33 0 576.870345898809 
34 0 576.870345898809 
35 0 576.870345898809 
36 0 576.870345898809 
1 259.140868827656 600 
2 204.389898737964 600 
3 204.389898737964 600 
4 144.91002066888 600 
5 144.948379017005 600 
6 77.3275733444876 600 
7 0 600 
8 0 600 
9 0 600 
10 0 600 
11 0 600 
12 0 600 
13 0 600 
14 0 600 
15 0 600 
16 0 600 
17 0 600 
18 0 600 
19 0 600 
20 0 600 
21 0 600 
22 0 600 
23 0 600 
24 0 600 
25 0 600 
26 0 600 
27 0 600 
28 0 600 
29 0 600 
30 0 600 
31 0 600 
32 0 600 
33 0 600 
34 0 600 
35 0 600 
36 0 600 
1 259.140868827656 601.656878164278 
2 204.389898737964 601.656878164278 
3 204.389898737964 601.656878164278 
4 144.91002066888 601.656878164278 
5 144.948379017005 601.656878164278 
6 77.3275733444876 601.656878164278 
7 1.97657658090808 601.656878164278 
8 0 601.656878164278 
9 0 601.656878164278 
10 0 601.656878164278 
11 0 601.656878164278 
12 0 601.656878164278 
13 0 601.656878164278 
14 0 601.656878164278 
15 0 601.656878164278 
16 0 601.656878164278 
17 0 601.656878164278 
18 0 601.656878164278 
19 0 601.656878164278 
20 0 601.656878164278 
21 0 601.656878164278 
22 0 601.656878164278 
23 0 601.656878164278 
24 0 601.656878164278 
25 0 601.656878164278 
26 0 601.656878164278 
27 0 601.656878164278 
28 0 601.656878164278 
29 0 601.656878164278 
30 0 601.656878164278 
31 0 601.656878164278 
32 0 601.656878164278 
33 0 601.656878164278 
34 0 601.656878164278 
35 0 601.656878164278 
36 0 601.656878164278 
1 259.140868827656 606.870345898809 
2 204.389898737964 606.870345898809 
3 204.389898737964 606.870345898809 
4 144.91002066888 606.870345898809 
5 144.948379017005 606.870345898809 
6 77.3275733444876 606.870345898809 
7 33.9851899938842 606.870345898809 
8 0 606.870345898809 
9 0 606.870345898809 
10 0 606.870345898809 
11 0 606.870345898809 
12 0 606.870345898809 
13 0 606.870345898809 
14 0 606.870345898809 
15 0 606.870345898809 
16 0 606.870345898809 
17 0 606.870345898809 
18 0 606.870345898809 
19 0 606.870345898809 
20 0 606.870345898809 
21 0 606.870345898809 
22 0 606.870345898809 
23 0 606.870345898809 
24 0 606.870345898809 
25 0 606.870345898809 
26 0 606.870345898809 
27 0 606.870345898809 
28 0 606.870345898809 
29 0 606.870345898809 
30 0 606.870345898809 
31 0 606.870345898809 
32 0 606.870345898809 
33 0 606.870345898809 
34 0 606.870345898809 
35 0 606.870345898809 
36 0 606.870345898809 
1 259.140868827656 609.599773761617 
2 217.866649162741 609.599773761617 
3 204.389898737964 609.599773761617 
4 144.91002066888 609.599773761617 
5 144.948379017005 609.599773761617 
6 77.3275733444876 609.599773761617 
7 66.3520725174406 609.599773761617 
8 0 609.599773761617 
9 0 609.599773761617 
10 0 609.599773761617 
11 0 609.599773761617 
12 0 609.599773761617 
13 0 609.599773761617 
14 0 609.599773761617 
15 0 609.599773761617 
16 0 609.599773761617 
17 0 609.599773761617 
18 0 609.599773761617 
19 0 609.599773761617 
20 0 609.599773761617 
21 0 609.599773761617 
22 0 609.599773761617 
23 0 609.599773761617 
24 0 609.599773761617 
25 0 609.599773761617 
26 0 609.599773761617 
27 0 609.599773761617 
28 0 609.599773761617 
29 0 609.599773761617 
30 0 609.599773761617 
31 0 609.599773761617 
32 0 609.599773761617 
33 0 609.599773761617 
34 0 609.599773761617 
35 0 609.599773761617 
36 0 609.599773761617 
1 259.140868827656 613.526453971431 
2 256.073134581589 613.526453971431 
3 204.389898737964 613.526453971431 
4 164.745612834318 613.526453971431 
5 144.948379017005 613.526453971431 
6 77.3275733444876 613.526453971431 
7 66.3520725174406 613.526453971431 
8 0 613.526453971431 
9 0 613.526453971431 
10 0 613.526453971431 
11 0 613.526453971431 
12 0 613.526453971431 
13 0 613.526453971431 
14 0 613.526453971431 
15 0 613.526453971431 
16 0 613.526453971431 
17 0 613.526453971431 
18 0 613.526453971431 
19 0 613.526453971431 
20 0 613.526453971431 
21 0 613.526453971431 
22 0 613.526453971431 
23 0 613.526453971431 
24 0 613.526453971431 
25 0 613.526453971431 
26 0 613.526453971431 
27 0 613.526453971431 
28 0 613.526453971431 
29 0 613.526453971431 
30 0 613.526453971431 
31 0 613.526453971431 
32 0 613.526453971431 
33 0 613.526453971431 
34 0 613.526453971431 
35 0 613.526453971431 
36 0 613.526453971431 
1 259.140868827656 615.09576579544 
2 256.073134581589 615.09576579544 
3 204.389898737964 615.09576579544 
4 178.882924562933 615.09576579544 
5 144.948379017005 615.09576579544 
6 77.3275733444876 615.09576579544 
7 66.3520725174406 615.09576579544 
8 0 615.09576579544 
9 0 615.09576579544 
10 0 615.09576579544 
11 0 615.09576579544 
12 0 615.09576579544 
13 0 615.09576579544 
14 0 615.09576579544 
15 0 615.09576579544 
16 0 615.09576579544 
17 0 615.09576579544 
18 0 615.09576579544 
19 0 615.09576579544 
20 0 615.09576579544 
21 0 615.09576579544 
22 0 615.09576579544 
23 0 615.09576579544 
24 0 615.09576579544 
25 0 615.09576579544 
26 0 615.09576579544 
27 0 615.09576579544 
28 0 615.09576579544 
29 0 615.09576579544 
30 0 615.09576579544 
31 0 615.09576579544 
32 0 615.09576579544 
33 0 615.09576579544 
34 0 615.09576579544 
35 0 615.09576579544 
36 0 615.09576579544 
1 259.140868827656 617.059278608289 
2 256.073134581589 617.059278608289 
3 204.389898737964 617.059278608289 
4 201.565895075142 617.059278608289 
5 144.948379017005 617.059278608289 
6 77.3275733444876 617.059278608289 
7 66.3520725174406 617.059278608289 
8 0 617.059278608289 
9 0 617.059278608289 
10 0 617.059278608289 
11 0 617.059278608289 
12 0 617.059278608289 
13 0 617.059278608289 
14 0 617.059278608289 
15 0 617.059278608289 
16 0 617.059278608289 
17 0 617.059278608289 
18 0 617.059278608289 
19 0 617.059278608289 
20 0 617.059278608289 
21 0 617.059278608289 
22 0 617.059278608289 
23 0 617.059278608289 
24 0 617.059278608289 
25 0 617.059278608289 
26 0 617.059278608289 
27 0 617.059278608289 
28 0 617.059278608289 
29 0 617.059278608289 
30 0 617.059278608289 
31 0 617.059278608289 
32 0 617.059278608289 
33 0 617.059278608289 
34 0 617.059278608289 
35 0 617.059278608289 
36 0 617.059278608289 
1 259.140868827656 620.457407524753 
2 256.073134581589 620.457407524753 
3 204.389898737964 620.457407524753 
4 201.565895075142 620.457407524753 
5 144.948379017005 620.457407524753 
6 77.3275733444876 620.457407524753 
7 66.3520725174406 620.457407524753 
8 0 620.457407524753 
9 0 620.457407524753 
10 0 620.457407524753 
11 0 620.457407524753 
12 0 620.457407524753 
13 0 620.457407524753 
14 0 620.457407524753 
15 0 620.457407524753 
16 0 620.457407524753 
17 0 620.457407524753 
18 0 620.457407524753 
19 0 620.457407524753 
20 0 620.457407524753 
21 0 620.457407524753 
22 0 620.457407524753 
23 0 620.457407524753 
24 0 620.457407524753 
25 0 620.457407524753 
26 0 620.457407524753 
27 0 620.457407524753 
28 0 620.457407524753 
29 0 620.457407524753 
30 0 620.457407524753 
31 0 620.457407524753 
32 0 620.457407524753 
33 0 620.457407524753 
34 0 620.457407524753 
35 0 620.457407524753 
36 0 620.457407524753 
1 259.140868827656 623.061709792445 
2 256.073134581589 623.061709792445 
3 204.389898737964 623.061709792445 
4 201.565895075142 623.061709792445 
5 144.948379017005 623.061709792445 
6 77.3275733444876 623.061709792445 
7 66.3520725174406 623.061709792445 
8 0 623.061709792445 
9 0 623.061709792445 
10 0 623.061709792445 
11 0 623.061709792445 
12 0 623.061709792445 
13 0 623.061709792445 
14 0 623.061709792445 
15 0 623.061709792445 
16 0 623.061709792445 
17 0 623.061709792445 
18 0 623.061709792445 
19 0 623.061709792445 
20 0 623.061709792445 
21 0 623.061709792445 
22 0 623.061709792445 
23 0 623.061709792445 
24 0 623.061709792445 
25 0 623.061709792445 
26 0 623.061709792445 
27 0 623.061709792445 
28 0 623.061709792445 
29 0 623.061709792445 
30 0 623.061709792445 
31 0 623.061709792445 
32 0 623.061709792445 
33 0 623.061709792445 
34 0 623.061709792445 
35 0 623.061709792445 
36 0 623.061709792445 
1 259.140868827656 624.974319104586 
2 256.073134581589 624.974319104586 
3 204.389898737964 624.974319104586 
4 201.565895075142 624.974319104586 
5 144.948379017005 624.974319104586 
6 77.3275733444876 624.974319104586 
7 66.3520725174406 624.974319104586 
8 0 624.974319104586 
9 0 624.974319104586 
10 0 624.974319104586 
11 0 624.974319104586 
12 0 624.974319104586 
13 0 624.974319104586 
14 0 624.974319104586 
15 0 624.974319104586 
16 0 624.974319104586 
17 0 624.974319104586 
18 0 624.974319104586 
19 0 624.974319104586 
20 0 624.974319104586 
21 0 624.974319104586 
22 0 624.974319104586 
23 0 624.974319104586 
24 0 624.974319104586 
25 0 624.974319104586 
26 0 624.974319104586 
27 0 624.974319104586 
28 0 624.974319104586 
29 0 624.974319104586 
30 0 624.974319104586 
31 0 624.974319104586 
32 0 624.974319104586 
33 0 624.974319104586 
34 0 624.974319104586 
35 0 624.974319104586 
36 0 624.974319104586 
1 259.140868827656 630.921724997928 
2 256.073134581589 630.921724997928 
3 204.389898737964 630.921724997928 
4 201.565895075142 630.921724997928 
5 144.948379017005 630.921724997928 
6 77.3275733444876 630.921724997928 
7 66.3520725174406 630.921724997928 
8 0 630.921724997928 
9 0 630.921724997928 
10 0 630.921724997928 
11 0 630.921724997928 
12 0 630.921724997928 
13 0 630.921724997928 
14 0 630.921724997928 
15 0 630.921724997928 
16 0 630.921724997928 
17 0 630.921724997928 
18 0 630.921724997928 
19 0 630.921724997928 
20 0 630.921724997928 
21 0 630.921724997928 
22 0 630.921724997928 
23 0 630.921724997928 
24 0 630.921724997928 
25 0 630.921724997928 
26 0 630.921724997928 
27 0 630.921724997928 
28 0 630.921724997928 
29 0 630.921724997928 
30 0 630.921724997928 
31 0 630.921724997928 
32 0 630.921724997928 
33 0 630.921724997928 
34 0 630.921724997928 
35 0 630.921724997928 
36 0 630.921724997928 
1 259.140868827656 654.974319104586 
2 256.073134581589 654.974319104586 
3 204.389898737964 654.974319104586 
4 201.565895075142 654.974319104586 
5 144.948379017005 654.974319104586 
6 77.3275733444876 654.974319104586 
7 66.3520725174406 654.974319104586 
8 0 654.974319104586 
9 0 654.974319104586 
10 0 654.974319104586 
11 0 654.974319104586 
12 0 654.974319104586 
13 0 654.974319104586 
14 0 654.974319104586 
15 0 654.974319104586 
16 0 654.974319104586 
17 0 654.974319104586 
18 0 654.974319104586 
19 0 654.974319104586 
20 0 654.974319104586 
21 0 654.974319104586 
22 0 654.974319104586 
23 0 654.974319104586 
24 0 654.974319104586 
25 0 654.974319104586 
26 0 654.974319104586 
27 0 654.974319104586 
28 0 654.974319104586 
29 0 654.974319104586 
30 0 654.974319104586 
31 0 654.974319104586 
32 0 654.974319104586 
33 0 654.974319104586 
34 0 654.974319104586 
35 0 654.974319104586 
36 0 654.974319104586 
1 259.140868827656 657.078143072608 
2 256.073134581589 657.078143072608 
3 204.389898737964 657.078143072608 
4 201.565895075142 657.078143072608 
5 144.948379017005 657.078143072608 
6 80.5143475521543 657.078143072608 
7 66.3520725174406 657.078143072608 
8 0 657.078143072608 
9 0 657.078143072608 
10 0 657.078143072608 
11 0 657.078143072608 
12 0 657.078143072608 
13 0 657.078143072608 
14 0 657.078143072608 
15 0 657.078143072608 
16 0 657.078143072608 
17 0 657.078143072608 
18 0 657.078143072608 
19 0 657.078143072608 
20 0 657.078143072608 
21 0 657.078143072608 
22 0 657.078143072608 
23 0 657.078143072608 
24 0 657.078143072608 
25 0 657.078143072608 
26 0 657.078143072608 
27 0 657.078143072608 
28 0 657.078143072608 
29 0 657.078143072608 
30 0 657.078143072608 
31 0 657.078143072608 
32 0 657.078143072608 
33 0 657.078143072608 
34 0 657.078143072608 
35 0 657.078143072608 
36 0 657.078143072608 
1 259.140868827656 658.569631528757 
2 256.073134581589 658.569631528757 
3 204.389898737964 658.569631528757 
4 201.565895075142 658.569631528757 
5 144.948379017005 658.569631528757 
6 86.6344887722161 658.569631528757 
7 66.3520725174406 658.569631528757 
8 0 658.569631528757 
9 0 658.569631528757 
10 0 658.569631528757 
11 0 658.569631528757 
12 0 658.569631528757 
13 0 658.569631528757 
14 0 658.569631528757 
15 0 658.569631528757 
16 0 658.569631528757 
17 0 658.569631528757 
18 0 658.569631528757 
19 0 658.569631528757 
20 0 658.569631528757 
21 0 658.569631528757 
22 0 658.569631528757 
23 0 658.569631528757 
24 0 658.569631528757 
25 0 658.569631528757 
26 0 658.569631528757 
27 0 658.569631528757 
28 0 658.569631528757 
29 0 658.569631528757 
30 0 658.569631528757 
31 0 658.569631528757 
32 0 658.569631528757 
33 0 658.569631528757 
34 0 658.569631528757 
35 0 658.569631528757 
36 0 658.569631528757 
1 259.140868827656 660.921724997928 
2 256.073134581589 660.921724997928 
3 204.389898737964 660.921724997928 
4 201.565895075142 660.921724997928 
5 144.948379017005 660.921724997928 
6 102.7951518838 660.921724997928 
7 66.3520725174406 660.921724997928 
8 0 660.921724997928 
9 0 660.921724997928 
10 0 660.921724997928 
11 0 660.921724997928 
12 0 660.921724997928 
13 0 660.921724997928 
14 0 660.921724997928 
15 0 660.921724997928 
16 0 660.921724997928 
17 0 660.921724997928 
18 0 660.921724997928 
19 0 660.921724997928 
20 0 660.921724997928 
21 0 660.921724997928 
22 0 660.921724997928 
23 0 660.921724997928 
24 0 660.921724997928 
25 0 660.921724997928 
26 0 660.921724997928 
27 0 660.921724997928 
28 0 660.921724997928 
29 0 660.921724997928 
30 0 660.921724997928 
31 0 660.921724997928 
32 0 660.921724997928 
33 0 660.921724997928 
34 0 660.921724997928 
35 0 660.921724997928 
36 0 660.921724997928 
1 260.521674515681 662.306566388778 
2 256.073134581589 662.306566388778 
3 204.389898737964 662.306566388778 
4 201.565895075142 662.306566388778 
5 144.948379017005 662.306566388778 
6 116.036105514797 662.306566388778 
7 66.3520725174406 662.306566388778 
8 0 662.306566388778 
9 0 662.306566388778 
10 0 662.306566388778 
11 0 662.306566388778 
12 0 662.306566388778 
13 0 662.306566388778 
14 0 662.306566388778 
15 0 662.306566388778 
16 0 662.306566388778 
17 0 662.306566388778 
18 0 662.306566388778 
19 0 662.306566388778 
20 0 662.306566388778 
21 0 662.306566388778 
22 0 662.306566388778 
23 0 662.306566388778 
24 0 662.306566388778 
25 0 662.306566388778 
26 0 662.306566388778 
27 0 662.306566388778 
28 0 662.306566388778 
29 0 662.306566388778 
30 0 662.306566388778 
31 0 662.306566388778 
32 0 662.306566388778 
33 0 662.306566388778 
34 0 662.306566388778 
35 0 662.306566388778 
36 0 662.306566388778 
1 263.282734841512 663.320181102573 
2 256.073134581589 663.320181102573 
3 204.389898737964 663.320181102573 
4 201.565895075142 663.320181102573 
5 144.948379017005 663.320181102573 
6 127.478030336891 663.320181102573 
7 66.3520725174406 663.320181102573 
8 0 663.320181102573 
9 0 663.320181102573 
10 0 663.320181102573 
11 0 663.320181102573 
12 0 663.320181102573 
13 0 663.320181102573 
14 0 663.320181102573 
15 0 663.320181102573 
16 0 663.320181102573 
17 0 663.320181102573 
18 0 663.320181102573 
19 0 663.320181102573 
20 0 663.320181102573 
21 0 663.320181102573 
22 0 663.320181102573 
23 0 663.320181102573 
24 0 663.320181102573 
25 0 663.320181102573 
26 0 663.320181102573 
27 0 663.320181102573 
28 0 663.320181102573 
29 0 663.320181102573 
30 0 663.320181102573 
31 0 663.320181102573 
32 0 663.320181102573 
33 0 663.320181102573 
34 0 663.320181102573 
35 0 663.320181102573 
36 0 663.320181102573 
1 269.231947556562 664.665438010898 
2 256.073134581589 664.665438010898 
3 204.389898737964 664.665438010898 
4 201.565895075142 664.665438010898 
5 144.948379017005 664.665438010898 
6 144.948379017005 664.665438010898 
7 66.3520725174406 664.665438010898 
8 0 664.665438010898 
9 0 664.665438010898 
10 0 664.665438010898 
11 0 664.665438010898 
12 0 664.665438010898 
13 0 664.665438010898 
14 0 664.665438010898 
15 0 664.665438010898 
16 0 664.665438010898 
17 0 664.665438010898 
18 0 664.665438010898 
19 0 664.665438010898 
20 0 664.665438010898 
21 0 664.665438010898 
22 0 664.665438010898 
23 0 664.665438010898 
24 0 664.665438010898 
25 0 664.665438010898 
26 0 664.665438010898 
27 0 664.665438010898 
28 0 664.665438010898 
29 0 664.665438010898 
30 0 664.665438010898 
31 0 664.665438010898 
32 0 664.665438010898 
33 0 664.665438010898 
34 0 664.665438010898 
35 0 664.665438010898 
36 0 664.665438010898 
1 278.26907338717 666.076038800666 
2 256.073134581589 666.076038800666 
3 204.389898737964 666.076038800666 
4 201.565895075142 666.076038800666 
5 144.948379017005 666.076038800666 
6 144.948379017005 666.076038800666 
7 66.3520725174406 666.076038800666 
8 0 666.076038800666 
9 0 666.076038800666 
10 0 666.076038800666 
11 0 666.076038800666 
12 0 666.076038800666 
13 0 666.076038800666 
14 0 666.076038800666 
15 0 666.076038800666 
16 0 666.076038800666 
17 0 666.076038800666 
18 0 666.076038800666 
19 0 666.076038800666 
20 0 666.076038800666 
21 0 666.076038800666 
22 0 666.076038800666 
23 0 666.076038800666 
24 0 666.076038800666 
25 0 666.076038800666 
26 0 666.076038800666 
27 0 666.076038800666 
28 0 666.076038800666 
29 0 666.076038800666 
30 0 666.076038800666 
31 0 666.076038800666 
32 0 666.076038800666 
33 0 666.076038800666 
34 0 666.076038800666 
35 0 666.076038800666 
36 0 666.076038800666 
1 293.044771782166 667.783849603579 
2 256.073134581589 667.783849603579 
3 204.389898737964 667.783849603579 
4 201.565895075142 667.783849603579 
5 144.948379017005 667.783849603579 
6 144.948379017005 667.783849603579 
7 66.3520725174406 667.783849603579 
8 0 667.783849603579 
9 0 667.783849603579 
10 0 667.783849603579 
11 0 667.783849603579 
12 0 667.783849603579 
13 0 667.783849603579 
14 0 667.783849603579 
15 0 667.783849603579 
16 0 667.783849603579 
17 0 667.783849603579 
18 0 667.783849603579 
19 0 667.783849603579 
20 0 667.783849603579 
21 0 667.783849603579 
22 0 667.783849603579 
23 0 667.783849603579 
24 0 667.783849603579 
25 0 667.783849603579 
26 0 667.783849603579 
27 0 667.783849603579 
28 0 667.783849603579 
29 0 667.783849603579 
30 0 667.783849603579 
31 0 667.783849603579 
32 0 667.783849603579 
33 0 667.783849603579 
34 0 667.783849603579 
35 0 667.783849603579 
36 0 667.783849603579 
1 303.328478332609 668.755732903718 
2 256.073134581589 668.755732903718 
3 204.389898737964 668.755732903718 
4 201.565895075142 668.755732903718 
5 144.948379017005 668.755732903718 
6 144.948379017005 668.755732903718 
7 66.3520725174406 668.755732903718 
8 0 668.755732903718 
9 0 668.755732903718 
10 0 668.755732903718 
11 0 668.755732903718 
12 0 668.755732903718 
13 0 668.755732903718 
14 0 668.755732903718 
15 0 668.755732903718 
16 0 668.755732903718 
17 0 668.755732903718 
18 0 668.755732903718 
19 0 668.755732903718 
20 0 668.755732903718 
21 0 668.755732903718 
22 0 668.755732903718 
23 0 668.755732903718 
24 0 668.755732903718 
25 0 668.755732903718 
26 0 668.755732903718 
27 0 668.755732903718 
28 0 668.755732903718 
29 0 668.755732903718 
30 0 668.755732903718 
31 0 668.755732903718 
32 0 668.755732903718 
33 0 668.755732903718 
34 0 668.755732903718 
35 0 668.755732903718 
36 0 668.755732903718 
1 303.328478332609 673.281615261619 
2 256.073134581589 673.281615261619 
3 204.389898737964 673.281615261619 
4 201.565895075142 673.281615261619 
5 144.948379017005 673.281615261619 
6 144.948379017005 673.281615261619 
7 66.3520725174406 673.281615261619 
8 0 673.281615261619 
9 0 673.281615261619 
10 0 673.281615261619 
11 0 673.281615261619 
12 0 673.281615261619 
13 0 673.281615261619 
14 0 673.281615261619 
15 0 673.281615261619 
16 0 673.281615261619 
17 0 673.281615261619 
18 0 673.281615261619 
19 0 673.281615261619 
20 0 673.281615261619 
21 0 673.281615261619 
22 0 673.281615261619 
23 0 673.281615261619 
24 0 673.281615261619 
25 0 673.281615261619 
26 0 673.281615261619 
27 0 673.281615261619 
28 0 673.281615261619 
29 0 673.281615261619 
30 0 673.281615261619 
31 0 673.281615261619 
32 0 673.281615261619 
33 0 673.281615261619 
34 0 673.281615261619 
35 0 673.281615261619 
36 0 673.281615261619 
1 303.328478332609 677.033729334142 
2 256.073134581589 677.033729334142 
3 204.389898737964 677.033729334142 
4 201.565895075142 677.033729334142 
5 144.948379017005 677.033729334142 
6 144.948379017005 677.033729334142 
7 66.3520725174406 677.033729334142 
8 0 677.033729334142 
9 0 677.033729334142 
10 0 677.033729334142 
11 0 677.033729334142 
12 0 677.033729334142 
13 0 677.033729334142 
14 0 677.033729334142 
15 0 677.033729334142 
16 0 677.033729334142 
17 0 677.033729334142 
18 0 677.033729334142 
19 0 677.033729334142 
20 0 677.033729334142 
21 0 677.033729334142 
22 0 677.033729334142 
23 0 677.033729334142 
24 0 677.033729334142 
25 0 677.033729334142 
26 0 677.033729334142 
27 0 677.033729334142 
28 0 677.033729334142 
29 0 677.033729334142 
30 0 677.033729334142 
31 0 677.033729334142 
32 0 677.033729334142 
33 0 677.033729334142 
34 0 677.033729334142 
35 0 677.033729334142 
36 0 677.033729334142 
1 303.328478332609 678.926151243059 
2 256.073134581589 678.926151243059 
3 204.389898737964 678.926151243059 
4 201.565895075142 678.926151243059 
5 144.948379017005 678.926151243059 
6 144.948379017005 678.926151243059 
7 66.3520725174406 678.926151243059 
8 0 678.926151243059 
9 0 678.926151243059 
10 0 678.926151243059 
11 0 678.926151243059 
12 0 678.926151243059 
13 0 678.926151243059 
14 0 678.926151243059 
15 0 678.926151243059 
16 0 678.926151243059 
17 0 678.926151243059 
18 0 678.926151243059 
19 0 678.926151243059 
20 0 678.926151243059 
21 0 678.926151243059 
22 0 678.926151243059 
23 0 678.926151243059 
24 0 678.926151243059 
25 0 678.926151243059 
26 0 678.926151243059 
27 0 678.926151243059 
28 0 678.926151243059 
29 0 678.926151243059 
30 0 678.926151243059 
31 0 678.926151243059 
32 0 678.926151243059 
33 0 678.926151243059 
34 0 678.926151243059 
35 0 678.926151243059 
36 0 678.926151243059 
1 303.328478332609 700 
2 256.073134581589 700 
3 204.389898737964 700 
4 201.565895075142 700 
5 144.948379017005 700 
6 144.948379017005 700 
7 66.3520725174406 700 
8 0 700 
9 0 700 
10 0 700 
11 0 700 
12 0 700 
13 0 700 
14 0 700 
15 0 700 
16 0 700 
17 0 700 
18 0 700 
19 0 700 
20 0 700 
21 0 700 
22 0 700 
23 0 700 
24 0 700 
25 0 700 
26 0 700 
27 0 700 
28 0 700 
29 0 700 
30 0 700 
31 0 700 
32 0 700 
33 0 700 
34 0 700 
35 0 700 
36 0 700 
1 303.328478332609 708.926151243059 
2 256.073134581589 708.926151243059 
3 204.389898737964 708.926151243059 
4 201.565895075142 708.926151243059 
5 144.948379017005 708.926151243059 
6 144.948379017005 708.926151243059 
7 66.3520725174406 708.926151243059 
8 57.3668467300502 708.926151243059 
9 0 708.926151243059 
10 0 708.926151243059 
11 0 708.926151243059 
12 0 708.926151243059 
13 0 708.926151243059 
14 0 708.926151243059 
15 0 708.926151243059 
16 0 708.926151243059 
17 0 708.926151243059 
18 0 708.926151243059 
19 0 708.926151243059 
20 0 708.926151243059 
21 0 708.926151243059 
22 0 708.926151243059 
23 0 708.926151243059 
24 0 708.926151243059 
25 0 708.926151243059 
26 0 708.926151243059 
27 0 708.926151243059 
28 0 708.926151243059 
29 0 708.926151243059 
30 0 708.926151243059 
31 0 708.926151243059 
32 0 708.926151243059 
33 0 708.926151243059 
34 0 708.926151243059 
35 0 708.926151243059 
36 0 708.926151243059 
1 303.328478332609 710.36336853648 
2 256.073134581589 710.36336853648 
3 205.87712609289 710.36336853648 
4 201.565895075142 710.36336853648 
5 144.948379017005 710.36336853648 
6 144.948379017005 710.36336853648 
7 66.3520725174406 710.36336853648 
8 77.3275733444876 710.36336853648 
9 0 710.36336853648 
10 0 710.36336853648 
11 0 710.36336853648 
12 0 710.36336853648 
13 0 710.36336853648 
14 0 710.36336853648 
15 0 710.36336853648 
16 0 710.36336853648 
17 0 710.36336853648 
18 0 710.36336853648 
19 0 710.36336853648 
20 0 710.36336853648 
21 0 710.36336853648 
22 0 710.36336853648 
23 0 710.36336853648 
24 0 710.36336853648 
25 0 710.36336853648 
26 0 710.36336853648 
27 0 710.36336853648 
28 0 710.36336853648 
29 0 710.36336853648 
30 0 710.36336853648 
31 0 710.36336853648 
32 0 710.36336853648 
33 0 710.36336853648 
34 0 710.36336853648 
35 0 710.36336853648 
36 0 710.36336853648 
1 303.328478332609 712.033729334142 
2 256.073134581589 712.033729334142 
3 211.342968684334 712.033729334142 
4 201.565895075142 712.033729334142 
5 144.948379017005 712.033729334142 
6 144.948379017005 712.033729334142 
7 66.3520725174406 712.033729334142 
8 77.3275733444876 712.033729334142 
9 0 712.033729334142 
10 0 712.033729334142 
11 0 712.033729334142 
12 0 712.033729334142 
13 0 712.033729334142 
14 0 712.033729334142 
15 0 712.033729334142 
16 0 712.033729334142 
17 0 712.033729334142 
18 0 712.033729334142 
19 0 712.033729334142 
20 0 712.033729334142 
21 0 712.033729334142 
22 0 712.033729334142 
23 0 712.033729334142 
24 0 712.033729334142 
25 0 712.033729334142 
26 0 712.033729334142 
27 0 712.033729334142 
28 0 712.033729334142 
29 0 712.033729334142 
30 0 712.033729334142 
31 0 712.033729334142 
32 0 712.033729334142 
33 0 712.033729334142 
34 0 712.033729334142 
35 0 712.033729334142 
36 0 712.033729334142 
1 303.328478332609 717.646415804037 
2 256.073134581589 717.646415804037 
3 259.140868827656 717.646415804037 
4 201.565895075142 717.646415804037 
5 178.858544312265 717.646415804037 
6 144.948379017005 717.646415804037 
7 66.3520725174406 717.646415804037 
8 77.3275733444876 717.646415804037 
9 0 717.646415804037 
10 0 717.646415804037 
11 0 717.646415804037 
12 0 717.646415804037 
13 0 717.646415804037 
14 0 717.646415804037 
15 0 717.646415804037 
16 0 717.646415804037 
17 0 717.646415804037 
18 0 717.646415804037 
19 0 717.646415804037 
20 0 717.646415804037 
21 0 717.646415804037 
22 0 717.646415804037 
23 0 717.646415804037 
24 0 717.646415804037 
25 0 717.646415804037 
26 0 717.646415804037 
27 0 717.646415804037 
28 0 717.646415804037 
29 0 717.646415804037 
30 0 717.646415804037 
31 0 717.646415804037 
32 0 717.646415804037 
33 0 717.646415804037 
34 0 717.646415804037 
35 0 717.646415804037 
36 0 717.646415804037 
1 303.328478332609 719.73057281654 
2 256.073134581589 719.73057281654 
3 259.140868827656 719.73057281654 
4 201.565895075142 719.73057281654 
5 203.000224616781 719.73057281654 
6 144.948379017005 719.73057281654 
7 66.3520725174406 719.73057281654 
8 77.3275733444876 719.73057281654 
9 0 719.73057281654 
10 0 719.73057281654 
11 0 719.73057281654 
12 0 719.73057281654 
13 0 719.73057281654 
14 0 719.73057281654 
15 0 719.73057281654 
16 0 719.73057281654 
17 0 719.73057281654 
18 0 719.73057281654 
19 0 719.73057281654 
20 0 719.73057281654 
21 0 719.73057281654 
22 0 719.73057281654 
23 0 719.73057281654 
24 0 719.73057281654 
25 0 719.73057281654 
26 0 719.73057281654 
27 0 719.73057281654 
28 0 719.73057281654 
29 0 719.73057281654 
30 0 719.73057281654 
31 0 719.73057281654 
32 0 719.73057281654 
33 0 719.73057281654 
34 0 719.73057281654 
35 0 719.73057281654 
36 0 719.73057281654 
1 303.328478332609 722.643093752634 
2 256.073134581589 722.643093752634 
3 259.140868827656 722.643093752634 
4 201.565895075142 722.643093752634 
5 203.000224616781 722.643093752634 
6 144.948379017005 722.643093752634 
7 66.3520725174406 722.643093752634 
8 77.3275733444876 722.643093752634 
9 0 722.643093752634 
10 0 722.643093752634 
11 0 722.643093752634 
12 0 722.643093752634 
13 0 722.643093752634 
14 0 722.643093752634 
15 0 722.643093752634 
16 0 722.643093752634 
17 0 722.643093752634 
18 0 722.643093752634 
19 0 722.643093752634 
20 0 722.643093752634 
21 0 722.643093752634 
22 0 722.643093752634 
23 0 722.643093752634 
24 0 722.643093752634 
25 0 722.643093752634 
26 0 722.643093752634 
27 0 722.643093752634 
28 0 722.643093752634 
29 0 722.643093752634 
30 0 722.643093752634 
31 0 722.643093752634 
32 0 722.643093752634 
33 0 722.643093752634 
34 0 722.643093752634 
35 0 722.643093752634 
36 0 722.643093752634 
1 303.328478332609 725.124503985268 
2 256.073134581589 725.124503985268 
3 259.140868827656 725.124503985268 
4 201.565895075142 725.124503985268 
5 203.000224616781 725.124503985268 
6 144.948379017005 725.124503985268 
7 66.3520725174406 725.124503985268 
8 77.3275733444876 725.124503985268 
9 0 725.124503985268 
10 0 725.124503985268 
11 0 725.124503985268 
12 0 725.124503985268 
13 0 725.124503985268 
14 0 725.124503985268 
15 0 725.124503985268 
16 0 725.124503985268 
17 0 725.124503985268 
18 0 725.124503985268 
19 0 725.124503985268 
20 0 725.124503985268 
21 0 725.124503985268 
22 0 725.124503985268 
23 0 725.124503985268 
24 0 725.124503985268 
25 0 725.124503985268 
26 0 725.124503985268 
27 0 725.124503985268 
28 0 725.124503985268 
29 0 725.124503985268 
30 0 725.124503985268 
31 0 725.124503985268 
32 0 725.124503985268 
33 0 725.124503985268 
34 0 725.124503985268 
35 0 725.124503985268 
36 0 725.124503985268 
1 303.328478332609 726.732063964321 
2 256.073134581589 726.732063964321 
3 259.140868827656 726.732063964321 
4 201.565895075142 726.732063964321 
5 203.000224616781 726.732063964321 
6 144.948379017005 726.732063964321 
7 66.3520725174406 726.732063964321 
8 77.3275733444876 726.732063964321 
9 0 726.732063964321 
10 0 726.732063964321 
11 0 726.732063964321 
12 0 726.732063964321 
13 0 726.732063964321 
14 0 726.732063964321 
15 0 726.732063964321 
16 0 726.732063964321 
17 0 726.732063964321 
18 0 726.732063964321 
19 0 726.732063964321 
20 0 726.732063964321 
21 0 726.732063964321 
22 0 726.732063964321 
23 0 726.732063964321 
24 0 726.732063964321 
25 0 726.732063964321 
26 0 726.732063964321 
27 0 726.732063964321 
28 0 726.732063964321 
29 0 726.732063964321 
30 0 726.732063964321 
31 0 726.732063964321 
32 0 726.732063964321 
33 0 726.732063964321 
34 0 726.732063964321 
35 0 726.732063964321 
36 0 726.732063964321 
1 303.328478332609 729.920481149451 
2 256.073134581589 729.920481149451 
3 259.140868827656 729.920481149451 
4 201.565895075142 729.920481149451 
5 203.000224616781 729.920481149451 
6 144.948379017005 729.920481149451 
7 66.3520725174406 729.920481149451 
8 77.3275733444876 729.920481149451 
9 0 729.920481149451 
10 0 729.920481149451 
11 0 729.920481149451 
12 0 729.920481149451 
13 0 729.920481149451 
14 0 729.920481149451 
15 0 729.920481149451 
16 0 729.920481149451 
17 0 729.920481149451 
18 0 729.920481149451 
19 0 729.920481149451 
20 0 729.920481149451 
21 0 729.920481149451 
22 0 729.920481149451 
23 0 729.920481149451 
24 0 729.920481149451 
25 0 729.920481149451 
26 0 729.920481149451 
27 0 729.920481149451 
28 0 729.920481149451 
29 0 729.920481149451 
30 0 729.920481149451 
31 0 729.920481149451 
32 0 729.920481149451 
33 0 729.920481149451 
34 0 729.920481149451 
35 0 729.920481149451 
36 0 729.920481149451 
1 303.328478332609 733.217192043576 
2 256.073134581589 733.217192043576 
3 259.140868827656 733.217192043576 
4 201.565895075142 733.217192043576 
5 203.000224616781 733.217192043576 
6 144.948379017005 733.217192043576 
7 66.3520725174406 733.217192043576 
8 77.3275733444876 733.217192043576 
9 0 733.217192043576 
10 0 733.217192043576 
11 0 733.217192043576 
12 0 733.217192043576 
13 0 733.217192043576 
14 0 733.217192043576 
15 0 733.217192043576 
16 0 733.217192043576 
17 0 733.217192043576 
18 0 733.217192043576 
19 0 733.217192043576 
20 0 733.217192043576 
21 0 733.217192043576 
22 0 733.217192043576 
23 0 733.217192043576 
24 0 733.217192043576 
25 0 733.217192043576 
26 0 733.217192043576 
27 0 733.217192043576 
28 0 733.217192043576 
29 0 733.217192043576 
30 0 733.217192043576 
31 0 733.217192043576 
32 0 733.217192043576 
33 0 733.217192043576 
34 0 733.217192043576 
35 0 733.217192043576 
36 0 733.217192043576 
1 303.328478332609 737.51287202779 
2 256.073134581589 737.51287202779 
3 259.140868827656 737.51287202779 
4 201.565895075142 737.51287202779 
5 203.000224616781 737.51287202779 
6 144.948379017005 737.51287202779 
7 66.3520725174406 737.51287202779 
8 77.3275733444876 737.51287202779 
9 0 737.51287202779 
10 0 737.51287202779 
11 0 737.51287202779 
12 0 737.51287202779 
13 0 737.51287202779 
14 0 737.51287202779 
15 0 737.51287202779 
16 0 737.51287202779 
17 0 737.51287202779 
18 0 737.51287202779 
19 0 737.51287202779 
20 0 737.51287202779 
21 0 737.51287202779 
22 0 737.51287202779 
23 0 737.51287202779 
24 0 737.51287202779 
25 0 737.51287202779 
26 0 737.51287202779 
27 0 737.51287202779 
28 0 737.51287202779 
29 0 737.51287202779 
30 0 737.51287202779 
31 0 737.51287202779 
32 0 737.51287202779 
33 0 737.51287202779 
34 0 737.51287202779 
35 0 737.51287202779 
36 0 737.51287202779 
1 303.328478332609 742.199068374206 
2 256.073134581589 742.199068374206 
3 259.140868827656 742.199068374206 
4 201.565895075142 742.199068374206 
5 203.000224616781 742.199068374206 
6 144.948379017005 742.199068374206 
7 66.3520725174406 742.199068374206 
8 77.3275733444876 742.199068374206 
9 0 742.199068374206 
10 0 742.199068374206 
11 0 742.199068374206 
12 0 742.199068374206 
13 0 742.199068374206 
14 0 742.199068374206 
15 0 742.199068374206 
16 0 742.199068374206 
17 0 742.199068374206 
18 0 742.199068374206 
19 0 742.199068374206 
20 0 742.199068374206 
21 0 742.199068374206 
22 0 742.199068374206 
23 0 742.199068374206 
24 0 742.199068374206 
25 0 742.199068374206 
26 0 742.199068374206 
27 0 742.199068374206 
28 0 742.199068374206 
29 0 742.199068374206 
30 0 742.199068374206 
31 0 742.199068374206 
32 0 742.199068374206 
33 0 742.199068374206 
34 0 742.199068374206 
35 0 742.199068374206 
36 0 742.199068374206 
1 303.328478332609 754.491901017029 
2 256.073134581589 754.491901017029 
3 259.140868827656 754.491901017029 
4 201.565895075142 754.491901017029 
5 203.000224616781 754.491901017029 
6 144.948379017005 754.491901017029 
7 66.3520725174406 754.491901017029 
8 77.3275733444876 754.491901017029 
9 0 754.491901017029 
10 0 754.491901017029 
11 0 754.491901017029 
12 0 754.491901017029 
13 0 754.491901017029 
14 0 754.491901017029 
15 0 754.491901017029 
16 0 754.491901017029 
17 0 754.491901017029 
18 0 754.491901017029 
19 0 754.491901017029 
20 0 754.491901017029 
21 0 754.491901017029 
22 0 754.491901017029 
23 0 754.491901017029 
24 0 754.491901017029 
25 0 754.491901017029 
26 0 754.491901017029 
27 0 754.491901017029 
28 0 754.491901017029 
29 0 754.491901017029 
30 0 754.491901017029 
31 0 754.491901017029 
32 0 754.491901017029 
33 0 754.491901017029 
34 0 754.491901017029 
35 0 754.491901017029 
36 0 754.491901017029 
1 303.328478332609 756.033209345888 
2 256.073134581589 756.033209345888 
3 259.140868827656 756.033209345888 
4 201.565895075142 756.033209345888 
5 203.000224616781 756.033209345888 
6 144.948379017005 756.033209345888 
7 66.3520725174406 756.033209345888 
8 77.3275733444876 756.033209345888 
9 0 756.033209345888 
10 0 756.033209345888 
11 0 756.033209345888 
12 0 756.033209345888 
13 0 756.033209345888 
14 0 756.033209345888 
15 0 756.033209345888 
16 0 756.033209345888 
17 0 756.033209345888 
18 0 756.033209345888 
19 0 756.033209345888 
20 0 756.033209345888 
21 0 756.033209345888 
22 0 756.033209345888 
23 0 756.033209345888 
24 0 756.033209345888 
25 0 756.033209345888 
26 0 756.033209345888 
27 0 756.033209345888 
28 0 756.033209345888 
29 0 756.033209345888 
30 0 756.033209345888 
31 0 756.033209345888 
32 0 756.033209345888 
33 0 756.033209345888 
34 0 756.033209345888 
35 0 756.033209345888 
36 0 756.033209345888 
1 303.328478332609 763.217192043576 
2 256.073134581589 763.217192043576 
3 259.140868827656 763.217192043576 
4 201.565895075142 763.217192043576 
5 203.000224616781 763.217192043576 
6 144.948379017005 763.217192043576 
7 66.3520725174406 763.217192043576 
8 77.3275733444876 763.217192043576 
9 0 763.217192043576 
10 0 763.217192043576 
11 0 763.217192043576 
12 0 763.217192043576 
13 0 763.217192043576 
14 0 763.217192043576 
15 0 763.217192043576 
16 0 763.217192043576 
17 0 763.217192043576 
18 0 763.217192043576 
19 0 763.217192043576 
20 0 763.217192043576 
21 0 763.217192043576 
22 0 763.217192043576 
23 0 763.217192043576 
24 0 763.217192043576 
25 0 763.217192043576 
26 0 763.217192043576 
27 0 763.217192043576 
28 0 763.217192043576 
29 0 763.217192043576 
30 0 763.217192043576 
31 0 763.217192043576 
32 0 763.217192043576 
33 0 763.217192043576 
34 0 763.217192043576 
35 0 763.217192043576 
36 0 763.217192043576 
1 303.328478332609 768.688715052151 
2 256.073134581589 768.688715052151 
3 259.140868827656 768.688715052151 
4 201.565895075142 768.688715052151 
5 203.000224616781 768.688715052151 
6 144.948379017005 768.688715052151 
7 89.0992260321276 768.688715052151 
8 77.3275733444876 768.688715052151 
9 0 768.688715052151 
10 0 768.688715052151 
11 0 768.688715052151 
12 0 768.688715052151 
13 0 768.688715052151 
14 0 768.688715052151 
15 0 768.688715052151 
16 0 768.688715052151 
17 0 768.688715052151 
18 0 768.688715052151 
19 0 768.688715052151 
20 0 768.688715052151 
21 0 768.688715052151 
22 0 768.688715052151 
23 0 768.688715052151 
24 0 768.688715052151 
25 0 768.688715052151 
26 0 768.688715052151 
27 0 768.688715052151 
28 0 768.688715052151 
29 0 768.688715052151 
30 0 768.688715052151 
31 0 768.688715052151 
32 0 768.688715052151 
33 0 768.688715052151 
34 0 768.688715052151 
35 0 768.688715052151 
36 0 768.688715052151 
1 303.328478332609 772.164845861221 
2 256.073134581589 772.164845861221 
3 259.140868827656 772.164845861221 
4 201.565895075142 772.164845861221 
5 203.000224616781 772.164845861221 
6 144.948379017005 772.164845861221 
7 125.945107870856 772.164845861221 
8 77.3275733444876 772.164845861221 
9 0 772.164845861221 
10 0 772.164845861221 
11 0 772.164845861221 
12 0 772.164845861221 
13 0 772.164845861221 
14 0 772.164845861221 
15 0 772.164845861221 
16 0 772.164845861221 
17 0 772.164845861221 
18 0 772.164845861221 
19 0 772.164845861221 
20 0 772.164845861221 
21 0 772.164845861221 
22 0 772.164845861221 
23 0 772.164845861221 
24 0 772.164845861221 
25 0 772.164845861221 
26 0 772.164845861221 
27 0 772.164845861221 
28 0 772.164845861221 
29 0 772.164845861221 
30 0 772.164845861221 
31 0 772.164845861221 
32 0 772.164845861221 
33 0 772.164845861221 
34 0 772.164845861221 
35 0 772.164845861221 
36 0 772.164845861221 
1 303.328478332609 772.199068374206 
2 256.073134581589 772.199068374206 
3 259.140868827656 772.199068374206 
4 201.565895075142 772.199068374206 
5 203.000224616781 772.199068374206 
6 144.948379017005 772.199068374206 
7 125.945107870856 772.199068374206 
8 77.3275733444876 772.199068374206 
9 0 772.199068374206 
10 0 772.199068374206 
11 0 772.199068374206 
12 0 772.199068374206 
13 0 772.199068374206 
14 0 772.199068374206 
15 0 772.199068374206 
16 0 772.199068374206 
17 0 772.199068374206 
18 0 772.199068374206 
19 0 772.199068374206 
20 0 772.199068374206 
21 0 772.199068374206 
22 0 772.199068374206 
23 0 772.199068374206 
24 0 772.199068374206 
25 0 772.199068374206 
26 0 772.199068374206 
27 0 772.199068374206 
28 0 772.199068374206 
29 0 772.199068374206 
30 0 772.199068374206 
31 0 772.199068374206 
32 0 772.199068374206 
33 0 772.199068374206 
34 0 772.199068374206 
35 0 772.199068374206 
36 0 772.199068374206 
1 303.328478332609 775.956988562025 
2 266.240948760959 775.956988562025 
3 259.140868827656 775.956988562025 
4 201.565895075142 775.956988562025 
5 203.000224616781 775.956988562025 
6 144.948379017005 775.956988562025 
7 125.945107870856 775.956988562025 
8 77.3275733444876 775.956988562025 
9 0 775.956988562025 
10 0 775.956988562025 
11 0 775.956988562025 
12 0 775.956988562025 
13 0 775.956988562025 
14 0 775.956988562025 
15 0 775.956988562025 
16 0 775.956988562025 
17 0 775.956988562025 
18 0 775.956988562025 
19 0 775.956988562025 
20 0 775.956988562025 
21 0 775.956988562025 
22 0 775.956988562025 
23 0 775.956988562025 
24 0 775.956988562025 
25 0 775.956988562025 
26 0 775.956988562025 
27 0 775.956988562025 
28 0 775.956988562025 
29 0 775.956988562025 
30 0 775.956988562025 
31 0 775.956988562025 
32 0 775.956988562025 
33 0 775.956988562025 
34 0 775.956988562025 
35 0 775.956988562025 
36 0 775.956988562025 
1 303.328478332609 780.033076279997 
2 300.260744086543 780.033076279997 
3 259.140868827656 780.033076279997 
4 201.565895075142 780.033076279997 
5 203.000224616781 780.033076279997 
6 144.948379017005 780.033076279997 
7 125.945107870856 780.033076279997 
8 77.3275733444876 780.033076279997 
9 0 780.033076279997 
10 0 780.033076279997 
11 0 780.033076279997 
12 0 780.033076279997 
13 0 780.033076279997 
14 0 780.033076279997 
15 0 780.033076279997 
16 0 780.033076279997 
17 0 780.033076279997 
18 0 780.033076279997 
19 0 780.033076279997 
20 0 780.033076279997 
21 0 780.033076279997 
22 0 780.033076279997 
23 0 780.033076279997 
24 0 780.033076279997 
25 0 780.033076279997 
26 0 780.033076279997 
27 0 780.033076279997 
28 0 780.033076279997 
29 0 780.033076279997 
30 0 780.033076279997 
31 0 780.033076279997 
32 0 780.033076279997 
33 0 780.033076279997 
34 0 780.033076279997 
35 0 780.033076279997 
36 0 780.033076279997 
1 303.328478332609 798.217192043576 
2 300.260744086543 798.217192043576 
3 259.140868827656 798.217192043576 
4 201.565895075142 798.217192043576 
5 203.000224616781 798.217192043576 
6 144.948379017005 798.217192043576 
7 125.945107870856 798.217192043576 
8 77.3275733444876 798.217192043576 
9 0 798.217192043576 
10 0 798.217192043576 
11 0 798.217192043576 
12 0 798.217192043576 
13 0 798.217192043576 
14 0 798.217192043576 
15 0 798.217192043576 
16 0 798.217192043576 
17 0 798.217192043576 
18 0 798.217192043576 
19 0 798.217192043576 
20 0 798.217192043576 
21 0 798.217192043576 
22 0 798.217192043576 
23 0 798.217192043576 
24 0 798.217192043576 
25 0 798.217192043576 
26 0 798.217192043576 
27 0 798.217192043576 
28 0 798.217192043576 
29 0 798.217192043576 
30 0 798.217192043576 
31 0 798.217192043576 
32 0 798.217192043576 
33 0 798.217192043576 
34 0 798.217192043576 
35 0 798.217192043576 
36 0 798.217192043576 
1 307.062112986542 800 
2 300.260744086543 800 
3 259.140868827656 800 
4 201.565895075142 800 
5 203.000224616781 800 
6 144.948379017005 800 
7 125.945107870856 800 
8 77.3275733444876 800 
9 0 800 
10 0 800 
11 0 800 
12 0 800 
13 0 800 
14 0 800 
15 0 800 
16 0 800 
17 0 800 
18 0 800 
19 0 800 
20 0 800 
21 0 800 
22 0 800 
23 0 800 
24 0 800 
25 0 800 
26 0 800 
27 0 800 
28 0 800 
29 0 800 
30 0 800 
31 0 800 
32 0 800 
33 0 800 
34 0 800 
35 0 800 
36 0 800 
1 314.635401338083 801.656878164278 
2 300.260744086543 801.656878164278 
3 259.140868827656 801.656878164278 
4 201.565895075142 801.656878164278 
5 203.000224616781 801.656878164278 
6 144.948379017005 801.656878164278 
7 125.945107870856 801.656878164278 
8 77.3275733444876 801.656878164278 
9 1.97657658090772 801.656878164278 
10 0 801.656878164278 
11 0 801.656878164278 
12 0 801.656878164278 
13 0 801.656878164278 
14 0 801.656878164278 
15 0 801.656878164278 
16 0 801.656878164278 
17 0 801.656878164278 
18 0 801.656878164278 
19 0 801.656878164278 
20 0 801.656878164278 
21 0 801.656878164278 
22 0 801.656878164278 
23 0 801.656878164278 
24 0 801.656878164278 
25 0 801.656878164278 
26 0 801.656878164278 
27 0 801.656878164278 
28 0 801.656878164278 
29 0 801.656878164278 
30 0 801.656878164278 
31 0 801.656878164278 
32 0 801.656878164278 
33 0 801.656878164278 
34 0 801.656878164278 
35 0 801.656878164278 
36 0 801.656878164278 
1 352.733732952013 805.956988562025 
2 300.260744086543 805.956988562025 
3 259.140868827656 805.956988562025 
4 201.565895075142 805.956988562025 
5 203.000224616781 805.956988562025 
6 144.948379017005 805.956988562025 
7 125.945107870856 805.956988562025 
8 77.3275733444876 805.956988562025 
9 25.5497131642288 805.956988562025 
10 0 805.956988562025 
11 0 805.956988562025 
12 0 805.956988562025 
13 0 805.956988562025 
14 0 805.956988562025 
15 0 805.956988562025 
16 0 805.956988562025 
17 0 805.956988562025 
18 0 805.956988562025 
19 0 805.956988562025 
20 0 805.956988562025 
21 0 805.956988562025 
22 0 805.956988562025 
23 0 805.956988562025 
24 0 805.956988562025 
25 0 805.956988562025 
26 0 805.956988562025 
27 0 805.956988562025 
28 0 805.956988562025 
29 0 805.956988562025 
30 0 805.956988562025 
31 0 805.956988562025 
32 0 805.956988562025 
33 0 805.956988562025 
34 0 805.956988562025 
35 0 805.956988562025 
36 0 805.956988562025 
1 352.733732952013 808.635226688091 
2 300.260744086543 808.635226688091 
3 259.140868827656 808.635226688091 
4 206.730425886279 808.635226688091 
5 203.000224616781 808.635226688091 
6 144.948379017005 808.635226688091 
7 125.945107870856 808.635226688091 
8 77.3275733444876 808.635226688091 
9 53.6883407673954 808.635226688091 
10 0 808.635226688091 
11 0 808.635226688091 
12 0 808.635226688091 
13 0 808.635226688091 
14 0 808.635226688091 
15 0 808.635226688091 
16 0 808.635226688091 
17 0 808.635226688091 
18 0 808.635226688091 
19 0 808.635226688091 
20 0 808.635226688091 
21 0 808.635226688091 
22 0 808.635226688091 
23 0 808.635226688091 
24 0 808.635226688091 
25 0 808.635226688091 
26 0 808.635226688091 
27 0 808.635226688091 
28 0 808.635226688091 
29 0 808.635226688091 
30 0 808.635226688091 
31 0 808.635226688091 
32 0 808.635226688091 
33 0 808.635226688091 
34 0 808.635226688091 
35 0 808.635226688091 
36 0 808.635226688091 
1 352.733732952013 810.36336853648 
2 300.260744086543 810.36336853648 
3 259.140868827656 810.36336853648 
4 215.545547900222 810.36336853648 
5 203.000224616781 810.36336853648 
6 144.948379017005 810.36336853648 
7 125.945107870856 810.36336853648 
8 77.3275733444876 810.36336853648 
9 77.3275733444876 810.36336853648 
10 0 810.36336853648 
11 0 810.36336853648 
12 0 810.36336853648 
13 0 810.36336853648 
14 0 810.36336853648 
15 0 810.36336853648 
16 0 810.36336853648 
17 0 810.36336853648 
18 0 810.36336853648 
19 0 810.36336853648 
20 0 810.36336853648 
21 0 810.36336853648 
22 0 810.36336853648 
23 0 810.36336853648 
24 0 810.36336853648 
25 0 810.36336853648 
26 0 810.36336853648 
27 0 810.36336853648 
28 0 810.36336853648 
29 0 810.36336853648 
30 0 810.36336853648 
31 0 810.36336853648 
32 0 810.36336853648 
33 0 810.36336853648 
34 0 810.36336853648 
35 0 810.36336853648 
36 0 810.36336853648 
1 352.733732952013 810.956988562025 
2 300.260744086543 810.956988562025 
3 259.140868827656 810.956988562025 
4 219.565895075142 810.956988562025 
5 203.000224616781 810.956988562025 
6 144.948379017005 810.956988562025 
7 125.945107870856 810.956988562025 
8 77.3275733444876 810.956988562025 
9 77.3275733444876 810.956988562025 
10 0 810.956988562025 
11 0 810.956988562025 
12 0 810.956988562025 
13 0 810.956988562025 
14 0 810.956988562025 
15 0 810.956988562025 
16 0 810.956988562025 
17 0 810.956988562025 
18 0 810.956988562025 
19 0 810.956988562025 
20 0 810.956988562025 
21 0 810.956988562025 
22 0 810.956988562025 
23 0 810.956988562025 
24 0 810.956988562025 
25 0 810.956988562025 
26 0 810.956988562025 
27 0 810.956988562025 
28 0 810.956988562025 
29 0 810.956988562025 
30 0 810.956988562025 
31 0 810.956988562025 
32 0 810.956988562025 
33 0 810.956988562025 
34 0 810.956988562025 
35 0 810.956988562025 
36 0 810.956988562025 
1 352.733732952013 814.677253123004 
2 300.260744086543 814.677253123004 
3 259.140868827656 814.677253123004 
4 256.316865164834 814.677253123004 
5 203.000224616781 814.677253123004 
6 158.59368763322 814.677253123004 
7 125.945107870856 814.677253123004 
8 77.3275733444876 814.677253123004 
9 77.3275733444876 814.677253123004 
10 0 814.677253123004 
11 0 814.677253123004 
12 0 814.677253123004 
13 0 814.677253123004 
14 0 814.677253123004 
15 0 814.677253123004 
16 0 814.677253123004 
17 0 814.677253123004 
18 0 814.677253123004 
19 0 814.677253123004 
20 0 814.677253123004 
21 0 814.677253123004 
22 0 814.677253123004 
23 0 814.677253123004 
24 0 814.677253123004 
25 0 814.677253123004 
26 0 814.677253123004 
27 0 814.677253123004 
28 0 814.677253123004 
29 0 814.677253123004 
30 0 814.677253123004 
31 0 814.677253123004 
32 0 814.677253123004 
33 0 814.677253123004 
34 0 814.677253123004 
35 0 814.677253123004 
36 0 814.677253123004 
1 352.733732952013 817.725345359303 
2 300.260744086543 817.725345359303 
3 259.140868827656 817.725345359303 
4 256.316865164834 817.725345359303 
5 203.000224616781 817.725345359303 
6 184.627595087835 817.725345359303 
7 125.945107870856 817.725345359303 
8 77.3275733444876 817.725345359303 
9 77.3275733444876 817.725345359303 
10 0 817.725345359303 
11 0 817.725345359303 
12 0 817.725345359303 
13 0 817.725345359303 
14 0 817.725345359303 
15 0 817.725345359303 
16 0 817.725345359303 
17 0 817.725345359303 
18 0 817.725345359303 
19 0 817.725345359303 
20 0 817.725345359303 
21 0 817.725345359303 
22 0 817.725345359303 
23 0 817.725345359303 
24 0 817.725345359303 
25 0 817.725345359303 
26 0 817.725345359303 
27 0 817.725345359303 
28 0 817.725345359303 
29 0 817.725345359303 
30 0 817.725345359303 
31 0 817.725345359303 
32 0 817.725345359303 
33 0 817.725345359303 
34 0 817.725345359303 
35 0 817.725345359303 
36 0 817.725345359303 
1 352.733732952013 819.356139619534 
2 300.260744086543 819.356139619534 
3 259.140868827656 819.356139619534 
4 256.316865164834 819.356139619534 
5 203.000224616781 819.356139619534 
6 204.050106902959 819.356139619534 
7 125.945107870856 819.356139619534 
8 77.3275733444876 819.356139619534 
9 77.3275733444876 819.356139619534 
10 0 819.356139619534 
11 0 819.356139619534 
12 0 819.356139619534 
13 0 819.356139619534 
14 0 819.356139619534 
15 0 819.356139619534 
16 0 819.356139619534 
17 0 819.356139619534 
18 0 819.356139619534 
19 0 819.356139619534 
20 0 819.356139619534 
21 0 819.356139619534 
22 0 819.356139619534 
23 0 819.356139619534 
24 0 819.356139619534 
25 0 819.356139619534 
26 0 819.356139619534 
27 0 819.356139619534 
28 0 819.356139619534 
29 0 819.356139619534 
30 0 819.356139619534 
31 0 819.356139619534 
32 0 819.356139619534 
33 0 819.356139619534 
34 0 819.356139619534 
35 0 819.356139619534 
36 0 819.356139619534 
1 352.733732952013 820.358269238997 
2 300.260744086543 820.358269238997 
3 259.140868827656 820.358269238997 
4 256.316865164834 820.358269238997 
5 203.000224616781 820.358269238997 
6 204.050106902959 820.358269238997 
7 125.945107870856 820.358269238997 
8 77.3275733444876 820.358269238997 
9 77.3275733444876 820.358269238997 
10 0 820.358269238997 
11 0 820.358269238997 
12 0 820.358269238997 
13 0 820.358269238997 
14 0 820.358269238997 
15 0 820.358269238997 
16 0 820.358269238997 
17 0 820.358269238997 
18 0 820.358269238997 
19 0 820.358269238997 
20 0 820.358269238997 
21 0 820.358269238997 
22 0 820.358269238997 
23 0 820.358269238997 
24 0 820.358269238997 
25 0 820.358269238997 
26 0 820.358269238997 
27 0 820.358269238997 
28 0 820.358269238997 
29 0 820.358269238997 
30 0 820.358269238997 
31 0 820.358269238997 
32 0 820.358269238997 
33 0 820.358269238997 
34 0 820.358269238997 
35 0 820.358269238997 
36 0 820.358269238997 
1 352.733732952013 823.527262971777 
2 300.260744086543 823.527262971777 
3 259.140868827656 823.527262971777 
4 256.316865164834 823.527262971777 
5 203.000224616781 823.527262971777 
6 204.050106902959 823.527262971777 
7 125.945107870856 823.527262971777 
8 77.3275733444876 823.527262971777 
9 77.3275733444876 823.527262971777 
10 0 823.527262971777 
11 0 823.527262971777 
12 0 823.527262971777 
13 0 823.527262971777 
14 0 823.527262971777 
15 0 823.527262971777 
16 0 823.527262971777 
17 0 823.527262971777 
18 0 823.527262971777 
19 0 823.527262971777 
20 0 823.527262971777 
21 0 823.527262971777 
22 0 823.527262971777 
23 0 823.527262971777 
24 0 823.527262971777 
25 0 823.527262971777 
26 0 823.527262971777 
27 0 823.527262971777 
28 0 823.527262971777 
29 0 823.527262971777 
30 0 823.527262971777 
31 0 823.527262971777 
32 0 823.527262971777 
33 0 823.527262971777 
34 0 823.527262971777 
35 0 823.527262971777 
36 0 823.527262971777 
1 352.733732952013 826.984347043901 
2 300.260744086543 826.984347043901 
3 259.140868827656 826.984347043901 
4 256.316865164834 826.984347043901 
5 203.000224616781 826.984347043901 
6 204.050106902959 826.984347043901 
7 125.945107870856 826.984347043901 
8 77.3275733444876 826.984347043901 
9 77.3275733444876 826.984347043901 
10 0 826.984347043901 
11 0 826.984347043901 
12 0 826.984347043901 
13 0 826.984347043901 
14 0 826.984347043901 
15 0 826.984347043901 
16 0 826.984347043901 
17 0 826.984347043901 
18 0 826.984347043901 
19 0 826.984347043901 
20 0 826.984347043901 
21 0 826.984347043901 
22 0 826.984347043901 
23 0 826.984347043901 
24 0 826.984347043901 
25 0 826.984347043901 
26 0 826.984347043901 
27 0 826.984347043901 
28 0 826.984347043901 
29 0 826.984347043901 
30 0 826.984347043901 
31 0 826.984347043901 
32 0 826.984347043901 
33 0 826.984347043901 
34 0 826.984347043901 
35 0 826.984347043901 
36 0 826.984347043901 
1 352.733732952013 829.790569374899 
2 300.260744086543 829.790569374899 
3 259.140868827656 829.790569374899 
4 256.316865164834 829.790569374899 
5 203.000224616781 829.790569374899 
6 204.050106902959 829.790569374899 
7 125.945107870856 829.790569374899 
8 77.3275733444876 829.790569374899 
9 77.3275733444876 829.790569374899 
10 0 829.790569374899 
11 0 829.790569374899 
12 0 829.790569374899 
13 0 829.790569374899 
14 0 829.790569374899 
15 0 829.790569374899 
16 0 829.790569374899 
17 0 829.790569374899 
18 0 829.790569374899 
19 0 829.790569374899 
20 0 829.790569374899 
21 0 829.790569374899 
22 0 829.790569374899 
23 0 829.790569374899 
24 0 829.790569374899 
25 0 829.790569374899 
26 0 829.790569374899 
27 0 829.790569374899 
28 0 829.790569374899 
29 0 829.790569374899 
30 0 829.790569374899 
31 0 829.790569374899 
32 0 829.790569374899 
33 0 829.790569374899 
34 0 829.790569374899 
35 0 829.790569374899 
36 0 829.790569374899 
1 352.733732952013 836.810489921894 
2 300.260744086543 836.810489921894 
3 259.140868827656 836.810489921894 
4 256.316865164834 836.810489921894 
5 203.000224616781 836.810489921894 
6 204.050106902959 836.810489921894 
7 125.945107870856 836.810489921894 
8 77.3275733444876 836.810489921894 
9 77.3275733444876 836.810489921894 
10 0 836.810489921894 
11 0 836.810489921894 
12 0 836.810489921894 
13 0 836.810489921894 
14 0 836.810489921894 
15 0 836.810489921894 
16 0 836.810489921894 
17 0 836.810489921894 
18 0 836.810489921894 
19 0 836.810489921894 
20 0 836.810489921894 
21 0 836.810489921894 
22 0 836.810489921894 
23 0 836.810489921894 
24 0 836.810489921894 
25 0 836.810489921894 
26 0 836.810489921894 
27 0 836.810489921894 
28 0 836.810489921894 
29 0 836.810489921894 
30 0 836.810489921894 
31 0 836.810489921894 
32 0 836.810489921894 
33 0 836.810489921894 
34 0 836.810489921894 
35 0 836.810489921894 
36 0 836.810489921894 
1 352.733732952013 844.468585064071 
2 300.260744086543 844.468585064071 
3 259.140868827656 844.468585064071 
4 256.316865164834 844.468585064071 
5 203.000224616781 844.468585064071 
6 204.050106902959 844.468585064071 
7 125.945107870856 844.468585064071 
8 77.3275733444876 844.468585064071 
9 77.3275733444876 844.468585064071 
10 0 844.468585064071 
11 0 844.468585064071 
12 0 844.468585064071 
13 0 844.468585064071 
14 0 844.468585064071 
15 0 844.468585064071 
16 0 844.468585064071 
17 0 844.468585064071 
18 0 844.468585064071 
19 0 844.468585064071 
20 0 844.468585064071 
21 0 844.468585064071 
22 0 844.468585064071 
23 0 844.468585064071 
24 0 844.468585064071 
25 0 844.468585064071 
26 0 844.468585064071 
27 0 844.468585064071 
28 0 844.468585064071 
29 0 844.468585064071 
30 0 844.468585064071 
31 0 844.468585064071 
32 0 844.468585064071 
33 0 844.468585064071 
34 0 844.468585064071 
35 0 844.468585064071 
36 0 844.468585064071 
1 352.733732952013 856.984347043901 
2 300.260744086543 856.984347043901 
3 259.140868827656 856.984347043901 
4 256.316865164834 856.984347043901 
5 203.000224616781 856.984347043901 
6 204.050106902959 856.984347043901 
7 125.945107870856 856.984347043901 
8 77.3275733444876 856.984347043901 
9 77.3275733444876 856.984347043901 
10 0 856.984347043901 
11 0 856.984347043901 
12 0 856.984347043901 
13 0 856.984347043901 
14 0 856.984347043901 
15 0 856.984347043901 
16 0 856.984347043901 
17 0 856.984347043901 
18 0 856.984347043901 
19 0 856.984347043901 
20 0 856.984347043901 
21 0 856.984347043901 
22 0 856.984347043901 
23 0 856.984347043901 
24 0 856.984347043901 
25 0 856.984347043901 
26 0 856.984347043901 
27 0 856.984347043901 
28 0 856.984347043901 
29 0 856.984347043901 
30 0 856.984347043901 
31 0 856.984347043901 
32 0 856.984347043901 
33 0 856.984347043901 
34 0 856.984347043901 
35 0 856.984347043901 
36 0 856.984347043901 
1 352.733732952013 859.391311983399 
2 300.260744086543 859.391311983399 
3 259.140868827656 859.391311983399 
4 256.316865164834 859.391311983399 
5 203.000224616781 859.391311983399 
6 204.050106902959 859.391311983399 
7 125.945107870856 859.391311983399 
8 81.498879102867 859.391311983399 
9 77.3275733444876 859.391311983399 
10 0 859.391311983399 
11 0 859.391311983399 
12 0 859.391311983399 
13 0 859.391311983399 
14 0 859.391311983399 
15 0 859.391311983399 
16 0 859.391311983399 
17 0 859.391311983399 
18 0 859.391311983399 
19 0 859.391311983399 
20 0 859.391311983399 
21 0 859.391311983399 
22 0 859.391311983399 
23 0 859.391311983399 
24 0 859.391311983399 
25 0 859.391311983399 
26 0 859.391311983399 
27 0 859.391311983399 
28 0 859.391311983399 
29 0 859.391311983399 
30 0 859.391311983399 
31 0 859.391311983399 
32 0 859.391311983399 
33 0 859.391311983399 
34 0 859.391311983399 
35 0 859.391311983399 
36 0 859.391311983399 
1 352.733732952013 860.704573633905 
2 300.260744086543 860.704573633905 
3 259.140868827656 860.704573633905 
4 256.316865164834 860.704573633905 
5 203.000224616781 860.704573633905 
6 204.050106902959 860.704573633905 
7 125.945107870856 860.704573633905 
8 87.2924351787852 860.704573633905 
9 77.3275733444876 860.704573633905 
10 0 860.704573633905 
11 0 860.704573633905 
12 0 860.704573633905 
13 0 860.704573633905 
14 0 860.704573633905 
15 0 860.704573633905 
16 0 860.704573633905 
17 0 860.704573633905 
18 0 860.704573633905 
19 0 860.704573633905 
20 0 860.704573633905 
21 0 860.704573633905 
22 0 860.704573633905 
23 0 860.704573633905 
24 0 860.704573633905 
25 0 860.704573633905 
26 0 860.704573633905 
27 0 860.704573633905 
28 0 860.704573633905 
29 0 860.704573633905 
30 0 860.704573633905 
31 0 860.704573633905 
32 0 860.704573633905 
33 0 860.704573633905 
34 0 860.704573633905 
35 0 860.704573633905 
36 0 860.704573633905 
1 352.733732952013 866.675465950213 
2 300.260744086543 866.675465950213 
3 259.140868827656 866.675465950213 
4 256.316865164834 866.675465950213 
5 203.000224616781 866.675465950213 
6 204.050106902959 866.675465950213 
7 125.945107870856 866.675465950213 
8 144.948379017005 866.675465950213 
9 77.3275733444876 866.675465950213 
10 0 866.675465950213 
11 0 866.675465950213 
12 0 866.675465950213 
13 0 866.675465950213 
14 0 866.675465950213 
15 0 866.675465950213 
16 0 866.675465950213 
17 0 866.675465950213 
18 0 866.675465950213 
19 0 866.675465950213 
20 0 866.675465950213 
21 0 866.675465950213 
22 0 866.675465950213 
23 0 866.675465950213 
24 0 866.675465950213 
25 0 866.675465950213 
26 0 866.675465950213 
27 0 866.675465950213 
28 0 866.675465950213 
29 0 866.675465950213 
30 0 866.675465950213 
31 0 866.675465950213 
32 0 866.675465950213 
33 0 866.675465950213 
34 0 866.675465950213 
35 0 866.675465950213 
36 0 866.675465950213 
1 352.733732952013 871.195302484873 
2 300.260744086543 871.195302484873 
3 259.140868827656 871.195302484873 
4 256.316865164834 871.195302484873 
5 203.000224616781 871.195302484873 
6 204.050106902959 871.195302484873 
7 125.945107870856 871.195302484873 
8 144.948379017005 871.195302484873 
9 77.3275733444876 871.195302484873 
10 0 871.195302484873 
11 0 871.195302484873 
12 0 871.195302484873 
13 0 871.195302484873 
14 0 871.195302484873 
15 0 871.195302484873 
16 0 871.195302484873 
17 0 871.195302484873 
18 0 871.195302484873 
19 0 871.195302484873 
20 0 871.195302484873 
21 0 871.195302484873 
22 0 871.195302484873 
23 0 871.195302484873 
24 0 871.195302484873 
25 0 871.195302484873 
26 0 871.195302484873 
27 0 871.195302484873 
28 0 871.195302484873 
29 0 871.195302484873 
30 0 871.195302484873 
31 0 871.195302484873 
32 0 871.195302484873 
33 0 871.195302484873 
34 0 871.195302484873 
35 0 871.195302484873 
36 0 871.195302484873 
1 352.733732952013 873.0100667621 
2 300.260744086543 873.0100667621 
3 259.140868827656 873.0100667621 
4 256.316865164834 873.0100667621 
5 203.000224616781 873.0100667621 
6 204.050106902959 873.0100667621 
7 125.945107870856 873.0100667621 
8 144.948379017005 873.0100667621 
9 77.3275733444876 873.0100667621 
10 0 873.0100667621 
11 0 873.0100667621 
12 0 873.0100667621 
13 0 873.0100667621 
14 0 873.0100667621 
15 0 873.0100667621 
16 0 873.0100667621 
17 0 873.0100667621 
18 0 873.0100667621 
19 0 873.0100667621 
20 0 873.0100667621 
21 0 873.0100667621 
22 0 873.0100667621 
23 0 873.0100667621 
24 0 873.0100667621 
25 0 873.0100667621 
26 0 873.0100667621 
27 0 873.0100667621 
28 0 873.0100667621 
29 0 873.0100667621 
30 0 873.0100667621 
31 0 873.0100667621 
32 0 873.0100667621 
33 0 873.0100667621 
34 0 873.0100667621 
35 0 873.0100667621 
36 0 873.0100667621 
1 352.733732952013 874.197565258303 
2 300.260744086543 874.197565258303 
3 259.140868827656 874.197565258303 
4 256.316865164834 874.197565258303 
5 203.000224616781 874.197565258303 
6 204.050106902959 874.197565258303 
7 125.945107870856 874.197565258303 
8 144.948379017005 874.197565258303 
9 77.3275733444876 874.197565258303 
10 0 874.197565258303 
11 0 874.197565258303 
12 0 874.197565258303 
13 0 874.197565258303 
14 0 874.197565258303 
15 0 874.197565258303 
16 0 874.197565258303 
17 0 874.197565258303 
18 0 874.197565258303 
19 0 874.197565258303 
20 0 874.197565258303 
21 0 874.197565258303 
22 0 874.197565258303 
23 0 874.197565258303 
24 0 874.197565258303 
25 0 874.197565258303 
26 0 874.197565258303 
27 0 874.197565258303 
28 0 874.197565258303 
29 0 874.197565258303 
30 0 874.197565258303 
31 0 874.197565258303 
32 0 874.197565258303 
33 0 874.197565258303 
34 0 874.197565258303 
35 0 874.197565258303 
36 0 874.197565258303 
1 352.733732952013 874.468585064071 
2 300.260744086543 874.468585064071 
3 259.140868827656 874.468585064071 
4 256.316865164834 874.468585064071 
5 203.000224616781 874.468585064071 
6 204.050106902959 874.468585064071 
7 125.945107870856 874.468585064071 
8 144.948379017005 874.468585064071 
9 77.3275733444876 874.468585064071 
10 0 874.468585064071 
11 0 874.468585064071 
12 0 874.468585064071 
13 0 874.468585064071 
14 0 874.468585064071 
15 0 874.468585064071 
16 0 874.468585064071 
17 0 874.468585064071 
18 0 874.468585064071 
19 0 874.468585064071 
20 0 874.468585064071 
21 0 874.468585064071 
22 0 874.468585064071 
23 0 874.468585064071 
24 0 874.468585064071 
25 0 874.468585064071 
26 0 874.468585064071 
27 0 874.468585064071 
28 0 874.468585064071 
29 0 874.468585064071 
30 0 874.468585064071 
31 0 874.468585064071 
32 0 874.468585064071 
33 0 874.468585064071 
34 0 874.468585064071 
35 0 874.468585064071 
36 0 874.468585064071 
1 352.733732952013 875.942202369748 
2 300.260744086543 875.942202369748 
3 260.70438336144 875.942202369748 
4 256.316865164834 875.942202369748 
5 203.000224616781 875.942202369748 
6 204.050106902959 875.942202369748 
7 125.945107870856 875.942202369748 
8 144.948379017005 875.942202369748 
9 77.3275733444876 875.942202369748 
10 0 875.942202369748 
11 0 875.942202369748 
12 0 875.942202369748 
13 0 875.942202369748 
14 0 875.942202369748 
15 0 875.942202369748 
16 0 875.942202369748 
17 0 875.942202369748 
18 0 875.942202369748 
19 0 875.942202369748 
20 0 875.942202369748 
21 0 875.942202369748 
22 0 875.942202369748 
23 0 875.942202369748 
24 0 875.942202369748 
25 0 875.942202369748 
26 0 875.942202369748 
27 0 875.942202369748 
28 0 875.942202369748 
29 0 875.942202369748 
30 0 875.942202369748 
31 0 875.942202369748 
32 0 875.942202369748 
33 0 875.942202369748 
34 0 875.942202369748 
35 0 875.942202369748 
36 0 875.942202369748 
1 352.733732952013 882.302592969862 
2 300.260744086543 882.302592969862 
3 303.328478332609 882.302592969862 
4 256.316865164834 882.302592969862 
5 203.000224616781 882.302592969862 
6 204.050106902959 882.302592969862 
7 125.945107870856 882.302592969862 
8 144.948379017005 882.302592969862 
9 77.3275733444876 882.302592969862 
10 0 882.302592969862 
11 0 882.302592969862 
12 0 882.302592969862 
13 0 882.302592969862 
14 0 882.302592969862 
15 0 882.302592969862 
16 0 882.302592969862 
17 0 882.302592969862 
18 0 882.302592969862 
19 0 882.302592969862 
20 0 882.302592969862 
21 0 882.302592969862 
22 0 882.302592969862 
23 0 882.302592969862 
24 0 882.302592969862 
25 0 882.302592969862 
26 0 882.302592969862 
27 0 882.302592969862 
28 0 882.302592969862 
29 0 882.302592969862 
30 0 882.302592969862 
31 0 882.302592969862 
32 0 882.302592969862 
33 0 882.302592969862 
34 0 882.302592969862 
35 0 882.302592969862 
36 0 882.302592969862 
1 352.733732952013 885.501983370574 
2 300.260744086543 885.501983370574 
3 303.328478332609 885.501983370574 
4 256.316865164834 885.501983370574 
5 203.000224616781 885.501983370574 
6 204.050106902959 885.501983370574 
7 125.945107870856 885.501983370574 
8 144.948379017005 885.501983370574 
9 77.3275733444876 885.501983370574 
10 0 885.501983370574 
11 0 885.501983370574 
12 0 885.501983370574 
13 0 885.501983370574 
14 0 885.501983370574 
15 0 885.501983370574 
16 0 885.501983370574 
17 0 885.501983370574 
18 0 885.501983370574 
19 0 885.501983370574 
20 0 885.501983370574 
21 0 885.501983370574 
22 0 885.501983370574 
23 0 885.501983370574 
24 0 885.501983370574 
25 0 885.501983370574 
26 0 885.501983370574 
27 0 885.501983370574 
28 0 885.501983370574 
29 0 885.501983370574 
30 0 885.501983370574 
31 0 885.501983370574 
32 0 885.501983370574 
33 0 885.501983370574 
34 0 885.501983370574 
35 0 885.501983370574 
36 0 885.501983370574 
1 352.733732952013 887.19772096691 
2 300.260744086543 887.19772096691 
3 303.328478332609 887.19772096691 
4 256.316865164834 887.19772096691 
5 203.000224616781 887.19772096691 
6 204.050106902959 887.19772096691 
7 125.945107870856 887.19772096691 
8 144.948379017005 887.19772096691 
9 77.3275733444876 887.19772096691 
10 0 887.19772096691 
11 0 887.19772096691 
12 0 887.19772096691 
13 0 887.19772096691 
14 0 887.19772096691 
15 0 887.19772096691 
16 0 887.19772096691 
17 0 887.19772096691 
18 0 887.19772096691 
19 0 887.19772096691 
20 0 887.19772096691 
21 0 887.19772096691 
22 0 887.19772096691 
23 0 887.19772096691 
24 0 887.19772096691 
25 0 887.19772096691 
26 0 887.19772096691 
27 0 887.19772096691 
28 0 887.19772096691 
29 0 887.19772096691 
30 0 887.19772096691 
31 0 887.19772096691 
32 0 887.19772096691 
33 0 887.19772096691 
34 0 887.19772096691 
35 0 887.19772096691 
36 0 887.19772096691 
1 352.733732952013 889.661938561108 
2 300.260744086543 889.661938561108 
3 303.328478332609 889.661938561108 
4 256.316865164834 889.661938561108 
5 203.000224616781 889.661938561108 
6 204.050106902959 889.661938561108 
7 125.945107870856 889.661938561108 
8 144.948379017005 889.661938561108 
9 77.3275733444876 889.661938561108 
10 0 889.661938561108 
11 0 889.661938561108 
12 0 889.661938561108 
13 0 889.661938561108 
14 0 889.661938561108 
15 0 889.661938561108 
16 0 889.661938561108 
17 0 889.661938561108 
18 0 889.661938561108 
19 0 889.661938561108 
20 0 889.661938561108 
21 0 889.661938561108 
22 0 889.661938561108 
23 0 889.661938561108 
24 0 889.661938561108 
25 0 889.661938561108 
26 0 889.661938561108 
27 0 889.661938561108 
28 0 889.661938561108 
29 0 889.661938561108 
30 0 889.661938561108 
31 0 889.661938561108 
32 0 889.661938561108 
33 0 889.661938561108 
34 0 889.661938561108 
35 0 889.661938561108 
36 0 889.661938561108 
1 352.733732952013 897.160995249452 
2 300.260744086543 897.160995249452 
3 303.328478332609 897.160995249452 
4 256.316865164834 897.160995249452 
5 203.000224616781 897.160995249452 
6 204.050106902959 897.160995249452 
7 125.945107870856 897.160995249452 
8 144.948379017005 897.160995249452 
9 77.3275733444876 897.160995249452 
10 0 897.160995249452 
11 0 897.160995249452 
12 0 897.160995249452 
13 0 897.160995249452 
14 0 897.160995249452 
15 0 897.160995249452 
16 0 897.160995249452 
17 0 897.160995249452 
18 0 897.160995249452 
19 0 897.160995249452 
20 0 897.160995249452 
21 0 897.160995249452 
22 0 897.160995249452 
23 0 897.160995249452 
24 0 897.160995249452 
25 0 897.160995249452 
26 0 897.160995249452 
27 0 897.160995249452 
28 0 897.160995249452 
29 0 897.160995249452 
30 0 897.160995249452 
31 0 897.160995249452 
32 0 897.160995249452 
33 0 897.160995249452 
34 0 897.160995249452 
35 0 897.160995249452 
36 0 897.160995249452 
1 352.733732952013 900 
2 300.260744086543 900 
3 303.328478332609 900 
4 256.316865164834 900 
5 203.000224616781 900 
6 204.050106902959 900 
7 125.945107870856 900 
8 144.948379017005 900 
9 77.3275733444876 900 
10 0 900 
11 0 900 
12 0 900 
13 0 900 
14 0 900 
15 0 900 
16 0 900 
17 0 900 
18 0 900 
19 0 900 
20 0 900 
21 0 900 
22 0 900 
23 0 900 
24 0 900 
25 0 900 
26 0 900 
27 0 900 
28 0 900 
29 0 900 
30 0 900 
31 0 900 
32 0 900 
33 0 900 
34 0 900 
35 0 900 
36 0 900 
1 352.733732952013 901.656878164278 
2 300.260744086543 901.656878164278 
3 303.328478332609 901.656878164278 
4 256.316865164834 901.656878164278 
5 203.000224616781 901.656878164278 
6 204.050106902959 901.656878164278 
7 125.945107870856 901.656878164278 
8 144.948379017005 901.656878164278 
9 77.3275733444876 901.656878164278 
10 1.97657658090772 901.656878164278 
11 0 901.656878164278 
12 0 901.656878164278 
13 0 901.656878164278 
14 0 901.656878164278 
15 0 901.656878164278 
16 0 901.656878164278 
17 0 901.656878164278 
18 0 901.656878164278 
19 0 901.656878164278 
20 0 901.656878164278 
21 0 901.656878164278 
22 0 901.656878164278 
23 0 901.656878164278 
24 0 901.656878164278 
25 0 901.656878164278 
26 0 901.656878164278 
27 0 901.656878164278 
28 0 901.656878164278 
29 0 901.656878164278 
30 0 901.656878164278 
31 0 901.656878164278 
32 0 901.656878164278 
33 0 901.656878164278 
34 0 901.656878164278 
35 0 901.656878164278 
36 0 901.656878164278 
1 352.733732952013 904.197565258303 
2 300.260744086543 904.197565258303 
3 303.328478332609 904.197565258303 
4 256.316865164834 904.197565258303 
5 203.000224616781 904.197565258303 
6 204.050106902959 904.197565258303 
7 125.945107870856 904.197565258303 
8 144.948379017005 904.197565258303 
9 77.3275733444876 904.197565258303 
10 12.6860789503511 904.197565258303 
11 0 904.197565258303 
12 0 904.197565258303 
13 0 904.197565258303 
14 0 904.197565258303 
15 0 904.197565258303 
16 0 904.197565258303 
17 0 904.197565258303 
18 0 904.197565258303 
19 0 904.197565258303 
20 0 904.197565258303 
21 0 904.197565258303 
22 0 904.197565258303 
23 0 904.197565258303 
24 0 904.197565258303 
25 0 904.197565258303 
26 0 904.197565258303 
27 0 904.197565258303 
28 0 904.197565258303 
29 0 904.197565258303 
30 0 904.197565258303 
31 0 904.197565258303 
32 0 904.197565258303 
33 0 904.197565258303 
34 0 904.197565258303 
35 0 904.197565258303 
36 0 904.197565258303 
1 352.733732952013 905.686184955834 
2 300.260744086543 905.686184955834 
3 303.328478332609 905.686184955834 
4 256.316865164834 905.686184955834 
5 206.336145420191 905.686184955834 
6 204.050106902959 905.686184955834 
7 125.945107870856 905.686184955834 
8 144.948379017005 905.686184955834 
9 77.3275733444876 905.686184955834 
10 23.2795435334048 905.686184955834 
11 0 905.686184955834 
12 0 905.686184955834 
13 0 905.686184955834 
14 0 905.686184955834 
15 0 905.686184955834 
16 0 905.686184955834 
17 0 905.686184955834 
18 0 905.686184955834 
19 0 905.686184955834 
20 0 905.686184955834 
21 0 905.686184955834 
22 0 905.686184955834 
23 0 905.686184955834 
24 0 905.686184955834 
25 0 905.686184955834 
26 0 905.686184955834 
27 0 905.686184955834 
28 0 905.686184955834 
29 0 905.686184955834 
30 0 905.686184955834 
31 0 905.686184955834 
32 0 905.686184955834 
33 0 905.686184955834 
34 0 905.686184955834 
35 0 905.686184955834 
36 0 905.686184955834 
1 352.733732952013 910.36336853648 
2 300.260744086543 910.36336853648 
3 303.328478332609 910.36336853648 
4 256.316865164834 910.36336853648 
5 237.581262802891 910.36336853648 
6 204.050106902959 910.36336853648 
7 125.945107870856 910.36336853648 
8 144.948379017005 910.36336853648 
9 77.3275733444876 910.36336853648 
10 77.3275733444876 910.36336853648 
11 0 910.36336853648 
12 0 910.36336853648 
13 0 910.36336853648 
14 0 910.36336853648 
15 0 910.36336853648 
16 0 910.36336853648 
17 0 910.36336853648 
18 0 910.36336853648 
19 0 910.36336853648 
20 0 910.36336853648 
21 0 910.36336853648 
22 0 910.36336853648 
23 0 910.36336853648 
24 0 910.36336853648 
25 0 910.36336853648 
26 0 910.36336853648 
27 0 910.36336853648 
28 0 910.36336853648 
29 0 910.36336853648 
30 0 910.36336853648 
31 0 910.36336853648 
32 0 910.36336853648 
33 0 910.36336853648 
34 0 910.36336853648 
35 0 910.36336853648 
36 0 910.36336853648 
1 352.733732952013 910.942202369748 
2 300.260744086543 910.942202369748 
3 303.328478332609 910.942202369748 
4 256.316865164834 910.942202369748 
5 243.638561998225 910.942202369748 
6 204.050106902959 910.942202369748 
7 125.945107870856 910.942202369748 
8 144.948379017005 910.942202369748 
9 77.3275733444876 910.942202369748 
10 77.3275733444876 910.942202369748 
11 0 910.942202369748 
12 0 910.942202369748 
13 0 910.942202369748 
14 0 910.942202369748 
15 0 910.942202369748 
16 0 910.942202369748 
17 0 910.942202369748 
18 0 910.942202369748 
19 0 910.942202369748 
20 0 910.942202369748 
21 0 910.942202369748 
22 0 910.942202369748 
23 0 910.942202369748 
24 0 910.942202369748 
25 0 910.942202369748 
26 0 910.942202369748 
27 0 910.942202369748 
28 0 910.942202369748 
29 0 910.942202369748 
30 0 910.942202369748 
31 0 910.942202369748 
32 0 910.942202369748 
33 0 910.942202369748 
34 0 910.942202369748 
35 0 910.942202369748 
36 0 910.942202369748 
1 352.733732952013 912.105925093648 
2 302.501835444341 912.105925093648 
3 303.328478332609 912.105925093648 
4 256.316865164834 912.105925093648 
5 257.276578422349 912.105925093648 
6 204.050106902959 912.105925093648 
7 125.945107870856 912.105925093648 
8 144.948379017005 912.105925093648 
9 77.3275733444876 912.105925093648 
10 77.3275733444876 912.105925093648 
11 0 912.105925093648 
12 0 912.105925093648 
13 0 912.105925093648 
14 0 912.105925093648 
15 0 912.105925093648 
16 0 912.105925093648 
17 0 912.105925093648 
18 0 912.105925093648 
19 0 912.105925093648 
20 0 912.105925093648 
21 0 912.105925093648 
22 0 912.105925093648 
23 0 912.105925093648 
24 0 912.105925093648 
25 0 912.105925093648 
26 0 912.105925093648 
27 0 912.105925093648 
28 0 912.105925093648 
29 0 912.105925093648 
30 0 912.105925093648 
31 0 912.105925093648 
32 0 912.105925093648 
33 0 912.105925093648 
34 0 912.105925093648 
35 0 912.105925093648 
36 0 912.105925093648 
1 352.733732952013 913.416100187113 
2 307.358656336429 913.416100187113 
3 303.328478332609 913.416100187113 
4 256.316865164834 913.416100187113 
5 257.276578422349 913.416100187113 
6 204.050106902959 913.416100187113 
7 125.945107870856 913.416100187113 
8 144.948379017005 913.416100187113 
9 77.3275733444876 913.416100187113 
10 77.3275733444876 913.416100187113 
11 0 913.416100187113 
12 0 913.416100187113 
13 0 913.416100187113 
14 0 913.416100187113 
15 0 913.416100187113 
16 0 913.416100187113 
17 0 913.416100187113 
18 0 913.416100187113 
19 0 913.416100187113 
20 0 913.416100187113 
21 0 913.416100187113 
22 0 913.416100187113 
23 0 913.416100187113 
24 0 913.416100187113 
25 0 913.416100187113 
26 0 913.416100187113 
27 0 913.416100187113 
28 0 913.416100187113 
29 0 913.416100187113 
30 0 913.416100187113 
31 0 913.416100187113 
32 0 913.416100187113 
33 0 913.416100187113 
34 0 913.416100187113 
35 0 913.416100187113 
36 0 913.416100187113 
1 352.733732952013 919.04259754878 
2 356.317091747327 919.04259754878 
3 303.328478332609 919.04259754878 
4 256.316865164834 919.04259754878 
5 257.276578422349 919.04259754878 
6 204.050106902959 919.04259754878 
7 125.945107870856 919.04259754878 
8 144.948379017005 919.04259754878 
9 77.3275733444876 919.04259754878 
10 77.3275733444876 919.04259754878 
11 0 919.04259754878 
12 0 919.04259754878 
13 0 919.04259754878 
14 0 919.04259754878 
15 0 919.04259754878 
16 0 919.04259754878 
17 0 919.04259754878 
18 0 919.04259754878 
19 0 919.04259754878 
20 0 919.04259754878 
21 0 919.04259754878 
22 0 919.04259754878 
23 0 919.04259754878 
24 0 919.04259754878 
25 0 919.04259754878 
26 0 919.04259754878 
27 0 919.04259754878 
28 0 919.04259754878 
29 0 919.04259754878 
30 0 919.04259754878 
31 0 919.04259754878 
32 0 919.04259754878 
33 0 919.04259754878 
34 0 919.04259754878 
35 0 919.04259754878 
36 0 919.04259754878 
1 352.733732952013 924.491340524125 
2 356.317091747327 924.491340524125 
3 303.328478332609 924.491340524125 
4 256.316865164834 924.491340524125 
5 257.276578422349 924.491340524125 
6 204.050106902959 924.491340524125 
7 125.945107870856 924.491340524125 
8 144.948379017005 924.491340524125 
9 77.3275733444876 924.491340524125 
10 77.3275733444876 924.491340524125 
11 0 924.491340524125 
12 0 924.491340524125 
13 0 924.491340524125 
14 0 924.491340524125 
15 0 924.491340524125 
16 0 924.491340524125 
17 0 924.491340524125 
18 0 924.491340524125 
19 0 924.491340524125 
20 0 924.491340524125 
21 0 924.491340524125 
22 0 924.491340524125 
23 0 924.491340524125 
24 0 924.491340524125 
25 0 924.491340524125 
26 0 924.491340524125 
27 0 924.491340524125 
28 0 924.491340524125 
29 0 924.491340524125 
30 0 924.491340524125 
31 0 924.491340524125 
32 0 924.491340524125 
33 0 924.491340524125 
34 0 924.491340524125 
35 0 924.491340524125 
36 0 924.491340524125 
1 352.733732952013 924.661938561108 
2 356.317091747327 924.661938561108 
3 303.328478332609 924.661938561108 
4 256.316865164834 924.661938561108 
5 257.276578422349 924.661938561108 
6 204.050106902959 924.661938561108 
7 125.945107870856 924.661938561108 
8 144.948379017005 924.661938561108 
9 77.3275733444876 924.661938561108 
10 77.3275733444876 924.661938561108 
11 0 924.661938561108 
12 0 924.661938561108 
13 0 924.661938561108 
14 0 924.661938561108 
15 0 924.661938561108 
16 0 924.661938561108 
17 0 924.661938561108 
18 0 924.661938561108 
19 0 924.661938561108 
20 0 924.661938561108 
21 0 924.661938561108 
22 0 924.661938561108 
23 0 924.661938561108 
24 0 924.661938561108 
25 0 924.661938561108 
26 0 924.661938561108 
27 0 924.661938561108 
28 0 924.661938561108 
29 0 924.661938561108 
30 0 924.661938561108 
31 0 924.661938561108 
32 0 924.661938561108 
33 0 924.661938561108 
34 0 924.661938561108 
35 0 924.661938561108 
36 0 924.661938561108 
1 352.733732952013 927.160995249452 
2 356.317091747327 927.160995249452 
3 303.328478332609 927.160995249452 
4 256.316865164834 927.160995249452 
5 257.276578422349 927.160995249452 
6 204.050106902959 927.160995249452 
7 130.441712589577 927.160995249452 
8 144.948379017005 927.160995249452 
9 77.3275733444876 927.160995249452 
10 77.3275733444876 927.160995249452 
11 0 927.160995249452 
12 0 927.160995249452 
13 0 927.160995249452 
14 0 927.160995249452 
15 0 927.160995249452 
16 0 927.160995249452 
17 0 927.160995249452 
18 0 927.160995249452 
19 0 927.160995249452 
20 0 927.160995249452 
21 0 927.160995249452 
22 0 927.160995249452 
23 0 927.160995249452 
24 0 927.160995249452 
25 0 927.160995249452 
26 0 927.160995249452 
27 0 927.160995249452 
28 0 927.160995249452 
29 0 927.160995249452 
30 0 927.160995249452 
31 0 927.160995249452 
32 0 927.160995249452 
33 0 927.160995249452 
34 0 927.160995249452 
35 0 927.160995249452 
36 0 927.160995249452 
1 383.626339142819 933.711292760804 
2 356.317091747327 933.711292760804 
3 303.328478332609 933.711292760804 
4 256.316865164834 933.711292760804 
5 257.276578422349 933.711292760804 
6 204.050106902959 933.711292760804 
7 184.90649210158 933.711292760804 
8 144.948379017005 933.711292760804 
9 77.3275733444876 933.711292760804 
10 77.3275733444876 933.711292760804 
11 0 933.711292760804 
12 0 933.711292760804 
13 0 933.711292760804 
14 0 933.711292760804 
15 0 933.711292760804 
16 0 933.711292760804 
17 0 933.711292760804 
18 0 933.711292760804 
19 0 933.711292760804 
20 0 933.711292760804 
21 0 933.711292760804 
22 0 933.711292760804 
23 0 933.711292760804 
24 0 933.711292760804 
25 0 933.711292760804 
26 0 933.711292760804 
27 0 933.711292760804 
28 0 933.711292760804 
29 0 933.711292760804 
30 0 933.711292760804 
31 0 933.711292760804 
32 0 933.711292760804 
33 0 933.711292760804 
34 0 933.711292760804 
35 0 933.711292760804 
36 0 933.711292760804 
1 408.208112150539 935.938679960515 
2 356.317091747327 935.938679960515 
3 303.328478332609 935.938679960515 
4 256.316865164834 935.938679960515 
5 257.276578422349 935.938679960515 
6 204.050106902959 935.938679960515 
7 184.90649210158 935.938679960515 
8 144.948379017005 935.938679960515 
9 77.3275733444876 935.938679960515 
10 77.3275733444876 935.938679960515 
11 0 935.938679960515 
12 0 935.938679960515 
13 0 935.938679960515 
14 0 935.938679960515 
15 0 935.938679960515 
16 0 935.938679960515 
17 0 935.938679960515 
18 0 935.938679960515 
19 0 935.938679960515 
20 0 935.938679960515 
21 0 935.938679960515 
22 0 935.938679960515 
23 0 935.938679960515 
24 0 935.938679960515 
25 0 935.938679960515 
26 0 935.938679960515 
27 0 935.938679960515 
28 0 935.938679960515 
29 0 935.938679960515 
30 0 935.938679960515 
31 0 935.938679960515 
32 0 935.938679960515 
33 0 935.938679960515 
34 0 935.938679960515 
35 0 935.938679960515 
36 0 935.938679960515 
1 408.208112150539 941.505955508652 
2 356.317091747327 941.505955508652 
3 303.328478332609 941.505955508652 
4 256.316865164834 941.505955508652 
5 257.276578422349 941.505955508652 
6 204.050106902959 941.505955508652 
7 184.90649210158 941.505955508652 
8 144.948379017005 941.505955508652 
9 77.3275733444876 941.505955508652 
10 77.3275733444876 941.505955508652 
11 0 941.505955508652 
12 0 941.505955508652 
13 0 941.505955508652 
14 0 941.505955508652 
15 0 941.505955508652 
16 0 941.505955508652 
17 0 941.505955508652 
18 0 941.505955508652 
19 0 941.505955508652 
20 0 941.505955508652 
21 0 941.505955508652 
22 0 941.505955508652 
23 0 941.505955508652 
24 0 941.505955508652 
25 0 941.505955508652 
26 0 941.505955508652 
27 0 941.505955508652 
28 0 941.505955508652 
29 0 941.505955508652 
30 0 941.505955508652 
31 0 941.505955508652 
32 0 941.505955508652 
33 0 941.505955508652 
34 0 941.505955508652 
35 0 941.505955508652 
36 0 941.505955508652 
1 408.208112150539 954.491340524125 
2 356.317091747327 954.491340524125 
3 303.328478332609 954.491340524125 
4 256.316865164834 954.491340524125 
5 257.276578422349 954.491340524125 
6 204.050106902959 954.491340524125 
7 184.90649210158 954.491340524125 
8 144.948379017005 954.491340524125 
9 77.3275733444876 954.491340524125 
10 77.3275733444876 954.491340524125 
11 0 954.491340524125 
12 0 954.491340524125 
13 0 954.491340524125 
14 0 954.491340524125 
15 0 954.491340524125 
16 0 954.491340524125 
17 0 954.491340524125 
18 0 954.491340524125 
19 0 954.491340524125 
20 0 954.491340524125 
21 0 954.491340524125 
22 0 954.491340524125 
23 0 954.491340524125 
24 0 954.491340524125 
25 0 954.491340524125 
26 0 954.491340524125 
27 0 954.491340524125 
28 0 954.491340524125 
29 0 954.491340524125 
30 0 954.491340524125 
31 0 954.491340524125 
32 0 954.491340524125 
33 0 954.491340524125 
34 0 954.491340524125 
35 0 954.491340524125 
36 0 954.491340524125 
1 408.208112150539 955.626860540518 
2 356.317091747327 955.626860540518 
3 303.328478332609 955.626860540518 
4 256.316865164834 955.626860540518 
5 257.276578422349 955.626860540518 
6 204.050106902959 955.626860540518 
7 184.90649210158 955.626860540518 
8 144.948379017005 955.626860540518 
9 79.331150856687 955.626860540518 
10 77.3275733444876 955.626860540518 
11 0 955.626860540518 
12 0 955.626860540518 
13 0 955.626860540518 
14 0 955.626860540518 
15 0 955.626860540518 
16 0 955.626860540518 
17 0 955.626860540518 
18 0 955.626860540518 
19 0 955.626860540518 
20 0 955.626860540518 
21 0 955.626860540518 
22 0 955.626860540518 
23 0 955.626860540518 
24 0 955.626860540518 
25 0 955.626860540518 
26 0 955.626860540518 
27 0 955.626860540518 
28 0 955.626860540518 
29 0 955.626860540518 
30 0 955.626860540518 
31 0 955.626860540518 
32 0 955.626860540518 
33 0 955.626860540518 
34 0 955.626860540518 
35 0 955.626860540518 
36 0 955.626860540518 
1 408.208112150539 957.206385172456 
2 356.317091747327 957.206385172456 
3 303.328478332609 957.206385172456 
4 256.316865164834 957.206385172456 
5 257.276578422349 957.206385172456 
6 204.050106902959 957.206385172456 
7 184.90649210158 957.206385172456 
8 144.948379017005 957.206385172456 
9 85.2058614448277 957.206385172456 
10 77.3275733444876 957.206385172456 
11 0 957.206385172456 
12 0 957.206385172456 
13 0 957.206385172456 
14 0 957.206385172456 
15 0 957.206385172456 
16 0 957.206385172456 
17 0 957.206385172456 
18 0 957.206385172456 
19 0 957.206385172456 
20 0 957.206385172456 
21 0 957.206385172456 
22 0 957.206385172456 
23 0 957.206385172456 
24 0 957.206385172456 
25 0 957.206385172456 
26 0 957.206385172456 
27 0 957.206385172456 
28 0 957.206385172456 
29 0 957.206385172456 
30 0 957.206385172456 
31 0 957.206385172456 
32 0 957.206385172456 
33 0 957.206385172456 
34 0 957.206385172456 
35 0 957.206385172456 
36 0 957.206385172456 
1 408.208112150539 963.524901300446 
2 356.317091747327 963.524901300446 
3 303.328478332609 963.524901300446 
4 256.316865164834 963.524901300446 
5 257.276578422349 963.524901300446 
6 204.050106902959 963.524901300446 
7 184.90649210158 963.524901300446 
8 144.948379017005 963.524901300446 
9 144.637063477096 963.524901300446 
10 77.3275733444876 963.524901300446 
11 0 963.524901300446 
12 0 963.524901300446 
13 0 963.524901300446 
14 0 963.524901300446 
15 0 963.524901300446 
16 0 963.524901300446 
17 0 963.524901300446 
18 0 963.524901300446 
19 0 963.524901300446 
20 0 963.524901300446 
21 0 963.524901300446 
22 0 963.524901300446 
23 0 963.524901300446 
24 0 963.524901300446 
25 0 963.524901300446 
26 0 963.524901300446 
27 0 963.524901300446 
28 0 963.524901300446 
29 0 963.524901300446 
30 0 963.524901300446 
31 0 963.524901300446 
32 0 963.524901300446 
33 0 963.524901300446 
34 0 963.524901300446 
35 0 963.524901300446 
36 0 963.524901300446 
1 408.208112150539 966.121920196725 
2 356.317091747327 966.121920196725 
3 303.328478332609 966.121920196725 
4 256.316865164834 966.121920196725 
5 257.276578422349 966.121920196725 
6 204.050106902959 966.121920196725 
7 184.90649210158 966.121920196725 
8 144.948379017005 966.121920196725 
9 144.637063477096 966.121920196725 
10 77.3275733444876 966.121920196725 
11 0 966.121920196725 
12 0 966.121920196725 
13 0 966.121920196725 
14 0 966.121920196725 
15 0 966.121920196725 
16 0 966.121920196725 
17 0 966.121920196725 
18 0 966.121920196725 
19 0 966.121920196725 
20 0 966.121920196725 
21 0 966.121920196725 
22 0 966.121920196725 
23 0 966.121920196725 
24 0 966.121920196725 
25 0 966.121920196725 
26 0 966.121920196725 
27 0 966.121920196725 
28 0 966.121920196725 
29 0 966.121920196725 
30 0 966.121920196725 
31 0 966.121920196725 
32 0 966.121920196725 
33 0 966.121920196725 
34 0 966.121920196725 
35 0 966.121920196725 
36 0 966.121920196725 
1 408.208112150539 967.942119255285 
2 356.317091747327 967.942119255285 
3 303.328478332609 967.942119255285 
4 256.316865164834 967.942119255285 
5 257.276578422349 967.942119255285 
6 204.050106902959 967.942119255285 
7 184.90649210158 967.942119255285 
8 144.948379017005 967.942119255285 
9 144.637063477096 967.942119255285 
10 77.3275733444876 967.942119255285 
11 0 967.942119255285 
12 0 967.942119255285 
13 0 967.942119255285 
14 0 967.942119255285 
15 0 967.942119255285 
16 0 967.942119255285 
17 0 967.942119255285 
18 0 967.942119255285 
19 0 967.942119255285 
20 0 967.942119255285 
21 0 967.942119255285 
22 0 967.942119255285 
23 0 967.942119255285 
24 0 967.942119255285 
25 0 967.942119255285 
26 0 967.942119255285 
27 0 967.942119255285 
28 0 967.942119255285 
29 0 967.942119255285 
30 0 967.942119255285 
31 0 967.942119255285 
32 0 967.942119255285 
33 0 967.942119255285 
34 0 967.942119255285 
35 0 967.942119255285 
36 0 967.942119255285 
1 408.208112150539 969.020399216205 
2 356.317091747327 969.020399216205 
3 303.328478332609 969.020399216205 
4 256.316865164834 969.020399216205 
5 257.276578422349 969.020399216205 
6 204.050106902959 969.020399216205 
7 184.90649210158 969.020399216205 
8 144.948379017005 969.020399216205 
9 144.637063477096 969.020399216205 
10 77.3275733444876 969.020399216205 
11 0 969.020399216205 
12 0 969.020399216205 
13 0 969.020399216205 
14 0 969.020399216205 
15 0 969.020399216205 
16 0 969.020399216205 
17 0 969.020399216205 
18 0 969.020399216205 
19 0 969.020399216205 
20 0 969.020399216205 
21 0 969.020399216205 
22 0 969.020399216205 
23 0 969.020399216205 
24 0 969.020399216205 
25 0 969.020399216205 
26 0 969.020399216205 
27 0 969.020399216205 
28 0 969.020399216205 
29 0 969.020399216205 
30 0 969.020399216205 
31 0 969.020399216205 
32 0 969.020399216205 
33 0 969.020399216205 
34 0 969.020399216205 
35 0 969.020399216205 
36 0 969.020399216205 
1 408.208112150539 971.505955508652 
2 356.317091747327 971.505955508652 
3 303.328478332609 971.505955508652 
4 256.316865164834 971.505955508652 
5 257.276578422349 971.505955508652 
6 204.050106902959 971.505955508652 
7 184.90649210158 971.505955508652 
8 144.948379017005 971.505955508652 
9 144.637063477096 971.505955508652 
10 77.3275733444876 971.505955508652 
11 0 971.505955508652 
12 0 971.505955508652 
13 0 971.505955508652 
14 0 971.505955508652 
15 0 971.505955508652 
16 0 971.505955508652 
17 0 971.505955508652 
18 0 971.505955508652 
19 0 971.505955508652 
20 0 971.505955508652 
21 0 971.505955508652 
22 0 971.505955508652 
23 0 971.505955508652 
24 0 971.505955508652 
25 0 971.505955508652 
26 0 971.505955508652 
27 0 971.505955508652 
28 0 971.505955508652 
29 0 971.505955508652 
30 0 971.505955508652 
31 0 971.505955508652 
32 0 971.505955508652 
33 0 971.505955508652 
34 0 971.505955508652 
35 0 971.505955508652 
36 0 971.505955508652 
1 408.208112150539 973.07735268954 
2 356.317091747327 973.07735268954 
3 303.328478332609 973.07735268954 
4 258.094753316908 973.07735268954 
5 257.276578422349 973.07735268954 
6 204.050106902959 973.07735268954 
7 184.90649210158 973.07735268954 
8 144.948379017005 973.07735268954 
9 144.637063477096 973.07735268954 
10 77.3275733444876 973.07735268954 
11 0 973.07735268954 
12 0 973.07735268954 
13 0 973.07735268954 
14 0 973.07735268954 
15 0 973.07735268954 
16 0 973.07735268954 
17 0 973.07735268954 
18 0 973.07735268954 
19 0 973.07735268954 
20 0 973.07735268954 
21 0 973.07735268954 
22 0 973.07735268954 
23 0 973.07735268954 
24 0 973.07735268954 
25 0 973.07735268954 
26 0 973.07735268954 
27 0 973.07735268954 
28 0 973.07735268954 
29 0 973.07735268954 
30 0 973.07735268954 
31 0 973.07735268954 
32 0 973.07735268954 
33 0 973.07735268954 
34 0 973.07735268954 
35 0 973.07735268954 
36 0 973.07735268954 
1 408.208112150539 976.116239242187 
2 356.317091747327 976.116239242187 
3 303.328478332609 976.116239242187 
4 271.620260759498 976.116239242187 
5 257.276578422349 976.116239242187 
6 204.050106902959 976.116239242187 
7 184.90649210158 976.116239242187 
8 144.948379017005 976.116239242187 
9 144.637063477096 976.116239242187 
10 77.3275733444876 976.116239242187 
11 0 976.116239242187 
12 0 976.116239242187 
13 0 976.116239242187 
14 0 976.116239242187 
15 0 976.116239242187 
16 0 976.116239242187 
17 0 976.116239242187 
18 0 976.116239242187 
19 0 976.116239242187 
20 0 976.116239242187 
21 0 976.116239242187 
22 0 976.116239242187 
23 0 976.116239242187 
24 0 976.116239242187 
25 0 976.116239242187 
26 0 976.116239242187 
27 0 976.116239242187 
28 0 976.116239242187 
29 0 976.116239242187 
30 0 976.116239242187 
31 0 976.116239242187 
32 0 976.116239242187 
33 0 976.116239242187 
34 0 976.116239242187 
35 0 976.116239242187 
36 0 976.116239242187 
1 408.208112150539 978.403496071167 
2 356.317091747327 978.403496071167 
3 303.328478332609 978.403496071167 
4 290.571632549149 978.403496071167 
5 257.276578422349 978.403496071167 
6 204.050106902959 978.403496071167 
7 184.90649210158 978.403496071167 
8 144.948379017005 978.403496071167 
9 144.637063477096 978.403496071167 
10 77.3275733444876 978.403496071167 
11 0 978.403496071167 
12 0 978.403496071167 
13 0 978.403496071167 
14 0 978.403496071167 
15 0 978.403496071167 
16 0 978.403496071167 
17 0 978.403496071167 
18 0 978.403496071167 
19 0 978.403496071167 
20 0 978.403496071167 
21 0 978.403496071167 
22 0 978.403496071167 
23 0 978.403496071167 
24 0 978.403496071167 
25 0 978.403496071167 
26 0 978.403496071167 
27 0 978.403496071167 
28 0 978.403496071167 
29 0 978.403496071167 
30 0 978.403496071167 
31 0 978.403496071167 
32 0 978.403496071167 
33 0 978.403496071167 
34 0 978.403496071167 
35 0 978.403496071167 
36 0 978.403496071167 
1 408.208112150539 979.339963414443 
2 356.317091747327 979.339963414443 
3 303.328478332609 979.339963414443 
4 300.504474669788 979.339963414443 
5 257.276578422349 979.339963414443 
6 204.050106902959 979.339963414443 
7 184.90649210158 979.339963414443 
8 144.948379017005 979.339963414443 
9 144.637063477096 979.339963414443 
10 77.3275733444876 979.339963414443 
11 0 979.339963414443 
12 0 979.339963414443 
13 0 979.339963414443 
14 0 979.339963414443 
15 0 979.339963414443 
16 0 979.339963414443 
17 0 979.339963414443 
18 0 979.339963414443 
19 0 979.339963414443 
20 0 979.339963414443 
21 0 979.339963414443 
22 0 979.339963414443 
23 0 979.339963414443 
24 0 979.339963414443 
25 0 979.339963414443 
26 0 979.339963414443 
27 0 979.339963414443 
28 0 979.339963414443 
29 0 979.339963414443 
30 0 979.339963414443 
31 0 979.339963414443 
32 0 979.339963414443 
33 0 979.339963414443 
34 0 979.339963414443 
35 0 979.339963414443 
36 0 979.339963414443 
1 408.208112150539 994.489382151486 
2 356.317091747327 994.489382151486 
3 303.328478332609 994.489382151486 
4 300.504474669788 994.489382151486 
5 257.276578422349 994.489382151486 
6 204.050106902959 994.489382151486 
7 184.90649210158 994.489382151486 
8 144.948379017005 994.489382151486 
9 144.637063477096 994.489382151486 
10 77.3275733444876 994.489382151486 
11 0 994.489382151486 
12 0 994.489382151486 
13 0 994.489382151486 
14 0 994.489382151486 
15 0 994.489382151486 
16 0 994.489382151486 
17 0 994.489382151486 
18 0 994.489382151486 
19 0 994.489382151486 
20 0 994.489382151486 
21 0 994.489382151486 
22 0 994.489382151486 
23 0 994.489382151486 
24 0 994.489382151486 
25 0 994.489382151486 
26 0 994.489382151486 
27 0 994.489382151486 
28 0 994.489382151486 
29 0 994.489382151486 
30 0 994.489382151486 
31 0 994.489382151486 
32 0 994.489382151486 
33 0 994.489382151486 
34 0 994.489382151486 
35 0 994.489382151486 
36 0 994.489382151486 
1 408.208112150539 1000 
2 356.317091747327 1000 
3 303.328478332609 1000 
4 300.504474669788 1000 
5 257.276578422349 1000 
6 204.050106902959 1000 
7 184.90649210158 1000 
8 144.948379017005 1000 
9 144.637063477096 1000 
10 77.3275733444876 1000 
11 0 1000 
12 0 1000 
13 0 1000 
14 0 1000 
15 0 1000 
16 0 1000 
17 0 1000 
18 0 1000 
19 0 1000 
20 0 1000 
21 0 1000 
22 0 1000 
23 0 1000 
24 0 1000 
25 0 1000 
26 0 1000 
27 0 1000 
28 0 1000 
29 0 1000 
30 0 1000 
31 0 1000 
32 0 1000 
33 0 1000 
34 0 1000 
35 0 1000 
36 0 1000 
1 408.208112150539 1001.65687816428 
2 356.317091747327 1001.65687816428 
3 303.328478332609 1001.65687816428 
4 300.504474669788 1001.65687816428 
5 257.276578422349 1001.65687816428 
6 204.050106902959 1001.65687816428 
7 184.90649210158 1001.65687816428 
8 144.948379017005 1001.65687816428 
9 144.637063477096 1001.65687816428 
10 77.3275733444876 1001.65687816428 
11 1.97657658090761 1001.65687816428 
12 0 1001.65687816428 
13 0 1001.65687816428 
14 0 1001.65687816428 
15 0 1001.65687816428 
16 0 1001.65687816428 
17 0 1001.65687816428 
18 0 1001.65687816428 
19 0 1001.65687816428 
20 0 1001.65687816428 
21 0 1001.65687816428 
22 0 1001.65687816428 
23 0 1001.65687816428 
24 0 1001.65687816428 
25 0 1001.65687816428 
26 0 1001.65687816428 
27 0 1001.65687816428 
28 0 1001.65687816428 
29 0 1001.65687816428 
30 0 1001.65687816428 
31 0 1001.65687816428 
32 0 1001.65687816428 
33 0 1001.65687816428 
34 0 1001.65687816428 
35 0 1001.65687816428 
36 0 1001.65687816428 
1 408.208112150539 1003.07735268954 
2 356.317091747327 1003.07735268954 
3 303.328478332609 1003.07735268954 
4 300.504474669788 1003.07735268954 
5 257.276578422349 1003.07735268954 
6 204.050106902959 1003.07735268954 
7 184.90649210158 1003.07735268954 
8 144.948379017005 1003.07735268954 
9 144.637063477096 1003.07735268954 
10 77.3275733444876 1003.07735268954 
11 6.81847169458819 1003.07735268954 
12 0 1003.07735268954 
13 0 1003.07735268954 
14 0 1003.07735268954 
15 0 1003.07735268954 
16 0 1003.07735268954 
17 0 1003.07735268954 
18 0 1003.07735268954 
19 0 1003.07735268954 
20 0 1003.07735268954 
21 0 1003.07735268954 
22 0 1003.07735268954 
23 0 1003.07735268954 
24 0 1003.07735268954 
25 0 1003.07735268954 
26 0 1003.07735268954 
27 0 1003.07735268954 
28 0 1003.07735268954 
29 0 1003.07735268954 
30 0 1003.07735268954 
31 0 1003.07735268954 
32 0 1003.07735268954 
33 0 1003.07735268954 
34 0 1003.07735268954 
35 0 1003.07735268954 
36 0 1003.07735268954 
1 408.208112150539 1009.5468382461 
2 356.317091747327 1009.5468382461 
3 303.328478332609 1009.5468382461 
4 300.504474669788 1009.5468382461 
5 257.276578422349 1009.5468382461 
6 255.153552581389 1009.5468382461 
7 184.90649210158 1009.5468382461 
8 144.948379017005 1009.5468382461 
9 144.637063477096 1009.5468382461 
10 77.3275733444876 1009.5468382461 
11 65.6223267579141 1009.5468382461 
12 0 1009.5468382461 
13 0 1009.5468382461 
14 0 1009.5468382461 
15 0 1009.5468382461 
16 0 1009.5468382461 
17 0 1009.5468382461 
18 0 1009.5468382461 
19 0 1009.5468382461 
20 0 1009.5468382461 
21 0 1009.5468382461 
22 0 1009.5468382461 
23 0 1009.5468382461 
24 0 1009.5468382461 
25 0 1009.5468382461 
26 0 1009.5468382461 
27 0 1009.5468382461 
28 0 1009.5468382461 
29 0 1009.5468382461 
30 0 1009.5468382461 
31 0 1009.5468382461 
32 0 1009.5468382461 
33 0 1009.5468382461 
34 0 1009.5468382461 
35 0 1009.5468382461 
36 0 1009.5468382461 
1 408.208112150539 1011.11623924219 
2 356.317091747327 1011.11623924219 
3 303.328478332609 1011.11623924219 
4 300.504474669788 1011.11623924219 
5 257.276578422349 1011.11623924219 
6 255.153552581389 1011.11623924219 
7 184.90649210158 1011.11623924219 
8 144.948379017005 1011.11623924219 
9 144.637063477096 1011.11623924219 
10 77.3275733444876 1011.11623924219 
11 65.6223267579141 1011.11623924219 
12 0 1011.11623924219 
13 0 1011.11623924219 
14 0 1011.11623924219 
15 0 1011.11623924219 
16 0 1011.11623924219 
17 0 1011.11623924219 
18 0 1011.11623924219 
19 0 1011.11623924219 
20 0 1011.11623924219 
21 0 1011.11623924219 
22 0 1011.11623924219 
23 0 1011.11623924219 
24 0 1011.11623924219 
25 0 1011.11623924219 
26 0 1011.11623924219 
27 0 1011.11623924219 
28 0 1011.11623924219 
29 0 1011.11623924219 
30 0 1011.11623924219 
31 0 1011.11623924219 
32 0 1011.11623924219 
33 0 1011.11623924219 
34 0 1011.11623924219 
35 0 1011.11623924219 
36 0 1011.11623924219 
1 408.208112150539 1013.40349607117 
2 356.317091747327 1013.40349607117 
3 303.328478332609 1013.40349607117 
4 300.504474669788 1013.40349607117 
5 257.276578422349 1013.40349607117 
6 255.153552581389 1013.40349607117 
7 184.90649210158 1013.40349607117 
8 159.861907489164 1013.40349607117 
9 144.637063477096 1013.40349607117 
10 77.3275733444876 1013.40349607117 
11 65.6223267579141 1013.40349607117 
12 0 1013.40349607117 
13 0 1013.40349607117 
14 0 1013.40349607117 
15 0 1013.40349607117 
16 0 1013.40349607117 
17 0 1013.40349607117 
18 0 1013.40349607117 
19 0 1013.40349607117 
20 0 1013.40349607117 
21 0 1013.40349607117 
22 0 1013.40349607117 
23 0 1013.40349607117 
24 0 1013.40349607117 
25 0 1013.40349607117 
26 0 1013.40349607117 
27 0 1013.40349607117 
28 0 1013.40349607117 
29 0 1013.40349607117 
30 0 1013.40349607117 
31 0 1013.40349607117 
32 0 1013.40349607117 
33 0 1013.40349607117 
34 0 1013.40349607117 
35 0 1013.40349607117 
36 0 1013.40349607117 
1 408.208112150539 1015.48744441544 
2 356.317091747327 1015.48744441544 
3 311.123842952155 1015.48744441544 
4 300.504474669788 1015.48744441544 
5 257.276578422349 1015.48744441544 
6 255.153552581389 1015.48744441544 
7 184.90649210158 1015.48744441544 
8 180.008553432769 1015.48744441544 
9 144.637063477096 1015.48744441544 
10 77.3275733444876 1015.48744441544 
11 65.6223267579141 1015.48744441544 
12 0 1015.48744441544 
13 0 1015.48744441544 
14 0 1015.48744441544 
15 0 1015.48744441544 
16 0 1015.48744441544 
17 0 1015.48744441544 
18 0 1015.48744441544 
19 0 1015.48744441544 
20 0 1015.48744441544 
21 0 1015.48744441544 
22 0 1015.48744441544 
23 0 1015.48744441544 
24 0 1015.48744441544 
25 0 1015.48744441544 
26 0 1015.48744441544 
27 0 1015.48744441544 
28 0 1015.48744441544 
29 0 1015.48744441544 
30 0 1015.48744441544 
31 0 1015.48744441544 
32 0 1015.48744441544 
33 0 1015.48744441544 
34 0 1015.48744441544 
35 0 1015.48744441544 
36 0 1015.48744441544 
1 408.208112150539 1016.81802840755 
2 356.317091747327 1016.81802840755 
3 319.372311462665 1016.81802840755 
4 300.504474669788 1016.81802840755 
5 257.276578422349 1016.81802840755 
6 255.153552581389 1016.81802840755 
7 184.90649210158 1016.81802840755 
8 196.143214159626 1016.81802840755 
9 144.637063477096 1016.81802840755 
10 77.3275733444876 1016.81802840755 
11 65.6223267579141 1016.81802840755 
12 0 1016.81802840755 
13 0 1016.81802840755 
14 0 1016.81802840755 
15 0 1016.81802840755 
16 0 1016.81802840755 
17 0 1016.81802840755 
18 0 1016.81802840755 
19 0 1016.81802840755 
20 0 1016.81802840755 
21 0 1016.81802840755 
22 0 1016.81802840755 
23 0 1016.81802840755 
24 0 1016.81802840755 
25 0 1016.81802840755 
26 0 1016.81802840755 
27 0 1016.81802840755 
28 0 1016.81802840755 
29 0 1016.81802840755 
30 0 1016.81802840755 
31 0 1016.81802840755 
32 0 1016.81802840755 
33 0 1016.81802840755 
34 0 1016.81802840755 
35 0 1016.81802840755 
36 0 1016.81802840755 
1 408.208112150539 1020.64856225302 
2 356.317091747327 1020.64856225302 
3 357.352586513491 1020.64856225302 
4 300.504474669788 1020.64856225302 
5 257.276578422349 1020.64856225302 
6 255.153552581389 1020.64856225302 
7 184.90649210158 1020.64856225302 
8 196.143214159626 1020.64856225302 
9 144.637063477096 1020.64856225302 
10 77.3275733444876 1020.64856225302 
11 65.6223267579141 1020.64856225302 
12 0 1020.64856225302 
13 0 1020.64856225302 
14 0 1020.64856225302 
15 0 1020.64856225302 
16 0 1020.64856225302 
17 0 1020.64856225302 
18 0 1020.64856225302 
19 0 1020.64856225302 
20 0 1020.64856225302 
21 0 1020.64856225302 
22 0 1020.64856225302 
23 0 1020.64856225302 
24 0 1020.64856225302 
25 0 1020.64856225302 
26 0 1020.64856225302 
27 0 1020.64856225302 
28 0 1020.64856225302 
29 0 1020.64856225302 
30 0 1020.64856225302 
31 0 1020.64856225302 
32 0 1020.64856225302 
33 0 1020.64856225302 
34 0 1020.64856225302 
35 0 1020.64856225302 
36 0 1020.64856225302 
1 408.208112150539 1022.50397489965 
2 356.317091747327 1022.50397489965 
3 357.352586513491 1022.50397489965 
4 300.504474669788 1022.50397489965 
5 257.276578422349 1022.50397489965 
6 255.153552581389 1022.50397489965 
7 184.90649210158 1022.50397489965 
8 196.143214159626 1022.50397489965 
9 144.637063477096 1022.50397489965 
10 77.3275733444876 1022.50397489965 
11 65.6223267579141 1022.50397489965 
12 0 1022.50397489965 
13 0 1022.50397489965 
14 0 1022.50397489965 
15 0 1022.50397489965 
16 0 1022.50397489965 
17 0 1022.50397489965 
18 0 1022.50397489965 
19 0 1022.50397489965 
20 0 1022.50397489965 
21 0 1022.50397489965 
22 0 1022.50397489965 
23 0 1022.50397489965 
24 0 1022.50397489965 
25 0 1022.50397489965 
26 0 1022.50397489965 
27 0 1022.50397489965 
28 0 1022.50397489965 
29 0 1022.50397489965 
30 0 1022.50397489965 
31 0 1022.50397489965 
32 0 1022.50397489965 
33 0 1022.50397489965 
34 0 1022.50397489965 
35 0 1022.50397489965 
36 0 1022.50397489965 
1 408.208112150539 1025.68980128949 
2 356.317091747327 1025.68980128949 
3 357.352586513491 1025.68980128949 
4 300.504474669788 1025.68980128949 
5 257.276578422349 1025.68980128949 
6 255.153552581389 1025.68980128949 
7 184.90649210158 1025.68980128949 
8 196.143214159626 1025.68980128949 
9 144.637063477096 1025.68980128949 
10 77.3275733444876 1025.68980128949 
11 65.6223267579141 1025.68980128949 
12 0 1025.68980128949 
13 0 1025.68980128949 
14 0 1025.68980128949 
15 0 1025.68980128949 
16 0 1025.68980128949 
17 0 1025.68980128949 
18 0 1025.68980128949 
19 0 1025.68980128949 
20 0 1025.68980128949 
21 0 1025.68980128949 
22 0 1025.68980128949 
23 0 1025.68980128949 
24 0 1025.68980128949 
25 0 1025.68980128949 
26 0 1025.68980128949 
27 0 1025.68980128949 
28 0 1025.68980128949 
29 0 1025.68980128949 
30 0 1025.68980128949 
31 0 1025.68980128949 
32 0 1025.68980128949 
33 0 1025.68980128949 
34 0 1025.68980128949 
35 0 1025.68980128949 
36 0 1025.68980128949 
1 408.208112150539 1027.20201829256 
2 356.317091747327 1027.20201829256 
3 357.352586513491 1027.20201829256 
4 300.504474669788 1027.20201829256 
5 257.276578422349 1027.20201829256 
6 255.153552581389 1027.20201829256 
7 184.90649210158 1027.20201829256 
8 196.143214159626 1027.20201829256 
9 144.637063477096 1027.20201829256 
10 77.3275733444876 1027.20201829256 
11 65.6223267579141 1027.20201829256 
12 0 1027.20201829256 
13 0 1027.20201829256 
14 0 1027.20201829256 
15 0 1027.20201829256 
16 0 1027.20201829256 
17 0 1027.20201829256 
18 0 1027.20201829256 
19 0 1027.20201829256 
20 0 1027.20201829256 
21 0 1027.20201829256 
22 0 1027.20201829256 
23 0 1027.20201829256 
24 0 1027.20201829256 
25 0 1027.20201829256 
26 0 1027.20201829256 
27 0 1027.20201829256 
28 0 1027.20201829256 
29 0 1027.20201829256 
30 0 1027.20201829256 
31 0 1027.20201829256 
32 0 1027.20201829256 
33 0 1027.20201829256 
34 0 1027.20201829256 
35 0 1027.20201829256 
36 0 1027.20201829256 
1 408.208112150539 1033.07735268954 
2 356.317091747327 1033.07735268954 
3 357.352586513491 1033.07735268954 
4 300.504474669788 1033.07735268954 
5 257.276578422349 1033.07735268954 
6 255.153552581389 1033.07735268954 
7 184.90649210158 1033.07735268954 
8 196.143214159626 1033.07735268954 
9 144.637063477096 1033.07735268954 
10 77.3275733444876 1033.07735268954 
11 65.6223267579141 1033.07735268954 
12 0 1033.07735268954 
13 0 1033.07735268954 
14 0 1033.07735268954 
15 0 1033.07735268954 
16 0 1033.07735268954 
17 0 1033.07735268954 
18 0 1033.07735268954 
19 0 1033.07735268954 
20 0 1033.07735268954 
21 0 1033.07735268954 
22 0 1033.07735268954 
23 0 1033.07735268954 
24 0 1033.07735268954 
25 0 1033.07735268954 
26 0 1033.07735268954 
27 0 1033.07735268954 
28 0 1033.07735268954 
29 0 1033.07735268954 
30 0 1033.07735268954 
31 0 1033.07735268954 
32 0 1033.07735268954 
33 0 1033.07735268954 
34 0 1033.07735268954 
35 0 1033.07735268954 
36 0 1033.07735268954 
1 408.208112150539 1037.73523994583 
2 383.335622489131 1037.73523994583 
3 357.352586513491 1037.73523994583 
4 300.504474669788 1037.73523994583 
5 257.276578422349 1037.73523994583 
6 255.153552581389 1037.73523994583 
7 184.90649210158 1037.73523994583 
8 196.143214159626 1037.73523994583 
9 144.637063477096 1037.73523994583 
10 77.3275733444876 1037.73523994583 
11 65.6223267579141 1037.73523994583 
12 0 1037.73523994583 
13 0 1037.73523994583 
14 0 1037.73523994583 
15 0 1037.73523994583 
16 0 1037.73523994583 
17 0 1037.73523994583 
18 0 1037.73523994583 
19 0 1037.73523994583 
20 0 1037.73523994583 
21 0 1037.73523994583 
22 0 1037.73523994583 
23 0 1037.73523994583 
24 0 1037.73523994583 
25 0 1037.73523994583 
26 0 1037.73523994583 
27 0 1037.73523994583 
28 0 1037.73523994583 
29 0 1037.73523994583 
30 0 1037.73523994583 
31 0 1037.73523994583 
32 0 1037.73523994583 
33 0 1037.73523994583 
34 0 1037.73523994583 
35 0 1037.73523994583 
36 0 1037.73523994583 
1 408.208112150539 1040.1557880867 
2 409.712508219665 1040.1557880867 
3 357.352586513491 1040.1557880867 
4 300.504474669788 1040.1557880867 
5 257.276578422349 1040.1557880867 
6 255.153552581389 1040.1557880867 
7 184.90649210158 1040.1557880867 
8 196.143214159626 1040.1557880867 
9 144.637063477096 1040.1557880867 
10 77.3275733444876 1040.1557880867 
11 65.6223267579141 1040.1557880867 
12 0 1040.1557880867 
13 0 1040.1557880867 
14 0 1040.1557880867 
15 0 1040.1557880867 
16 0 1040.1557880867 
17 0 1040.1557880867 
18 0 1040.1557880867 
19 0 1040.1557880867 
20 0 1040.1557880867 
21 0 1040.1557880867 
22 0 1040.1557880867 
23 0 1040.1557880867 
24 0 1040.1557880867 
25 0 1040.1557880867 
26 0 1040.1557880867 
27 0 1040.1557880867 
28 0 1040.1557880867 
29 0 1040.1557880867 
30 0 1040.1557880867 
31 0 1040.1557880867 
32 0 1040.1557880867 
33 0 1040.1557880867 
34 0 1040.1557880867 
35 0 1040.1557880867 
36 0 1040.1557880867 
1 408.208112150539 1052.50397489965 
2 409.712508219665 1052.50397489965 
3 357.352586513491 1052.50397489965 
4 300.504474669788 1052.50397489965 
5 257.276578422349 1052.50397489965 
6 255.153552581389 1052.50397489965 
7 184.90649210158 1052.50397489965 
8 196.143214159626 1052.50397489965 
9 144.637063477096 1052.50397489965 
10 77.3275733444876 1052.50397489965 
11 65.6223267579141 1052.50397489965 
12 0 1052.50397489965 
13 0 1052.50397489965 
14 0 1052.50397489965 
15 0 1052.50397489965 
16 0 1052.50397489965 
17 0 1052.50397489965 
18 0 1052.50397489965 
19 0 1052.50397489965 
20 0 1052.50397489965 
21 0 1052.50397489965 
22 0 1052.50397489965 
23 0 1052.50397489965 
24 0 1052.50397489965 
25 0 1052.50397489965 
26 0 1052.50397489965 
27 0 1052.50397489965 
28 0 1052.50397489965 
29 0 1052.50397489965 
30 0 1052.50397489965 
31 0 1052.50397489965 
32 0 1052.50397489965 
33 0 1052.50397489965 
34 0 1052.50397489965 
35 0 1052.50397489965 
36 0 1052.50397489965 
1 408.208112150539 1054.03911361544 
2 409.712508219665 1054.03911361544 
3 357.352586513491 1054.03911361544 
4 300.504474669788 1054.03911361544 
5 257.276578422349 1054.03911361544 
6 255.153552581389 1054.03911361544 
7 184.90649210158 1054.03911361544 
8 196.143214159626 1054.03911361544 
9 144.637063477096 1054.03911361544 
10 84.5198121223513 1054.03911361544 
11 65.6223267579141 1054.03911361544 
12 0 1054.03911361544 
13 0 1054.03911361544 
14 0 1054.03911361544 
15 0 1054.03911361544 
16 0 1054.03911361544 
17 0 1054.03911361544 
18 0 1054.03911361544 
19 0 1054.03911361544 
20 0 1054.03911361544 
21 0 1054.03911361544 
22 0 1054.03911361544 
23 0 1054.03911361544 
24 0 1054.03911361544 
25 0 1054.03911361544 
26 0 1054.03911361544 
27 0 1054.03911361544 
28 0 1054.03911361544 
29 0 1054.03911361544 
30 0 1054.03911361544 
31 0 1054.03911361544 
32 0 1054.03911361544 
33 0 1054.03911361544 
34 0 1054.03911361544 
35 0 1054.03911361544 
36 0 1054.03911361544 
1 408.208112150539 1059.7091394197 
2 409.712508219665 1059.7091394197 
3 357.352586513491 1059.7091394197 
4 300.504474669788 1059.7091394197 
5 257.276578422349 1059.7091394197 
6 255.153552581389 1059.7091394197 
7 184.90649210158 1059.7091394197 
8 196.143214159626 1059.7091394197 
9 144.637063477096 1059.7091394197 
10 140.498801185375 1059.7091394197 
11 65.6223267579141 1059.7091394197 
12 0 1059.7091394197 
13 0 1059.7091394197 
14 0 1059.7091394197 
15 0 1059.7091394197 
16 0 1059.7091394197 
17 0 1059.7091394197 
18 0 1059.7091394197 
19 0 1059.7091394197 
20 0 1059.7091394197 
21 0 1059.7091394197 
22 0 1059.7091394197 
23 0 1059.7091394197 
24 0 1059.7091394197 
25 0 1059.7091394197 
26 0 1059.7091394197 
27 0 1059.7091394197 
28 0 1059.7091394197 
29 0 1059.7091394197 
30 0 1059.7091394197 
31 0 1059.7091394197 
32 0 1059.7091394197 
33 0 1059.7091394197 
34 0 1059.7091394197 
35 0 1059.7091394197 
36 0 1059.7091394197 
1 408.208112150539 1062.11199141996 
2 409.712508219665 1062.11199141996 
3 357.352586513491 1062.11199141996 
4 300.504474669788 1062.11199141996 
5 257.276578422349 1062.11199141996 
6 255.153552581389 1062.11199141996 
7 184.90649210158 1062.11199141996 
8 196.143214159626 1062.11199141996 
9 144.637063477096 1062.11199141996 
10 140.498801185375 1062.11199141996 
11 65.6223267579141 1062.11199141996 
12 0 1062.11199141996 
13 0 1062.11199141996 
14 0 1062.11199141996 
15 0 1062.11199141996 
16 0 1062.11199141996 
17 0 1062.11199141996 
18 0 1062.11199141996 
19 0 1062.11199141996 
20 0 1062.11199141996 
21 0 1062.11199141996 
22 0 1062.11199141996 
23 0 1062.11199141996 
24 0 1062.11199141996 
25 0 1062.11199141996 
26 0 1062.11199141996 
27 0 1062.11199141996 
28 0 1062.11199141996 
29 0 1062.11199141996 
30 0 1062.11199141996 
31 0 1062.11199141996 
32 0 1062.11199141996 
33 0 1062.11199141996 
34 0 1062.11199141996 
35 0 1062.11199141996 
36 0 1062.11199141996 
1 408.208112150539 1063.52198765955 
2 409.712508219665 1063.52198765955 
3 357.352586513491 1063.52198765955 
4 300.504474669788 1063.52198765955 
5 257.276578422349 1063.52198765955 
6 255.153552581389 1063.52198765955 
7 184.90649210158 1063.52198765955 
8 196.143214159626 1063.52198765955 
9 144.637063477096 1063.52198765955 
10 140.498801185375 1063.52198765955 
11 65.6223267579141 1063.52198765955 
12 0 1063.52198765955 
13 0 1063.52198765955 
14 0 1063.52198765955 
15 0 1063.52198765955 
16 0 1063.52198765955 
17 0 1063.52198765955 
18 0 1063.52198765955 
19 0 1063.52198765955 
20 0 1063.52198765955 
21 0 1063.52198765955 
22 0 1063.52198765955 
23 0 1063.52198765955 
24 0 1063.52198765955 
25 0 1063.52198765955 
26 0 1063.52198765955 
27 0 1063.52198765955 
28 0 1063.52198765955 
29 0 1063.52198765955 
30 0 1063.52198765955 
31 0 1063.52198765955 
32 0 1063.52198765955 
33 0 1063.52198765955 
34 0 1063.52198765955 
35 0 1063.52198765955 
36 0 1063.52198765955 
1 408.208112150539 1067.73523994583 
2 409.712508219665 1067.73523994583 
3 357.352586513491 1067.73523994583 
4 300.504474669788 1067.73523994583 
5 257.276578422349 1067.73523994583 
6 255.153552581389 1067.73523994583 
7 184.90649210158 1067.73523994583 
8 196.143214159626 1067.73523994583 
9 144.637063477096 1067.73523994583 
10 140.498801185375 1067.73523994583 
11 65.6223267579141 1067.73523994583 
12 0 1067.73523994583 
13 0 1067.73523994583 
14 0 1067.73523994583 
15 0 1067.73523994583 
16 0 1067.73523994583 
17 0 1067.73523994583 
18 0 1067.73523994583 
19 0 1067.73523994583 
20 0 1067.73523994583 
21 0 1067.73523994583 
22 0 1067.73523994583 
23 0 1067.73523994583 
24 0 1067.73523994583 
25 0 1067.73523994583 
26 0 1067.73523994583 
27 0 1067.73523994583 
28 0 1067.73523994583 
29 0 1067.73523994583 
30 0 1067.73523994583 
31 0 1067.73523994583 
32 0 1067.73523994583 
33 0 1067.73523994583 
34 0 1067.73523994583 
35 0 1067.73523994583 
36 0 1067.73523994583 
1 414.80945797374 1070.76319897223 
2 409.712508219665 1070.76319897223 
3 357.352586513491 1070.76319897223 
4 300.504474669788 1070.76319897223 
5 272.739430074708 1070.76319897223 
6 255.153552581389 1070.76319897223 
7 184.90649210158 1070.76319897223 
8 196.143214159626 1070.76319897223 
9 144.637063477096 1070.76319897223 
10 140.498801185375 1070.76319897223 
11 65.6223267579141 1070.76319897223 
12 0 1070.76319897223 
13 0 1070.76319897223 
14 0 1070.76319897223 
15 0 1070.76319897223 
16 0 1070.76319897223 
17 0 1070.76319897223 
18 0 1070.76319897223 
19 0 1070.76319897223 
20 0 1070.76319897223 
21 0 1070.76319897223 
22 0 1070.76319897223 
23 0 1070.76319897223 
24 0 1070.76319897223 
25 0 1070.76319897223 
26 0 1070.76319897223 
27 0 1070.76319897223 
28 0 1070.76319897223 
29 0 1070.76319897223 
30 0 1070.76319897223 
31 0 1070.76319897223 
32 0 1070.76319897223 
33 0 1070.76319897223 
34 0 1070.76319897223 
35 0 1070.76319897223 
36 0 1070.76319897223 
1 423.046850966061 1072.27499318428 
2 409.712508219665 1072.27499318428 
3 357.352586513491 1072.27499318428 
4 300.504474669788 1072.27499318428 
5 285.401180565182 1072.27499318428 
6 255.153552581389 1072.27499318428 
7 184.90649210158 1072.27499318428 
8 196.143214159626 1072.27499318428 
9 144.637063477096 1072.27499318428 
10 140.498801185375 1072.27499318428 
11 65.6223267579141 1072.27499318428 
12 0 1072.27499318428 
13 0 1072.27499318428 
14 0 1072.27499318428 
15 0 1072.27499318428 
16 0 1072.27499318428 
17 0 1072.27499318428 
18 0 1072.27499318428 
19 0 1072.27499318428 
20 0 1072.27499318428 
21 0 1072.27499318428 
22 0 1072.27499318428 
23 0 1072.27499318428 
24 0 1072.27499318428 
25 0 1072.27499318428 
26 0 1072.27499318428 
27 0 1072.27499318428 
28 0 1072.27499318428 
29 0 1072.27499318428 
30 0 1072.27499318428 
31 0 1072.27499318428 
32 0 1072.27499318428 
33 0 1072.27499318428 
34 0 1072.27499318428 
35 0 1072.27499318428 
36 0 1072.27499318428 
1 432.44289625005 1073.53691404565 
2 409.712508219665 1073.53691404565 
3 357.352586513491 1073.53691404565 
4 300.504474669788 1073.53691404565 
5 298.490313824079 1073.53691404565 
6 255.153552581389 1073.53691404565 
7 184.90649210158 1073.53691404565 
8 196.143214159626 1073.53691404565 
9 144.637063477096 1073.53691404565 
10 140.498801185375 1073.53691404565 
11 65.6223267579141 1073.53691404565 
12 0 1073.53691404565 
13 0 1073.53691404565 
14 0 1073.53691404565 
15 0 1073.53691404565 
16 0 1073.53691404565 
17 0 1073.53691404565 
18 0 1073.53691404565 
19 0 1073.53691404565 
20 0 1073.53691404565 
21 0 1073.53691404565 
22 0 1073.53691404565 
23 0 1073.53691404565 
24 0 1073.53691404565 
25 0 1073.53691404565 
26 0 1073.53691404565 
27 0 1073.53691404565 
28 0 1073.53691404565 
29 0 1073.53691404565 
30 0 1073.53691404565 
31 0 1073.53691404565 
32 0 1073.53691404565 
33 0 1073.53691404565 
34 0 1073.53691404565 
35 0 1073.53691404565 
36 0 1073.53691404565 
1 456.558394596357 1075.92994372716 
2 409.712508219665 1075.92994372716 
3 357.352586513491 1075.92994372716 
4 300.504474669788 1075.92994372716 
5 298.490313824079 1075.92994372716 
6 255.153552581389 1075.92994372716 
7 184.90649210158 1075.92994372716 
8 196.143214159626 1075.92994372716 
9 144.637063477096 1075.92994372716 
10 140.498801185375 1075.92994372716 
11 65.6223267579141 1075.92994372716 
12 0 1075.92994372716 
13 0 1075.92994372716 
14 0 1075.92994372716 
15 0 1075.92994372716 
16 0 1075.92994372716 
17 0 1075.92994372716 
18 0 1075.92994372716 
19 0 1075.92994372716 
20 0 1075.92994372716 
21 0 1075.92994372716 
22 0 1075.92994372716 
23 0 1075.92994372716 
24 0 1075.92994372716 
25 0 1075.92994372716 
26 0 1075.92994372716 
27 0 1075.92994372716 
28 0 1075.92994372716 
29 0 1075.92994372716 
30 0 1075.92994372716 
31 0 1075.92994372716 
32 0 1075.92994372716 
33 0 1075.92994372716 
34 0 1075.92994372716 
35 0 1075.92994372716 
36 0 1075.92994372716 
1 482.548298178341 1077.89645337593 
2 409.712508219665 1077.89645337593 
3 357.352586513491 1077.89645337593 
4 300.504474669788 1077.89645337593 
5 298.490313824079 1077.89645337593 
6 255.153552581389 1077.89645337593 
7 184.90649210158 1077.89645337593 
8 196.143214159626 1077.89645337593 
9 144.637063477096 1077.89645337593 
10 140.498801185375 1077.89645337593 
11 65.6223267579141 1077.89645337593 
12 0 1077.89645337593 
13 0 1077.89645337593 
14 0 1077.89645337593 
15 0 1077.89645337593 
16 0 1077.89645337593 
17 0 1077.89645337593 
18 0 1077.89645337593 
19 0 1077.89645337593 
20 0 1077.89645337593 
21 0 1077.89645337593 
22 0 1077.89645337593 
23 0 1077.89645337593 
24 0 1077.89645337593 
25 0 1077.89645337593 
26 0 1077.89645337593 
27 0 1077.89645337593 
28 0 1077.89645337593 
29 0 1077.89645337593 
30 0 1077.89645337593 
31 0 1077.89645337593 
32 0 1077.89645337593 
33 0 1077.89645337593 
34 0 1077.89645337593 
35 0 1077.89645337593 
36 0 1077.89645337593 
1 482.548298178341 1084.31511273993 
2 409.712508219665 1084.31511273993 
3 357.352586513491 1084.31511273993 
4 300.504474669788 1084.31511273993 
5 298.490313824079 1084.31511273993 
6 255.153552581389 1084.31511273993 
7 184.90649210158 1084.31511273993 
8 196.143214159626 1084.31511273993 
9 144.637063477096 1084.31511273993 
10 140.498801185375 1084.31511273993 
11 65.6223267579141 1084.31511273993 
12 0 1084.31511273993 
13 0 1084.31511273993 
14 0 1084.31511273993 
15 0 1084.31511273993 
16 0 1084.31511273993 
17 0 1084.31511273993 
18 0 1084.31511273993 
19 0 1084.31511273993 
20 0 1084.31511273993 
21 0 1084.31511273993 
22 0 1084.31511273993 
23 0 1084.31511273993 
24 0 1084.31511273993 
25 0 1084.31511273993 
26 0 1084.31511273993 
27 0 1084.31511273993 
28 0 1084.31511273993 
29 0 1084.31511273993 
30 0 1084.31511273993 
31 0 1084.31511273993 
32 0 1084.31511273993 
33 0 1084.31511273993 
34 0 1084.31511273993 
35 0 1084.31511273993 
36 0 1084.31511273993 
1 482.548298178341 1091.69603391874 
2 409.712508219665 1091.69603391874 
3 357.352586513491 1091.69603391874 
4 300.504474669788 1091.69603391874 
5 298.490313824079 1091.69603391874 
6 255.153552581389 1091.69603391874 
7 184.90649210158 1091.69603391874 
8 196.143214159626 1091.69603391874 
9 144.637063477096 1091.69603391874 
10 140.498801185375 1091.69603391874 
11 65.6223267579141 1091.69603391874 
12 0 1091.69603391874 
13 0 1091.69603391874 
14 0 1091.69603391874 
15 0 1091.69603391874 
16 0 1091.69603391874 
17 0 1091.69603391874 
18 0 1091.69603391874 
19 0 1091.69603391874 
20 0 1091.69603391874 
21 0 1091.69603391874 
22 0 1091.69603391874 
23 0 1091.69603391874 
24 0 1091.69603391874 
25 0 1091.69603391874 
26 0 1091.69603391874 
27 0 1091.69603391874 
28 0 1091.69603391874 
29 0 1091.69603391874 
30 0 1091.69603391874 
31 0 1091.69603391874 
32 0 1091.69603391874 
33 0 1091.69603391874 
34 0 1091.69603391874 
35 0 1091.69603391874 
36 0 1091.69603391874 
1 482.548298178341 1094.64438934939 
2 409.712508219665 1094.64438934939 
3 357.352586513491 1094.64438934939 
4 300.504474669788 1094.64438934939 
5 298.490313824079 1094.64438934939 
6 255.153552581389 1094.64438934939 
7 184.90649210158 1094.64438934939 
8 196.143214159626 1094.64438934939 
9 144.637063477096 1094.64438934939 
10 140.498801185375 1094.64438934939 
11 65.6223267579141 1094.64438934939 
12 0 1094.64438934939 
13 0 1094.64438934939 
14 0 1094.64438934939 
15 0 1094.64438934939 
16 0 1094.64438934939 
17 0 1094.64438934939 
18 0 1094.64438934939 
19 0 1094.64438934939 
20 0 1094.64438934939 
21 0 1094.64438934939 
22 0 1094.64438934939 
23 0 1094.64438934939 
24 0 1094.64438934939 
25 0 1094.64438934939 
26 0 1094.64438934939 
27 0 1094.64438934939 
28 0 1094.64438934939 
29 0 1094.64438934939 
30 0 1094.64438934939 
31 0 1094.64438934939 
32 0 1094.64438934939 
33 0 1094.64438934939 
34 0 1094.64438934939 
35 0 1094.64438934939 
36 0 1094.64438934939 
1 482.548298178341 1100 
2 409.712508219665 1100 
3 357.352586513491 1100 
4 300.504474669788 1100 
5 298.490313824079 1100 
6 255.153552581389 1100 
7 184.90649210158 1100 
8 196.143214159626 1100 
9 144.637063477096 1100 
10 140.498801185375 1100 
11 65.6223267579141 1100 
12 0 1100 
13 0 1100 
14 0 1100 
15 0 1100 
16 0 1100 
17 0 1100 
18 0 1100 
19 0 1100 
20 0 1100 
21 0 1100 
22 0 1100 
23 0 1100 
24 0 1100 
25 0 1100 
26 0 1100 
27 0 1100 
28 0 1100 
29 0 1100 
30 0 1100 
31 0 1100 
32 0 1100 
33 0 1100 
34 0 1100 
35 0 1100 
36 0 1100 
1 482.548298178341 1103.83907910448 
2 409.712508219665 1103.83907910448 
3 357.352586513491 1103.83907910448 
4 300.504474669788 1103.83907910448 
5 298.490313824079 1103.83907910448 
6 255.153552581389 1103.83907910448 
7 184.90649210158 1103.83907910448 
8 196.143214159626 1103.83907910448 
9 144.637063477096 1103.83907910448 
10 140.498801185375 1103.83907910448 
11 65.6223267579141 1103.83907910448 
12 10.611740426742 1103.83907910448 
13 0 1103.83907910448 
14 0 1103.83907910448 
15 0 1103.83907910448 
16 0 1103.83907910448 
17 0 1103.83907910448 
18 0 1103.83907910448 
19 0 1103.83907910448 
20 0 1103.83907910448 
21 0 1103.83907910448 
22 0 1103.83907910448 
23 0 1103.83907910448 
24 0 1103.83907910448 
25 0 1103.83907910448 
26 0 1103.83907910448 
27 0 1103.83907910448 
28 0 1103.83907910448 
29 0 1103.83907910448 
30 0 1103.83907910448 
31 0 1103.83907910448 
32 0 1103.83907910448 
33 0 1103.83907910448 
34 0 1103.83907910448 
35 0 1103.83907910448 
36 0 1103.83907910448 
1 482.548298178341 1107.29812214888 
2 409.712508219665 1107.29812214888 
3 357.352586513491 1107.29812214888 
4 300.504474669788 1107.29812214888 
5 298.490313824079 1107.29812214888 
6 255.153552581389 1107.29812214888 
7 184.90649210158 1107.29812214888 
8 196.143214159626 1107.29812214888 
9 144.637063477096 1107.29812214888 
10 140.498801185375 1107.29812214888 
11 65.6223267579141 1107.29812214888 
12 38.3490625679556 1107.29812214888 
13 0 1107.29812214888 
14 0 1107.29812214888 
15 0 1107.29812214888 
16 0 1107.29812214888 
17 0 1107.29812214888 
18 0 1107.29812214888 
19 0 1107.29812214888 
20 0 1107.29812214888 
21 0 1107.29812214888 
22 0 1107.29812214888 
23 0 1107.29812214888 
24 0 1107.29812214888 
25 0 1107.29812214888 
26 0 1107.29812214888 
27 0 1107.29812214888 
28 0 1107.29812214888 
29 0 1107.29812214888 
30 0 1107.29812214888 
31 0 1107.29812214888 
32 0 1107.29812214888 
33 0 1107.29812214888 
34 0 1107.29812214888 
35 0 1107.29812214888 
36 0 1107.29812214888 
1 482.548298178341 1110.36336853648 
2 409.712508219665 1110.36336853648 
3 357.352586513491 1110.36336853648 
4 300.504474669788 1110.36336853648 
5 298.490313824079 1110.36336853648 
6 255.153552581389 1110.36336853648 
7 184.90649210158 1110.36336853648 
8 196.143214159626 1110.36336853648 
9 144.637063477096 1110.36336853648 
10 140.498801185375 1110.36336853648 
11 65.6223267579141 1110.36336853648 
12 77.3275733444876 1110.36336853648 
13 0 1110.36336853648 
14 0 1110.36336853648 
15 0 1110.36336853648 
16 0 1110.36336853648 
17 0 1110.36336853648 
18 0 1110.36336853648 
19 0 1110.36336853648 
20 0 1110.36336853648 
21 0 1110.36336853648 
22 0 1110.36336853648 
23 0 1110.36336853648 
24 0 1110.36336853648 
25 0 1110.36336853648 
26 0 1110.36336853648 
27 0 1110.36336853648 
28 0 1110.36336853648 
29 0 1110.36336853648 
30 0 1110.36336853648 
31 0 1110.36336853648 
32 0 1110.36336853648 
33 0 1110.36336853648 
34 0 1110.36336853648 
35 0 1110.36336853648 
36 0 1110.36336853648 
1 482.548298178341 1110.92994372716 
2 409.712508219665 1110.92994372716 
3 357.352586513491 1110.92994372716 
4 300.504474669788 1110.92994372716 
5 298.490313824079 1110.92994372716 
6 255.153552581389 1110.92994372716 
7 184.90649210158 1110.92994372716 
8 196.143214159626 1110.92994372716 
9 144.637063477096 1110.92994372716 
10 140.498801185375 1110.92994372716 
11 65.6223267579141 1110.92994372716 
12 77.3275733444876 1110.92994372716 
13 0 1110.92994372716 
14 0 1110.92994372716 
15 0 1110.92994372716 
16 0 1110.92994372716 
17 0 1110.92994372716 
18 0 1110.92994372716 
19 0 1110.92994372716 
20 0 1110.92994372716 
21 0 1110.92994372716 
22 0 1110.92994372716 
23 0 1110.92994372716 
24 0 1110.92994372716 
25 0 1110.92994372716 
26 0 1110.92994372716 
27 0 1110.92994372716 
28 0 1110.92994372716 
29 0 1110.92994372716 
30 0 1110.92994372716 
31 0 1110.92994372716 
32 0 1110.92994372716 
33 0 1110.92994372716 
34 0 1110.92994372716 
35 0 1110.92994372716 
36 0 1110.92994372716 
1 482.548298178341 1112.03735648552 
2 409.712508219665 1112.03735648552 
3 357.352586513491 1112.03735648552 
4 301.474066218363 1112.03735648552 
5 298.490313824079 1112.03735648552 
6 255.153552581389 1112.03735648552 
7 184.90649210158 1112.03735648552 
8 196.143214159626 1112.03735648552 
9 146.663382552753 1112.03735648552 
10 140.498801185375 1112.03735648552 
11 65.6223267579141 1112.03735648552 
12 77.3275733444876 1112.03735648552 
13 0 1112.03735648552 
14 0 1112.03735648552 
15 0 1112.03735648552 
16 0 1112.03735648552 
17 0 1112.03735648552 
18 0 1112.03735648552 
19 0 1112.03735648552 
20 0 1112.03735648552 
21 0 1112.03735648552 
22 0 1112.03735648552 
23 0 1112.03735648552 
24 0 1112.03735648552 
25 0 1112.03735648552 
26 0 1112.03735648552 
27 0 1112.03735648552 
28 0 1112.03735648552 
29 0 1112.03735648552 
30 0 1112.03735648552 
31 0 1112.03735648552 
32 0 1112.03735648552 
33 0 1112.03735648552 
34 0 1112.03735648552 
35 0 1112.03735648552 
36 0 1112.03735648552 
1 482.548298178341 1119.29909613909 
2 409.712508219665 1119.29909613909 
3 357.352586513491 1119.29909613909 
4 351.589774436382 1119.29909613909 
5 298.490313824079 1119.29909613909 
6 255.153552581389 1119.29909613909 
7 184.90649210158 1119.29909613909 
8 196.143214159626 1119.29909613909 
9 203.70846749004 1119.29909613909 
10 140.498801185375 1119.29909613909 
11 65.6223267579141 1119.29909613909 
12 77.3275733444876 1119.29909613909 
13 0 1119.29909613909 
14 0 1119.29909613909 
15 0 1119.29909613909 
16 0 1119.29909613909 
17 0 1119.29909613909 
18 0 1119.29909613909 
19 0 1119.29909613909 
20 0 1119.29909613909 
21 0 1119.29909613909 
22 0 1119.29909613909 
23 0 1119.29909613909 
24 0 1119.29909613909 
25 0 1119.29909613909 
26 0 1119.29909613909 
27 0 1119.29909613909 
28 0 1119.29909613909 
29 0 1119.29909613909 
30 0 1119.29909613909 
31 0 1119.29909613909 
32 0 1119.29909613909 
33 0 1119.29909613909 
34 0 1119.29909613909 
35 0 1119.29909613909 
36 0 1119.29909613909 
1 482.548298178341 1121.69603391874 
2 409.712508219665 1121.69603391874 
3 357.352586513491 1121.69603391874 
4 351.589774436382 1121.69603391874 
5 298.490313824079 1121.69603391874 
6 255.153552581389 1121.69603391874 
7 184.90649210158 1121.69603391874 
8 196.143214159626 1121.69603391874 
9 203.70846749004 1121.69603391874 
10 140.498801185375 1121.69603391874 
11 65.6223267579141 1121.69603391874 
12 77.3275733444876 1121.69603391874 
13 0 1121.69603391874 
14 0 1121.69603391874 
15 0 1121.69603391874 
16 0 1121.69603391874 
17 0 1121.69603391874 
18 0 1121.69603391874 
19 0 1121.69603391874 
20 0 1121.69603391874 
21 0 1121.69603391874 
22 0 1121.69603391874 
23 0 1121.69603391874 
24 0 1121.69603391874 
25 0 1121.69603391874 
26 0 1121.69603391874 
27 0 1121.69603391874 
28 0 1121.69603391874 
29 0 1121.69603391874 
30 0 1121.69603391874 
31 0 1121.69603391874 
32 0 1121.69603391874 
33 0 1121.69603391874 
34 0 1121.69603391874 
35 0 1121.69603391874 
36 0 1121.69603391874 
1 482.548298178341 1124.81539600334 
2 409.712508219665 1124.81539600334 
3 357.352586513491 1124.81539600334 
4 351.589774436382 1124.81539600334 
5 298.490313824079 1124.81539600334 
6 255.153552581389 1124.81539600334 
7 191.91239436824 1124.81539600334 
8 196.143214159626 1124.81539600334 
9 203.70846749004 1124.81539600334 
10 140.498801185375 1124.81539600334 
11 65.6223267579141 1124.81539600334 
12 77.3275733444876 1124.81539600334 
13 0 1124.81539600334 
14 0 1124.81539600334 
15 0 1124.81539600334 
16 0 1124.81539600334 
17 0 1124.81539600334 
18 0 1124.81539600334 
19 0 1124.81539600334 
20 0 1124.81539600334 
21 0 1124.81539600334 
22 0 1124.81539600334 
23 0 1124.81539600334 
24 0 1124.81539600334 
25 0 1124.81539600334 
26 0 1124.81539600334 
27 0 1124.81539600334 
28 0 1124.81539600334 
29 0 1124.81539600334 
30 0 1124.81539600334 
31 0 1124.81539600334 
32 0 1124.81539600334 
33 0 1124.81539600334 
34 0 1124.81539600334 
35 0 1124.81539600334 
36 0 1124.81539600334 
1 482.548298178341 1126.40211069771 
2 409.712508219665 1126.40211069771 
3 357.352586513491 1126.40211069771 
4 351.589774436382 1126.40211069771 
5 298.490313824079 1126.40211069771 
6 255.153552581389 1126.40211069771 
7 200.852446329234 1126.40211069771 
8 196.143214159626 1126.40211069771 
9 203.70846749004 1126.40211069771 
10 140.498801185375 1126.40211069771 
11 65.6223267579141 1126.40211069771 
12 77.3275733444876 1126.40211069771 
13 0 1126.40211069771 
14 0 1126.40211069771 
15 0 1126.40211069771 
16 0 1126.40211069771 
17 0 1126.40211069771 
18 0 1126.40211069771 
19 0 1126.40211069771 
20 0 1126.40211069771 
21 0 1126.40211069771 
22 0 1126.40211069771 
23 0 1126.40211069771 
24 0 1126.40211069771 
25 0 1126.40211069771 
26 0 1126.40211069771 
27 0 1126.40211069771 
28 0 1126.40211069771 
29 0 1126.40211069771 
30 0 1126.40211069771 
31 0 1126.40211069771 
32 0 1126.40211069771 
33 0 1126.40211069771 
34 0 1126.40211069771 
35 0 1126.40211069771 
36 0 1126.40211069771 
1 482.548298178341 1127.4198507242 
2 409.712508219665 1127.4198507242 
3 357.352586513491 1127.4198507242 
4 351.589774436382 1127.4198507242 
5 298.490313824079 1127.4198507242 
6 255.153552581389 1127.4198507242 
7 208.495188853759 1127.4198507242 
8 196.143214159626 1127.4198507242 
9 203.70846749004 1127.4198507242 
10 140.498801185375 1127.4198507242 
11 65.6223267579141 1127.4198507242 
12 77.3275733444876 1127.4198507242 
13 0 1127.4198507242 
14 0 1127.4198507242 
15 0 1127.4198507242 
16 0 1127.4198507242 
17 0 1127.4198507242 
18 0 1127.4198507242 
19 0 1127.4198507242 
20 0 1127.4198507242 
21 0 1127.4198507242 
22 0 1127.4198507242 
23 0 1127.4198507242 
24 0 1127.4198507242 
25 0 1127.4198507242 
26 0 1127.4198507242 
27 0 1127.4198507242 
28 0 1127.4198507242 
29 0 1127.4198507242 
30 0 1127.4198507242 
31 0 1127.4198507242 
32 0 1127.4198507242 
33 0 1127.4198507242 
34 0 1127.4198507242 
35 0 1127.4198507242 
36 0 1127.4198507242 
1 482.548298178341 1129.22048361053 
2 409.712508219665 1129.22048361053 
3 357.352586513491 1129.22048361053 
4 351.589774436382 1129.22048361053 
5 298.490313824079 1129.22048361053 
6 255.153552581389 1129.22048361053 
7 225.67097917984 1129.22048361053 
8 196.143214159626 1129.22048361053 
9 203.70846749004 1129.22048361053 
10 140.498801185375 1129.22048361053 
11 65.6223267579141 1129.22048361053 
12 77.3275733444876 1129.22048361053 
13 0 1129.22048361053 
14 0 1129.22048361053 
15 0 1129.22048361053 
16 0 1129.22048361053 
17 0 1129.22048361053 
18 0 1129.22048361053 
19 0 1129.22048361053 
20 0 1129.22048361053 
21 0 1129.22048361053 
22 0 1129.22048361053 
23 0 1129.22048361053 
24 0 1129.22048361053 
25 0 1129.22048361053 
26 0 1129.22048361053 
27 0 1129.22048361053 
28 0 1129.22048361053 
29 0 1129.22048361053 
30 0 1129.22048361053 
31 0 1129.22048361053 
32 0 1129.22048361053 
33 0 1129.22048361053 
34 0 1129.22048361053 
35 0 1129.22048361053 
36 0 1129.22048361053 
1 482.548298178341 1130.31161496864 
2 409.712508219665 1130.31161496864 
3 357.352586513491 1130.31161496864 
4 351.589774436382 1130.31161496864 
5 298.490313824079 1130.31161496864 
6 255.153552581389 1130.31161496864 
7 238.350822617299 1130.31161496864 
8 196.143214159626 1130.31161496864 
9 203.70846749004 1130.31161496864 
10 140.498801185375 1130.31161496864 
11 65.6223267579141 1130.31161496864 
12 77.3275733444876 1130.31161496864 
13 0 1130.31161496864 
14 0 1130.31161496864 
15 0 1130.31161496864 
16 0 1130.31161496864 
17 0 1130.31161496864 
18 0 1130.31161496864 
19 0 1130.31161496864 
20 0 1130.31161496864 
21 0 1130.31161496864 
22 0 1130.31161496864 
23 0 1130.31161496864 
24 0 1130.31161496864 
25 0 1130.31161496864 
26 0 1130.31161496864 
27 0 1130.31161496864 
28 0 1130.31161496864 
29 0 1130.31161496864 
30 0 1130.31161496864 
31 0 1130.31161496864 
32 0 1130.31161496864 
33 0 1130.31161496864 
34 0 1130.31161496864 
35 0 1130.31161496864 
36 0 1130.31161496864 
1 482.548298178341 1132.77690016434 
2 409.712508219665 1132.77690016434 
3 357.352586513491 1132.77690016434 
4 351.589774436382 1132.77690016434 
5 298.490313824079 1132.77690016434 
6 255.153552581389 1132.77690016434 
7 238.350822617299 1132.77690016434 
8 196.143214159626 1132.77690016434 
9 203.70846749004 1132.77690016434 
10 140.498801185375 1132.77690016434 
11 65.6223267579141 1132.77690016434 
12 77.3275733444876 1132.77690016434 
13 0 1132.77690016434 
14 0 1132.77690016434 
15 0 1132.77690016434 
16 0 1132.77690016434 
17 0 1132.77690016434 
18 0 1132.77690016434 
19 0 1132.77690016434 
20 0 1132.77690016434 
21 0 1132.77690016434 
22 0 1132.77690016434 
23 0 1132.77690016434 
24 0 1132.77690016434 
25 0 1132.77690016434 
26 0 1132.77690016434 
27 0 1132.77690016434 
28 0 1132.77690016434 
29 0 1132.77690016434 
30 0 1132.77690016434 
31 0 1132.77690016434 
32 0 1132.77690016434 
33 0 1132.77690016434 
34 0 1132.77690016434 
35 0 1132.77690016434 
36 0 1132.77690016434 
1 482.548298178341 1134.43667077398 
2 409.712508219665 1134.43667077398 
3 357.352586513491 1134.43667077398 
4 351.589774436382 1134.43667077398 
5 298.490313824079 1134.43667077398 
6 255.153552581389 1134.43667077398 
7 238.350822617299 1134.43667077398 
8 196.143214159626 1134.43667077398 
9 203.70846749004 1134.43667077398 
10 140.498801185375 1134.43667077398 
11 65.6223267579141 1134.43667077398 
12 77.3275733444876 1134.43667077398 
13 0 1134.43667077398 
14 0 1134.43667077398 
15 0 1134.43667077398 
16 0 1134.43667077398 
17 0 1134.43667077398 
18 0 1134.43667077398 
19 0 1134.43667077398 
20 0 1134.43667077398 
21 0 1134.43667077398 
22 0 1134.43667077398 
23 0 1134.43667077398 
24 0 1134.43667077398 
25 0 1134.43667077398 
26 0 1134.43667077398 
27 0 1134.43667077398 
28 0 1134.43667077398 
29 0 1134.43667077398 
30 0 1134.43667077398 
31 0 1134.43667077398 
32 0 1134.43667077398 
33 0 1134.43667077398 
34 0 1134.43667077398 
35 0 1134.43667077398 
36 0 1134.43667077398 
1 482.548298178341 1136.92269186181 
2 409.712508219665 1136.92269186181 
3 357.352586513491 1136.92269186181 
4 351.589774436382 1136.92269186181 
5 298.490313824079 1136.92269186181 
6 255.153552581389 1136.92269186181 
7 238.350822617299 1136.92269186181 
8 196.143214159626 1136.92269186181 
9 203.70846749004 1136.92269186181 
10 140.498801185375 1136.92269186181 
11 65.6223267579141 1136.92269186181 
12 77.3275733444876 1136.92269186181 
13 0 1136.92269186181 
14 0 1136.92269186181 
15 0 1136.92269186181 
16 0 1136.92269186181 
17 0 1136.92269186181 
18 0 1136.92269186181 
19 0 1136.92269186181 
20 0 1136.92269186181 
21 0 1136.92269186181 
22 0 1136.92269186181 
23 0 1136.92269186181 
24 0 1136.92269186181 
25 0 1136.92269186181 
26 0 1136.92269186181 
27 0 1136.92269186181 
28 0 1136.92269186181 
29 0 1136.92269186181 
30 0 1136.92269186181 
31 0 1136.92269186181 
32 0 1136.92269186181 
33 0 1136.92269186181 
34 0 1136.92269186181 
35 0 1136.92269186181 
36 0 1136.92269186181 
1 482.548298178341 1139.29674326751 
2 409.712508219665 1139.29674326751 
3 357.352586513491 1139.29674326751 
4 351.589774436382 1139.29674326751 
5 298.490313824079 1139.29674326751 
6 255.153552581389 1139.29674326751 
7 238.350822617299 1139.29674326751 
8 196.143214159626 1139.29674326751 
9 203.70846749004 1139.29674326751 
10 140.498801185375 1139.29674326751 
11 65.6223267579141 1139.29674326751 
12 77.3275733444876 1139.29674326751 
13 0 1139.29674326751 
14 0 1139.29674326751 
15 0 1139.29674326751 
16 0 1139.29674326751 
17 0 1139.29674326751 
18 0 1139.29674326751 
19 0 1139.29674326751 
20 0 1139.29674326751 
21 0 1139.29674326751 
22 0 1139.29674326751 
23 0 1139.29674326751 
24 0 1139.29674326751 
25 0 1139.29674326751 
26 0 1139.29674326751 
27 0 1139.29674326751 
28 0 1139.29674326751 
29 0 1139.29674326751 
30 0 1139.29674326751 
31 0 1139.29674326751 
32 0 1139.29674326751 
33 0 1139.29674326751 
34 0 1139.29674326751 
35 0 1139.29674326751 
36 0 1139.29674326751 
1 482.548298178341 1140.36336853648 
2 409.712508219665 1140.36336853648 
3 357.352586513491 1140.36336853648 
4 351.589774436382 1140.36336853648 
5 298.490313824079 1140.36336853648 
6 255.153552581389 1140.36336853648 
7 238.350822617299 1140.36336853648 
8 196.143214159626 1140.36336853648 
9 203.70846749004 1140.36336853648 
10 140.498801185375 1140.36336853648 
11 65.6223267579141 1140.36336853648 
12 77.3275733444876 1140.36336853648 
13 0 1140.36336853648 
14 0 1140.36336853648 
15 0 1140.36336853648 
16 0 1140.36336853648 
17 0 1140.36336853648 
18 0 1140.36336853648 
19 0 1140.36336853648 
20 0 1140.36336853648 
21 0 1140.36336853648 
22 0 1140.36336853648 
23 0 1140.36336853648 
24 0 1140.36336853648 
25 0 1140.36336853648 
26 0 1140.36336853648 
27 0 1140.36336853648 
28 0 1140.36336853648 
29 0 1140.36336853648 
30 0 1140.36336853648 
31 0 1140.36336853648 
32 0 1140.36336853648 
33 0 1140.36336853648 
34 0 1140.36336853648 
35 0 1140.36336853648 
36 0 1140.36336853648 
1 482.548298178341 1143.38162965544 
2 409.712508219665 1143.38162965544 
3 366.476953297138 1143.38162965544 
4 351.589774436382 1143.38162965544 
5 298.490313824079 1143.38162965544 
6 255.153552581389 1143.38162965544 
7 238.350822617299 1143.38162965544 
8 196.143214159626 1143.38162965544 
9 203.70846749004 1143.38162965544 
10 140.498801185375 1143.38162965544 
11 65.6223267579141 1143.38162965544 
12 77.3275733444876 1143.38162965544 
13 0 1143.38162965544 
14 0 1143.38162965544 
15 0 1143.38162965544 
16 0 1143.38162965544 
17 0 1143.38162965544 
18 0 1143.38162965544 
19 0 1143.38162965544 
20 0 1143.38162965544 
21 0 1143.38162965544 
22 0 1143.38162965544 
23 0 1143.38162965544 
24 0 1143.38162965544 
25 0 1143.38162965544 
26 0 1143.38162965544 
27 0 1143.38162965544 
28 0 1143.38162965544 
29 0 1143.38162965544 
30 0 1143.38162965544 
31 0 1143.38162965544 
32 0 1143.38162965544 
33 0 1143.38162965544 
34 0 1143.38162965544 
35 0 1143.38162965544 
36 0 1143.38162965544 
1 482.548298178341 1147.2031832409 
2 409.712508219665 1147.2031832409 
3 396.849593954016 1147.2031832409 
4 351.589774436382 1147.2031832409 
5 298.490313824079 1147.2031832409 
6 255.153552581389 1147.2031832409 
7 238.350822617299 1147.2031832409 
8 196.143214159626 1147.2031832409 
9 203.70846749004 1147.2031832409 
10 140.498801185375 1147.2031832409 
11 65.6223267579141 1147.2031832409 
12 77.3275733444876 1147.2031832409 
13 0 1147.2031832409 
14 0 1147.2031832409 
15 0 1147.2031832409 
16 0 1147.2031832409 
17 0 1147.2031832409 
18 0 1147.2031832409 
19 0 1147.2031832409 
20 0 1147.2031832409 
21 0 1147.2031832409 
22 0 1147.2031832409 
23 0 1147.2031832409 
24 0 1147.2031832409 
25 0 1147.2031832409 
26 0 1147.2031832409 
27 0 1147.2031832409 
28 0 1147.2031832409 
29 0 1147.2031832409 
30 0 1147.2031832409 
31 0 1147.2031832409 
32 0 1147.2031832409 
33 0 1147.2031832409 
34 0 1147.2031832409 
35 0 1147.2031832409 
36 0 1147.2031832409 
1 482.548298178341 1148.5508406514 
2 409.712508219665 1148.5508406514 
3 412.57615305779 1148.5508406514 
4 351.589774436382 1148.5508406514 
5 298.490313824079 1148.5508406514 
6 255.153552581389 1148.5508406514 
7 238.350822617299 1148.5508406514 
8 196.143214159626 1148.5508406514 
9 203.70846749004 1148.5508406514 
10 140.498801185375 1148.5508406514 
11 65.6223267579141 1148.5508406514 
12 77.3275733444876 1148.5508406514 
13 0 1148.5508406514 
14 0 1148.5508406514 
15 0 1148.5508406514 
16 0 1148.5508406514 
17 0 1148.5508406514 
18 0 1148.5508406514 
19 0 1148.5508406514 
20 0 1148.5508406514 
21 0 1148.5508406514 
22 0 1148.5508406514 
23 0 1148.5508406514 
24 0 1148.5508406514 
25 0 1148.5508406514 
26 0 1148.5508406514 
27 0 1148.5508406514 
28 0 1148.5508406514 
29 0 1148.5508406514 
30 0 1148.5508406514 
31 0 1148.5508406514 
32 0 1148.5508406514 
33 0 1148.5508406514 
34 0 1148.5508406514 
35 0 1148.5508406514 
36 0 1148.5508406514 
1 482.548298178341 1149.81395502801 
2 409.712508219665 1149.81395502801 
3 412.57615305779 1149.81395502801 
4 351.589774436382 1149.81395502801 
5 298.490313824079 1149.81395502801 
6 255.153552581389 1149.81395502801 
7 238.350822617299 1149.81395502801 
8 196.143214159626 1149.81395502801 
9 203.70846749004 1149.81395502801 
10 140.498801185375 1149.81395502801 
11 65.6223267579141 1149.81395502801 
12 77.3275733444876 1149.81395502801 
13 0 1149.81395502801 
14 0 1149.81395502801 
15 0 1149.81395502801 
16 0 1149.81395502801 
17 0 1149.81395502801 
18 0 1149.81395502801 
19 0 1149.81395502801 
20 0 1149.81395502801 
21 0 1149.81395502801 
22 0 1149.81395502801 
23 0 1149.81395502801 
24 0 1149.81395502801 
25 0 1149.81395502801 
26 0 1149.81395502801 
27 0 1149.81395502801 
28 0 1149.81395502801 
29 0 1149.81395502801 
30 0 1149.81395502801 
31 0 1149.81395502801 
32 0 1149.81395502801 
33 0 1149.81395502801 
34 0 1149.81395502801 
35 0 1149.81395502801 
36 0 1149.81395502801 
1 482.548298178341 1152.91289254121 
2 409.712508219665 1152.91289254121 
3 412.57615305779 1152.91289254121 
4 351.589774436382 1152.91289254121 
5 298.490313824079 1152.91289254121 
6 255.153552581389 1152.91289254121 
7 238.350822617299 1152.91289254121 
8 196.143214159626 1152.91289254121 
9 203.70846749004 1152.91289254121 
10 140.498801185375 1152.91289254121 
11 65.6223267579141 1152.91289254121 
12 77.3275733444876 1152.91289254121 
13 0 1152.91289254121 
14 0 1152.91289254121 
15 0 1152.91289254121 
16 0 1152.91289254121 
17 0 1152.91289254121 
18 0 1152.91289254121 
19 0 1152.91289254121 
20 0 1152.91289254121 
21 0 1152.91289254121 
22 0 1152.91289254121 
23 0 1152.91289254121 
24 0 1152.91289254121 
25 0 1152.91289254121 
26 0 1152.91289254121 
27 0 1152.91289254121 
28 0 1152.91289254121 
29 0 1152.91289254121 
30 0 1152.91289254121 
31 0 1152.91289254121 
32 0 1152.91289254121 
33 0 1152.91289254121 
34 0 1152.91289254121 
35 0 1152.91289254121 
36 0 1152.91289254121 
1 482.548298178341 1154.21833310784 
2 409.712508219665 1154.21833310784 
3 412.57615305779 1154.21833310784 
4 351.589774436382 1154.21833310784 
5 298.490313824079 1154.21833310784 
6 255.153552581389 1154.21833310784 
7 238.350822617299 1154.21833310784 
8 196.143214159626 1154.21833310784 
9 203.70846749004 1154.21833310784 
10 140.498801185375 1154.21833310784 
11 65.6223267579141 1154.21833310784 
12 77.3275733444876 1154.21833310784 
13 0 1154.21833310784 
14 0 1154.21833310784 
15 0 1154.21833310784 
16 0 1154.21833310784 
17 0 1154.21833310784 
18 0 1154.21833310784 
19 0 1154.21833310784 
20 0 1154.21833310784 
21 0 1154.21833310784 
22 0 1154.21833310784 
23 0 1154.21833310784 
24 0 1154.21833310784 
25 0 1154.21833310784 
26 0 1154.21833310784 
27 0 1154.21833310784 
28 0 1154.21833310784 
29 0 1154.21833310784 
30 0 1154.21833310784 
31 0 1154.21833310784 
32 0 1154.21833310784 
33 0 1154.21833310784 
34 0 1154.21833310784 
35 0 1154.21833310784 
36 0 1154.21833310784 
1 482.548298178341 1155.97521801244 
2 409.712508219665 1155.97521801244 
3 412.57615305779 1155.97521801244 
4 351.589774436382 1155.97521801244 
5 298.490313824079 1155.97521801244 
6 255.153552581389 1155.97521801244 
7 238.350822617299 1155.97521801244 
8 196.143214159626 1155.97521801244 
9 203.70846749004 1155.97521801244 
10 140.498801185375 1155.97521801244 
11 65.6223267579141 1155.97521801244 
12 77.3275733444876 1155.97521801244 
13 0 1155.97521801244 
14 0 1155.97521801244 
15 0 1155.97521801244 
16 0 1155.97521801244 
17 0 1155.97521801244 
18 0 1155.97521801244 
19 0 1155.97521801244 
20 0 1155.97521801244 
21 0 1155.97521801244 
22 0 1155.97521801244 
23 0 1155.97521801244 
24 0 1155.97521801244 
25 0 1155.97521801244 
26 0 1155.97521801244 
27 0 1155.97521801244 
28 0 1155.97521801244 
29 0 1155.97521801244 
30 0 1155.97521801244 
31 0 1155.97521801244 
32 0 1155.97521801244 
33 0 1155.97521801244 
34 0 1155.97521801244 
35 0 1155.97521801244 
36 0 1155.97521801244 
1 482.548298178341 1156.99814746627 
2 409.712508219665 1156.99814746627 
3 412.57615305779 1156.99814746627 
4 351.589774436382 1156.99814746627 
5 298.490313824079 1156.99814746627 
6 255.153552581389 1156.99814746627 
7 238.350822617299 1156.99814746627 
8 196.143214159626 1156.99814746627 
9 203.70846749004 1156.99814746627 
10 140.498801185375 1156.99814746627 
11 65.6223267579141 1156.99814746627 
12 77.3275733444876 1156.99814746627 
13 0 1156.99814746627 
14 0 1156.99814746627 
15 0 1156.99814746627 
16 0 1156.99814746627 
17 0 1156.99814746627 
18 0 1156.99814746627 
19 0 1156.99814746627 
20 0 1156.99814746627 
21 0 1156.99814746627 
22 0 1156.99814746627 
23 0 1156.99814746627 
24 0 1156.99814746627 
25 0 1156.99814746627 
26 0 1156.99814746627 
27 0 1156.99814746627 
28 0 1156.99814746627 
29 0 1156.99814746627 
30 0 1156.99814746627 
31 0 1156.99814746627 
32 0 1156.99814746627 
33 0 1156.99814746627 
34 0 1156.99814746627 
35 0 1156.99814746627 
36 0 1156.99814746627 
1 482.548298178341 1162.77690016434 
2 409.712508219665 1162.77690016434 
3 412.57615305779 1162.77690016434 
4 351.589774436382 1162.77690016434 
5 298.490313824079 1162.77690016434 
6 255.153552581389 1162.77690016434 
7 238.350822617299 1162.77690016434 
8 196.143214159626 1162.77690016434 
9 203.70846749004 1162.77690016434 
10 140.498801185375 1162.77690016434 
11 65.6223267579141 1162.77690016434 
12 77.3275733444876 1162.77690016434 
13 0 1162.77690016434 
14 0 1162.77690016434 
15 0 1162.77690016434 
16 0 1162.77690016434 
17 0 1162.77690016434 
18 0 1162.77690016434 
19 0 1162.77690016434 
20 0 1162.77690016434 
21 0 1162.77690016434 
22 0 1162.77690016434 
23 0 1162.77690016434 
24 0 1162.77690016434 
25 0 1162.77690016434 
26 0 1162.77690016434 
27 0 1162.77690016434 
28 0 1162.77690016434 
29 0 1162.77690016434 
30 0 1162.77690016434 
31 0 1162.77690016434 
32 0 1162.77690016434 
33 0 1162.77690016434 
34 0 1162.77690016434 
35 0 1162.77690016434 
36 0 1162.77690016434 
1 482.548298178341 1166.92269186181 
2 409.712508219665 1166.92269186181 
3 412.57615305779 1166.92269186181 
4 351.589774436382 1166.92269186181 
5 298.490313824079 1166.92269186181 
6 255.153552581389 1166.92269186181 
7 238.350822617299 1166.92269186181 
8 196.143214159626 1166.92269186181 
9 203.70846749004 1166.92269186181 
10 140.498801185375 1166.92269186181 
11 77.9973906930679 1166.92269186181 
12 77.3275733444876 1166.92269186181 
13 0 1166.92269186181 
14 0 1166.92269186181 
15 0 1166.92269186181 
16 0 1166.92269186181 
17 0 1166.92269186181 
18 0 1166.92269186181 
19 0 1166.92269186181 
20 0 1166.92269186181 
21 0 1166.92269186181 
22 0 1166.92269186181 
23 0 1166.92269186181 
24 0 1166.92269186181 
25 0 1166.92269186181 
26 0 1166.92269186181 
27 0 1166.92269186181 
28 0 1166.92269186181 
29 0 1166.92269186181 
30 0 1166.92269186181 
31 0 1166.92269186181 
32 0 1166.92269186181 
33 0 1166.92269186181 
34 0 1166.92269186181 
35 0 1166.92269186181 
36 0 1166.92269186181 
1 482.548298178341 1167.94958897219 
2 409.712508219665 1167.94958897219 
3 412.57615305779 1167.94958897219 
4 351.589774436382 1167.94958897219 
5 298.490313824079 1167.94958897219 
6 259.254767612021 1167.94958897219 
7 238.350822617299 1167.94958897219 
8 196.143214159626 1167.94958897219 
9 203.70846749004 1167.94958897219 
10 140.498801185375 1167.94958897219 
11 84.8871575999446 1167.94958897219 
12 77.3275733444876 1167.94958897219 
13 0 1167.94958897219 
14 0 1167.94958897219 
15 0 1167.94958897219 
16 0 1167.94958897219 
17 0 1167.94958897219 
18 0 1167.94958897219 
19 0 1167.94958897219 
20 0 1167.94958897219 
21 0 1167.94958897219 
22 0 1167.94958897219 
23 0 1167.94958897219 
24 0 1167.94958897219 
25 0 1167.94958897219 
26 0 1167.94958897219 
27 0 1167.94958897219 
28 0 1167.94958897219 
29 0 1167.94958897219 
30 0 1167.94958897219 
31 0 1167.94958897219 
32 0 1167.94958897219 
33 0 1167.94958897219 
34 0 1167.94958897219 
35 0 1167.94958897219 
36 0 1167.94958897219 
1 482.548298178341 1169.40807578129 
2 409.712508219665 1169.40807578129 
3 412.57615305779 1169.40807578129 
4 351.589774436382 1169.40807578129 
5 298.490313824079 1169.40807578129 
6 267.689590543772 1169.40807578129 
7 238.350822617299 1169.40807578129 
8 196.143214159626 1169.40807578129 
9 203.70846749004 1169.40807578129 
10 140.498801185375 1169.40807578129 
11 97.2825196031508 1169.40807578129 
12 77.3275733444876 1169.40807578129 
13 0 1169.40807578129 
14 0 1169.40807578129 
15 0 1169.40807578129 
16 0 1169.40807578129 
17 0 1169.40807578129 
18 0 1169.40807578129 
19 0 1169.40807578129 
20 0 1169.40807578129 
21 0 1169.40807578129 
22 0 1169.40807578129 
23 0 1169.40807578129 
24 0 1169.40807578129 
25 0 1169.40807578129 
26 0 1169.40807578129 
27 0 1169.40807578129 
28 0 1169.40807578129 
29 0 1169.40807578129 
30 0 1169.40807578129 
31 0 1169.40807578129 
32 0 1169.40807578129 
33 0 1169.40807578129 
34 0 1169.40807578129 
35 0 1169.40807578129 
36 0 1169.40807578129 
1 482.548298178341 1172.38775542045 
2 409.712508219665 1172.38775542045 
3 412.57615305779 1172.38775542045 
4 351.589774436382 1172.38775542045 
5 298.490313824079 1172.38775542045 
6 294.443388478511 1172.38775542045 
7 238.350822617299 1172.38775542045 
8 196.143214159626 1172.38775542045 
9 203.70846749004 1172.38775542045 
10 140.498801185375 1172.38775542045 
11 132.127674660652 1172.38775542045 
12 77.3275733444876 1172.38775542045 
13 0 1172.38775542045 
14 0 1172.38775542045 
15 0 1172.38775542045 
16 0 1172.38775542045 
17 0 1172.38775542045 
18 0 1172.38775542045 
19 0 1172.38775542045 
20 0 1172.38775542045 
21 0 1172.38775542045 
22 0 1172.38775542045 
23 0 1172.38775542045 
24 0 1172.38775542045 
25 0 1172.38775542045 
26 0 1172.38775542045 
27 0 1172.38775542045 
28 0 1172.38775542045 
29 0 1172.38775542045 
30 0 1172.38775542045 
31 0 1172.38775542045 
32 0 1172.38775542045 
33 0 1172.38775542045 
34 0 1172.38775542045 
35 0 1172.38775542045 
36 0 1172.38775542045 
1 482.548298178341 1177.2031832409 
2 409.712508219665 1177.2031832409 
3 412.57615305779 1177.2031832409 
4 351.589774436382 1177.2031832409 
5 298.490313824079 1177.2031832409 
6 294.443388478511 1177.2031832409 
7 238.350822617299 1177.2031832409 
8 196.143214159626 1177.2031832409 
9 203.70846749004 1177.2031832409 
10 140.498801185375 1177.2031832409 
11 132.127674660652 1177.2031832409 
12 77.3275733444876 1177.2031832409 
13 0 1177.2031832409 
14 0 1177.2031832409 
15 0 1177.2031832409 
16 0 1177.2031832409 
17 0 1177.2031832409 
18 0 1177.2031832409 
19 0 1177.2031832409 
20 0 1177.2031832409 
21 0 1177.2031832409 
22 0 1177.2031832409 
23 0 1177.2031832409 
24 0 1177.2031832409 
25 0 1177.2031832409 
26 0 1177.2031832409 
27 0 1177.2031832409 
28 0 1177.2031832409 
29 0 1177.2031832409 
30 0 1177.2031832409 
31 0 1177.2031832409 
32 0 1177.2031832409 
33 0 1177.2031832409 
34 0 1177.2031832409 
35 0 1177.2031832409 
36 0 1177.2031832409 
1 482.548298178341 1187.364396671 
2 484.052694247467 1187.364396671 
3 412.57615305779 1187.364396671 
4 351.589774436382 1187.364396671 
5 298.490313824079 1187.364396671 
6 294.443388478511 1187.364396671 
7 238.350822617299 1187.364396671 
8 196.143214159626 1187.364396671 
9 203.70846749004 1187.364396671 
10 140.498801185375 1187.364396671 
11 132.127674660652 1187.364396671 
12 77.3275733444876 1187.364396671 
13 0 1187.364396671 
14 0 1187.364396671 
15 0 1187.364396671 
16 0 1187.364396671 
17 0 1187.364396671 
18 0 1187.364396671 
19 0 1187.364396671 
20 0 1187.364396671 
21 0 1187.364396671 
22 0 1187.364396671 
23 0 1187.364396671 
24 0 1187.364396671 
25 0 1187.364396671 
26 0 1187.364396671 
27 0 1187.364396671 
28 0 1187.364396671 
29 0 1187.364396671 
30 0 1187.364396671 
31 0 1187.364396671 
32 0 1187.364396671 
33 0 1187.364396671 
34 0 1187.364396671 
35 0 1187.364396671 
36 0 1187.364396671 
1 482.548298178341 1197.77690016434 
2 484.052694247467 1197.77690016434 
3 412.57615305779 1197.77690016434 
4 351.589774436382 1197.77690016434 
5 298.490313824079 1197.77690016434 
6 294.443388478511 1197.77690016434 
7 238.350822617299 1197.77690016434 
8 196.143214159626 1197.77690016434 
9 203.70846749004 1197.77690016434 
10 140.498801185375 1197.77690016434 
11 132.127674660652 1197.77690016434 
12 77.3275733444876 1197.77690016434 
13 0 1197.77690016434 
14 0 1197.77690016434 
15 0 1197.77690016434 
16 0 1197.77690016434 
17 0 1197.77690016434 
18 0 1197.77690016434 
19 0 1197.77690016434 
20 0 1197.77690016434 
21 0 1197.77690016434 
22 0 1197.77690016434 
23 0 1197.77690016434 
24 0 1197.77690016434 
25 0 1197.77690016434 
26 0 1197.77690016434 
27 0 1197.77690016434 
28 0 1197.77690016434 
29 0 1197.77690016434 
30 0 1197.77690016434 
31 0 1197.77690016434 
32 0 1197.77690016434 
33 0 1197.77690016434 
34 0 1197.77690016434 
35 0 1197.77690016434 
36 0 1197.77690016434 
1 492.320978525757 1200 
2 484.052694247467 1200 
3 412.57615305779 1200 
4 351.589774436382 1200 
5 298.490313824079 1200 
6 294.443388478511 1200 
7 238.350822617299 1200 
8 196.143214159626 1200 
9 203.70846749004 1200 
10 140.498801185375 1200 
11 132.127674660652 1200 
12 77.3275733444876 1200 
13 0 1200 
14 0 1200 
15 0 1200 
16 0 1200 
17 0 1200 
18 0 1200 
19 0 1200 
20 0 1200 
21 0 1200 
22 0 1200 
23 0 1200 
24 0 1200 
25 0 1200 
26 0 1200 
27 0 1200 
28 0 1200 
29 0 1200 
30 0 1200 
31 0 1200 
32 0 1200 
33 0 1200 
34 0 1200 
35 0 1200 
36 0 1200 
1 504.233193945654 1201.65687816428 
2 484.052694247467 1201.65687816428 
3 412.57615305779 1201.65687816428 
4 351.589774436382 1201.65687816428 
5 298.490313824079 1201.65687816428 
6 294.443388478511 1201.65687816428 
7 238.350822617299 1201.65687816428 
8 196.143214159626 1201.65687816428 
9 203.70846749004 1201.65687816428 
10 140.498801185375 1201.65687816428 
11 132.127674660652 1201.65687816428 
12 77.3275733444876 1201.65687816428 
13 1.97657658090744 1201.65687816428 
14 0 1201.65687816428 
15 0 1201.65687816428 
16 0 1201.65687816428 
17 0 1201.65687816428 
18 0 1201.65687816428 
19 0 1201.65687816428 
20 0 1201.65687816428 
21 0 1201.65687816428 
22 0 1201.65687816428 
23 0 1201.65687816428 
24 0 1201.65687816428 
25 0 1201.65687816428 
26 0 1201.65687816428 
27 0 1201.65687816428 
28 0 1201.65687816428 
29 0 1201.65687816428 
30 0 1201.65687816428 
31 0 1201.65687816428 
32 0 1201.65687816428 
33 0 1201.65687816428 
34 0 1201.65687816428 
35 0 1201.65687816428 
36 0 1201.65687816428 
1 510.744388030373 1202.38775542045 
2 484.052694247467 1202.38775542045 
3 412.57615305779 1202.38775542045 
4 351.589774436382 1202.38775542045 
5 298.490313824079 1202.38775542045 
6 294.443388478511 1202.38775542045 
7 238.350822617299 1202.38775542045 
8 196.143214159626 1202.38775542045 
9 203.70846749004 1202.38775542045 
10 140.498801185375 1202.38775542045 
11 132.127674660652 1202.38775542045 
12 77.3275733444876 1202.38775542045 
13 4.10499068246889 1202.38775542045 
14 0 1202.38775542045 
15 0 1202.38775542045 
16 0 1202.38775542045 
17 0 1202.38775542045 
18 0 1202.38775542045 
19 0 1202.38775542045 
20 0 1202.38775542045 
21 0 1202.38775542045 
22 0 1202.38775542045 
23 0 1202.38775542045 
24 0 1202.38775542045 
25 0 1202.38775542045 
26 0 1202.38775542045 
27 0 1202.38775542045 
28 0 1202.38775542045 
29 0 1202.38775542045 
30 0 1202.38775542045 
31 0 1202.38775542045 
32 0 1202.38775542045 
33 0 1202.38775542045 
34 0 1202.38775542045 
35 0 1202.38775542045 
36 0 1202.38775542045 
1 532.744869480729 1204.40807578129 
2 484.052694247467 1204.40807578129 
3 412.57615305779 1204.40807578129 
4 351.589774436382 1204.40807578129 
5 298.490313824079 1204.40807578129 
6 294.443388478511 1204.40807578129 
7 238.350822617299 1204.40807578129 
8 208.715995273024 1204.40807578129 
9 203.70846749004 1204.40807578129 
10 140.498801185375 1204.40807578129 
11 132.127674660652 1204.40807578129 
12 77.3275733444876 1204.40807578129 
13 13.9904151073982 1204.40807578129 
14 0 1204.40807578129 
15 0 1204.40807578129 
16 0 1204.40807578129 
17 0 1204.40807578129 
18 0 1204.40807578129 
19 0 1204.40807578129 
20 0 1204.40807578129 
21 0 1204.40807578129 
22 0 1204.40807578129 
23 0 1204.40807578129 
24 0 1204.40807578129 
25 0 1204.40807578129 
26 0 1204.40807578129 
27 0 1204.40807578129 
28 0 1204.40807578129 
29 0 1204.40807578129 
30 0 1204.40807578129 
31 0 1204.40807578129 
32 0 1204.40807578129 
33 0 1204.40807578129 
34 0 1204.40807578129 
35 0 1204.40807578129 
36 0 1204.40807578129 
1 532.744869480729 1206.03088670409 
2 484.052694247467 1206.03088670409 
3 412.57615305779 1206.03088670409 
4 351.589774436382 1206.03088670409 
5 303.245502004295 1206.03088670409 
6 294.443388478511 1206.03088670409 
7 238.350822617299 1206.03088670409 
8 223.071732247399 1206.03088670409 
9 203.70846749004 1206.03088670409 
10 147.974486193516 1206.03088670409 
11 132.127674660652 1206.03088670409 
12 77.3275733444876 1206.03088670409 
13 26.1875479950091 1206.03088670409 
14 0 1206.03088670409 
15 0 1206.03088670409 
16 0 1206.03088670409 
17 0 1206.03088670409 
18 0 1206.03088670409 
19 0 1206.03088670409 
20 0 1206.03088670409 
21 0 1206.03088670409 
22 0 1206.03088670409 
23 0 1206.03088670409 
24 0 1206.03088670409 
25 0 1206.03088670409 
26 0 1206.03088670409 
27 0 1206.03088670409 
28 0 1206.03088670409 
29 0 1206.03088670409 
30 0 1206.03088670409 
31 0 1206.03088670409 
32 0 1206.03088670409 
33 0 1206.03088670409 
34 0 1206.03088670409 
35 0 1206.03088670409 
36 0 1206.03088670409 
1 532.744869480729 1207.79653980984 
2 484.052694247467 1207.79653980984 
3 412.57615305779 1207.79653980984 
4 351.589774436382 1207.79653980984 
5 312.726902245384 1207.79653980984 
6 294.443388478511 1207.79653980984 
7 238.350822617299 1207.79653980984 
8 242.998735582003 1207.79653980984 
9 203.70846749004 1207.79653980984 
10 160.415845358928 1207.79653980984 
11 132.127674660652 1207.79653980984 
12 77.3275733444876 1207.79653980984 
13 43.7659437645869 1207.79653980984 
14 0 1207.79653980984 
15 0 1207.79653980984 
16 0 1207.79653980984 
17 0 1207.79653980984 
18 0 1207.79653980984 
19 0 1207.79653980984 
20 0 1207.79653980984 
21 0 1207.79653980984 
22 0 1207.79653980984 
23 0 1207.79653980984 
24 0 1207.79653980984 
25 0 1207.79653980984 
26 0 1207.79653980984 
27 0 1207.79653980984 
28 0 1207.79653980984 
29 0 1207.79653980984 
30 0 1207.79653980984 
31 0 1207.79653980984 
32 0 1207.79653980984 
33 0 1207.79653980984 
34 0 1207.79653980984 
35 0 1207.79653980984 
36 0 1207.79653980984 
1 532.744869480729 1208.81642336262 
2 484.052694247467 1208.81642336262 
3 412.57615305779 1208.81642336262 
4 351.589774436382 1208.81642336262 
5 320.249050850431 1208.81642336262 
6 294.443388478511 1208.81642336262 
7 238.350822617299 1208.81642336262 
8 242.998735582003 1208.81642336262 
9 203.70846749004 1208.81642336262 
10 169.647737182498 1208.81642336262 
11 132.127674660652 1208.81642336262 
12 77.3275733444876 1208.81642336262 
13 55.9651110544168 1208.81642336262 
14 0 1208.81642336262 
15 0 1208.81642336262 
16 0 1208.81642336262 
17 0 1208.81642336262 
18 0 1208.81642336262 
19 0 1208.81642336262 
20 0 1208.81642336262 
21 0 1208.81642336262 
22 0 1208.81642336262 
23 0 1208.81642336262 
24 0 1208.81642336262 
25 0 1208.81642336262 
26 0 1208.81642336262 
27 0 1208.81642336262 
28 0 1208.81642336262 
29 0 1208.81642336262 
30 0 1208.81642336262 
31 0 1208.81642336262 
32 0 1208.81642336262 
33 0 1208.81642336262 
34 0 1208.81642336262 
35 0 1208.81642336262 
36 0 1208.81642336262 
1 532.744869480729 1210.36336853648 
2 484.052694247467 1210.36336853648 
3 412.57615305779 1210.36336853648 
4 351.589774436382 1210.36336853648 
5 334.517476313689 1210.36336853648 
6 294.443388478511 1210.36336853648 
7 238.350822617299 1210.36336853648 
8 242.998735582003 1210.36336853648 
9 203.70846749004 1210.36336853648 
10 186.509477356271 1210.36336853648 
11 132.127674660652 1210.36336853648 
12 77.3275733444876 1210.36336853648 
13 77.3275733444876 1210.36336853648 
14 0 1210.36336853648 
15 0 1210.36336853648 
16 0 1210.36336853648 
17 0 1210.36336853648 
18 0 1210.36336853648 
19 0 1210.36336853648 
20 0 1210.36336853648 
21 0 1210.36336853648 
22 0 1210.36336853648 
23 0 1210.36336853648 
24 0 1210.36336853648 
25 0 1210.36336853648 
26 0 1210.36336853648 
27 0 1210.36336853648 
28 0 1210.36336853648 
29 0 1210.36336853648 
30 0 1210.36336853648 
31 0 1210.36336853648 
32 0 1210.36336853648 
33 0 1210.36336853648 
34 0 1210.36336853648 
35 0 1210.36336853648 
36 0 1210.36336853648 
1 532.744869480729 1212.04049974365 
2 484.052694247467 1212.04049974365 
3 412.57615305779 1212.04049974365 
4 351.589774436382 1212.04049974365 
5 353.879870882982 1212.04049974365 
6 294.443388478511 1212.04049974365 
7 238.350822617299 1212.04049974365 
8 242.998735582003 1212.04049974365 
9 203.70846749004 1212.04049974365 
10 186.509477356271 1212.04049974365 
11 132.127674660652 1212.04049974365 
12 77.3275733444876 1212.04049974365 
13 77.3275733444876 1212.04049974365 
14 0 1212.04049974365 
15 0 1212.04049974365 
16 0 1212.04049974365 
17 0 1212.04049974365 
18 0 1212.04049974365 
19 0 1212.04049974365 
20 0 1212.04049974365 
21 0 1212.04049974365 
22 0 1212.04049974365 
23 0 1212.04049974365 
24 0 1212.04049974365 
25 0 1212.04049974365 
26 0 1212.04049974365 
27 0 1212.04049974365 
28 0 1212.04049974365 
29 0 1212.04049974365 
30 0 1212.04049974365 
31 0 1212.04049974365 
32 0 1212.04049974365 
33 0 1212.04049974365 
34 0 1212.04049974365 
35 0 1212.04049974365 
36 0 1212.04049974365 
1 532.744869480729 1214.04632856784 
2 484.052694247467 1214.04632856784 
3 412.57615305779 1214.04632856784 
4 351.589774436382 1214.04632856784 
5 353.879870882982 1214.04632856784 
6 294.443388478511 1214.04632856784 
7 238.350822617299 1214.04632856784 
8 242.998735582003 1214.04632856784 
9 203.70846749004 1214.04632856784 
10 186.509477356271 1214.04632856784 
11 132.127674660652 1214.04632856784 
12 77.3275733444876 1214.04632856784 
13 77.3275733444876 1214.04632856784 
14 0 1214.04632856784 
15 0 1214.04632856784 
16 0 1214.04632856784 
17 0 1214.04632856784 
18 0 1214.04632856784 
19 0 1214.04632856784 
20 0 1214.04632856784 
21 0 1214.04632856784 
22 0 1214.04632856784 
23 0 1214.04632856784 
24 0 1214.04632856784 
25 0 1214.04632856784 
26 0 1214.04632856784 
27 0 1214.04632856784 
28 0 1214.04632856784 
29 0 1214.04632856784 
30 0 1214.04632856784 
31 0 1214.04632856784 
32 0 1214.04632856784 
33 0 1214.04632856784 
34 0 1214.04632856784 
35 0 1214.04632856784 
36 0 1214.04632856784 
1 532.744869480729 1219.66608261593 
2 484.052694247467 1219.66608261593 
3 412.57615305779 1219.66608261593 
4 351.589774436382 1219.66608261593 
5 353.879870882982 1219.66608261593 
6 294.443388478511 1219.66608261593 
7 238.350822617299 1219.66608261593 
8 242.998735582003 1219.66608261593 
9 203.70846749004 1219.66608261593 
10 186.509477356271 1219.66608261593 
11 132.127674660652 1219.66608261593 
12 77.3275733444876 1219.66608261593 
13 77.3275733444876 1219.66608261593 
14 0 1219.66608261593 
15 0 1219.66608261593 
16 0 1219.66608261593 
17 0 1219.66608261593 
18 0 1219.66608261593 
19 0 1219.66608261593 
20 0 1219.66608261593 
21 0 1219.66608261593 
22 0 1219.66608261593 
23 0 1219.66608261593 
24 0 1219.66608261593 
25 0 1219.66608261593 
26 0 1219.66608261593 
27 0 1219.66608261593 
28 0 1219.66608261593 
29 0 1219.66608261593 
30 0 1219.66608261593 
31 0 1219.66608261593 
32 0 1219.66608261593 
33 0 1219.66608261593 
34 0 1219.66608261593 
35 0 1219.66608261593 
36 0 1219.66608261593 
1 532.744869480729 1225.79672323095 
2 484.052694247467 1225.79672323095 
3 412.57615305779 1225.79672323095 
4 351.589774436382 1225.79672323095 
5 353.879870882982 1225.79672323095 
6 294.443388478511 1225.79672323095 
7 238.350822617299 1225.79672323095 
8 242.998735582003 1225.79672323095 
9 203.70846749004 1225.79672323095 
10 186.509477356271 1225.79672323095 
11 132.127674660652 1225.79672323095 
12 77.3275733444876 1225.79672323095 
13 77.3275733444876 1225.79672323095 
14 0 1225.79672323095 
15 0 1225.79672323095 
16 0 1225.79672323095 
17 0 1225.79672323095 
18 0 1225.79672323095 
19 0 1225.79672323095 
20 0 1225.79672323095 
21 0 1225.79672323095 
22 0 1225.79672323095 
23 0 1225.79672323095 
24 0 1225.79672323095 
25 0 1225.79672323095 
26 0 1225.79672323095 
27 0 1225.79672323095 
28 0 1225.79672323095 
29 0 1225.79672323095 
30 0 1225.79672323095 
31 0 1225.79672323095 
32 0 1225.79672323095 
33 0 1225.79672323095 
34 0 1225.79672323095 
35 0 1225.79672323095 
36 0 1225.79672323095 
1 532.744869480729 1239.8578335475 
2 484.052694247467 1239.8578335475 
3 412.57615305779 1239.8578335475 
4 351.589774436382 1239.8578335475 
5 353.879870882982 1239.8578335475 
6 294.443388478511 1239.8578335475 
7 238.350822617299 1239.8578335475 
8 242.998735582003 1239.8578335475 
9 203.70846749004 1239.8578335475 
10 186.509477356271 1239.8578335475 
11 132.127674660652 1239.8578335475 
12 77.3275733444876 1239.8578335475 
13 77.3275733444876 1239.8578335475 
14 0 1239.8578335475 
15 0 1239.8578335475 
16 0 1239.8578335475 
17 0 1239.8578335475 
18 0 1239.8578335475 
19 0 1239.8578335475 
20 0 1239.8578335475 
21 0 1239.8578335475 
22 0 1239.8578335475 
23 0 1239.8578335475 
24 0 1239.8578335475 
25 0 1239.8578335475 
26 0 1239.8578335475 
27 0 1239.8578335475 
28 0 1239.8578335475 
29 0 1239.8578335475 
30 0 1239.8578335475 
31 0 1239.8578335475 
32 0 1239.8578335475 
33 0 1239.8578335475 
34 0 1239.8578335475 
35 0 1239.8578335475 
36 0 1239.8578335475 
1 532.744869480729 1242.10129022741 
2 484.052694247467 1242.10129022741 
3 412.57615305779 1242.10129022741 
4 351.589774436382 1242.10129022741 
5 353.879870882982 1242.10129022741 
6 294.443388478511 1242.10129022741 
7 238.350822617299 1242.10129022741 
8 242.998735582003 1242.10129022741 
9 203.70846749004 1242.10129022741 
10 186.509477356271 1242.10129022741 
11 132.127674660652 1242.10129022741 
12 77.3275733444876 1242.10129022741 
13 77.3275733444876 1242.10129022741 
14 0 1242.10129022741 
15 0 1242.10129022741 
16 0 1242.10129022741 
17 0 1242.10129022741 
18 0 1242.10129022741 
19 0 1242.10129022741 
20 0 1242.10129022741 
21 0 1242.10129022741 
22 0 1242.10129022741 
23 0 1242.10129022741 
24 0 1242.10129022741 
25 0 1242.10129022741 
26 0 1242.10129022741 
27 0 1242.10129022741 
28 0 1242.10129022741 
29 0 1242.10129022741 
30 0 1242.10129022741 
31 0 1242.10129022741 
32 0 1242.10129022741 
33 0 1242.10129022741 
34 0 1242.10129022741 
35 0 1242.10129022741 
36 0 1242.10129022741 
1 532.744869480729 1249.68333579414 
2 484.052694247467 1249.68333579414 
3 412.57615305779 1249.68333579414 
4 351.589774436382 1249.68333579414 
5 353.879870882982 1249.68333579414 
6 294.443388478511 1249.68333579414 
7 238.350822617299 1249.68333579414 
8 242.998735582003 1249.68333579414 
9 203.70846749004 1249.68333579414 
10 186.509477356271 1249.68333579414 
11 132.127674660652 1249.68333579414 
12 77.3275733444876 1249.68333579414 
13 77.3275733444876 1249.68333579414 
14 0 1249.68333579414 
15 0 1249.68333579414 
16 0 1249.68333579414 
17 0 1249.68333579414 
18 0 1249.68333579414 
19 0 1249.68333579414 
20 0 1249.68333579414 
21 0 1249.68333579414 
22 0 1249.68333579414 
23 0 1249.68333579414 
24 0 1249.68333579414 
25 0 1249.68333579414 
26 0 1249.68333579414 
27 0 1249.68333579414 
28 0 1249.68333579414 
29 0 1249.68333579414 
30 0 1249.68333579414 
31 0 1249.68333579414 
32 0 1249.68333579414 
33 0 1249.68333579414 
34 0 1249.68333579414 
35 0 1249.68333579414 
36 0 1249.68333579414 
1 532.744869480729 1255.79672323095 
2 484.052694247467 1255.79672323095 
3 412.57615305779 1255.79672323095 
4 351.589774436382 1255.79672323095 
5 353.879870882982 1255.79672323095 
6 294.443388478511 1255.79672323095 
7 238.350822617299 1255.79672323095 
8 242.998735582003 1255.79672323095 
9 203.70846749004 1255.79672323095 
10 186.509477356271 1255.79672323095 
11 132.127674660652 1255.79672323095 
12 77.3275733444876 1255.79672323095 
13 77.3275733444876 1255.79672323095 
14 0 1255.79672323095 
15 0 1255.79672323095 
16 0 1255.79672323095 
17 0 1255.79672323095 
18 0 1255.79672323095 
19 0 1255.79672323095 
20 0 1255.79672323095 
21 0 1255.79672323095 
22 0 1255.79672323095 
23 0 1255.79672323095 
24 0 1255.79672323095 
25 0 1255.79672323095 
26 0 1255.79672323095 
27 0 1255.79672323095 
28 0 1255.79672323095 
29 0 1255.79672323095 
30 0 1255.79672323095 
31 0 1255.79672323095 
32 0 1255.79672323095 
33 0 1255.79672323095 
34 0 1255.79672323095 
35 0 1255.79672323095 
36 0 1255.79672323095 
1 532.744869480729 1257.58866689713 
2 484.052694247467 1257.58866689713 
3 412.57615305779 1257.58866689713 
4 351.589774436382 1257.58866689713 
5 353.879870882982 1257.58866689713 
6 294.443388478511 1257.58866689713 
7 238.350822617299 1257.58866689713 
8 242.998735582003 1257.58866689713 
9 203.70846749004 1257.58866689713 
10 186.509477356271 1257.58866689713 
11 132.127674660652 1257.58866689713 
12 79.6395384126567 1257.58866689713 
13 77.3275733444876 1257.58866689713 
14 0 1257.58866689713 
15 0 1257.58866689713 
16 0 1257.58866689713 
17 0 1257.58866689713 
18 0 1257.58866689713 
19 0 1257.58866689713 
20 0 1257.58866689713 
21 0 1257.58866689713 
22 0 1257.58866689713 
23 0 1257.58866689713 
24 0 1257.58866689713 
25 0 1257.58866689713 
26 0 1257.58866689713 
27 0 1257.58866689713 
28 0 1257.58866689713 
29 0 1257.58866689713 
30 0 1257.58866689713 
31 0 1257.58866689713 
32 0 1257.58866689713 
33 0 1257.58866689713 
34 0 1257.58866689713 
35 0 1257.58866689713 
36 0 1257.58866689713 
1 532.744869480729 1258.76217502914 
2 484.052694247467 1258.76217502914 
3 412.57615305779 1258.76217502914 
4 351.589774436382 1258.76217502914 
5 353.879870882982 1258.76217502914 
6 294.443388478511 1258.76217502914 
7 238.350822617299 1258.76217502914 
8 242.998735582003 1258.76217502914 
9 203.70846749004 1258.76217502914 
10 186.509477356271 1258.76217502914 
11 132.127674660652 1258.76217502914 
12 83.6591850751449 1258.76217502914 
13 77.3275733444876 1258.76217502914 
14 0 1258.76217502914 
15 0 1258.76217502914 
16 0 1258.76217502914 
17 0 1258.76217502914 
18 0 1258.76217502914 
19 0 1258.76217502914 
20 0 1258.76217502914 
21 0 1258.76217502914 
22 0 1258.76217502914 
23 0 1258.76217502914 
24 0 1258.76217502914 
25 0 1258.76217502914 
26 0 1258.76217502914 
27 0 1258.76217502914 
28 0 1258.76217502914 
29 0 1258.76217502914 
30 0 1258.76217502914 
31 0 1258.76217502914 
32 0 1258.76217502914 
33 0 1258.76217502914 
34 0 1258.76217502914 
35 0 1258.76217502914 
36 0 1258.76217502914 
1 532.744869480729 1260.24182666861 
2 484.052694247467 1260.24182666861 
3 412.57615305779 1260.24182666861 
4 351.589774436382 1260.24182666861 
5 353.879870882982 1260.24182666861 
6 294.443388478511 1260.24182666861 
7 238.350822617299 1260.24182666861 
8 242.998735582003 1260.24182666861 
9 203.70846749004 1260.24182666861 
10 186.509477356271 1260.24182666861 
11 132.127674660652 1260.24182666861 
12 91.5540143145777 1260.24182666861 
13 77.3275733444876 1260.24182666861 
14 0 1260.24182666861 
15 0 1260.24182666861 
16 0 1260.24182666861 
17 0 1260.24182666861 
18 0 1260.24182666861 
19 0 1260.24182666861 
20 0 1260.24182666861 
21 0 1260.24182666861 
22 0 1260.24182666861 
23 0 1260.24182666861 
24 0 1260.24182666861 
25 0 1260.24182666861 
26 0 1260.24182666861 
27 0 1260.24182666861 
28 0 1260.24182666861 
29 0 1260.24182666861 
30 0 1260.24182666861 
31 0 1260.24182666861 
32 0 1260.24182666861 
33 0 1260.24182666861 
34 0 1260.24182666861 
35 0 1260.24182666861 
36 0 1260.24182666861 
1 532.744869480729 1261.82687460512 
2 484.052694247467 1261.82687460512 
3 412.57615305779 1261.82687460512 
4 351.589774436382 1261.82687460512 
5 353.879870882982 1261.82687460512 
6 294.443388478511 1261.82687460512 
7 238.350822617299 1261.82687460512 
8 242.998735582003 1261.82687460512 
9 203.70846749004 1261.82687460512 
10 186.509477356271 1261.82687460512 
11 132.127674660652 1261.82687460512 
12 103.508736965027 1261.82687460512 
13 77.3275733444876 1261.82687460512 
14 0 1261.82687460512 
15 0 1261.82687460512 
16 0 1261.82687460512 
17 0 1261.82687460512 
18 0 1261.82687460512 
19 0 1261.82687460512 
20 0 1261.82687460512 
21 0 1261.82687460512 
22 0 1261.82687460512 
23 0 1261.82687460512 
24 0 1261.82687460512 
25 0 1261.82687460512 
26 0 1261.82687460512 
27 0 1261.82687460512 
28 0 1261.82687460512 
29 0 1261.82687460512 
30 0 1261.82687460512 
31 0 1261.82687460512 
32 0 1261.82687460512 
33 0 1261.82687460512 
34 0 1261.82687460512 
35 0 1261.82687460512 
36 0 1261.82687460512 
1 532.744869480729 1262.89171397703 
2 484.052694247467 1262.89171397703 
3 412.57615305779 1262.89171397703 
4 351.589774436382 1262.89171397703 
5 353.879870882982 1262.89171397703 
6 294.443388478511 1262.89171397703 
7 238.350822617299 1262.89171397703 
8 242.998735582003 1262.89171397703 
9 203.70846749004 1262.89171397703 
10 186.509477356271 1262.89171397703 
11 132.127674660652 1262.89171397703 
12 113.571578201442 1262.89171397703 
13 77.3275733444876 1262.89171397703 
14 0 1262.89171397703 
15 0 1262.89171397703 
16 0 1262.89171397703 
17 0 1262.89171397703 
18 0 1262.89171397703 
19 0 1262.89171397703 
20 0 1262.89171397703 
21 0 1262.89171397703 
22 0 1262.89171397703 
23 0 1262.89171397703 
24 0 1262.89171397703 
25 0 1262.89171397703 
26 0 1262.89171397703 
27 0 1262.89171397703 
28 0 1262.89171397703 
29 0 1262.89171397703 
30 0 1262.89171397703 
31 0 1262.89171397703 
32 0 1262.89171397703 
33 0 1262.89171397703 
34 0 1262.89171397703 
35 0 1262.89171397703 
36 0 1262.89171397703 
1 532.744869480729 1264.57261934909 
2 484.052694247467 1264.57261934909 
3 412.57615305779 1264.57261934909 
4 351.589774436382 1264.57261934909 
5 353.879870882982 1264.57261934909 
6 294.443388478511 1264.57261934909 
7 238.350822617299 1264.57261934909 
8 242.998735582003 1264.57261934909 
9 203.70846749004 1264.57261934909 
10 186.509477356271 1264.57261934909 
11 132.127674660652 1264.57261934909 
12 132.779349006073 1264.57261934909 
13 77.3275733444876 1264.57261934909 
14 0 1264.57261934909 
15 0 1264.57261934909 
16 0 1264.57261934909 
17 0 1264.57261934909 
18 0 1264.57261934909 
19 0 1264.57261934909 
20 0 1264.57261934909 
21 0 1264.57261934909 
22 0 1264.57261934909 
23 0 1264.57261934909 
24 0 1264.57261934909 
25 0 1264.57261934909 
26 0 1264.57261934909 
27 0 1264.57261934909 
28 0 1264.57261934909 
29 0 1264.57261934909 
30 0 1264.57261934909 
31 0 1264.57261934909 
32 0 1264.57261934909 
33 0 1264.57261934909 
34 0 1264.57261934909 
35 0 1264.57261934909 
36 0 1264.57261934909 
1 532.744869480729 1265.487842 
2 484.052694247467 1265.487842 
3 412.57615305779 1265.487842 
4 351.589774436382 1265.487842 
5 353.879870882982 1265.487842 
6 294.443388478511 1265.487842 
7 238.350822617299 1265.487842 
8 242.998735582003 1265.487842 
9 203.70846749004 1265.487842 
10 186.509477356271 1265.487842 
11 132.127674660652 1265.487842 
12 144.948379017005 1265.487842 
13 77.3275733444876 1265.487842 
14 0 1265.487842 
15 0 1265.487842 
16 0 1265.487842 
17 0 1265.487842 
18 0 1265.487842 
19 0 1265.487842 
20 0 1265.487842 
21 0 1265.487842 
22 0 1265.487842 
23 0 1265.487842 
24 0 1265.487842 
25 0 1265.487842 
26 0 1265.487842 
27 0 1265.487842 
28 0 1265.487842 
29 0 1265.487842 
30 0 1265.487842 
31 0 1265.487842 
32 0 1265.487842 
33 0 1265.487842 
34 0 1265.487842 
35 0 1265.487842 
36 0 1265.487842 
1 532.744869480729 1267.01535947996 
2 484.052694247467 1267.01535947996 
3 412.57615305779 1267.01535947996 
4 351.589774436382 1267.01535947996 
5 353.879870882982 1267.01535947996 
6 294.443388478511 1267.01535947996 
7 238.350822617299 1267.01535947996 
8 242.998735582003 1267.01535947996 
9 203.70846749004 1267.01535947996 
10 186.509477356271 1267.01535947996 
11 132.127674660652 1267.01535947996 
12 144.948379017005 1267.01535947996 
13 77.3275733444876 1267.01535947996 
14 0 1267.01535947996 
15 0 1267.01535947996 
16 0 1267.01535947996 
17 0 1267.01535947996 
18 0 1267.01535947996 
19 0 1267.01535947996 
20 0 1267.01535947996 
21 0 1267.01535947996 
22 0 1267.01535947996 
23 0 1267.01535947996 
24 0 1267.01535947996 
25 0 1267.01535947996 
26 0 1267.01535947996 
27 0 1267.01535947996 
28 0 1267.01535947996 
29 0 1267.01535947996 
30 0 1267.01535947996 
31 0 1267.01535947996 
32 0 1267.01535947996 
33 0 1267.01535947996 
34 0 1267.01535947996 
35 0 1267.01535947996 
36 0 1267.01535947996 
1 532.744869480729 1268.6616121827 
2 484.052694247467 1268.6616121827 
3 412.57615305779 1268.6616121827 
4 351.589774436382 1268.6616121827 
5 353.879870882982 1268.6616121827 
6 294.443388478511 1268.6616121827 
7 238.350822617299 1268.6616121827 
8 242.998735582003 1268.6616121827 
9 203.70846749004 1268.6616121827 
10 186.509477356271 1268.6616121827 
11 132.127674660652 1268.6616121827 
12 144.948379017005 1268.6616121827 
13 77.3275733444876 1268.6616121827 
14 0 1268.6616121827 
15 0 1268.6616121827 
16 0 1268.6616121827 
17 0 1268.6616121827 
18 0 1268.6616121827 
19 0 1268.6616121827 
20 0 1268.6616121827 
21 0 1268.6616121827 
22 0 1268.6616121827 
23 0 1268.6616121827 
24 0 1268.6616121827 
25 0 1268.6616121827 
26 0 1268.6616121827 
27 0 1268.6616121827 
28 0 1268.6616121827 
29 0 1268.6616121827 
30 0 1268.6616121827 
31 0 1268.6616121827 
32 0 1268.6616121827 
33 0 1268.6616121827 
34 0 1268.6616121827 
35 0 1268.6616121827 
36 0 1268.6616121827 
1 532.744869480729 1271.11034591962 
2 484.052694247467 1271.11034591962 
3 412.57615305779 1271.11034591962 
4 351.589774436382 1271.11034591962 
5 353.879870882982 1271.11034591962 
6 294.443388478511 1271.11034591962 
7 238.350822617299 1271.11034591962 
8 242.998735582003 1271.11034591962 
9 203.70846749004 1271.11034591962 
10 186.509477356271 1271.11034591962 
11 132.127674660652 1271.11034591962 
12 144.948379017005 1271.11034591962 
13 77.3275733444876 1271.11034591962 
14 0 1271.11034591962 
15 0 1271.11034591962 
16 0 1271.11034591962 
17 0 1271.11034591962 
18 0 1271.11034591962 
19 0 1271.11034591962 
20 0 1271.11034591962 
21 0 1271.11034591962 
22 0 1271.11034591962 
23 0 1271.11034591962 
24 0 1271.11034591962 
25 0 1271.11034591962 
26 0 1271.11034591962 
27 0 1271.11034591962 
28 0 1271.11034591962 
29 0 1271.11034591962 
30 0 1271.11034591962 
31 0 1271.11034591962 
32 0 1271.11034591962 
33 0 1271.11034591962 
34 0 1271.11034591962 
35 0 1271.11034591962 
36 0 1271.11034591962 
1 532.744869480729 1272.94116908894 
2 484.052694247467 1272.94116908894 
3 412.57615305779 1272.94116908894 
4 351.589774436382 1272.94116908894 
5 353.879870882982 1272.94116908894 
6 294.443388478511 1272.94116908894 
7 238.350822617299 1272.94116908894 
8 242.998735582003 1272.94116908894 
9 203.70846749004 1272.94116908894 
10 186.509477356271 1272.94116908894 
11 132.127674660652 1272.94116908894 
12 144.948379017005 1272.94116908894 
13 77.3275733444876 1272.94116908894 
14 0 1272.94116908894 
15 0 1272.94116908894 
16 0 1272.94116908894 
17 0 1272.94116908894 
18 0 1272.94116908894 
19 0 1272.94116908894 
20 0 1272.94116908894 
21 0 1272.94116908894 
22 0 1272.94116908894 
23 0 1272.94116908894 
24 0 1272.94116908894 
25 0 1272.94116908894 
26 0 1272.94116908894 
27 0 1272.94116908894 
28 0 1272.94116908894 
29 0 1272.94116908894 
30 0 1272.94116908894 
31 0 1272.94116908894 
32 0 1272.94116908894 
33 0 1272.94116908894 
34 0 1272.94116908894 
35 0 1272.94116908894 
36 0 1272.94116908894 
1 532.744869480729 1275.81405723224 
2 484.052694247467 1275.81405723224 
3 412.57615305779 1275.81405723224 
4 351.589774436382 1275.81405723224 
5 353.879870882982 1275.81405723224 
6 294.443388478511 1275.81405723224 
7 238.350822617299 1275.81405723224 
8 242.998735582003 1275.81405723224 
9 203.70846749004 1275.81405723224 
10 186.509477356271 1275.81405723224 
11 132.127674660652 1275.81405723224 
12 144.948379017005 1275.81405723224 
13 77.3275733444876 1275.81405723224 
14 0 1275.81405723224 
15 0 1275.81405723224 
16 0 1275.81405723224 
17 0 1275.81405723224 
18 0 1275.81405723224 
19 0 1275.81405723224 
20 0 1275.81405723224 
21 0 1275.81405723224 
22 0 1275.81405723224 
23 0 1275.81405723224 
24 0 1275.81405723224 
25 0 1275.81405723224 
26 0 1275.81405723224 
27 0 1275.81405723224 
28 0 1275.81405723224 
29 0 1275.81405723224 
30 0 1275.81405723224 
31 0 1275.81405723224 
32 0 1275.81405723224 
33 0 1275.81405723224 
34 0 1275.81405723224 
35 0 1275.81405723224 
36 0 1275.81405723224 
1 532.744869480729 1278.37852877999 
2 484.052694247467 1278.37852877999 
3 412.57615305779 1278.37852877999 
4 351.589774436382 1278.37852877999 
5 353.879870882982 1278.37852877999 
6 294.443388478511 1278.37852877999 
7 238.350822617299 1278.37852877999 
8 242.998735582003 1278.37852877999 
9 203.70846749004 1278.37852877999 
10 186.509477356271 1278.37852877999 
11 132.127674660652 1278.37852877999 
12 144.948379017005 1278.37852877999 
13 77.3275733444876 1278.37852877999 
14 0 1278.37852877999 
15 0 1278.37852877999 
16 0 1278.37852877999 
17 0 1278.37852877999 
18 0 1278.37852877999 
19 0 1278.37852877999 
20 0 1278.37852877999 
21 0 1278.37852877999 
22 0 1278.37852877999 
23 0 1278.37852877999 
24 0 1278.37852877999 
25 0 1278.37852877999 
26 0 1278.37852877999 
27 0 1278.37852877999 
28 0 1278.37852877999 
29 0 1278.37852877999 
30 0 1278.37852877999 
31 0 1278.37852877999 
32 0 1278.37852877999 
33 0 1278.37852877999 
34 0 1278.37852877999 
35 0 1278.37852877999 
36 0 1278.37852877999 
1 532.744869480729 1279.68333579414 
2 484.052694247467 1279.68333579414 
3 412.57615305779 1279.68333579414 
4 351.589774436382 1279.68333579414 
5 353.879870882982 1279.68333579414 
6 294.443388478511 1279.68333579414 
7 238.350822617299 1279.68333579414 
8 242.998735582003 1279.68333579414 
9 203.70846749004 1279.68333579414 
10 186.509477356271 1279.68333579414 
11 132.127674660652 1279.68333579414 
12 144.948379017005 1279.68333579414 
13 77.3275733444876 1279.68333579414 
14 0 1279.68333579414 
15 0 1279.68333579414 
16 0 1279.68333579414 
17 0 1279.68333579414 
18 0 1279.68333579414 
19 0 1279.68333579414 
20 0 1279.68333579414 
21 0 1279.68333579414 
22 0 1279.68333579414 
23 0 1279.68333579414 
24 0 1279.68333579414 
25 0 1279.68333579414 
26 0 1279.68333579414 
27 0 1279.68333579414 
28 0 1279.68333579414 
29 0 1279.68333579414 
30 0 1279.68333579414 
31 0 1279.68333579414 
32 0 1279.68333579414 
33 0 1279.68333579414 
34 0 1279.68333579414 
35 0 1279.68333579414 
36 0 1279.68333579414 
1 532.744869480729 1280.8757108984 
2 484.052694247467 1280.8757108984 
3 414.612459499597 1280.8757108984 
4 351.589774436382 1280.8757108984 
5 353.879870882982 1280.8757108984 
6 294.443388478511 1280.8757108984 
7 238.350822617299 1280.8757108984 
8 242.998735582003 1280.8757108984 
9 203.70846749004 1280.8757108984 
10 186.509477356271 1280.8757108984 
11 132.127674660652 1280.8757108984 
12 144.948379017005 1280.8757108984 
13 77.3275733444876 1280.8757108984 
14 0 1280.8757108984 
15 0 1280.8757108984 
16 0 1280.8757108984 
17 0 1280.8757108984 
18 0 1280.8757108984 
19 0 1280.8757108984 
20 0 1280.8757108984 
21 0 1280.8757108984 
22 0 1280.8757108984 
23 0 1280.8757108984 
24 0 1280.8757108984 
25 0 1280.8757108984 
26 0 1280.8757108984 
27 0 1280.8757108984 
28 0 1280.8757108984 
29 0 1280.8757108984 
30 0 1280.8757108984 
31 0 1280.8757108984 
32 0 1280.8757108984 
33 0 1280.8757108984 
34 0 1280.8757108984 
35 0 1280.8757108984 
36 0 1280.8757108984 
1 532.744869480729 1283.94929389634 
2 484.052694247467 1283.94929389634 
3 429.30192160345 1283.94929389634 
4 351.589774436382 1283.94929389634 
5 353.879870882982 1283.94929389634 
6 294.443388478511 1283.94929389634 
7 238.350822617299 1283.94929389634 
8 242.998735582003 1283.94929389634 
9 203.70846749004 1283.94929389634 
10 186.509477356271 1283.94929389634 
11 132.127674660652 1283.94929389634 
12 144.948379017005 1283.94929389634 
13 77.3275733444876 1283.94929389634 
14 0 1283.94929389634 
15 0 1283.94929389634 
16 0 1283.94929389634 
17 0 1283.94929389634 
18 0 1283.94929389634 
19 0 1283.94929389634 
20 0 1283.94929389634 
21 0 1283.94929389634 
22 0 1283.94929389634 
23 0 1283.94929389634 
24 0 1283.94929389634 
25 0 1283.94929389634 
26 0 1283.94929389634 
27 0 1283.94929389634 
28 0 1283.94929389634 
29 0 1283.94929389634 
30 0 1283.94929389634 
31 0 1283.94929389634 
32 0 1283.94929389634 
33 0 1283.94929389634 
34 0 1283.94929389634 
35 0 1283.94929389634 
36 0 1283.94929389634 
1 532.744869480729 1285.79672323095 
2 484.052694247467 1285.79672323095 
3 444.6769528589 1285.79672323095 
4 351.589774436382 1285.79672323095 
5 353.879870882982 1285.79672323095 
6 294.443388478511 1285.79672323095 
7 238.350822617299 1285.79672323095 
8 242.998735582003 1285.79672323095 
9 203.70846749004 1285.79672323095 
10 186.509477356271 1285.79672323095 
11 132.127674660652 1285.79672323095 
12 144.948379017005 1285.79672323095 
13 77.3275733444876 1285.79672323095 
14 0 1285.79672323095 
15 0 1285.79672323095 
16 0 1285.79672323095 
17 0 1285.79672323095 
18 0 1285.79672323095 
19 0 1285.79672323095 
20 0 1285.79672323095 
21 0 1285.79672323095 
22 0 1285.79672323095 
23 0 1285.79672323095 
24 0 1285.79672323095 
25 0 1285.79672323095 
26 0 1285.79672323095 
27 0 1285.79672323095 
28 0 1285.79672323095 
29 0 1285.79672323095 
30 0 1285.79672323095 
31 0 1285.79672323095 
32 0 1285.79672323095 
33 0 1285.79672323095 
34 0 1285.79672323095 
35 0 1285.79672323095 
36 0 1285.79672323095 
1 532.744869480729 1289.25478305203 
2 484.052694247467 1289.25478305203 
3 486.665905706323 1289.25478305203 
4 351.589774436382 1289.25478305203 
5 353.879870882982 1289.25478305203 
6 294.443388478511 1289.25478305203 
7 255.184750650879 1289.25478305203 
8 242.998735582003 1289.25478305203 
9 203.70846749004 1289.25478305203 
10 186.509477356271 1289.25478305203 
11 132.127674660652 1289.25478305203 
12 144.948379017005 1289.25478305203 
13 77.3275733444876 1289.25478305203 
14 0 1289.25478305203 
15 0 1289.25478305203 
16 0 1289.25478305203 
17 0 1289.25478305203 
18 0 1289.25478305203 
19 0 1289.25478305203 
20 0 1289.25478305203 
21 0 1289.25478305203 
22 0 1289.25478305203 
23 0 1289.25478305203 
24 0 1289.25478305203 
25 0 1289.25478305203 
26 0 1289.25478305203 
27 0 1289.25478305203 
28 0 1289.25478305203 
29 0 1289.25478305203 
30 0 1289.25478305203 
31 0 1289.25478305203 
32 0 1289.25478305203 
33 0 1289.25478305203 
34 0 1289.25478305203 
35 0 1289.25478305203 
36 0 1289.25478305203 
1 532.744869480729 1291.97918685078 
2 484.052694247467 1291.97918685078 
3 486.665905706323 1291.97918685078 
4 351.589774436382 1291.97918685078 
5 353.879870882982 1291.97918685078 
6 294.443388478511 1291.97918685078 
7 280.574561181734 1291.97918685078 
8 242.998735582003 1291.97918685078 
9 203.70846749004 1291.97918685078 
10 186.509477356271 1291.97918685078 
11 132.127674660652 1291.97918685078 
12 144.948379017005 1291.97918685078 
13 77.3275733444876 1291.97918685078 
14 0 1291.97918685078 
15 0 1291.97918685078 
16 0 1291.97918685078 
17 0 1291.97918685078 
18 0 1291.97918685078 
19 0 1291.97918685078 
20 0 1291.97918685078 
21 0 1291.97918685078 
22 0 1291.97918685078 
23 0 1291.97918685078 
24 0 1291.97918685078 
25 0 1291.97918685078 
26 0 1291.97918685078 
27 0 1291.97918685078 
28 0 1291.97918685078 
29 0 1291.97918685078 
30 0 1291.97918685078 
31 0 1291.97918685078 
32 0 1291.97918685078 
33 0 1291.97918685078 
34 0 1291.97918685078 
35 0 1291.97918685078 
36 0 1291.97918685078 
1 532.744869480729 1299.99841063063 
2 484.052694247467 1299.99841063063 
3 486.665905706323 1299.99841063063 
4 351.589774436382 1299.99841063063 
5 353.879870882982 1299.99841063063 
6 294.443388478511 1299.99841063063 
7 280.574561181734 1299.99841063063 
8 242.998735582003 1299.99841063063 
9 203.70846749004 1299.99841063063 
10 186.509477356271 1299.99841063063 
11 132.127674660652 1299.99841063063 
12 144.948379017005 1299.99841063063 
13 77.3275733444876 1299.99841063063 
14 0 1299.99841063063 
15 0 1299.99841063063 
16 0 1299.99841063063 
17 0 1299.99841063063 
18 0 1299.99841063063 
19 0 1299.99841063063 
20 0 1299.99841063063 
21 0 1299.99841063063 
22 0 1299.99841063063 
23 0 1299.99841063063 
24 0 1299.99841063063 
25 0 1299.99841063063 
26 0 1299.99841063063 
27 0 1299.99841063063 
28 0 1299.99841063063 
29 0 1299.99841063063 
30 0 1299.99841063063 
31 0 1299.99841063063 
32 0 1299.99841063063 
33 0 1299.99841063063 
34 0 1299.99841063063 
35 0 1299.99841063063 
36 0 1299.99841063063 
1 532.744869480729 1300 
2 484.052694247467 1300 
3 486.665905706323 1300 
4 351.589774436382 1300 
5 353.879870882982 1300 
6 294.443388478511 1300 
7 280.574561181734 1300 
8 242.998735582003 1300 
9 203.70846749004 1300 
10 186.509477356271 1300 
11 132.127674660652 1300 
12 144.948379017005 1300 
13 77.3275733444876 1300 
14 0 1300 
15 0 1300 
16 0 1300 
17 0 1300 
18 0 1300 
19 0 1300 
20 0 1300 
21 0 1300 
22 0 1300 
23 0 1300 
24 0 1300 
25 0 1300 
26 0 1300 
27 0 1300 
28 0 1300 
29 0 1300 
30 0 1300 
31 0 1300 
32 0 1300 
33 0 1300 
34 0 1300 
35 0 1300 
36 0 1300 
1 532.744869480729 1301.65428865591 
2 484.052694247467 1301.65428865591 
3 486.665905706323 1301.65428865591 
4 351.589774436382 1301.65428865591 
5 353.879870882982 1301.65428865591 
6 294.443388478511 1301.65428865591 
7 280.574561181734 1301.65428865591 
8 242.998735582003 1301.65428865591 
9 203.70846749004 1301.65428865591 
10 186.509477356271 1301.65428865591 
11 132.127674660652 1301.65428865591 
12 144.948379017005 1301.65428865591 
13 77.3275733444876 1301.65428865591 
14 1.97040308908285 1301.65428865591 
15 0 1301.65428865591 
16 0 1301.65428865591 
17 0 1301.65428865591 
18 0 1301.65428865591 
19 0 1301.65428865591 
20 0 1301.65428865591 
21 0 1301.65428865591 
22 0 1301.65428865591 
23 0 1301.65428865591 
24 0 1301.65428865591 
25 0 1301.65428865591 
26 0 1301.65428865591 
27 0 1301.65428865591 
28 0 1301.65428865591 
29 0 1301.65428865591 
30 0 1301.65428865591 
31 0 1301.65428865591 
32 0 1301.65428865591 
33 0 1301.65428865591 
34 0 1301.65428865591 
35 0 1301.65428865591 
36 0 1301.65428865591 
1 532.744869480729 1305.81405723224 
2 484.052694247467 1305.81405723224 
3 486.665905706323 1305.81405723224 
4 351.589774436382 1305.81405723224 
5 353.879870882982 1305.81405723224 
6 294.443388478511 1305.81405723224 
7 280.574561181734 1305.81405723224 
8 242.998735582003 1305.81405723224 
9 203.70846749004 1305.81405723224 
10 186.509477356271 1305.81405723224 
11 132.127674660652 1305.81405723224 
12 144.948379017005 1305.81405723224 
13 77.3275733444876 1305.81405723224 
14 24.3383482798203 1305.81405723224 
15 0 1305.81405723224 
16 0 1305.81405723224 
17 0 1305.81405723224 
18 0 1305.81405723224 
19 0 1305.81405723224 
20 0 1305.81405723224 
21 0 1305.81405723224 
22 0 1305.81405723224 
23 0 1305.81405723224 
24 0 1305.81405723224 
25 0 1305.81405723224 
26 0 1305.81405723224 
27 0 1305.81405723224 
28 0 1305.81405723224 
29 0 1305.81405723224 
30 0 1305.81405723224 
31 0 1305.81405723224 
32 0 1305.81405723224 
33 0 1305.81405723224 
34 0 1305.81405723224 
35 0 1305.81405723224 
36 0 1305.81405723224 
1 532.744869480729 1306.11034591962 
2 484.052694247467 1306.11034591962 
3 486.665905706323 1306.11034591962 
4 351.589774436382 1306.11034591962 
5 353.879870882982 1306.11034591962 
6 294.443388478511 1306.11034591962 
7 280.574561181734 1306.11034591962 
8 242.998735582003 1306.11034591962 
9 204.885977874726 1306.11034591962 
10 186.509477356271 1306.11034591962 
11 132.127674660652 1306.11034591962 
12 144.948379017005 1306.11034591962 
13 77.3275733444876 1306.11034591962 
14 26.8821556253267 1306.11034591962 
15 0 1306.11034591962 
16 0 1306.11034591962 
17 0 1306.11034591962 
18 0 1306.11034591962 
19 0 1306.11034591962 
20 0 1306.11034591962 
21 0 1306.11034591962 
22 0 1306.11034591962 
23 0 1306.11034591962 
24 0 1306.11034591962 
25 0 1306.11034591962 
26 0 1306.11034591962 
27 0 1306.11034591962 
28 0 1306.11034591962 
29 0 1306.11034591962 
30 0 1306.11034591962 
31 0 1306.11034591962 
32 0 1306.11034591962 
33 0 1306.11034591962 
34 0 1306.11034591962 
35 0 1306.11034591962 
36 0 1306.11034591962 
1 532.744869480729 1308.39103201564 
2 484.052694247467 1308.39103201564 
3 486.665905706323 1308.39103201564 
4 351.589774436382 1308.39103201564 
5 353.879870882982 1308.39103201564 
6 305.499491135834 1308.39103201564 
7 280.574561181734 1308.39103201564 
8 242.998735582003 1308.39103201564 
9 218.181514461193 1308.39103201564 
10 186.509477356271 1308.39103201564 
11 132.127674660652 1308.39103201564 
12 144.948379017005 1308.39103201564 
13 77.3275733444876 1308.39103201564 
14 50.6947811669373 1308.39103201564 
15 0 1308.39103201564 
16 0 1308.39103201564 
17 0 1308.39103201564 
18 0 1308.39103201564 
19 0 1308.39103201564 
20 0 1308.39103201564 
21 0 1308.39103201564 
22 0 1308.39103201564 
23 0 1308.39103201564 
24 0 1308.39103201564 
25 0 1308.39103201564 
26 0 1308.39103201564 
27 0 1308.39103201564 
28 0 1308.39103201564 
29 0 1308.39103201564 
30 0 1308.39103201564 
31 0 1308.39103201564 
32 0 1308.39103201564 
33 0 1308.39103201564 
34 0 1308.39103201564 
35 0 1308.39103201564 
36 0 1308.39103201564 
1 532.744869480729 1310.36336853648 
2 484.052694247467 1310.36336853648 
3 486.665905706323 1310.36336853648 
4 351.589774436382 1310.36336853648 
5 353.879870882982 1310.36336853648 
6 321.100446881526 1310.36336853648 
7 280.574561181734 1310.36336853648 
8 242.998735582003 1310.36336853648 
9 235.719131868558 1310.36336853648 
10 186.509477356271 1310.36336853648 
11 132.127674660652 1310.36336853648 
12 144.948379017005 1310.36336853648 
13 77.3275733444876 1310.36336853648 
14 77.3275733444876 1310.36336853648 
15 0 1310.36336853648 
16 0 1310.36336853648 
17 0 1310.36336853648 
18 0 1310.36336853648 
19 0 1310.36336853648 
20 0 1310.36336853648 
21 0 1310.36336853648 
22 0 1310.36336853648 
23 0 1310.36336853648 
24 0 1310.36336853648 
25 0 1310.36336853648 
26 0 1310.36336853648 
27 0 1310.36336853648 
28 0 1310.36336853648 
29 0 1310.36336853648 
30 0 1310.36336853648 
31 0 1310.36336853648 
32 0 1310.36336853648 
33 0 1310.36336853648 
34 0 1310.36336853648 
35 0 1310.36336853648 
36 0 1310.36336853648 
1 532.744869480729 1311.52084951203 
2 484.052694247467 1311.52084951203 
3 486.665905706323 1311.52084951203 
4 351.589774436382 1311.52084951203 
5 353.879870882982 1311.52084951203 
6 332.864335720038 1311.52084951203 
7 280.574561181734 1311.52084951203 
8 242.998735582003 1311.52084951203 
9 248.61956561499 1311.52084951203 
10 186.509477356271 1311.52084951203 
11 132.127674660652 1311.52084951203 
12 144.948379017005 1311.52084951203 
13 77.3275733444876 1311.52084951203 
14 77.3275733444876 1311.52084951203 
15 0 1311.52084951203 
16 0 1311.52084951203 
17 0 1311.52084951203 
18 0 1311.52084951203 
19 0 1311.52084951203 
20 0 1311.52084951203 
21 0 1311.52084951203 
22 0 1311.52084951203 
23 0 1311.52084951203 
24 0 1311.52084951203 
25 0 1311.52084951203 
26 0 1311.52084951203 
27 0 1311.52084951203 
28 0 1311.52084951203 
29 0 1311.52084951203 
30 0 1311.52084951203 
31 0 1311.52084951203 
32 0 1311.52084951203 
33 0 1311.52084951203 
34 0 1311.52084951203 
35 0 1311.52084951203 
36 0 1311.52084951203 
1 532.744869480729 1312.74011576956 
2 484.052694247467 1312.74011576956 
3 486.665905706323 1312.74011576956 
4 351.589774436382 1312.74011576956 
5 353.879870882982 1312.74011576956 
6 347.342649394634 1312.74011576956 
7 280.574561181734 1312.74011576956 
8 242.998735582003 1312.74011576956 
9 248.61956561499 1312.74011576956 
10 186.509477356271 1312.74011576956 
11 132.127674660652 1312.74011576956 
12 144.948379017005 1312.74011576956 
13 77.3275733444876 1312.74011576956 
14 77.3275733444876 1312.74011576956 
15 0 1312.74011576956 
16 0 1312.74011576956 
17 0 1312.74011576956 
18 0 1312.74011576956 
19 0 1312.74011576956 
20 0 1312.74011576956 
21 0 1312.74011576956 
22 0 1312.74011576956 
23 0 1312.74011576956 
24 0 1312.74011576956 
25 0 1312.74011576956 
26 0 1312.74011576956 
27 0 1312.74011576956 
28 0 1312.74011576956 
29 0 1312.74011576956 
30 0 1312.74011576956 
31 0 1312.74011576956 
32 0 1312.74011576956 
33 0 1312.74011576956 
34 0 1312.74011576956 
35 0 1312.74011576956 
36 0 1312.74011576956 
1 532.744869480729 1313.37852877999 
2 484.052694247467 1313.37852877999 
3 486.665905706323 1313.37852877999 
4 351.589774436382 1313.37852877999 
5 353.879870882982 1313.37852877999 
6 347.342649394634 1313.37852877999 
7 280.574561181734 1313.37852877999 
8 242.998735582003 1313.37852877999 
9 248.61956561499 1313.37852877999 
10 186.509477356271 1313.37852877999 
11 132.127674660652 1313.37852877999 
12 144.948379017005 1313.37852877999 
13 77.3275733444876 1313.37852877999 
14 77.3275733444876 1313.37852877999 
15 0 1313.37852877999 
16 0 1313.37852877999 
17 0 1313.37852877999 
18 0 1313.37852877999 
19 0 1313.37852877999 
20 0 1313.37852877999 
21 0 1313.37852877999 
22 0 1313.37852877999 
23 0 1313.37852877999 
24 0 1313.37852877999 
25 0 1313.37852877999 
26 0 1313.37852877999 
27 0 1313.37852877999 
28 0 1313.37852877999 
29 0 1313.37852877999 
30 0 1313.37852877999 
31 0 1313.37852877999 
32 0 1313.37852877999 
33 0 1313.37852877999 
34 0 1313.37852877999 
35 0 1313.37852877999 
36 0 1313.37852877999 
1 532.744869480729 1314.47751861598 
2 486.513273729723 1314.47751861598 
3 486.665905706323 1314.47751861598 
4 351.589774436382 1314.47751861598 
5 353.879870882982 1314.47751861598 
6 347.342649394634 1314.47751861598 
7 280.574561181734 1314.47751861598 
8 242.998735582003 1314.47751861598 
9 248.61956561499 1314.47751861598 
10 186.509477356271 1314.47751861598 
11 132.127674660652 1314.47751861598 
12 144.948379017005 1314.47751861598 
13 77.3275733444876 1314.47751861598 
14 77.3275733444876 1314.47751861598 
15 0 1314.47751861598 
16 0 1314.47751861598 
17 0 1314.47751861598 
18 0 1314.47751861598 
19 0 1314.47751861598 
20 0 1314.47751861598 
21 0 1314.47751861598 
22 0 1314.47751861598 
23 0 1314.47751861598 
24 0 1314.47751861598 
25 0 1314.47751861598 
26 0 1314.47751861598 
27 0 1314.47751861598 
28 0 1314.47751861598 
29 0 1314.47751861598 
30 0 1314.47751861598 
31 0 1314.47751861598 
32 0 1314.47751861598 
33 0 1314.47751861598 
34 0 1314.47751861598 
35 0 1314.47751861598 
36 0 1314.47751861598 
1 532.744869480729 1319.92867735424 
2 524.42637442248 1319.92867735424 
3 486.665905706323 1319.92867735424 
4 351.589774436382 1319.92867735424 
5 353.879870882982 1319.92867735424 
6 347.342649394634 1319.92867735424 
7 280.574561181734 1319.92867735424 
8 242.998735582003 1319.92867735424 
9 248.61956561499 1319.92867735424 
10 186.509477356271 1319.92867735424 
11 132.127674660652 1319.92867735424 
12 144.948379017005 1319.92867735424 
13 77.3275733444876 1319.92867735424 
14 77.3275733444876 1319.92867735424 
15 0 1319.92867735424 
16 0 1319.92867735424 
17 0 1319.92867735424 
18 0 1319.92867735424 
19 0 1319.92867735424 
20 0 1319.92867735424 
21 0 1319.92867735424 
22 0 1319.92867735424 
23 0 1319.92867735424 
24 0 1319.92867735424 
25 0 1319.92867735424 
26 0 1319.92867735424 
27 0 1319.92867735424 
28 0 1319.92867735424 
29 0 1319.92867735424 
30 0 1319.92867735424 
31 0 1319.92867735424 
32 0 1319.92867735424 
33 0 1319.92867735424 
34 0 1319.92867735424 
35 0 1319.92867735424 
36 0 1319.92867735424 
1 532.744869480729 1320.79672323095 
2 534.413138787663 1320.79672323095 
3 486.665905706323 1320.79672323095 
4 351.589774436382 1320.79672323095 
5 353.879870882982 1320.79672323095 
6 347.342649394634 1320.79672323095 
7 280.574561181734 1320.79672323095 
8 242.998735582003 1320.79672323095 
9 248.61956561499 1320.79672323095 
10 186.509477356271 1320.79672323095 
11 132.127674660652 1320.79672323095 
12 144.948379017005 1320.79672323095 
13 77.3275733444876 1320.79672323095 
14 77.3275733444876 1320.79672323095 
15 0 1320.79672323095 
16 0 1320.79672323095 
17 0 1320.79672323095 
18 0 1320.79672323095 
19 0 1320.79672323095 
20 0 1320.79672323095 
21 0 1320.79672323095 
22 0 1320.79672323095 
23 0 1320.79672323095 
24 0 1320.79672323095 
25 0 1320.79672323095 
26 0 1320.79672323095 
27 0 1320.79672323095 
28 0 1320.79672323095 
29 0 1320.79672323095 
30 0 1320.79672323095 
31 0 1320.79672323095 
32 0 1320.79672323095 
33 0 1320.79672323095 
34 0 1320.79672323095 
35 0 1320.79672323095 
36 0 1320.79672323095 
1 532.744869480729 1324.43398635204 
2 534.413138787663 1324.43398635204 
3 486.665905706323 1324.43398635204 
4 351.589774436382 1324.43398635204 
5 353.879870882982 1324.43398635204 
6 347.342649394634 1324.43398635204 
7 280.574561181734 1324.43398635204 
8 242.998735582003 1324.43398635204 
9 248.61956561499 1324.43398635204 
10 186.509477356271 1324.43398635204 
11 148.224432821285 1324.43398635204 
12 144.948379017005 1324.43398635204 
13 77.3275733444876 1324.43398635204 
14 77.3275733444876 1324.43398635204 
15 0 1324.43398635204 
16 0 1324.43398635204 
17 0 1324.43398635204 
18 0 1324.43398635204 
19 0 1324.43398635204 
20 0 1324.43398635204 
21 0 1324.43398635204 
22 0 1324.43398635204 
23 0 1324.43398635204 
24 0 1324.43398635204 
25 0 1324.43398635204 
26 0 1324.43398635204 
27 0 1324.43398635204 
28 0 1324.43398635204 
29 0 1324.43398635204 
30 0 1324.43398635204 
31 0 1324.43398635204 
32 0 1324.43398635204 
33 0 1324.43398635204 
34 0 1324.43398635204 
35 0 1324.43398635204 
36 0 1324.43398635204 
1 532.744869480729 1328.62820624665 
2 534.413138787663 1328.62820624665 
3 486.665905706323 1328.62820624665 
4 351.589774436382 1328.62820624665 
5 353.879870882982 1328.62820624665 
6 347.342649394634 1328.62820624665 
7 280.574561181734 1328.62820624665 
8 242.998735582003 1328.62820624665 
9 248.61956561499 1328.62820624665 
10 186.509477356271 1328.62820624665 
11 190.435823418226 1328.62820624665 
12 144.948379017005 1328.62820624665 
13 77.3275733444876 1328.62820624665 
14 77.3275733444876 1328.62820624665 
15 0 1328.62820624665 
16 0 1328.62820624665 
17 0 1328.62820624665 
18 0 1328.62820624665 
19 0 1328.62820624665 
20 0 1328.62820624665 
21 0 1328.62820624665 
22 0 1328.62820624665 
23 0 1328.62820624665 
24 0 1328.62820624665 
25 0 1328.62820624665 
26 0 1328.62820624665 
27 0 1328.62820624665 
28 0 1328.62820624665 
29 0 1328.62820624665 
30 0 1328.62820624665 
31 0 1328.62820624665 
32 0 1328.62820624665 
33 0 1328.62820624665 
34 0 1328.62820624665 
35 0 1328.62820624665 
36 0 1328.62820624665 
1 532.744869480729 1331.71593215604 
2 534.413138787663 1331.71593215604 
3 486.665905706323 1331.71593215604 
4 351.589774436382 1331.71593215604 
5 353.879870882982 1331.71593215604 
6 347.342649394634 1331.71593215604 
7 280.574561181734 1331.71593215604 
8 242.998735582003 1331.71593215604 
9 248.61956561499 1331.71593215604 
10 186.509477356271 1331.71593215604 
11 190.435823418226 1331.71593215604 
12 144.948379017005 1331.71593215604 
13 77.3275733444876 1331.71593215604 
14 77.3275733444876 1331.71593215604 
15 0 1331.71593215604 
16 0 1331.71593215604 
17 0 1331.71593215604 
18 0 1331.71593215604 
19 0 1331.71593215604 
20 0 1331.71593215604 
21 0 1331.71593215604 
22 0 1331.71593215604 
23 0 1331.71593215604 
24 0 1331.71593215604 
25 0 1331.71593215604 
26 0 1331.71593215604 
27 0 1331.71593215604 
28 0 1331.71593215604 
29 0 1331.71593215604 
30 0 1331.71593215604 
31 0 1331.71593215604 
32 0 1331.71593215604 
33 0 1331.71593215604 
34 0 1331.71593215604 
35 0 1331.71593215604 
36 0 1331.71593215604 
1 532.744869480729 1334.34794117486 
2 534.413138787663 1334.34794117486 
3 486.665905706323 1334.34794117486 
4 351.589774436382 1334.34794117486 
5 353.879870882982 1334.34794117486 
6 347.342649394634 1334.34794117486 
7 280.574561181734 1334.34794117486 
8 242.998735582003 1334.34794117486 
9 248.61956561499 1334.34794117486 
10 186.509477356271 1334.34794117486 
11 190.435823418226 1334.34794117486 
12 144.948379017005 1334.34794117486 
13 77.3275733444876 1334.34794117486 
14 77.3275733444876 1334.34794117486 
15 0 1334.34794117486 
16 0 1334.34794117486 
17 0 1334.34794117486 
18 0 1334.34794117486 
19 0 1334.34794117486 
20 0 1334.34794117486 
21 0 1334.34794117486 
22 0 1334.34794117486 
23 0 1334.34794117486 
24 0 1334.34794117486 
25 0 1334.34794117486 
26 0 1334.34794117486 
27 0 1334.34794117486 
28 0 1334.34794117486 
29 0 1334.34794117486 
30 0 1334.34794117486 
31 0 1334.34794117486 
32 0 1334.34794117486 
33 0 1334.34794117486 
34 0 1334.34794117486 
35 0 1334.34794117486 
36 0 1334.34794117486 
1 532.744869480729 1342.36716495471 
2 534.413138787663 1342.36716495471 
3 486.665905706323 1342.36716495471 
4 351.589774436382 1342.36716495471 
5 353.879870882982 1342.36716495471 
6 347.342649394634 1342.36716495471 
7 280.574561181734 1342.36716495471 
8 242.998735582003 1342.36716495471 
9 248.61956561499 1342.36716495471 
10 186.509477356271 1342.36716495471 
11 190.435823418226 1342.36716495471 
12 144.948379017005 1342.36716495471 
13 77.3275733444876 1342.36716495471 
14 77.3275733444876 1342.36716495471 
15 0 1342.36716495471 
16 0 1342.36716495471 
17 0 1342.36716495471 
18 0 1342.36716495471 
19 0 1342.36716495471 
20 0 1342.36716495471 
21 0 1342.36716495471 
22 0 1342.36716495471 
23 0 1342.36716495471 
24 0 1342.36716495471 
25 0 1342.36716495471 
26 0 1342.36716495471 
27 0 1342.36716495471 
28 0 1342.36716495471 
29 0 1342.36716495471 
30 0 1342.36716495471 
31 0 1342.36716495471 
32 0 1342.36716495471 
33 0 1342.36716495471 
34 0 1342.36716495471 
35 0 1342.36716495471 
36 0 1342.36716495471 
1 532.744869480729 1350.38638873456 
2 534.413138787663 1350.38638873456 
3 486.665905706323 1350.38638873456 
4 351.589774436382 1350.38638873456 
5 353.879870882982 1350.38638873456 
6 347.342649394634 1350.38638873456 
7 280.574561181734 1350.38638873456 
8 242.998735582003 1350.38638873456 
9 248.61956561499 1350.38638873456 
10 186.509477356271 1350.38638873456 
11 190.435823418226 1350.38638873456 
12 144.948379017005 1350.38638873456 
13 77.3275733444876 1350.38638873456 
14 77.3275733444876 1350.38638873456 
15 0 1350.38638873456 
16 0 1350.38638873456 
17 0 1350.38638873456 
18 0 1350.38638873456 
19 0 1350.38638873456 
20 0 1350.38638873456 
21 0 1350.38638873456 
22 0 1350.38638873456 
23 0 1350.38638873456 
24 0 1350.38638873456 
25 0 1350.38638873456 
26 0 1350.38638873456 
27 0 1350.38638873456 
28 0 1350.38638873456 
29 0 1350.38638873456 
30 0 1350.38638873456 
31 0 1350.38638873456 
32 0 1350.38638873456 
33 0 1350.38638873456 
34 0 1350.38638873456 
35 0 1350.38638873456 
36 0 1350.38638873456 
1 532.744869480729 1352.65197971321 
2 534.413138787663 1352.65197971321 
3 486.665905706323 1352.65197971321 
4 351.589774436382 1352.65197971321 
5 353.879870882982 1352.65197971321 
6 347.342649394634 1352.65197971321 
7 280.574561181734 1352.65197971321 
8 242.998735582003 1352.65197971321 
9 248.61956561499 1352.65197971321 
10 186.509477356271 1352.65197971321 
11 190.435823418226 1352.65197971321 
12 144.948379017005 1352.65197971321 
13 77.3275733444876 1352.65197971321 
14 77.3275733444876 1352.65197971321 
15 0 1352.65197971321 
16 0 1352.65197971321 
17 0 1352.65197971321 
18 0 1352.65197971321 
19 0 1352.65197971321 
20 0 1352.65197971321 
21 0 1352.65197971321 
22 0 1352.65197971321 
23 0 1352.65197971321 
24 0 1352.65197971321 
25 0 1352.65197971321 
26 0 1352.65197971321 
27 0 1352.65197971321 
28 0 1352.65197971321 
29 0 1352.65197971321 
30 0 1352.65197971321 
31 0 1352.65197971321 
32 0 1352.65197971321 
33 0 1352.65197971321 
34 0 1352.65197971321 
35 0 1352.65197971321 
36 0 1352.65197971321 
1 532.744869480729 1354.43398635204 
2 534.413138787663 1354.43398635204 
3 486.665905706323 1354.43398635204 
4 351.589774436382 1354.43398635204 
5 353.879870882982 1354.43398635204 
6 347.342649394634 1354.43398635204 
7 280.574561181734 1354.43398635204 
8 242.998735582003 1354.43398635204 
9 248.61956561499 1354.43398635204 
10 186.509477356271 1354.43398635204 
11 190.435823418226 1354.43398635204 
12 144.948379017005 1354.43398635204 
13 77.3275733444876 1354.43398635204 
14 77.3275733444876 1354.43398635204 
15 0 1354.43398635204 
16 0 1354.43398635204 
17 0 1354.43398635204 
18 0 1354.43398635204 
19 0 1354.43398635204 
20 0 1354.43398635204 
21 0 1354.43398635204 
22 0 1354.43398635204 
23 0 1354.43398635204 
24 0 1354.43398635204 
25 0 1354.43398635204 
26 0 1354.43398635204 
27 0 1354.43398635204 
28 0 1354.43398635204 
29 0 1354.43398635204 
30 0 1354.43398635204 
31 0 1354.43398635204 
32 0 1354.43398635204 
33 0 1354.43398635204 
34 0 1354.43398635204 
35 0 1354.43398635204 
36 0 1354.43398635204 
1 532.744869480729 1356.01019766719 
2 534.413138787663 1356.01019766719 
3 486.665905706323 1356.01019766719 
4 351.589774436382 1356.01019766719 
5 353.879870882982 1356.01019766719 
6 347.342649394634 1356.01019766719 
7 280.574561181734 1356.01019766719 
8 242.998735582003 1356.01019766719 
9 248.61956561499 1356.01019766719 
10 186.509477356271 1356.01019766719 
11 190.435823418226 1356.01019766719 
12 144.948379017005 1356.01019766719 
13 81.8427310579399 1356.01019766719 
14 77.3275733444876 1356.01019766719 
15 0 1356.01019766719 
16 0 1356.01019766719 
17 0 1356.01019766719 
18 0 1356.01019766719 
19 0 1356.01019766719 
20 0 1356.01019766719 
21 0 1356.01019766719 
22 0 1356.01019766719 
23 0 1356.01019766719 
24 0 1356.01019766719 
25 0 1356.01019766719 
26 0 1356.01019766719 
27 0 1356.01019766719 
28 0 1356.01019766719 
29 0 1356.01019766719 
30 0 1356.01019766719 
31 0 1356.01019766719 
32 0 1356.01019766719 
33 0 1356.01019766719 
34 0 1356.01019766719 
35 0 1356.01019766719 
36 0 1356.01019766719 
1 532.744869480729 1356.63850074319 
2 534.413138787663 1356.63850074319 
3 486.665905706323 1356.63850074319 
4 351.589774436382 1356.63850074319 
5 353.879870882982 1356.63850074319 
6 347.342649394634 1356.63850074319 
7 280.574561181734 1356.63850074319 
8 242.998735582003 1356.63850074319 
9 248.61956561499 1356.63850074319 
10 186.509477356271 1356.63850074319 
11 190.435823418226 1356.63850074319 
12 144.948379017005 1356.63850074319 
13 84.639819525272 1356.63850074319 
14 77.3275733444876 1356.63850074319 
15 0 1356.63850074319 
16 0 1356.63850074319 
17 0 1356.63850074319 
18 0 1356.63850074319 
19 0 1356.63850074319 
20 0 1356.63850074319 
21 0 1356.63850074319 
22 0 1356.63850074319 
23 0 1356.63850074319 
24 0 1356.63850074319 
25 0 1356.63850074319 
26 0 1356.63850074319 
27 0 1356.63850074319 
28 0 1356.63850074319 
29 0 1356.63850074319 
30 0 1356.63850074319 
31 0 1356.63850074319 
32 0 1356.63850074319 
33 0 1356.63850074319 
34 0 1356.63850074319 
35 0 1356.63850074319 
36 0 1356.63850074319 
1 532.744869480729 1357.69705491204 
2 534.413138787663 1357.69705491204 
3 486.665905706323 1357.69705491204 
4 351.589774436382 1357.69705491204 
5 353.879870882982 1357.69705491204 
6 347.342649394634 1357.69705491204 
7 280.574561181734 1357.69705491204 
8 242.998735582003 1357.69705491204 
9 248.61956561499 1357.69705491204 
10 186.509477356271 1357.69705491204 
11 190.435823418226 1357.69705491204 
12 144.948379017005 1357.69705491204 
13 90.6379592903998 1357.69705491204 
14 77.3275733444876 1357.69705491204 
15 0 1357.69705491204 
16 0 1357.69705491204 
17 0 1357.69705491204 
18 0 1357.69705491204 
19 0 1357.69705491204 
20 0 1357.69705491204 
21 0 1357.69705491204 
22 0 1357.69705491204 
23 0 1357.69705491204 
24 0 1357.69705491204 
25 0 1357.69705491204 
26 0 1357.69705491204 
27 0 1357.69705491204 
28 0 1357.69705491204 
29 0 1357.69705491204 
30 0 1357.69705491204 
31 0 1357.69705491204 
32 0 1357.69705491204 
33 0 1357.69705491204 
34 0 1357.69705491204 
35 0 1357.69705491204 
36 0 1357.69705491204 
1 532.744869480729 1362.92393057022 
2 534.413138787663 1362.92393057022 
3 486.665905706323 1362.92393057022 
4 351.589774436382 1362.92393057022 
5 353.879870882982 1362.92393057022 
6 347.342649394634 1362.92393057022 
7 280.574561181734 1362.92393057022 
8 242.998735582003 1362.92393057022 
9 248.61956561499 1362.92393057022 
10 186.509477356271 1362.92393057022 
11 190.435823418226 1362.92393057022 
12 144.948379017005 1362.92393057022 
13 143.909548162382 1362.92393057022 
14 77.3275733444876 1362.92393057022 
15 0 1362.92393057022 
16 0 1362.92393057022 
17 0 1362.92393057022 
18 0 1362.92393057022 
19 0 1362.92393057022 
20 0 1362.92393057022 
21 0 1362.92393057022 
22 0 1362.92393057022 
23 0 1362.92393057022 
24 0 1362.92393057022 
25 0 1362.92393057022 
26 0 1362.92393057022 
27 0 1362.92393057022 
28 0 1362.92393057022 
29 0 1362.92393057022 
30 0 1362.92393057022 
31 0 1362.92393057022 
32 0 1362.92393057022 
33 0 1362.92393057022 
34 0 1362.92393057022 
35 0 1362.92393057022 
36 0 1362.92393057022 
1 532.744869480729 1364.34794117486 
2 534.413138787663 1364.34794117486 
3 486.665905706323 1364.34794117486 
4 351.589774436382 1364.34794117486 
5 353.879870882982 1364.34794117486 
6 356.2217193501 1364.34794117486 
7 280.574561181734 1364.34794117486 
8 242.998735582003 1364.34794117486 
9 248.61956561499 1364.34794117486 
10 186.509477356271 1364.34794117486 
11 190.435823418226 1364.34794117486 
12 144.948379017005 1364.34794117486 
13 143.909548162382 1364.34794117486 
14 77.3275733444876 1364.34794117486 
15 0 1364.34794117486 
16 0 1364.34794117486 
17 0 1364.34794117486 
18 0 1364.34794117486 
19 0 1364.34794117486 
20 0 1364.34794117486 
21 0 1364.34794117486 
22 0 1364.34794117486 
23 0 1364.34794117486 
24 0 1364.34794117486 
25 0 1364.34794117486 
26 0 1364.34794117486 
27 0 1364.34794117486 
28 0 1364.34794117486 
29 0 1364.34794117486 
30 0 1364.34794117486 
31 0 1364.34794117486 
32 0 1364.34794117486 
33 0 1364.34794117486 
34 0 1364.34794117486 
35 0 1364.34794117486 
36 0 1364.34794117486 
1 532.744869480729 1366.32563620082 
2 534.413138787663 1366.32563620082 
3 486.665905706323 1366.32563620082 
4 351.589774436382 1366.32563620082 
5 353.879870882982 1366.32563620082 
6 356.2217193501 1366.32563620082 
7 280.574561181734 1366.32563620082 
8 252.629080964012 1366.32563620082 
9 248.61956561499 1366.32563620082 
10 186.509477356271 1366.32563620082 
11 190.435823418226 1366.32563620082 
12 144.948379017005 1366.32563620082 
13 143.909548162382 1366.32563620082 
14 77.3275733444876 1366.32563620082 
15 0 1366.32563620082 
16 0 1366.32563620082 
17 0 1366.32563620082 
18 0 1366.32563620082 
19 0 1366.32563620082 
20 0 1366.32563620082 
21 0 1366.32563620082 
22 0 1366.32563620082 
23 0 1366.32563620082 
24 0 1366.32563620082 
25 0 1366.32563620082 
26 0 1366.32563620082 
27 0 1366.32563620082 
28 0 1366.32563620082 
29 0 1366.32563620082 
30 0 1366.32563620082 
31 0 1366.32563620082 
32 0 1366.32563620082 
33 0 1366.32563620082 
34 0 1366.32563620082 
35 0 1366.32563620082 
36 0 1366.32563620082 
1 532.744869480729 1367.95290237903 
2 534.413138787663 1367.95290237903 
3 486.665905706323 1367.95290237903 
4 351.589774436382 1367.95290237903 
5 353.879870882982 1367.95290237903 
6 356.2217193501 1367.95290237903 
7 280.574561181734 1367.95290237903 
8 264.776706894106 1367.95290237903 
9 248.61956561499 1367.95290237903 
10 186.509477356271 1367.95290237903 
11 190.435823418226 1367.95290237903 
12 144.948379017005 1367.95290237903 
13 143.909548162382 1367.95290237903 
14 77.3275733444876 1367.95290237903 
15 0 1367.95290237903 
16 0 1367.95290237903 
17 0 1367.95290237903 
18 0 1367.95290237903 
19 0 1367.95290237903 
20 0 1367.95290237903 
21 0 1367.95290237903 
22 0 1367.95290237903 
23 0 1367.95290237903 
24 0 1367.95290237903 
25 0 1367.95290237903 
26 0 1367.95290237903 
27 0 1367.95290237903 
28 0 1367.95290237903 
29 0 1367.95290237903 
30 0 1367.95290237903 
31 0 1367.95290237903 
32 0 1367.95290237903 
33 0 1367.95290237903 
34 0 1367.95290237903 
35 0 1367.95290237903 
36 0 1367.95290237903 
1 532.744869480729 1369.48824067068 
2 534.413138787663 1369.48824067068 
3 486.665905706323 1369.48824067068 
4 351.589774436382 1369.48824067068 
5 353.879870882982 1369.48824067068 
6 356.2217193501 1369.48824067068 
7 280.574561181734 1369.48824067068 
8 279.734167186416 1369.48824067068 
9 248.61956561499 1369.48824067068 
10 186.509477356271 1369.48824067068 
11 190.435823418226 1369.48824067068 
12 144.948379017005 1369.48824067068 
13 143.909548162382 1369.48824067068 
14 77.3275733444876 1369.48824067068 
15 0 1369.48824067068 
16 0 1369.48824067068 
17 0 1369.48824067068 
18 0 1369.48824067068 
19 0 1369.48824067068 
20 0 1369.48824067068 
21 0 1369.48824067068 
22 0 1369.48824067068 
23 0 1369.48824067068 
24 0 1369.48824067068 
25 0 1369.48824067068 
26 0 1369.48824067068 
27 0 1369.48824067068 
28 0 1369.48824067068 
29 0 1369.48824067068 
30 0 1369.48824067068 
31 0 1369.48824067068 
32 0 1369.48824067068 
33 0 1369.48824067068 
34 0 1369.48824067068 
35 0 1369.48824067068 
36 0 1369.48824067068 
1 532.744869480729 1370.36336853648 
2 534.413138787663 1370.36336853648 
3 486.665905706323 1370.36336853648 
4 351.589774436382 1370.36336853648 
5 353.879870882982 1370.36336853648 
6 356.2217193501 1370.36336853648 
7 280.574561181734 1370.36336853648 
8 279.734167186416 1370.36336853648 
9 248.61956561499 1370.36336853648 
10 186.509477356271 1370.36336853648 
11 190.435823418226 1370.36336853648 
12 144.948379017005 1370.36336853648 
13 143.909548162382 1370.36336853648 
14 77.3275733444876 1370.36336853648 
15 0 1370.36336853648 
16 0 1370.36336853648 
17 0 1370.36336853648 
18 0 1370.36336853648 
19 0 1370.36336853648 
20 0 1370.36336853648 
21 0 1370.36336853648 
22 0 1370.36336853648 
23 0 1370.36336853648 
24 0 1370.36336853648 
25 0 1370.36336853648 
26 0 1370.36336853648 
27 0 1370.36336853648 
28 0 1370.36336853648 
29 0 1370.36336853648 
30 0 1370.36336853648 
31 0 1370.36336853648 
32 0 1370.36336853648 
33 0 1370.36336853648 
34 0 1370.36336853648 
35 0 1370.36336853648 
36 0 1370.36336853648 
1 532.744869480729 1371.49736934096 
2 534.413138787663 1371.49736934096 
3 486.665905706323 1371.49736934096 
4 353.754201310935 1371.49736934096 
5 353.879870882982 1371.49736934096 
6 356.2217193501 1371.49736934096 
7 280.574561181734 1371.49736934096 
8 279.734167186416 1371.49736934096 
9 248.61956561499 1371.49736934096 
10 186.509477356271 1371.49736934096 
11 190.435823418226 1371.49736934096 
12 144.948379017005 1371.49736934096 
13 143.909548162382 1371.49736934096 
14 77.3275733444876 1371.49736934096 
15 0 1371.49736934096 
16 0 1371.49736934096 
17 0 1371.49736934096 
18 0 1371.49736934096 
19 0 1371.49736934096 
20 0 1371.49736934096 
21 0 1371.49736934096 
22 0 1371.49736934096 
23 0 1371.49736934096 
24 0 1371.49736934096 
25 0 1371.49736934096 
26 0 1371.49736934096 
27 0 1371.49736934096 
28 0 1371.49736934096 
29 0 1371.49736934096 
30 0 1371.49736934096 
31 0 1371.49736934096 
32 0 1371.49736934096 
33 0 1371.49736934096 
34 0 1371.49736934096 
35 0 1371.49736934096 
36 0 1371.49736934096 
1 532.744869480729 1372.67043010501 
2 534.413138787663 1372.67043010501 
3 486.665905706323 1372.67043010501 
4 357.941733389192 1372.67043010501 
5 353.879870882982 1372.67043010501 
6 356.2217193501 1372.67043010501 
7 280.574561181734 1372.67043010501 
8 279.734167186416 1372.67043010501 
9 248.61956561499 1372.67043010501 
10 186.509477356271 1372.67043010501 
11 190.435823418226 1372.67043010501 
12 144.948379017005 1372.67043010501 
13 143.909548162382 1372.67043010501 
14 77.3275733444876 1372.67043010501 
15 0 1372.67043010501 
16 0 1372.67043010501 
17 0 1372.67043010501 
18 0 1372.67043010501 
19 0 1372.67043010501 
20 0 1372.67043010501 
21 0 1372.67043010501 
22 0 1372.67043010501 
23 0 1372.67043010501 
24 0 1372.67043010501 
25 0 1372.67043010501 
26 0 1372.67043010501 
27 0 1372.67043010501 
28 0 1372.67043010501 
29 0 1372.67043010501 
30 0 1372.67043010501 
31 0 1372.67043010501 
32 0 1372.67043010501 
33 0 1372.67043010501 
34 0 1372.67043010501 
35 0 1372.67043010501 
36 0 1372.67043010501 
1 532.744869480729 1373.90495228442 
2 534.413138787663 1373.90495228442 
3 486.665905706323 1373.90495228442 
4 364.488661742506 1373.90495228442 
5 353.879870882982 1373.90495228442 
6 356.2217193501 1373.90495228442 
7 280.574561181734 1373.90495228442 
8 279.734167186416 1373.90495228442 
9 248.61956561499 1373.90495228442 
10 186.509477356271 1373.90495228442 
11 190.435823418226 1373.90495228442 
12 144.948379017005 1373.90495228442 
13 143.909548162382 1373.90495228442 
14 77.3275733444876 1373.90495228442 
15 0 1373.90495228442 
16 0 1373.90495228442 
17 0 1373.90495228442 
18 0 1373.90495228442 
19 0 1373.90495228442 
20 0 1373.90495228442 
21 0 1373.90495228442 
22 0 1373.90495228442 
23 0 1373.90495228442 
24 0 1373.90495228442 
25 0 1373.90495228442 
26 0 1373.90495228442 
27 0 1373.90495228442 
28 0 1373.90495228442 
29 0 1373.90495228442 
30 0 1373.90495228442 
31 0 1373.90495228442 
32 0 1373.90495228442 
33 0 1373.90495228442 
34 0 1373.90495228442 
35 0 1373.90495228442 
36 0 1373.90495228442 
1 532.744869480729 1375.45346091455 
2 534.413138787663 1375.45346091455 
3 486.665905706323 1375.45346091455 
4 375.803599672073 1375.45346091455 
5 353.879870882982 1375.45346091455 
6 356.2217193501 1375.45346091455 
7 280.574561181734 1375.45346091455 
8 279.734167186416 1375.45346091455 
9 248.61956561499 1375.45346091455 
10 186.509477356271 1375.45346091455 
11 190.435823418226 1375.45346091455 
12 144.948379017005 1375.45346091455 
13 143.909548162382 1375.45346091455 
14 77.3275733444876 1375.45346091455 
15 0 1375.45346091455 
16 0 1375.45346091455 
17 0 1375.45346091455 
18 0 1375.45346091455 
19 0 1375.45346091455 
20 0 1375.45346091455 
21 0 1375.45346091455 
22 0 1375.45346091455 
23 0 1375.45346091455 
24 0 1375.45346091455 
25 0 1375.45346091455 
26 0 1375.45346091455 
27 0 1375.45346091455 
28 0 1375.45346091455 
29 0 1375.45346091455 
30 0 1375.45346091455 
31 0 1375.45346091455 
32 0 1375.45346091455 
33 0 1375.45346091455 
34 0 1375.45346091455 
35 0 1375.45346091455 
36 0 1375.45346091455 
1 532.744869480729 1376.50713426314 
2 534.413138787663 1376.50713426314 
3 486.665905706323 1376.50713426314 
4 385.476912730185 1376.50713426314 
5 353.879870882982 1376.50713426314 
6 356.2217193501 1376.50713426314 
7 280.574561181734 1376.50713426314 
8 279.734167186416 1376.50713426314 
9 248.61956561499 1376.50713426314 
10 186.509477356271 1376.50713426314 
11 190.435823418226 1376.50713426314 
12 144.948379017005 1376.50713426314 
13 143.909548162382 1376.50713426314 
14 77.3275733444876 1376.50713426314 
15 0 1376.50713426314 
16 0 1376.50713426314 
17 0 1376.50713426314 
18 0 1376.50713426314 
19 0 1376.50713426314 
20 0 1376.50713426314 
21 0 1376.50713426314 
22 0 1376.50713426314 
23 0 1376.50713426314 
24 0 1376.50713426314 
25 0 1376.50713426314 
26 0 1376.50713426314 
27 0 1376.50713426314 
28 0 1376.50713426314 
29 0 1376.50713426314 
30 0 1376.50713426314 
31 0 1376.50713426314 
32 0 1376.50713426314 
33 0 1376.50713426314 
34 0 1376.50713426314 
35 0 1376.50713426314 
36 0 1376.50713426314 
1 532.744869480729 1378.38259231633 
2 534.413138787663 1378.38259231633 
3 486.665905706323 1378.38259231633 
4 406.649964286301 1378.38259231633 
5 353.879870882982 1378.38259231633 
6 356.2217193501 1378.38259231633 
7 280.574561181734 1378.38259231633 
8 279.734167186416 1378.38259231633 
9 248.61956561499 1378.38259231633 
10 186.509477356271 1378.38259231633 
11 190.435823418226 1378.38259231633 
12 144.948379017005 1378.38259231633 
13 143.909548162382 1378.38259231633 
14 77.3275733444876 1378.38259231633 
15 0 1378.38259231633 
16 0 1378.38259231633 
17 0 1378.38259231633 
18 0 1378.38259231633 
19 0 1378.38259231633 
20 0 1378.38259231633 
21 0 1378.38259231633 
22 0 1378.38259231633 
23 0 1378.38259231633 
24 0 1378.38259231633 
25 0 1378.38259231633 
26 0 1378.38259231633 
27 0 1378.38259231633 
28 0 1378.38259231633 
29 0 1378.38259231633 
30 0 1378.38259231633 
31 0 1378.38259231633 
32 0 1378.38259231633 
33 0 1378.38259231633 
34 0 1378.38259231633 
35 0 1378.38259231633 
36 0 1378.38259231633 
1 532.744869480729 1380.14983398225 
2 534.413138787663 1380.14983398225 
3 486.665905706323 1380.14983398225 
4 406.649964286301 1380.14983398225 
5 353.879870882982 1380.14983398225 
6 356.2217193501 1380.14983398225 
7 280.574561181734 1380.14983398225 
8 279.734167186416 1380.14983398225 
9 248.61956561499 1380.14983398225 
10 186.509477356271 1380.14983398225 
11 190.435823418226 1380.14983398225 
12 144.948379017005 1380.14983398225 
13 143.909548162382 1380.14983398225 
14 77.3275733444876 1380.14983398225 
15 0 1380.14983398225 
16 0 1380.14983398225 
17 0 1380.14983398225 
18 0 1380.14983398225 
19 0 1380.14983398225 
20 0 1380.14983398225 
21 0 1380.14983398225 
22 0 1380.14983398225 
23 0 1380.14983398225 
24 0 1380.14983398225 
25 0 1380.14983398225 
26 0 1380.14983398225 
27 0 1380.14983398225 
28 0 1380.14983398225 
29 0 1380.14983398225 
30 0 1380.14983398225 
31 0 1380.14983398225 
32 0 1380.14983398225 
33 0 1380.14983398225 
34 0 1380.14983398225 
35 0 1380.14983398225 
36 0 1380.14983398225 
1 532.744869480729 1382.17951292856 
2 534.413138787663 1382.17951292856 
3 486.665905706323 1382.17951292856 
4 406.649964286301 1382.17951292856 
5 353.879870882982 1382.17951292856 
6 356.2217193501 1382.17951292856 
7 280.574561181734 1382.17951292856 
8 279.734167186416 1382.17951292856 
9 248.61956561499 1382.17951292856 
10 186.509477356271 1382.17951292856 
11 190.435823418226 1382.17951292856 
12 144.948379017005 1382.17951292856 
13 143.909548162382 1382.17951292856 
14 77.3275733444876 1382.17951292856 
15 0 1382.17951292856 
16 0 1382.17951292856 
17 0 1382.17951292856 
18 0 1382.17951292856 
19 0 1382.17951292856 
20 0 1382.17951292856 
21 0 1382.17951292856 
22 0 1382.17951292856 
23 0 1382.17951292856 
24 0 1382.17951292856 
25 0 1382.17951292856 
26 0 1382.17951292856 
27 0 1382.17951292856 
28 0 1382.17951292856 
29 0 1382.17951292856 
30 0 1382.17951292856 
31 0 1382.17951292856 
32 0 1382.17951292856 
33 0 1382.17951292856 
34 0 1382.17951292856 
35 0 1382.17951292856 
36 0 1382.17951292856 
1 532.744869480729 1383.57804124232 
2 534.413138787663 1383.57804124232 
3 486.665905706323 1383.57804124232 
4 406.649964286301 1383.57804124232 
5 353.879870882982 1383.57804124232 
6 356.2217193501 1383.57804124232 
7 280.574561181734 1383.57804124232 
8 279.734167186416 1383.57804124232 
9 248.61956561499 1383.57804124232 
10 186.509477356271 1383.57804124232 
11 190.435823418226 1383.57804124232 
12 144.948379017005 1383.57804124232 
13 143.909548162382 1383.57804124232 
14 77.3275733444876 1383.57804124232 
15 0 1383.57804124232 
16 0 1383.57804124232 
17 0 1383.57804124232 
18 0 1383.57804124232 
19 0 1383.57804124232 
20 0 1383.57804124232 
21 0 1383.57804124232 
22 0 1383.57804124232 
23 0 1383.57804124232 
24 0 1383.57804124232 
25 0 1383.57804124232 
26 0 1383.57804124232 
27 0 1383.57804124232 
28 0 1383.57804124232 
29 0 1383.57804124232 
30 0 1383.57804124232 
31 0 1383.57804124232 
32 0 1383.57804124232 
33 0 1383.57804124232 
34 0 1383.57804124232 
35 0 1383.57804124232 
36 0 1383.57804124232 
1 532.744869480729 1387.2523211874 
2 534.413138787663 1387.2523211874 
3 486.665905706323 1387.2523211874 
4 406.649964286301 1387.2523211874 
5 353.879870882982 1387.2523211874 
6 356.2217193501 1387.2523211874 
7 280.574561181734 1387.2523211874 
8 279.734167186416 1387.2523211874 
9 248.61956561499 1387.2523211874 
10 186.509477356271 1387.2523211874 
11 190.435823418226 1387.2523211874 
12 144.948379017005 1387.2523211874 
13 143.909548162382 1387.2523211874 
14 77.3275733444876 1387.2523211874 
15 0 1387.2523211874 
16 0 1387.2523211874 
17 0 1387.2523211874 
18 0 1387.2523211874 
19 0 1387.2523211874 
20 0 1387.2523211874 
21 0 1387.2523211874 
22 0 1387.2523211874 
23 0 1387.2523211874 
24 0 1387.2523211874 
25 0 1387.2523211874 
26 0 1387.2523211874 
27 0 1387.2523211874 
28 0 1387.2523211874 
29 0 1387.2523211874 
30 0 1387.2523211874 
31 0 1387.2523211874 
32 0 1387.2523211874 
33 0 1387.2523211874 
34 0 1387.2523211874 
35 0 1387.2523211874 
36 0 1387.2523211874 
1 532.744869480729 1391.26062658202 
2 534.413138787663 1391.26062658202 
3 486.665905706323 1391.26062658202 
4 406.649964286301 1391.26062658202 
5 369.82556560208 1391.26062658202 
6 356.2217193501 1391.26062658202 
7 280.574561181734 1391.26062658202 
8 279.734167186416 1391.26062658202 
9 248.61956561499 1391.26062658202 
10 186.509477356271 1391.26062658202 
11 190.435823418226 1391.26062658202 
12 144.948379017005 1391.26062658202 
13 143.909548162382 1391.26062658202 
14 77.3275733444876 1391.26062658202 
15 0 1391.26062658202 
16 0 1391.26062658202 
17 0 1391.26062658202 
18 0 1391.26062658202 
19 0 1391.26062658202 
20 0 1391.26062658202 
21 0 1391.26062658202 
22 0 1391.26062658202 
23 0 1391.26062658202 
24 0 1391.26062658202 
25 0 1391.26062658202 
26 0 1391.26062658202 
27 0 1391.26062658202 
28 0 1391.26062658202 
29 0 1391.26062658202 
30 0 1391.26062658202 
31 0 1391.26062658202 
32 0 1391.26062658202 
33 0 1391.26062658202 
34 0 1391.26062658202 
35 0 1391.26062658202 
36 0 1391.26062658202 
1 532.744869480729 1392.77217565793 
2 534.413138787663 1392.77217565793 
3 486.665905706323 1392.77217565793 
4 406.649964286301 1392.77217565793 
5 381.846097418721 1392.77217565793 
6 359.517650712844 1392.77217565793 
7 280.574561181734 1392.77217565793 
8 279.734167186416 1392.77217565793 
9 248.61956561499 1392.77217565793 
10 186.509477356271 1392.77217565793 
11 190.435823418226 1392.77217565793 
12 144.948379017005 1392.77217565793 
13 143.909548162382 1392.77217565793 
14 77.3275733444876 1392.77217565793 
15 0 1392.77217565793 
16 0 1392.77217565793 
17 0 1392.77217565793 
18 0 1392.77217565793 
19 0 1392.77217565793 
20 0 1392.77217565793 
21 0 1392.77217565793 
22 0 1392.77217565793 
23 0 1392.77217565793 
24 0 1392.77217565793 
25 0 1392.77217565793 
26 0 1392.77217565793 
27 0 1392.77217565793 
28 0 1392.77217565793 
29 0 1392.77217565793 
30 0 1392.77217565793 
31 0 1392.77217565793 
32 0 1392.77217565793 
33 0 1392.77217565793 
34 0 1392.77217565793 
35 0 1392.77217565793 
36 0 1392.77217565793 
1 532.744869480729 1394.34794117486 
2 534.413138787663 1394.34794117486 
3 486.665905706323 1394.34794117486 
4 406.649964286301 1394.34794117486 
5 381.846097418721 1394.34794117486 
6 366.456322356067 1394.34794117486 
7 280.574561181734 1394.34794117486 
8 279.734167186416 1394.34794117486 
9 248.61956561499 1394.34794117486 
10 186.509477356271 1394.34794117486 
11 190.435823418226 1394.34794117486 
12 144.948379017005 1394.34794117486 
13 143.909548162382 1394.34794117486 
14 77.3275733444876 1394.34794117486 
15 0 1394.34794117486 
16 0 1394.34794117486 
17 0 1394.34794117486 
18 0 1394.34794117486 
19 0 1394.34794117486 
20 0 1394.34794117486 
21 0 1394.34794117486 
22 0 1394.34794117486 
23 0 1394.34794117486 
24 0 1394.34794117486 
25 0 1394.34794117486 
26 0 1394.34794117486 
27 0 1394.34794117486 
28 0 1394.34794117486 
29 0 1394.34794117486 
30 0 1394.34794117486 
31 0 1394.34794117486 
32 0 1394.34794117486 
33 0 1394.34794117486 
34 0 1394.34794117486 
35 0 1394.34794117486 
36 0 1394.34794117486 
1 537.618095857698 1395.57375862124 
2 534.413138787663 1395.57375862124 
3 486.665905706323 1395.57375862124 
4 406.649964286301 1395.57375862124 
5 381.846097418721 1395.57375862124 
6 374.326689787017 1395.57375862124 
7 280.574561181734 1395.57375862124 
8 279.734167186416 1395.57375862124 
9 248.61956561499 1395.57375862124 
10 186.509477356271 1395.57375862124 
11 190.435823418226 1395.57375862124 
12 144.948379017005 1395.57375862124 
13 143.909548162382 1395.57375862124 
14 77.3275733444876 1395.57375862124 
15 0 1395.57375862124 
16 0 1395.57375862124 
17 0 1395.57375862124 
18 0 1395.57375862124 
19 0 1395.57375862124 
20 0 1395.57375862124 
21 0 1395.57375862124 
22 0 1395.57375862124 
23 0 1395.57375862124 
24 0 1395.57375862124 
25 0 1395.57375862124 
26 0 1395.57375862124 
27 0 1395.57375862124 
28 0 1395.57375862124 
29 0 1395.57375862124 
30 0 1395.57375862124 
31 0 1395.57375862124 
32 0 1395.57375862124 
33 0 1395.57375862124 
34 0 1395.57375862124 
35 0 1395.57375862124 
36 0 1395.57375862124 
1 542.16649559501 1396.40709195457 
2 534.413138787663 1396.40709195457 
3 486.665905706323 1396.40709195457 
4 406.649964286301 1396.40709195457 
5 381.846097418721 1396.40709195457 
6 380.912601351528 1396.40709195457 
7 280.574561181734 1396.40709195457 
8 279.734167186416 1396.40709195457 
9 248.61956561499 1396.40709195457 
10 186.509477356271 1396.40709195457 
11 190.435823418226 1396.40709195457 
12 144.948379017005 1396.40709195457 
13 143.909548162382 1396.40709195457 
14 77.3275733444876 1396.40709195457 
15 0 1396.40709195457 
16 0 1396.40709195457 
17 0 1396.40709195457 
18 0 1396.40709195457 
19 0 1396.40709195457 
20 0 1396.40709195457 
21 0 1396.40709195457 
22 0 1396.40709195457 
23 0 1396.40709195457 
24 0 1396.40709195457 
25 0 1396.40709195457 
26 0 1396.40709195457 
27 0 1396.40709195457 
28 0 1396.40709195457 
29 0 1396.40709195457 
30 0 1396.40709195457 
31 0 1396.40709195457 
32 0 1396.40709195457 
33 0 1396.40709195457 
34 0 1396.40709195457 
35 0 1396.40709195457 
36 0 1396.40709195457 
1 547.714895332323 1397.2404252879 
2 534.413138787663 1397.2404252879 
3 486.665905706323 1397.2404252879 
4 406.649964286301 1397.2404252879 
5 381.846097418721 1397.2404252879 
6 388.498512916039 1397.2404252879 
7 280.574561181734 1397.2404252879 
8 279.734167186416 1397.2404252879 
9 248.61956561499 1397.2404252879 
10 186.509477356271 1397.2404252879 
11 190.435823418226 1397.2404252879 
12 144.948379017005 1397.2404252879 
13 143.909548162382 1397.2404252879 
14 77.3275733444876 1397.2404252879 
15 0 1397.2404252879 
16 0 1397.2404252879 
17 0 1397.2404252879 
18 0 1397.2404252879 
19 0 1397.2404252879 
20 0 1397.2404252879 
21 0 1397.2404252879 
22 0 1397.2404252879 
23 0 1397.2404252879 
24 0 1397.2404252879 
25 0 1397.2404252879 
26 0 1397.2404252879 
27 0 1397.2404252879 
28 0 1397.2404252879 
29 0 1397.2404252879 
30 0 1397.2404252879 
31 0 1397.2404252879 
32 0 1397.2404252879 
33 0 1397.2404252879 
34 0 1397.2404252879 
35 0 1397.2404252879 
36 0 1397.2404252879 
1 562.893436128655 1399.0181758167 
2 534.413138787663 1399.0181758167 
3 486.665905706323 1399.0181758167 
4 406.649964286301 1399.0181758167 
5 381.846097418721 1399.0181758167 
6 388.498512916039 1399.0181758167 
7 280.574561181734 1399.0181758167 
8 279.734167186416 1399.0181758167 
9 248.61956561499 1399.0181758167 
10 186.509477356271 1399.0181758167 
11 190.435823418226 1399.0181758167 
12 144.948379017005 1399.0181758167 
13 143.909548162382 1399.0181758167 
14 77.3275733444876 1399.0181758167 
15 0 1399.0181758167 
16 0 1399.0181758167 
17 0 1399.0181758167 
18 0 1399.0181758167 
19 0 1399.0181758167 
20 0 1399.0181758167 
21 0 1399.0181758167 
22 0 1399.0181758167 
23 0 1399.0181758167 
24 0 1399.0181758167 
25 0 1399.0181758167 
26 0 1399.0181758167 
27 0 1399.0181758167 
28 0 1399.0181758167 
29 0 1399.0181758167 
30 0 1399.0181758167 
31 0 1399.0181758167 
32 0 1399.0181758167 
33 0 1399.0181758167 
34 0 1399.0181758167 
35 0 1399.0181758167 
36 0 1399.0181758167 
1 571.575136500521 1399.85150915003 
2 534.413138787663 1399.85150915003 
3 486.665905706323 1399.85150915003 
4 406.649964286301 1399.85150915003 
5 381.846097418721 1399.85150915003 
6 395.306673951756 1399.85150915003 
7 280.574561181734 1399.85150915003 
8 279.734167186416 1399.85150915003 
9 248.61956561499 1399.85150915003 
10 186.509477356271 1399.85150915003 
11 190.435823418226 1399.85150915003 
12 144.948379017005 1399.85150915003 
13 143.909548162382 1399.85150915003 
14 77.3275733444876 1399.85150915003 
15 0 1399.85150915003 
16 0 1399.85150915003 
17 0 1399.85150915003 
18 0 1399.85150915003 
19 0 1399.85150915003 
20 0 1399.85150915003 
21 0 1399.85150915003 
22 0 1399.85150915003 
23 0 1399.85150915003 
24 0 1399.85150915003 
25 0 1399.85150915003 
26 0 1399.85150915003 
27 0 1399.85150915003 
28 0 1399.85150915003 
29 0 1399.85150915003 
30 0 1399.85150915003 
31 0 1399.85150915003 
32 0 1399.85150915003 
33 0 1399.85150915003 
34 0 1399.85150915003 
35 0 1399.85150915003 
36 0 1399.85150915003 
1 573.227090354813 1400 
2 534.413138787663 1400 
3 486.665905706323 1400 
4 406.649964286301 1400 
5 381.846097418721 1400 
6 395.306673951756 1400 
7 280.574561181734 1400 
8 279.734167186416 1400 
9 248.61956561499 1400 
10 186.509477356271 1400 
11 190.435823418226 1400 
12 144.948379017005 1400 
13 143.909548162382 1400 
14 77.3275733444876 1400 
15 0 1400 
16 0 1400 
17 0 1400 
18 0 1400 
19 0 1400 
20 0 1400 
21 0 1400 
22 0 1400 
23 0 1400 
24 0 1400 
25 0 1400 
26 0 1400 
27 0 1400 
28 0 1400 
29 0 1400 
30 0 1400 
31 0 1400 
32 0 1400 
33 0 1400 
34 0 1400 
35 0 1400 
36 0 1400 
1 589.243891758454 1401.3151412467 
2 534.413138787663 1401.3151412467 
3 486.665905706323 1401.3151412467 
4 406.649964286301 1401.3151412467 
5 381.846097418721 1401.3151412467 
6 395.306673951756 1401.3151412467 
7 280.574561181734 1401.3151412467 
8 279.734167186416 1401.3151412467 
9 248.61956561499 1401.3151412467 
10 186.509477356271 1401.3151412467 
11 190.435823418226 1401.3151412467 
12 144.948379017005 1401.3151412467 
13 143.909548162382 1401.3151412467 
14 77.3275733444876 1401.3151412467 
15 1.24530947911982 1401.3151412467 
16 0 1401.3151412467 
17 0 1401.3151412467 
18 0 1401.3151412467 
19 0 1401.3151412467 
20 0 1401.3151412467 
21 0 1401.3151412467 
22 0 1401.3151412467 
23 0 1401.3151412467 
24 0 1401.3151412467 
25 0 1401.3151412467 
26 0 1401.3151412467 
27 0 1401.3151412467 
28 0 1401.3151412467 
29 0 1401.3151412467 
30 0 1401.3151412467 
31 0 1401.3151412467 
32 0 1401.3151412467 
33 0 1401.3151412467 
34 0 1401.3151412467 
35 0 1401.3151412467 
36 0 1401.3151412467 
1 589.243891758454 1402.38293384398 
2 534.413138787663 1402.38293384398 
3 486.665905706323 1402.38293384398 
4 406.649964286301 1402.38293384398 
5 381.846097418721 1402.38293384398 
6 395.306673951756 1402.38293384398 
7 280.574561181734 1402.38293384398 
8 279.734167186416 1402.38293384398 
9 248.61956561499 1402.38293384398 
10 186.509477356271 1402.38293384398 
11 190.435823418226 1402.38293384398 
12 144.948379017005 1402.38293384398 
13 143.909548162382 1402.38293384398 
14 77.3275733444876 1402.38293384398 
15 4.08842906745866 1402.38293384398 
16 0 1402.38293384398 
17 0 1402.38293384398 
18 0 1402.38293384398 
19 0 1402.38293384398 
20 0 1402.38293384398 
21 0 1402.38293384398 
22 0 1402.38293384398 
23 0 1402.38293384398 
24 0 1402.38293384398 
25 0 1402.38293384398 
26 0 1402.38293384398 
27 0 1402.38293384398 
28 0 1402.38293384398 
29 0 1402.38293384398 
30 0 1402.38293384398 
31 0 1402.38293384398 
32 0 1402.38293384398 
33 0 1402.38293384398 
34 0 1402.38293384398 
35 0 1402.38293384398 
36 0 1402.38293384398 
1 589.243891758454 1403.21626717732 
2 534.413138787663 1403.21626717732 
3 486.665905706323 1403.21626717732 
4 406.649964286301 1403.21626717732 
5 381.846097418721 1403.21626717732 
6 400.583410293518 1403.21626717732 
7 280.574561181734 1403.21626717732 
8 279.734167186416 1403.21626717732 
9 248.61956561499 1403.21626717732 
10 186.509477356271 1403.21626717732 
11 190.435823418226 1403.21626717732 
12 144.948379017005 1403.21626717732 
13 143.909548162382 1403.21626717732 
14 77.3275733444876 1403.21626717732 
15 7.44794968023928 1403.21626717732 
16 0 1403.21626717732 
17 0 1403.21626717732 
18 0 1403.21626717732 
19 0 1403.21626717732 
20 0 1403.21626717732 
21 0 1403.21626717732 
22 0 1403.21626717732 
23 0 1403.21626717732 
24 0 1403.21626717732 
25 0 1403.21626717732 
26 0 1403.21626717732 
27 0 1403.21626717732 
28 0 1403.21626717732 
29 0 1403.21626717732 
30 0 1403.21626717732 
31 0 1403.21626717732 
32 0 1403.21626717732 
33 0 1403.21626717732 
34 0 1403.21626717732 
35 0 1403.21626717732 
36 0 1403.21626717732 
1 589.243891758454 1404.43987444257 
2 534.413138787663 1404.43987444257 
3 486.665905706323 1404.43987444257 
4 406.649964286301 1404.43987444257 
5 381.846097418721 1404.43987444257 
6 400.583410293518 1404.43987444257 
7 280.574561181734 1404.43987444257 
8 279.734167186416 1404.43987444257 
9 248.61956561499 1404.43987444257 
10 186.509477356271 1404.43987444257 
11 190.435823418226 1404.43987444257 
12 144.948379017005 1404.43987444257 
13 143.909548162382 1404.43987444257 
14 77.3275733444876 1404.43987444257 
15 14.1929892473499 1404.43987444257 
16 0 1404.43987444257 
17 0 1404.43987444257 
18 0 1404.43987444257 
19 0 1404.43987444257 
20 0 1404.43987444257 
21 0 1404.43987444257 
22 0 1404.43987444257 
23 0 1404.43987444257 
24 0 1404.43987444257 
25 0 1404.43987444257 
26 0 1404.43987444257 
27 0 1404.43987444257 
28 0 1404.43987444257 
29 0 1404.43987444257 
30 0 1404.43987444257 
31 0 1404.43987444257 
32 0 1404.43987444257 
33 0 1404.43987444257 
34 0 1404.43987444257 
35 0 1404.43987444257 
36 0 1404.43987444257 
1 589.243891758454 1405.62894717703 
2 534.413138787663 1405.62894717703 
3 486.665905706323 1405.62894717703 
4 406.649964286301 1405.62894717703 
5 381.846097418721 1405.62894717703 
6 400.583410293518 1405.62894717703 
7 280.574561181734 1405.62894717703 
8 279.734167186416 1405.62894717703 
9 248.61956561499 1405.62894717703 
10 186.509477356271 1405.62894717703 
11 190.435823418226 1405.62894717703 
12 144.948379017005 1405.62894717703 
13 143.909548162382 1405.62894717703 
14 77.3275733444876 1405.62894717703 
15 22.8132333517228 1405.62894717703 
16 0 1405.62894717703 
17 0 1405.62894717703 
18 0 1405.62894717703 
19 0 1405.62894717703 
20 0 1405.62894717703 
21 0 1405.62894717703 
22 0 1405.62894717703 
23 0 1405.62894717703 
24 0 1405.62894717703 
25 0 1405.62894717703 
26 0 1405.62894717703 
27 0 1405.62894717703 
28 0 1405.62894717703 
29 0 1405.62894717703 
30 0 1405.62894717703 
31 0 1405.62894717703 
32 0 1405.62894717703 
33 0 1405.62894717703 
34 0 1405.62894717703 
35 0 1405.62894717703 
36 0 1405.62894717703 
1 589.243891758454 1407.64374888255 
2 534.413138787663 1407.64374888255 
3 486.665905706323 1407.64374888255 
4 406.649964286301 1407.64374888255 
5 381.846097418721 1407.64374888255 
6 411.639684697017 1407.64374888255 
7 280.574561181734 1407.64374888255 
8 279.734167186416 1407.64374888255 
9 248.61956561499 1407.64374888255 
10 186.509477356271 1407.64374888255 
11 190.435823418226 1407.64374888255 
12 144.948379017005 1407.64374888255 
13 143.909548162382 1407.64374888255 
14 77.3275733444876 1407.64374888255 
15 42.0673658251906 1407.64374888255 
16 0 1407.64374888255 
17 0 1407.64374888255 
18 0 1407.64374888255 
19 0 1407.64374888255 
20 0 1407.64374888255 
21 0 1407.64374888255 
22 0 1407.64374888255 
23 0 1407.64374888255 
24 0 1407.64374888255 
25 0 1407.64374888255 
26 0 1407.64374888255 
27 0 1407.64374888255 
28 0 1407.64374888255 
29 0 1407.64374888255 
30 0 1407.64374888255 
31 0 1407.64374888255 
32 0 1407.64374888255 
33 0 1407.64374888255 
34 0 1407.64374888255 
35 0 1407.64374888255 
36 0 1407.64374888255 
1 589.243891758454 1408.8162852682 
2 534.413138787663 1408.8162852682 
3 486.665905706323 1408.8162852682 
4 406.649964286301 1408.8162852682 
5 381.846097418721 1408.8162852682 
6 411.639684697017 1408.8162852682 
7 280.574561181734 1408.8162852682 
8 279.734167186416 1408.8162852682 
9 248.61956561499 1408.8162852682 
10 186.509477356271 1408.8162852682 
11 190.435823418226 1408.8162852682 
12 144.948379017005 1408.8162852682 
13 143.909548162382 1408.8162852682 
14 77.3275733444876 1408.8162852682 
15 55.9633578698023 1408.8162852682 
16 0 1408.8162852682 
17 0 1408.8162852682 
18 0 1408.8162852682 
19 0 1408.8162852682 
20 0 1408.8162852682 
21 0 1408.8162852682 
22 0 1408.8162852682 
23 0 1408.8162852682 
24 0 1408.8162852682 
25 0 1408.8162852682 
26 0 1408.8162852682 
27 0 1408.8162852682 
28 0 1408.8162852682 
29 0 1408.8162852682 
30 0 1408.8162852682 
31 0 1408.8162852682 
32 0 1408.8162852682 
33 0 1408.8162852682 
34 0 1408.8162852682 
35 0 1408.8162852682 
36 0 1408.8162852682 
1 589.243891758454 1410.36336853648 
2 534.413138787663 1410.36336853648 
3 486.665905706323 1410.36336853648 
4 406.649964286301 1410.36336853648 
5 381.846097418721 1410.36336853648 
6 411.639684697017 1410.36336853648 
7 280.574561181734 1410.36336853648 
8 279.734167186416 1410.36336853648 
9 248.61956561499 1410.36336853648 
10 186.509477356271 1410.36336853648 
11 190.435823418226 1410.36336853648 
12 144.948379017005 1410.36336853648 
13 143.909548162382 1410.36336853648 
14 77.3275733444876 1410.36336853648 
15 77.3275733444876 1410.36336853648 
16 0 1410.36336853648 
17 0 1410.36336853648 
18 0 1410.36336853648 
19 0 1410.36336853648 
20 0 1410.36336853648 
21 0 1410.36336853648 
22 0 1410.36336853648 
23 0 1410.36336853648 
24 0 1410.36336853648 
25 0 1410.36336853648 
26 0 1410.36336853648 
27 0 1410.36336853648 
28 0 1410.36336853648 
29 0 1410.36336853648 
30 0 1410.36336853648 
31 0 1410.36336853648 
32 0 1410.36336853648 
33 0 1410.36336853648 
34 0 1410.36336853648 
35 0 1410.36336853648 
36 0 1410.36336853648 
1 589.243891758454 1411.50713426314 
2 534.413138787663 1411.50713426314 
3 486.665905706323 1411.50713426314 
4 406.649964286301 1411.50713426314 
5 381.846097418721 1411.50713426314 
6 411.639684697017 1411.50713426314 
7 280.574561181734 1411.50713426314 
8 279.734167186416 1411.50713426314 
9 248.61956561499 1411.50713426314 
10 186.509477356271 1411.50713426314 
11 190.435823418226 1411.50713426314 
12 144.948379017005 1411.50713426314 
13 143.909548162382 1411.50713426314 
14 77.3275733444876 1411.50713426314 
15 77.3275733444876 1411.50713426314 
16 0 1411.50713426314 
17 0 1411.50713426314 
18 0 1411.50713426314 
19 0 1411.50713426314 
20 0 1411.50713426314 
21 0 1411.50713426314 
22 0 1411.50713426314 
23 0 1411.50713426314 
24 0 1411.50713426314 
25 0 1411.50713426314 
26 0 1411.50713426314 
27 0 1411.50713426314 
28 0 1411.50713426314 
29 0 1411.50713426314 
30 0 1411.50713426314 
31 0 1411.50713426314 
32 0 1411.50713426314 
33 0 1411.50713426314 
34 0 1411.50713426314 
35 0 1411.50713426314 
36 0 1411.50713426314 
1 589.243891758454 1412.17951292856 
2 534.413138787663 1412.17951292856 
3 486.665905706323 1412.17951292856 
4 406.649964286301 1412.17951292856 
5 381.846097418721 1412.17951292856 
6 411.639684697017 1412.17951292856 
7 280.574561181734 1412.17951292856 
8 279.734167186416 1412.17951292856 
9 248.61956561499 1412.17951292856 
10 186.509477356271 1412.17951292856 
11 190.435823418226 1412.17951292856 
12 146.566437106479 1412.17951292856 
13 143.909548162382 1412.17951292856 
14 77.3275733444876 1412.17951292856 
15 77.3275733444876 1412.17951292856 
16 0 1412.17951292856 
17 0 1412.17951292856 
18 0 1412.17951292856 
19 0 1412.17951292856 
20 0 1412.17951292856 
21 0 1412.17951292856 
22 0 1412.17951292856 
23 0 1412.17951292856 
24 0 1412.17951292856 
25 0 1412.17951292856 
26 0 1412.17951292856 
27 0 1412.17951292856 
28 0 1412.17951292856 
29 0 1412.17951292856 
30 0 1412.17951292856 
31 0 1412.17951292856 
32 0 1412.17951292856 
33 0 1412.17951292856 
34 0 1412.17951292856 
35 0 1412.17951292856 
36 0 1412.17951292856 
1 589.243891758454 1415.14983398225 
2 534.413138787663 1415.14983398225 
3 486.665905706323 1415.14983398225 
4 406.649964286301 1415.14983398225 
5 381.846097418721 1415.14983398225 
6 411.639684697017 1415.14983398225 
7 280.574561181734 1415.14983398225 
8 279.734167186416 1415.14983398225 
9 248.61956561499 1415.14983398225 
10 192.861898512909 1415.14983398225 
11 190.435823418226 1415.14983398225 
12 161.50481232691 1415.14983398225 
13 143.909548162382 1415.14983398225 
14 77.3275733444876 1415.14983398225 
15 77.3275733444876 1415.14983398225 
16 0 1415.14983398225 
17 0 1415.14983398225 
18 0 1415.14983398225 
19 0 1415.14983398225 
20 0 1415.14983398225 
21 0 1415.14983398225 
22 0 1415.14983398225 
23 0 1415.14983398225 
24 0 1415.14983398225 
25 0 1415.14983398225 
26 0 1415.14983398225 
27 0 1415.14983398225 
28 0 1415.14983398225 
29 0 1415.14983398225 
30 0 1415.14983398225 
31 0 1415.14983398225 
32 0 1415.14983398225 
33 0 1415.14983398225 
34 0 1415.14983398225 
35 0 1415.14983398225 
36 0 1415.14983398225 
1 589.243891758454 1418.34904151487 
2 534.413138787663 1418.34904151487 
3 500.868616558309 1418.34904151487 
4 406.649964286301 1418.34904151487 
5 381.846097418721 1418.34904151487 
6 411.639684697017 1418.34904151487 
7 280.574561181734 1418.34904151487 
8 279.734167186416 1418.34904151487 
9 248.61956561499 1418.34904151487 
10 213.914897099959 1418.34904151487 
11 190.435823418226 1418.34904151487 
12 191.80537992052 1418.34904151487 
13 143.909548162382 1418.34904151487 
14 77.3275733444876 1418.34904151487 
15 77.3275733444876 1418.34904151487 
16 0 1418.34904151487 
17 0 1418.34904151487 
18 0 1418.34904151487 
19 0 1418.34904151487 
20 0 1418.34904151487 
21 0 1418.34904151487 
22 0 1418.34904151487 
23 0 1418.34904151487 
24 0 1418.34904151487 
25 0 1418.34904151487 
26 0 1418.34904151487 
27 0 1418.34904151487 
28 0 1418.34904151487 
29 0 1418.34904151487 
30 0 1418.34904151487 
31 0 1418.34904151487 
32 0 1418.34904151487 
33 0 1418.34904151487 
34 0 1418.34904151487 
35 0 1418.34904151487 
36 0 1418.34904151487 
1 589.243891758454 1419.25828983581 
2 534.413138787663 1419.25828983581 
3 507.594812624516 1419.25828983581 
4 406.649964286301 1419.25828983581 
5 381.846097418721 1419.25828983581 
6 411.639684697017 1419.25828983581 
7 280.574561181734 1419.25828983581 
8 279.734167186416 1419.25828983581 
9 248.61956561499 1419.25828983581 
10 222.588016758196 1419.25828983581 
11 190.435823418226 1419.25828983581 
12 203.106755641001 1419.25828983581 
13 143.909548162382 1419.25828983581 
14 77.3275733444876 1419.25828983581 
15 77.3275733444876 1419.25828983581 
16 0 1419.25828983581 
17 0 1419.25828983581 
18 0 1419.25828983581 
19 0 1419.25828983581 
20 0 1419.25828983581 
21 0 1419.25828983581 
22 0 1419.25828983581 
23 0 1419.25828983581 
24 0 1419.25828983581 
25 0 1419.25828983581 
26 0 1419.25828983581 
27 0 1419.25828983581 
28 0 1419.25828983581 
29 0 1419.25828983581 
30 0 1419.25828983581 
31 0 1419.25828983581 
32 0 1419.25828983581 
33 0 1419.25828983581 
34 0 1419.25828983581 
35 0 1419.25828983581 
36 0 1419.25828983581 
1 589.243891758454 1420.89977748954 
2 534.413138787663 1420.89977748954 
3 522.752415772368 1420.89977748954 
4 406.649964286301 1420.89977748954 
5 381.846097418721 1420.89977748954 
6 411.639684697017 1420.89977748954 
7 280.574561181734 1420.89977748954 
8 279.734167186416 1420.89977748954 
9 248.61956561499 1420.89977748954 
10 241.260447445962 1420.89977748954 
11 190.435823418226 1420.89977748954 
12 203.106755641001 1420.89977748954 
13 143.909548162382 1420.89977748954 
14 77.3275733444876 1420.89977748954 
15 77.3275733444876 1420.89977748954 
16 0 1420.89977748954 
17 0 1420.89977748954 
18 0 1420.89977748954 
19 0 1420.89977748954 
20 0 1420.89977748954 
21 0 1420.89977748954 
22 0 1420.89977748954 
23 0 1420.89977748954 
24 0 1420.89977748954 
25 0 1420.89977748954 
26 0 1420.89977748954 
27 0 1420.89977748954 
28 0 1420.89977748954 
29 0 1420.89977748954 
30 0 1420.89977748954 
31 0 1420.89977748954 
32 0 1420.89977748954 
33 0 1420.89977748954 
34 0 1420.89977748954 
35 0 1420.89977748954 
36 0 1420.89977748954 
1 589.243891758454 1422.64518393624 
2 534.413138787663 1422.64518393624 
3 543.12589666891 1422.64518393624 
4 406.649964286301 1422.64518393624 
5 381.846097418721 1422.64518393624 
6 411.639684697017 1422.64518393624 
7 280.574561181734 1422.64518393624 
8 279.734167186416 1422.64518393624 
9 248.61956561499 1422.64518393624 
10 241.260447445962 1422.64518393624 
11 190.435823418226 1422.64518393624 
12 203.106755641001 1422.64518393624 
13 143.909548162382 1422.64518393624 
14 77.3275733444876 1422.64518393624 
15 77.3275733444876 1422.64518393624 
16 0 1422.64518393624 
17 0 1422.64518393624 
18 0 1422.64518393624 
19 0 1422.64518393624 
20 0 1422.64518393624 
21 0 1422.64518393624 
22 0 1422.64518393624 
23 0 1422.64518393624 
24 0 1422.64518393624 
25 0 1422.64518393624 
26 0 1422.64518393624 
27 0 1422.64518393624 
28 0 1422.64518393624 
29 0 1422.64518393624 
30 0 1422.64518393624 
31 0 1422.64518393624 
32 0 1422.64518393624 
33 0 1422.64518393624 
34 0 1422.64518393624 
35 0 1422.64518393624 
36 0 1422.64518393624 
1 589.243891758454 1424.98847227218 
2 534.413138787663 1424.98847227218 
3 543.12589666891 1424.98847227218 
4 406.649964286301 1424.98847227218 
5 381.846097418721 1424.98847227218 
6 411.639684697017 1424.98847227218 
7 280.574561181734 1424.98847227218 
8 279.734167186416 1424.98847227218 
9 248.61956561499 1424.98847227218 
10 241.260447445962 1424.98847227218 
11 190.435823418226 1424.98847227218 
12 203.106755641001 1424.98847227218 
13 143.909548162382 1424.98847227218 
14 77.3275733444876 1424.98847227218 
15 77.3275733444876 1424.98847227218 
16 0 1424.98847227218 
17 0 1424.98847227218 
18 0 1424.98847227218 
19 0 1424.98847227218 
20 0 1424.98847227218 
21 0 1424.98847227218 
22 0 1424.98847227218 
23 0 1424.98847227218 
24 0 1424.98847227218 
25 0 1424.98847227218 
26 0 1424.98847227218 
27 0 1424.98847227218 
28 0 1424.98847227218 
29 0 1424.98847227218 
30 0 1424.98847227218 
31 0 1424.98847227218 
32 0 1424.98847227218 
33 0 1424.98847227218 
34 0 1424.98847227218 
35 0 1424.98847227218 
36 0 1424.98847227218 
1 589.243891758454 1426.26062658202 
2 534.413138787663 1426.26062658202 
3 543.12589666891 1426.26062658202 
4 406.649964286301 1426.26062658202 
5 381.846097418721 1426.26062658202 
6 411.639684697017 1426.26062658202 
7 280.574561181734 1426.26062658202 
8 279.734167186416 1426.26062658202 
9 248.61956561499 1426.26062658202 
10 241.260447445962 1426.26062658202 
11 190.435823418226 1426.26062658202 
12 203.106755641001 1426.26062658202 
13 143.909548162382 1426.26062658202 
14 77.3275733444876 1426.26062658202 
15 77.3275733444876 1426.26062658202 
16 0 1426.26062658202 
17 0 1426.26062658202 
18 0 1426.26062658202 
19 0 1426.26062658202 
20 0 1426.26062658202 
21 0 1426.26062658202 
22 0 1426.26062658202 
23 0 1426.26062658202 
24 0 1426.26062658202 
25 0 1426.26062658202 
26 0 1426.26062658202 
27 0 1426.26062658202 
28 0 1426.26062658202 
29 0 1426.26062658202 
30 0 1426.26062658202 
31 0 1426.26062658202 
32 0 1426.26062658202 
33 0 1426.26062658202 
34 0 1426.26062658202 
35 0 1426.26062658202 
36 0 1426.26062658202 
1 589.243891758454 1427.67399019074 
2 534.413138787663 1427.67399019074 
3 543.12589666891 1427.67399019074 
4 406.649964286301 1427.67399019074 
5 381.846097418721 1427.67399019074 
6 411.639684697017 1427.67399019074 
7 282.012830798858 1427.67399019074 
8 279.734167186416 1427.67399019074 
9 248.61956561499 1427.67399019074 
10 241.260447445962 1427.67399019074 
11 190.435823418226 1427.67399019074 
12 203.106755641001 1427.67399019074 
13 143.909548162382 1427.67399019074 
14 77.3275733444876 1427.67399019074 
15 77.3275733444876 1427.67399019074 
16 0 1427.67399019074 
17 0 1427.67399019074 
18 0 1427.67399019074 
19 0 1427.67399019074 
20 0 1427.67399019074 
21 0 1427.67399019074 
22 0 1427.67399019074 
23 0 1427.67399019074 
24 0 1427.67399019074 
25 0 1427.67399019074 
26 0 1427.67399019074 
27 0 1427.67399019074 
28 0 1427.67399019074 
29 0 1427.67399019074 
30 0 1427.67399019074 
31 0 1427.67399019074 
32 0 1427.67399019074 
33 0 1427.67399019074 
34 0 1427.67399019074 
35 0 1427.67399019074 
36 0 1427.67399019074 
1 589.243891758454 1434.12868461809 
2 534.413138787663 1434.12868461809 
3 543.12589666891 1434.12868461809 
4 406.649964286301 1434.12868461809 
5 381.846097418721 1434.12868461809 
6 411.639684697017 1434.12868461809 
7 325.14712400814 1434.12868461809 
8 279.734167186416 1434.12868461809 
9 248.61956561499 1434.12868461809 
10 241.260447445962 1434.12868461809 
11 190.435823418226 1434.12868461809 
12 203.106755641001 1434.12868461809 
13 143.909548162382 1434.12868461809 
14 77.3275733444876 1434.12868461809 
15 77.3275733444876 1434.12868461809 
16 0 1434.12868461809 
17 0 1434.12868461809 
18 0 1434.12868461809 
19 0 1434.12868461809 
20 0 1434.12868461809 
21 0 1434.12868461809 
22 0 1434.12868461809 
23 0 1434.12868461809 
24 0 1434.12868461809 
25 0 1434.12868461809 
26 0 1434.12868461809 
27 0 1434.12868461809 
28 0 1434.12868461809 
29 0 1434.12868461809 
30 0 1434.12868461809 
31 0 1434.12868461809 
32 0 1434.12868461809 
33 0 1434.12868461809 
34 0 1434.12868461809 
35 0 1434.12868461809 
36 0 1434.12868461809 
1 589.243891758454 1435.11651801097 
2 534.413138787663 1435.11651801097 
3 543.12589666891 1435.11651801097 
4 406.649964286301 1435.11651801097 
5 381.846097418721 1435.11651801097 
6 411.639684697017 1435.11651801097 
7 337.041866542741 1435.11651801097 
8 279.734167186416 1435.11651801097 
9 248.61956561499 1435.11651801097 
10 241.260447445962 1435.11651801097 
11 190.435823418226 1435.11651801097 
12 203.106755641001 1435.11651801097 
13 143.909548162382 1435.11651801097 
14 77.3275733444876 1435.11651801097 
15 77.3275733444876 1435.11651801097 
16 0 1435.11651801097 
17 0 1435.11651801097 
18 0 1435.11651801097 
19 0 1435.11651801097 
20 0 1435.11651801097 
21 0 1435.11651801097 
22 0 1435.11651801097 
23 0 1435.11651801097 
24 0 1435.11651801097 
25 0 1435.11651801097 
26 0 1435.11651801097 
27 0 1435.11651801097 
28 0 1435.11651801097 
29 0 1435.11651801097 
30 0 1435.11651801097 
31 0 1435.11651801097 
32 0 1435.11651801097 
33 0 1435.11651801097 
34 0 1435.11651801097 
35 0 1435.11651801097 
36 0 1435.11651801097 
1 589.243891758454 1437.64374888255 
2 534.413138787663 1437.64374888255 
3 543.12589666891 1437.64374888255 
4 406.649964286301 1437.64374888255 
5 381.846097418721 1437.64374888255 
6 411.639684697017 1437.64374888255 
7 337.041866542741 1437.64374888255 
8 279.734167186416 1437.64374888255 
9 248.61956561499 1437.64374888255 
10 241.260447445962 1437.64374888255 
11 190.435823418226 1437.64374888255 
12 203.106755641001 1437.64374888255 
13 143.909548162382 1437.64374888255 
14 77.3275733444876 1437.64374888255 
15 77.3275733444876 1437.64374888255 
16 0 1437.64374888255 
17 0 1437.64374888255 
18 0 1437.64374888255 
19 0 1437.64374888255 
20 0 1437.64374888255 
21 0 1437.64374888255 
22 0 1437.64374888255 
23 0 1437.64374888255 
24 0 1437.64374888255 
25 0 1437.64374888255 
26 0 1437.64374888255 
27 0 1437.64374888255 
28 0 1437.64374888255 
29 0 1437.64374888255 
30 0 1437.64374888255 
31 0 1437.64374888255 
32 0 1437.64374888255 
33 0 1437.64374888255 
34 0 1437.64374888255 
35 0 1437.64374888255 
36 0 1437.64374888255 
1 589.243891758454 1439.07983448869 
2 534.413138787663 1439.07983448869 
3 543.12589666891 1439.07983448869 
4 406.649964286301 1439.07983448869 
5 388.134842153693 1439.07983448869 
6 411.639684697017 1439.07983448869 
7 337.041866542741 1439.07983448869 
8 279.734167186416 1439.07983448869 
9 248.61956561499 1439.07983448869 
10 241.260447445962 1439.07983448869 
11 190.435823418226 1439.07983448869 
12 203.106755641001 1439.07983448869 
13 143.909548162382 1439.07983448869 
14 77.3275733444876 1439.07983448869 
15 77.3275733444876 1439.07983448869 
16 0 1439.07983448869 
17 0 1439.07983448869 
18 0 1439.07983448869 
19 0 1439.07983448869 
20 0 1439.07983448869 
21 0 1439.07983448869 
22 0 1439.07983448869 
23 0 1439.07983448869 
24 0 1439.07983448869 
25 0 1439.07983448869 
26 0 1439.07983448869 
27 0 1439.07983448869 
28 0 1439.07983448869 
29 0 1439.07983448869 
30 0 1439.07983448869 
31 0 1439.07983448869 
32 0 1439.07983448869 
33 0 1439.07983448869 
34 0 1439.07983448869 
35 0 1439.07983448869 
36 0 1439.07983448869 
1 589.243891758454 1442.39605678371 
2 534.413138787663 1442.39605678371 
3 543.12589666891 1442.39605678371 
4 406.649964286301 1442.39605678371 
5 414.003861012386 1442.39605678371 
6 411.639684697017 1442.39605678371 
7 337.041866542741 1442.39605678371 
8 279.734167186416 1442.39605678371 
9 248.61956561499 1442.39605678371 
10 241.260447445962 1442.39605678371 
11 190.435823418226 1442.39605678371 
12 203.106755641001 1442.39605678371 
13 143.909548162382 1442.39605678371 
14 77.3275733444876 1442.39605678371 
15 77.3275733444876 1442.39605678371 
16 0 1442.39605678371 
17 0 1442.39605678371 
18 0 1442.39605678371 
19 0 1442.39605678371 
20 0 1442.39605678371 
21 0 1442.39605678371 
22 0 1442.39605678371 
23 0 1442.39605678371 
24 0 1442.39605678371 
25 0 1442.39605678371 
26 0 1442.39605678371 
27 0 1442.39605678371 
28 0 1442.39605678371 
29 0 1442.39605678371 
30 0 1442.39605678371 
31 0 1442.39605678371 
32 0 1442.39605678371 
33 0 1442.39605678371 
34 0 1442.39605678371 
35 0 1442.39605678371 
36 0 1442.39605678371 
1 589.243891758454 1444.09844330989 
2 534.413138787663 1444.09844330989 
3 543.12589666891 1444.09844330989 
4 406.649964286301 1444.09844330989 
5 433.435152239312 1444.09844330989 
6 413.726331013874 1444.09844330989 
7 337.041866542741 1444.09844330989 
8 279.734167186416 1444.09844330989 
9 248.61956561499 1444.09844330989 
10 241.260447445962 1444.09844330989 
11 190.435823418226 1444.09844330989 
12 203.106755641001 1444.09844330989 
13 143.909548162382 1444.09844330989 
14 77.3275733444876 1444.09844330989 
15 77.3275733444876 1444.09844330989 
16 0 1444.09844330989 
17 0 1444.09844330989 
18 0 1444.09844330989 
19 0 1444.09844330989 
20 0 1444.09844330989 
21 0 1444.09844330989 
22 0 1444.09844330989 
23 0 1444.09844330989 
24 0 1444.09844330989 
25 0 1444.09844330989 
26 0 1444.09844330989 
27 0 1444.09844330989 
28 0 1444.09844330989 
29 0 1444.09844330989 
30 0 1444.09844330989 
31 0 1444.09844330989 
32 0 1444.09844330989 
33 0 1444.09844330989 
34 0 1444.09844330989 
35 0 1444.09844330989 
36 0 1444.09844330989 
1 589.243891758454 1451.25194821266 
2 534.413138787663 1451.25194821266 
3 543.12589666891 1451.25194821266 
4 406.649964286301 1451.25194821266 
5 433.435152239312 1451.25194821266 
6 468.106990058024 1451.25194821266 
7 337.041866542741 1451.25194821266 
8 279.734167186416 1451.25194821266 
9 248.61956561499 1451.25194821266 
10 241.260447445962 1451.25194821266 
11 190.435823418226 1451.25194821266 
12 203.106755641001 1451.25194821266 
13 143.909548162382 1451.25194821266 
14 77.3275733444876 1451.25194821266 
15 77.3275733444876 1451.25194821266 
16 0 1451.25194821266 
17 0 1451.25194821266 
18 0 1451.25194821266 
19 0 1451.25194821266 
20 0 1451.25194821266 
21 0 1451.25194821266 
22 0 1451.25194821266 
23 0 1451.25194821266 
24 0 1451.25194821266 
25 0 1451.25194821266 
26 0 1451.25194821266 
27 0 1451.25194821266 
28 0 1451.25194821266 
29 0 1451.25194821266 
30 0 1451.25194821266 
31 0 1451.25194821266 
32 0 1451.25194821266 
33 0 1451.25194821266 
34 0 1451.25194821266 
35 0 1451.25194821266 
36 0 1451.25194821266 
1 589.243891758454 1452.34634851756 
2 534.413138787663 1452.34634851756 
3 543.12589666891 1452.34634851756 
4 406.649964286301 1452.34634851756 
5 433.435152239312 1452.34634851756 
6 468.106990058024 1452.34634851756 
7 337.041866542741 1452.34634851756 
8 279.734167186416 1452.34634851756 
9 248.61956561499 1452.34634851756 
10 241.260447445962 1452.34634851756 
11 190.435823418226 1452.34634851756 
12 203.106755641001 1452.34634851756 
13 143.909548162382 1452.34634851756 
14 77.3275733444876 1452.34634851756 
15 77.3275733444876 1452.34634851756 
16 0 1452.34634851756 
17 0 1452.34634851756 
18 0 1452.34634851756 
19 0 1452.34634851756 
20 0 1452.34634851756 
21 0 1452.34634851756 
22 0 1452.34634851756 
23 0 1452.34634851756 
24 0 1452.34634851756 
25 0 1452.34634851756 
26 0 1452.34634851756 
27 0 1452.34634851756 
28 0 1452.34634851756 
29 0 1452.34634851756 
30 0 1452.34634851756 
31 0 1452.34634851756 
32 0 1452.34634851756 
33 0 1452.34634851756 
34 0 1452.34634851756 
35 0 1452.34634851756 
36 0 1452.34634851756 
1 589.243891758454 1453.42017643828 
2 534.413138787663 1453.42017643828 
3 543.12589666891 1453.42017643828 
4 406.649964286301 1453.42017643828 
5 433.435152239312 1453.42017643828 
6 468.106990058024 1453.42017643828 
7 337.041866542741 1453.42017643828 
8 279.734167186416 1453.42017643828 
9 248.61956561499 1453.42017643828 
10 241.260447445962 1453.42017643828 
11 190.435823418226 1453.42017643828 
12 203.106755641001 1453.42017643828 
13 143.909548162382 1453.42017643828 
14 77.3275733444876 1453.42017643828 
15 77.3275733444876 1453.42017643828 
16 0 1453.42017643828 
17 0 1453.42017643828 
18 0 1453.42017643828 
19 0 1453.42017643828 
20 0 1453.42017643828 
21 0 1453.42017643828 
22 0 1453.42017643828 
23 0 1453.42017643828 
24 0 1453.42017643828 
25 0 1453.42017643828 
26 0 1453.42017643828 
27 0 1453.42017643828 
28 0 1453.42017643828 
29 0 1453.42017643828 
30 0 1453.42017643828 
31 0 1453.42017643828 
32 0 1453.42017643828 
33 0 1453.42017643828 
34 0 1453.42017643828 
35 0 1453.42017643828 
36 0 1453.42017643828 
1 589.243891758454 1454.98847227218 
2 534.413138787663 1454.98847227218 
3 543.12589666891 1454.98847227218 
4 406.649964286301 1454.98847227218 
5 433.435152239312 1454.98847227218 
6 468.106990058024 1454.98847227218 
7 337.041866542741 1454.98847227218 
8 279.734167186416 1454.98847227218 
9 248.61956561499 1454.98847227218 
10 241.260447445962 1454.98847227218 
11 190.435823418226 1454.98847227218 
12 203.106755641001 1454.98847227218 
13 143.909548162382 1454.98847227218 
14 77.3275733444876 1454.98847227218 
15 77.3275733444876 1454.98847227218 
16 0 1454.98847227218 
17 0 1454.98847227218 
18 0 1454.98847227218 
19 0 1454.98847227218 
20 0 1454.98847227218 
21 0 1454.98847227218 
22 0 1454.98847227218 
23 0 1454.98847227218 
24 0 1454.98847227218 
25 0 1454.98847227218 
26 0 1454.98847227218 
27 0 1454.98847227218 
28 0 1454.98847227218 
29 0 1454.98847227218 
30 0 1454.98847227218 
31 0 1454.98847227218 
32 0 1454.98847227218 
33 0 1454.98847227218 
34 0 1454.98847227218 
35 0 1454.98847227218 
36 0 1454.98847227218 
1 589.243891758454 1456.54455229122 
2 534.413138787663 1456.54455229122 
3 543.12589666891 1456.54455229122 
4 406.649964286301 1456.54455229122 
5 433.435152239312 1456.54455229122 
6 468.106990058024 1456.54455229122 
7 337.041866542741 1456.54455229122 
8 279.734167186416 1456.54455229122 
9 248.61956561499 1456.54455229122 
10 241.260447445962 1456.54455229122 
11 190.435823418226 1456.54455229122 
12 203.106755641001 1456.54455229122 
13 143.909548162382 1456.54455229122 
14 83.8443665521499 1456.54455229122 
15 77.3275733444876 1456.54455229122 
16 0 1456.54455229122 
17 0 1456.54455229122 
18 0 1456.54455229122 
19 0 1456.54455229122 
20 0 1456.54455229122 
21 0 1456.54455229122 
22 0 1456.54455229122 
23 0 1456.54455229122 
24 0 1456.54455229122 
25 0 1456.54455229122 
26 0 1456.54455229122 
27 0 1456.54455229122 
28 0 1456.54455229122 
29 0 1456.54455229122 
30 0 1456.54455229122 
31 0 1456.54455229122 
32 0 1456.54455229122 
33 0 1456.54455229122 
34 0 1456.54455229122 
35 0 1456.54455229122 
36 0 1456.54455229122 
1 589.243891758454 1458.43600162476 
2 534.413138787663 1458.43600162476 
3 543.12589666891 1458.43600162476 
4 406.649964286301 1458.43600162476 
5 433.435152239312 1458.43600162476 
6 468.106990058024 1458.43600162476 
7 337.041866542741 1458.43600162476 
8 279.734167186416 1458.43600162476 
9 248.61956561499 1458.43600162476 
10 241.260447445962 1458.43600162476 
11 190.435823418226 1458.43600162476 
12 203.106755641001 1458.43600162476 
13 143.909548162382 1458.43600162476 
14 96.4606668906477 1458.43600162476 
15 77.3275733444876 1458.43600162476 
16 0 1458.43600162476 
17 0 1458.43600162476 
18 0 1458.43600162476 
19 0 1458.43600162476 
20 0 1458.43600162476 
21 0 1458.43600162476 
22 0 1458.43600162476 
23 0 1458.43600162476 
24 0 1458.43600162476 
25 0 1458.43600162476 
26 0 1458.43600162476 
27 0 1458.43600162476 
28 0 1458.43600162476 
29 0 1458.43600162476 
30 0 1458.43600162476 
31 0 1458.43600162476 
32 0 1458.43600162476 
33 0 1458.43600162476 
34 0 1458.43600162476 
35 0 1458.43600162476 
36 0 1458.43600162476 
1 589.243891758454 1459.53495337519 
2 534.413138787663 1459.53495337519 
3 543.12589666891 1459.53495337519 
4 406.649964286301 1459.53495337519 
5 433.435152239312 1459.53495337519 
6 468.106990058024 1459.53495337519 
7 337.041866542741 1459.53495337519 
8 279.734167186416 1459.53495337519 
9 248.61956561499 1459.53495337519 
10 241.260447445962 1459.53495337519 
11 190.435823418226 1459.53495337519 
12 203.106755641001 1459.53495337519 
13 143.909548162382 1459.53495337519 
14 106.157009391509 1459.53495337519 
15 77.3275733444876 1459.53495337519 
16 0 1459.53495337519 
17 0 1459.53495337519 
18 0 1459.53495337519 
19 0 1459.53495337519 
20 0 1459.53495337519 
21 0 1459.53495337519 
22 0 1459.53495337519 
23 0 1459.53495337519 
24 0 1459.53495337519 
25 0 1459.53495337519 
26 0 1459.53495337519 
27 0 1459.53495337519 
28 0 1459.53495337519 
29 0 1459.53495337519 
30 0 1459.53495337519 
31 0 1459.53495337519 
32 0 1459.53495337519 
33 0 1459.53495337519 
34 0 1459.53495337519 
35 0 1459.53495337519 
36 0 1459.53495337519 
1 589.243891758454 1462.54932905491 
2 534.413138787663 1462.54932905491 
3 543.12589666891 1462.54932905491 
4 406.649964286301 1462.54932905491 
5 433.435152239312 1462.54932905491 
6 468.106990058024 1462.54932905491 
7 337.041866542741 1462.54932905491 
8 279.734167186416 1462.54932905491 
9 248.61956561499 1462.54932905491 
10 241.260447445962 1462.54932905491 
11 190.435823418226 1462.54932905491 
12 203.106755641001 1462.54932905491 
13 143.909548162382 1462.54932905491 
14 141.681006982094 1462.54932905491 
15 77.3275733444876 1462.54932905491 
16 0 1462.54932905491 
17 0 1462.54932905491 
18 0 1462.54932905491 
19 0 1462.54932905491 
20 0 1462.54932905491 
21 0 1462.54932905491 
22 0 1462.54932905491 
23 0 1462.54932905491 
24 0 1462.54932905491 
25 0 1462.54932905491 
26 0 1462.54932905491 
27 0 1462.54932905491 
28 0 1462.54932905491 
29 0 1462.54932905491 
30 0 1462.54932905491 
31 0 1462.54932905491 
32 0 1462.54932905491 
33 0 1462.54932905491 
34 0 1462.54932905491 
35 0 1462.54932905491 
36 0 1462.54932905491 
1 589.243891758454 1463.784893613 
2 534.413138787663 1463.784893613 
3 543.12589666891 1463.784893613 
4 406.649964286301 1463.784893613 
5 433.435152239312 1463.784893613 
6 468.106990058024 1463.784893613 
7 337.041866542741 1463.784893613 
8 279.734167186416 1463.784893613 
9 248.61956561499 1463.784893613 
10 241.260447445962 1463.784893613 
11 190.435823418226 1463.784893613 
12 203.106755641001 1463.784893613 
13 143.909548162382 1463.784893613 
14 141.681006982094 1463.784893613 
15 77.3275733444876 1463.784893613 
16 0 1463.784893613 
17 0 1463.784893613 
18 0 1463.784893613 
19 0 1463.784893613 
20 0 1463.784893613 
21 0 1463.784893613 
22 0 1463.784893613 
23 0 1463.784893613 
24 0 1463.784893613 
25 0 1463.784893613 
26 0 1463.784893613 
27 0 1463.784893613 
28 0 1463.784893613 
29 0 1463.784893613 
30 0 1463.784893613 
31 0 1463.784893613 
32 0 1463.784893613 
33 0 1463.784893613 
34 0 1463.784893613 
35 0 1463.784893613 
36 0 1463.784893613 
1 589.243891758454 1465.11630044248 
2 534.413138787663 1465.11630044248 
3 543.12589666891 1465.11630044248 
4 406.649964286301 1465.11630044248 
5 433.435152239312 1465.11630044248 
6 468.106990058024 1465.11630044248 
7 337.041866542741 1465.11630044248 
8 279.734167186416 1465.11630044248 
9 248.61956561499 1465.11630044248 
10 241.260447445962 1465.11630044248 
11 190.435823418226 1465.11630044248 
12 203.106755641001 1465.11630044248 
13 143.909548162382 1465.11630044248 
14 141.681006982094 1465.11630044248 
15 77.3275733444876 1465.11630044248 
16 0 1465.11630044248 
17 0 1465.11630044248 
18 0 1465.11630044248 
19 0 1465.11630044248 
20 0 1465.11630044248 
21 0 1465.11630044248 
22 0 1465.11630044248 
23 0 1465.11630044248 
24 0 1465.11630044248 
25 0 1465.11630044248 
26 0 1465.11630044248 
27 0 1465.11630044248 
28 0 1465.11630044248 
29 0 1465.11630044248 
30 0 1465.11630044248 
31 0 1465.11630044248 
32 0 1465.11630044248 
33 0 1465.11630044248 
34 0 1465.11630044248 
35 0 1465.11630044248 
36 0 1465.11630044248 
1 589.243891758454 1466.60991097659 
2 534.413138787663 1466.60991097659 
3 543.12589666891 1466.60991097659 
4 406.649964286301 1466.60991097659 
5 433.435152239312 1466.60991097659 
6 468.106990058024 1466.60991097659 
7 337.041866542741 1466.60991097659 
8 279.734167186416 1466.60991097659 
9 248.61956561499 1466.60991097659 
10 241.260447445962 1466.60991097659 
11 190.435823418226 1466.60991097659 
12 203.106755641001 1466.60991097659 
13 143.909548162382 1466.60991097659 
14 141.681006982094 1466.60991097659 
15 77.3275733444876 1466.60991097659 
16 0 1466.60991097659 
17 0 1466.60991097659 
18 0 1466.60991097659 
19 0 1466.60991097659 
20 0 1466.60991097659 
21 0 1466.60991097659 
22 0 1466.60991097659 
23 0 1466.60991097659 
24 0 1466.60991097659 
25 0 1466.60991097659 
26 0 1466.60991097659 
27 0 1466.60991097659 
28 0 1466.60991097659 
29 0 1466.60991097659 
30 0 1466.60991097659 
31 0 1466.60991097659 
32 0 1466.60991097659 
33 0 1466.60991097659 
34 0 1466.60991097659 
35 0 1466.60991097659 
36 0 1466.60991097659 
1 589.243891758454 1467.7020962521 
2 534.413138787663 1467.7020962521 
3 543.12589666891 1467.7020962521 
4 406.649964286301 1467.7020962521 
5 433.435152239312 1467.7020962521 
6 468.106990058024 1467.7020962521 
7 337.041866542741 1467.7020962521 
8 279.734167186416 1467.7020962521 
9 248.61956561499 1467.7020962521 
10 241.260447445962 1467.7020962521 
11 190.435823418226 1467.7020962521 
12 203.106755641001 1467.7020962521 
13 143.909548162382 1467.7020962521 
14 141.681006982094 1467.7020962521 
15 77.3275733444876 1467.7020962521 
16 0 1467.7020962521 
17 0 1467.7020962521 
18 0 1467.7020962521 
19 0 1467.7020962521 
20 0 1467.7020962521 
21 0 1467.7020962521 
22 0 1467.7020962521 
23 0 1467.7020962521 
24 0 1467.7020962521 
25 0 1467.7020962521 
26 0 1467.7020962521 
27 0 1467.7020962521 
28 0 1467.7020962521 
29 0 1467.7020962521 
30 0 1467.7020962521 
31 0 1467.7020962521 
32 0 1467.7020962521 
33 0 1467.7020962521 
34 0 1467.7020962521 
35 0 1467.7020962521 
36 0 1467.7020962521 
1 589.243891758454 1469.56901459826 
2 534.413138787663 1469.56901459826 
3 543.12589666891 1469.56901459826 
4 406.649964286301 1469.56901459826 
5 433.435152239312 1469.56901459826 
6 468.106990058024 1469.56901459826 
7 337.041866542741 1469.56901459826 
8 279.734167186416 1469.56901459826 
9 248.61956561499 1469.56901459826 
10 241.260447445962 1469.56901459826 
11 190.435823418226 1469.56901459826 
12 203.106755641001 1469.56901459826 
13 143.909548162382 1469.56901459826 
14 141.681006982094 1469.56901459826 
15 77.3275733444876 1469.56901459826 
16 0 1469.56901459826 
17 0 1469.56901459826 
18 0 1469.56901459826 
19 0 1469.56901459826 
20 0 1469.56901459826 
21 0 1469.56901459826 
22 0 1469.56901459826 
23 0 1469.56901459826 
24 0 1469.56901459826 
25 0 1469.56901459826 
26 0 1469.56901459826 
27 0 1469.56901459826 
28 0 1469.56901459826 
29 0 1469.56901459826 
30 0 1469.56901459826 
31 0 1469.56901459826 
32 0 1469.56901459826 
33 0 1469.56901459826 
34 0 1469.56901459826 
35 0 1469.56901459826 
36 0 1469.56901459826 
1 589.243891758454 1470.76644587946 
2 534.413138787663 1470.76644587946 
3 543.12589666891 1470.76644587946 
4 406.649964286301 1470.76644587946 
5 433.435152239312 1470.76644587946 
6 468.106990058024 1470.76644587946 
7 337.041866542741 1470.76644587946 
8 279.734167186416 1470.76644587946 
9 248.61956561499 1470.76644587946 
10 241.260447445962 1470.76644587946 
11 190.435823418226 1470.76644587946 
12 203.106755641001 1470.76644587946 
13 143.909548162382 1470.76644587946 
14 141.681006982094 1470.76644587946 
15 77.3275733444876 1470.76644587946 
16 0 1470.76644587946 
17 0 1470.76644587946 
18 0 1470.76644587946 
19 0 1470.76644587946 
20 0 1470.76644587946 
21 0 1470.76644587946 
22 0 1470.76644587946 
23 0 1470.76644587946 
24 0 1470.76644587946 
25 0 1470.76644587946 
26 0 1470.76644587946 
27 0 1470.76644587946 
28 0 1470.76644587946 
29 0 1470.76644587946 
30 0 1470.76644587946 
31 0 1470.76644587946 
32 0 1470.76644587946 
33 0 1470.76644587946 
34 0 1470.76644587946 
35 0 1470.76644587946 
36 0 1470.76644587946 
1 589.243891758454 1473.33788335266 
2 534.413138787663 1473.33788335266 
3 543.12589666891 1473.33788335266 
4 406.649964286301 1473.33788335266 
5 433.435152239312 1473.33788335266 
6 468.106990058024 1473.33788335266 
7 337.041866542741 1473.33788335266 
8 279.734167186416 1473.33788335266 
9 248.61956561499 1473.33788335266 
10 241.260447445962 1473.33788335266 
11 190.435823418226 1473.33788335266 
12 203.106755641001 1473.33788335266 
13 143.909548162382 1473.33788335266 
14 141.681006982094 1473.33788335266 
15 77.3275733444876 1473.33788335266 
16 0 1473.33788335266 
17 0 1473.33788335266 
18 0 1473.33788335266 
19 0 1473.33788335266 
20 0 1473.33788335266 
21 0 1473.33788335266 
22 0 1473.33788335266 
23 0 1473.33788335266 
24 0 1473.33788335266 
25 0 1473.33788335266 
26 0 1473.33788335266 
27 0 1473.33788335266 
28 0 1473.33788335266 
29 0 1473.33788335266 
30 0 1473.33788335266 
31 0 1473.33788335266 
32 0 1473.33788335266 
33 0 1473.33788335266 
34 0 1473.33788335266 
35 0 1473.33788335266 
36 0 1473.33788335266 
1 589.243891758454 1474.09844330989 
2 534.413138787663 1474.09844330989 
3 543.12589666891 1474.09844330989 
4 406.649964286301 1474.09844330989 
5 433.435152239312 1474.09844330989 
6 468.106990058024 1474.09844330989 
7 337.041866542741 1474.09844330989 
8 279.734167186416 1474.09844330989 
9 248.61956561499 1474.09844330989 
10 241.260447445962 1474.09844330989 
11 190.435823418226 1474.09844330989 
12 203.106755641001 1474.09844330989 
13 143.909548162382 1474.09844330989 
14 141.681006982094 1474.09844330989 
15 77.3275733444876 1474.09844330989 
16 0 1474.09844330989 
17 0 1474.09844330989 
18 0 1474.09844330989 
19 0 1474.09844330989 
20 0 1474.09844330989 
21 0 1474.09844330989 
22 0 1474.09844330989 
23 0 1474.09844330989 
24 0 1474.09844330989 
25 0 1474.09844330989 
26 0 1474.09844330989 
27 0 1474.09844330989 
28 0 1474.09844330989 
29 0 1474.09844330989 
30 0 1474.09844330989 
31 0 1474.09844330989 
32 0 1474.09844330989 
33 0 1474.09844330989 
34 0 1474.09844330989 
35 0 1474.09844330989 
36 0 1474.09844330989 
1 589.243891758454 1475.6951112275 
2 534.413138787663 1475.6951112275 
3 543.12589666891 1475.6951112275 
4 406.649964286301 1475.6951112275 
5 433.435152239312 1475.6951112275 
6 468.106990058024 1475.6951112275 
7 337.041866542741 1475.6951112275 
8 279.734167186416 1475.6951112275 
9 254.124834328232 1475.6951112275 
10 241.260447445962 1475.6951112275 
11 190.435823418226 1475.6951112275 
12 203.106755641001 1475.6951112275 
13 143.909548162382 1475.6951112275 
14 141.681006982094 1475.6951112275 
15 77.3275733444876 1475.6951112275 
16 0 1475.6951112275 
17 0 1475.6951112275 
18 0 1475.6951112275 
19 0 1475.6951112275 
20 0 1475.6951112275 
21 0 1475.6951112275 
22 0 1475.6951112275 
23 0 1475.6951112275 
24 0 1475.6951112275 
25 0 1475.6951112275 
26 0 1475.6951112275 
27 0 1475.6951112275 
28 0 1475.6951112275 
29 0 1475.6951112275 
30 0 1475.6951112275 
31 0 1475.6951112275 
32 0 1475.6951112275 
33 0 1475.6951112275 
34 0 1475.6951112275 
35 0 1475.6951112275 
36 0 1475.6951112275 
1 589.243891758454 1479.93971605185 
2 534.413138787663 1479.93971605185 
3 543.12589666891 1479.93971605185 
4 406.649964286301 1479.93971605185 
5 433.435152239312 1479.93971605185 
6 468.106990058024 1479.93971605185 
7 337.041866542741 1479.93971605185 
8 279.734167186416 1479.93971605185 
9 286.611723412067 1479.93971605185 
10 241.260447445962 1479.93971605185 
11 190.435823418226 1479.93971605185 
12 203.106755641001 1479.93971605185 
13 143.909548162382 1479.93971605185 
14 141.681006982094 1479.93971605185 
15 77.3275733444876 1479.93971605185 
16 0 1479.93971605185 
17 0 1479.93971605185 
18 0 1479.93971605185 
19 0 1479.93971605185 
20 0 1479.93971605185 
21 0 1479.93971605185 
22 0 1479.93971605185 
23 0 1479.93971605185 
24 0 1479.93971605185 
25 0 1479.93971605185 
26 0 1479.93971605185 
27 0 1479.93971605185 
28 0 1479.93971605185 
29 0 1479.93971605185 
30 0 1479.93971605185 
31 0 1479.93971605185 
32 0 1479.93971605185 
33 0 1479.93971605185 
34 0 1479.93971605185 
35 0 1479.93971605185 
36 0 1479.93971605185 
1 589.243891758454 1482.94319917836 
2 534.413138787663 1482.94319917836 
3 543.12589666891 1482.94319917836 
4 406.649964286301 1482.94319917836 
5 433.435152239312 1482.94319917836 
6 468.106990058024 1482.94319917836 
7 337.041866542741 1482.94319917836 
8 279.734167186416 1482.94319917836 
9 286.611723412067 1482.94319917836 
10 241.260447445962 1482.94319917836 
11 190.435823418226 1482.94319917836 
12 203.106755641001 1482.94319917836 
13 143.909548162382 1482.94319917836 
14 141.681006982094 1482.94319917836 
15 77.3275733444876 1482.94319917836 
16 0 1482.94319917836 
17 0 1482.94319917836 
18 0 1482.94319917836 
19 0 1482.94319917836 
20 0 1482.94319917836 
21 0 1482.94319917836 
22 0 1482.94319917836 
23 0 1482.94319917836 
24 0 1482.94319917836 
25 0 1482.94319917836 
26 0 1482.94319917836 
27 0 1482.94319917836 
28 0 1482.94319917836 
29 0 1482.94319917836 
30 0 1482.94319917836 
31 0 1482.94319917836 
32 0 1482.94319917836 
33 0 1482.94319917836 
34 0 1482.94319917836 
35 0 1482.94319917836 
36 0 1482.94319917836 
1 589.243891758454 1483.9528770931 
2 534.413138787663 1483.9528770931 
3 543.12589666891 1483.9528770931 
4 406.649964286301 1483.9528770931 
5 433.435152239312 1483.9528770931 
6 468.106990058024 1483.9528770931 
7 337.041866542741 1483.9528770931 
8 279.734167186416 1483.9528770931 
9 286.611723412067 1483.9528770931 
10 241.260447445962 1483.9528770931 
11 190.435823418226 1483.9528770931 
12 203.106755641001 1483.9528770931 
13 143.909548162382 1483.9528770931 
14 141.681006982094 1483.9528770931 
15 77.3275733444876 1483.9528770931 
16 0 1483.9528770931 
17 0 1483.9528770931 
18 0 1483.9528770931 
19 0 1483.9528770931 
20 0 1483.9528770931 
21 0 1483.9528770931 
22 0 1483.9528770931 
23 0 1483.9528770931 
24 0 1483.9528770931 
25 0 1483.9528770931 
26 0 1483.9528770931 
27 0 1483.9528770931 
28 0 1483.9528770931 
29 0 1483.9528770931 
30 0 1483.9528770931 
31 0 1483.9528770931 
32 0 1483.9528770931 
33 0 1483.9528770931 
34 0 1483.9528770931 
35 0 1483.9528770931 
36 0 1483.9528770931 
1 589.243891758454 1486.74817802579 
2 534.413138787663 1486.74817802579 
3 543.12589666891 1486.74817802579 
4 406.649964286301 1486.74817802579 
5 433.435152239312 1486.74817802579 
6 468.106990058024 1486.74817802579 
7 337.041866542741 1486.74817802579 
8 279.734167186416 1486.74817802579 
9 286.611723412067 1486.74817802579 
10 241.260447445962 1486.74817802579 
11 190.435823418226 1486.74817802579 
12 203.106755641001 1486.74817802579 
13 143.909548162382 1486.74817802579 
14 141.681006982094 1486.74817802579 
15 77.3275733444876 1486.74817802579 
16 0 1486.74817802579 
17 0 1486.74817802579 
18 0 1486.74817802579 
19 0 1486.74817802579 
20 0 1486.74817802579 
21 0 1486.74817802579 
22 0 1486.74817802579 
23 0 1486.74817802579 
24 0 1486.74817802579 
25 0 1486.74817802579 
26 0 1486.74817802579 
27 0 1486.74817802579 
28 0 1486.74817802579 
29 0 1486.74817802579 
30 0 1486.74817802579 
31 0 1486.74817802579 
32 0 1486.74817802579 
33 0 1486.74817802579 
34 0 1486.74817802579 
35 0 1486.74817802579 
36 0 1486.74817802579 
1 589.243891758454 1500 
2 534.413138787663 1500 
3 543.12589666891 1500 
4 406.649964286301 1500 
5 433.435152239312 1500 
6 468.106990058024 1500 
7 337.041866542741 1500 
8 279.734167186416 1500 
9 286.611723412067 1500 
10 241.260447445962 1500 
11 190.435823418226 1500 
12 203.106755641001 1500 
13 143.909548162382 1500 
14 141.681006982094 1500 
15 77.3275733444876 1500 
16 0 1500 
17 0 1500 
18 0 1500 
19 0 1500 
20 0 1500 
21 0 1500 
22 0 1500 
23 0 1500 
24 0 1500 
25 0 1500 
26 0 1500 
27 0 1500 
28 0 1500 
29 0 1500 
30 0 1500 
31 0 1500 
32 0 1500 
33 0 1500 
34 0 1500 
35 0 1500 
36 0 1500 
1 589.243891758454 1501.65687816428 
2 534.413138787663 1501.65687816428 
3 543.12589666891 1501.65687816428 
4 406.649964286301 1501.65687816428 
5 433.435152239312 1501.65687816428 
6 468.106990058024 1501.65687816428 
7 337.041866542741 1501.65687816428 
8 279.734167186416 1501.65687816428 
9 286.611723412067 1501.65687816428 
10 241.260447445962 1501.65687816428 
11 190.435823418226 1501.65687816428 
12 203.106755641001 1501.65687816428 
13 143.909548162382 1501.65687816428 
14 141.681006982094 1501.65687816428 
15 77.3275733444876 1501.65687816428 
16 1.97657658090671 1501.65687816428 
17 0 1501.65687816428 
18 0 1501.65687816428 
19 0 1501.65687816428 
20 0 1501.65687816428 
21 0 1501.65687816428 
22 0 1501.65687816428 
23 0 1501.65687816428 
24 0 1501.65687816428 
25 0 1501.65687816428 
26 0 1501.65687816428 
27 0 1501.65687816428 
28 0 1501.65687816428 
29 0 1501.65687816428 
30 0 1501.65687816428 
31 0 1501.65687816428 
32 0 1501.65687816428 
33 0 1501.65687816428 
34 0 1501.65687816428 
35 0 1501.65687816428 
36 0 1501.65687816428 
1 589.243891758454 1503.33788335266 
2 534.413138787663 1503.33788335266 
3 543.12589666891 1503.33788335266 
4 406.649964286301 1503.33788335266 
5 433.435152239312 1503.33788335266 
6 468.106990058024 1503.33788335266 
7 337.041866542741 1503.33788335266 
8 279.734167186416 1503.33788335266 
9 286.611723412067 1503.33788335266 
10 241.260447445962 1503.33788335266 
11 190.435823418226 1503.33788335266 
12 203.106755641001 1503.33788335266 
13 143.909548162382 1503.33788335266 
14 141.681006982094 1503.33788335266 
15 77.3275733444876 1503.33788335266 
16 8.02185499868291 1503.33788335266 
17 0 1503.33788335266 
18 0 1503.33788335266 
19 0 1503.33788335266 
20 0 1503.33788335266 
21 0 1503.33788335266 
22 0 1503.33788335266 
23 0 1503.33788335266 
24 0 1503.33788335266 
25 0 1503.33788335266 
26 0 1503.33788335266 
27 0 1503.33788335266 
28 0 1503.33788335266 
29 0 1503.33788335266 
30 0 1503.33788335266 
31 0 1503.33788335266 
32 0 1503.33788335266 
33 0 1503.33788335266 
34 0 1503.33788335266 
35 0 1503.33788335266 
36 0 1503.33788335266 
1 589.243891758454 1505.76644587946 
2 534.413138787663 1505.76644587946 
3 543.12589666891 1505.76644587946 
4 406.649964286301 1505.76644587946 
5 433.435152239312 1505.76644587946 
6 480.528627021303 1505.76644587946 
7 337.041866542741 1505.76644587946 
8 279.734167186416 1505.76644587946 
9 286.611723412067 1505.76644587946 
10 241.260447445962 1505.76644587946 
11 190.435823418226 1505.76644587946 
12 203.106755641001 1505.76644587946 
13 143.909548162382 1505.76644587946 
14 141.681006982094 1505.76644587946 
15 77.3275733444876 1505.76644587946 
16 23.9413666181745 1505.76644587946 
17 0 1505.76644587946 
18 0 1505.76644587946 
19 0 1505.76644587946 
20 0 1505.76644587946 
21 0 1505.76644587946 
22 0 1505.76644587946 
23 0 1505.76644587946 
24 0 1505.76644587946 
25 0 1505.76644587946 
26 0 1505.76644587946 
27 0 1505.76644587946 
28 0 1505.76644587946 
29 0 1505.76644587946 
30 0 1505.76644587946 
31 0 1505.76644587946 
32 0 1505.76644587946 
33 0 1505.76644587946 
34 0 1505.76644587946 
35 0 1505.76644587946 
36 0 1505.76644587946 
1 589.243891758454 1508.3075513593 
2 534.413138787663 1508.3075513593 
3 543.12589666891 1508.3075513593 
4 406.649964286301 1508.3075513593 
5 433.435152239312 1508.3075513593 
6 502.618384290873 1508.3075513593 
7 337.041866542741 1508.3075513593 
8 286.680388174738 1508.3075513593 
9 286.611723412067 1508.3075513593 
10 241.260447445962 1508.3075513593 
11 190.435823418226 1508.3075513593 
12 203.106755641001 1508.3075513593 
13 143.909548162382 1508.3075513593 
14 141.681006982094 1508.3075513593 
15 77.3275733444876 1508.3075513593 
16 49.6910949029269 1508.3075513593 
17 0 1508.3075513593 
18 0 1508.3075513593 
19 0 1508.3075513593 
20 0 1508.3075513593 
21 0 1508.3075513593 
22 0 1508.3075513593 
23 0 1508.3075513593 
24 0 1508.3075513593 
25 0 1508.3075513593 
26 0 1508.3075513593 
27 0 1508.3075513593 
28 0 1508.3075513593 
29 0 1508.3075513593 
30 0 1508.3075513593 
31 0 1508.3075513593 
32 0 1508.3075513593 
33 0 1508.3075513593 
34 0 1508.3075513593 
35 0 1508.3075513593 
36 0 1508.3075513593 
1 589.243891758454 1509.09844330989 
2 534.413138787663 1509.09844330989 
3 543.12589666891 1509.09844330989 
4 406.649964286301 1509.09844330989 
5 433.435152239312 1509.09844330989 
6 511.3909653626 1509.09844330989 
7 337.041866542741 1509.09844330989 
8 290.739705258249 1509.09844330989 
9 286.611723412067 1509.09844330989 
10 241.260447445962 1509.09844330989 
11 190.435823418226 1509.09844330989 
12 203.106755641001 1509.09844330989 
13 143.909548162382 1509.09844330989 
14 141.681006982094 1509.09844330989 
15 77.3275733444876 1509.09844330989 
16 59.6028028776051 1509.09844330989 
17 0 1509.09844330989 
18 0 1509.09844330989 
19 0 1509.09844330989 
20 0 1509.09844330989 
21 0 1509.09844330989 
22 0 1509.09844330989 
23 0 1509.09844330989 
24 0 1509.09844330989 
25 0 1509.09844330989 
26 0 1509.09844330989 
27 0 1509.09844330989 
28 0 1509.09844330989 
29 0 1509.09844330989 
30 0 1509.09844330989 
31 0 1509.09844330989 
32 0 1509.09844330989 
33 0 1509.09844330989 
34 0 1509.09844330989 
35 0 1509.09844330989 
36 0 1509.09844330989 
1 589.243891758454 1510.36336853648 
2 534.413138787663 1510.36336853648 
3 543.12589666891 1510.36336853648 
4 406.649964286301 1510.36336853648 
5 433.435152239312 1510.36336853648 
6 511.3909653626 1510.36336853648 
7 337.041866542741 1510.36336853648 
8 299.104364184579 1510.36336853648 
9 286.611723412067 1510.36336853648 
10 241.260447445962 1510.36336853648 
11 190.435823418226 1510.36336853648 
12 203.106755641001 1510.36336853648 
13 149.907873301229 1510.36336853648 
14 141.681006982094 1510.36336853648 
15 77.3275733444876 1510.36336853648 
16 77.3275733444876 1510.36336853648 
17 0 1510.36336853648 
18 0 1510.36336853648 
19 0 1510.36336853648 
20 0 1510.36336853648 
21 0 1510.36336853648 
22 0 1510.36336853648 
23 0 1510.36336853648 
24 0 1510.36336853648 
25 0 1510.36336853648 
26 0 1510.36336853648 
27 0 1510.36336853648 
28 0 1510.36336853648 
29 0 1510.36336853648 
30 0 1510.36336853648 
31 0 1510.36336853648 
32 0 1510.36336853648 
33 0 1510.36336853648 
34 0 1510.36336853648 
35 0 1510.36336853648 
36 0 1510.36336853648 
1 589.243891758454 1511.57362264323 
2 534.413138787663 1511.57362264323 
3 543.12589666891 1511.57362264323 
4 406.649964286301 1511.57362264323 
5 433.435152239312 1511.57362264323 
6 511.3909653626 1511.57362264323 
7 337.041866542741 1511.57362264323 
8 309.264324684743 1511.57362264323 
9 286.611723412067 1511.57362264323 
10 241.260447445962 1511.57362264323 
11 190.435823418226 1511.57362264323 
12 203.106755641001 1511.57362264323 
13 157.803774927357 1511.57362264323 
14 141.681006982094 1511.57362264323 
15 77.3275733444876 1511.57362264323 
16 77.3275733444876 1511.57362264323 
17 0 1511.57362264323 
18 0 1511.57362264323 
19 0 1511.57362264323 
20 0 1511.57362264323 
21 0 1511.57362264323 
22 0 1511.57362264323 
23 0 1511.57362264323 
24 0 1511.57362264323 
25 0 1511.57362264323 
26 0 1511.57362264323 
27 0 1511.57362264323 
28 0 1511.57362264323 
29 0 1511.57362264323 
30 0 1511.57362264323 
31 0 1511.57362264323 
32 0 1511.57362264323 
33 0 1511.57362264323 
34 0 1511.57362264323 
35 0 1511.57362264323 
36 0 1511.57362264323 
1 589.243891758454 1512.94319917836 
2 534.413138787663 1512.94319917836 
3 543.12589666891 1512.94319917836 
4 406.649964286301 1512.94319917836 
5 433.435152239312 1512.94319917836 
6 511.3909653626 1512.94319917836 
7 337.041866542741 1512.94319917836 
8 323.305739183488 1512.94319917836 
9 286.611723412067 1512.94319917836 
10 241.260447445962 1512.94319917836 
11 190.435823418226 1512.94319917836 
12 203.106755641001 1512.94319917836 
13 169.283081278121 1512.94319917836 
14 141.681006982094 1512.94319917836 
15 77.3275733444876 1512.94319917836 
16 77.3275733444876 1512.94319917836 
17 0 1512.94319917836 
18 0 1512.94319917836 
19 0 1512.94319917836 
20 0 1512.94319917836 
21 0 1512.94319917836 
22 0 1512.94319917836 
23 0 1512.94319917836 
24 0 1512.94319917836 
25 0 1512.94319917836 
26 0 1512.94319917836 
27 0 1512.94319917836 
28 0 1512.94319917836 
29 0 1512.94319917836 
30 0 1512.94319917836 
31 0 1512.94319917836 
32 0 1512.94319917836 
33 0 1512.94319917836 
34 0 1512.94319917836 
35 0 1512.94319917836 
36 0 1512.94319917836 
1 589.243891758454 1513.9528770931 
2 534.413138787663 1513.9528770931 
3 543.12589666891 1513.9528770931 
4 409.379894622506 1513.9528770931 
5 433.435152239312 1513.9528770931 
6 511.3909653626 1513.9528770931 
7 337.041866542741 1513.9528770931 
8 335.386979551209 1513.9528770931 
9 286.611723412067 1513.9528770931 
10 241.260447445962 1513.9528770931 
11 190.435823418226 1513.9528770931 
12 203.106755641001 1513.9528770931 
13 179.475486706107 1513.9528770931 
14 141.681006982094 1513.9528770931 
15 77.3275733444876 1513.9528770931 
16 77.3275733444876 1513.9528770931 
17 0 1513.9528770931 
18 0 1513.9528770931 
19 0 1513.9528770931 
20 0 1513.9528770931 
21 0 1513.9528770931 
22 0 1513.9528770931 
23 0 1513.9528770931 
24 0 1513.9528770931 
25 0 1513.9528770931 
26 0 1513.9528770931 
27 0 1513.9528770931 
28 0 1513.9528770931 
29 0 1513.9528770931 
30 0 1513.9528770931 
31 0 1513.9528770931 
32 0 1513.9528770931 
33 0 1513.9528770931 
34 0 1513.9528770931 
35 0 1513.9528770931 
36 0 1513.9528770931 
1 589.243891758454 1515.3995512464 
2 534.413138787663 1515.3995512464 
3 543.12589666891 1515.3995512464 
4 415.849909011739 1515.3995512464 
5 433.435152239312 1515.3995512464 
6 511.3909653626 1515.3995512464 
7 337.041866542741 1515.3995512464 
8 335.386979551209 1515.3995512464 
9 286.611723412067 1515.3995512464 
10 241.260447445962 1515.3995512464 
11 195.140275270666 1515.3995512464 
12 203.106755641001 1515.3995512464 
13 196.637791851912 1515.3995512464 
14 141.681006982094 1515.3995512464 
15 77.3275733444876 1515.3995512464 
16 77.3275733444876 1515.3995512464 
17 0 1515.3995512464 
18 0 1515.3995512464 
19 0 1515.3995512464 
20 0 1515.3995512464 
21 0 1515.3995512464 
22 0 1515.3995512464 
23 0 1515.3995512464 
24 0 1515.3995512464 
25 0 1515.3995512464 
26 0 1515.3995512464 
27 0 1515.3995512464 
28 0 1515.3995512464 
29 0 1515.3995512464 
30 0 1515.3995512464 
31 0 1515.3995512464 
32 0 1515.3995512464 
33 0 1515.3995512464 
34 0 1515.3995512464 
35 0 1515.3995512464 
36 0 1515.3995512464 
1 589.243891758454 1516.74817802579 
2 534.413138787663 1516.74817802579 
3 543.12589666891 1516.74817802579 
4 424.595691239623 1516.74817802579 
5 433.435152239312 1516.74817802579 
6 511.3909653626 1516.74817802579 
7 337.041866542741 1516.74817802579 
8 335.386979551209 1516.74817802579 
9 286.611723412067 1516.74817802579 
10 241.260447445962 1516.74817802579 
11 202.240154782738 1516.74817802579 
12 203.106755641001 1516.74817802579 
13 196.637791851912 1516.74817802579 
14 141.681006982094 1516.74817802579 
15 77.3275733444876 1516.74817802579 
16 77.3275733444876 1516.74817802579 
17 0 1516.74817802579 
18 0 1516.74817802579 
19 0 1516.74817802579 
20 0 1516.74817802579 
21 0 1516.74817802579 
22 0 1516.74817802579 
23 0 1516.74817802579 
24 0 1516.74817802579 
25 0 1516.74817802579 
26 0 1516.74817802579 
27 0 1516.74817802579 
28 0 1516.74817802579 
29 0 1516.74817802579 
30 0 1516.74817802579 
31 0 1516.74817802579 
32 0 1516.74817802579 
33 0 1516.74817802579 
34 0 1516.74817802579 
35 0 1516.74817802579 
36 0 1516.74817802579 
1 589.243891758454 1521.1382089983 
2 566.991231229894 1521.1382089983 
3 543.12589666891 1521.1382089983 
4 471.20371624948 1521.1382089983 
5 433.435152239312 1521.1382089983 
6 511.3909653626 1521.1382089983 
7 352.307161947308 1521.1382089983 
8 335.386979551209 1521.1382089983 
9 286.611723412067 1521.1382089983 
10 241.260447445962 1521.1382089983 
11 243.490460362306 1521.1382089983 
12 203.106755641001 1521.1382089983 
13 196.637791851912 1521.1382089983 
14 141.681006982094 1521.1382089983 
15 77.3275733444876 1521.1382089983 
16 77.3275733444876 1521.1382089983 
17 0 1521.1382089983 
18 0 1521.1382089983 
19 0 1521.1382089983 
20 0 1521.1382089983 
21 0 1521.1382089983 
22 0 1521.1382089983 
23 0 1521.1382089983 
24 0 1521.1382089983 
25 0 1521.1382089983 
26 0 1521.1382089983 
27 0 1521.1382089983 
28 0 1521.1382089983 
29 0 1521.1382089983 
30 0 1521.1382089983 
31 0 1521.1382089983 
32 0 1521.1382089983 
33 0 1521.1382089983 
34 0 1521.1382089983 
35 0 1521.1382089983 
36 0 1521.1382089983 
1 589.243891758454 1523.01019250437 
2 589.323200446979 1523.01019250437 
3 543.12589666891 1523.01019250437 
4 471.20371624948 1523.01019250437 
5 433.435152239312 1523.01019250437 
6 511.3909653626 1523.01019250437 
7 367.256661495855 1523.01019250437 
8 335.386979551209 1523.01019250437 
9 286.611723412067 1523.01019250437 
10 241.260447445962 1523.01019250437 
11 243.490460362306 1523.01019250437 
12 203.106755641001 1523.01019250437 
13 196.637791851912 1523.01019250437 
14 141.681006982094 1523.01019250437 
15 77.3275733444876 1523.01019250437 
16 77.3275733444876 1523.01019250437 
17 0 1523.01019250437 
18 0 1523.01019250437 
19 0 1523.01019250437 
20 0 1523.01019250437 
21 0 1523.01019250437 
22 0 1523.01019250437 
23 0 1523.01019250437 
24 0 1523.01019250437 
25 0 1523.01019250437 
26 0 1523.01019250437 
27 0 1523.01019250437 
28 0 1523.01019250437 
29 0 1523.01019250437 
30 0 1523.01019250437 
31 0 1523.01019250437 
32 0 1523.01019250437 
33 0 1523.01019250437 
34 0 1523.01019250437 
35 0 1523.01019250437 
36 0 1523.01019250437 
1 589.243891758454 1524.47230161657 
2 589.323200446979 1524.47230161657 
3 543.12589666891 1524.47230161657 
4 471.20371624948 1524.47230161657 
5 450.170751901231 1524.47230161657 
6 511.3909653626 1524.47230161657 
7 367.256661495855 1524.47230161657 
8 335.386979551209 1524.47230161657 
9 286.611723412067 1524.47230161657 
10 241.260447445962 1524.47230161657 
11 243.490460362306 1524.47230161657 
12 203.106755641001 1524.47230161657 
13 196.637791851912 1524.47230161657 
14 141.681006982094 1524.47230161657 
15 77.3275733444876 1524.47230161657 
16 77.3275733444876 1524.47230161657 
17 0 1524.47230161657 
18 0 1524.47230161657 
19 0 1524.47230161657 
20 0 1524.47230161657 
21 0 1524.47230161657 
22 0 1524.47230161657 
23 0 1524.47230161657 
24 0 1524.47230161657 
25 0 1524.47230161657 
26 0 1524.47230161657 
27 0 1524.47230161657 
28 0 1524.47230161657 
29 0 1524.47230161657 
30 0 1524.47230161657 
31 0 1524.47230161657 
32 0 1524.47230161657 
33 0 1524.47230161657 
34 0 1524.47230161657 
35 0 1524.47230161657 
36 0 1524.47230161657 
1 589.243891758454 1525.76922584642 
2 589.323200446979 1525.76922584642 
3 543.12589666891 1525.76922584642 
4 471.20371624948 1525.76922584642 
5 450.170751901231 1525.76922584642 
6 511.3909653626 1525.76922584642 
7 367.256661495855 1525.76922584642 
8 335.386979551209 1525.76922584642 
9 286.611723412067 1525.76922584642 
10 241.260447445962 1525.76922584642 
11 243.490460362306 1525.76922584642 
12 203.106755641001 1525.76922584642 
13 196.637791851912 1525.76922584642 
14 141.681006982094 1525.76922584642 
15 77.3275733444876 1525.76922584642 
16 77.3275733444876 1525.76922584642 
17 0 1525.76922584642 
18 0 1525.76922584642 
19 0 1525.76922584642 
20 0 1525.76922584642 
21 0 1525.76922584642 
22 0 1525.76922584642 
23 0 1525.76922584642 
24 0 1525.76922584642 
25 0 1525.76922584642 
26 0 1525.76922584642 
27 0 1525.76922584642 
28 0 1525.76922584642 
29 0 1525.76922584642 
30 0 1525.76922584642 
31 0 1525.76922584642 
32 0 1525.76922584642 
33 0 1525.76922584642 
34 0 1525.76922584642 
35 0 1525.76922584642 
36 0 1525.76922584642 
1 589.243891758454 1529.16595475976 
2 589.323200446979 1529.16595475976 
3 543.12589666891 1529.16595475976 
4 471.20371624948 1529.16595475976 
5 450.170751901231 1529.16595475976 
6 511.3909653626 1529.16595475976 
7 367.256661495855 1529.16595475976 
8 335.386979551209 1529.16595475976 
9 286.611723412067 1529.16595475976 
10 241.260447445962 1529.16595475976 
11 243.490460362306 1529.16595475976 
12 203.106755641001 1529.16595475976 
13 196.637791851912 1529.16595475976 
14 141.681006982094 1529.16595475976 
15 77.3275733444876 1529.16595475976 
16 77.3275733444876 1529.16595475976 
17 0 1529.16595475976 
18 0 1529.16595475976 
19 0 1529.16595475976 
20 0 1529.16595475976 
21 0 1529.16595475976 
22 0 1529.16595475976 
23 0 1529.16595475976 
24 0 1529.16595475976 
25 0 1529.16595475976 
26 0 1529.16595475976 
27 0 1529.16595475976 
28 0 1529.16595475976 
29 0 1529.16595475976 
30 0 1529.16595475976 
31 0 1529.16595475976 
32 0 1529.16595475976 
33 0 1529.16595475976 
34 0 1529.16595475976 
35 0 1529.16595475976 
36 0 1529.16595475976 
1 589.243891758454 1530.53536886173 
2 589.323200446979 1530.53536886173 
3 543.12589666891 1530.53536886173 
4 471.20371624948 1530.53536886173 
5 450.170751901231 1530.53536886173 
6 511.3909653626 1530.53536886173 
7 367.256661495855 1530.53536886173 
8 335.386979551209 1530.53536886173 
9 286.611723412067 1530.53536886173 
10 241.260447445962 1530.53536886173 
11 243.490460362306 1530.53536886173 
12 203.106755641001 1530.53536886173 
13 196.637791851912 1530.53536886173 
14 141.681006982094 1530.53536886173 
15 77.3275733444876 1530.53536886173 
16 77.3275733444876 1530.53536886173 
17 0 1530.53536886173 
18 0 1530.53536886173 
19 0 1530.53536886173 
20 0 1530.53536886173 
21 0 1530.53536886173 
22 0 1530.53536886173 
23 0 1530.53536886173 
24 0 1530.53536886173 
25 0 1530.53536886173 
26 0 1530.53536886173 
27 0 1530.53536886173 
28 0 1530.53536886173 
29 0 1530.53536886173 
30 0 1530.53536886173 
31 0 1530.53536886173 
32 0 1530.53536886173 
33 0 1530.53536886173 
34 0 1530.53536886173 
35 0 1530.53536886173 
36 0 1530.53536886173 
1 589.243891758454 1534.55761609234 
2 589.323200446979 1534.55761609234 
3 543.12589666891 1534.55761609234 
4 471.20371624948 1534.55761609234 
5 450.170751901231 1534.55761609234 
6 511.3909653626 1534.55761609234 
7 367.256661495855 1534.55761609234 
8 335.386979551209 1534.55761609234 
9 286.611723412067 1534.55761609234 
10 241.260447445962 1534.55761609234 
11 243.490460362306 1534.55761609234 
12 203.106755641001 1534.55761609234 
13 196.637791851912 1534.55761609234 
14 141.681006982094 1534.55761609234 
15 77.3275733444876 1534.55761609234 
16 77.3275733444876 1534.55761609234 
17 0 1534.55761609234 
18 0 1534.55761609234 
19 0 1534.55761609234 
20 0 1534.55761609234 
21 0 1534.55761609234 
22 0 1534.55761609234 
23 0 1534.55761609234 
24 0 1534.55761609234 
25 0 1534.55761609234 
26 0 1534.55761609234 
27 0 1534.55761609234 
28 0 1534.55761609234 
29 0 1534.55761609234 
30 0 1534.55761609234 
31 0 1534.55761609234 
32 0 1534.55761609234 
33 0 1534.55761609234 
34 0 1534.55761609234 
35 0 1534.55761609234 
36 0 1534.55761609234 
1 589.243891758454 1537.06637072505 
2 589.323200446979 1537.06637072505 
3 543.12589666891 1537.06637072505 
4 471.20371624948 1537.06637072505 
5 450.170751901231 1537.06637072505 
6 511.3909653626 1537.06637072505 
7 367.256661495855 1537.06637072505 
8 335.386979551209 1537.06637072505 
9 286.611723412067 1537.06637072505 
10 241.260447445962 1537.06637072505 
11 243.490460362306 1537.06637072505 
12 203.106755641001 1537.06637072505 
13 196.637791851912 1537.06637072505 
14 141.681006982094 1537.06637072505 
15 77.3275733444876 1537.06637072505 
16 77.3275733444876 1537.06637072505 
17 0 1537.06637072505 
18 0 1537.06637072505 
19 0 1537.06637072505 
20 0 1537.06637072505 
21 0 1537.06637072505 
22 0 1537.06637072505 
23 0 1537.06637072505 
24 0 1537.06637072505 
25 0 1537.06637072505 
26 0 1537.06637072505 
27 0 1537.06637072505 
28 0 1537.06637072505 
29 0 1537.06637072505 
30 0 1537.06637072505 
31 0 1537.06637072505 
32 0 1537.06637072505 
33 0 1537.06637072505 
34 0 1537.06637072505 
35 0 1537.06637072505 
36 0 1537.06637072505 
1 589.243891758454 1541.4734277496 
2 589.323200446979 1541.4734277496 
3 543.12589666891 1541.4734277496 
4 471.20371624948 1541.4734277496 
5 450.170751901231 1541.4734277496 
6 511.3909653626 1541.4734277496 
7 367.256661495855 1541.4734277496 
8 335.386979551209 1541.4734277496 
9 286.611723412067 1541.4734277496 
10 241.260447445962 1541.4734277496 
11 243.490460362306 1541.4734277496 
12 203.106755641001 1541.4734277496 
13 196.637791851912 1541.4734277496 
14 141.681006982094 1541.4734277496 
15 77.3275733444876 1541.4734277496 
16 77.3275733444876 1541.4734277496 
17 0 1541.4734277496 
18 0 1541.4734277496 
19 0 1541.4734277496 
20 0 1541.4734277496 
21 0 1541.4734277496 
22 0 1541.4734277496 
23 0 1541.4734277496 
24 0 1541.4734277496 
25 0 1541.4734277496 
26 0 1541.4734277496 
27 0 1541.4734277496 
28 0 1541.4734277496 
29 0 1541.4734277496 
30 0 1541.4734277496 
31 0 1541.4734277496 
32 0 1541.4734277496 
33 0 1541.4734277496 
34 0 1541.4734277496 
35 0 1541.4734277496 
36 0 1541.4734277496 
1 589.243891758454 1544.6480820008 
2 589.323200446979 1544.6480820008 
3 543.12589666891 1544.6480820008 
4 471.20371624948 1544.6480820008 
5 450.170751901231 1544.6480820008 
6 511.3909653626 1544.6480820008 
7 367.256661495855 1544.6480820008 
8 335.386979551209 1544.6480820008 
9 286.611723412067 1544.6480820008 
10 241.260447445962 1544.6480820008 
11 243.490460362306 1544.6480820008 
12 203.106755641001 1544.6480820008 
13 196.637791851912 1544.6480820008 
14 141.681006982094 1544.6480820008 
15 77.3275733444876 1544.6480820008 
16 77.3275733444876 1544.6480820008 
17 0 1544.6480820008 
18 0 1544.6480820008 
19 0 1544.6480820008 
20 0 1544.6480820008 
21 0 1544.6480820008 
22 0 1544.6480820008 
23 0 1544.6480820008 
24 0 1544.6480820008 
25 0 1544.6480820008 
26 0 1544.6480820008 
27 0 1544.6480820008 
28 0 1544.6480820008 
29 0 1544.6480820008 
30 0 1544.6480820008 
31 0 1544.6480820008 
32 0 1544.6480820008 
33 0 1544.6480820008 
34 0 1544.6480820008 
35 0 1544.6480820008 
36 0 1544.6480820008 
1 589.243891758454 1547.73078258878 
2 589.323200446979 1547.73078258878 
3 543.12589666891 1547.73078258878 
4 471.20371624948 1547.73078258878 
5 450.170751901231 1547.73078258878 
6 511.3909653626 1547.73078258878 
7 367.256661495855 1547.73078258878 
8 335.386979551209 1547.73078258878 
9 286.611723412067 1547.73078258878 
10 241.260447445962 1547.73078258878 
11 243.490460362306 1547.73078258878 
12 203.106755641001 1547.73078258878 
13 196.637791851912 1547.73078258878 
14 141.681006982094 1547.73078258878 
15 77.3275733444876 1547.73078258878 
16 77.3275733444876 1547.73078258878 
17 0 1547.73078258878 
18 0 1547.73078258878 
19 0 1547.73078258878 
20 0 1547.73078258878 
21 0 1547.73078258878 
22 0 1547.73078258878 
23 0 1547.73078258878 
24 0 1547.73078258878 
25 0 1547.73078258878 
26 0 1547.73078258878 
27 0 1547.73078258878 
28 0 1547.73078258878 
29 0 1547.73078258878 
30 0 1547.73078258878 
31 0 1547.73078258878 
32 0 1547.73078258878 
33 0 1547.73078258878 
34 0 1547.73078258878 
35 0 1547.73078258878 
36 0 1547.73078258878 
1 589.243891758454 1551.09372868477 
2 589.323200446979 1551.09372868477 
3 543.12589666891 1551.09372868477 
4 471.20371624948 1551.09372868477 
5 450.170751901231 1551.09372868477 
6 511.3909653626 1551.09372868477 
7 367.256661495855 1551.09372868477 
8 335.386979551209 1551.09372868477 
9 286.611723412067 1551.09372868477 
10 241.260447445962 1551.09372868477 
11 243.490460362306 1551.09372868477 
12 203.106755641001 1551.09372868477 
13 196.637791851912 1551.09372868477 
14 141.681006982094 1551.09372868477 
15 77.3275733444876 1551.09372868477 
16 77.3275733444876 1551.09372868477 
17 0 1551.09372868477 
18 0 1551.09372868477 
19 0 1551.09372868477 
20 0 1551.09372868477 
21 0 1551.09372868477 
22 0 1551.09372868477 
23 0 1551.09372868477 
24 0 1551.09372868477 
25 0 1551.09372868477 
26 0 1551.09372868477 
27 0 1551.09372868477 
28 0 1551.09372868477 
29 0 1551.09372868477 
30 0 1551.09372868477 
31 0 1551.09372868477 
32 0 1551.09372868477 
33 0 1551.09372868477 
34 0 1551.09372868477 
35 0 1551.09372868477 
36 0 1551.09372868477 
1 589.243891758454 1552.10718934398 
2 589.323200446979 1552.10718934398 
3 543.12589666891 1552.10718934398 
4 471.20371624948 1552.10718934398 
5 450.170751901231 1552.10718934398 
6 511.3909653626 1552.10718934398 
7 367.256661495855 1552.10718934398 
8 335.386979551209 1552.10718934398 
9 286.611723412067 1552.10718934398 
10 241.260447445962 1552.10718934398 
11 243.490460362306 1552.10718934398 
12 203.106755641001 1552.10718934398 
13 196.637791851912 1552.10718934398 
14 141.681006982094 1552.10718934398 
15 77.3275733444876 1552.10718934398 
16 77.3275733444876 1552.10718934398 
17 0 1552.10718934398 
18 0 1552.10718934398 
19 0 1552.10718934398 
20 0 1552.10718934398 
21 0 1552.10718934398 
22 0 1552.10718934398 
23 0 1552.10718934398 
24 0 1552.10718934398 
25 0 1552.10718934398 
26 0 1552.10718934398 
27 0 1552.10718934398 
28 0 1552.10718934398 
29 0 1552.10718934398 
30 0 1552.10718934398 
31 0 1552.10718934398 
32 0 1552.10718934398 
33 0 1552.10718934398 
34 0 1552.10718934398 
35 0 1552.10718934398 
36 0 1552.10718934398 
1 589.243891758454 1553.01019250437 
2 589.323200446979 1553.01019250437 
3 543.12589666891 1553.01019250437 
4 471.20371624948 1553.01019250437 
5 450.170751901231 1553.01019250437 
6 511.3909653626 1553.01019250437 
7 367.256661495855 1553.01019250437 
8 335.386979551209 1553.01019250437 
9 286.611723412067 1553.01019250437 
10 241.260447445962 1553.01019250437 
11 243.490460362306 1553.01019250437 
12 203.106755641001 1553.01019250437 
13 196.637791851912 1553.01019250437 
14 141.681006982094 1553.01019250437 
15 77.3275733444876 1553.01019250437 
16 77.3275733444876 1553.01019250437 
17 0 1553.01019250437 
18 0 1553.01019250437 
19 0 1553.01019250437 
20 0 1553.01019250437 
21 0 1553.01019250437 
22 0 1553.01019250437 
23 0 1553.01019250437 
24 0 1553.01019250437 
25 0 1553.01019250437 
26 0 1553.01019250437 
27 0 1553.01019250437 
28 0 1553.01019250437 
29 0 1553.01019250437 
30 0 1553.01019250437 
31 0 1553.01019250437 
32 0 1553.01019250437 
33 0 1553.01019250437 
34 0 1553.01019250437 
35 0 1553.01019250437 
36 0 1553.01019250437 
1 589.243891758454 1559.61035571606 
2 589.323200446979 1559.61035571606 
3 543.12589666891 1559.61035571606 
4 471.20371624948 1559.61035571606 
5 450.170751901231 1559.61035571606 
6 511.3909653626 1559.61035571606 
7 367.256661495855 1559.61035571606 
8 335.386979551209 1559.61035571606 
9 286.611723412067 1559.61035571606 
10 241.260447445962 1559.61035571606 
11 243.490460362306 1559.61035571606 
12 203.106755641001 1559.61035571606 
13 196.637791851912 1559.61035571606 
14 141.681006982094 1559.61035571606 
15 138.069493900607 1559.61035571606 
16 77.3275733444876 1559.61035571606 
17 0 1559.61035571606 
18 0 1559.61035571606 
19 0 1559.61035571606 
20 0 1559.61035571606 
21 0 1559.61035571606 
22 0 1559.61035571606 
23 0 1559.61035571606 
24 0 1559.61035571606 
25 0 1559.61035571606 
26 0 1559.61035571606 
27 0 1559.61035571606 
28 0 1559.61035571606 
29 0 1559.61035571606 
30 0 1559.61035571606 
31 0 1559.61035571606 
32 0 1559.61035571606 
33 0 1559.61035571606 
34 0 1559.61035571606 
35 0 1559.61035571606 
36 0 1559.61035571606 
1 589.243891758454 1561.05970687166 
2 589.323200446979 1561.05970687166 
3 543.12589666891 1561.05970687166 
4 471.20371624948 1561.05970687166 
5 450.170751901231 1561.05970687166 
6 511.3909653626 1561.05970687166 
7 367.256661495855 1561.05970687166 
8 335.386979551209 1561.05970687166 
9 286.611723412067 1561.05970687166 
10 241.260447445962 1561.05970687166 
11 243.490460362306 1561.05970687166 
12 203.106755641001 1561.05970687166 
13 196.637791851912 1561.05970687166 
14 141.681006982094 1561.05970687166 
15 138.069493900607 1561.05970687166 
16 77.3275733444876 1561.05970687166 
17 0 1561.05970687166 
18 0 1561.05970687166 
19 0 1561.05970687166 
20 0 1561.05970687166 
21 0 1561.05970687166 
22 0 1561.05970687166 
23 0 1561.05970687166 
24 0 1561.05970687166 
25 0 1561.05970687166 
26 0 1561.05970687166 
27 0 1561.05970687166 
28 0 1561.05970687166 
29 0 1561.05970687166 
30 0 1561.05970687166 
31 0 1561.05970687166 
32 0 1561.05970687166 
33 0 1561.05970687166 
34 0 1561.05970687166 
35 0 1561.05970687166 
36 0 1561.05970687166 
1 589.243891758454 1564.12442035824 
2 589.323200446979 1564.12442035824 
3 543.12589666891 1564.12442035824 
4 471.20371624948 1564.12442035824 
5 450.170751901231 1564.12442035824 
6 511.3909653626 1564.12442035824 
7 367.256661495855 1564.12442035824 
8 335.386979551209 1564.12442035824 
9 286.611723412067 1564.12442035824 
10 241.260447445962 1564.12442035824 
11 243.490460362306 1564.12442035824 
12 203.106755641001 1564.12442035824 
13 196.637791851912 1564.12442035824 
14 141.681006982094 1564.12442035824 
15 138.069493900607 1564.12442035824 
16 77.3275733444876 1564.12442035824 
17 0 1564.12442035824 
18 0 1564.12442035824 
19 0 1564.12442035824 
20 0 1564.12442035824 
21 0 1564.12442035824 
22 0 1564.12442035824 
23 0 1564.12442035824 
24 0 1564.12442035824 
25 0 1564.12442035824 
26 0 1564.12442035824 
27 0 1564.12442035824 
28 0 1564.12442035824 
29 0 1564.12442035824 
30 0 1564.12442035824 
31 0 1564.12442035824 
32 0 1564.12442035824 
33 0 1564.12442035824 
34 0 1564.12442035824 
35 0 1564.12442035824 
36 0 1564.12442035824 
1 589.243891758454 1565.14656600217 
2 589.323200446979 1565.14656600217 
3 543.12589666891 1565.14656600217 
4 471.20371624948 1565.14656600217 
5 450.170751901231 1565.14656600217 
6 511.3909653626 1565.14656600217 
7 367.256661495855 1565.14656600217 
8 335.386979551209 1565.14656600217 
9 286.611723412067 1565.14656600217 
10 241.260447445962 1565.14656600217 
11 243.490460362306 1565.14656600217 
12 203.106755641001 1565.14656600217 
13 196.637791851912 1565.14656600217 
14 141.681006982094 1565.14656600217 
15 138.069493900607 1565.14656600217 
16 77.3275733444876 1565.14656600217 
17 0 1565.14656600217 
18 0 1565.14656600217 
19 0 1565.14656600217 
20 0 1565.14656600217 
21 0 1565.14656600217 
22 0 1565.14656600217 
23 0 1565.14656600217 
24 0 1565.14656600217 
25 0 1565.14656600217 
26 0 1565.14656600217 
27 0 1565.14656600217 
28 0 1565.14656600217 
29 0 1565.14656600217 
30 0 1565.14656600217 
31 0 1565.14656600217 
32 0 1565.14656600217 
33 0 1565.14656600217 
34 0 1565.14656600217 
35 0 1565.14656600217 
36 0 1565.14656600217 
1 589.243891758454 1566.19344415912 
2 589.323200446979 1566.19344415912 
3 543.12589666891 1566.19344415912 
4 471.20371624948 1566.19344415912 
5 450.170751901231 1566.19344415912 
6 511.3909653626 1566.19344415912 
7 367.256661495855 1566.19344415912 
8 335.386979551209 1566.19344415912 
9 286.611723412067 1566.19344415912 
10 241.260447445962 1566.19344415912 
11 243.490460362306 1566.19344415912 
12 203.106755641001 1566.19344415912 
13 196.637791851912 1566.19344415912 
14 141.681006982094 1566.19344415912 
15 138.069493900607 1566.19344415912 
16 77.3275733444876 1566.19344415912 
17 0 1566.19344415912 
18 0 1566.19344415912 
19 0 1566.19344415912 
20 0 1566.19344415912 
21 0 1566.19344415912 
22 0 1566.19344415912 
23 0 1566.19344415912 
24 0 1566.19344415912 
25 0 1566.19344415912 
26 0 1566.19344415912 
27 0 1566.19344415912 
28 0 1566.19344415912 
29 0 1566.19344415912 
30 0 1566.19344415912 
31 0 1566.19344415912 
32 0 1566.19344415912 
33 0 1566.19344415912 
34 0 1566.19344415912 
35 0 1566.19344415912 
36 0 1566.19344415912 
1 589.243891758454 1567.06637072505 
2 589.323200446979 1567.06637072505 
3 543.12589666891 1567.06637072505 
4 471.20371624948 1567.06637072505 
5 450.170751901231 1567.06637072505 
6 511.3909653626 1567.06637072505 
7 367.256661495855 1567.06637072505 
8 335.386979551209 1567.06637072505 
9 286.611723412067 1567.06637072505 
10 241.260447445962 1567.06637072505 
11 243.490460362306 1567.06637072505 
12 203.106755641001 1567.06637072505 
13 196.637791851912 1567.06637072505 
14 141.681006982094 1567.06637072505 
15 138.069493900607 1567.06637072505 
16 77.3275733444876 1567.06637072505 
17 0 1567.06637072505 
18 0 1567.06637072505 
19 0 1567.06637072505 
20 0 1567.06637072505 
21 0 1567.06637072505 
22 0 1567.06637072505 
23 0 1567.06637072505 
24 0 1567.06637072505 
25 0 1567.06637072505 
26 0 1567.06637072505 
27 0 1567.06637072505 
28 0 1567.06637072505 
29 0 1567.06637072505 
30 0 1567.06637072505 
31 0 1567.06637072505 
32 0 1567.06637072505 
33 0 1567.06637072505 
34 0 1567.06637072505 
35 0 1567.06637072505 
36 0 1567.06637072505 
1 589.243891758454 1568.25187454962 
2 589.323200446979 1568.25187454962 
3 543.12589666891 1568.25187454962 
4 471.20371624948 1568.25187454962 
5 450.170751901231 1568.25187454962 
6 511.3909653626 1568.25187454962 
7 371.971639552957 1568.25187454962 
8 335.386979551209 1568.25187454962 
9 286.611723412067 1568.25187454962 
10 241.260447445962 1568.25187454962 
11 243.490460362306 1568.25187454962 
12 203.106755641001 1568.25187454962 
13 196.637791851912 1568.25187454962 
14 141.681006982094 1568.25187454962 
15 138.069493900607 1568.25187454962 
16 77.3275733444876 1568.25187454962 
17 0 1568.25187454962 
18 0 1568.25187454962 
19 0 1568.25187454962 
20 0 1568.25187454962 
21 0 1568.25187454962 
22 0 1568.25187454962 
23 0 1568.25187454962 
24 0 1568.25187454962 
25 0 1568.25187454962 
26 0 1568.25187454962 
27 0 1568.25187454962 
28 0 1568.25187454962 
29 0 1568.25187454962 
30 0 1568.25187454962 
31 0 1568.25187454962 
32 0 1568.25187454962 
33 0 1568.25187454962 
34 0 1568.25187454962 
35 0 1568.25187454962 
36 0 1568.25187454962 
1 589.243891758454 1569.37876592964 
2 589.323200446979 1569.37876592964 
3 543.12589666891 1569.37876592964 
4 471.20371624948 1569.37876592964 
5 450.170751901231 1569.37876592964 
6 511.3909653626 1569.37876592964 
7 378.329693699712 1569.37876592964 
8 335.386979551209 1569.37876592964 
9 286.611723412067 1569.37876592964 
10 241.260447445962 1569.37876592964 
11 243.490460362306 1569.37876592964 
12 203.106755641001 1569.37876592964 
13 196.637791851912 1569.37876592964 
14 141.681006982094 1569.37876592964 
15 138.069493900607 1569.37876592964 
16 77.3275733444876 1569.37876592964 
17 0 1569.37876592964 
18 0 1569.37876592964 
19 0 1569.37876592964 
20 0 1569.37876592964 
21 0 1569.37876592964 
22 0 1569.37876592964 
23 0 1569.37876592964 
24 0 1569.37876592964 
25 0 1569.37876592964 
26 0 1569.37876592964 
27 0 1569.37876592964 
28 0 1569.37876592964 
29 0 1569.37876592964 
30 0 1569.37876592964 
31 0 1569.37876592964 
32 0 1569.37876592964 
33 0 1569.37876592964 
34 0 1569.37876592964 
35 0 1569.37876592964 
36 0 1569.37876592964 
1 589.243891758454 1572.43619649962 
2 589.323200446979 1572.43619649962 
3 543.12589666891 1572.43619649962 
4 471.20371624948 1572.43619649962 
5 450.170751901231 1572.43619649962 
6 511.3909653626 1572.43619649962 
7 404.791234940767 1572.43619649962 
8 335.386979551209 1572.43619649962 
9 286.611723412067 1572.43619649962 
10 241.260447445962 1572.43619649962 
11 243.490460362306 1572.43619649962 
12 203.106755641001 1572.43619649962 
13 196.637791851912 1572.43619649962 
14 141.681006982094 1572.43619649962 
15 138.069493900607 1572.43619649962 
16 77.3275733444876 1572.43619649962 
17 0 1572.43619649962 
18 0 1572.43619649962 
19 0 1572.43619649962 
20 0 1572.43619649962 
21 0 1572.43619649962 
22 0 1572.43619649962 
23 0 1572.43619649962 
24 0 1572.43619649962 
25 0 1572.43619649962 
26 0 1572.43619649962 
27 0 1572.43619649962 
28 0 1572.43619649962 
29 0 1572.43619649962 
30 0 1572.43619649962 
31 0 1572.43619649962 
32 0 1572.43619649962 
33 0 1572.43619649962 
34 0 1572.43619649962 
35 0 1572.43619649962 
36 0 1572.43619649962 
1 589.243891758454 1573.67486744608 
2 589.323200446979 1573.67486744608 
3 543.12589666891 1573.67486744608 
4 471.20371624948 1573.67486744608 
5 450.170751901231 1573.67486744608 
6 511.3909653626 1573.67486744608 
7 419.343169588385 1573.67486744608 
8 335.386979551209 1573.67486744608 
9 286.611723412067 1573.67486744608 
10 241.260447445962 1573.67486744608 
11 243.490460362306 1573.67486744608 
12 203.106755641001 1573.67486744608 
13 196.637791851912 1573.67486744608 
14 141.681006982094 1573.67486744608 
15 138.069493900607 1573.67486744608 
16 77.3275733444876 1573.67486744608 
17 0 1573.67486744608 
18 0 1573.67486744608 
19 0 1573.67486744608 
20 0 1573.67486744608 
21 0 1573.67486744608 
22 0 1573.67486744608 
23 0 1573.67486744608 
24 0 1573.67486744608 
25 0 1573.67486744608 
26 0 1573.67486744608 
27 0 1573.67486744608 
28 0 1573.67486744608 
29 0 1573.67486744608 
30 0 1573.67486744608 
31 0 1573.67486744608 
32 0 1573.67486744608 
33 0 1573.67486744608 
34 0 1573.67486744608 
35 0 1573.67486744608 
36 0 1573.67486744608 
1 589.243891758454 1574.75370795075 
2 589.323200446979 1574.75370795075 
3 543.12589666891 1574.75370795075 
4 471.20371624948 1574.75370795075 
5 450.170751901231 1574.75370795075 
6 511.3909653626 1574.75370795075 
7 419.343169588385 1574.75370795075 
8 335.386979551209 1574.75370795075 
9 286.611723412067 1574.75370795075 
10 241.260447445962 1574.75370795075 
11 243.490460362306 1574.75370795075 
12 203.106755641001 1574.75370795075 
13 196.637791851912 1574.75370795075 
14 141.681006982094 1574.75370795075 
15 138.069493900607 1574.75370795075 
16 77.3275733444876 1574.75370795075 
17 0 1574.75370795075 
18 0 1574.75370795075 
19 0 1574.75370795075 
20 0 1574.75370795075 
21 0 1574.75370795075 
22 0 1574.75370795075 
23 0 1574.75370795075 
24 0 1574.75370795075 
25 0 1574.75370795075 
26 0 1574.75370795075 
27 0 1574.75370795075 
28 0 1574.75370795075 
29 0 1574.75370795075 
30 0 1574.75370795075 
31 0 1574.75370795075 
32 0 1574.75370795075 
33 0 1574.75370795075 
34 0 1574.75370795075 
35 0 1574.75370795075 
36 0 1574.75370795075 
1 589.243891758454 1576.34605295707 
2 589.323200446979 1576.34605295707 
3 543.12589666891 1576.34605295707 
4 471.20371624948 1576.34605295707 
5 450.170751901231 1576.34605295707 
6 511.3909653626 1576.34605295707 
7 419.343169588385 1576.34605295707 
8 335.386979551209 1576.34605295707 
9 286.611723412067 1576.34605295707 
10 241.260447445962 1576.34605295707 
11 243.490460362306 1576.34605295707 
12 203.106755641001 1576.34605295707 
13 196.637791851912 1576.34605295707 
14 141.681006982094 1576.34605295707 
15 138.069493900607 1576.34605295707 
16 77.3275733444876 1576.34605295707 
17 0 1576.34605295707 
18 0 1576.34605295707 
19 0 1576.34605295707 
20 0 1576.34605295707 
21 0 1576.34605295707 
22 0 1576.34605295707 
23 0 1576.34605295707 
24 0 1576.34605295707 
25 0 1576.34605295707 
26 0 1576.34605295707 
27 0 1576.34605295707 
28 0 1576.34605295707 
29 0 1576.34605295707 
30 0 1576.34605295707 
31 0 1576.34605295707 
32 0 1576.34605295707 
33 0 1576.34605295707 
34 0 1576.34605295707 
35 0 1576.34605295707 
36 0 1576.34605295707 
1 589.243891758454 1576.4734277496 
2 589.323200446979 1576.4734277496 
3 543.12589666891 1576.4734277496 
4 471.20371624948 1576.4734277496 
5 450.170751901231 1576.4734277496 
6 511.3909653626 1576.4734277496 
7 419.343169588385 1576.4734277496 
8 335.386979551209 1576.4734277496 
9 286.611723412067 1576.4734277496 
10 241.260447445962 1576.4734277496 
11 243.490460362306 1576.4734277496 
12 203.106755641001 1576.4734277496 
13 196.637791851912 1576.4734277496 
14 141.681006982094 1576.4734277496 
15 138.069493900607 1576.4734277496 
16 77.3275733444876 1576.4734277496 
17 0 1576.4734277496 
18 0 1576.4734277496 
19 0 1576.4734277496 
20 0 1576.4734277496 
21 0 1576.4734277496 
22 0 1576.4734277496 
23 0 1576.4734277496 
24 0 1576.4734277496 
25 0 1576.4734277496 
26 0 1576.4734277496 
27 0 1576.4734277496 
28 0 1576.4734277496 
29 0 1576.4734277496 
30 0 1576.4734277496 
31 0 1576.4734277496 
32 0 1576.4734277496 
33 0 1576.4734277496 
34 0 1576.4734277496 
35 0 1576.4734277496 
36 0 1576.4734277496 
1 590.093026417765 1577.55940827129 
2 589.323200446979 1577.55940827129 
3 543.12589666891 1577.55940827129 
4 471.20371624948 1577.55940827129 
5 450.170751901231 1577.55940827129 
6 511.3909653626 1577.55940827129 
7 419.343169588385 1577.55940827129 
8 335.386979551209 1577.55940827129 
9 286.611723412067 1577.55940827129 
10 241.260447445962 1577.55940827129 
11 243.490460362306 1577.55940827129 
12 203.106755641001 1577.55940827129 
13 196.637791851912 1577.55940827129 
14 141.681006982094 1577.55940827129 
15 138.069493900607 1577.55940827129 
16 77.3275733444876 1577.55940827129 
17 0 1577.55940827129 
18 0 1577.55940827129 
19 0 1577.55940827129 
20 0 1577.55940827129 
21 0 1577.55940827129 
22 0 1577.55940827129 
23 0 1577.55940827129 
24 0 1577.55940827129 
25 0 1577.55940827129 
26 0 1577.55940827129 
27 0 1577.55940827129 
28 0 1577.55940827129 
29 0 1577.55940827129 
30 0 1577.55940827129 
31 0 1577.55940827129 
32 0 1577.55940827129 
33 0 1577.55940827129 
34 0 1577.55940827129 
35 0 1577.55940827129 
36 0 1577.55940827129 
1 590.382169416422 1577.73078258878 
2 589.323200446979 1577.73078258878 
3 543.12589666891 1577.73078258878 
4 471.20371624948 1577.73078258878 
5 450.170751901231 1577.73078258878 
6 511.3909653626 1577.73078258878 
7 419.343169588385 1577.73078258878 
8 335.386979551209 1577.73078258878 
9 286.611723412067 1577.73078258878 
10 241.260447445962 1577.73078258878 
11 243.490460362306 1577.73078258878 
12 203.106755641001 1577.73078258878 
13 196.637791851912 1577.73078258878 
14 141.681006982094 1577.73078258878 
15 138.069493900607 1577.73078258878 
16 77.3275733444876 1577.73078258878 
17 0 1577.73078258878 
18 0 1577.73078258878 
19 0 1577.73078258878 
20 0 1577.73078258878 
21 0 1577.73078258878 
22 0 1577.73078258878 
23 0 1577.73078258878 
24 0 1577.73078258878 
25 0 1577.73078258878 
26 0 1577.73078258878 
27 0 1577.73078258878 
28 0 1577.73078258878 
29 0 1577.73078258878 
30 0 1577.73078258878 
31 0 1577.73078258878 
32 0 1577.73078258878 
33 0 1577.73078258878 
34 0 1577.73078258878 
35 0 1577.73078258878 
36 0 1577.73078258878 
1 599.846624080444 1580.31087704749 
2 589.323200446979 1580.31087704749 
3 543.12589666891 1580.31087704749 
4 471.20371624948 1580.31087704749 
5 450.170751901231 1580.31087704749 
6 511.3909653626 1580.31087704749 
7 419.343169588385 1580.31087704749 
8 335.386979551209 1580.31087704749 
9 286.611723412067 1580.31087704749 
10 247.071389566604 1580.31087704749 
11 243.490460362306 1580.31087704749 
12 203.106755641001 1580.31087704749 
13 196.637791851912 1580.31087704749 
14 141.681006982094 1580.31087704749 
15 138.069493900607 1580.31087704749 
16 77.3275733444876 1580.31087704749 
17 0 1580.31087704749 
18 0 1580.31087704749 
19 0 1580.31087704749 
20 0 1580.31087704749 
21 0 1580.31087704749 
22 0 1580.31087704749 
23 0 1580.31087704749 
24 0 1580.31087704749 
25 0 1580.31087704749 
26 0 1580.31087704749 
27 0 1580.31087704749 
28 0 1580.31087704749 
29 0 1580.31087704749 
30 0 1580.31087704749 
31 0 1580.31087704749 
32 0 1580.31087704749 
33 0 1580.31087704749 
34 0 1580.31087704749 
35 0 1580.31087704749 
36 0 1580.31087704749 
1 604.613861885132 1581.09372868477 
2 589.323200446979 1581.09372868477 
3 543.12589666891 1581.09372868477 
4 471.20371624948 1581.09372868477 
5 450.170751901231 1581.09372868477 
6 511.3909653626 1581.09372868477 
7 419.343169588385 1581.09372868477 
8 335.386979551209 1581.09372868477 
9 286.611723412067 1581.09372868477 
10 250.730079478115 1581.09372868477 
11 243.490460362306 1581.09372868477 
12 203.106755641001 1581.09372868477 
13 196.637791851912 1581.09372868477 
14 141.681006982094 1581.09372868477 
15 138.069493900607 1581.09372868477 
16 77.3275733444876 1581.09372868477 
17 0 1581.09372868477 
18 0 1581.09372868477 
19 0 1581.09372868477 
20 0 1581.09372868477 
21 0 1581.09372868477 
22 0 1581.09372868477 
23 0 1581.09372868477 
24 0 1581.09372868477 
25 0 1581.09372868477 
26 0 1581.09372868477 
27 0 1581.09372868477 
28 0 1581.09372868477 
29 0 1581.09372868477 
30 0 1581.09372868477 
31 0 1581.09372868477 
32 0 1581.09372868477 
33 0 1581.09372868477 
34 0 1581.09372868477 
35 0 1581.09372868477 
36 0 1581.09372868477 
1 645.220994067807 1585.29079557847 
2 589.323200446979 1585.29079557847 
3 543.12589666891 1585.29079557847 
4 471.20371624948 1585.29079557847 
5 462.853818668616 1585.29079557847 
6 511.3909653626 1585.29079557847 
7 419.343169588385 1585.29079557847 
8 335.386979551209 1585.29079557847 
9 286.611723412067 1585.29079557847 
10 285.3940042368 1585.29079557847 
11 243.490460362306 1585.29079557847 
12 203.106755641001 1585.29079557847 
13 196.637791851912 1585.29079557847 
14 141.681006982094 1585.29079557847 
15 138.069493900607 1585.29079557847 
16 77.3275733444876 1585.29079557847 
17 0 1585.29079557847 
18 0 1585.29079557847 
19 0 1585.29079557847 
20 0 1585.29079557847 
21 0 1585.29079557847 
22 0 1585.29079557847 
23 0 1585.29079557847 
24 0 1585.29079557847 
25 0 1585.29079557847 
26 0 1585.29079557847 
27 0 1585.29079557847 
28 0 1585.29079557847 
29 0 1585.29079557847 
30 0 1585.29079557847 
31 0 1585.29079557847 
32 0 1585.29079557847 
33 0 1585.29079557847 
34 0 1585.29079557847 
35 0 1585.29079557847 
36 0 1585.29079557847 
1 645.220994067807 1588.71367500253 
2 589.323200446979 1588.71367500253 
3 543.12589666891 1588.71367500253 
4 471.20371624948 1588.71367500253 
5 491.976530858835 1588.71367500253 
6 511.3909653626 1588.71367500253 
7 419.343169588385 1588.71367500253 
8 335.386979551209 1588.71367500253 
9 286.611723412067 1588.71367500253 
10 285.3940042368 1588.71367500253 
11 243.490460362306 1588.71367500253 
12 203.106755641001 1588.71367500253 
13 196.637791851912 1588.71367500253 
14 141.681006982094 1588.71367500253 
15 138.069493900607 1588.71367500253 
16 77.3275733444876 1588.71367500253 
17 0 1588.71367500253 
18 0 1588.71367500253 
19 0 1588.71367500253 
20 0 1588.71367500253 
21 0 1588.71367500253 
22 0 1588.71367500253 
23 0 1588.71367500253 
24 0 1588.71367500253 
25 0 1588.71367500253 
26 0 1588.71367500253 
27 0 1588.71367500253 
28 0 1588.71367500253 
29 0 1588.71367500253 
30 0 1588.71367500253 
31 0 1588.71367500253 
32 0 1588.71367500253 
33 0 1588.71367500253 
34 0 1588.71367500253 
35 0 1588.71367500253 
36 0 1588.71367500253 
1 645.220994067807 1591.25494211486 
2 589.323200446979 1591.25494211486 
3 543.12589666891 1591.25494211486 
4 471.20371624948 1591.25494211486 
5 524.510937929034 1591.25494211486 
6 511.3909653626 1591.25494211486 
7 419.343169588385 1591.25494211486 
8 335.386979551209 1591.25494211486 
9 286.611723412067 1591.25494211486 
10 285.3940042368 1591.25494211486 
11 243.490460362306 1591.25494211486 
12 203.106755641001 1591.25494211486 
13 196.637791851912 1591.25494211486 
14 141.681006982094 1591.25494211486 
15 138.069493900607 1591.25494211486 
16 77.3275733444876 1591.25494211486 
17 0 1591.25494211486 
18 0 1591.25494211486 
19 0 1591.25494211486 
20 0 1591.25494211486 
21 0 1591.25494211486 
22 0 1591.25494211486 
23 0 1591.25494211486 
24 0 1591.25494211486 
25 0 1591.25494211486 
26 0 1591.25494211486 
27 0 1591.25494211486 
28 0 1591.25494211486 
29 0 1591.25494211486 
30 0 1591.25494211486 
31 0 1591.25494211486 
32 0 1591.25494211486 
33 0 1591.25494211486 
34 0 1591.25494211486 
35 0 1591.25494211486 
36 0 1591.25494211486 
1 645.220994067807 1592.81012202814 
2 589.323200446979 1592.81012202814 
3 543.12589666891 1592.81012202814 
4 471.20371624948 1592.81012202814 
5 524.510937929034 1592.81012202814 
6 511.3909653626 1592.81012202814 
7 419.343169588385 1592.81012202814 
8 335.386979551209 1592.81012202814 
9 286.611723412067 1592.81012202814 
10 285.3940042368 1592.81012202814 
11 243.490460362306 1592.81012202814 
12 203.106755641001 1592.81012202814 
13 196.637791851912 1592.81012202814 
14 141.681006982094 1592.81012202814 
15 138.069493900607 1592.81012202814 
16 77.3275733444876 1592.81012202814 
17 0 1592.81012202814 
18 0 1592.81012202814 
19 0 1592.81012202814 
20 0 1592.81012202814 
21 0 1592.81012202814 
22 0 1592.81012202814 
23 0 1592.81012202814 
24 0 1592.81012202814 
25 0 1592.81012202814 
26 0 1592.81012202814 
27 0 1592.81012202814 
28 0 1592.81012202814 
29 0 1592.81012202814 
30 0 1592.81012202814 
31 0 1592.81012202814 
32 0 1592.81012202814 
33 0 1592.81012202814 
34 0 1592.81012202814 
35 0 1592.81012202814 
36 0 1592.81012202814 
1 645.220994067807 1597.94249038244 
2 589.323200446979 1597.94249038244 
3 543.12589666891 1597.94249038244 
4 471.20371624948 1597.94249038244 
5 524.510937929034 1597.94249038244 
6 511.3909653626 1597.94249038244 
7 419.343169588385 1597.94249038244 
8 335.386979551209 1597.94249038244 
9 286.611723412067 1597.94249038244 
10 285.3940042368 1597.94249038244 
11 243.490460362306 1597.94249038244 
12 203.106755641001 1597.94249038244 
13 196.637791851912 1597.94249038244 
14 141.681006982094 1597.94249038244 
15 138.069493900607 1597.94249038244 
16 77.3275733444876 1597.94249038244 
17 0 1597.94249038244 
18 0 1597.94249038244 
19 0 1597.94249038244 
20 0 1597.94249038244 
21 0 1597.94249038244 
22 0 1597.94249038244 
23 0 1597.94249038244 
24 0 1597.94249038244 
25 0 1597.94249038244 
26 0 1597.94249038244 
27 0 1597.94249038244 
28 0 1597.94249038244 
29 0 1597.94249038244 
30 0 1597.94249038244 
31 0 1597.94249038244 
32 0 1597.94249038244 
33 0 1597.94249038244 
34 0 1597.94249038244 
35 0 1597.94249038244 
36 0 1597.94249038244 
1 645.220994067807 1600 
2 589.323200446979 1600 
3 543.12589666891 1600 
4 471.20371624948 1600 
5 524.510937929034 1600 
6 511.3909653626 1600 
7 419.343169588385 1600 
8 335.386979551209 1600 
9 286.611723412067 1600 
10 285.3940042368 1600 
11 243.490460362306 1600 
12 203.106755641001 1600 
13 196.637791851912 1600 
14 141.681006982094 1600 
15 138.069493900607 1600 
16 77.3275733444876 1600 
17 0 1600 
18 0 1600 
19 0 1600 
20 0 1600 
21 0 1600 
22 0 1600 
23 0 1600 
24 0 1600 
25 0 1600 
26 0 1600 
27 0 1600 
28 0 1600 
29 0 1600 
30 0 1600 
31 0 1600 
32 0 1600 
33 0 1600 
34 0 1600 
35 0 1600 
36 0 1600 
1 645.220994067807 1601.65687816428 
2 589.323200446979 1601.65687816428 
3 543.12589666891 1601.65687816428 
4 471.20371624948 1601.65687816428 
5 524.510937929034 1601.65687816428 
6 511.3909653626 1601.65687816428 
7 419.343169588385 1601.65687816428 
8 335.386979551209 1601.65687816428 
9 286.611723412067 1601.65687816428 
10 285.3940042368 1601.65687816428 
11 243.490460362306 1601.65687816428 
12 203.106755641001 1601.65687816428 
13 196.637791851912 1601.65687816428 
14 141.681006982094 1601.65687816428 
15 138.069493900607 1601.65687816428 
16 77.3275733444876 1601.65687816428 
17 1.97657658090709 1601.65687816428 
18 0 1601.65687816428 
19 0 1601.65687816428 
20 0 1601.65687816428 
21 0 1601.65687816428 
22 0 1601.65687816428 
23 0 1601.65687816428 
24 0 1601.65687816428 
25 0 1601.65687816428 
26 0 1601.65687816428 
27 0 1601.65687816428 
28 0 1601.65687816428 
29 0 1601.65687816428 
30 0 1601.65687816428 
31 0 1601.65687816428 
32 0 1601.65687816428 
33 0 1601.65687816428 
34 0 1601.65687816428 
35 0 1601.65687816428 
36 0 1601.65687816428 
1 645.220994067807 1606.34605295707 
2 589.323200446979 1606.34605295707 
3 543.12589666891 1606.34605295707 
4 471.20371624948 1606.34605295707 
5 524.510937929034 1606.34605295707 
6 511.3909653626 1606.34605295707 
7 419.343169588385 1606.34605295707 
8 335.386979551209 1606.34605295707 
9 286.611723412067 1606.34605295707 
10 285.3940042368 1606.34605295707 
11 243.490460362306 1606.34605295707 
12 203.106755641001 1606.34605295707 
13 196.637791851912 1606.34605295707 
14 141.681006982094 1606.34605295707 
15 138.069493900607 1606.34605295707 
16 77.3275733444876 1606.34605295707 
17 28.9961194564563 1606.34605295707 
18 0 1606.34605295707 
19 0 1606.34605295707 
20 0 1606.34605295707 
21 0 1606.34605295707 
22 0 1606.34605295707 
23 0 1606.34605295707 
24 0 1606.34605295707 
25 0 1606.34605295707 
26 0 1606.34605295707 
27 0 1606.34605295707 
28 0 1606.34605295707 
29 0 1606.34605295707 
30 0 1606.34605295707 
31 0 1606.34605295707 
32 0 1606.34605295707 
33 0 1606.34605295707 
34 0 1606.34605295707 
35 0 1606.34605295707 
36 0 1606.34605295707 
1 645.220994067807 1608.67486744608 
2 589.323200446979 1608.67486744608 
3 543.12589666891 1608.67486744608 
4 471.20371624948 1608.67486744608 
5 524.510937929034 1608.67486744608 
6 511.3909653626 1608.67486744608 
7 419.343169588385 1608.67486744608 
8 335.386979551209 1608.67486744608 
9 286.611723412067 1608.67486744608 
10 285.3940042368 1608.67486744608 
11 243.490460362306 1608.67486744608 
12 211.366800004253 1608.67486744608 
13 196.637791851912 1608.67486744608 
14 141.681006982094 1608.67486744608 
15 138.069493900607 1608.67486744608 
16 77.3275733444876 1608.67486744608 
17 54.1823941490469 1608.67486744608 
18 0 1608.67486744608 
19 0 1608.67486744608 
20 0 1608.67486744608 
21 0 1608.67486744608 
22 0 1608.67486744608 
23 0 1608.67486744608 
24 0 1608.67486744608 
25 0 1608.67486744608 
26 0 1608.67486744608 
27 0 1608.67486744608 
28 0 1608.67486744608 
29 0 1608.67486744608 
30 0 1608.67486744608 
31 0 1608.67486744608 
32 0 1608.67486744608 
33 0 1608.67486744608 
34 0 1608.67486744608 
35 0 1608.67486744608 
36 0 1608.67486744608 
1 645.220994067807 1610.16185212497 
2 589.323200446979 1610.16185212497 
3 543.12589666891 1610.16185212497 
4 471.20371624948 1610.16185212497 
5 524.510937929034 1610.16185212497 
6 511.3909653626 1610.16185212497 
7 419.343169588385 1610.16185212497 
8 335.386979551209 1610.16185212497 
9 286.611723412067 1610.16185212497 
10 285.3940042368 1610.16185212497 
11 243.490460362306 1610.16185212497 
12 220.726273372686 1610.16185212497 
13 196.637791851912 1610.16185212497 
14 148.011435828733 1610.16185212497 
15 138.069493900607 1610.16185212497 
16 77.3275733444876 1610.16185212497 
17 74.3495317990032 1610.16185212497 
18 0 1610.16185212497 
19 0 1610.16185212497 
20 0 1610.16185212497 
21 0 1610.16185212497 
22 0 1610.16185212497 
23 0 1610.16185212497 
24 0 1610.16185212497 
25 0 1610.16185212497 
26 0 1610.16185212497 
27 0 1610.16185212497 
28 0 1610.16185212497 
29 0 1610.16185212497 
30 0 1610.16185212497 
31 0 1610.16185212497 
32 0 1610.16185212497 
33 0 1610.16185212497 
34 0 1610.16185212497 
35 0 1610.16185212497 
36 0 1610.16185212497 
1 645.220994067807 1610.31087704749 
2 589.323200446979 1610.31087704749 
3 543.12589666891 1610.31087704749 
4 471.20371624948 1610.31087704749 
5 524.510937929034 1610.31087704749 
6 511.3909653626 1610.31087704749 
7 419.343169588385 1610.31087704749 
8 335.386979551209 1610.31087704749 
9 286.611723412067 1610.31087704749 
10 285.3940042368 1610.31087704749 
11 243.490460362306 1610.31087704749 
12 221.839815967943 1610.31087704749 
13 196.637791851912 1610.31087704749 
14 148.821408971271 1610.31087704749 
15 138.069493900607 1610.31087704749 
16 77.3275733444876 1610.31087704749 
17 74.3495317990032 1610.31087704749 
18 0 1610.31087704749 
19 0 1610.31087704749 
20 0 1610.31087704749 
21 0 1610.31087704749 
22 0 1610.31087704749 
23 0 1610.31087704749 
24 0 1610.31087704749 
25 0 1610.31087704749 
26 0 1610.31087704749 
27 0 1610.31087704749 
28 0 1610.31087704749 
29 0 1610.31087704749 
30 0 1610.31087704749 
31 0 1610.31087704749 
32 0 1610.31087704749 
33 0 1610.31087704749 
34 0 1610.31087704749 
35 0 1610.31087704749 
36 0 1610.31087704749 
1 645.220994067807 1611.7316423933 
2 589.323200446979 1611.7316423933 
3 549.522898392448 1611.7316423933 
4 471.20371624948 1611.7316423933 
5 524.510937929034 1611.7316423933 
6 511.3909653626 1611.7316423933 
7 419.343169588385 1611.7316423933 
8 335.386979551209 1611.7316423933 
9 286.611723412067 1611.7316423933 
10 285.3940042368 1611.7316423933 
11 243.490460362306 1611.7316423933 
12 234.061863745653 1611.7316423933 
13 196.637791851912 1611.7316423933 
14 158.149303535056 1611.7316423933
[truncated: 6,398,045 more chars]
