# Supplementary material for: Real-time energy-saving metro train rescheduling with primary delay identification
Source: PLoS One. 2018 Feb 23;13(2):e0192792. doi: 10.1371/journal.pone.0192792 (PMC5825068; doi:10.1371/journal.pone.0192792)
Supplement: S2 Dataset — (ZIP) [file pone.0192792.s003.zip › S3 Dataset /speedprofile.txt]

1 0 12.4360422437758 64.4396444537397 10.3633685364798 12.4360422437758 19935.5603555463 
2 0 0 0 10.3633685364798 12.4360422437758 64.4396444537397 
3 0 0 0 10.3633685364798 12.4360422437758 0 
4 0 0 0 10.3633685364798 12.4360422437758 0 
5 0 0 0 10.3633685364798 12.4360422437758 0 
6 0 0 0 10.3633685364798 12.4360422437758 0 
7 0 0 0 10.3633685364798 12.4360422437758 0 
8 0 0 0 10.3633685364798 12.4360422437758 0 
9 0 0 0 10.3633685364798 12.4360422437758 0 
10 0 0 0 10.3633685364798 12.4360422437758 0 
11 0 0 0 10.3633685364798 12.4360422437758 0 
12 0 0 0 10.3633685364798 12.4360422437758 0 
13 0 0 0 10.3633685364798 12.4360422437758 0 
14 0 0 0 10.3633685364798 12.4360422437758 0 
15 0 0 0 10.3633685364798 12.4360422437758 0 
16 0 0 0 10.3633685364798 12.4360422437758 0 
17 0 0 0 10.3633685364798 12.4360422437758 0 
18 0 0 0 10.3633685364798 12.4360422437758 0 
19 0 0 0 10.3633685364798 12.4360422437758 0 
20 0 0 0 10.3633685364798 12.4360422437758 0 
21 0 0 0 10.3633685364798 12.4360422437758 0 
22 0 0 0 10.3633685364798 12.4360422437758 0 
23 0 0 0 10.3633685364798 12.4360422437758 0 
24 0 0 0 10.3633685364798 12.4360422437758 0 
25 0 0 0 10.3633685364798 12.4360422437758 0 
26 0 0 0 10.3633685364798 12.4360422437758 0 
27 0 0 0 10.3633685364798 12.4360422437758 0 
28 0 0 0 10.3633685364798 12.4360422437758 0 
29 0 0 0 10.3633685364798 12.4360422437758 0 
30 0 0 0 10.3633685364798 12.4360422437758 0 
31 0 0 0 10.3633685364798 12.4360422437758 0 
32 0 0 0 10.3633685364798 12.4360422437758 0 
33 0 0 0 10.3633685364798 12.4360422437758 0 
34 0 0 0 10.3633685364798 12.4360422437758 0 
35 0 0 0 10.3633685364798 12.4360422437758 0 
36 0 0 0 10.3633685364798 12.4360422437758 0 
1 0 12.4360422437758 1179.16457992384 100 12.4360422437758 18820.8354200762 
2 0 0 0 100 12.4360422437758 1179.16457992384 
3 0 0 0 100 12.4360422437758 0 
4 0 0 0 100 12.4360422437758 0 
5 0 0 0 100 12.4360422437758 0 
6 0 0 0 100 12.4360422437758 0 
7 0 0 0 100 12.4360422437758 0 
8 0 0 0 100 12.4360422437758 0 
9 0 0 0 100 12.4360422437758 0 
10 0 0 0 100 12.4360422437758 0 
11 0 0 0 100 12.4360422437758 0 
12 0 0 0 100 12.4360422437758 0 
13 0 0 0 100 12.4360422437758 0 
14 0 0 0 100 12.4360422437758 0 
15 0 0 0 100 12.4360422437758 0 
16 0 0 0 100 12.4360422437758 0 
17 0 0 0 100 12.4360422437758 0 
18 0 0 0 100 12.4360422437758 0 
19 0 0 0 100 12.4360422437758 0 
20 0 0 0 100 12.4360422437758 0 
21 0 0 0 100 12.4360422437758 0 
22 0 0 0 100 12.4360422437758 0 
23 0 0 0 100 12.4360422437758 0 
24 0 0 0 100 12.4360422437758 0 
25 0 0 0 100 12.4360422437758 0 
26 0 0 0 100 12.4360422437758 0 
27 0 0 0 100 12.4360422437758 0 
28 0 0 0 100 12.4360422437758 0 
29 0 0 0 100 12.4360422437758 0 
30 0 0 0 100 12.4360422437758 0 
31 0 0 0 100 12.4360422437758 0 
32 0 0 0 100 12.4360422437758 0 
33 0 0 0 100 12.4360422437758 0 
34 0 0 0 100 12.4360422437758 0 
35 0 0 0 100 12.4360422437758 0 
36 0 0 0 100 12.4360422437758 0 
1 0 12.4360422437758 1199.76958676759 101.656878164278 10.7791640794979 18800.2304132324 
2 0 1.98825379713343 1.64714715075646 101.656878164278 12.4360422437758 1198.12243961683 
3 0 0 0 101.656878164278 12.4360422437758 1.64714715075646 
4 0 0 0 101.656878164278 12.4360422437758 0 
5 0 0 0 101.656878164278 12.4360422437758 0 
6 0 0 0 101.656878164278 12.4360422437758 0 
7 0 0 0 101.656878164278 12.4360422437758 0 
8 0 0 0 101.656878164278 12.4360422437758 0 
9 0 0 0 101.656878164278 12.4360422437758 0 
10 0 0 0 101.656878164278 12.4360422437758 0 
11 0 0 0 101.656878164278 12.4360422437758 0 
12 0 0 0 101.656878164278 12.4360422437758 0 
13 0 0 0 101.656878164278 12.4360422437758 0 
14 0 0 0 101.656878164278 12.4360422437758 0 
15 0 0 0 101.656878164278 12.4360422437758 0 
16 0 0 0 101.656878164278 12.4360422437758 0 
17 0 0 0 101.656878164278 12.4360422437758 0 
18 0 0 0 101.656878164278 12.4360422437758 0 
19 0 0 0 101.656878164278 12.4360422437758 0 
20 0 0 0 101.656878164278 12.4360422437758 0 
21 0 0 0 101.656878164278 12.4360422437758 0 
22 0 0 0 101.656878164278 12.4360422437758 0 
23 0 0 0 101.656878164278 12.4360422437758 0 
24 0 0 0 101.656878164278 12.4360422437758 0 
25 0 0 0 101.656878164278 12.4360422437758 0 
26 0 0 0 101.656878164278 12.4360422437758 0 
27 0 0 0 101.656878164278 12.4360422437758 0 
28 0 0 0 101.656878164278 12.4360422437758 0 
29 0 0 0 101.656878164278 12.4360422437758 0 
30 0 0 0 101.656878164278 12.4360422437758 0 
31 0 0 0 101.656878164278 12.4360422437758 0 
32 0 0 0 101.656878164278 12.4360422437758 0 
33 0 0 0 101.656878164278 12.4360422437758 0 
34 0 0 0 101.656878164278 12.4360422437758 0 
35 0 0 0 101.656878164278 12.4360422437758 0 
36 0 0 0 101.656878164278 12.4360422437758 0 
1 0 12.4360422437758 1234.03755668307 104.412414792713 9.68050561534096 18765.9624433169 
2 0 5.29489775125519 11.6816425817697 104.412414792713 12.4360422437758 1222.3559141013 
3 0 0 0 104.412414792713 12.4360422437758 11.6816425817697 
4 0 0 0 104.412414792713 12.4360422437758 0 
5 0 0 0 104.412414792713 12.4360422437758 0 
6 0 0 0 104.412414792713 12.4360422437758 0 
7 0 0 0 104.412414792713 12.4360422437758 0 
8 0 0 0 104.412414792713 12.4360422437758 0 
9 0 0 0 104.412414792713 12.4360422437758 0 
10 0 0 0 104.412414792713 12.4360422437758 0 
11 0 0 0 104.412414792713 12.4360422437758 0 
12 0 0 0 104.412414792713 12.4360422437758 0 
13 0 0 0 104.412414792713 12.4360422437758 0 
14 0 0 0 104.412414792713 12.4360422437758 0 
15 0 0 0 104.412414792713 12.4360422437758 0 
16 0 0 0 104.412414792713 12.4360422437758 0 
17 0 0 0 104.412414792713 12.4360422437758 0 
18 0 0 0 104.412414792713 12.4360422437758 0 
19 0 0 0 104.412414792713 12.4360422437758 0 
20 0 0 0 104.412414792713 12.4360422437758 0 
21 0 0 0 104.412414792713 12.4360422437758 0 
22 0 0 0 104.412414792713 12.4360422437758 0 
23 0 0 0 104.412414792713 12.4360422437758 0 
24 0 0 0 104.412414792713 12.4360422437758 0 
25 0 0 0 104.412414792713 12.4360422437758 0 
26 0 0 0 104.412414792713 12.4360422437758 0 
27 0 0 0 104.412414792713 12.4360422437758 0 
28 0 0 0 104.412414792713 12.4360422437758 0 
29 0 0 0 104.412414792713 12.4360422437758 0 
30 0 0 0 104.412414792713 12.4360422437758 0 
31 0 0 0 104.412414792713 12.4360422437758 0 
32 0 0 0 104.412414792713 12.4360422437758 0 
33 0 0 0 104.412414792713 12.4360422437758 0 
34 0 0 0 104.412414792713 12.4360422437758 0 
35 0 0 0 104.412414792713 12.4360422437758 0 
36 0 0 0 104.412414792713 12.4360422437758 0 
1 0 12.4360422437758 1285.67242665551 108.564448772678 7.50526142521659 18714.3275733445 
2 0 10.2773385272135 44.0098696678947 108.564448772678 12.4360422437758 1241.66255698762 
3 0 0 0 108.564448772678 12.4360422437758 44.0098696678947 
4 0 0 0 108.564448772678 12.4360422437758 0 
5 0 0 0 108.564448772678 12.4360422437758 0 
6 0 0 0 108.564448772678 12.4360422437758 0 
7 0 0 0 108.564448772678 12.4360422437758 0 
8 0 0 0 108.564448772678 12.4360422437758 0 
9 0 0 0 108.564448772678 12.4360422437758 0 
10 0 0 0 108.564448772678 12.4360422437758 0 
11 0 0 0 108.564448772678 12.4360422437758 0 
12 0 0 0 108.564448772678 12.4360422437758 0 
13 0 0 0 108.564448772678 12.4360422437758 0 
14 0 0 0 108.564448772678 12.4360422437758 0 
15 0 0 0 108.564448772678 12.4360422437758 0 
16 0 0 0 108.564448772678 12.4360422437758 0 
17 0 0 0 108.564448772678 12.4360422437758 0 
18 0 0 0 108.564448772678 12.4360422437758 0 
19 0 0 0 108.564448772678 12.4360422437758 0 
20 0 0 0 108.564448772678 12.4360422437758 0 
21 0 0 0 108.564448772678 12.4360422437758 0 
22 0 0 0 108.564448772678 12.4360422437758 0 
23 0 0 0 108.564448772678 12.4360422437758 0 
24 0 0 0 108.564448772678 12.4360422437758 0 
25 0 0 0 108.564448772678 12.4360422437758 0 
26 0 0 0 108.564448772678 12.4360422437758 0 
27 0 0 0 108.564448772678 12.4360422437758 0 
28 0 0 0 108.564448772678 12.4360422437758 0 
29 0 0 0 108.564448772678 12.4360422437758 0 
30 0 0 0 108.564448772678 12.4360422437758 0 
31 0 0 0 108.564448772678 12.4360422437758 0 
32 0 0 0 108.564448772678 12.4360422437758 0 
33 0 0 0 108.564448772678 12.4360422437758 0 
34 0 0 0 108.564448772678 12.4360422437758 0 
35 0 0 0 108.564448772678 12.4360422437758 0 
36 0 0 0 108.564448772678 12.4360422437758 0 
1 0 10.6371224799739 1306.42581267302 110.36336853648 0 18693.574187327 
2 0 12.4360422437758 64.4396444537397 110.36336853648 12.4360422437758 1241.98616821928 
3 0 0 0 110.36336853648 12.4360422437758 64.4396444537397 
4 0 0 0 110.36336853648 12.4360422437758 0 
5 0 0 0 110.36336853648 12.4360422437758 0 
6 0 0 0 110.36336853648 12.4360422437758 0 
7 0 0 0 110.36336853648 12.4360422437758 0 
8 0 0 0 110.36336853648 12.4360422437758 0 
9 0 0 0 110.36336853648 12.4360422437758 0 
10 0 0 0 110.36336853648 12.4360422437758 0 
11 0 0 0 110.36336853648 12.4360422437758 0 
12 0 0 0 110.36336853648 12.4360422437758 0 
13 0 0 0 110.36336853648 12.4360422437758 0 
14 0 0 0 110.36336853648 12.4360422437758 0 
15 0 0 0 110.36336853648 12.4360422437758 0 
16 0 0 0 110.36336853648 12.4360422437758 0 
17 0 0 0 110.36336853648 12.4360422437758 0 
18 0 0 0 110.36336853648 12.4360422437758 0 
19 0 0 0 110.36336853648 12.4360422437758 0 
20 0 0 0 110.36336853648 12.4360422437758 0 
21 0 0 0 110.36336853648 12.4360422437758 0 
22 0 0 0 110.36336853648 12.4360422437758 0 
23 0 0 0 110.36336853648 12.4360422437758 0 
24 0 0 0 110.36336853648 12.4360422437758 0 
25 0 0 0 110.36336853648 12.4360422437758 0 
26 0 0 0 110.36336853648 12.4360422437758 0 
27 0 0 0 110.36336853648 12.4360422437758 0 
28 0 0 0 110.36336853648 12.4360422437758 0 
29 0 0 0 110.36336853648 12.4360422437758 0 
30 0 0 0 110.36336853648 12.4360422437758 0 
31 0 0 0 110.36336853648 12.4360422437758 0 
32 0 0 0 110.36336853648 12.4360422437758 0 
33 0 0 0 110.36336853648 12.4360422437758 0 
34 0 0 0 110.36336853648 12.4360422437758 0 
35 0 0 0 110.36336853648 12.4360422437758 0 
36 0 0 0 110.36336853648 12.4360422437758 0 
1 1 0 1363 121.000491016454 11.6293426875741 38637 
2 0 12.4360422437758 196.723348966912 121.000491016454 12.4360422437758 1166.27665103309 
3 0 0 0 121.000491016454 12.4360422437758 196.723348966912 
4 0 0 0 121.000491016454 12.4360422437758 0 
5 0 0 0 121.000491016454 12.4360422437758 0 
6 0 0 0 121.000491016454 12.4360422437758 0 
7 0 0 0 121.000491016454 12.4360422437758 0 
8 0 0 0 121.000491016454 12.4360422437758 0 
9 0 0 0 121.000491016454 12.4360422437758 0 
10 0 0 0 121.000491016454 12.4360422437758 0 
11 0 0 0 121.000491016454 12.4360422437758 0 
12 0 0 0 121.000491016454 12.4360422437758 0 
13 0 0 0 121.000491016454 12.4360422437758 0 
14 0 0 0 121.000491016454 12.4360422437758 0 
15 0 0 0 121.000491016454 12.4360422437758 0 
16 0 0 0 121.000491016454 12.4360422437758 0 
17 0 0 0 121.000491016454 12.4360422437758 0 
18 0 0 0 121.000491016454 12.4360422437758 0 
19 0 0 0 121.000491016454 12.4360422437758 0 
20 0 0 0 121.000491016454 12.4360422437758 0 
21 0 0 0 121.000491016454 12.4360422437758 0 
22 0 0 0 121.000491016454 12.4360422437758 0 
23 0 0 0 121.000491016454 12.4360422437758 0 
24 0 0 0 121.000491016454 12.4360422437758 0 
25 0 0 0 121.000491016454 12.4360422437758 0 
26 0 0 0 121.000491016454 12.4360422437758 0 
27 0 0 0 121.000491016454 12.4360422437758 0 
28 0 0 0 121.000491016454 12.4360422437758 0 
29 0 0 0 121.000491016454 12.4360422437758 0 
30 0 0 0 121.000491016454 12.4360422437758 0 
31 0 0 0 121.000491016454 12.4360422437758 0 
32 0 0 0 121.000491016454 12.4360422437758 0 
33 0 0 0 121.000491016454 12.4360422437758 0 
34 0 0 0 121.000491016454 12.4360422437758 0 
35 0 0 0 121.000491016454 12.4360422437758 0 
36 0 0 0 121.000491016454 12.4360422437758 0 
1 1 0 1363 151.000491016454 11.6293426875741 38637 
2 0 12.4360422437758 569.804616280185 151.000491016454 12.4360422437758 793.195383719815 
3 0 0 0 151.000491016454 12.4360422437758 569.804616280185 
4 0 0 0 151.000491016454 12.4360422437758 0 
5 0 0 0 151.000491016454 12.4360422437758 0 
6 0 0 0 151.000491016454 12.4360422437758 0 
7 0 0 0 151.000491016454 12.4360422437758 0 
8 0 0 0 151.000491016454 12.4360422437758 0 
9 0 0 0 151.000491016454 12.4360422437758 0 
10 0 0 0 151.000491016454 12.4360422437758 0 
11 0 0 0 151.000491016454 12.4360422437758 0 
12 0 0 0 151.000491016454 12.4360422437758 0 
13 0 0 0 151.000491016454 12.4360422437758 0 
14 0 0 0 151.000491016454 12.4360422437758 0 
15 0 0 0 151.000491016454 12.4360422437758 0 
16 0 0 0 151.000491016454 12.4360422437758 0 
17 0 0 0 151.000491016454 12.4360422437758 0 
18 0 0 0 151.000491016454 12.4360422437758 0 
19 0 0 0 151.000491016454 12.4360422437758 0 
20 0 0 0 151.000491016454 12.4360422437758 0 
21 0 0 0 151.000491016454 12.4360422437758 0 
22 0 0 0 151.000491016454 12.4360422437758 0 
23 0 0 0 151.000491016454 12.4360422437758 0 
24 0 0 0 151.000491016454 12.4360422437758 0 
25 0 0 0 151.000491016454 12.4360422437758 0 
26 0 0 0 151.000491016454 12.4360422437758 0 
27 0 0 0 151.000491016454 12.4360422437758 0 
28 0 0 0 151.000491016454 12.4360422437758 0 
29 0 0 0 151.000491016454 12.4360422437758 0 
30 0 0 0 151.000491016454 12.4360422437758 0 
31 0 0 0 151.000491016454 12.4360422437758 0 
32 0 0 0 151.000491016454 12.4360422437758 0 
33 0 0 0 151.000491016454 12.4360422437758 0 
34 0 0 0 151.000491016454 12.4360422437758 0 
35 0 0 0 151.000491016454 12.4360422437758 0 
36 0 0 0 151.000491016454 12.4360422437758 0 
1 1 11.6293426875741 1419.35067139376 160.691609922765 11.6293426875741 38580.6493286062 
2 0 12.4360422437758 690.323780388532 160.691609922765 12.4360422437758 729.026891005232 
3 0 0 0 160.691609922765 12.4360422437758 690.323780388532 
4 0 0 0 160.691609922765 12.4360422437758 0 
5 0 0 0 160.691609922765 12.4360422437758 0 
6 0 0 0 160.691609922765 12.4360422437758 0 
7 0 0 0 160.691609922765 12.4360422437758 0 
8 0 0 0 160.691609922765 12.4360422437758 0 
9 0 0 0 160.691609922765 12.4360422437758 0 
10 0 0 0 160.691609922765 12.4360422437758 0 
11 0 0 0 160.691609922765 12.4360422437758 0 
12 0 0 0 160.691609922765 12.4360422437758 0 
13 0 0 0 160.691609922765 12.4360422437758 0 
14 0 0 0 160.691609922765 12.4360422437758 0 
15 0 0 0 160.691609922765 12.4360422437758 0 
16 0 0 0 160.691609922765 12.4360422437758 0 
17 0 0 0 160.691609922765 12.4360422437758 0 
18 0 0 0 160.691609922765 12.4360422437758 0 
19 0 0 0 160.691609922765 12.4360422437758 0 
20 0 0 0 160.691609922765 12.4360422437758 0 
21 0 0 0 160.691609922765 12.4360422437758 0 
22 0 0 0 160.691609922765 12.4360422437758 0 
23 0 0 0 160.691609922765 12.4360422437758 0 
24 0 0 0 160.691609922765 12.4360422437758 0 
25 0 0 0 160.691609922765 12.4360422437758 0 
26 0 0 0 160.691609922765 12.4360422437758 0 
27 0 0 0 160.691609922765 12.4360422437758 0 
28 0 0 0 160.691609922765 12.4360422437758 0 
29 0 0 0 160.691609922765 12.4360422437758 0 
30 0 0 0 160.691609922765 12.4360422437758 0 
31 0 0 0 160.691609922765 12.4360422437758 0 
32 0 0 0 160.691609922765 12.4360422437758 0 
33 0 0 0 160.691609922765 12.4360422437758 0 
34 0 0 0 160.691609922765 12.4360422437758 0 
35 0 0 0 160.691609922765 12.4360422437758 0 
36 0 0 0 160.691609922765 12.4360422437758 0 
1 1 11.6293426875741 1876.48141009876 200 11.6293426875741 38123.5185899012 
2 0 12.4360422437758 1179.16457992384 200 12.4360422437758 697.316830174927 
3 0 0 0 200 12.4360422437758 1179.16457992384 
4 0 0 0 200 12.4360422437758 0 
5 0 0 0 200 12.4360422437758 0 
6 0 0 0 200 12.4360422437758 0 
7 0 0 0 200 12.4360422437758 0 
8 0 0 0 200 12.4360422437758 0 
9 0 0 0 200 12.4360422437758 0 
10 0 0 0 200 12.4360422437758 0 
11 0 0 0 200 12.4360422437758 0 
12 0 0 0 200 12.4360422437758 0 
13 0 0 0 200 12.4360422437758 0 
14 0 0 0 200 12.4360422437758 0 
15 0 0 0 200 12.4360422437758 0 
16 0 0 0 200 12.4360422437758 0 
17 0 0 0 200 12.4360422437758 0 
18 0 0 0 200 12.4360422437758 0 
19 0 0 0 200 12.4360422437758 0 
20 0 0 0 200 12.4360422437758 0 
21 0 0 0 200 12.4360422437758 0 
22 0 0 0 200 12.4360422437758 0 
23 0 0 0 200 12.4360422437758 0 
24 0 0 0 200 12.4360422437758 0 
25 0 0 0 200 12.4360422437758 0 
26 0 0 0 200 12.4360422437758 0 
27 0 0 0 200 12.4360422437758 0 
28 0 0 0 200 12.4360422437758 0 
29 0 0 0 200 12.4360422437758 0 
30 0 0 0 200 12.4360422437758 0 
31 0 0 0 200 12.4360422437758 0 
32 0 0 0 200 12.4360422437758 0 
33 0 0 0 200 12.4360422437758 0 
34 0 0 0 200 12.4360422437758 0 
35 0 0 0 200 12.4360422437758 0 
36 0 0 0 200 12.4360422437758 0 
1 1 11.6293426875741 1895.74981406271 201.656878164278 11.6293426875741 38104.2501859373 
2 0 10.7791640794979 1198.39696414196 201.656878164278 10.7791640794979 697.352849920755 
3 0 1.98825379713344 1.64714715075648 201.656878164278 12.4360422437758 1196.7498169912 
4 0 0 0 201.656878164278 12.4360422437758 1.64714715075648 
5 0 0 0 201.656878164278 12.4360422437758 0 
6 0 0 0 201.656878164278 12.4360422437758 0 
7 0 0 0 201.656878164278 12.4360422437758 0 
8 0 0 0 201.656878164278 12.4360422437758 0 
9 0 0 0 201.656878164278 12.4360422437758 0 
10 0 0 0 201.656878164278 12.4360422437758 0 
11 0 0 0 201.656878164278 12.4360422437758 0 
12 0 0 0 201.656878164278 12.4360422437758 0 
13 0 0 0 201.656878164278 12.4360422437758 0 
14 0 0 0 201.656878164278 12.4360422437758 0 
15 0 0 0 201.656878164278 12.4360422437758 0 
16 0 0 0 201.656878164278 12.4360422437758 0 
17 0 0 0 201.656878164278 12.4360422437758 0 
18 0 0 0 201.656878164278 12.4360422437758 0 
19 0 0 0 201.656878164278 12.4360422437758 0 
20 0 0 0 201.656878164278 12.4360422437758 0 
21 0 0 0 201.656878164278 12.4360422437758 0 
22 0 0 0 201.656878164278 12.4360422437758 0 
23 0 0 0 201.656878164278 12.4360422437758 0 
24 0 0 0 201.656878164278 12.4360422437758 0 
25 0 0 0 201.656878164278 12.4360422437758 0 
26 0 0 0 201.656878164278 12.4360422437758 0 
27 0 0 0 201.656878164278 12.4360422437758 0 
28 0 0 0 201.656878164278 12.4360422437758 0 
29 0 0 0 201.656878164278 12.4360422437758 0 
30 0 0 0 201.656878164278 12.4360422437758 0 
31 0 0 0 201.656878164278 12.4360422437758 0 
32 0 0 0 201.656878164278 12.4360422437758 0 
33 0 0 0 201.656878164278 12.4360422437758 0 
34 0 0 0 201.656878164278 12.4360422437758 0 
35 0 0 0 201.656878164278 12.4360422437758 0 
36 0 0 0 201.656878164278 12.4360422437758 0 
1 1 11.6293426875741 1997.00057420711 210.36336853648 11.6293426875741 38002.9994257929 
2 0 10.7791640794979 1292.24565242049 210.36336853648 10.7791640794979 704.754921786623 
3 0 12.4360422437758 64.4396444537397 210.36336853648 12.4360422437758 1227.80600796675 
4 0 0 0 210.36336853648 12.4360422437758 64.4396444537397 
5 0 0 0 210.36336853648 12.4360422437758 0 
6 0 0 0 210.36336853648 12.4360422437758 0 
7 0 0 0 210.36336853648 12.4360422437758 0 
8 0 0 0 210.36336853648 12.4360422437758 0 
9 0 0 0 210.36336853648 12.4360422437758 0 
10 0 0 0 210.36336853648 12.4360422437758 0 
11 0 0 0 210.36336853648 12.4360422437758 0 
12 0 0 0 210.36336853648 12.4360422437758 0 
13 0 0 0 210.36336853648 12.4360422437758 0 
14 0 0 0 210.36336853648 12.4360422437758 0 
15 0 0 0 210.36336853648 12.4360422437758 0 
16 0 0 0 210.36336853648 12.4360422437758 0 
17 0 0 0 210.36336853648 12.4360422437758 0 
18 0 0 0 210.36336853648 12.4360422437758 0 
19 0 0 0 210.36336853648 12.4360422437758 0 
20 0 0 0 210.36336853648 12.4360422437758 0 
21 0 0 0 210.36336853648 12.4360422437758 0 
22 0 0 0 210.36336853648 12.4360422437758 0 
23 0 0 0 210.36336853648 12.4360422437758 0 
24 0 0 0 210.36336853648 12.4360422437758 0 
25 0 0 0 210.36336853648 12.4360422437758 0 
26 0 0 0 210.36336853648 12.4360422437758 0 
27 0 0 0 210.36336853648 12.4360422437758 0 
28 0 0 0 210.36336853648 12.4360422437758 0 
29 0 0 0 210.36336853648 12.4360422437758 0 
30 0 0 0 210.36336853648 12.4360422437758 0 
31 0 0 0 210.36336853648 12.4360422437758 0 
32 0 0 0 210.36336853648 12.4360422437758 0 
33 0 0 0 210.36336853648 12.4360422437758 0 
34 0 0 0 210.36336853648 12.4360422437758 0 
35 0 0 0 210.36336853648 12.4360422437758 0 
36 0 0 0 210.36336853648 12.4360422437758 0 
1 1 11.6293426875741 2079.13844077145 217.426352986332 11.6293426875741 37920.8615592286 
2 0 3.71617962964551 1343.43584602696 217.426352986332 3.71617962964551 735.702594744491 
3 0 12.4360422437758 152.275217439235 217.426352986332 12.4360422437758 1191.16062858773 
4 0 0 0 217.426352986332 12.4360422437758 152.275217439235 
5 0 0 0 217.426352986332 12.4360422437758 0 
6 0 0 0 217.426352986332 12.4360422437758 0 
7 0 0 0 217.426352986332 12.4360422437758 0 
8 0 0 0 217.426352986332 12.4360422437758 0 
9 0 0 0 217.426352986332 12.4360422437758 0 
10 0 0 0 217.426352986332 12.4360422437758 0 
11 0 0 0 217.426352986332 12.4360422437758 0 
12 0 0 0 217.426352986332 12.4360422437758 0 
13 0 0 0 217.426352986332 12.4360422437758 0 
14 0 0 0 217.426352986332 12.4360422437758 0 
15 0 0 0 217.426352986332 12.4360422437758 0 
16 0 0 0 217.426352986332 12.4360422437758 0 
17 0 0 0 217.426352986332 12.4360422437758 0 
18 0 0 0 217.426352986332 12.4360422437758 0 
19 0 0 0 217.426352986332 12.4360422437758 0 
20 0 0 0 217.426352986332 12.4360422437758 0 
21 0 0 0 217.426352986332 12.4360422437758 0 
22 0 0 0 217.426352986332 12.4360422437758 0 
23 0 0 0 217.426352986332 12.4360422437758 0 
24 0 0 0 217.426352986332 12.4360422437758 0 
25 0 0 0 217.426352986332 12.4360422437758 0 
26 0 0 0 217.426352986332 12.4360422437758 0 
27 0 0 0 217.426352986332 12.4360422437758 0 
28 0 0 0 217.426352986332 12.4360422437758 0 
29 0 0 0 217.426352986332 12.4360422437758 0 
30 0 0 0 217.426352986332 12.4360422437758 0 
31 0 0 0 217.426352986332 12.4360422437758 0 
32 0 0 0 217.426352986332 12.4360422437758 0 
33 0 0 0 217.426352986332 12.4360422437758 0 
34 0 0 0 217.426352986332 12.4360422437758 0 
35 0 0 0 217.426352986332 12.4360422437758 0 
36 0 0 0 217.426352986332 12.4360422437758 0 
1 1 11.6293426875741 2118.75377330637 220.832850980174 11.6293426875741 37881.2462266936 
2 0 3.71617962964551 1356.0950044801 220.832850980174 3.71617962964551 762.658768826268 
3 0 12.4360422437758 194.638570393988 220.832850980174 12.4360422437758 1161.45643408612 
4 0 0 0 220.832850980174 12.4360422437758 194.638570393988 
5 0 0 0 220.832850980174 12.4360422437758 0 
6 0 0 0 220.832850980174 12.4360422437758 0 
7 0 0 0 220.832850980174 12.4360422437758 0 
8 0 0 0 220.832850980174 12.4360422437758 0 
9 0 0 0 220.832850980174 12.4360422437758 0 
10 0 0 0 220.832850980174 12.4360422437758 0 
11 0 0 0 220.832850980174 12.4360422437758 0 
12 0 0 0 220.832850980174 12.4360422437758 0 
13 0 0 0 220.832850980174 12.4360422437758 0 
14 0 0 0 220.832850980174 12.4360422437758 0 
15 0 0 0 220.832850980174 12.4360422437758 0 
16 0 0 0 220.832850980174 12.4360422437758 0 
17 0 0 0 220.832850980174 12.4360422437758 0 
18 0 0 0 220.832850980174 12.4360422437758 0 
19 0 0 0 220.832850980174 12.4360422437758 0 
20 0 0 0 220.832850980174 12.4360422437758 0 
21 0 0 0 220.832850980174 12.4360422437758 0 
22 0 0 0 220.832850980174 12.4360422437758 0 
23 0 0 0 220.832850980174 12.4360422437758 0 
24 0 0 0 220.832850980174 12.4360422437758 0 
25 0 0 0 220.832850980174 12.4360422437758 0 
26 0 0 0 220.832850980174 12.4360422437758 0 
27 0 0 0 220.832850980174 12.4360422437758 0 
28 0 0 0 220.832850980174 12.4360422437758 0 
29 0 0 0 220.832850980174 12.4360422437758 0 
30 0 0 0 220.832850980174 12.4360422437758 0 
31 0 0 0 220.832850980174 12.4360422437758 0 
32 0 0 0 220.832850980174 12.4360422437758 0 
33 0 0 0 220.832850980174 12.4360422437758 0 
34 0 0 0 220.832850980174 12.4360422437758 0 
35 0 0 0 220.832850980174 12.4360422437758 0 
36 0 0 0 220.832850980174 12.4360422437758 0 
1 1 11.6293426875741 2161.97049741866 224.549030412952 11.6293426875741 37838.0295025813 
2 1 1.96867662172195E-07 1363 224.549030412952 11.6293426875741 798.97049741866 
3 0 12.4360422437758 240.853134805464 224.549030412952 12.4360422437758 1122.14686519454 
4 0 0 0 224.549030412952 12.4360422437758 240.853134805464 
5 0 0 0 224.549030412952 12.4360422437758 0 
6 0 0 0 224.549030412952 12.4360422437758 0 
7 0 0 0 224.549030412952 12.4360422437758 0 
8 0 0 0 224.549030412952 12.4360422437758 0 
9 0 0 0 224.549030412952 12.4360422437758 0 
10 0 0 0 224.549030412952 12.4360422437758 0 
11 0 0 0 224.549030412952 12.4360422437758 0 
12 0 0 0 224.549030412952 12.4360422437758 0 
13 0 0 0 224.549030412952 12.4360422437758 0 
14 0 0 0 224.549030412952 12.4360422437758 0 
15 0 0 0 224.549030412952 12.4360422437758 0 
16 0 0 0 224.549030412952 12.4360422437758 0 
17 0 0 0 224.549030412952 12.4360422437758 0 
18 0 0 0 224.549030412952 12.4360422437758 0 
19 0 0 0 224.549030412952 12.4360422437758 0 
20 0 0 0 224.549030412952 12.4360422437758 0 
21 0 0 0 224.549030412952 12.4360422437758 0 
22 0 0 0 224.549030412952 12.4360422437758 0 
23 0 0 0 224.549030412952 12.4360422437758 0 
24 0 0 0 224.549030412952 12.4360422437758 0 
25 0 0 0 224.549030412952 12.4360422437758 0 
26 0 0 0 224.549030412952 12.4360422437758 0 
27 0 0 0 224.549030412952 12.4360422437758 0 
28 0 0 0 224.549030412952 12.4360422437758 0 
29 0 0 0 224.549030412952 12.4360422437758 0 
30 0 0 0 224.549030412952 12.4360422437758 0 
31 0 0 0 224.549030412952 12.4360422437758 0 
32 0 0 0 224.549030412952 12.4360422437758 0 
33 0 0 0 224.549030412952 12.4360422437758 0 
34 0 0 0 224.549030412952 12.4360422437758 0 
35 0 0 0 224.549030412952 12.4360422437758 0 
36 0 0 0 224.549030412952 12.4360422437758 0 
1 1 11.6293426875741 2510.85077804588 254.549030412952 11.6293426875741 37489.1492219541 
2 1 1.96867662172195E-07 1363 254.549030412952 11.6293426875741 1147.85077804588 
3 0 12.4360422437758 613.934402118737 254.549030412952 12.4360422437758 749.065597881263 
4 0 0 0 254.549030412952 12.4360422437758 613.934402118737 
5 0 0 0 254.549030412952 12.4360422437758 0 
6 0 0 0 254.549030412952 12.4360422437758 0 
7 0 0 0 254.549030412952 12.4360422437758 0 
8 0 0 0 254.549030412952 12.4360422437758 0 
9 0 0 0 254.549030412952 12.4360422437758 0 
10 0 0 0 254.549030412952 12.4360422437758 0 
11 0 0 0 254.549030412952 12.4360422437758 0 
12 0 0 0 254.549030412952 12.4360422437758 0 
13 0 0 0 254.549030412952 12.4360422437758 0 
14 0 0 0 254.549030412952 12.4360422437758 0 
15 0 0 0 254.549030412952 12.4360422437758 0 
16 0 0 0 254.549030412952 12.4360422437758 0 
17 0 0 0 254.549030412952 12.4360422437758 0 
18 0 0 0 254.549030412952 12.4360422437758 0 
19 0 0 0 254.549030412952 12.4360422437758 0 
20 0 0 0 254.549030412952 12.4360422437758 0 
21 0 0 0 254.549030412952 12.4360422437758 0 
22 0 0 0 254.549030412952 12.4360422437758 0 
23 0 0 0 254.549030412952 12.4360422437758 0 
24 0 0 0 254.549030412952 12.4360422437758 0 
25 0 0 0 254.549030412952 12.4360422437758 0 
26 0 0 0 254.549030412952 12.4360422437758 0 
27 0 0 0 254.549030412952 12.4360422437758 0 
28 0 0 0 254.549030412952 12.4360422437758 0 
29 0 0 0 254.549030412952 12.4360422437758 0 
30 0 0 0 254.549030412952 12.4360422437758 0 
31 0 0 0 254.549030412952 12.4360422437758 0 
32 0 0 0 254.549030412952 12.4360422437758 0 
33 0 0 0 254.549030412952 12.4360422437758 0 
34 0 0 0 254.549030412952 12.4360422437758 0 
35 0 0 0 254.549030412952 12.4360422437758 0 
36 0 0 0 254.549030412952 12.4360422437758 0 
1 1 11.6293426875741 2546.37919432748 257.604097000641 6.22561421124043 37453.6208056725 
2 1 3.66608010209505 1368.60005971457 257.604097000641 11.6293426875741 1177.77913461291 
3 0 12.4360422437758 651.927339260792 257.604097000641 12.4360422437758 716.672720453782 
4 0 0 0 257.604097000641 12.4360422437758 651.927339260792 
5 0 0 0 257.604097000641 12.4360422437758 0 
6 0 0 0 257.604097000641 12.4360422437758 0 
7 0 0 0 257.604097000641 12.4360422437758 0 
8 0 0 0 257.604097000641 12.4360422437758 0 
9 0 0 0 257.604097000641 12.4360422437758 0 
10 0 0 0 257.604097000641 12.4360422437758 0 
11 0 0 0 257.604097000641 12.4360422437758 0 
12 0 0 0 257.604097000641 12.4360422437758 0 
13 0 0 0 257.604097000641 12.4360422437758 0 
14 0 0 0 257.604097000641 12.4360422437758 0 
15 0 0 0 257.604097000641 12.4360422437758 0 
16 0 0 0 257.604097000641 12.4360422437758 0 
17 0 0 0 257.604097000641 12.4360422437758 0 
18 0 0 0 257.604097000641 12.4360422437758 0 
19 0 0 0 257.604097000641 12.4360422437758 0 
20 0 0 0 257.604097000641 12.4360422437758 0 
21 0 0 0 257.604097000641 12.4360422437758 0 
22 0 0 0 257.604097000641 12.4360422437758 0 
23 0 0 0 257.604097000641 12.4360422437758 0 
24 0 0 0 257.604097000641 12.4360422437758 0 
25 0 0 0 257.604097000641 12.4360422437758 0 
26 0 0 0 257.604097000641 12.4360422437758 0 
27 0 0 0 257.604097000641 12.4360422437758 0 
28 0 0 0 257.604097000641 12.4360422437758 0 
29 0 0 0 257.604097000641 12.4360422437758 0 
30 0 0 0 257.604097000641 12.4360422437758 0 
31 0 0 0 257.604097000641 12.4360422437758 0 
32 0 0 0 257.604097000641 12.4360422437758 0 
33 0 0 0 257.604097000641 12.4360422437758 0 
34 0 0 0 257.604097000641 12.4360422437758 0 
35 0 0 0 257.604097000641 12.4360422437758 0 
36 0 0 0 257.604097000641 12.4360422437758 0 
1 1 4.99329053300823 2601.53352482649 264.240149155207 3.73530126476593E-07 37398.4664751735 
2 1 11.6293426875741 1419.35067139376 264.240149155207 11.6293426875741 1182.18285343272 
3 0 12.4360422437758 734.453564186872 264.240149155207 12.4360422437758 684.897107206892 
4 0 0 0 264.240149155207 12.4360422437758 734.453564186872 
5 0 0 0 264.240149155207 12.4360422437758 0 
6 0 0 0 264.240149155207 12.4360422437758 0 
7 0 0 0 264.240149155207 12.4360422437758 0 
8 0 0 0 264.240149155207 12.4360422437758 0 
9 0 0 0 264.240149155207 12.4360422437758 0 
10 0 0 0 264.240149155207 12.4360422437758 0 
11 0 0 0 264.240149155207 12.4360422437758 0 
12 0 0 0 264.240149155207 12.4360422437758 0 
13 0 0 0 264.240149155207 12.4360422437758 0 
14 0 0 0 264.240149155207 12.4360422437758 0 
15 0 0 0 264.240149155207 12.4360422437758 0 
16 0 0 0 264.240149155207 12.4360422437758 0 
17 0 0 0 264.240149155207 12.4360422437758 0 
18 0 0 0 264.240149155207 12.4360422437758 0 
19 0 0 0 264.240149155207 12.4360422437758 0 
20 0 0 0 264.240149155207 12.4360422437758 0 
21 0 0 0 264.240149155207 12.4360422437758 0 
22 0 0 0 264.240149155207 12.4360422437758 0 
23 0 0 0 264.240149155207 12.4360422437758 0 
24 0 0 0 264.240149155207 12.4360422437758 0 
25 0 0 0 264.240149155207 12.4360422437758 0 
26 0 0 0 264.240149155207 12.4360422437758 0 
27 0 0 0 264.240149155207 12.4360422437758 0 
28 0 0 0 264.240149155207 12.4360422437758 0 
29 0 0 0 264.240149155207 12.4360422437758 0 
30 0 0 0 264.240149155207 12.4360422437758 0 
31 0 0 0 264.240149155207 12.4360422437758 0 
32 0 0 0 264.240149155207 12.4360422437758 0 
33 0 0 0 264.240149155207 12.4360422437758 0 
34 0 0 0 264.240149155207 12.4360422437758 0 
35 0 0 0 264.240149155207 12.4360422437758 0 
36 0 0 0 264.240149155207 12.4360422437758 0 
1 2 3.38131314059353E-07 2614 269.233439350084 10.903349918347 57386 
2 1 11.6293426875741 1477.41935420849 269.233439350084 11.6293426875741 1136.58064579151 
3 0 12.4360422437758 796.550331985793 269.233439350084 12.4360422437758 680.869022222699 
4 0 0 0 269.233439350084 12.4360422437758 796.550331985793 
5 0 0 0 269.233439350084 12.4360422437758 0 
6 0 0 0 269.233439350084 12.4360422437758 0 
7 0 0 0 269.233439350084 12.4360422437758 0 
8 0 0 0 269.233439350084 12.4360422437758 0 
9 0 0 0 269.233439350084 12.4360422437758 0 
10 0 0 0 269.233439350084 12.4360422437758 0 
11 0 0 0 269.233439350084 12.4360422437758 0 
12 0 0 0 269.233439350084 12.4360422437758 0 
13 0 0 0 269.233439350084 12.4360422437758 0 
14 0 0 0 269.233439350084 12.4360422437758 0 
15 0 0 0 269.233439350084 12.4360422437758 0 
16 0 0 0 269.233439350084 12.4360422437758 0 
17 0 0 0 269.233439350084 12.4360422437758 0 
18 0 0 0 269.233439350084 12.4360422437758 0 
19 0 0 0 269.233439350084 12.4360422437758 0 
20 0 0 0 269.233439350084 12.4360422437758 0 
21 0 0 0 269.233439350084 12.4360422437758 0 
22 0 0 0 269.233439350084 12.4360422437758 0 
23 0 0 0 269.233439350084 12.4360422437758 0 
24 0 0 0 269.233439350084 12.4360422437758 0 
25 0 0 0 269.233439350084 12.4360422437758 0 
26 0 0 0 269.233439350084 12.4360422437758 0 
27 0 0 0 269.233439350084 12.4360422437758 0 
28 0 0 0 269.233439350084 12.4360422437758 0 
29 0 0 0 269.233439350084 12.4360422437758 0 
30 0 0 0 269.233439350084 12.4360422437758 0 
31 0 0 0 269.233439350084 12.4360422437758 0 
32 0 0 0 269.233439350084 12.4360422437758 0 
33 0 0 0 269.233439350084 12.4360422437758 0 
34 0 0 0 269.233439350084 12.4360422437758 0 
35 0 0 0 269.233439350084 12.4360422437758 0 
36 0 0 0 269.233439350084 12.4360422437758 0 
1 2 3.38131314059353E-07 2614 300 10.903349918347 57386 
2 1 11.6293426875741 1835.2142313244 300 11.6293426875741 778.785768675602 
3 0 12.4360422437758 1179.16457992384 300 12.4360422437758 656.049651400562 
4 0 0 0 300 12.4360422437758 1179.16457992384 
5 0 0 0 300 12.4360422437758 0 
6 0 0 0 300 12.4360422437758 0 
7 0 0 0 300 12.4360422437758 0 
8 0 0 0 300 12.4360422437758 0 
9 0 0 0 300 12.4360422437758 0 
10 0 0 0 300 12.4360422437758 0 
11 0 0 0 300 12.4360422437758 0 
12 0 0 0 300 12.4360422437758 0 
13 0 0 0 300 12.4360422437758 0 
14 0 0 0 300 12.4360422437758 0 
15 0 0 0 300 12.4360422437758 0 
16 0 0 0 300 12.4360422437758 0 
17 0 0 0 300 12.4360422437758 0 
18 0 0 0 300 12.4360422437758 0 
19 0 0 0 300 12.4360422437758 0 
20 0 0 0 300 12.4360422437758 0 
21 0 0 0 300 12.4360422437758 0 
22 0 0 0 300 12.4360422437758 0 
23 0 0 0 300 12.4360422437758 0 
24 0 0 0 300 12.4360422437758 0 
25 0 0 0 300 12.4360422437758 0 
26 0 0 0 300 12.4360422437758 0 
27 0 0 0 300 12.4360422437758 0 
28 0 0 0 300 12.4360422437758 0 
29 0 0 0 300 12.4360422437758 0 
30 0 0 0 300 12.4360422437758 0 
31 0 0 0 300 12.4360422437758 0 
32 0 0 0 300 12.4360422437758 0 
33 0 0 0 300 12.4360422437758 0 
34 0 0 0 300 12.4360422437758 0 
35 0 0 0 300 12.4360422437758 0 
36 0 0 0 300 12.4360422437758 0 
1 2 3.38131314059353E-07 2614 301.656878164278 10.903349918347 57386 
2 1 11.6293426875741 1854.48263528834 301.656878164278 11.6293426875741 759.517364711656 
3 0 10.7791640794979 1198.39696414195 301.656878164278 10.7791640794979 656.085671146389 
4 0 1.98825379713343 1.64714715075646 301.656878164278 12.4360422437758 1196.7498169912 
5 0 0 0 301.656878164278 12.4360422437758 1.64714715075646 
6 0 0 0 301.656878164278 12.4360422437758 0 
7 0 0 0 301.656878164278 12.4360422437758 0 
8 0 0 0 301.656878164278 12.4360422437758 0 
9 0 0 0 301.656878164278 12.4360422437758 0 
10 0 0 0 301.656878164278 12.4360422437758 0 
11 0 0 0 301.656878164278 12.4360422437758 0 
12 0 0 0 301.656878164278 12.4360422437758 0 
13 0 0 0 301.656878164278 12.4360422437758 0 
14 0 0 0 301.656878164278 12.4360422437758 0 
15 0 0 0 301.656878164278 12.4360422437758 0 
16 0 0 0 301.656878164278 12.4360422437758 0 
17 0 0 0 301.656878164278 12.4360422437758 0 
18 0 0 0 301.656878164278 12.4360422437758 0 
19 0 0 0 301.656878164278 12.4360422437758 0 
20 0 0 0 301.656878164278 12.4360422437758 0 
21 0 0 0 301.656878164278 12.4360422437758 0 
22 0 0 0 301.656878164278 12.4360422437758 0 
23 0 0 0 301.656878164278 12.4360422437758 0 
24 0 0 0 301.656878164278 12.4360422437758 0 
25 0 0 0 301.656878164278 12.4360422437758 0 
26 0 0 0 301.656878164278 12.4360422437758 0 
27 0 0 0 301.656878164278 12.4360422437758 0 
28 0 0 0 301.656878164278 12.4360422437758 0 
29 0 0 0 301.656878164278 12.4360422437758 0 
30 0 0 0 301.656878164278 12.4360422437758 0 
31 0 0 0 301.656878164278 12.4360422437758 0 
32 0 0 0 301.656878164278 12.4360422437758 0 
33 0 0 0 301.656878164278 12.4360422437758 0 
34 0 0 0 301.656878164278 12.4360422437758 0 
35 0 0 0 301.656878164278 12.4360422437758 0 
36 0 0 0 301.656878164278 12.4360422437758 0 
1 2 3.38131314059353E-07 2614 304.233439350084 10.903349918347 57386 
2 1 11.6293426875741 1884.44634827359 304.233439350084 11.6293426875741 729.553651726414 
3 0 10.7791640794979 1226.17013992463 304.233439350084 10.7791640794979 658.276208348961 
4 0 5.08012722010088 10.7532052385041 304.233439350084 12.4360422437758 1215.41693468612 
5 0 0 0 304.233439350084 12.4360422437758 10.7532052385041 
6 0 0 0 304.233439350084 12.4360422437758 0 
7 0 0 0 304.233439350084 12.4360422437758 0 
8 0 0 0 304.233439350084 12.4360422437758 0 
9 0 0 0 304.233439350084 12.4360422437758 0 
10 0 0 0 304.233439350084 12.4360422437758 0 
11 0 0 0 304.233439350084 12.4360422437758 0 
12 0 0 0 304.233439350084 12.4360422437758 0 
13 0 0 0 304.233439350084 12.4360422437758 0 
14 0 0 0 304.233439350084 12.4360422437758 0 
15 0 0 0 304.233439350084 12.4360422437758 0 
16 0 0 0 304.233439350084 12.4360422437758 0 
17 0 0 0 304.233439350084 12.4360422437758 0 
18 0 0 0 304.233439350084 12.4360422437758 0 
19 0 0 0 304.233439350084 12.4360422437758 0 
20 0 0 0 304.233439350084 12.4360422437758 0 
21 0 0 0 304.233439350084 12.4360422437758 0 
22 0 0 0 304.233439350084 12.4360422437758 0 
23 0 0 0 304.233439350084 12.4360422437758 0 
24 0 0 0 304.233439350084 12.4360422437758 0 
25 0 0 0 304.233439350084 12.4360422437758 0 
26 0 0 0 304.233439350084 12.4360422437758 0 
27 0 0 0 304.233439350084 12.4360422437758 0 
28 0 0 0 304.233439350084 12.4360422437758 0 
29 0 0 0 304.233439350084 12.4360422437758 0 
30 0 0 0 304.233439350084 12.4360422437758 0 
31 0 0 0 304.233439350084 12.4360422437758 0 
32 0 0 0 304.233439350084 12.4360422437758 0 
33 0 0 0 304.233439350084 12.4360422437758 0 
34 0 0 0 304.233439350084 12.4360422437758 0 
35 0 0 0 304.233439350084 12.4360422437758 0 
36 0 0 0 304.233439350084 12.4360422437758 0 
1 2 1.81362095343071 2615.37050873447 305.744789862834 10.903349918347 57384.6294912655 
2 1 11.6293426875741 1902.02236130739 305.744789862834 11.6293426875741 713.348147427077 
3 0 9.2678135667484 1241.31914489699 305.744789862834 9.2678135667484 660.703216410399 
4 0 6.89374783540028 19.8015663408692 305.744789862834 12.4360422437758 1221.51757855612 
5 0 0 0 305.744789862834 12.4360422437758 19.8015663408692 
6 0 0 0 305.744789862834 12.4360422437758 0 
7 0 0 0 305.744789862834 12.4360422437758 0 
8 0 0 0 305.744789862834 12.4360422437758 0 
9 0 0 0 305.744789862834 12.4360422437758 0 
10 0 0 0 305.744789862834 12.4360422437758 0 
11 0 0 0 305.744789862834 12.4360422437758 0 
12 0 0 0 305.744789862834 12.4360422437758 0 
13 0 0 0 305.744789862834 12.4360422437758 0 
14 0 0 0 305.744789862834 12.4360422437758 0 
15 0 0 0 305.744789862834 12.4360422437758 0 
16 0 0 0 305.744789862834 12.4360422437758 0 
17 0 0 0 305.744789862834 12.4360422437758 0 
18 0 0 0 305.744789862834 12.4360422437758 0 
19 0 0 0 305.744789862834 12.4360422437758 0 
20 0 0 0 305.744789862834 12.4360422437758 0 
21 0 0 0 305.744789862834 12.4360422437758 0 
22 0 0 0 305.744789862834 12.4360422437758 0 
23 0 0 0 305.744789862834 12.4360422437758 0 
24 0 0 0 305.744789862834 12.4360422437758 0 
25 0 0 0 305.744789862834 12.4360422437758 0 
26 0 0 0 305.744789862834 12.4360422437758 0 
27 0 0 0 305.744789862834 12.4360422437758 0 
28 0 0 0 305.744789862834 12.4360422437758 0 
29 0 0 0 305.744789862834 12.4360422437758 0 
30 0 0 0 305.744789862834 12.4360422437758 0 
31 0 0 0 305.744789862834 12.4360422437758 0 
32 0 0 0 305.744789862834 12.4360422437758 0 
33 0 0 0 305.744789862834 12.4360422437758 0 
34 0 0 0 305.744789862834 12.4360422437758 0 
35 0 0 0 305.744789862834 12.4360422437758 0 
36 0 0 0 305.744789862834 12.4360422437758 0 
1 2 7.35591536180619 2636.54562117086 310.36336853648 10.903349918347 57363.4543788291 
2 1 11.6293426875741 1955.73339543275 310.36336853648 11.6293426875741 680.812225738112 
3 0 9.2678135667484 1284.12327098771 310.36336853648 9.2678135667484 671.61012444504 
4 0 12.4360422437758 64.4396444537397 310.36336853648 12.4360422437758 1219.68362653397 
5 0 0 0 310.36336853648 12.4360422437758 64.4396444537397 
6 0 0 0 310.36336853648 12.4360422437758 0 
7 0 0 0 310.36336853648 12.4360422437758 0 
8 0 0 0 310.36336853648 12.4360422437758 0 
9 0 0 0 310.36336853648 12.4360422437758 0 
10 0 0 0 310.36336853648 12.4360422437758 0 
11 0 0 0 310.36336853648 12.4360422437758 0 
12 0 0 0 310.36336853648 12.4360422437758 0 
13 0 0 0 310.36336853648 12.4360422437758 0 
14 0 0 0 310.36336853648 12.4360422437758 0 
15 0 0 0 310.36336853648 12.4360422437758 0 
16 0 0 0 310.36336853648 12.4360422437758 0 
17 0 0 0 310.36336853648 12.4360422437758 0 
18 0 0 0 310.36336853648 12.4360422437758 0 
19 0 0 0 310.36336853648 12.4360422437758 0 
20 0 0 0 310.36336853648 12.4360422437758 0 
21 0 0 0 310.36336853648 12.4360422437758 0 
22 0 0 0 310.36336853648 12.4360422437758 0 
23 0 0 0 310.36336853648 12.4360422437758 0 
24 0 0 0 310.36336853648 12.4360422437758 0 
25 0 0 0 310.36336853648 12.4360422437758 0 
26 0 0 0 310.36336853648 12.4360422437758 0 
27 0 0 0 310.36336853648 12.4360422437758 0 
28 0 0 0 310.36336853648 12.4360422437758 0 
29 0 0 0 310.36336853648 12.4360422437758 0 
30 0 0 0 310.36336853648 12.4360422437758 0 
31 0 0 0 310.36336853648 12.4360422437758 0 
32 0 0 0 310.36336853648 12.4360422437758 0 
33 0 0 0 310.36336853648 12.4360422437758 0 
34 0 0 0 310.36336853648 12.4360422437758 0 
35 0 0 0 310.36336853648 12.4360422437758 0 
36 0 0 0 310.36336853648 12.4360422437758 0 
1 2 10.903349918347 2663.53459976747 313.319564000264 10.903349918347 57336.4654002325 
2 1 11.6293426875741 1990.11200553254 313.319564000264 11.6293426875741 673.422594234924 
3 0 6.31161810296436 1307.15119360287 313.319564000264 6.26074740164682 682.960811929667 
4 0 12.4360422437758 101.203016122216 313.319564000264 12.4360422437758 1205.94817748066 
5 0 0 0 313.319564000264 12.4360422437758 101.203016122216 
6 0 0 0 313.319564000264 12.4360422437758 0 
7 0 0 0 313.319564000264 12.4360422437758 0 
8 0 0 0 313.319564000264 12.4360422437758 0 
9 0 0 0 313.319564000264 12.4360422437758 0 
10 0 0 0 313.319564000264 12.4360422437758 0 
11 0 0 0 313.319564000264 12.4360422437758 0 
12 0 0 0 313.319564000264 12.4360422437758 0 
13 0 0 0 313.319564000264 12.4360422437758 0 
14 0 0 0 313.319564000264 12.4360422437758 0 
15 0 0 0 313.319564000264 12.4360422437758 0 
16 0 0 0 313.319564000264 12.4360422437758 0 
17 0 0 0 313.319564000264 12.4360422437758 0 
18 0 0 0 313.319564000264 12.4360422437758 0 
19 0 0 0 313.319564000264 12.4360422437758 0 
20 0 0 0 313.319564000264 12.4360422437758 0 
21 0 0 0 313.319564000264 12.4360422437758 0 
22 0 0 0 313.319564000264 12.4360422437758 0 
23 0 0 0 313.319564000264 12.4360422437758 0 
24 0 0 0 313.319564000264 12.4360422437758 0 
25 0 0 0 313.319564000264 12.4360422437758 0 
26 0 0 0 313.319564000264 12.4360422437758 0 
27 0 0 0 313.319564000264 12.4360422437758 0 
28 0 0 0 313.319564000264 12.4360422437758 0 
29 0 0 0 313.319564000264 12.4360422437758 0 
30 0 0 0 313.319564000264 12.4360422437758 0 
31 0 0 0 313.319564000264 12.4360422437758 0 
32 0 0 0 313.319564000264 12.4360422437758 0 
33 0 0 0 313.319564000264 12.4360422437758 0 
34 0 0 0 313.319564000264 12.4360422437758 0 
35 0 0 0 313.319564000264 12.4360422437758 0 
36 0 0 0 313.319564000264 12.4360422437758 0 
1 2 10.903349918347 2726.15721058916 319.062992514496 10.903349918347 57273.8427894108 
2 1 11.6293426875741 2056.90430392614 319.062992514496 11.6293426875741 669.252906663019 
3 0 6.31161810296436 1343.40152098639 319.062992514496 6.26074740164681 713.50278293975 
4 0 12.4360422437758 172.628535749318 319.062992514496 12.4360422437758 1170.77298523707 
5 0 0 0 319.062992514496 12.4360422437758 172.628535749318 
6 0 0 0 319.062992514496 12.4360422437758 0 
7 0 0 0 319.062992514496 12.4360422437758 0 
8 0 0 0 319.062992514496 12.4360422437758 0 
9 0 0 0 319.062992514496 12.4360422437758 0 
10 0 0 0 319.062992514496 12.4360422437758 0 
11 0 0 0 319.062992514496 12.4360422437758 0 
12 0 0 0 319.062992514496 12.4360422437758 0 
13 0 0 0 319.062992514496 12.4360422437758 0 
14 0 0 0 319.062992514496 12.4360422437758 0 
15 0 0 0 319.062992514496 12.4360422437758 0 
16 0 0 0 319.062992514496 12.4360422437758 0 
17 0 0 0 319.062992514496 12.4360422437758 0 
18 0 0 0 319.062992514496 12.4360422437758 0 
19 0 0 0 319.062992514496 12.4360422437758 0 
20 0 0 0 319.062992514496 12.4360422437758 0 
21 0 0 0 319.062992514496 12.4360422437758 0 
22 0 0 0 319.062992514496 12.4360422437758 0 
23 0 0 0 319.062992514496 12.4360422437758 0 
24 0 0 0 319.062992514496 12.4360422437758 0 
25 0 0 0 319.062992514496 12.4360422437758 0 
26 0 0 0 319.062992514496 12.4360422437758 0 
27 0 0 0 319.062992514496 12.4360422437758 0 
28 0 0 0 319.062992514496 12.4360422437758 0 
29 0 0 0 319.062992514496 12.4360422437758 0 
30 0 0 0 319.062992514496 12.4360422437758 0 
31 0 0 0 319.062992514496 12.4360422437758 0 
32 0 0 0 319.062992514496 12.4360422437758 0 
33 0 0 0 319.062992514496 12.4360422437758 0 
34 0 0 0 319.062992514496 12.4360422437758 0 
35 0 0 0 319.062992514496 12.4360422437758 0 
36 0 0 0 319.062992514496 12.4360422437758 0 
1 2 10.903349918347 2794.97499131675 325.374610617461 10.903349918347 57205.0250086833 
2 1 11.6293426875741 2130.30427375861 325.374610617461 11.6293426875741 664.670717558144 
3 1 0 1363.31978252522 325.374610617461 11.6293426875741 766.984491233386 
4 0 12.4360422437758 251.120085104363 325.374610617461 12.4360422437758 1112.19969742086 
5 0 0 0 325.374610617461 12.4360422437758 251.120085104363 
6 0 0 0 325.374610617461 12.4360422437758 0 
7 0 0 0 325.374610617461 12.4360422437758 0 
8 0 0 0 325.374610617461 12.4360422437758 0 
9 0 0 0 325.374610617461 12.4360422437758 0 
10 0 0 0 325.374610617461 12.4360422437758 0 
11 0 0 0 325.374610617461 12.4360422437758 0 
12 0 0 0 325.374610617461 12.4360422437758 0 
13 0 0 0 325.374610617461 12.4360422437758 0 
14 0 0 0 325.374610617461 12.4360422437758 0 
15 0 0 0 325.374610617461 12.4360422437758 0 
16 0 0 0 325.374610617461 12.4360422437758 0 
17 0 0 0 325.374610617461 12.4360422437758 0 
18 0 0 0 325.374610617461 12.4360422437758 0 
19 0 0 0 325.374610617461 12.4360422437758 0 
20 0 0 0 325.374610617461 12.4360422437758 0 
21 0 0 0 325.374610617461 12.4360422437758 0 
22 0 0 0 325.374610617461 12.4360422437758 0 
23 0 0 0 325.374610617461 12.4360422437758 0 
24 0 0 0 325.374610617461 12.4360422437758 0 
25 0 0 0 325.374610617461 12.4360422437758 0 
26 0 0 0 325.374610617461 12.4360422437758 0 
27 0 0 0 325.374610617461 12.4360422437758 0 
28 0 0 0 325.374610617461 12.4360422437758 0 
29 0 0 0 325.374610617461 12.4360422437758 0 
30 0 0 0 325.374610617461 12.4360422437758 0 
31 0 0 0 325.374610617461 12.4360422437758 0 
32 0 0 0 325.374610617461 12.4360422437758 0 
33 0 0 0 325.374610617461 12.4360422437758 0 
34 0 0 0 325.374610617461 12.4360422437758 0 
35 0 0 0 325.374610617461 12.4360422437758 0 
36 0 0 0 325.374610617461 12.4360422437758 0 
1 2 10.903349918347 3122.07548886716 355.374610617461 10.903349918347 56877.9245111328 
2 1 11.6293426875741 2479.18455438583 355.374610617461 11.6293426875741 642.890934481331 
3 1 0 1363.31978252522 355.374610617461 11.6293426875741 1115.86477186061 
4 0 12.4360422437758 624.201352417636 355.374610617461 12.4360422437758 739.118430107585 
5 0 0 0 355.374610617461 12.4360422437758 624.201352417636 
6 0 0 0 355.374610617461 12.4360422437758 0 
7 0 0 0 355.374610617461 12.4360422437758 0 
8 0 0 0 355.374610617461 12.4360422437758 0 
9 0 0 0 355.374610617461 12.4360422437758 0 
10 0 0 0 355.374610617461 12.4360422437758 0 
11 0 0 0 355.374610617461 12.4360422437758 0 
12 0 0 0 355.374610617461 12.4360422437758 0 
13 0 0 0 355.374610617461 12.4360422437758 0 
14 0 0 0 355.374610617461 12.4360422437758 0 
15 0 0 0 355.374610617461 12.4360422437758 0 
16 0 0 0 355.374610617461 12.4360422437758 0 
17 0 0 0 355.374610617461 12.4360422437758 0 
18 0 0 0 355.374610617461 12.4360422437758 0 
19 0 0 0 355.374610617461 12.4360422437758 0 
20 0 0 0 355.374610617461 12.4360422437758 0 
21 0 0 0 355.374610617461 12.4360422437758 0 
22 0 0 0 355.374610617461 12.4360422437758 0 
23 0 0 0 355.374610617461 12.4360422437758 0 
24 0 0 0 355.374610617461 12.4360422437758 0 
25 0 0 0 355.374610617461 12.4360422437758 0 
26 0 0 0 355.374610617461 12.4360422437758 0 
27 0 0 0 355.374610617461 12.4360422437758 0 
28 0 0 0 355.374610617461 12.4360422437758 0 
29 0 0 0 355.374610617461 12.4360422437758 0 
30 0 0 0 355.374610617461 12.4360422437758 0 
31 0 0 0 355.374610617461 12.4360422437758 0 
32 0 0 0 355.374610617461 12.4360422437758 0 
33 0 0 0 355.374610617461 12.4360422437758 0 
34 0 0 0 355.374610617461 12.4360422437758 0 
35 0 0 0 355.374610617461 12.4360422437758 0 
36 0 0 0 355.374610617461 12.4360422437758 0 
1 2 10.903349918347 3155.52272878137 358.442221963028 10.903349918347 56844.4772712186 
2 1 8.5617313420074 2510.15373827199 358.442221963028 8.5617313420074 645.368990509375 
3 1 3.68113361468009 1368.96592614569 358.442221963028 11.6293426875741 1141.1878121263 
4 0 12.4360422437758 662.35029669859 358.442221963028 12.4360422437758 706.615629447101 
5 0 0 0 358.442221963028 12.4360422437758 662.35029669859 
6 0 0 0 358.442221963028 12.4360422437758 0 
7 0 0 0 358.442221963028 12.4360422437758 0 
8 0 0 0 358.442221963028 12.4360422437758 0 
9 0 0 0 358.442221963028 12.4360422437758 0 
10 0 0 0 358.442221963028 12.4360422437758 0 
11 0 0 0 358.442221963028 12.4360422437758 0 
12 0 0 0 358.442221963028 12.4360422437758 0 
13 0 0 0 358.442221963028 12.4360422437758 0 
14 0 0 0 358.442221963028 12.4360422437758 0 
15 0 0 0 358.442221963028 12.4360422437758 0 
16 0 0 0 358.442221963028 12.4360422437758 0 
17 0 0 0 358.442221963028 12.4360422437758 0 
18 0 0 0 358.442221963028 12.4360422437758 0 
19 0 0 0 358.442221963028 12.4360422437758 0 
20 0 0 0 358.442221963028 12.4360422437758 0 
21 0 0 0 358.442221963028 12.4360422437758 0 
22 0 0 0 358.442221963028 12.4360422437758 0 
23 0 0 0 358.442221963028 12.4360422437758 0 
24 0 0 0 358.442221963028 12.4360422437758 0 
25 0 0 0 358.442221963028 12.4360422437758 0 
26 0 0 0 358.442221963028 12.4360422437758 0 
27 0 0 0 358.442221963028 12.4360422437758 0 
28 0 0 0 358.442221963028 12.4360422437758 0 
29 0 0 0 358.442221963028 12.4360422437758 0 
30 0 0 0 358.442221963028 12.4360422437758 0 
31 0 0 0 358.442221963028 12.4360422437758 0 
32 0 0 0 358.442221963028 12.4360422437758 0 
33 0 0 0 358.442221963028 12.4360422437758 0 
34 0 0 0 358.442221963028 12.4360422437758 0 
35 0 0 0 358.442221963028 12.4360422437758 0 
36 0 0 0 358.442221963028 12.4360422437758 0 
1 2 10.903349918347 3227.74114940299 365.065729523773 10.903349918347 56772.258850597 
2 1 8.5617313420074 2566.86243054885 365.065729523773 8.56173134200739 660.878718854141 
3 1 11.6293426875741 1419.67045391898 365.065729523773 11.6293426875741 1147.19197662986 
4 0 12.4360422437758 744.720516525983 365.065729523773 12.4360422437758 674.949937393002 
5 0 0 0 365.065729523773 12.4360422437758 744.720516525983 
6 0 0 0 365.065729523773 12.4360422437758 0 
7 0 0 0 365.065729523773 12.4360422437758 0 
8 0 0 0 365.065729523773 12.4360422437758 0 
9 0 0 0 365.065729523773 12.4360422437758 0 
10 0 0 0 365.065729523773 12.4360422437758 0 
11 0 0 0 365.065729523773 12.4360422437758 0 
12 0 0 0 365.065729523773 12.4360422437758 0 
13 0 0 0 365.065729523773 12.4360422437758 0 
14 0 0 0 365.065729523773 12.4360422437758 0 
15 0 0 0 365.065729523773 12.4360422437758 0 
16 0 0 0 365.065729523773 12.4360422437758 0 
17 0 0 0 365.065729523773 12.4360422437758 0 
18 0 0 0 365.065729523773 12.4360422437758 0 
19 0 0 0 365.065729523773 12.4360422437758 0 
20 0 0 0 365.065729523773 12.4360422437758 0 
21 0 0 0 365.065729523773 12.4360422437758 0 
22 0 0 0 365.065729523773 12.4360422437758 0 
23 0 0 0 365.065729523773 12.4360422437758 0 
24 0 0 0 365.065729523773 12.4360422437758 0 
25 0 0 0 365.065729523773 12.4360422437758 0 
26 0 0 0 365.065729523773 12.4360422437758 0 
27 0 0 0 365.065729523773 12.4360422437758 0 
28 0 0 0 365.065729523773 12.4360422437758 0 
29 0 0 0 365.065729523773 12.4360422437758 0 
30 0 0 0 365.065729523773 12.4360422437758 0 
31 0 0 0 365.065729523773 12.4360422437758 0 
32 0 0 0 365.065729523773 12.4360422437758 0 
33 0 0 0 365.065729523773 12.4360422437758 0 
34 0 0 0 365.065729523773 12.4360422437758 0 
35 0 0 0 365.065729523773 12.4360422437758 0 
36 0 0 0 365.065729523773 12.4360422437758 0 
1 2 10.903349918347 3284.21549069381 370.245269913997 10.903349918347 56715.7845093062 
2 1 3.38219095178341 2597.79444451804 370.245269913997 3.38219095178341 686.421046175772 
3 1 11.6293426875741 1479.90510408103 370.245269913997 11.6293426875741 1117.88934043701 
4 0 12.4360422437758 809.133499622151 370.245269913997 12.4360422437758 670.77160445888 
5 0 0 0 370.245269913997 12.4360422437758 809.133499622151 
6 0 0 0 370.245269913997 12.4360422437758 0 
7 0 0 0 370.245269913997 12.4360422437758 0 
8 0 0 0 370.245269913997 12.4360422437758 0 
9 0 0 0 370.245269913997 12.4360422437758 0 
10 0 0 0 370.245269913997 12.4360422437758 0 
11 0 0 0 370.245269913997 12.4360422437758 0 
12 0 0 0 370.245269913997 12.4360422437758 0 
13 0 0 0 370.245269913997 12.4360422437758 0 
14 0 0 0 370.245269913997 12.4360422437758 0 
15 0 0 0 370.245269913997 12.4360422437758 0 
16 0 0 0 370.245269913997 12.4360422437758 0 
17 0 0 0 370.245269913997 12.4360422437758 0 
18 0 0 0 370.245269913997 12.4360422437758 0 
19 0 0 0 370.245269913997 12.4360422437758 0 
20 0 0 0 370.245269913997 12.4360422437758 0 
21 0 0 0 370.245269913997 12.4360422437758 0 
22 0 0 0 370.245269913997 12.4360422437758 0 
23 0 0 0 370.245269913997 12.4360422437758 0 
24 0 0 0 370.245269913997 12.4360422437758 0 
25 0 0 0 370.245269913997 12.4360422437758 0 
26 0 0 0 370.245269913997 12.4360422437758 0 
27 0 0 0 370.245269913997 12.4360422437758 0 
28 0 0 0 370.245269913997 12.4360422437758 0 
29 0 0 0 370.245269913997 12.4360422437758 0 
30 0 0 0 370.245269913997 12.4360422437758 0 
31 0 0 0 370.245269913997 12.4360422437758 0 
32 0 0 0 370.245269913997 12.4360422437758 0 
33 0 0 0 370.245269913997 12.4360422437758 0 
34 0 0 0 370.245269913997 12.4360422437758 0 
35 0 0 0 370.245269913997 12.4360422437758 0 
36 0 0 0 370.245269913997 12.4360422437758 0 
1 2 10.903349918347 3318.01960117861 373.345611619798 10.903349918347 56681.9803988214 
2 1 3.38219095178341 2608.28039218284 373.345611619798 3.38219095178341 709.739208995772 
3 1 11.6293426875741 1515.96004022637 373.345611619798 11.6293426875741 1092.32035195646 
4 0 12.4360422437758 847.689480045638 373.345611619798 12.4360422437758 668.270560180736 
5 0 0 0 373.345611619798 12.4360422437758 847.689480045638 
6 0 0 0 373.345611619798 12.4360422437758 0 
7 0 0 0 373.345611619798 12.4360422437758 0 
8 0 0 0 373.345611619798 12.4360422437758 0 
9 0 0 0 373.345611619798 12.4360422437758 0 
10 0 0 0 373.345611619798 12.4360422437758 0 
11 0 0 0 373.345611619798 12.4360422437758 0 
12 0 0 0 373.345611619798 12.4360422437758 0 
13 0 0 0 373.345611619798 12.4360422437758 0 
14 0 0 0 373.345611619798 12.4360422437758 0 
15 0 0 0 373.345611619798 12.4360422437758 0 
16 0 0 0 373.345611619798 12.4360422437758 0 
17 0 0 0 373.345611619798 12.4360422437758 0 
18 0 0 0 373.345611619798 12.4360422437758 0 
19 0 0 0 373.345611619798 12.4360422437758 0 
20 0 0 0 373.345611619798 12.4360422437758 0 
21 0 0 0 373.345611619798 12.4360422437758 0 
22 0 0 0 373.345611619798 12.4360422437758 0 
23 0 0 0 373.345611619798 12.4360422437758 0 
24 0 0 0 373.345611619798 12.4360422437758 0 
25 0 0 0 373.345611619798 12.4360422437758 0 
26 0 0 0 373.345611619798 12.4360422437758 0 
27 0 0 0 373.345611619798 12.4360422437758 0 
28 0 0 0 373.345611619798 12.4360422437758 0 
29 0 0 0 373.345611619798 12.4360422437758 0 
30 0 0 0 373.345611619798 12.4360422437758 0 
31 0 0 0 373.345611619798 12.4360422437758 0 
32 0 0 0 373.345611619798 12.4360422437758 0 
33 0 0 0 373.345611619798 12.4360422437758 0 
34 0 0 0 373.345611619798 12.4360422437758 0 
35 0 0 0 373.345611619798 12.4360422437758 0 
36 0 0 0 373.345611619798 12.4360422437758 0 
1 2 10.903349918347 3354.89681165662 376.72780248354 10.903349918347 56645.1031883434 
2 2 8.80418951076933E-08 2614 376.72780248354 10.903349918347 740.896811656619 
3 1 11.6293426875741 1555.29269681561 376.72780248354 11.6293426875741 1058.70730318439 
4 0 12.4360422437758 889.75054850364 376.72780248354 12.4360422437758 665.542148311967 
5 0 0 0 376.72780248354 12.4360422437758 889.75054850364 
6 0 0 0 376.72780248354 12.4360422437758 0 
7 0 0 0 376.72780248354 12.4360422437758 0 
8 0 0 0 376.72780248354 12.4360422437758 0 
9 0 0 0 376.72780248354 12.4360422437758 0 
10 0 0 0 376.72780248354 12.4360422437758 0 
11 0 0 0 376.72780248354 12.4360422437758 0 
12 0 0 0 376.72780248354 12.4360422437758 0 
13 0 0 0 376.72780248354 12.4360422437758 0 
14 0 0 0 376.72780248354 12.4360422437758 0 
15 0 0 0 376.72780248354 12.4360422437758 0 
16 0 0 0 376.72780248354 12.4360422437758 0 
17 0 0 0 376.72780248354 12.4360422437758 0 
18 0 0 0 376.72780248354 12.4360422437758 0 
19 0 0 0 376.72780248354 12.4360422437758 0 
20 0 0 0 376.72780248354 12.4360422437758 0 
21 0 0 0 376.72780248354 12.4360422437758 0 
22 0 0 0 376.72780248354 12.4360422437758 0 
23 0 0 0 376.72780248354 12.4360422437758 0 
24 0 0 0 376.72780248354 12.4360422437758 0 
25 0 0 0 376.72780248354 12.4360422437758 0 
26 0 0 0 376.72780248354 12.4360422437758 0 
27 0 0 0 376.72780248354 12.4360422437758 0 
28 0 0 0 376.72780248354 12.4360422437758 0 
29 0 0 0 376.72780248354 12.4360422437758 0 
30 0 0 0 376.72780248354 12.4360422437758 0 
31 0 0 0 376.72780248354 12.4360422437758 0 
32 0 0 0 376.72780248354 12.4360422437758 0 
33 0 0 0 376.72780248354 12.4360422437758 0 
34 0 0 0 376.72780248354 12.4360422437758 0 
35 0 0 0 376.72780248354 12.4360422437758 0 
36 0 0 0 376.72780248354 12.4360422437758 0 
1 2 10.903349918347 3608.64172454747 400 10.903349918347 56391.3582754525 
2 2 8.80418951076933E-08 2614 400 10.903349918347 994.641724547475 
3 1 11.6293426875741 1825.93305682744 400 11.6293426875741 788.066943172563 
4 0 12.4360422437758 1179.16457992384 400 12.4360422437758 646.768476903602 
5 0 0 0 400 12.4360422437758 1179.16457992384 
6 0 0 0 400 12.4360422437758 0 
7 0 0 0 400 12.4360422437758 0 
8 0 0 0 400 12.4360422437758 0 
9 0 0 0 400 12.4360422437758 0 
10 0 0 0 400 12.4360422437758 0 
11 0 0 0 400 12.4360422437758 0 
12 0 0 0 400 12.4360422437758 0 
13 0 0 0 400 12.4360422437758 0 
14 0 0 0 400 12.4360422437758 0 
15 0 0 0 400 12.4360422437758 0 
16 0 0 0 400 12.4360422437758 0 
17 0 0 0 400 12.4360422437758 0 
18 0 0 0 400 12.4360422437758 0 
19 0 0 0 400 12.4360422437758 0 
20 0 0 0 400 12.4360422437758 0 
21 0 0 0 400 12.4360422437758 0 
22 0 0 0 400 12.4360422437758 0 
23 0 0 0 400 12.4360422437758 0 
24 0 0 0 400 12.4360422437758 0 
25 0 0 0 400 12.4360422437758 0 
26 0 0 0 400 12.4360422437758 0 
27 0 0 0 400 12.4360422437758 0 
28 0 0 0 400 12.4360422437758 0 
29 0 0 0 400 12.4360422437758 0 
30 0 0 0 400 12.4360422437758 0 
31 0 0 0 400 12.4360422437758 0 
32 0 0 0 400 12.4360422437758 0 
33 0 0 0 400 12.4360422437758 0 
34 0 0 0 400 12.4360422437758 0 
35 0 0 0 400 12.4360422437758 0 
36 0 0 0 400 12.4360422437758 0 
1 2 10.903349918347 3626.70724694466 401.656878164278 10.903349918347 56373.2927530553 
2 2 8.80418951076933E-08 2614 401.656878164278 10.903349918347 1012.70724694466 
3 1 11.6293426875741 1845.20146079138 401.656878164278 11.6293426875741 768.798539208617 
4 0 10.7791640794979 1198.39696414195 401.656878164278 10.7791640794979 646.804496649429 
5 0 1.98825379713339 1.64714715075639 401.656878164278 12.4360422437758 1196.7498169912 
6 0 0 0 401.656878164278 12.4360422437758 1.64714715075639 
7 0 0 0 401.656878164278 12.4360422437758 0 
8 0 0 0 401.656878164278 12.4360422437758 0 
9 0 0 0 401.656878164278 12.4360422437758 0 
10 0 0 0 401.656878164278 12.4360422437758 0 
11 0 0 0 401.656878164278 12.4360422437758 0 
12 0 0 0 401.656878164278 12.4360422437758 0 
13 0 0 0 401.656878164278 12.4360422437758 0 
14 0 0 0 401.656878164278 12.4360422437758 0 
15 0 0 0 401.656878164278 12.4360422437758 0 
16 0 0 0 401.656878164278 12.4360422437758 0 
17 0 0 0 401.656878164278 12.4360422437758 0 
18 0 0 0 401.656878164278 12.4360422437758 0 
19 0 0 0 401.656878164278 12.4360422437758 0 
20 0 0 0 401.656878164278 12.4360422437758 0 
21 0 0 0 401.656878164278 12.4360422437758 0 
22 0 0 0 401.656878164278 12.4360422437758 0 
23 0 0 0 401.656878164278 12.4360422437758 0 
24 0 0 0 401.656878164278 12.4360422437758 0 
25 0 0 0 401.656878164278 12.4360422437758 0 
26 0 0 0 401.656878164278 12.4360422437758 0 
27 0 0 0 401.656878164278 12.4360422437758 0 
28 0 0 0 401.656878164278 12.4360422437758 0 
29 0 0 0 401.656878164278 12.4360422437758 0 
30 0 0 0 401.656878164278 12.4360422437758 0 
31 0 0 0 401.656878164278 12.4360422437758 0 
32 0 0 0 401.656878164278 12.4360422437758 0 
33 0 0 0 401.656878164278 12.4360422437758 0 
34 0 0 0 401.656878164278 12.4360422437758 0 
35 0 0 0 401.656878164278 12.4360422437758 0 
36 0 0 0 401.656878164278 12.4360422437758 0 
1 2 10.903349918347 3721.6371580335 410.36336853648 10.903349918347 56278.3628419665 
2 2 8.80418951076933E-08 2614 410.36336853648 10.903349918347 1107.6371580335 
3 1 11.6293426875741 1946.45222093578 410.36336853648 11.6293426875741 667.547779064216 
4 0 10.7791640794979 1292.24565242049 410.36336853648 10.7791640794979 654.206568515297 
5 0 12.4360422437758 64.4396444537397 410.36336853648 12.4360422437758 1227.80600796675 
6 0 0 0 410.36336853648 12.4360422437758 64.4396444537397 
7 0 0 0 410.36336853648 12.4360422437758 0 
8 0 0 0 410.36336853648 12.4360422437758 0 
9 0 0 0 410.36336853648 12.4360422437758 0 
10 0 0 0 410.36336853648 12.4360422437758 0 
11 0 0 0 410.36336853648 12.4360422437758 0 
12 0 0 0 410.36336853648 12.4360422437758 0 
13 0 0 0 410.36336853648 12.4360422437758 0 
14 0 0 0 410.36336853648 12.4360422437758 0 
15 0 0 0 410.36336853648 12.4360422437758 0 
16 0 0 0 410.36336853648 12.4360422437758 0 
17 0 0 0 410.36336853648 12.4360422437758 0 
18 0 0 0 410.36336853648 12.4360422437758 0 
19 0 0 0 410.36336853648 12.4360422437758 0 
20 0 0 0 410.36336853648 12.4360422437758 0 
21 0 0 0 410.36336853648 12.4360422437758 0 
22 0 0 0 410.36336853648 12.4360422437758 0 
23 0 0 0 410.36336853648 12.4360422437758 0 
24 0 0 0 410.36336853648 12.4360422437758 0 
25 0 0 0 410.36336853648 12.4360422437758 0 
26 0 0 0 410.36336853648 12.4360422437758 0 
27 0 0 0 410.36336853648 12.4360422437758 0 
28 0 0 0 410.36336853648 12.4360422437758 0 
29 0 0 0 410.36336853648 12.4360422437758 0 
30 0 0 0 410.36336853648 12.4360422437758 0 
31 0 0 0 410.36336853648 12.4360422437758 0 
32 0 0 0 410.36336853648 12.4360422437758 0 
33 0 0 0 410.36336853648 12.4360422437758 0 
34 0 0 0 410.36336853648 12.4360422437758 0 
35 0 0 0 410.36336853648 12.4360422437758 0 
36 0 0 0 410.36336853648 12.4360422437758 0 
1 2 10.903349918347 3736.51405879877 411.72780248354 10.903349918347 56263.4859412012 
2 2 8.80418951076933E-08 2614 411.72780248354 10.903349918347 1122.51405879877 
3 1 11.6293426875741 1962.3196908807 411.72780248354 11.6293426875741 651.680309119298 
4 0 9.41473013243818 1306.02226981354 411.72780248354 3.7161796296455 656.297421067164 
5 0 12.4360422437758 81.4078026582164 411.72780248354 12.4360422437758 1224.61446715532 
6 0 0 0 411.72780248354 12.4360422437758 81.4078026582164 
7 0 0 0 411.72780248354 12.4360422437758 0 
8 0 0 0 411.72780248354 12.4360422437758 0 
9 0 0 0 411.72780248354 12.4360422437758 0 
10 0 0 0 411.72780248354 12.4360422437758 0 
11 0 0 0 411.72780248354 12.4360422437758 0 
12 0 0 0 411.72780248354 12.4360422437758 0 
13 0 0 0 411.72780248354 12.4360422437758 0 
14 0 0 0 411.72780248354 12.4360422437758 0 
15 0 0 0 411.72780248354 12.4360422437758 0 
16 0 0 0 411.72780248354 12.4360422437758 0 
17 0 0 0 411.72780248354 12.4360422437758 0 
18 0 0 0 411.72780248354 12.4360422437758 0 
19 0 0 0 411.72780248354 12.4360422437758 0 
20 0 0 0 411.72780248354 12.4360422437758 0 
21 0 0 0 411.72780248354 12.4360422437758 0 
22 0 0 0 411.72780248354 12.4360422437758 0 
23 0 0 0 411.72780248354 12.4360422437758 0 
24 0 0 0 411.72780248354 12.4360422437758 0 
25 0 0 0 411.72780248354 12.4360422437758 0 
26 0 0 0 411.72780248354 12.4360422437758 0 
27 0 0 0 411.72780248354 12.4360422437758 0 
28 0 0 0 411.72780248354 12.4360422437758 0 
29 0 0 0 411.72780248354 12.4360422437758 0 
30 0 0 0 411.72780248354 12.4360422437758 0 
31 0 0 0 411.72780248354 12.4360422437758 0 
32 0 0 0 411.72780248354 12.4360422437758 0 
33 0 0 0 411.72780248354 12.4360422437758 0 
34 0 0 0 411.72780248354 12.4360422437758 0 
35 0 0 0 411.72780248354 12.4360422437758 0 
36 0 0 0 411.72780248354 12.4360422437758 0 
1 2 10.903349918347 3798.64734895809 417.426352986332 10.903349918347 56201.3526510419 
2 2 6.83826069139311 2633.48408720144 417.426352986332 10.903349918347 1165.16326175665 
3 1 11.6293426875741 2028.59008750013 417.426352986332 11.6293426875741 604.893999701313 
4 0 3.7161796296455 1343.43584602696 417.426352986332 3.7161796296455 685.154241473165 
5 0 12.4360422437758 152.275217439236 417.426352986332 12.4360422437758 1191.16062858773 
6 0 0 0 417.426352986332 12.4360422437758 152.275217439236 
7 0 0 0 417.426352986332 12.4360422437758 0 
8 0 0 0 417.426352986332 12.4360422437758 0 
9 0 0 0 417.426352986332 12.4360422437758 0 
10 0 0 0 417.426352986332 12.4360422437758 0 
11 0 0 0 417.426352986332 12.4360422437758 0 
12 0 0 0 417.426352986332 12.4360422437758 0 
13 0 0 0 417.426352986332 12.4360422437758 0 
14 0 0 0 417.426352986332 12.4360422437758 0 
15 0 0 0 417.426352986332 12.4360422437758 0 
16 0 0 0 417.426352986332 12.4360422437758 0 
17 0 0 0 417.426352986332 12.4360422437758 0 
18 0 0 0 417.426352986332 12.4360422437758 0 
19 0 0 0 417.426352986332 12.4360422437758 0 
20 0 0 0 417.426352986332 12.4360422437758 0 
21 0 0 0 417.426352986332 12.4360422437758 0 
22 0 0 0 417.426352986332 12.4360422437758 0 
23 0 0 0 417.426352986332 12.4360422437758 0 
24 0 0 0 417.426352986332 12.4360422437758 0 
25 0 0 0 417.426352986332 12.4360422437758 0 
26 0 0 0 417.426352986332 12.4360422437758 0 
27 0 0 0 417.426352986332 12.4360422437758 0 
28 0 0 0 417.426352986332 12.4360422437758 0 
29 0 0 0 417.426352986332 12.4360422437758 0 
30 0 0 0 417.426352986332 12.4360422437758 0 
31 0 0 0 417.426352986332 12.4360422437758 0 
32 0 0 0 417.426352986332 12.4360422437758 0 
33 0 0 0 417.426352986332 12.4360422437758 0 
34 0 0 0 417.426352986332 12.4360422437758 0 
35 0 0 0 417.426352986332 12.4360422437758 0 
36 0 0 0 417.426352986332 12.4360422437758 0 
1 2 10.903349918347 3835.58325753374 420.813927342127 10.903349918347 56164.4167424663 
2 2 10.903349918347 2663.53459976747 420.813927342127 10.903349918347 1172.04865776627 
3 1 11.6293426875741 2067.9853505633 420.813927342127 11.6293426875741 595.549249204163 
4 0 3.7161796296455 1356.02468084188 420.813927342127 3.71617962964549 711.960669721427 
5 0 12.4360422437758 194.403235231833 420.813927342127 12.4360422437758 1161.62144561004 
6 0 0 0 420.813927342127 12.4360422437758 194.403235231833 
7 0 0 0 420.813927342127 12.4360422437758 0 
8 0 0 0 420.813927342127 12.4360422437758 0 
9 0 0 0 420.813927342127 12.4360422437758 0 
10 0 0 0 420.813927342127 12.4360422437758 0 
11 0 0 0 420.813927342127 12.4360422437758 0 
12 0 0 0 420.813927342127 12.4360422437758 0 
13 0 0 0 420.813927342127 12.4360422437758 0 
14 0 0 0 420.813927342127 12.4360422437758 0 
15 0 0 0 420.813927342127 12.4360422437758 0 
16 0 0 0 420.813927342127 12.4360422437758 0 
17 0 0 0 420.813927342127 12.4360422437758 0 
18 0 0 0 420.813927342127 12.4360422437758 0 
19 0 0 0 420.813927342127 12.4360422437758 0 
20 0 0 0 420.813927342127 12.4360422437758 0 
21 0 0 0 420.813927342127 12.4360422437758 0 
22 0 0 0 420.813927342127 12.4360422437758 0 
23 0 0 0 420.813927342127 12.4360422437758 0 
24 0 0 0 420.813927342127 12.4360422437758 0 
25 0 0 0 420.813927342127 12.4360422437758 0 
26 0 0 0 420.813927342127 12.4360422437758 0 
27 0 0 0 420.813927342127 12.4360422437758 0 
28 0 0 0 420.813927342127 12.4360422437758 0 
29 0 0 0 420.813927342127 12.4360422437758 0 
30 0 0 0 420.813927342127 12.4360422437758 0 
31 0 0 0 420.813927342127 12.4360422437758 0 
32 0 0 0 420.813927342127 12.4360422437758 0 
33 0 0 0 420.813927342127 12.4360422437758 0 
34 0 0 0 420.813927342127 12.4360422437758 0 
35 0 0 0 420.813927342127 12.4360422437758 0 
36 0 0 0 420.813927342127 12.4360422437758 0 
1 2 10.903349918347 3873.08207862934 424.2531291816 10.903349918347 56126.9179213707 
2 2 10.903349918347 2701.03342086306 424.2531291816 10.903349918347 1172.04865776627 
3 1 11.6293426875741 2107.98100732627 424.2531291816 11.6293426875741 593.052413536793 
4 1 0.276977790172501 1362.89131801365 424.2531291816 11.6293426875741 745.089689312623 
5 0 12.4360422437758 237.173294592391 424.2531291816 12.4360422437758 1125.71802342126 
6 0 0 0 424.2531291816 12.4360422437758 237.173294592391 
7 0 0 0 424.2531291816 12.4360422437758 0 
8 0 0 0 424.2531291816 12.4360422437758 0 
9 0 0 0 424.2531291816 12.4360422437758 0 
10 0 0 0 424.2531291816 12.4360422437758 0 
11 0 0 0 424.2531291816 12.4360422437758 0 
12 0 0 0 424.2531291816 12.4360422437758 0 
13 0 0 0 424.2531291816 12.4360422437758 0 
14 0 0 0 424.2531291816 12.4360422437758 0 
15 0 0 0 424.2531291816 12.4360422437758 0 
16 0 0 0 424.2531291816 12.4360422437758 0 
17 0 0 0 424.2531291816 12.4360422437758 0 
18 0 0 0 424.2531291816 12.4360422437758 0 
19 0 0 0 424.2531291816 12.4360422437758 0 
20 0 0 0 424.2531291816 12.4360422437758 0 
21 0 0 0 424.2531291816 12.4360422437758 0 
22 0 0 0 424.2531291816 12.4360422437758 0 
23 0 0 0 424.2531291816 12.4360422437758 0 
24 0 0 0 424.2531291816 12.4360422437758 0 
25 0 0 0 424.2531291816 12.4360422437758 0 
26 0 0 0 424.2531291816 12.4360422437758 0 
27 0 0 0 424.2531291816 12.4360422437758 0 
28 0 0 0 424.2531291816 12.4360422437758 0 
29 0 0 0 424.2531291816 12.4360422437758 0 
30 0 0 0 424.2531291816 12.4360422437758 0 
31 0 0 0 424.2531291816 12.4360422437758 0 
32 0 0 0 424.2531291816 12.4360422437758 0 
33 0 0 0 424.2531291816 12.4360422437758 0 
34 0 0 0 424.2531291816 12.4360422437758 0 
35 0 0 0 424.2531291816 12.4360422437758 0 
36 0 0 0 424.2531291816 12.4360422437758 0 
1 2 10.903349918347 4200.18257617975 454.2531291816 10.903349918347 55799.8174238203 
2 2 10.903349918347 3028.13391841347 454.2531291816 10.903349918347 1172.04865776627 
3 1 11.6293426875741 2456.86128795349 454.2531291816 11.6293426875741 571.27263045998 
4 1 0.276977790172501 1362.89131801365 454.2531291816 11.6293426875741 1093.96996993985 
5 0 12.4360422437758 610.254561905663 454.2531291816 12.4360422437758 752.636756107984 
6 0 0 0 454.2531291816 12.4360422437758 610.254561905663 
7 0 0 0 454.2531291816 12.4360422437758 0 
8 0 0 0 454.2531291816 12.4360422437758 0 
9 0 0 0 454.2531291816 12.4360422437758 0 
10 0 0 0 454.2531291816 12.4360422437758 0 
11 0 0 0 454.2531291816 12.4360422437758 0 
12 0 0 0 454.2531291816 12.4360422437758 0 
13 0 0 0 454.2531291816 12.4360422437758 0 
14 0 0 0 454.2531291816 12.4360422437758 0 
15 0 0 0 454.2531291816 12.4360422437758 0 
16 0 0 0 454.2531291816 12.4360422437758 0 
17 0 0 0 454.2531291816 12.4360422437758 0 
18 0 0 0 454.2531291816 12.4360422437758 0 
19 0 0 0 454.2531291816 12.4360422437758 0 
20 0 0 0 454.2531291816 12.4360422437758 0 
21 0 0 0 454.2531291816 12.4360422437758 0 
22 0 0 0 454.2531291816 12.4360422437758 0 
23 0 0 0 454.2531291816 12.4360422437758 0 
24 0 0 0 454.2531291816 12.4360422437758 0 
25 0 0 0 454.2531291816 12.4360422437758 0 
26 0 0 0 454.2531291816 12.4360422437758 0 
27 0 0 0 454.2531291816 12.4360422437758 0 
28 0 0 0 454.2531291816 12.4360422437758 0 
29 0 0 0 454.2531291816 12.4360422437758 0 
30 0 0 0 454.2531291816 12.4360422437758 0 
31 0 0 0 454.2531291816 12.4360422437758 0 
32 0 0 0 454.2531291816 12.4360422437758 0 
33 0 0 0 454.2531291816 12.4360422437758 0 
34 0 0 0 454.2531291816 12.4360422437758 0 
35 0 0 0 454.2531291816 12.4360422437758 0 
36 0 0 0 454.2531291816 12.4360422437758 0 
1 2 10.903349918347 4219.23337600001 456.000371998067 5.36411349272801 55780.766624 
2 2 10.903349918347 3047.18471823373 456.000371998067 10.903349918347 1172.04865776627 
3 1 9.88209987110699 2475.65414469474 456.000371998067 9.88209987110699 571.530573538989 
4 1 2.37366916993308 1365.20697994366 456.000371998067 11.6293426875741 1110.44716475108 
5 0 12.4360422437758 631.983347381383 456.000371998067 12.4360422437758 733.223632562282 
6 0 0 0 456.000371998067 12.4360422437758 631.983347381383 
7 0 0 0 456.000371998067 12.4360422437758 0 
8 0 0 0 456.000371998067 12.4360422437758 0 
9 0 0 0 456.000371998067 12.4360422437758 0 
10 0 0 0 456.000371998067 12.4360422437758 0 
11 0 0 0 456.000371998067 12.4360422437758 0 
12 0 0 0 456.000371998067 12.4360422437758 0 
13 0 0 0 456.000371998067 12.4360422437758 0 
14 0 0 0 456.000371998067 12.4360422437758 0 
15 0 0 0 456.000371998067 12.4360422437758 0 
16 0 0 0 456.000371998067 12.4360422437758 0 
17 0 0 0 456.000371998067 12.4360422437758 0 
18 0 0 0 456.000371998067 12.4360422437758 0 
19 0 0 0 456.000371998067 12.4360422437758 0 
20 0 0 0 456.000371998067 12.4360422437758 0 
21 0 0 0 456.000371998067 12.4360422437758 0 
22 0 0 0 456.000371998067 12.4360422437758 0 
23 0 0 0 456.000371998067 12.4360422437758 0 
24 0 0 0 456.000371998067 12.4360422437758 0 
25 0 0 0 456.000371998067 12.4360422437758 0 
26 0 0 0 456.000371998067 12.4360422437758 0 
27 0 0 0 456.000371998067 12.4360422437758 0 
28 0 0 0 456.000371998067 12.4360422437758 0 
29 0 0 0 456.000371998067 12.4360422437758 0 
30 0 0 0 456.000371998067 12.4360422437758 0 
31 0 0 0 456.000371998067 12.4360422437758 0 
32 0 0 0 456.000371998067 12.4360422437758 0 
33 0 0 0 456.000371998067 12.4360422437758 0 
34 0 0 0 456.000371998067 12.4360422437758 0 
35 0 0 0 456.000371998067 12.4360422437758 0 
36 0 0 0 456.000371998067 12.4360422437758 0 
1 2 10.903349918347 4226.55848027904 456.672193441375 2.82683972836391 55773.441519721 
2 2 10.903349918347 3054.50982251277 456.672193441375 10.903349918347 1172.04865776627 
3 1 9.88209987110699 2482.29315129307 456.672193441375 9.88209987110699 572.216671219704 
4 1 3.17985490190258 1367.07246822236 456.672193441375 11.6293426875741 1115.22068307071 
5 0 12.4360422437758 640.338147230634 456.672193441375 12.4360422437758 726.734320991724 
6 0 0 0 456.672193441375 12.4360422437758 640.338147230634 
7 0 0 0 456.672193441375 12.4360422437758 0 
8 0 0 0 456.672193441375 12.4360422437758 0 
9 0 0 0 456.672193441375 12.4360422437758 0 
10 0 0 0 456.672193441375 12.4360422437758 0 
11 0 0 0 456.672193441375 12.4360422437758 0 
12 0 0 0 456.672193441375 12.4360422437758 0 
13 0 0 0 456.672193441375 12.4360422437758 0 
14 0 0 0 456.672193441375 12.4360422437758 0 
15 0 0 0 456.672193441375 12.4360422437758 0 
16 0 0 0 456.672193441375 12.4360422437758 0 
17 0 0 0 456.672193441375 12.4360422437758 0 
18 0 0 0 456.672193441375 12.4360422437758 0 
19 0 0 0 456.672193441375 12.4360422437758 0 
20 0 0 0 456.672193441375 12.4360422437758 0 
21 0 0 0 456.672193441375 12.4360422437758 0 
22 0 0 0 456.672193441375 12.4360422437758 0 
23 0 0 0 456.672193441375 12.4360422437758 0 
24 0 0 0 456.672193441375 12.4360422437758 0 
25 0 0 0 456.672193441375 12.4360422437758 0 
26 0 0 0 456.672193441375 12.4360422437758 0 
27 0 0 0 456.672193441375 12.4360422437758 0 
28 0 0 0 456.672193441375 12.4360422437758 0 
29 0 0 0 456.672193441375 12.4360422437758 0 
30 0 0 0 456.672193441375 12.4360422437758 0 
31 0 0 0 456.672193441375 12.4360422437758 0 
32 0 0 0 456.672193441375 12.4360422437758 0 
33 0 0 0 456.672193441375 12.4360422437758 0 
34 0 0 0 456.672193441375 12.4360422437758 0 
35 0 0 0 456.672193441375 12.4360422437758 0 
36 0 0 0 456.672193441375 12.4360422437758 0 
1 2 3.86211009695407 4278.5420527995 463.713433262768 0 55721.4579472005 
2 2 10.903349918347 3131.28292414442 463.713433262768 10.903349918347 1147.25912865509 
3 1 9.88209987110699 2551.87538642449 463.713433262768 9.50859322980115 579.40753771993 
4 1 11.6293426875741 1419.21002411731 463.713433262768 11.6293426875741 1132.66536230718 
5 0 12.4360422437758 727.903303098033 463.713433262768 12.4360422437758 691.306721019275 
6 0 0 0 463.713433262768 12.4360422437758 727.903303098033 
7 0 0 0 463.713433262768 12.4360422437758 0 
8 0 0 0 463.713433262768 12.4360422437758 0 
9 0 0 0 463.713433262768 12.4360422437758 0 
10 0 0 0 463.713433262768 12.4360422437758 0 
11 0 0 0 463.713433262768 12.4360422437758 0 
12 0 0 0 463.713433262768 12.4360422437758 0 
13 0 0 0 463.713433262768 12.4360422437758 0 
14 0 0 0 463.713433262768 12.4360422437758 0 
15 0 0 0 463.713433262768 12.4360422437758 0 
16 0 0 0 463.713433262768 12.4360422437758 0 
17 0 0 0 463.713433262768 12.4360422437758 0 
18 0 0 0 463.713433262768 12.4360422437758 0 
19 0 0 0 463.713433262768 12.4360422437758 0 
20 0 0 0 463.713433262768 12.4360422437758 0 
21 0 0 0 463.713433262768 12.4360422437758 0 
22 0 0 0 463.713433262768 12.4360422437758 0 
23 0 0 0 463.713433262768 12.4360422437758 0 
24 0 0 0 463.713433262768 12.4360422437758 0 
25 0 0 0 463.713433262768 12.4360422437758 0 
26 0 0 0 463.713433262768 12.4360422437758 0 
27 0 0 0 463.713433262768 12.4360422437758 0 
28 0 0 0 463.713433262768 12.4360422437758 0 
29 0 0 0 463.713433262768 12.4360422437758 0 
30 0 0 0 463.713433262768 12.4360422437758 0 
31 0 0 0 463.713433262768 12.4360422437758 0 
32 0 0 0 463.713433262768 12.4360422437758 0 
33 0 0 0 463.713433262768 12.4360422437758 0 
34 0 0 0 463.713433262768 12.4360422437758 0 
35 0 0 0 463.713433262768 12.4360422437758 0 
36 0 0 0 463.713433262768 12.4360422437758 0 
1 3 0 4286 467.575543359722 10.4643174731744 75714 
2 2 10.903349918347 3173.39286195469 467.575543359722 10.903349918347 1112.60713804531 
3 1 6.01998977415292 2582.5831969153 467.575543359722 3.80860241285163 590.809665039388 
4 1 11.6293426875741 1464.12382593193 467.575543359722 11.6293426875741 1118.45937098337 
5 0 12.4360422437758 775.932667413867 467.575543359722 12.4360422437758 688.19115851806 
6 0 0 0 467.575543359722 12.4360422437758 775.932667413867 
7 0 0 0 467.575543359722 12.4360422437758 0 
8 0 0 0 467.575543359722 12.4360422437758 0 
9 0 0 0 467.575543359722 12.4360422437758 0 
10 0 0 0 467.575543359722 12.4360422437758 0 
11 0 0 0 467.575543359722 12.4360422437758 0 
12 0 0 0 467.575543359722 12.4360422437758 0 
13 0 0 0 467.575543359722 12.4360422437758 0 
14 0 0 0 467.575543359722 12.4360422437758 0 
15 0 0 0 467.575543359722 12.4360422437758 0 
16 0 0 0 467.575543359722 12.4360422437758 0 
17 0 0 0 467.575543359722 12.4360422437758 0 
18 0 0 0 467.575543359722 12.4360422437758 0 
19 0 0 0 467.575543359722 12.4360422437758 0 
20 0 0 0 467.575543359722 12.4360422437758 0 
21 0 0 0 467.575543359722 12.4360422437758 0 
22 0 0 0 467.575543359722 12.4360422437758 0 
23 0 0 0 467.575543359722 12.4360422437758 0 
24 0 0 0 467.575543359722 12.4360422437758 0 
25 0 0 0 467.575543359722 12.4360422437758 0 
26 0 0 0 467.575543359722 12.4360422437758 0 
27 0 0 0 467.575543359722 12.4360422437758 0 
28 0 0 0 467.575543359722 12.4360422437758 0 
29 0 0 0 467.575543359722 12.4360422437758 0 
30 0 0 0 467.575543359722 12.4360422437758 0 
31 0 0 0 467.575543359722 12.4360422437758 0 
32 0 0 0 467.575543359722 12.4360422437758 0 
33 0 0 0 467.575543359722 12.4360422437758 0 
34 0 0 0 467.575543359722 12.4360422437758 0 
35 0 0 0 467.575543359722 12.4360422437758 0 
36 0 0 0 467.575543359722 12.4360422437758 0 
1 3 0 4286 469.786930721024 10.4643174731744 75714 
2 2 10.903349918347 3197.50439215997 469.786930721024 10.903349918347 1088.49560784003 
3 1 3.80860241285161 2593.45060918616 469.786930721024 3.80860241285161 604.053782973802 
4 1 11.6293426875741 1489.84080737147 469.786930721024 11.6293426875741 1103.60980181469 
5 0 12.4360422437758 803.433574056362 469.786930721024 12.4360422437758 686.407233315108 
6 0 0 0 469.786930721024 12.4360422437758 803.433574056362 
7 0 0 0 469.786930721024 12.4360422437758 0 
8 0 0 0 469.786930721024 12.4360422437758 0 
9 0 0 0 469.786930721024 12.4360422437758 0 
10 0 0 0 469.786930721024 12.4360422437758 0 
11 0 0 0 469.786930721024 12.4360422437758 0 
12 0 0 0 469.786930721024 12.4360422437758 0 
13 0 0 0 469.786930721024 12.4360422437758 0 
14 0 0 0 469.786930721024 12.4360422437758 0 
15 0 0 0 469.786930721024 12.4360422437758 0 
16 0 0 0 469.786930721024 12.4360422437758 0 
17 0 0 0 469.786930721024 12.4360422437758 0 
18 0 0 0 469.786930721024 12.4360422437758 0 
19 0 0 0 469.786930721024 12.4360422437758 0 
20 0 0 0 469.786930721024 12.4360422437758 0 
21 0 0 0 469.786930721024 12.4360422437758 0 
22 0 0 0 469.786930721024 12.4360422437758 0 
23 0 0 0 469.786930721024 12.4360422437758 0 
24 0 0 0 469.786930721024 12.4360422437758 0 
25 0 0 0 469.786930721024 12.4360422437758 0 
26 0 0 0 469.786930721024 12.4360422437758 0 
27 0 0 0 469.786930721024 12.4360422437758 0 
28 0 0 0 469.786930721024 12.4360422437758 0 
29 0 0 0 469.786930721024 12.4360422437758 0 
30 0 0 0 469.786930721024 12.4360422437758 0 
31 0 0 0 469.786930721024 12.4360422437758 0 
32 0 0 0 469.786930721024 12.4360422437758 0 
33 0 0 0 469.786930721024 12.4360422437758 0 
34 0 0 0 469.786930721024 12.4360422437758 0 
35 0 0 0 469.786930721024 12.4360422437758 0 
36 0 0 0 469.786930721024 12.4360422437758 0 
1 3 0 4286 473.278149599471 10.4643174731744 75714 
2 2 10.903349918347 3235.57037323322 473.278149599471 10.903349918347 1050.42962676678 
3 1 3.80860241285161 2606.74727383041 473.278149599471 3.80860241285159 628.823099402805 
4 1 11.6293426875741 1530.44138810626 473.278149599471 11.6293426875741 1076.30588572415 
5 0 12.4360422437758 846.850519511 473.278149599471 12.4360422437758 683.590868595262 
6 0 0 0 473.278149599471 12.4360422437758 846.850519511 
7 0 0 0 473.278149599471 12.4360422437758 0 
8 0 0 0 473.278149599471 12.4360422437758 0 
9 0 0 0 473.278149599471 12.4360422437758 0 
10 0 0 0 473.278149599471 12.4360422437758 0 
11 0 0 0 473.278149599471 12.4360422437758 0 
12 0 0 0 473.278149599471 12.4360422437758 0 
13 0 0 0 473.278149599471 12.4360422437758 0 
14 0 0 0 473.278149599471 12.4360422437758 0 
15 0 0 0 473.278149599471 12.4360422437758 0 
16 0 0 0 473.278149599471 12.4360422437758 0 
17 0 0 0 473.278149599471 12.4360422437758 0 
18 0 0 0 473.278149599471 12.4360422437758 0 
19 0 0 0 473.278149599471 12.4360422437758 0 
20 0 0 0 473.278149599471 12.4360422437758 0 
21 0 0 0 473.278149599471 12.4360422437758 0 
22 0 0 0 473.278149599471 12.4360422437758 0 
23 0 0 0 473.278149599471 12.4360422437758 0 
24 0 0 0 473.278149599471 12.4360422437758 0 
25 0 0 0 473.278149599471 12.4360422437758 0 
26 0 0 0 473.278149599471 12.4360422437758 0 
27 0 0 0 473.278149599471 12.4360422437758 0 
28 0 0 0 473.278149599471 12.4360422437758 0 
29 0 0 0 473.278149599471 12.4360422437758 0 
30 0 0 0 473.278149599471 12.4360422437758 0 
31 0 0 0 473.278149599471 12.4360422437758 0 
32 0 0 0 473.278149599471 12.4360422437758 0 
33 0 0 0 473.278149599471 12.4360422437758 0 
34 0 0 0 473.278149599471 12.4360422437758 0 
35 0 0 0 473.278149599471 12.4360422437758 0 
36 0 0 0 473.278149599471 12.4360422437758 0 
1 3 0 4286 477.086752012323 10.4643174731744 75714 
2 2 10.903349918347 3277.0968980404 477.086752012323 10.903349918347 1008.9031019596 
3 2 0 2614 477.086752012323 10.903349918347 663.096898040397 
4 1 11.6293426875741 1574.73293072604 477.086752012323 11.6293426875741 1039.26706927396 
5 0 12.4360422437758 894.214460006969 477.086752012323 12.4360422437758 680.518470719066 
6 0 0 0 477.086752012323 12.4360422437758 894.214460006969 
7 0 0 0 477.086752012323 12.4360422437758 0 
8 0 0 0 477.086752012323 12.4360422437758 0 
9 0 0 0 477.086752012323 12.4360422437758 0 
10 0 0 0 477.086752012323 12.4360422437758 0 
11 0 0 0 477.086752012323 12.4360422437758 0 
12 0 0 0 477.086752012323 12.4360422437758 0 
13 0 0 0 477.086752012323 12.4360422437758 0 
14 0 0 0 477.086752012323 12.4360422437758 0 
15 0 0 0 477.086752012323 12.4360422437758 0 
16 0 0 0 477.086752012323 12.4360422437758 0 
17 0 0 0 477.086752012323 12.4360422437758 0 
18 0 0 0 477.086752012323 12.4360422437758 0 
19 0 0 0 477.086752012323 12.4360422437758 0 
20 0 0 0 477.086752012323 12.4360422437758 0 
21 0 0 0 477.086752012323 12.4360422437758 0 
22 0 0 0 477.086752012323 12.4360422437758 0 
23 0 0 0 477.086752012323 12.4360422437758 0 
24 0 0 0 477.086752012323 12.4360422437758 0 
25 0 0 0 477.086752012323 12.4360422437758 0 
26 0 0 0 477.086752012323 12.4360422437758 0 
27 0 0 0 477.086752012323 12.4360422437758 0 
28 0 0 0 477.086752012323 12.4360422437758 0 
29 0 0 0 477.086752012323 12.4360422437758 0 
30 0 0 0 477.086752012323 12.4360422437758 0 
31 0 0 0 477.086752012323 12.4360422437758 0 
32 0 0 0 477.086752012323 12.4360422437758 0 
33 0 0 0 477.086752012323 12.4360422437758 0 
34 0 0 0 477.086752012323 12.4360422437758 0 
35 0 0 0 477.086752012323 12.4360422437758 0 
36 0 0 0 477.086752012323 12.4360422437758 0 
1 3 0 4286 497.575543359722 10.4643174731744 75714 
2 2 10.903349918347 3500.4933595051 497.575543359722 10.903349918347 785.506640494902 
3 2 0 2614 497.575543359722 10.903349918347 886.493359505098 
4 1 11.6293426875741 1813.00410655915 497.575543359722 11.6293426875741 800.995893440848 
5 0 12.4360422437758 1149.01393472714 497.575543359722 12.4360422437758 663.990171832012 
6 0 0 0 497.575543359722 12.4360422437758 1149.01393472714 
7 0 0 0 497.575543359722 12.4360422437758 0 
8 0 0 0 497.575543359722 12.4360422437758 0 
9 0 0 0 497.575543359722 12.4360422437758 0 
10 0 0 0 497.575543359722 12.4360422437758 0 
11 0 0 0 497.575543359722 12.4360422437758 0 
12 0 0 0 497.575543359722 12.4360422437758 0 
13 0 0 0 497.575543359722 12.4360422437758 0 
14 0 0 0 497.575543359722 12.4360422437758 0 
15 0 0 0 497.575543359722 12.4360422437758 0 
16 0 0 0 497.575543359722 12.4360422437758 0 
17 0 0 0 497.575543359722 12.4360422437758 0 
18 0 0 0 497.575543359722 12.4360422437758 0 
19 0 0 0 497.575543359722 12.4360422437758 0 
20 0 0 0 497.575543359722 12.4360422437758 0 
21 0 0 0 497.575543359722 12.4360422437758 0 
22 0 0 0 497.575543359722 12.4360422437758 0 
23 0 0 0 497.575543359722 12.4360422437758 0 
24 0 0 0 497.575543359722 12.4360422437758 0 
25 0 0 0 497.575543359722 12.4360422437758 0 
26 0 0 0 497.575543359722 12.4360422437758 0 
27 0 0 0 497.575543359722 12.4360422437758 0 
28 0 0 0 497.575543359722 12.4360422437758 0 
29 0 0 0 497.575543359722 12.4360422437758 0 
30 0 0 0 497.575543359722 12.4360422437758 0 
31 0 0 0 497.575543359722 12.4360422437758 0 
32 0 0 0 497.575543359722 12.4360422437758 0 
33 0 0 0 497.575543359722 12.4360422437758 0 
34 0 0 0 497.575543359722 12.4360422437758 0 
35 0 0 0 497.575543359722 12.4360422437758 0 
36 0 0 0 497.575543359722 12.4360422437758 0 
1 3 2.90934796833324 4289.52679400035 500 10.4643174731744 75710.4732059996 
2 2 10.903349918347 3526.92805861591 500 10.903349918347 762.598735384446 
3 2 0 2614 500 10.903349918347 912.928058615906 
4 1 11.6293426875741 1841.19894366011 500 11.6293426875741 772.801056339895 
5 0 12.4360422437758 1179.16457992384 500 12.2099136440266 662.034363736269 
6 0 0 0 500 12.4360422437758 1179.16457992384 
7 0 0 0 500 12.4360422437758 0 
8 0 0 0 500 12.4360422437758 0 
9 0 0 0 500 12.4360422437758 0 
10 0 0 0 500 12.4360422437758 0 
11 0 0 0 500 12.4360422437758 0 
12 0 0 0 500 12.4360422437758 0 
13 0 0 0 500 12.4360422437758 0 
14 0 0 0 500 12.4360422437758 0 
15 0 0 0 500 12.4360422437758 0 
16 0 0 0 500 12.4360422437758 0 
17 0 0 0 500 12.4360422437758 0 
18 0 0 0 500 12.4360422437758 0 
19 0 0 0 500 12.4360422437758 0 
20 0 0 0 500 12.4360422437758 0 
21 0 0 0 500 12.4360422437758 0 
22 0 0 0 500 12.4360422437758 0 
23 0 0 0 500 12.4360422437758 0 
24 0 0 0 500 12.4360422437758 0 
25 0 0 0 500 12.4360422437758 0 
26 0 0 0 500 12.4360422437758 0 
27 0 0 0 500 12.4360422437758 0 
28 0 0 0 500 12.4360422437758 0 
29 0 0 0 500 12.4360422437758 0 
30 0 0 0 500 12.4360422437758 0 
31 0 0 0 500 12.4360422437758 0 
32 0 0 0 500 12.4360422437758 0 
33 0 0 0 500 12.4360422437758 0 
34 0 0 0 500 12.4360422437758 0 
35 0 0 0 500 12.4360422437758 0 
36 0 0 0 500 12.4360422437758 0 
1 3 4.89760176546667 4295.99437627213 501.656878164278 10.4643174731744 75704.0056237279 
2 2 10.903349918347 3544.9935810131 501.656878164278 10.903349918347 751.00079525903 
3 2 0 2614 501.656878164278 10.903349918347 930.993581013096 
4 1 11.6293426875741 1860.46734762405 501.656878164278 11.6293426875741 753.532652375949 
5 0 10.7791640794979 1198.39696414195 501.656878164278 10.7791640794979 662.070383482097 
6 0 1.98825379713343 1.64714715075646 501.656878164278 12.4360422437758 1196.7498169912 
7 0 0 0 501.656878164278 12.4360422437758 1.64714715075646 
8 0 0 0 501.656878164278 12.4360422437758 0 
9 0 0 0 501.656878164278 12.4360422437758 0 
10 0 0 0 501.656878164278 12.4360422437758 0 
11 0 0 0 501.656878164278 12.4360422437758 0 
12 0 0 0 501.656878164278 12.4360422437758 0 
13 0 0 0 501.656878164278 12.4360422437758 0 
14 0 0 0 501.656878164278 12.4360422437758 0 
15 0 0 0 501.656878164278 12.4360422437758 0 
16 0 0 0 501.656878164278 12.4360422437758 0 
17 0 0 0 501.656878164278 12.4360422437758 0 
18 0 0 0 501.656878164278 12.4360422437758 0 
19 0 0 0 501.656878164278 12.4360422437758 0 
20 0 0 0 501.656878164278 12.4360422437758 0 
21 0 0 0 501.656878164278 12.4360422437758 0 
22 0 0 0 501.656878164278 12.4360422437758 0 
23 0 0 0 501.656878164278 12.4360422437758 0 
24 0 0 0 501.656878164278 12.4360422437758 0 
25 0 0 0 501.656878164278 12.4360422437758 0 
26 0 0 0 501.656878164278 12.4360422437758 0 
27 0 0 0 501.656878164278 12.4360422437758 0 
28 0 0 0 501.656878164278 12.4360422437758 0 
29 0 0 0 501.656878164278 12.4360422437758 0 
30 0 0 0 501.656878164278 12.4360422437758 0 
31 0 0 0 501.656878164278 12.4360422437758 0 
32 0 0 0 501.656878164278 12.4360422437758 0 
33 0 0 0 501.656878164278 12.4360422437758 0 
34 0 0 0 501.656878164278 12.4360422437758 0 
35 0 0 0 501.656878164278 12.4360422437758 0 
36 0 0 0 501.656878164278 12.4360422437758 0 
1 3 10.4643174731744 4331.62580840808 506.295807920701 10.4643174731744 75668.3741915919 
2 2 10.903349918347 3595.57345539401 506.295807920701 10.903349918347 736.052353014066 
3 2 0 2614 506.295807920701 10.903349918347 981.57345539401 
4 1 11.6293426875741 1914.41505146508 506.295807920701 11.6293426875741 699.584948534919 
5 0 10.7791640794979 1248.40074913971 506.295807920701 10.7791640794979 666.014302325376 
6 0 7.5549695048412 23.7823184246169 506.295807920701 12.4360422437758 1224.61843071509 
7 0 0 0 506.295807920701 12.4360422437758 23.7823184246169 
8 0 0 0 506.295807920701 12.4360422437758 0 
9 0 0 0 506.295807920701 12.4360422437758 0 
10 0 0 0 506.295807920701 12.4360422437758 0 
11 0 0 0 506.295807920701 12.4360422437758 0 
12 0 0 0 506.295807920701 12.4360422437758 0 
13 0 0 0 506.295807920701 12.4360422437758 0 
14 0 0 0 506.295807920701 12.4360422437758 0 
15 0 0 0 506.295807920701 12.4360422437758 0 
16 0 0 0 506.295807920701 12.4360422437758 0 
17 0 0 0 506.295807920701 12.4360422437758 0 
18 0 0 0 506.295807920701 12.4360422437758 0 
19 0 0 0 506.295807920701 12.4360422437758 0 
20 0 0 0 506.295807920701 12.4360422437758 0 
21 0 0 0 506.295807920701 12.4360422437758 0 
22 0 0 0 506.295807920701 12.4360422437758 0 
23 0 0 0 506.295807920701 12.4360422437758 0 
24 0 0 0 506.295807920701 12.4360422437758 0 
25 0 0 0 506.295807920701 12.4360422437758 0 
26 0 0 0 506.295807920701 12.4360422437758 0 
27 0 0 0 506.295807920701 12.4360422437758 0 
28 0 0 0 506.295807920701 12.4360422437758 0 
29 0 0 0 506.295807920701 12.4360422437758 0 
30 0 0 0 506.295807920701 12.4360422437758 0 
31 0 0 0 506.295807920701 12.4360422437758 0 
32 0 0 0 506.295807920701 12.4360422437758 0 
33 0 0 0 506.295807920701 12.4360422437758 0 
34 0 0 0 506.295807920701 12.4360422437758 0 
35 0 0 0 506.295807920701 12.4360422437758 0 
36 0 0 0 506.295807920701 12.4360422437758 0 
1 3 10.4643174731744 4362.26531849672 509.223806824327 10.4643174731744 75637.7346815033 
2 2 10.903349918347 3627.49845200078 509.223806824327 10.903349918347 734.766866495945 
3 2 0 2614 509.223806824327 10.903349918347 1013.49845200078 
4 1 11.6293426875741 1948.46575410419 509.223806824327 11.6293426875741 665.534245895814 
5 0 7.8511651758722 1275.67554095666 509.223806824327 7.8511651758722 672.790213147526 
6 0 11.068568189192 51.0471673994975 509.223806824327 12.4360422437758 1224.62837355716 
7 0 0 0 509.223806824327 12.4360422437758 51.0471673994975 
8 0 0 0 509.223806824327 12.4360422437758 0 
9 0 0 0 509.223806824327 12.4360422437758 0 
10 0 0 0 509.223806824327 12.4360422437758 0 
11 0 0 0 509.223806824327 12.4360422437758 0 
12 0 0 0 509.223806824327 12.4360422437758 0 
13 0 0 0 509.223806824327 12.4360422437758 0 
14 0 0 0 509.223806824327 12.4360422437758 0 
15 0 0 0 509.223806824327 12.4360422437758 0 
16 0 0 0 509.223806824327 12.4360422437758 0 
17 0 0 0 509.223806824327 12.4360422437758 0 
18 0 0 0 509.223806824327 12.4360422437758 0 
19 0 0 0 509.223806824327 12.4360422437758 0 
20 0 0 0 509.223806824327 12.4360422437758 0 
21 0 0 0 509.223806824327 12.4360422437758 0 
22 0 0 0 509.223806824327 12.4360422437758 0 
23 0 0 0 509.223806824327 12.4360422437758 0 
24 0 0 0 509.223806824327 12.4360422437758 0 
25 0 0 0 509.223806824327 12.4360422437758 0 
26 0 0 0 509.223806824327 12.4360422437758 0 
27 0 0 0 509.223806824327 12.4360422437758 0 
28 0 0 0 509.223806824327 12.4360422437758 0 
29 0 0 0 509.223806824327 12.4360422437758 0 
30 0 0 0 509.223806824327 12.4360422437758 0 
31 0 0 0 509.223806824327 12.4360422437758 0 
32 0 0 0 509.223806824327 12.4360422437758 0 
33 0 0 0 509.223806824327 12.4360422437758 0 
34 0 0 0 509.223806824327 12.4360422437758 0 
35 0 0 0 509.223806824327 12.4360422437758 0 
36 0 0 0 509.223806824327 12.4360422437758 0 
1 3 10.4643174731744 4374.19005403297 510.36336853648 10.4643174731744 75625.809945967 
2 2 10.903349918347 3639.92349210193 510.36336853648 10.903349918347 734.266561931033 
3 2 0 2614 510.36336853648 10.903349918347 1025.92349210193 
4 1 11.6293426875741 1961.71810776845 510.36336853648 11.6293426875741 652.281892231547 
5 0 7.8511651758722 1284.62242818687 510.36336853648 7.85116517587219 677.095679581579 
6 0 12.4360422437758 64.4396444537396 510.36336853648 12.4360422437758 1220.18278373313 
7 0 0 0 510.36336853648 12.4360422437758 64.4396444537396 
8 0 0 0 510.36336853648 12.4360422437758 0 
9 0 0 0 510.36336853648 12.4360422437758 0 
10 0 0 0 510.36336853648 12.4360422437758 0 
11 0 0 0 510.36336853648 12.4360422437758 0 
12 0 0 0 510.36336853648 12.4360422437758 0 
13 0 0 0 510.36336853648 12.4360422437758 0 
14 0 0 0 510.36336853648 12.4360422437758 0 
15 0 0 0 510.36336853648 12.4360422437758 0 
16 0 0 0 510.36336853648 12.4360422437758 0 
17 0 0 0 510.36336853648 12.4360422437758 0 
18 0 0 0 510.36336853648 12.4360422437758 0 
19 0 0 0 510.36336853648 12.4360422437758 0 
20 0 0 0 510.36336853648 12.4360422437758 0 
21 0 0 0 510.36336853648 12.4360422437758 0 
22 0 0 0 510.36336853648 12.4360422437758 0 
23 0 0 0 510.36336853648 12.4360422437758 0 
24 0 0 0 510.36336853648 12.4360422437758 0 
25 0 0 0 510.36336853648 12.4360422437758 0 
26 0 0 0 510.36336853648 12.4360422437758 0 
27 0 0 0 510.36336853648 12.4360422437758 0 
28 0 0 0 510.36336853648 12.4360422437758 0 
29 0 0 0 510.36336853648 12.4360422437758 0 
30 0 0 0 510.36336853648 12.4360422437758 0 
31 0 0 0 510.36336853648 12.4360422437758 0 
32 0 0 0 510.36336853648 12.4360422437758 0 
33 0 0 0 510.36336853648 12.4360422437758 0 
34 0 0 0 510.36336853648 12.4360422437758 0 
35 0 0 0 510.36336853648 12.4360422437758 0 
36 0 0 0 510.36336853648 12.4360422437758 0 
1 3 10.4643174731744 4392.22408585221 512.086752012322 10.4643174731744 75607.7759141478 
2 2 10.903349918347 3658.71414518254 512.086752012322 10.903349918347 733.509940669664 
3 2 0 2614 512.086752012322 10.903349918347 1044.71414518254 
4 1 11.6293426875741 1981.75992479113 512.086752012322 11.6293426875741 632.24007520887 
5 0 7.8511651758722 1298.15299651708 512.086752012322 7.20281569971423 683.606928274047 
6 0 12.4360422437758 85.8717141615445 512.086752012322 12.4360422437758 1212.28128235554 
7 0 0 0 512.086752012322 12.4360422437758 85.8717141615445 
8 0 0 0 512.086752012322 12.4360422437758 0 
9 0 0 0 512.086752012322 12.4360422437758 0 
10 0 0 0 512.086752012322 12.4360422437758 0 
11 0 0 0 512.086752012322 12.4360422437758 0 
12 0 0 0 512.086752012322 12.4360422437758 0 
13 0 0 0 512.086752012322 12.4360422437758 0 
14 0 0 0 512.086752012322 12.4360422437758 0 
15 0 0 0 512.086752012322 12.4360422437758 0 
16 0 0 0 512.086752012322 12.4360422437758 0 
17 0 0 0 512.086752012322 12.4360422437758 0 
18 0 0 0 512.086752012322 12.4360422437758 0 
19 0 0 0 512.086752012322 12.4360422437758 0 
20 0 0 0 512.086752012322 12.4360422437758 0 
21 0 0 0 512.086752012322 12.4360422437758 0 
22 0 0 0 512.086752012322 12.4360422437758 0 
23 0 0 0 512.086752012322 12.4360422437758 0 
24 0 0 0 512.086752012322 12.4360422437758 0 
25 0 0 0 512.086752012322 12.4360422437758 0 
26 0 0 0 512.086752012322 12.4360422437758 0 
27 0 0 0 512.086752012322 12.4360422437758 0 
28 0 0 0 512.086752012322 12.4360422437758 0 
29 0 0 0 512.086752012322 12.4360422437758 0 
30 0 0 0 512.086752012322 12.4360422437758 0 
31 0 0 0 512.086752012322 12.4360422437758 0 
32 0 0 0 512.086752012322 12.4360422437758 0 
33 0 0 0 512.086752012322 12.4360422437758 0 
34 0 0 0 512.086752012322 12.4360422437758 0 
35 0 0 0 512.086752012322 12.4360422437758 0 
36 0 0 0 512.086752012322 12.4360422437758 0 
1 3 10.4643174731744 4410.62613339258 513.845304119284 10.4643174731744 75589.3738666074 
2 2 10.903349918347 3677.88825415439 513.845304119284 10.903349918347 732.737879238181 
3 2 2.1102625283542 2615.85550330774 513.845304119284 10.903349918347 1062.03275084665 
4 1 11.6293426875741 2002.21072987694 513.845304119284 11.6293426875741 613.644773430795 
5 0 6.09261306891036 1310.41342682277 513.845304119284 6.09261306891036 691.797303054176 
6 0 12.4360422437758 107.741142451603 513.845304119284 12.4360422437758 1202.67228437117 
7 0 0 0 513.845304119284 12.4360422437758 107.741142451603 
8 0 0 0 513.845304119284 12.4360422437758 0 
9 0 0 0 513.845304119284 12.4360422437758 0 
10 0 0 0 513.845304119284 12.4360422437758 0 
11 0 0 0 513.845304119284 12.4360422437758 0 
12 0 0 0 513.845304119284 12.4360422437758 0 
13 0 0 0 513.845304119284 12.4360422437758 0 
14 0 0 0 513.845304119284 12.4360422437758 0 
15 0 0 0 513.845304119284 12.4360422437758 0 
16 0 0 0 513.845304119284 12.4360422437758 0 
17 0 0 0 513.845304119284 12.4360422437758 0 
18 0 0 0 513.845304119284 12.4360422437758 0 
19 0 0 0 513.845304119284 12.4360422437758 0 
20 0 0 0 513.845304119284 12.4360422437758 0 
21 0 0 0 513.845304119284 12.4360422437758 0 
22 0 0 0 513.845304119284 12.4360422437758 0 
23 0 0 0 513.845304119284 12.4360422437758 0 
24 0 0 0 513.845304119284 12.4360422437758 0 
25 0 0 0 513.845304119284 12.4360422437758 0 
26 0 0 0 513.845304119284 12.4360422437758 0 
27 0 0 0 513.845304119284 12.4360422437758 0 
28 0 0 0 513.845304119284 12.4360422437758 0 
29 0 0 0 513.845304119284 12.4360422437758 0 
30 0 0 0 513.845304119284 12.4360422437758 0 
31 0 0 0 513.845304119284 12.4360422437758 0 
32 0 0 0 513.845304119284 12.4360422437758 0 
33 0 0 0 513.845304119284 12.4360422437758 0 
34 0 0 0 513.845304119284 12.4360422437758 0 
35 0 0 0 513.845304119284 12.4360422437758 0 
36 0 0 0 513.845304119284 12.4360422437758 0 
1 3 10.4643174731744 4469.06825100401 519.430199432452 10.4643174731744 75530.931748996 
2 2 10.903349918347 3738.7823220112 519.430199432452 10.903349918347 730.285928992808 
3 2 8.8121369041556 2646.35573200733 519.430199432452 10.903349918347 1092.42659000387 
4 1 11.6293426875741 2067.159391348 519.430199432452 11.6293426875741 579.196340659325 
5 0 6.09261306891036 1344.44003299627 519.430199432452 6.09261306891036 722.719358351729 
6 0 12.4360422437758 177.195136493223 519.430199432452 12.4360422437758 1167.24489650305 
7 0 0 0 519.430199432452 12.4360422437758 177.195136493223 
8 0 0 0 519.430199432452 12.4360422437758 0 
9 0 0 0 519.430199432452 12.4360422437758 0 
10 0 0 0 519.430199432452 12.4360422437758 0 
11 0 0 0 519.430199432452 12.4360422437758 0 
12 0 0 0 519.430199432452 12.4360422437758 0 
13 0 0 0 519.430199432452 12.4360422437758 0 
14 0 0 0 519.430199432452 12.4360422437758 0 
15 0 0 0 519.430199432452 12.4360422437758 0 
16 0 0 0 519.430199432452 12.4360422437758 0 
17 0 0 0 519.430199432452 12.4360422437758 0 
18 0 0 0 519.430199432452 12.4360422437758 0 
19 0 0 0 519.430199432452 12.4360422437758 0 
20 0 0 0 519.430199432452 12.4360422437758 0 
21 0 0 0 519.430199432452 12.4360422437758 0 
22 0 0 0 519.430199432452 12.4360422437758 0 
23 0 0 0 519.430199432452 12.4360422437758 0 
24 0 0 0 519.430199432452 12.4360422437758 0 
25 0 0 0 519.430199432452 12.4360422437758 0 
26 0 0 0 519.430199432452 12.4360422437758 0 
27 0 0 0 519.430199432452 12.4360422437758 0 
28 0 0 0 519.430199432452 12.4360422437758 0 
29 0 0 0 519.430199432452 12.4360422437758 0 
30 0 0 0 519.430199432452 12.4360422437758 0 
31 0 0 0 519.430199432452 12.4360422437758 0 
32 0 0 0 519.430199432452 12.4360422437758 0 
33 0 0 0 519.430199432452 12.4360422437758 0 
34 0 0 0 519.430199432452 12.4360422437758 0 
35 0 0 0 519.430199432452 12.4360422437758 0 
36 0 0 0 519.430199432452 12.4360422437758 0 
1 3 10.4643174731744 4487.30418174112 521.172876944278 10.4643174731744 75512.6958182589 
2 2 10.903349918347 3757.78334471747 521.172876944278 10.903349918347 729.520837023644 
3 2 10.903349918347 2663.53459976747 521.172876944278 10.903349918347 1094.24874495001 
4 1 11.6293426875741 2087.42558532696 521.172876944278 11.6293426875741 576.10901444051 
5 0 4.34993555708416 1353.53903032461 521.172876944278 0 733.886555002349 
6 0 12.4360422437758 198.867147647572 521.172876944278 12.4360422437758 1154.67188267704 
7 0 0 0 521.172876944278 12.4360422437758 198.867147647572 
8 0 0 0 521.172876944278 12.4360422437758 0 
9 0 0 0 521.172876944278 12.4360422437758 0 
10 0 0 0 521.172876944278 12.4360422437758 0 
11 0 0 0 521.172876944278 12.4360422437758 0 
12 0 0 0 521.172876944278 12.4360422437758 0 
13 0 0 0 521.172876944278 12.4360422437758 0 
14 0 0 0 521.172876944278 12.4360422437758 0 
15 0 0 0 521.172876944278 12.4360422437758 0 
16 0 0 0 521.172876944278 12.4360422437758 0 
17 0 0 0 521.172876944278 12.4360422437758 0 
18 0 0 0 521.172876944278 12.4360422437758 0 
19 0 0 0 521.172876944278 12.4360422437758 0 
20 0 0 0 521.172876944278 12.4360422437758 0 
21 0 0 0 521.172876944278 12.4360422437758 0 
22 0 0 0 521.172876944278 12.4360422437758 0 
23 0 0 0 521.172876944278 12.4360422437758 0 
24 0 0 0 521.172876944278 12.4360422437758 0 
25 0 0 0 521.172876944278 12.4360422437758 0 
26 0 0 0 521.172876944278 12.4360422437758 0 
27 0 0 0 521.172876944278 12.4360422437758 0 
28 0 0 0 521.172876944278 12.4360422437758 0 
29 0 0 0 521.172876944278 12.4360422437758 0 
30 0 0 0 521.172876944278 12.4360422437758 0 
31 0 0 0 521.172876944278 12.4360422437758 0 
32 0 0 0 521.172876944278 12.4360422437758 0 
33 0 0 0 521.172876944278 12.4360422437758 0 
34 0 0 0 521.172876944278 12.4360422437758 0 
35 0 0 0 521.172876944278 12.4360422437758 0 
36 0 0 0 521.172876944278 12.4360422437758 0 
1 3 10.4643174731744 4532.8232883983 525.522812501362 10.4643174731744 75467.1767116017 
2 2 10.903349918347 3805.21221421862 525.522812501362 10.903349918347 727.611074179674 
3 2 10.903349918347 2710.96346926862 525.522812501362 10.903349918347 1094.24874495001 
4 1 11.6293426875741 2138.01247658915 525.522812501362 11.6293426875741 572.950992679464 
5 1 0 1363 525.522812501362 11.6293426875741 775.012476589151 
6 0 12.4360422437758 252.963129993173 525.522812501362 12.4360422437758 1110.03687000683 
7 0 0 0 525.522812501362 12.4360422437758 252.963129993173 
8 0 0 0 525.522812501362 12.4360422437758 0 
9 0 0 0 525.522812501362 12.4360422437758 0 
10 0 0 0 525.522812501362 12.4360422437758 0 
11 0 0 0 525.522812501362 12.4360422437758 0 
12 0 0 0 525.522812501362 12.4360422437758 0 
13 0 0 0 525.522812501362 12.4360422437758 0 
14 0 0 0 525.522812501362 12.4360422437758 0 
15 0 0 0 525.522812501362 12.4360422437758 0 
16 0 0 0 525.522812501362 12.4360422437758 0 
17 0 0 0 525.522812501362 12.4360422437758 0 
18 0 0 0 525.522812501362 12.4360422437758 0 
19 0 0 0 525.522812501362 12.4360422437758 0 
20 0 0 0 525.522812501362 12.4360422437758 0 
21 0 0 0 525.522812501362 12.4360422437758 0 
22 0 0 0 525.522812501362 12.4360422437758 0 
23 0 0 0 525.522812501362 12.4360422437758 0 
24 0 0 0 525.522812501362 12.4360422437758 0 
25 0 0 0 525.522812501362 12.4360422437758 0 
26 0 0 0 525.522812501362 12.4360422437758 0 
27 0 0 0 525.522812501362 12.4360422437758 0 
28 0 0 0 525.522812501362 12.4360422437758 0 
29 0 0 0 525.522812501362 12.4360422437758 0 
30 0 0 0 525.522812501362 12.4360422437758 0 
31 0 0 0 525.522812501362 12.4360422437758 0 
32 0 0 0 525.522812501362 12.4360422437758 0 
33 0 0 0 525.522812501362 12.4360422437758 0 
34 0 0 0 525.522812501362 12.4360422437758 0 
35 0 0 0 525.522812501362 12.4360422437758 0 
36 0 0 0 525.522812501362 12.4360422437758 0 
1 3 10.4643174731744 4846.75281259353 555.522812501362 10.4643174731744 75153.2471874065 
2 2 10.903349918347 4132.31271176903 555.522812501362 10.903349918347 714.440100824496 
3 2 10.903349918347 3038.06396681903 555.522812501362 10.903349918347 1094.24874495001 
4 1 11.6293426875741 2486.89275721638 555.522812501362 11.6293426875741 551.17120960265 
5 1 0 1363 555.522812501362 11.6293426875741 1123.89275721638 
6 0 12.4360422437758 626.044397306445 555.522812501362 12.4360422437758 736.955602693555 
7 0 0 0 555.522812501362 12.4360422437758 626.044397306445 
8 0 0 0 555.522812501362 12.4360422437758 0 
9 0 0 0 555.522812501362 12.4360422437758 0 
10 0 0 0 555.522812501362 12.4360422437758 0 
11 0 0 0 555.522812501362 12.4360422437758 0 
12 0 0 0 555.522812501362 12.4360422437758 0 
13 0 0 0 555.522812501362 12.4360422437758 0 
14 0 0 0 555.522812501362 12.4360422437758 0 
15 0 0 0 555.522812501362 12.4360422437758 0 
16 0 0 0 555.522812501362 12.4360422437758 0 
17 0 0 0 555.522812501362 12.4360422437758 0 
18 0 0 0 555.522812501362 12.4360422437758 0 
19 0 0 0 555.522812501362 12.4360422437758 0 
20 0 0 0 555.522812501362 12.4360422437758 0 
21 0 0 0 555.522812501362 12.4360422437758 0 
22 0 0 0 555.522812501362 12.4360422437758 0 
23 0 0 0 555.522812501362 12.4360422437758 0 
24 0 0 0 555.522812501362 12.4360422437758 0 
25 0 0 0 555.522812501362 12.4360422437758 0 
26 0 0 0 555.522812501362 12.4360422437758 0 
27 0 0 0 555.522812501362 12.4360422437758 0 
28 0 0 0 555.522812501362 12.4360422437758 0 
29 0 0 0 555.522812501362 12.4360422437758 0 
30 0 0 0 555.522812501362 12.4360422437758 0 
31 0 0 0 555.522812501362 12.4360422437758 0 
32 0 0 0 555.522812501362 12.4360422437758 0 
33 0 0 0 555.522812501362 12.4360422437758 0 
34 0 0 0 555.522812501362 12.4360422437758 0 
35 0 0 0 555.522812501362 12.4360422437758 0 
36 0 0 0 555.522812501362 12.4360422437758 0 
1 3 10.4643174731744 4884.14854905705 559.096455651944 10.4643174731744 75115.851450943 
2 2 10.903349918347 4171.27739352313 559.096455651944 10.1397024437248 712.871155533921 
3 2 10.903349918347 3077.02864857312 559.096455651944 10.903349918347 1094.24874495001 
4 1 8.05569953699235 2522.06641537374 559.096455651944 8.05569953699235 554.96223319938 
5 1 4.28837178069815 1370.66255522062 559.096455651944 11.6293426875741 1151.40386015312 
6 0 12.4360422437758 670.486374491261 559.096455651944 12.4360422437758 700.17618072936 
7 0 0 0 559.096455651944 12.4360422437758 670.486374491261 
8 0 0 0 559.096455651944 12.4360422437758 0 
9 0 0 0 559.096455651944 12.4360422437758 0 
10 0 0 0 559.096455651944 12.4360422437758 0 
11 0 0 0 559.096455651944 12.4360422437758 0 
12 0 0 0 559.096455651944 12.4360422437758 0 
13 0 0 0 559.096455651944 12.4360422437758 0 
14 0 0 0 559.096455651944 12.4360422437758 0 
15 0 0 0 559.096455651944 12.4360422437758 0 
16 0 0 0 559.096455651944 12.4360422437758 0 
17 0 0 0 559.096455651944 12.4360422437758 0 
18 0 0 0 559.096455651944 12.4360422437758 0 
19 0 0 0 559.096455651944 12.4360422437758 0 
20 0 0 0 559.096455651944 12.4360422437758 0 
21 0 0 0 559.096455651944 12.4360422437758 0 
22 0 0 0 559.096455651944 12.4360422437758 0 
23 0 0 0 559.096455651944 12.4360422437758 0 
24 0 0 0 559.096455651944 12.4360422437758 0 
25 0 0 0 559.096455651944 12.4360422437758 0 
26 0 0 0 559.096455651944 12.4360422437758 0 
27 0 0 0 559.096455651944 12.4360422437758 0 
28 0 0 0 559.096455651944 12.4360422437758 0 
29 0 0 0 559.096455651944 12.4360422437758 0 
30 0 0 0 559.096455651944 12.4360422437758 0 
31 0 0 0 559.096455651944 12.4360422437758 0 
32 0 0 0 559.096455651944 12.4360422437758 0 
33 0 0 0 559.096455651944 12.4360422437758 0 
34 0 0 0 559.096455651944 12.4360422437758 0 
35 0 0 0 559.096455651944 12.4360422437758 0 
36 0 0 0 559.096455651944 12.4360422437758 0 
1 3 10.4643174731744 4916.9815476664 562.234070569832 10.4643174731744 75083.0184523336 
2 2 7.76573500045903 4200.56559319541 562.234070569832 7.76573500045903 716.415954470988 
3 2 10.903349918347 3111.23916193188 562.234070569832 10.903349918347 1089.32643126353 
4 1 8.05569953699235 2547.34209841503 562.234070569832 8.05569953699235 563.897063516848 
5 1 8.05350968216377 1390.02459091696 562.234070569832 11.6293426875741 1157.31750749807 
6 0 12.4360422437758 709.505886154817 562.234070569832 12.4360422437758 680.518704762144 
7 0 0 0 562.234070569832 12.4360422437758 709.505886154817 
8 0 0 0 562.234070569832 12.4360422437758 0 
9 0 0 0 562.234070569832 12.4360422437758 0 
10 0 0 0 562.234070569832 12.4360422437758 0 
11 0 0 0 562.234070569832 12.4360422437758 0 
12 0 0 0 562.234070569832 12.4360422437758 0 
13 0 0 0 562.234070569832 12.4360422437758 0 
14 0 0 0 562.234070569832 12.4360422437758 0 
15 0 0 0 562.234070569832 12.4360422437758 0 
16 0 0 0 562.234070569832 12.4360422437758 0 
17 0 0 0 562.234070569832 12.4360422437758 0 
18 0 0 0 562.234070569832 12.4360422437758 0 
19 0 0 0 562.234070569832 12.4360422437758 0 
20 0 0 0 562.234070569832 12.4360422437758 0 
21 0 0 0 562.234070569832 12.4360422437758 0 
22 0 0 0 562.234070569832 12.4360422437758 0 
23 0 0 0 562.234070569832 12.4360422437758 0 
24 0 0 0 562.234070569832 12.4360422437758 0 
25 0 0 0 562.234070569832 12.4360422437758 0 
26 0 0 0 562.234070569832 12.4360422437758 0 
27 0 0 0 562.234070569832 12.4360422437758 0 
28 0 0 0 562.234070569832 12.4360422437758 0 
29 0 0 0 562.234070569832 12.4360422437758 0 
30 0 0 0 562.234070569832 12.4360422437758 0 
31 0 0 0 562.234070569832 12.4360422437758 0 
32 0 0 0 562.234070569832 12.4360422437758 0 
33 0 0 0 562.234070569832 12.4360422437758 0 
34 0 0 0 562.234070569832 12.4360422437758 0 
35 0 0 0 562.234070569832 12.4360422437758 0 
36 0 0 0 562.234070569832 12.4360422437758 0 
1 3 10.4643174731744 4937.35162318333 564.180693038918 10.4643174731744 75062.6483768167 
2 2 7.76573500045903 4215.68254743628 564.180693038918 7.76573500045903 721.669075747058 
3 2 10.903349918347 3132.46386787124 564.180693038918 10.903349918347 1083.21867956503 
4 1 6.10907706790623 2561.12883461937 564.180693038918 6.10907706790623 571.33503325187 
5 1 10.3894566450671 1407.97533724155 564.180693038918 11.6293426875741 1153.15349737782 
6 0 12.4360422437758 733.714165413055 564.180693038918 12.4360422437758 674.261171828499 
7 0 0 0 564.180693038918 12.4360422437758 733.714165413055 
8 0 0 0 564.180693038918 12.4360422437758 0 
9 0 0 0 564.180693038918 12.4360422437758 0 
10 0 0 0 564.180693038918 12.4360422437758 0 
11 0 0 0 564.180693038918 12.4360422437758 0 
12 0 0 0 564.180693038918 12.4360422437758 0 
13 0 0 0 564.180693038918 12.4360422437758 0 
14 0 0 0 564.180693038918 12.4360422437758 0 
15 0 0 0 564.180693038918 12.4360422437758 0 
16 0 0 0 564.180693038918 12.4360422437758 0 
17 0 0 0 564.180693038918 12.4360422437758 0 
18 0 0 0 564.180693038918 12.4360422437758 0 
19 0 0 0 564.180693038918 12.4360422437758 0 
20 0 0 0 564.180693038918 12.4360422437758 0 
21 0 0 0 564.180693038918 12.4360422437758 0 
22 0 0 0 564.180693038918 12.4360422437758 0 
23 0 0 0 564.180693038918 12.4360422437758 0 
24 0 0 0 564.180693038918 12.4360422437758 0 
25 0 0 0 564.180693038918 12.4360422437758 0 
26 0 0 0 564.180693038918 12.4360422437758 0 
27 0 0 0 564.180693038918 12.4360422437758 0 
28 0 0 0 564.180693038918 12.4360422437758 0 
29 0 0 0 564.180693038918 12.4360422437758 0 
30 0 0 0 564.180693038918 12.4360422437758 0 
31 0 0 0 564.180693038918 12.4360422437758 0 
32 0 0 0 564.180693038918 12.4360422437758 0 
33 0 0 0 564.180693038918 12.4360422437758 0 
34 0 0 0 564.180693038918 12.4360422437758 0 
35 0 0 0 564.180693038918 12.4360422437758 0 
36 0 0 0 564.180693038918 12.4360422437758 0 
1 3 10.4643174731744 4948.16375749946 565.213931407674 10.4643174731744 75051.8362425005 
2 2 6.73249663170317 4223.17261203701 565.213931407674 6.61932151274896 724.991145462454 
3 2 10.903349918347 3143.72962735485 565.213931407674 10.903349918347 1079.44298468215 
4 1 6.10907706790623 2567.44096744362 565.213931407674 6.10907706790623 576.28865991123 
5 1 11.6293426875741 1419.35067139376 565.213931407674 11.6293426875741 1148.09029604986 
6 0 12.4360422437758 746.563561414793 565.213931407674 12.4360422437758 672.787109978972 
7 0 0 0 565.213931407674 12.4360422437758 746.563561414793 
8 0 0 0 565.213931407674 12.4360422437758 0 
9 0 0 0 565.213931407674 12.4360422437758 0 
10 0 0 0 565.213931407674 12.4360422437758 0 
11 0 0 0 565.213931407674 12.4360422437758 0 
12 0 0 0 565.213931407674 12.4360422437758 0 
13 0 0 0 565.213931407674 12.4360422437758 0 
14 0 0 0 565.213931407674 12.4360422437758 0 
15 0 0 0 565.213931407674 12.4360422437758 0 
16 0 0 0 565.213931407674 12.4360422437758 0 
17 0 0 0 565.213931407674 12.4360422437758 0 
18 0 0 0 565.213931407674 12.4360422437758 0 
19 0 0 0 565.213931407674 12.4360422437758 0 
20 0 0 0 565.213931407674 12.4360422437758 0 
21 0 0 0 565.213931407674 12.4360422437758 0 
22 0 0 0 565.213931407674 12.4360422437758 0 
23 0 0 0 565.213931407674 12.4360422437758 0 
24 0 0 0 565.213931407674 12.4360422437758 0 
25 0 0 0 565.213931407674 12.4360422437758 0 
26 0 0 0 565.213931407674 12.4360422437758 0 
27 0 0 0 565.213931407674 12.4360422437758 0 
28 0 0 0 565.213931407674 12.4360422437758 0 
29 0 0 0 565.213931407674 12.4360422437758 0 
30 0 0 0 565.213931407674 12.4360422437758 0 
31 0 0 0 565.213931407674 12.4360422437758 0 
32 0 0 0 565.213931407674 12.4360422437758 0 
33 0 0 0 565.213931407674 12.4360422437758 0 
34 0 0 0 565.213931407674 12.4360422437758 0 
35 0 0 0 565.213931407674 12.4360422437758 0 
36 0 0 0 565.213931407674 12.4360422437758 0 
1 3 10.4643174731744 5001.84919607324 570.344264915942 10.4643174731744 74998.1508039268 
2 2 6.73249663170317 4257.71256510093 570.344264915942 6.61932151274895 744.136630972305 
3 2 10.903349918347 3199.66744879331 570.344264915942 10.903349918347 1058.04511630762 
4 1 6.10907706790623 2598.78257022969 570.344264915942 5.51677981621715 600.884878563624 
5 1 11.6293426875741 1479.01307786295 570.344264915942 11.6293426875741 1119.76949236674 
6 0 12.4360422437758 810.364605648265 570.344264915942 12.4360422437758 668.648472214686 
7 0 0 0 570.344264915942 12.4360422437758 810.364605648265 
8 0 0 0 570.344264915942 12.4360422437758 0 
9 0 0 0 570.344264915942 12.4360422437758 0 
10 0 0 0 570.344264915942 12.4360422437758 0 
11 0 0 0 570.344264915942 12.4360422437758 0 
12 0 0 0 570.344264915942 12.4360422437758 0 
13 0 0 0 570.344264915942 12.4360422437758 0 
14 0 0 0 570.344264915942 12.4360422437758 0 
15 0 0 0 570.344264915942 12.4360422437758 0 
16 0 0 0 570.344264915942 12.4360422437758 0 
17 0 0 0 570.344264915942 12.4360422437758 0 
18 0 0 0 570.344264915942 12.4360422437758 0 
19 0 0 0 570.344264915942 12.4360422437758 0 
20 0 0 0 570.344264915942 12.4360422437758 0 
21 0 0 0 570.344264915942 12.4360422437758 0 
22 0 0 0 570.344264915942 12.4360422437758 0 
23 0 0 0 570.344264915942 12.4360422437758 0 
24 0 0 0 570.344264915942 12.4360422437758 0 
25 0 0 0 570.344264915942 12.4360422437758 0 
26 0 0 0 570.344264915942 12.4360422437758 0 
27 0 0 0 570.344264915942 12.4360422437758 0 
28 0 0 0 570.344264915942 12.4360422437758 0 
29 0 0 0 570.344264915942 12.4360422437758 0 
30 0 0 0 570.344264915942 12.4360422437758 0 
31 0 0 0 570.344264915942 12.4360422437758 0 
32 0 0 0 570.344264915942 12.4360422437758 0 
33 0 0 0 570.344264915942 12.4360422437758 0 
34 0 0 0 570.344264915942 12.4360422437758 0 
35 0 0 0 570.344264915942 12.4360422437758 0 
36 0 0 0 570.344264915942 12.4360422437758 0 
1 3 10.4643174731744 5046.38019164428 574.599773761617 10.4643174731744 74953.6198083557 
2 2 2.47698778602818 4277.30808630281 574.599773761617 2.47698778602818 769.07210534147 
3 2 10.903349918347 3246.06675081833 574.599773761617 10.903349918347 1031.24133548448 
4 2 1.85356822223124 2615.72512396327 574.599773761617 10.903349918347 630.341626855063 
5 1 11.6293426875741 1528.50184853931 574.599773761617 11.6293426875741 1087.22327542396 
6 0 12.4360422437758 863.286293421841 574.599773761617 12.4360422437758 665.215555117468 
7 0 0 0 574.599773761617 12.4360422437758 863.286293421841 
8 0 0 0 574.599773761617 12.4360422437758 0 
9 0 0 0 574.599773761617 12.4360422437758 0 
10 0 0 0 574.599773761617 12.4360422437758 0 
11 0 0 0 574.599773761617 12.4360422437758 0 
12 0 0 0 574.599773761617 12.4360422437758 0 
13 0 0 0 574.599773761617 12.4360422437758 0 
14 0 0 0 574.599773761617 12.4360422437758 0 
15 0 0 0 574.599773761617 12.4360422437758 0 
16 0 0 0 574.599773761617 12.4360422437758 0 
17 0 0 0 574.599773761617 12.4360422437758 0 
18 0 0 0 574.599773761617 12.4360422437758 0 
19 0 0 0 574.599773761617 12.4360422437758 0 
20 0 0 0 574.599773761617 12.4360422437758 0 
21 0 0 0 574.599773761617 12.4360422437758 0 
22 0 0 0 574.599773761617 12.4360422437758 0 
23 0 0 0 574.599773761617 12.4360422437758 0 
24 0 0 0 574.599773761617 12.4360422437758 0 
25 0 0 0 574.599773761617 12.4360422437758 0 
26 0 0 0 574.599773761617 12.4360422437758 0 
27 0 0 0 574.599773761617 12.4360422437758 0 
28 0 0 0 574.599773761617 12.4360422437758 0 
29 0 0 0 574.599773761617 12.4360422437758 0 
30 0 0 0 574.599773761617 12.4360422437758 0 
31 0 0 0 574.599773761617 12.4360422437758 0 
32 0 0 0 574.599773761617 12.4360422437758 0 
33 0 0 0 574.599773761617 12.4360422437758 0 
34 0 0 0 574.599773761617 12.4360422437758 0 
35 0 0 0 574.599773761617 12.4360422437758 0 
36 0 0 0 574.599773761617 12.4360422437758 0 
1 3 10.4643174731744 5070.14017933361 576.870345898809 10.4643174731744 74929.8598206664 
2 3 2.47698778602818 4282.93226575393 576.870345898809 10.4643174731744 787.207913579676 
3 2 10.903349918347 3270.82359334499 576.870345898809 10.903349918347 1012.10867240895 
4 2 1.85356822223124 2615.72512396327 576.870345898809 10.903349918347 655.098469381723 
5 1 11.6293426875741 1554.90711001958 576.870345898809 11.6293426875741 1060.81801394369 
6 0 12.4360422437758 891.523224437507 576.870345898809 12.4360422437758 663.383885582071 
7 0 0 0 576.870345898809 12.4360422437758 891.523224437507 
8 0 0 0 576.870345898809 12.4360422437758 0 
9 0 0 0 576.870345898809 12.4360422437758 0 
10 0 0 0 576.870345898809 12.4360422437758 0 
11 0 0 0 576.870345898809 12.4360422437758 0 
12 0 0 0 576.870345898809 12.4360422437758 0 
13 0 0 0 576.870345898809 12.4360422437758 0 
14 0 0 0 576.870345898809 12.4360422437758 0 
15 0 0 0 576.870345898809 12.4360422437758 0 
16 0 0 0 576.870345898809 12.4360422437758 0 
17 0 0 0 576.870345898809 12.4360422437758 0 
18 0 0 0 576.870345898809 12.4360422437758 0 
19 0 0 0 576.870345898809 12.4360422437758 0 
20 0 0 0 576.870345898809 12.4360422437758 0 
21 0 0 0 576.870345898809 12.4360422437758 0 
22 0 0 0 576.870345898809 12.4360422437758 0 
23 0 0 0 576.870345898809 12.4360422437758 0 
24 0 0 0 576.870345898809 12.4360422437758 0 
25 0 0 0 576.870345898809 12.4360422437758 0 
26 0 0 0 576.870345898809 12.4360422437758 0 
27 0 0 0 576.870345898809 12.4360422437758 0 
28 0 0 0 576.870345898809 12.4360422437758 0 
29 0 0 0 576.870345898809 12.4360422437758 0 
30 0 0 0 576.870345898809 12.4360422437758 0 
31 0 0 0 576.870345898809 12.4360422437758 0 
32 0 0 0 576.870345898809 12.4360422437758 0 
33 0 0 0 576.870345898809 12.4360422437758 0 
34 0 0 0 576.870345898809 12.4360422437758 0 
35 0 0 0 576.870345898809 12.4360422437758 0 
36 0 0 0 576.870345898809 12.4360422437758 0 
1 3 10.4643174731744 5312.17622289318 600 10.4643174731744 74687.8237771068 
2 3 2.47698778602818 4282.93226575393 600 10.4643174731744 1029.24395713925 
3 2 10.903349918347 3523.0143055006 600 10.903349918347 759.91796025333 
4 2 1.85356822223124 2615.72512396327 600 10.903349918347 907.289181537338 
5 1 11.6293426875741 1823.88978380738 600 11.6293426875741 791.835340155883 
6 0 12.4360422437758 1179.16457992384 600 12.4360422437758 644.725203883543 
7 0 0 0 600 12.4360422437758 1179.16457992384 
8 0 0 0 600 12.4360422437758 0 
9 0 0 0 600 12.4360422437758 0 
10 0 0 0 600 12.4360422437758 0 
11 0 0 0 600 12.4360422437758 0 
12 0 0 0 600 12.4360422437758 0 
13 0 0 0 600 12.4360422437758 0 
14 0 0 0 600 12.4360422437758 0 
15 0 0 0 600 12.4360422437758 0 
16 0 0 0 600 12.4360422437758 0 
17 0 0 0 600 12.4360422437758 0 
18 0 0 0 600 12.4360422437758 0 
19 0 0 0 600 12.4360422437758 0 
20 0 0 0 600 12.4360422437758 0 
21 0 0 0 600 12.4360422437758 0 
22 0 0 0 600 12.4360422437758 0 
23 0 0 0 600 12.4360422437758 0 
24 0 0 0 600 12.4360422437758 0 
25 0 0 0 600 12.4360422437758 0 
26 0 0 0 600 12.4360422437758 0 
27 0 0 0 600 12.4360422437758 0 
28 0 0 0 600 12.4360422437758 0 
29 0 0 0 600 12.4360422437758 0 
30 0 0 0 600 12.4360422437758 0 
31 0 0 0 600 12.4360422437758 0 
32 0 0 0 600 12.4360422437758 0 
33 0 0 0 600 12.4360422437758 0 
34 0 0 0 600 12.4360422437758 0 
35 0 0 0 600 12.4360422437758 0 
36 0 0 0 600 12.4360422437758 0 
1 3 10.4643174731744 5329.51432201856 601.656878164278 10.4643174731744 74670.4856779814 
2 3 2.47698778602818 4282.93226575393 601.656878164278 10.4643174731744 1046.58205626462 
3 2 10.903349918347 3541.0798278978 601.656878164278 10.903349918347 741.852437856138 
4 2 1.85356822223124 2615.72512396327 601.656878164278 10.903349918347 925.354703934529 
5 1 11.6293426875741 1843.15818777133 601.656878164278 11.6293426875741 772.566936191936 
6 0 10.7791640794978 1198.39696414196 601.656878164278 10.7791640794978 644.761223629371 
7 0 1.9882537971336 1.64714715075673 601.656878164278 12.4360422437758 1196.7498169912 
8 0 0 0 601.656878164278 12.4360422437758 1.64714715075673 
9 0 0 0 601.656878164278 12.4360422437758 0 
10 0 0 0 601.656878164278 12.4360422437758 0 
11 0 0 0 601.656878164278 12.4360422437758 0 
12 0 0 0 601.656878164278 12.4360422437758 0 
13 0 0 0 601.656878164278 12.4360422437758 0 
14 0 0 0 601.656878164278 12.4360422437758 0 
15 0 0 0 601.656878164278 12.4360422437758 0 
16 0 0 0 601.656878164278 12.4360422437758 0 
17 0 0 0 601.656878164278 12.4360422437758 0 
18 0 0 0 601.656878164278 12.4360422437758 0 
19 0 0 0 601.656878164278 12.4360422437758 0 
20 0 0 0 601.656878164278 12.4360422437758 0 
21 0 0 0 601.656878164278 12.4360422437758 0 
22 0 0 0 601.656878164278 12.4360422437758 0 
23 0 0 0 601.656878164278 12.4360422437758 0 
24 0 0 0 601.656878164278 12.4360422437758 0 
25 0 0 0 601.656878164278 12.4360422437758 0 
26 0 0 0 601.656878164278 12.4360422437758 0 
27 0 0 0 601.656878164278 12.4360422437758 0 
28 0 0 0 601.656878164278 12.4360422437758 0 
29 0 0 0 601.656878164278 12.4360422437758 0 
30 0 0 0 601.656878164278 12.4360422437758 0 
31 0 0 0 601.656878164278 12.4360422437758 0 
32 0 0 0 601.656878164278 12.4360422437758 0 
33 0 0 0 601.656878164278 12.4360422437758 0 
34 0 0 0 601.656878164278 12.4360422437758 0 
35 0 0 0 601.656878164278 12.4360422437758 0 
36 0 0 0 601.656878164278 12.4360422437758 0 
1 3 10.4643174731744 5384.06970352884 606.870345898809 10.4643174731744 74615.9302964712 
2 3 2.47698778602818 4282.93226575393 606.870345898809 10.4643174731744 1101.13743777491 
3 2 10.903349918347 3597.9240908954 606.870345898809 10.903349918347 685.008174858533 
4 2 1.85356822223124 2615.72512396327 606.870345898809 10.903349918347 982.198966932135 
5 1 11.6293426875741 1903.7873906468 606.870345898809 11.6293426875741 711.937733316462 
6 0 10.7791640794978 1254.59378827564 606.870345898809 10.7791640794978 649.193602371166 
7 0 8.24441507857098 28.3209916615702 606.870345898809 12.4360422437758 1226.27279661407 
8 0 0 0 606.870345898809 12.4360422437758 28.3209916615702 
9 0 0 0 606.870345898809 12.4360422437758 0 
10 0 0 0 606.870345898809 12.4360422437758 0 
11 0 0 0 606.870345898809 12.4360422437758 0 
12 0 0 0 606.870345898809 12.4360422437758 0 
13 0 0 0 606.870345898809 12.4360422437758 0 
14 0 0 0 606.870345898809 12.4360422437758 0 
15 0 0 0 606.870345898809 12.4360422437758 0 
16 0 0 0 606.870345898809 12.4360422437758 0 
17 0 0 0 606.870345898809 12.4360422437758 0 
18 0 0 0 606.870345898809 12.4360422437758 0 
19 0 0 0 606.870345898809 12.4360422437758 0 
20 0 0 0 606.870345898809 12.4360422437758 0 
21 0 0 0 606.870345898809 12.4360422437758 0 
22 0 0 0 606.870345898809 12.4360422437758 0 
23 0 0 0 606.870345898809 12.4360422437758 0 
24 0 0 0 606.870345898809 12.4360422437758 0 
25 0 0 0 606.870345898809 12.4360422437758 0 
26 0 0 0 606.870345898809 12.4360422437758 0 
27 0 0 0 606.870345898809 12.4360422437758 0 
28 0 0 0 606.870345898809 12.4360422437758 0 
29 0 0 0 606.870345898809 12.4360422437758 0 
30 0 0 0 606.870345898809 12.4360422437758 0 
31 0 0 0 606.870345898809 12.4360422437758 0 
32 0 0 0 606.870345898809 12.4360422437758 0 
33 0 0 0 606.870345898809 12.4360422437758 0 
34 0 0 0 606.870345898809 12.4360422437758 0 
35 0 0 0 606.870345898809 12.4360422437758 0 
36 0 0 0 606.870345898809 12.4360422437758 0 
1 3 10.4643174731744 5412.63130320539 609.599773761617 10.4643174731744 74587.3686967946 
2 3 5.75230122139716 4294.16289110791 609.599773761617 10.4643174731744 1118.46841209747 
3 2 10.903349918347 3627.68399796048 609.599773761617 10.903349918347 666.478893147438 
4 2 1.85356822223124 2615.72512396327 609.599773761617 10.903349918347 1011.95887399721 
5 1 11.6293426875741 1935.5288426044 609.599773761617 11.6293426875741 680.196281358861 
6 0 8.04973621669028 1280.28985082286 609.599773761617 7.408424388835 655.238991781547 
7 0 11.51972851394 55.2933937645339 609.599773761617 12.4360422437758 1224.99645705832 
8 0 0 0 609.599773761617 12.4360422437758 55.2933937645339 
9 0 0 0 609.599773761617 12.4360422437758 0 
10 0 0 0 609.599773761617 12.4360422437758 0 
11 0 0 0 609.599773761617 12.4360422437758 0 
12 0 0 0 609.599773761617 12.4360422437758 0 
13 0 0 0 609.599773761617 12.4360422437758 0 
14 0 0 0 609.599773761617 12.4360422437758 0 
15 0 0 0 609.599773761617 12.4360422437758 0 
16 0 0 0 609.599773761617 12.4360422437758 0 
17 0 0 0 609.599773761617 12.4360422437758 0 
18 0 0 0 609.599773761617 12.4360422437758 0 
19 0 0 0 609.599773761617 12.4360422437758 0 
20 0 0 0 609.599773761617 12.4360422437758 0 
21 0 0 0 609.599773761617 12.4360422437758 0 
22 0 0 0 609.599773761617 12.4360422437758 0 
23 0 0 0 609.599773761617 12.4360422437758 0 
24 0 0 0 609.599773761617 12.4360422437758 0 
25 0 0 0 609.599773761617 12.4360422437758 0 
26 0 0 0 609.599773761617 12.4360422437758 0 
27 0 0 0 609.599773761617 12.4360422437758 0 
28 0 0 0 609.599773761617 12.4360422437758 0 
29 0 0 0 609.599773761617 12.4360422437758 0 
30 0 0 0 609.599773761617 12.4360422437758 0 
31 0 0 0 609.599773761617 12.4360422437758 0 
32 0 0 0 609.599773761617 12.4360422437758 0 
33 0 0 0 609.599773761617 12.4360422437758 0 
34 0 0 0 609.599773761617 12.4360422437758 0 
35 0 0 0 609.599773761617 12.4360422437758 0 
36 0 0 0 609.599773761617 12.4360422437758 0 
1 3 10.4643174731744 5453.72133153652 613.526453971431 10.4643174731744 74546.2786684635 
2 3 10.4643174731744 4326.00162895695 613.526453971431 10.4643174731744 1127.71970257956 
3 2 10.903349918347 3670.49796630553 613.526453971431 10.903349918347 655.503662651424 
4 2 6.56558447400851 2632.25478410113 613.526453971431 10.903349918347 1038.2431822044 
5 1 11.6293426875741 1981.19355238885 613.526453971431 11.6293426875741 651.061231712279 
6 0 8.04973621669028 1311.89859071916 613.526453971431 7.408424388835 669.29496166969 
7 0 11.51972851394 100.527683742656 613.526453971431 12.4360422437758 1211.3709069765 
8 0 0 0 613.526453971431 12.4360422437758 100.527683742656 
9 0 0 0 613.526453971431 12.4360422437758 0 
10 0 0 0 613.526453971431 12.4360422437758 0 
11 0 0 0 613.526453971431 12.4360422437758 0 
12 0 0 0 613.526453971431 12.4360422437758 0 
13 0 0 0 613.526453971431 12.4360422437758 0 
14 0 0 0 613.526453971431 12.4360422437758 0 
15 0 0 0 613.526453971431 12.4360422437758 0 
16 0 0 0 613.526453971431 12.4360422437758 0 
17 0 0 0 613.526453971431 12.4360422437758 0 
18 0 0 0 613.526453971431 12.4360422437758 0 
19 0 0 0 613.526453971431 12.4360422437758 0 
20 0 0 0 613.526453971431 12.4360422437758 0 
21 0 0 0 613.526453971431 12.4360422437758 0 
22 0 0 0 613.526453971431 12.4360422437758 0 
23 0 0 0 613.526453971431 12.4360422437758 0 
24 0 0 0 613.526453971431 12.4360422437758 0 
25 0 0 0 613.526453971431 12.4360422437758 0 
26 0 0 0 613.526453971431 12.4360422437758 0 
27 0 0 0 613.526453971431 12.4360422437758 0 
28 0 0 0 613.526453971431 12.4360422437758 0 
29 0 0 0 613.526453971431 12.4360422437758 0 
30 0 0 0 613.526453971431 12.4360422437758 0 
31 0 0 0 613.526453971431 12.4360422437758 0 
32 0 0 0 613.526453971431 12.4360422437758 0 
33 0 0 0 613.526453971431 12.4360422437758 0 
34 0 0 0 613.526453971431 12.4360422437758 0 
35 0 0 0 613.526453971431 12.4360422437758 0 
36 0 0 0 613.526453971431 12.4360422437758 0 
1 3 10.4643174731744 5470.14310867736 615.09576579544 8.89500564916516 74529.8568913226 
2 3 10.4643174731744 4342.42340609779 615.09576579544 10.4643174731744 1127.71970257956 
3 2 10.903349918347 3687.6087222537 615.09576579544 10.903349918347 654.814683844091 
4 2 8.44875866281964 2644.03587720831 615.09576579544 10.903349918347 1043.57284504539 
5 1 11.6293426875741 1999.44361737392 615.09576579544 11.6293426875741 644.592259834392 
6 0 6.480424392681 1323.29976714368 615.09576579544 4.51691157983269 676.143850230236 
7 0 11.51972851394 118.605729908959 615.09576579544 12.4360422437758 1204.69403723472 
8 0 0 0 615.09576579544 12.4360422437758 118.605729908959 
9 0 0 0 615.09576579544 12.4360422437758 0 
10 0 0 0 615.09576579544 12.4360422437758 0 
11 0 0 0 615.09576579544 12.4360422437758 0 
12 0 0 0 615.09576579544 12.4360422437758 0 
13 0 0 0 615.09576579544 12.4360422437758 0 
14 0 0 0 615.09576579544 12.4360422437758 0 
15 0 0 0 615.09576579544 12.4360422437758 0 
16 0 0 0 615.09576579544 12.4360422437758 0 
17 0 0 0 615.09576579544 12.4360422437758 0 
18 0 0 0 615.09576579544 12.4360422437758 0 
19 0 0 0 615.09576579544 12.4360422437758 0 
20 0 0 0 615.09576579544 12.4360422437758 0 
21 0 0 0 615.09576579544 12.4360422437758 0 
22 0 0 0 615.09576579544 12.4360422437758 0 
23 0 0 0 615.09576579544 12.4360422437758 0 
24 0 0 0 615.09576579544 12.4360422437758 0 
25 0 0 0 615.09576579544 12.4360422437758 0 
26 0 0 0 615.09576579544 12.4360422437758 0 
27 0 0 0 615.09576579544 12.4360422437758 0 
28 0 0 0 615.09576579544 12.4360422437758 0 
29 0 0 0 615.09576579544 12.4360422437758 0 
30 0 0 0 615.09576579544 12.4360422437758 0 
31 0 0 0 615.09576579544 12.4360422437758 0 
32 0 0 0 615.09576579544 12.4360422437758 0 
33 0 0 0 615.09576579544 12.4360422437758 0 
34 0 0 0 615.09576579544 12.4360422437758 0 
35 0 0 0 615.09576579544 12.4360422437758 0 
36 0 0 0 615.09576579544 12.4360422437758 0 
1 3 10.4643174731744 5490.68993011365 617.059278608289 7.82345572792838 74509.3100698864 
2 3 10.4643174731744 4362.97022753409 617.059278608289 10.4643174731744 1127.71970257956 
3 2 10.903349918347 3709.01758952135 617.059278608289 10.903349918347 653.952638012739 
4 2 10.8049740382376 2662.93835263515 617.059278608289 10.903349918347 1046.0792368862 
5 1 11.6293426875741 2022.27798074597 617.059278608289 11.6293426875741 640.660371889177 
6 0 4.51691157983268 1334.0964721883 617.059278608289 4.51691157983268 688.181508557678 
7 0 11.51972851394 141.224864446614 617.059278608289 12.4360422437758 1192.87160774168 
8 0 0 0 617.059278608289 12.4360422437758 141.224864446614 
9 0 0 0 617.059278608289 12.4360422437758 0 
10 0 0 0 617.059278608289 12.4360422437758 0 
11 0 0 0 617.059278608289 12.4360422437758 0 
12 0 0 0 617.059278608289 12.4360422437758 0 
13 0 0 0 617.059278608289 12.4360422437758 0 
14 0 0 0 617.059278608289 12.4360422437758 0 
15 0 0 0 617.059278608289 12.4360422437758 0 
16 0 0 0 617.059278608289 12.4360422437758 0 
17 0 0 0 617.059278608289 12.4360422437758 0 
18 0 0 0 617.059278608289 12.4360422437758 0 
19 0 0 0 617.059278608289 12.4360422437758 0 
20 0 0 0 617.059278608289 12.4360422437758 0 
21 0 0 0 617.059278608289 12.4360422437758 0 
22 0 0 0 617.059278608289 12.4360422437758 0 
23 0 0 0 617.059278608289 12.4360422437758 0 
24 0 0 0 617.059278608289 12.4360422437758 0 
25 0 0 0 617.059278608289 12.4360422437758 0 
26 0 0 0 617.059278608289 12.4360422437758 0 
27 0 0 0 617.059278608289 12.4360422437758 0 
28 0 0 0 617.059278608289 12.4360422437758 0 
29 0 0 0 617.059278608289 12.4360422437758 0 
30 0 0 0 617.059278608289 12.4360422437758 0 
31 0 0 0 617.059278608289 12.4360422437758 0 
32 0 0 0 617.059278608289 12.4360422437758 0 
33 0 0 0 617.059278608289 12.4360422437758 0 
34 0 0 0 617.059278608289 12.4360422437758 0 
35 0 0 0 617.059278608289 12.4360422437758 0 
36 0 0 0 617.059278608289 12.4360422437758 0 
1 3 10.4643174731744 5526.24902991031 620.457407524753 6.22830195420227 74473.7509700897 
2 3 10.4643174731744 4398.52932733075 620.457407524753 10.4643174731744 1127.71970257956 
3 2 10.903349918347 3746.06857816521 620.457407524753 10.903349918347 652.460749165532 
4 2 10.8049740382376 2699.65504735614 620.457407524753 10.903349918347 1046.41353080908 
5 1 11.6293426875741 2061.7959864121 620.457407524753 11.6293426875741 637.85906094404 
6 0 4.51691157983268 1349.44552004084 620.457407524753 4.51691157983268 712.350466371257 
7 0 11.51972851394 180.370387019656 620.457407524753 12.4360422437758 1169.07513302118 
8 0 0 0 620.457407524753 12.4360422437758 180.370387019656 
9 0 0 0 620.457407524753 12.4360422437758 0 
10 0 0 0 620.457407524753 12.4360422437758 0 
11 0 0 0 620.457407524753 12.4360422437758 0 
12 0 0 0 620.457407524753 12.4360422437758 0 
13 0 0 0 620.457407524753 12.4360422437758 0 
14 0 0 0 620.457407524753 12.4360422437758 0 
15 0 0 0 620.457407524753 12.4360422437758 0 
16 0 0 0 620.457407524753 12.4360422437758 0 
17 0 0 0 620.457407524753 12.4360422437758 0 
18 0 0 0 620.457407524753 12.4360422437758 0 
19 0 0 0 620.457407524753 12.4360422437758 0 
20 0 0 0 620.457407524753 12.4360422437758 0 
21 0 0 0 620.457407524753 12.4360422437758 0 
22 0 0 0 620.457407524753 12.4360422437758 0 
23 0 0 0 620.457407524753 12.4360422437758 0 
24 0 0 0 620.457407524753 12.4360422437758 0 
25 0 0 0 620.457407524753 12.4360422437758 0 
26 0 0 0 620.457407524753 12.4360422437758 0 
27 0 0 0 620.457407524753 12.4360422437758 0 
28 0 0 0 620.457407524753 12.4360422437758 0 
29 0 0 0 620.457407524753 12.4360422437758 0 
30 0 0 0 620.457407524753 12.4360422437758 0 
31 0 0 0 620.457407524753 12.4360422437758 0 
32 0 0 0 620.457407524753 12.4360422437758 0 
33 0 0 0 620.457407524753 12.4360422437758 0 
34 0 0 0 620.457407524753 12.4360422437758 0 
35 0 0 0 620.457407524753 12.4360422437758 0 
36 0 0 0 620.457407524753 12.4360422437758 0 
1 3 7.86001520548279 5550.11008048479 623.061709792445 0 74449.8899195152 
2 3 10.4643174731744 4425.78157305598 623.061709792445 10.4643174731744 1124.32850742881 
3 2 10.903349918347 3774.464197083 623.061709792445 10.903349918347 651.317375972978 
4 2 10.8049740382376 2727.79446574627 623.061709792445 10.903349918347 1046.66973133673 
5 1 11.6293426875741 2092.08230994511 623.061709792445 11.6293426875741 635.712155801159 
6 0 1.91260931214104 1357.81772796041 623.061709792445 1.91260931214104 734.2645819847 
7 0 11.51972851394 210.371242111702 623.061709792445 12.4360422437758 1147.44648584871 
8 0 0 0 623.061709792445 12.4360422437758 210.371242111702 
9 0 0 0 623.061709792445 12.4360422437758 0 
10 0 0 0 623.061709792445 12.4360422437758 0 
11 0 0 0 623.061709792445 12.4360422437758 0 
12 0 0 0 623.061709792445 12.4360422437758 0 
13 0 0 0 623.061709792445 12.4360422437758 0 
14 0 0 0 623.061709792445 12.4360422437758 0 
15 0 0 0 623.061709792445 12.4360422437758 0 
16 0 0 0 623.061709792445 12.4360422437758 0 
17 0 0 0 623.061709792445 12.4360422437758 0 
18 0 0 0 623.061709792445 12.4360422437758 0 
19 0 0 0 623.061709792445 12.4360422437758 0 
20 0 0 0 623.061709792445 12.4360422437758 0 
21 0 0 0 623.061709792445 12.4360422437758 0 
22 0 0 0 623.061709792445 12.4360422437758 0 
23 0 0 0 623.061709792445 12.4360422437758 0 
24 0 0 0 623.061709792445 12.4360422437758 0 
25 0 0 0 623.061709792445 12.4360422437758 0 
26 0 0 0 623.061709792445 12.4360422437758 0 
27 0 0 0 623.061709792445 12.4360422437758 0 
28 0 0 0 623.061709792445 12.4360422437758 0 
29 0 0 0 623.061709792445 12.4360422437758 0 
30 0 0 0 623.061709792445 12.4360422437758 0 
31 0 0 0 623.061709792445 12.4360422437758 0 
32 0 0 0 623.061709792445 12.4360422437758 0 
33 0 0 0 623.061709792445 12.4360422437758 0 
34 0 0 0 623.061709792445 12.4360422437758 0 
35 0 0 0 623.061709792445 12.4360422437758 0 
36 0 0 0 623.061709792445 12.4360422437758 0 
1 3 5.94740589334175 5563.31418156992 624.974319104586 0 74436.6858184301 
2 3 10.4643174731744 4445.79572410037 624.974319104586 10.4643174731744 1117.51845746955 
3 2 10.903349918347 3795.31804567036 624.974319104586 10.903349918347 650.477678430009 
4 2 10.8049740382376 2748.46015970924 624.974319104586 10.903349918347 1046.85788596112 
5 1 11.6293426875741 2114.32469906344 624.974319104586 11.6293426875741 634.135460645801 
6 1 0 1359.64676515085 624.974319104586 11.6293426875741 754.677933912589 
7 0 11.51972851394 232.4039821408 624.974319104586 12.4360422437758 1127.24278301005 
8 0 0 0 624.974319104586 12.4360422437758 232.4039821408 
9 0 0 0 624.974319104586 12.4360422437758 0 
10 0 0 0 624.974319104586 12.4360422437758 0 
11 0 0 0 624.974319104586 12.4360422437758 0 
12 0 0 0 624.974319104586 12.4360422437758 0 
13 0 0 0 624.974319104586 12.4360422437758 0 
14 0 0 0 624.974319104586 12.4360422437758 0 
15 0 0 0 624.974319104586 12.4360422437758 0 
16 0 0 0 624.974319104586 12.4360422437758 0 
17 0 0 0 624.974319104586 12.4360422437758 0 
18 0 0 0 624.974319104586 12.4360422437758 0 
19 0 0 0 624.974319104586 12.4360422437758 0 
20 0 0 0 624.974319104586 12.4360422437758 0 
21 0 0 0 624.974319104586 12.4360422437758 0 
22 0 0 0 624.974319104586 12.4360422437758 0 
23 0 0 0 624.974319104586 12.4360422437758 0 
24 0 0 0 624.974319104586 12.4360422437758 0 
25 0 0 0 624.974319104586 12.4360422437758 0 
26 0 0 0 624.974319104586 12.4360422437758 0 
27 0 0 0 624.974319104586 12.4360422437758 0 
28 0 0 0 624.974319104586 12.4360422437758 0 
29 0 0 0 624.974319104586 12.4360422437758 0 
30 0 0 0 624.974319104586 12.4360422437758 0 
31 0 0 0 624.974319104586 12.4360422437758 0 
32 0 0 0 624.974319104586 12.4360422437758 0 
33 0 0 0 624.974319104586 12.4360422437758 0 
34 0 0 0 624.974319104586 12.4360422437758 0 
35 0 0 0 624.974319104586 12.4360422437758 0 
36 0 0 0 624.974319104586 12.4360422437758 0 
1 4 0 5581 630.921724997928 9.40080948694882 94419 
2 3 10.4643174731744 4508.03126751013 630.921724997928 10.4643174731744 1072.96873248987 
3 2 10.903349918347 3860.16469323191 630.921724997928 10.903349918347 647.866574278222 
4 2 10.8049740382376 2812.72172598166 630.921724997928 10.903349918347 1047.44296725025 
5 1 11.6293426875741 2183.48912029921 630.921724997928 11.6293426875741 629.232605682451 
6 1 0 1359.64676515085 630.921724997928 11.6293426875741 823.842355148358 
7 0 11.51972851394 300.916483394303 630.921724997928 12.4360422437758 1058.73028175655 
8 0 0 0 630.921724997928 12.4360422437758 300.916483394303 
9 0 0 0 630.921724997928 12.4360422437758 0 
10 0 0 0 630.921724997928 12.4360422437758 0 
11 0 0 0 630.921724997928 12.4360422437758 0 
12 0 0 0 630.921724997928 12.4360422437758 0 
13 0 0 0 630.921724997928 12.4360422437758 0 
14 0 0 0 630.921724997928 12.4360422437758 0 
15 0 0 0 630.921724997928 12.4360422437758 0 
16 0 0 0 630.921724997928 12.4360422437758 0 
17 0 0 0 630.921724997928 12.4360422437758 0 
18 0 0 0 630.921724997928 12.4360422437758 0 
19 0 0 0 630.921724997928 12.4360422437758 0 
20 0 0 0 630.921724997928 12.4360422437758 0 
21 0 0 0 630.921724997928 12.4360422437758 0 
22 0 0 0 630.921724997928 12.4360422437758 0 
23 0 0 0 630.921724997928 12.4360422437758 0 
24 0 0 0 630.921724997928 12.4360422437758 0 
25 0 0 0 630.921724997928 12.4360422437758 0 
26 0 0 0 630.921724997928 12.4360422437758 0 
27 0 0 0 630.921724997928 12.4360422437758 0 
28 0 0 0 630.921724997928 12.4360422437758 0 
29 0 0 0 630.921724997928 12.4360422437758 0 
30 0 0 0 630.921724997928 12.4360422437758 0 
31 0 0 0 630.921724997928 12.4360422437758 0 
32 0 0 0 630.921724997928 12.4360422437758 0 
33 0 0 0 630.921724997928 12.4360422437758 0 
34 0 0 0 630.921724997928 12.4360422437758 0 
35 0 0 0 630.921724997928 12.4360422437758 0 
36 0 0 0 630.921724997928 12.4360422437758 0 
1 4 0 5581 654.974319104586 9.40080948694882 94419 
2 3 10.4643174731744 4759.72524829561 654.974319104586 10.4643174731744 821.274751704394 
3 2 10.903349918347 4122.41854322077 654.974319104586 10.903349918347 637.306705074832 
4 2 10.8049740382376 3072.60938085637 654.974319104586 10.903349918347 1049.8091623644 
5 1 11.6293426875741 2463.20497969067 654.974319104586 11.6293426875741 609.404401165706 
6 1 0 1359.64676515085 654.974319104586 11.6293426875741 1103.55821453981 
7 0 11.51972851394 577.995837558999 654.974319104586 12.4360422437758 781.650927591853 
8 0 0 0 654.974319104586 12.4360422437758 577.995837558999 
9 0 0 0 654.974319104586 12.4360422437758 0 
10 0 0 0 654.974319104586 12.4360422437758 0 
11 0 0 0 654.974319104586 12.4360422437758 0 
12 0 0 0 654.974319104586 12.4360422437758 0 
13 0 0 0 654.974319104586 12.4360422437758 0 
14 0 0 0 654.974319104586 12.4360422437758 0 
15 0 0 0 654.974319104586 12.4360422437758 0 
16 0 0 0 654.974319104586 12.4360422437758 0 
17 0 0 0 654.974319104586 12.4360422437758 0 
18 0 0 0 654.974319104586 12.4360422437758 0 
19 0 0 0 654.974319104586 12.4360422437758 0 
20 0 0 0 654.974319104586 12.4360422437758 0 
21 0 0 0 654.974319104586 12.4360422437758 0 
22 0 0 0 654.974319104586 12.4360422437758 0 
23 0 0 0 654.974319104586 12.4360422437758 0 
24 0 0 0 654.974319104586 12.4360422437758 0 
25 0 0 0 654.974319104586 12.4360422437758 0 
26 0 0 0 654.974319104586 12.4360422437758 0 
27 0 0 0 654.974319104586 12.4360422437758 0 
28 0 0 0 654.974319104586 12.4360422437758 0 
29 0 0 0 654.974319104586 12.4360422437758 0 
30 0 0 0 654.974319104586 12.4360422437758 0 
31 0 0 0 654.974319104586 12.4360422437758 0 
32 0 0 0 654.974319104586 12.4360422437758 0 
33 0 0 0 654.974319104586 12.4360422437758 0 
34 0 0 0 654.974319104586 12.4360422437758 0 
35 0 0 0 654.974319104586 12.4360422437758 0 
36 0 0 0 654.974319104586 12.4360422437758 0 
1 4 0 5581 657.078143072608 9.40080948694882 94419 
2 3 10.4643174731744 4781.74033020467 657.078143072608 10.4643174731744 799.259669795333 
3 2 10.903349918347 4145.35727211073 657.078143072608 10.6586680248314 636.383058093938 
4 2 10.8049740382376 3095.34114421188 657.078143072608 10.903349918347 1050.01612789885 
5 1 9.52551871955161 2485.45803192492 657.078143072608 9.52551871955161 609.883112286958 
6 1 2.52458876162704 1362.30241032391 657.078143072608 11.6293426875741 1123.15562160101 
7 0 11.51972851394 602.231318511738 657.078143072608 12.4360422437758 760.07109181217 
8 0 0 0 657.078143072608 12.4360422437758 602.231318511738 
9 0 0 0 657.078143072608 12.4360422437758 0 
10 0 0 0 657.078143072608 12.4360422437758 0 
11 0 0 0 657.078143072608 12.4360422437758 0 
12 0 0 0 657.078143072608 12.4360422437758 0 
13 0 0 0 657.078143072608 12.4360422437758 0 
14 0 0 0 657.078143072608 12.4360422437758 0 
15 0 0 0 657.078143072608 12.4360422437758 0 
16 0 0 0 657.078143072608 12.4360422437758 0 
17 0 0 0 657.078143072608 12.4360422437758 0 
18 0 0 0 657.078143072608 12.4360422437758 0 
19 0 0 0 657.078143072608 12.4360422437758 0 
20 0 0 0 657.078143072608 12.4360422437758 0 
21 0 0 0 657.078143072608 12.4360422437758 0 
22 0 0 0 657.078143072608 12.4360422437758 0 
23 0 0 0 657.078143072608 12.4360422437758 0 
24 0 0 0 657.078143072608 12.4360422437758 0 
25 0 0 0 657.078143072608 12.4360422437758 0 
26 0 0 0 657.078143072608 12.4360422437758 0 
27 0 0 0 657.078143072608 12.4360422437758 0 
28 0 0 0 657.078143072608 12.4360422437758 0 
29 0 0 0 657.078143072608 12.4360422437758 0 
30 0 0 0 657.078143072608 12.4360422437758 0 
31 0 0 0 657.078143072608 12.4360422437758 0 
32 0 0 0 657.078143072608 12.4360422437758 0 
33 0 0 0 657.078143072608 12.4360422437758 0 
34 0 0 0 657.078143072608 12.4360422437758 0 
35 0 0 0 657.078143072608 12.4360422437758 0 
36 0 0 0 657.078143072608 12.4360422437758 0 
1 4 0 5581 658.569631528757 9.40080948694882 94419 
2 3 10.4643174731744 4797.34773891738 658.569631528757 10.4643174731744 783.652261082617 
3 2 9.41186146219824 4160.50722373988 658.569631528757 9.41186146219824 636.840515177501 
4 2 10.8049740382376 3111.4566382589 658.569631528757 10.903349918347 1049.05058548099 
5 1 9.52551871955161 2499.66523313396 658.569631528757 9.52551871955161 611.791405124936 
6 1 4.3143749090056 1367.40252800729 658.569631528757 11.6293426875741 1132.26270512667 
7 0 11.51972851394 619.412860608248 658.569631528757 12.4360422437758 747.989667399045 
8 0 0 0 658.569631528757 12.4360422437758 619.412860608248 
9 0 0 0 658.569631528757 12.4360422437758 0 
10 0 0 0 658.569631528757 12.4360422437758 0 
11 0 0 0 658.569631528757 12.4360422437758 0 
12 0 0 0 658.569631528757 12.4360422437758 0 
13 0 0 0 658.569631528757 12.4360422437758 0 
14 0 0 0 658.569631528757 12.4360422437758 0 
15 0 0 0 658.569631528757 12.4360422437758 0 
16 0 0 0 658.569631528757 12.4360422437758 0 
17 0 0 0 658.569631528757 12.4360422437758 0 
18 0 0 0 658.569631528757 12.4360422437758 0 
19 0 0 0 658.569631528757 12.4360422437758 0 
20 0 0 0 658.569631528757 12.4360422437758 0 
21 0 0 0 658.569631528757 12.4360422437758 0 
22 0 0 0 658.569631528757 12.4360422437758 0 
23 0 0 0 658.569631528757 12.4360422437758 0 
24 0 0 0 658.569631528757 12.4360422437758 0 
25 0 0 0 658.569631528757 12.4360422437758 0 
26 0 0 0 658.569631528757 12.4360422437758 0 
27 0 0 0 658.569631528757 12.4360422437758 0 
28 0 0 0 658.569631528757 12.4360422437758 0 
29 0 0 0 658.569631528757 12.4360422437758 0 
30 0 0 0 658.569631528757 12.4360422437758 0 
31 0 0 0 658.569631528757 12.4360422437758 0 
32 0 0 0 658.569631528757 12.4360422437758 0 
33 0 0 0 658.569631528757 12.4360422437758 0 
34 0 0 0 658.569631528757 12.4360422437758 0 
35 0 0 0 658.569631528757 12.4360422437758 0 
36 0 0 0 658.569631528757 12.4360422437758 0 
1 4 0 5581 660.921724997928 9.40080948694882 94419 
2 3 10.4643174731744 4821.96079170536 660.921724997928 10.4643174731744 759.039208294637 
3 2 9.41186146219824 4182.64480161786 660.921724997928 9.41186146219823 639.315990087508 
4 2 10.8049740382376 3136.87094712879 660.921724997928 10.903349918347 1045.77385448907 
5 1 9.52551871955161 2522.07014350468 660.921724997928 8.67391156982886 614.800803624113 
6 1 7.13688707201011 1380.86974726695 660.921724997928 11.6293426875741 1141.20039623773 
7 0 11.51972851394 646.508338812502 660.921724997928 12.4360422437758 734.361408454444 
8 0 0 0 660.921724997928 12.4360422437758 646.508338812502 
9 0 0 0 660.921724997928 12.4360422437758 0 
10 0 0 0 660.921724997928 12.4360422437758 0 
11 0 0 0 660.921724997928 12.4360422437758 0 
12 0 0 0 660.921724997928 12.4360422437758 0 
13 0 0 0 660.921724997928 12.4360422437758 0 
14 0 0 0 660.921724997928 12.4360422437758 0 
15 0 0 0 660.921724997928 12.4360422437758 0 
16 0 0 0 660.921724997928 12.4360422437758 0 
17 0 0 0 660.921724997928 12.4360422437758 0 
18 0 0 0 660.921724997928 12.4360422437758 0 
19 0 0 0 660.921724997928 12.4360422437758 0 
20 0 0 0 660.921724997928 12.4360422437758 0 
21 0 0 0 660.921724997928 12.4360422437758 0 
22 0 0 0 660.921724997928 12.4360422437758 0 
23 0 0 0 660.921724997928 12.4360422437758 0 
24 0 0 0 660.921724997928 12.4360422437758 0 
25 0 0 0 660.921724997928 12.4360422437758 0 
26 0 0 0 660.921724997928 12.4360422437758 0 
27 0 0 0 660.921724997928 12.4360422437758 0 
28 0 0 0 660.921724997928 12.4360422437758 0 
29 0 0 0 660.921724997928 12.4360422437758 0 
30 0 0 0 660.921724997928 12.4360422437758 0 
31 0 0 0 660.921724997928 12.4360422437758 0 
32 0 0 0 660.921724997928 12.4360422437758 0 
33 0 0 0 660.921724997928 12.4360422437758 0 
34 0 0 0 660.921724997928 12.4360422437758 0 
35 0 0 0 660.921724997928 12.4360422437758 0 
36 0 0 0 660.921724997928 12.4360422437758 0 
1 4 1.66180966902031 5582.15067140669 662.306566388778 9.40080948694882 94417.8493285933 
2 3 10.4643174731744 4836.45221166921 662.306566388778 10.4643174731744 745.698459737475 
3 2 8.02702007134799 4194.71984409675 662.306566388778 8.02702007134799 641.732367572463 
4 2 10.8049740382376 3151.834122404 662.306566388778 10.903349918347 1042.88572169275 
5 1 8.14067732870136 2534.30258325793 662.306566388778 7.12706261490604 617.531539146079 
6 1 8.79869674103042 1391.90387529278 662.306566388778 11.6293426875741 1142.39870796515 
7 0 11.51972851394 662.461335669964 662.306566388778 12.4360422437758 729.442539622813 
8 0 0 0 662.306566388778 12.4360422437758 662.461335669964 
9 0 0 0 662.306566388778 12.4360422437758 0 
10 0 0 0 662.306566388778 12.4360422437758 0 
11 0 0 0 662.306566388778 12.4360422437758 0 
12 0 0 0 662.306566388778 12.4360422437758 0 
13 0 0 0 662.306566388778 12.4360422437758 0 
14 0 0 0 662.306566388778 12.4360422437758 0 
15 0 0 0 662.306566388778 12.4360422437758 0 
16 0 0 0 662.306566388778 12.4360422437758 0 
17 0 0 0 662.306566388778 12.4360422437758 0 
18 0 0 0 662.306566388778 12.4360422437758 0 
19 0 0 0 662.306566388778 12.4360422437758 0 
20 0 0 0 662.306566388778 12.4360422437758 0 
21 0 0 0 662.306566388778 12.4360422437758 0 
22 0 0 0 662.306566388778 12.4360422437758 0 
23 0 0 0 662.306566388778 12.4360422437758 0 
24 0 0 0 662.306566388778 12.4360422437758 0 
25 0 0 0 662.306566388778 12.4360422437758 0 
26 0 0 0 662.306566388778 12.4360422437758 0 
27 0 0 0 662.306566388778 12.4360422437758 0 
28 0 0 0 662.306566388778 12.4360422437758 0 
29 0 0 0 662.306566388778 12.4360422437758 0 
30 0 0 0 662.306566388778 12.4360422437758 0 
31 0 0 0 662.306566388778 12.4360422437758 0 
32 0 0 0 662.306566388778 12.4360422437758 0 
33 0 0 0 662.306566388778 12.4360422437758 0 
34 0 0 0 662.306566388778 12.4360422437758 0 
35 0 0 0 662.306566388778 12.4360422437758 0 
36 0 0 0 662.306566388778 12.4360422437758 0 
1 4 2.87814732557468 5584.45155501155 663.320181102573 9.40080948694882 94415.5484449885 
2 3 10.4643174731744 4847.05899782985 663.320181102573 10.4643174731744 737.392557181699 
3 2 8.02702007134799 4202.856149749 663.320181102573 8.02702007134797 644.202848080849 
4 2 10.8049740382376 3162.78620307134 663.320181102573 10.903349918347 1040.06994667766 
5 1 7.12706261490604 2542.04038618455 663.320181102573 7.12706261490604 620.745816886792 
6 1 10.0150343975848 1401.43881264452 663.320181102573 11.6293426875741 1140.60157354002 
7 0 11.51972851394 674.137901990621 663.320181102573 12.4360422437758 727.300910653901 
8 0 0 0 663.320181102573 12.4360422437758 674.137901990621 
9 0 0 0 663.320181102573 12.4360422437758 0 
10 0 0 0 663.320181102573 12.4360422437758 0 
11 0 0 0 663.320181102573 12.4360422437758 0 
12 0 0 0 663.320181102573 12.4360422437758 0 
13 0 0 0 663.320181102573 12.4360422437758 0 
14 0 0 0 663.320181102573 12.4360422437758 0 
15 0 0 0 663.320181102573 12.4360422437758 0 
16 0 0 0 663.320181102573 12.4360422437758 0 
17 0 0 0 663.320181102573 12.4360422437758 0 
18 0 0 0 663.320181102573 12.4360422437758 0 
19 0 0 0 663.320181102573 12.4360422437758 0 
20 0 0 0 663.320181102573 12.4360422437758 0 
21 0 0 0 663.320181102573 12.4360422437758 0 
22 0 0 0 663.320181102573 12.4360422437758 0 
23 0 0 0 663.320181102573 12.4360422437758 0 
24 0 0 0 663.320181102573 12.4360422437758 0 
25 0 0 0 663.320181102573 12.4360422437758 0 
26 0 0 0 663.320181102573 12.4360422437758 0 
27 0 0 0 663.320181102573 12.4360422437758 0 
28 0 0 0 663.320181102573 12.4360422437758 0 
29 0 0 0 663.320181102573 12.4360422437758 0 
30 0 0 0 663.320181102573 12.4360422437758 0 
31 0 0 0 663.320181102573 12.4360422437758 0 
32 0 0 0 663.320181102573 12.4360422437758 0 
33 0 0 0 663.320181102573 12.4360422437758 0 
34 0 0 0 663.320181102573 12.4360422437758 0 
35 0 0 0 663.320181102573 12.4360422437758 0 
36 0 0 0 663.320181102573 12.4360422437758 0 
1 4 4.49245561556404 5589.40923227409 664.665438010898 9.40080948694882 94410.5907677259 
2 3 10.4643174731744 4861.13619320154 664.665438010898 10.4643174731744 728.273039072552 
3 2 8.02702007134799 4213.65455395324 664.665438010898 7.45366228262121 647.481639248298 
4 2 10.8049740382376 3177.32166904054 664.665438010898 10.903349918347 1036.3328849127 
5 1 7.12706261490604 2551.62811640331 664.665438010898 7.12706261490603 625.693552637235 
6 1 11.6293426875741 1415.99743654462 664.665438010898 11.6293426875741 1135.63067985869 
7 0 11.51972851394 689.634896356021 664.665438010898 12.4360422437758 726.362540188595 
8 0 0 0 664.665438010898 12.4360422437758 689.634896356021 
9 0 0 0 664.665438010898 12.4360422437758 0 
10 0 0 0 664.665438010898 12.4360422437758 0 
11 0 0 0 664.665438010898 12.4360422437758 0 
12 0 0 0 664.665438010898 12.4360422437758 0 
13 0 0 0 664.665438010898 12.4360422437758 0 
14 0 0 0 664.665438010898 12.4360422437758 0 
15 0 0 0 664.665438010898 12.4360422437758 0 
16 0 0 0 664.665438010898 12.4360422437758 0 
17 0 0 0 664.665438010898 12.4360422437758 0 
18 0 0 0 664.665438010898 12.4360422437758 0 
19 0 0 0 664.665438010898 12.4360422437758 0 
20 0 0 0 664.665438010898 12.4360422437758 0 
21 0 0 0 664.665438010898 12.4360422437758 0 
22 0 0 0 664.665438010898 12.4360422437758 0 
23 0 0 0 664.665438010898 12.4360422437758 0 
24 0 0 0 664.665438010898 12.4360422437758 0 
25 0 0 0 664.665438010898 12.4360422437758 0 
26 0 0 0 664.665438010898 12.4360422437758 0 
27 0 0 0 664.665438010898 12.4360422437758 0 
28 0 0 0 664.665438010898 12.4360422437758 0 
29 0 0 0 664.665438010898 12.4360422437758 0 
30 0 0 0 664.665438010898 12.4360422437758 0 
31 0 0 0 664.665438010898 12.4360422437758 0 
32 0 0 0 664.665438010898 12.4360422437758 0 
33 0 0 0 664.665438010898 12.4360422437758 0 
34 0 0 0 664.665438010898 12.4360422437758 0 
35 0 0 0 664.665438010898 12.4360422437758 0 
36 0 0 0 664.665438010898 12.4360422437758 0 
1 4 6.18517656328651 5596.94017046626 666.076038800666 9.40080948694882 94403.0598295337 
2 3 10.4643174731744 4875.89716769359 666.076038800666 10.4643174731744 721.043002772674 
3 2 6.61641928157926 4223.98257751132 666.076038800666 6.61641928157926 651.914590182264 
4 2 10.8049740382376 3192.56317395231 666.076038800666 10.903349918347 1031.41940355901 
5 1 7.12706261490604 2561.68155655663 666.076038800666 6.3510376679688 630.881617395686 
6 1 11.6293426875741 1432.4017965242 666.076038800666 11.6293426875741 1129.27976003243 
7 0 11.51972851394 705.884634495706 666.076038800666 12.4360422437758 726.517162028494 
8 0 0 0 666.076038800666 12.4360422437758 705.884634495706 
9 0 0 0 666.076038800666 12.4360422437758 0 
10 0 0 0 666.076038800666 12.4360422437758 0 
11 0 0 0 666.076038800666 12.4360422437758 0 
12 0 0 0 666.076038800666 12.4360422437758 0 
13 0 0 0 666.076038800666 12.4360422437758 0 
14 0 0 0 666.076038800666 12.4360422437758 0 
15 0 0 0 666.076038800666 12.4360422437758 0 
16 0 0 0 666.076038800666 12.4360422437758 0 
17 0 0 0 666.076038800666 12.4360422437758 0 
18 0 0 0 666.076038800666 12.4360422437758 0 
19 0 0 0 666.076038800666 12.4360422437758 0 
20 0 0 0 666.076038800666 12.4360422437758 0 
21 0 0 0 666.076038800666 12.4360422437758 0 
22 0 0 0 666.076038800666 12.4360422437758 0 
23 0 0 0 666.076038800666 12.4360422437758 0 
24 0 0 0 666.076038800666 12.4360422437758 0 
25 0 0 0 666.076038800666 12.4360422437758 0 
26 0 0 0 666.076038800666 12.4360422437758 0 
27 0 0 0 666.076038800666 12.4360422437758 0 
28 0 0 0 666.076038800666 12.4360422437758 0 
29 0 0 0 666.076038800666 12.4360422437758 0 
30 0 0 0 666.076038800666 12.4360422437758 0 
31 0 0 0 666.076038800666 12.4360422437758 0 
32 0 0 0 666.076038800666 12.4360422437758 0 
33 0 0 0 666.076038800666 12.4360422437758 0 
34 0 0 0 666.076038800666 12.4360422437758 0 
35 0 0 0 666.076038800666 12.4360422437758 0 
36 0 0 0 666.076038800666 12.4360422437758 0 
1 4 8.23454952678168 5609.25325246209 667.783849603579 9.40080948694882 94390.7467475379 
2 3 10.4643174731744 4893.76824211938 667.783849603579 10.4643174731744 715.485010342709 
3 2 6.61641928157926 4235.282169837 667.783849603579 6.61641928157924 658.486072282379 
4 2 10.8049740382376 3211.01602534 667.783849603579 10.903349918347 1024.266144497 
5 1 5.4192518119934 2572.39492221413 667.783849603579 5.4192518119934 638.621103125879 
6 1 11.6293426875741 1452.26251359681 667.783849603579 11.6293426875741 1120.13240861731 
7 0 11.51972851394 725.558151298433 667.783849603579 12.4360422437758 726.704362298378 
8 0 0 0 667.783849603579 12.4360422437758 725.558151298433 
9 0 0 0 667.783849603579 12.4360422437758 0 
10 0 0 0 667.783849603579 12.4360422437758 0 
11 0 0 0 667.783849603579 12.4360422437758 0 
12 0 0 0 667.783849603579 12.4360422437758 0 
13 0 0 0 667.783849603579 12.4360422437758 0 
14 0 0 0 667.783849603579 12.4360422437758 0 
15 0 0 0 667.783849603579 12.4360422437758 0 
16 0 0 0 667.783849603579 12.4360422437758 0 
17 0 0 0 667.783849603579 12.4360422437758 0 
18 0 0 0 667.783849603579 12.4360422437758 0 
19 0 0 0 667.783849603579 12.4360422437758 0 
20 0 0 0 667.783849603579 12.4360422437758 0 
21 0 0 0 667.783849603579 12.4360422437758 0 
22 0 0 0 667.783849603579 12.4360422437758 0 
23 0 0 0 667.783849603579 12.4360422437758 0 
24 0 0 0 667.783849603579 12.4360422437758 0 
25 0 0 0 667.783849603579 12.4360422437758 0 
26 0 0 0 667.783849603579 12.4360422437758 0 
27 0 0 0 667.783849603579 12.4360422437758 0 
28 0 0 0 667.783849603579 12.4360422437758 0 
29 0 0 0 667.783849603579 12.4360422437758 0 
30 0 0 0 667.783849603579 12.4360422437758 0 
31 0 0 0 667.783849603579 12.4360422437758 0 
32 0 0 0 667.783849603579 12.4360422437758 0 
33 0 0 0 667.783849603579 12.4360422437758 0 
34 0 0 0 667.783849603579 12.4360422437758 0 
35 0 0 0 667.783849603579 12.4360422437758 0 
36 0 0 0 667.783849603579 12.4360422437758 0 
1 4 9.40080948694882 5617.8230079208 668.755732903718 9.40080948694882 94382.1769920792 
2 3 10.4643174731744 4903.93833751892 668.755732903718 10.4643174731744 713.884670401878 
3 2 5.64453598143997 4241.24027866895 668.755732903718 5.60804565940776 662.698058849971 
4 2 10.8049740382376 3221.51719916621 668.755732903718 10.903349918347 1019.72307950274 
5 1 5.4192518119934 2577.66180254945 668.755732903718 5.4192518119934 643.855396616755 
6 1 11.6293426875741 1463.56487754646 668.755732903718 11.6293426875741 1114.09692500299 
7 0 11.51972851394 736.75398306327 668.755732903718 12.4360422437758 726.810894483192 
8 0 0 0 668.755732903718 12.4360422437758 736.75398306327 
9 0 0 0 668.755732903718 12.4360422437758 0 
10 0 0 0 668.755732903718 12.4360422437758 0 
11 0 0 0 668.755732903718 12.4360422437758 0 
12 0 0 0 668.755732903718 12.4360422437758 0 
13 0 0 0 668.755732903718 12.4360422437758 0 
14 0 0 0 668.755732903718 12.4360422437758 0 
15 0 0 0 668.755732903718 12.4360422437758 0 
16 0 0 0 668.755732903718 12.4360422437758 0 
17 0 0 0 668.755732903718 12.4360422437758 0 
18 0 0 0 668.755732903718 12.4360422437758 0 
19 0 0 0 668.755732903718 12.4360422437758 0 
20 0 0 0 668.755732903718 12.4360422437758 0 
21 0 0 0 668.755732903718 12.4360422437758 0 
22 0 0 0 668.755732903718 12.4360422437758 0 
23 0 0 0 668.755732903718 12.4360422437758 0 
24 0 0 0 668.755732903718 12.4360422437758 0 
25 0 0 0 668.755732903718 12.4360422437758 0 
26 0 0 0 668.755732903718 12.4360422437758 0 
27 0 0 0 668.755732903718 12.4360422437758 0 
28 0 0 0 668.755732903718 12.4360422437758 0 
29 0 0 0 668.755732903718 12.4360422437758 0 
30 0 0 0 668.755732903718 12.4360422437758 0 
31 0 0 0 668.755732903718 12.4360422437758 0 
32 0 0 0 668.755732903718 12.4360422437758 0 
33 0 0 0 668.755732903718 12.4360422437758 0 
34 0 0 0 668.755732903718 12.4360422437758 0 
35 0 0 0 668.755732903718 12.4360422437758 0 
36 0 0 0 668.755732903718 12.4360422437758 0 
1 4 9.40080948694882 5660.36996572776 673.281615261619 9.40080948694882 94339.6300342722 
2 3 10.4643174731744 4951.29860735823 673.281615261619 10.4643174731744 709.071358369533 
3 2 5.64453598143997 4266.78678448588 673.281615261619 5.60804565940773 684.511822872347 
4 2 10.8049740382376 3270.41924054344 673.281615261619 10.903349918347 996.367543942442 
5 1 5.4192518119934 2602.18869871837 673.281615261619 4.8603088958683 668.230541825066 
6 1 11.6293426875741 1516.19791445013 673.281615261619 11.6293426875741 1085.99078426824 
7 0 11.51972851394 788.890919112313 673.281615261619 12.4360422437758 727.306995337819 
8 0 0 0 673.281615261619 12.4360422437758 788.890919112313 
9 0 0 0 673.281615261619 12.4360422437758 0 
10 0 0 0 673.281615261619 12.4360422437758 0 
11 0 0 0 673.281615261619 12.4360422437758 0 
12 0 0 0 673.281615261619 12.4360422437758 0 
13 0 0 0 673.281615261619 12.4360422437758 0 
14 0 0 0 673.281615261619 12.4360422437758 0 
15 0 0 0 673.281615261619 12.4360422437758 0 
16 0 0 0 673.281615261619 12.4360422437758 0 
17 0 0 0 673.281615261619 12.4360422437758 0 
18 0 0 0 673.281615261619 12.4360422437758 0 
19 0 0 0 673.281615261619 12.4360422437758 0 
20 0 0 0 673.281615261619 12.4360422437758 0 
21 0 0 0 673.281615261619 12.4360422437758 0 
22 0 0 0 673.281615261619 12.4360422437758 0 
23 0 0 0 673.281615261619 12.4360422437758 0 
24 0 0 0 673.281615261619 12.4360422437758 0 
25 0 0 0 673.281615261619 12.4360422437758 0 
26 0 0 0 673.281615261619 12.4360422437758 0 
27 0 0 0 673.281615261619 12.4360422437758 0 
28 0 0 0 673.281615261619 12.4360422437758 0 
29 0 0 0 673.281615261619 12.4360422437758 0 
30 0 0 0 673.281615261619 12.4360422437758 0 
31 0 0 0 673.281615261619 12.4360422437758 0 
32 0 0 0 673.281615261619 12.4360422437758 0 
33 0 0 0 673.281615261619 12.4360422437758 0 
34 0 0 0 673.281615261619 12.4360422437758 0 
35 0 0 0 673.281615261619 12.4360422437758 0 
36 0 0 0 673.281615261619 12.4360422437758 0 
1 4 9.40080948694882 5695.64287529685 677.033729334142 9.40080948694882 94304.3571247032 
2 3 10.4643174731744 4990.56192020868 677.033729334142 10.4643174731744 705.080955088175 
3 2 1.89242190891667 4280.92654736809 677.033729334142 1.89242190891667 709.635372840585 
4 2 10.8049740382376 3310.96073568556 677.033729334142 10.903349918347 969.965811682533 
5 2 1.6671377394701 2615.48316969809 677.033729334142 10.903349918347 695.477565987472 
6 1 11.6293426875741 1559.83253480237 677.033729334142 11.6293426875741 1055.65063489571 
7 0 11.51972851394 832.114254581115 677.033729334142 12.4360422437758 727.71828022126 
8 0 0 0 677.033729334142 12.4360422437758 832.114254581115 
9 0 0 0 677.033729334142 12.4360422437758 0 
10 0 0 0 677.033729334142 12.4360422437758 0 
11 0 0 0 677.033729334142 12.4360422437758 0 
12 0 0 0 677.033729334142 12.4360422437758 0 
13 0 0 0 677.033729334142 12.4360422437758 0 
14 0 0 0 677.033729334142 12.4360422437758 0 
15 0 0 0 677.033729334142 12.4360422437758 0 
16 0 0 0 677.033729334142 12.4360422437758 0 
17 0 0 0 677.033729334142 12.4360422437758 0 
18 0 0 0 677.033729334142 12.4360422437758 0 
19 0 0 0 677.033729334142 12.4360422437758 0 
20 0 0 0 677.033729334142 12.4360422437758 0 
21 0 0 0 677.033729334142 12.4360422437758 0 
22 0 0 0 677.033729334142 12.4360422437758 0 
23 0 0 0 677.033729334142 12.4360422437758 0 
24 0 0 0 677.033729334142 12.4360422437758 0 
25 0 0 0 677.033729334142 12.4360422437758 0 
26 0 0 0 677.033729334142 12.4360422437758 0 
27 0 0 0 677.033729334142 12.4360422437758 0 
28 0 0 0 677.033729334142 12.4360422437758 0 
29 0 0 0 677.033729334142 12.4360422437758 0 
30 0 0 0 677.033729334142 12.4360422437758 0 
31 0 0 0 677.033729334142 12.4360422437758 0 
32 0 0 0 677.033729334142 12.4360422437758 0 
33 0 0 0 677.033729334142 12.4360422437758 0 
34 0 0 0 677.033729334142 12.4360422437758 0 
35 0 0 0 677.033729334142 12.4360422437758 0 
36 0 0 0 677.033729334142 12.4360422437758 0 
1 4 9.40080948694882 5713.4331731315 678.926151243059 9.40080948694882 94286.5668268685 
2 3 10.4643174731744 5010.36482385677 678.926151243059 10.4643174731744 703.068349274734 
3 3 0 4282.71717770876 678.926151243059 10.4643174731744 727.647646148006 
4 2 10.8049740382376 3331.40830528079 678.926151243059 10.903349918347 951.30887242797 
5 2 1.6671377394701 2615.48316969809 678.926151243059 10.903349918347 715.925135582708 
6 1 11.6293426875741 1581.84015769064 678.926151243059 11.6293426875741 1033.64301200745 
7 0 11.51972851394 853.914441205667 678.926151243059 12.4360422437758 727.925716484973 
8 0 0 0 678.926151243059 12.4360422437758 853.914441205667 
9 0 0 0 678.926151243059 12.4360422437758 0 
10 0 0 0 678.926151243059 12.4360422437758 0 
11 0 0 0 678.926151243059 12.4360422437758 0 
12 0 0 0 678.926151243059 12.4360422437758 0 
13 0 0 0 678.926151243059 12.4360422437758 0 
14 0 0 0 678.926151243059 12.4360422437758 0 
15 0 0 0 678.926151243059 12.4360422437758 0 
16 0 0 0 678.926151243059 12.4360422437758 0 
17 0 0 0 678.926151243059 12.4360422437758 0 
18 0 0 0 678.926151243059 12.4360422437758 0 
19 0 0 0 678.926151243059 12.4360422437758 0 
20 0 0 0 678.926151243059 12.4360422437758 0 
21 0 0 0 678.926151243059 12.4360422437758 0 
22 0 0 0 678.926151243059 12.4360422437758 0 
23 0 0 0 678.926151243059 12.4360422437758 0 
24 0 0 0 678.926151243059 12.4360422437758 0 
25 0 0 0 678.926151243059 12.4360422437758 0 
26 0 0 0 678.926151243059 12.4360422437758 0 
27 0 0 0 678.926151243059 12.4360422437758 0 
28 0 0 0 678.926151243059 12.4360422437758 0 
29 0 0 0 678.926151243059 12.4360422437758 0 
30 0 0 0 678.926151243059 12.4360422437758 0 
31 0 0 0 678.926151243059 12.4360422437758 0 
32 0 0 0 678.926151243059 12.4360422437758 0 
33 0 0 0 678.926151243059 12.4360422437758 0 
34 0 0 0 678.926151243059 12.4360422437758 0 
35 0 0 0 678.926151243059 12.4360422437758 0 
36 0 0 0 678.926151243059 12.4360422437758 0 
1 4 9.40080948694882 5911.54441045228 700 9.40080948694882 94088.4555895477 
2 3 10.4643174731744 5230.88826763107 700 10.4643174731744 680.656142821215 
3 3 0 4282.71717770876 700 10.4643174731744 948.171089922303 
4 2 10.8049740382376 3559.11069398529 700 10.903349918347 723.606483723473 
5 2 1.6671377394701 2615.48316969809 700 10.903349918347 943.627524287205 
6 1 11.6293426875741 1826.91516663122 700 11.6293426875741 788.568003066868 
7 0 11.51972851394 1096.67945762946 700 12.4360422437758 730.235709001757 
8 0 0 0 700 12.4360422437758 1096.67945762946 
9 0 0 0 700 12.4360422437758 0 
10 0 0 0 700 12.4360422437758 0 
11 0 0 0 700 12.4360422437758 0 
12 0 0 0 700 12.4360422437758 0 
13 0 0 0 700 12.4360422437758 0 
14 0 0 0 700 12.4360422437758 0 
15 0 0 0 700 12.4360422437758 0 
16 0 0 0 700 12.4360422437758 0 
17 0 0 0 700 12.4360422437758 0 
18 0 0 0 700 12.4360422437758 0 
19 0 0 0 700 12.4360422437758 0 
20 0 0 0 700 12.4360422437758 0 
21 0 0 0 700 12.4360422437758 0 
22 0 0 0 700 12.4360422437758 0 
23 0 0 0 700 12.4360422437758 0 
24 0 0 0 700 12.4360422437758 0 
25 0 0 0 700 12.4360422437758 0 
26 0 0 0 700 12.4360422437758 0 
27 0 0 0 700 12.4360422437758 0 
28 0 0 0 700 12.4360422437758 0 
29 0 0 0 700 12.4360422437758 0 
30 0 0 0 700 12.4360422437758 0 
31 0 0 0 700 12.4360422437758 0 
32 0 0 0 700 12.4360422437758 0 
33 0 0 0 700 12.4360422437758 0 
34 0 0 0 700 12.4360422437758 0 
35 0 0 0 700 12.4360422437758 0 
36 0 0 0 700 12.4360422437758 0 
1 4 9.40080948694882 5995.45745773997 708.926151243059 9.40080948694882 94004.54254226 
2 3 10.4643174731744 5324.294348052 708.926151243059 10.4643174731744 671.163109687965 
3 3 0 4282.71717770876 708.926151243059 10.4643174731744 1041.57717034324 
4 2 10.8049740382376 3655.55752642792 708.926151243059 10.903349918347 627.159651280841 
5 2 1.6671377394701 2615.48316969809 708.926151243059 10.903349918347 1040.07435672984 
6 1 11.6293426875741 1930.72043831786 708.926151243059 11.6293426875741 684.762731380222 
7 0 11.51972851394 1199.50629662387 708.926151243059 12.4360422437758 731.214141693999 
8 0 10.7113814916705 47.8057056083751 708.926151243059 12.4360422437758 1151.70059101549 
9 0 0 0 708.926151243059 12.4360422437758 47.8057056083751 
10 0 0 0 708.926151243059 12.4360422437758 0 
11 0 0 0 708.926151243059 12.4360422437758 0 
12 0 0 0 708.926151243059 12.4360422437758 0 
13 0 0 0 708.926151243059 12.4360422437758 0 
14 0 0 0 708.926151243059 12.4360422437758 0 
15 0 0 0 708.926151243059 12.4360422437758 0 
16 0 0 0 708.926151243059 12.4360422437758 0 
17 0 0 0 708.926151243059 12.4360422437758 0 
18 0 0 0 708.926151243059 12.4360422437758 0 
19 0 0 0 708.926151243059 12.4360422437758 0 
20 0 0 0 708.926151243059 12.4360422437758 0 
21 0 0 0 708.926151243059 12.4360422437758 0 
22 0 0 0 708.926151243059 12.4360422437758 0 
23 0 0 0 708.926151243059 12.4360422437758 0 
24 0 0 0 708.926151243059 12.4360422437758 0 
25 0 0 0 708.926151243059 12.4360422437758 0 
26 0 0 0 708.926151243059 12.4360422437758 0 
27 0 0 0 708.926151243059 12.4360422437758 0 
28 0 0 0 708.926151243059 12.4360422437758 0 
29 0 0 0 708.926151243059 12.4360422437758 0 
30 0 0 0 708.926151243059 12.4360422437758 0 
31 0 0 0 708.926151243059 12.4360422437758 0 
32 0 0 0 708.926151243059 12.4360422437758 0 
33 0 0 0 708.926151243059 12.4360422437758 0 
34 0 0 0 708.926151243059 12.4360422437758 0 
35 0 0 0 708.926151243059 12.4360422437758 0 
36 0 0 0 708.926151243059 12.4360422437758 0 
1 4 9.40080948694882 6008.96846370677 710.36336853648 9.40080948694882 93991.0315362932 
2 3 10.4643174731744 5339.3338460883 710.36336853648 10.4643174731744 669.63461761847 
3 3 1.7246607521053 4283.95653383787 710.36336853648 10.4643174731744 1055.37731225043 
4 2 10.8049740382376 3671.08662197064 710.36336853648 10.903349918347 612.869911867226 
5 2 1.6671377394701 2615.48316969809 710.36336853648 10.903349918347 1055.60345227256 
6 1 11.6293426875741 1947.43433073957 710.36336853648 11.6293426875741 668.04883895852 
7 0 10.0825112205189 1215.02985288536 710.36336853648 9.69532952405326 732.404477854204 
8 0 12.4360422437758 64.4396444537397 710.36336853648 12.4360422437758 1150.59020843162 
9 0 0 0 710.36336853648 12.4360422437758 64.4396444537397 
10 0 0 0 710.36336853648 12.4360422437758 0 
11 0 0 0 710.36336853648 12.4360422437758 0 
12 0 0 0 710.36336853648 12.4360422437758 0 
13 0 0 0 710.36336853648 12.4360422437758 0 
14 0 0 0 710.36336853648 12.4360422437758 0 
15 0 0 0 710.36336853648 12.4360422437758 0 
16 0 0 0 710.36336853648 12.4360422437758 0 
17 0 0 0 710.36336853648 12.4360422437758 0 
18 0 0 0 710.36336853648 12.4360422437758 0 
19 0 0 0 710.36336853648 12.4360422437758 0 
20 0 0 0 710.36336853648 12.4360422437758 0 
21 0 0 0 710.36336853648 12.4360422437758 0 
22 0 0 0 710.36336853648 12.4360422437758 0 
23 0 0 0 710.36336853648 12.4360422437758 0 
24 0 0 0 710.36336853648 12.4360422437758 0 
25 0 0 0 710.36336853648 12.4360422437758 0 
26 0 0 0 710.36336853648 12.4360422437758 0 
27 0 0 0 710.36336853648 12.4360422437758 0 
28 0 0 0 710.36336853648 12.4360422437758 0 
29 0 0 0 710.36336853648 12.4360422437758 0 
30 0 0 0 710.36336853648 12.4360422437758 0 
31 0 0 0 710.36336853648 12.4360422437758 0 
32 0 0 0 710.36336853648 12.4360422437758 0 
33 0 0 0 710.36336853648 12.4360422437758 0 
34 0 0 0 710.36336853648 12.4360422437758 0 
35 0 0 0 710.36336853648 12.4360422437758 0 
36 0 0 0 710.36336853648 12.4360422437758 0 
1 4 9.40080948694882 6024.67120734006 712.033729334142 9.40080948694882 93975.3287926599 
2 3 10.4643174731744 5356.81303176978 712.033729334142 10.4643174731744 667.858175570278 
3 3 3.72909370930004 4288.51140266407 712.033729334142 10.4643174731744 1068.30162910571 
4 2 10.8049740382376 3689.13482702388 712.033729334142 10.903349918347 599.376575640198 
5 2 1.6671377394701 2615.48316969809 712.033729334142 10.903349918347 1073.65165732579 
6 1 11.6293426875741 1966.85952886747 712.033729334142 11.6293426875741 648.623640830616 
7 0 10.0825112205189 1231.87128437011 712.033729334142 9.69532952405326 734.988244497364 
8 0 12.4360422437758 85.2123218958148 712.033729334142 12.4360422437758 1146.65896247429 
9 0 0 0 712.033729334142 12.4360422437758 85.2123218958148 
10 0 0 0 712.033729334142 12.4360422437758 0 
11 0 0 0 712.033729334142 12.4360422437758 0 
12 0 0 0 712.033729334142 12.4360422437758 0 
13 0 0 0 712.033729334142 12.4360422437758 0 
14 0 0 0 712.033729334142 12.4360422437758 0 
15 0 0 0 712.033729334142 12.4360422437758 0 
16 0 0 0 712.033729334142 12.4360422437758 0 
17 0 0 0 712.033729334142 12.4360422437758 0 
18 0 0 0 712.033729334142 12.4360422437758 0 
19 0 0 0 712.033729334142 12.4360422437758 0 
20 0 0 0 712.033729334142 12.4360422437758 0 
21 0 0 0 712.033729334142 12.4360422437758 0 
22 0 0 0 712.033729334142 12.4360422437758 0 
23 0 0 0 712.033729334142 12.4360422437758 0 
24 0 0 0 712.033729334142 12.4360422437758 0 
25 0 0 0 712.033729334142 12.4360422437758 0 
26 0 0 0 712.033729334142 12.4360422437758 0 
27 0 0 0 712.033729334142 12.4360422437758 0 
28 0 0 0 712.033729334142 12.4360422437758 0 
29 0 0 0 712.033729334142 12.4360422437758 0 
30 0 0 0 712.033729334142 12.4360422437758 0 
31 0 0 0 712.033729334142 12.4360422437758 0 
32 0 0 0 712.033729334142 12.4360422437758 0 
33 0 0 0 712.033729334142 12.4360422437758 0 
34 0 0 0 712.033729334142 12.4360422437758 0 
35 0 0 0 712.033729334142 12.4360422437758 0 
36 0 0 0 712.033729334142 12.4360422437758 0 
1 4 9.40080948694882 6077.43500355352 717.646415804037 9.40080948694882 93922.5649964465 
2 3 10.4643174731744 5415.54596486816 717.646415804037 10.4643174731744 661.889038685364 
3 3 10.4643174731744 4328.34298611684 717.646415804037 10.4643174731744 1087.20297875132 
4 2 10.8049740382376 3749.77975861586 717.646415804037 10.903349918347 578.563227500979 
5 2 8.40236150334449 2643.74164077747 717.646415804037 10.903349918347 1106.03811783839 
6 1 11.6293426875741 2032.13138322379 717.646415804037 11.6293426875741 611.610257553676 
7 0 10.0825112205189 1288.46125868008 717.646415804037 9.35949878459599 743.670124543713 
8 0 12.4360422437758 155.011927936502 717.646415804037 12.4360422437758 1133.44933074358 
9 0 0 0 717.646415804037 12.4360422437758 155.011927936502 
10 0 0 0 717.646415804037 12.4360422437758 0 
11 0 0 0 717.646415804037 12.4360422437758 0 
12 0 0 0 717.646415804037 12.4360422437758 0 
13 0 0 0 717.646415804037 12.4360422437758 0 
14 0 0 0 717.646415804037 12.4360422437758 0 
15 0 0 0 717.646415804037 12.4360422437758 0 
16 0 0 0 717.646415804037 12.4360422437758 0 
17 0 0 0 717.646415804037 12.4360422437758 0 
18 0 0 0 717.646415804037 12.4360422437758 0 
19 0 0 0 717.646415804037 12.4360422437758 0 
20 0 0 0 717.646415804037 12.4360422437758 0 
21 0 0 0 717.646415804037 12.4360422437758 0 
22 0 0 0 717.646415804037 12.4360422437758 0 
23 0 0 0 717.646415804037 12.4360422437758 0 
24 0 0 0 717.646415804037 12.4360422437758 0 
25 0 0 0 717.646415804037 12.4360422437758 0 
26 0 0 0 717.646415804037 12.4360422437758 0 
27 0 0 0 717.646415804037 12.4360422437758 0 
28 0 0 0 717.646415804037 12.4360422437758 0 
29 0 0 0 717.646415804037 12.4360422437758 0 
30 0 0 0 717.646415804037 12.4360422437758 0 
31 0 0 0 717.646415804037 12.4360422437758 0 
32 0 0 0 717.646415804037 12.4360422437758 0 
33 0 0 0 717.646415804037 12.4360422437758 0 
34 0 0 0 717.646415804037 12.4360422437758 0 
35 0 0 0 717.646415804037 12.4360422437758 0 
36 0 0 0 717.646415804037 12.4360422437758 0 
1 4 9.40080948694882 6097.02776656894 719.73057281654 9.40080948694882 93902.9722334311 
2 3 10.4643174731744 5437.35524551092 719.73057281654 10.4643174731744 659.67252105802 
3 3 10.4643174731744 4350.15226675961 719.73057281654 10.4643174731744 1087.20297875132 
4 2 10.8049740382376 3772.29902102756 719.73057281654 10.903349918347 577.853245732048 
5 2 10.903349918347 2663.8597076979 719.73057281654 10.903349918347 1108.43931332966 
6 1 11.6293426875741 2056.36875933689 719.73057281654 11.6293426875741 607.490948361009 
7 0 7.99835420801675 1307.30293991758 719.73057281654 5.08583327192222 749.065819419316 
8 0 12.4360422437758 180.93059258664 719.73057281654 12.4360422437758 1126.37234733094 
9 0 0 0 719.73057281654 12.4360422437758 180.93059258664 
10 0 0 0 719.73057281654 12.4360422437758 0 
11 0 0 0 719.73057281654 12.4360422437758 0 
12 0 0 0 719.73057281654 12.4360422437758 0 
13 0 0 0 719.73057281654 12.4360422437758 0 
14 0 0 0 719.73057281654 12.4360422437758 0 
15 0 0 0 719.73057281654 12.4360422437758 0 
16 0 0 0 719.73057281654 12.4360422437758 0 
17 0 0 0 719.73057281654 12.4360422437758 0 
18 0 0 0 719.73057281654 12.4360422437758 0 
19 0 0 0 719.73057281654 12.4360422437758 0 
20 0 0 0 719.73057281654 12.4360422437758 0 
21 0 0 0 719.73057281654 12.4360422437758 0 
22 0 0 0 719.73057281654 12.4360422437758 0 
23 0 0 0 719.73057281654 12.4360422437758 0 
24 0 0 0 719.73057281654 12.4360422437758 0 
25 0 0 0 719.73057281654 12.4360422437758 0 
26 0 0 0 719.73057281654 12.4360422437758 0 
27 0 0 0 719.73057281654 12.4360422437758 0 
28 0 0 0 719.73057281654 12.4360422437758 0 
29 0 0 0 719.73057281654 12.4360422437758 0 
30 0 0 0 719.73057281654 12.4360422437758 0 
31 0 0 0 719.73057281654 12.4360422437758 0 
32 0 0 0 719.73057281654 12.4360422437758 0 
33 0 0 0 719.73057281654 12.4360422437758 0 
34 0 0 0 719.73057281654 12.4360422437758 0 
35 0 0 0 719.73057281654 12.4360422437758 0 
36 0 0 0 719.73057281654 12.4360422437758 0 
1 4 9.40080948694882 6124.40782101592 722.643093752634 9.40080948694882 93875.5921789841 
2 3 10.4643174731744 5467.83278923348 722.643093752634 9.84759044267195 656.575031782433 
3 3 10.4643174731744 4380.62981048217 722.643093752634 10.4643174731744 1087.20297875132 
4 2 10.8049740382376 3803.76873412788 722.643093752634 10.903349918347 576.861076354283 
5 2 10.903349918347 2695.61594260865 722.643093752634 10.903349918347 1108.15279151923 
6 1 11.6293426875741 2090.23946338747 722.643093752634 11.6293426875741 605.376479221181 
7 0 5.08583327192222 1326.35692490113 722.643093752634 5.08583327192222 763.882538486339 
8 0 12.4360422437758 217.150825983792 722.643093752634 12.4360422437758 1109.20609891734 
9 0 0 0 722.643093752634 12.4360422437758 217.150825983792 
10 0 0 0 722.643093752634 12.4360422437758 0 
11 0 0 0 722.643093752634 12.4360422437758 0 
12 0 0 0 722.643093752634 12.4360422437758 0 
13 0 0 0 722.643093752634 12.4360422437758 0 
14 0 0 0 722.643093752634 12.4360422437758 0 
15 0 0 0 722.643093752634 12.4360422437758 0 
16 0 0 0 722.643093752634 12.4360422437758 0 
17 0 0 0 722.643093752634 12.4360422437758 0 
18 0 0 0 722.643093752634 12.4360422437758 0 
19 0 0 0 722.643093752634 12.4360422437758 0 
20 0 0 0 722.643093752634 12.4360422437758 0 
21 0 0 0 722.643093752634 12.4360422437758 0 
22 0 0 0 722.643093752634 12.4360422437758 0 
23 0 0 0 722.643093752634 12.4360422437758 0 
24 0 0 0 722.643093752634 12.4360422437758 0 
25 0 0 0 722.643093752634 12.4360422437758 0 
26 0 0 0 722.643093752634 12.4360422437758 0 
27 0 0 0 722.643093752634 12.4360422437758 0 
28 0 0 0 722.643093752634 12.4360422437758 0 
29 0 0 0 722.643093752634 12.4360422437758 0 
30 0 0 0 722.643093752634 12.4360422437758 0 
31 0 0 0 722.643093752634 12.4360422437758 0 
32 0 0 0 722.643093752634 12.4360422437758 0 
33 0 0 0 722.643093752634 12.4360422437758 0 
34 0 0 0 722.643093752634 12.4360422437758 0 
35 0 0 0 722.643093752634 12.4360422437758 0 
36 0 0 0 722.643093752634 12.4360422437758 0 
1 4 9.40080948694882 6147.73508587187 725.124503985268 9.40080948694882 93852.2649141281 
2 3 7.98290724054107 5490.72035531763 725.124503985268 7.98290724054107 657.014730554234 
3 3 10.4643174731744 4406.59607493763 725.124503985268 10.4643174731744 1084.12428038001 
4 2 10.8049740382376 3830.5803072697 725.124503985268 10.903349918347 576.015767667922 
5 2 10.903349918347 2722.67162666602 725.124503985268 10.903349918347 1107.90868060368 
6 1 11.6293426875741 2119.09663333122 725.124503985268 11.6293426875741 603.574993334803 
7 0 5.08583327192222 1338.97696362354 725.124503985268 5.08583327192222 780.119669707671 
8 0 12.4360422437758 248.009748460958 725.124503985268 12.4360422437758 1090.96721516259 
9 0 0 0 725.124503985268 12.4360422437758 248.009748460958 
10 0 0 0 725.124503985268 12.4360422437758 0 
11 0 0 0 725.124503985268 12.4360422437758 0 
12 0 0 0 725.124503985268 12.4360422437758 0 
13 0 0 0 725.124503985268 12.4360422437758 0 
14 0 0 0 725.124503985268 12.4360422437758 0 
15 0 0 0 725.124503985268 12.4360422437758 0 
16 0 0 0 725.124503985268 12.4360422437758 0 
17 0 0 0 725.124503985268 12.4360422437758 0 
18 0 0 0 725.124503985268 12.4360422437758 0 
19 0 0 0 725.124503985268 12.4360422437758 0 
20 0 0 0 725.124503985268 12.4360422437758 0 
21 0 0 0 725.124503985268 12.4360422437758 0 
22 0 0 0 725.124503985268 12.4360422437758 0 
23 0 0 0 725.124503985268 12.4360422437758 0 
24 0 0 0 725.124503985268 12.4360422437758 0 
25 0 0 0 725.124503985268 12.4360422437758 0 
26 0 0 0 725.124503985268 12.4360422437758 0 
27 0 0 0 725.124503985268 12.4360422437758 0 
28 0 0 0 725.124503985268 12.4360422437758 0 
29 0 0 0 725.124503985268 12.4360422437758 0 
30 0 0 0 725.124503985268 12.4360422437758 0 
31 0 0 0 725.124503985268 12.4360422437758 0 
32 0 0 0 725.124503985268 12.4360422437758 0 
33 0 0 0 725.124503985268 12.4360422437758 0 
34 0 0 0 725.124503985268 12.4360422437758 0 
35 0 0 0 725.124503985268 12.4360422437758 0 
36 0 0 0 725.124503985268 12.4360422437758 0 
1 4 9.40080948694882 6162.84745097379 726.732063964321 9.40080948694882 93837.1525490262 
2 3 7.98290724054107 5503.55335751402 726.732063964321 7.98290724054107 659.294093459769 
3 3 10.4643174731744 4423.41809291561 726.732063964321 10.4643174731744 1080.13526459841 
4 2 10.8049740382376 3847.94995110829 726.732063964321 10.903349918347 575.468141807324 
5 2 10.903349918347 2740.19941563237 726.732063964321 10.903349918347 1107.75053547592 
6 1 11.6293426875741 2137.79149921846 726.732063964321 11.6293426875741 602.407916413912 
7 0 3.4782732928687 1345.8606211085 726.732063964321 3.4782732928687 791.93087810996 
8 0 12.4360422437758 268.001432269871 726.732063964321 12.4360422437758 1077.85918883863 
9 0 0 0 726.732063964321 12.4360422437758 268.001432269871 
10 0 0 0 726.732063964321 12.4360422437758 0 
11 0 0 0 726.732063964321 12.4360422437758 0 
12 0 0 0 726.732063964321 12.4360422437758 0 
13 0 0 0 726.732063964321 12.4360422437758 0 
14 0 0 0 726.732063964321 12.4360422437758 0 
15 0 0 0 726.732063964321 12.4360422437758 0 
16 0 0 0 726.732063964321 12.4360422437758 0 
17 0 0 0 726.732063964321 12.4360422437758 0 
18 0 0 0 726.732063964321 12.4360422437758 0 
19 0 0 0 726.732063964321 12.4360422437758 0 
20 0 0 0 726.732063964321 12.4360422437758 0 
21 0 0 0 726.732063964321 12.4360422437758 0 
22 0 0 0 726.732063964321 12.4360422437758 0 
23 0 0 0 726.732063964321 12.4360422437758 0 
24 0 0 0 726.732063964321 12.4360422437758 0 
25 0 0 0 726.732063964321 12.4360422437758 0 
26 0 0 0 726.732063964321 12.4360422437758 0 
27 0 0 0 726.732063964321 12.4360422437758 0 
28 0 0 0 726.732063964321 12.4360422437758 0 
29 0 0 0 726.732063964321 12.4360422437758 0 
30 0 0 0 726.732063964321 12.4360422437758 0 
31 0 0 0 726.732063964321 12.4360422437758 0 
32 0 0 0 726.732063964321 12.4360422437758 0 
33 0 0 0 726.732063964321 12.4360422437758 0 
34 0 0 0 726.732063964321 12.4360422437758 0 
35 0 0 0 726.732063964321 12.4360422437758 0 
36 0 0 0 726.732063964321 12.4360422437758 0 
1 4 9.40080948694882 6192.82115349611 729.920481149451 9.40080948694882 93807.1788465039 
2 3 7.98290724054107 5529.00619614706 729.920481149451 7.05174937525325 663.814957349049 
3 3 10.4643174731744 4456.78270257773 729.920481149451 10.4643174731744 1072.22349356933 
4 2 10.8049740382376 3882.40071601668 729.920481149451 10.903349918347 574.38198656105 
5 2 10.903349918347 2774.96384388751 729.920481149451 10.903349918347 1107.43687212917 
6 1 11.6293426875741 2174.87069529528 729.920481149451 11.6293426875741 600.093148592228 
7 0 3.4782732928687 1356.95080745006 729.920481149451 3.4782732928687 817.919887845223 
8 0 12.4360422437758 307.652723074924 729.920481149451 12.4360422437758 1049.29808437513 
9 0 0 0 729.920481149451 12.4360422437758 307.652723074924 
10 0 0 0 729.920481149451 12.4360422437758 0 
11 0 0 0 729.920481149451 12.4360422437758 0 
12 0 0 0 729.920481149451 12.4360422437758 0 
13 0 0 0 729.920481149451 12.4360422437758 0 
14 0 0 0 729.920481149451 12.4360422437758 0 
15 0 0 0 729.920481149451 12.4360422437758 0 
16 0 0 0 729.920481149451 12.4360422437758 0 
17 0 0 0 729.920481149451 12.4360422437758 0 
18 0 0 0 729.920481149451 12.4360422437758 0 
19 0 0 0 729.920481149451 12.4360422437758 0 
20 0 0 0 729.920481149451 12.4360422437758 0 
21 0 0 0 729.920481149451 12.4360422437758 0 
22 0 0 0 729.920481149451 12.4360422437758 0 
23 0 0 0 729.920481149451 12.4360422437758 0 
24 0 0 0 729.920481149451 12.4360422437758 0 
25 0 0 0 729.920481149451 12.4360422437758 0 
26 0 0 0 729.920481149451 12.4360422437758 0 
27 0 0 0 729.920481149451 12.4360422437758 0 
28 0 0 0 729.920481149451 12.4360422437758 0 
29 0 0 0 729.920481149451 12.4360422437758 0 
30 0 0 0 729.920481149451 12.4360422437758 0 
31 0 0 0 729.920481149451 12.4360422437758 0 
32 0 0 0 729.920481149451 12.4360422437758 0 
33 0 0 0 729.920481149451 12.4360422437758 0 
34 0 0 0 729.920481149451 12.4360422437758 0 
35 0 0 0 729.920481149451 12.4360422437758 0 
36 0 0 0 729.920481149451 12.4360422437758 0 
1 4 9.40080948694882 6223.81290454533 733.217192043576 9.40080948694882 93776.1870954547 
2 3 4.68619634641591 5549.88938205402 733.217192043576 4.68619634641591 673.923522491308 
3 3 10.4643174731744 4491.28053199113 733.217192043576 10.4643174731744 1058.60885006289 
4 2 10.8049740382376 3918.02159163928 733.217192043576 10.903349918347 573.258940351851 
5 2 10.903349918347 2810.90903634578 733.217192043576 10.903349918347 1107.1125552935 
6 1 11.6293426875741 2213.20927602492 733.217192043576 11.6293426875741 597.699760320862 
7 1 0.18156239874354 1362.98351754768 733.217192043576 11.6293426875741 850.225758477241 
8 0 12.4360422437758 348.650759019781 733.217192043576 12.4360422437758 1014.3327585279 
9 0 0 0 733.217192043576 12.4360422437758 348.650759019781 
10 0 0 0 733.217192043576 12.4360422437758 0 
11 0 0 0 733.217192043576 12.4360422437758 0 
12 0 0 0 733.217192043576 12.4360422437758 0 
13 0 0 0 733.217192043576 12.4360422437758 0 
14 0 0 0 733.217192043576 12.4360422437758 0 
15 0 0 0 733.217192043576 12.4360422437758 0 
16 0 0 0 733.217192043576 12.4360422437758 0 
17 0 0 0 733.217192043576 12.4360422437758 0 
18 0 0 0 733.217192043576 12.4360422437758 0 
19 0 0 0 733.217192043576 12.4360422437758 0 
20 0 0 0 733.217192043576 12.4360422437758 0 
21 0 0 0 733.217192043576 12.4360422437758 0 
22 0 0 0 733.217192043576 12.4360422437758 0 
23 0 0 0 733.217192043576 12.4360422437758 0 
24 0 0 0 733.217192043576 12.4360422437758 0 
25 0 0 0 733.217192043576 12.4360422437758 0 
26 0 0 0 733.217192043576 12.4360422437758 0 
27 0 0 0 733.217192043576 12.4360422437758 0 
28 0 0 0 733.217192043576 12.4360422437758 0 
29 0 0 0 733.217192043576 12.4360422437758 0 
30 0 0 0 733.217192043576 12.4360422437758 0 
31 0 0 0 733.217192043576 12.4360422437758 0 
32 0 0 0 733.217192043576 12.4360422437758 0 
33 0 0 0 733.217192043576 12.4360422437758 0 
34 0 0 0 733.217192043576 12.4360422437758 0 
35 0 0 0 733.217192043576 12.4360422437758 0 
36 0 0 0 733.217192043576 12.4360422437758 0 
1 4 9.40080948694882 6264.19577369383 737.51287202779 9.40080948694882 93735.8042263062 
2 3 4.68619634641591 5570.01978190142 737.51287202779 4.68619634641591 694.17599179241 
3 3 10.4643174731744 4536.23189110912 737.51287202779 10.4643174731744 1033.7878907923 
4 2 10.8049740382376 3964.4363023453 737.51287202779 10.903349918347 571.795588763819 
5 2 10.903349918347 2857.74633835091 737.51287202779 10.903349918347 1106.68996399438 
6 1 11.6293426875741 2263.16521063751 737.51287202779 11.6293426875741 594.581127713408 
7 1 0.18156239874354 1362.98351754768 737.51287202779 11.6293426875741 900.181693089826 
8 0 12.4360422437758 402.072016769216 737.51287202779 12.4360422437758 960.911500778466 
9 0 0 0 737.51287202779 12.4360422437758 402.072016769216 
10 0 0 0 737.51287202779 12.4360422437758 0 
11 0 0 0 737.51287202779 12.4360422437758 0 
12 0 0 0 737.51287202779 12.4360422437758 0 
13 0 0 0 737.51287202779 12.4360422437758 0 
14 0 0 0 737.51287202779 12.4360422437758 0 
15 0 0 0 737.51287202779 12.4360422437758 0 
16 0 0 0 737.51287202779 12.4360422437758 0 
17 0 0 0 737.51287202779 12.4360422437758 0 
18 0 0 0 737.51287202779 12.4360422437758 0 
19 0 0 0 737.51287202779 12.4360422437758 0 
20 0 0 0 737.51287202779 12.4360422437758 0 
21 0 0 0 737.51287202779 12.4360422437758 0 
22 0 0 0 737.51287202779 12.4360422437758 0 
23 0 0 0 737.51287202779 12.4360422437758 0 
24 0 0 0 737.51287202779 12.4360422437758 0 
25 0 0 0 737.51287202779 12.4360422437758 0 
26 0 0 0 737.51287202779 12.4360422437758 0 
27 0 0 0 737.51287202779 12.4360422437758 0 
28 0 0 0 737.51287202779 12.4360422437758 0 
29 0 0 0 737.51287202779 12.4360422437758 0 
30 0 0 0 737.51287202779 12.4360422437758 0 
31 0 0 0 737.51287202779 12.4360422437758 0 
32 0 0 0 737.51287202779 12.4360422437758 0 
33 0 0 0 737.51287202779 12.4360422437758 0 
34 0 0 0 737.51287202779 12.4360422437758 0 
35 0 0 0 737.51287202779 12.4360422437758 0 
36 0 0 0 737.51287202779 12.4360422437758 0 
1 4 9.40080948694882 6308.24981276492 742.199068374206 9.40080948694882 93691.7501872351 
2 4 0 5581 742.199068374206 9.40080948694882 727.249812764921 
3 3 10.4643174731744 4585.26973741964 742.199068374206 10.4643174731744 995.730262580359 
4 2 10.8049740382376 4015.0705322064 742.199068374206 10.903349918347 570.199205213237 
5 2 10.903349918347 2908.84157690197 742.199068374206 10.903349918347 1106.22895530444 
6 1 11.6293426875741 2317.66259385124 742.199068374206 11.6293426875741 591.178983050732 
7 1 0.18156239874354 1362.98351754768 742.199068374206 11.6293426875741 954.679076303554 
8 0 12.4360422437758 460.349752495871 742.199068374206 12.4360422437758 902.63376505181 
9 0 0 0 742.199068374206 12.4360422437758 460.349752495871 
10 0 0 0 742.199068374206 12.4360422437758 0 
11 0 0 0 742.199068374206 12.4360422437758 0 
12 0 0 0 742.199068374206 12.4360422437758 0 
13 0 0 0 742.199068374206 12.4360422437758 0 
14 0 0 0 742.199068374206 12.4360422437758 0 
15 0 0 0 742.199068374206 12.4360422437758 0 
16 0 0 0 742.199068374206 12.4360422437758 0 
17 0 0 0 742.199068374206 12.4360422437758 0 
18 0 0 0 742.199068374206 12.4360422437758 0 
19 0 0 0 742.199068374206 12.4360422437758 0 
20 0 0 0 742.199068374206 12.4360422437758 0 
21 0 0 0 742.199068374206 12.4360422437758 0 
22 0 0 0 742.199068374206 12.4360422437758 0 
23 0 0 0 742.199068374206 12.4360422437758 0 
24 0 0 0 742.199068374206 12.4360422437758 0 
25 0 0 0 742.199068374206 12.4360422437758 0 
26 0 0 0 742.199068374206 12.4360422437758 0 
27 0 0 0 742.199068374206 12.4360422437758 0 
28 0 0 0 742.199068374206 12.4360422437758 0 
29 0 0 0 742.199068374206 12.4360422437758 0 
30 0 0 0 742.199068374206 12.4360422437758 0 
31 0 0 0 742.199068374206 12.4360422437758 0 
32 0 0 0 742.199068374206 12.4360422437758 0 
33 0 0 0 742.199068374206 12.4360422437758 0 
34 0 0 0 742.199068374206 12.4360422437758 0 
35 0 0 0 742.199068374206 12.4360422437758 0 
36 0 0 0 742.199068374206 12.4360422437758 0 
1 4 9.40080948694882 6423.81239049505 754.491901017029 9.40080948694882 93576.187609505 
2 4 0 5581 754.491901017029 9.40080948694882 842.812390495046 
3 3 10.4643174731744 4713.90584083874 754.491901017029 10.4643174731744 867.094159161255 
4 2 10.8049740382376 4147.89426976851 754.491901017029 10.903349918347 566.011571070236 
5 2 10.903349918347 3042.87463269435 754.491901017029 10.903349918347 1105.01963707416 
6 1 11.6293426875741 2460.62015725562 754.491901017029 11.6293426875741 582.254475438724 
7 1 0.18156239874354 1362.98351754768 754.491901017029 11.6293426875741 1097.63663970794 
8 0 12.4360422437758 613.223938537686 754.491901017029 12.4360422437758 749.759579009995 
9 0 0 0 754.491901017029 12.4360422437758 613.223938537686 
10 0 0 0 754.491901017029 12.4360422437758 0 
11 0 0 0 754.491901017029 12.4360422437758 0 
12 0 0 0 754.491901017029 12.4360422437758 0 
13 0 0 0 754.491901017029 12.4360422437758 0 
14 0 0 0 754.491901017029 12.4360422437758 0 
15 0 0 0 754.491901017029 12.4360422437758 0 
16 0 0 0 754.491901017029 12.4360422437758 0 
17 0 0 0 754.491901017029 12.4360422437758 0 
18 0 0 0 754.491901017029 12.4360422437758 0 
19 0 0 0 754.491901017029 12.4360422437758 0 
20 0 0 0 754.491901017029 12.4360422437758 0 
21 0 0 0 754.491901017029 12.4360422437758 0 
22 0 0 0 754.491901017029 12.4360422437758 0 
23 0 0 0 754.491901017029 12.4360422437758 0 
24 0 0 0 754.491901017029 12.4360422437758 0 
25 0 0 0 754.491901017029 12.4360422437758 0 
26 0 0 0 754.491901017029 12.4360422437758 0 
27 0 0 0 754.491901017029 12.4360422437758 0 
28 0 0 0 754.491901017029 12.4360422437758 0 
29 0 0 0 754.491901017029 12.4360422437758 0 
30 0 0 0 754.491901017029 12.4360422437758 0 
31 0 0 0 754.491901017029 12.4360422437758 0 
32 0 0 0 754.491901017029 12.4360422437758 0 
33 0 0 0 754.491901017029 12.4360422437758 0 
34 0 0 0 754.491901017029 12.4360422437758 0 
35 0 0 0 754.491901017029 12.4360422437758 0 
36 0 0 0 754.491901017029 12.4360422437758 0 
1 4 7.85950115809027 6437.11412077299 756.033209345888 6.03584823419585E-07 93562.885879227 
2 4 0 5581 756.033209345888 9.40080948694882 856.114120772989 
3 3 10.4643174731744 4730.03458051597 756.033209345888 10.4643174731744 850.965419484031 
4 2 9.26366570937908 4163.36025056444 756.033209345888 9.26366570937908 566.674329951528 
5 2 10.903349918347 3059.68005673595 756.033209345888 10.903349918347 1103.68019382849 
6 1 10.0880343587156 2477.35674431683 756.033209345888 9.6723995559169 582.323312419127 
7 1 0.18156239874354 1362.98351754768 756.033209345888 11.6293426875741 1114.37322676915 
8 0 12.4360422437758 632.391714026054 756.033209345888 12.4360422437758 730.591803521627 
9 0 0 0 756.033209345888 12.4360422437758 632.391714026054 
10 0 0 0 756.033209345888 12.4360422437758 0 
11 0 0 0 756.033209345888 12.4360422437758 0 
12 0 0 0 756.033209345888 12.4360422437758 0 
13 0 0 0 756.033209345888 12.4360422437758 0 
14 0 0 0 756.033209345888 12.4360422437758 0 
15 0 0 0 756.033209345888 12.4360422437758 0 
16 0 0 0 756.033209345888 12.4360422437758 0 
17 0 0 0 756.033209345888 12.4360422437758 0 
18 0 0 0 756.033209345888 12.4360422437758 0 
19 0 0 0 756.033209345888 12.4360422437758 0 
20 0 0 0 756.033209345888 12.4360422437758 0 
21 0 0 0 756.033209345888 12.4360422437758 0 
22 0 0 0 756.033209345888 12.4360422437758 0 
23 0 0 0 756.033209345888 12.4360422437758 0 
24 0 0 0 756.033209345888 12.4360422437758 0 
25 0 0 0 756.033209345888 12.4360422437758 0 
26 0 0 0 756.033209345888 12.4360422437758 0 
27 0 0 0 756.033209345888 12.4360422437758 0 
28 0 0 0 756.033209345888 12.4360422437758 0 
29 0 0 0 756.033209345888 12.4360422437758 0 
30 0 0 0 756.033209345888 12.4360422437758 0 
31 0 0 0 756.033209345888 12.4360422437758 0 
32 0 0 0 756.033209345888 12.4360422437758 0 
33 0 0 0 756.033209345888 12.4360422437758 0 
34 0 0 0 756.033209345888 12.4360422437758 0 
35 0 0 0 756.033209345888 12.4360422437758 0 
36 0 0 0 756.033209345888 12.4360422437758 0 
1 5 0.675518460402547 6467.77183740483 763.217192043576 10.6270697147433 113532.228162595 
2 4 0 5581 763.217192043576 9.40080948694882 886.771837404827 
3 3 10.4643174731744 4805.21005618637 763.217192043576 10.4643174731744 775.789943813635 
4 2 9.26366570937908 4229.91026473778 763.217192043576 9.26366570937908 575.299791448582 
5 2 10.903349918347 3138.00953389619 763.217192043576 10.903349918347 1091.90073084159 
6 1 10.0880343587156 2549.82900860352 763.217192043576 9.6723995559169 588.180525292675 
7 1 0.18156239874354 1362.98351754768 763.217192043576 11.6293426875741 1186.84549105584 
8 0 12.4360422437758 721.732026333053 763.217192043576 12.4360422437758 641.251491214628 
9 0 0 0 763.217192043576 12.4360422437758 721.732026333053 
10 0 0 0 763.217192043576 12.4360422437758 0 
11 0 0 0 763.217192043576 12.4360422437758 0 
12 0 0 0 763.217192043576 12.4360422437758 0 
13 0 0 0 763.217192043576 12.4360422437758 0 
14 0 0 0 763.217192043576 12.4360422437758 0 
15 0 0 0 763.217192043576 12.4360422437758 0 
16 0 0 0 763.217192043576 12.4360422437758 0 
17 0 0 0 763.217192043576 12.4360422437758 0 
18 0 0 0 763.217192043576 12.4360422437758 0 
19 0 0 0 763.217192043576 12.4360422437758 0 
20 0 0 0 763.217192043576 12.4360422437758 0 
21 0 0 0 763.217192043576 12.4360422437758 0 
22 0 0 0 763.217192043576 12.4360422437758 0 
23 0 0 0 763.217192043576 12.4360422437758 0 
24 0 0 0 763.217192043576 12.4360422437758 0 
25 0 0 0 763.217192043576 12.4360422437758 0 
26 0 0 0 763.217192043576 12.4360422437758 0 
27 0 0 0 763.217192043576 12.4360422437758 0 
28 0 0 0 763.217192043576 12.4360422437758 0 
29 0 0 0 763.217192043576 12.4360422437758 0 
30 0 0 0 763.217192043576 12.4360422437758 0 
31 0 0 0 763.217192043576 12.4360422437758 0 
32 0 0 0 763.217192043576 12.4360422437758 0 
33 0 0 0 763.217192043576 12.4360422437758 0 
34 0 0 0 763.217192043576 12.4360422437758 0 
35 0 0 0 763.217192043576 12.4360422437758 0 
36 0 0 0 763.217192043576 12.4360422437758 0 
1 5 0.675518460402547 6467.77183740483 768.688715052151 10.6270697147433 113532.228162595 
2 4 0 5581 768.688715052151 9.40080948694882 886.771837404827 
3 3 10.4643174731744 4862.46581000988 768.688715052151 10.4643174731744 718.534189990123 
4 2 3.79214270080372 4265.62784279372 768.688715052151 3.79214270080372 596.83796721616 
5 2 10.903349918347 3197.66746384498 768.688715052151 10.903349918347 1067.96037894874 
6 1 4.61651135014024 2590.05713869185 768.688715052151 3.80718547225934 607.610325153132 
7 1 6.74739000903397 1381.93947880992 768.688715052151 11.6293426875741 1208.11765988193 
8 0 12.4360422437758 789.776117605487 768.688715052151 12.4360422437758 592.163361204433 
9 0 0 0 768.688715052151 12.4360422437758 789.776117605487 
10 0 0 0 768.688715052151 12.4360422437758 0 
11 0 0 0 768.688715052151 12.4360422437758 0 
12 0 0 0 768.688715052151 12.4360422437758 0 
13 0 0 0 768.688715052151 12.4360422437758 0 
14 0 0 0 768.688715052151 12.4360422437758 0 
15 0 0 0 768.688715052151 12.4360422437758 0 
16 0 0 0 768.688715052151 12.4360422437758 0 
17 0 0 0 768.688715052151 12.4360422437758 0 
18 0 0 0 768.688715052151 12.4360422437758 0 
19 0 0 0 768.688715052151 12.4360422437758 0 
20 0 0 0 768.688715052151 12.4360422437758 0 
21 0 0 0 768.688715052151 12.4360422437758 0 
22 0 0 0 768.688715052151 12.4360422437758 0 
23 0 0 0 768.688715052151 12.4360422437758 0 
24 0 0 0 768.688715052151 12.4360422437758 0 
25 0 0 0 768.688715052151 12.4360422437758 0 
26 0 0 0 768.688715052151 12.4360422437758 0 
27 0 0 0 768.688715052151 12.4360422437758 0 
28 0 0 0 768.688715052151 12.4360422437758 0 
29 0 0 0 768.688715052151 12.4360422437758 0 
30 0 0 0 768.688715052151 12.4360422437758 0 
31 0 0 0 768.688715052151 12.4360422437758 0 
32 0 0 0 768.688715052151 12.4360422437758 0 
33 0 0 0 768.688715052151 12.4360422437758 0 
34 0 0 0 768.688715052151 12.4360422437758 0 
35 0 0 0 768.688715052151 12.4360422437758 0 
36 0 0 0 768.688715052151 12.4360422437758 0 
1 5 0.675518460402547 6467.77183740483 772.164845861221 10.6270697147433 113532.228162595 
2 4 0 5581 772.164845861221 9.40080948694882 886.771837404827 
3 3 10.4643174731744 4898.84114637427 772.164845861221 10.4643174731744 682.158853625731 
4 2 3.79214270080372 4278.80982686837 772.164845861221 3.79214270080368 620.031319505898 
5 2 10.903349918347 3235.56893441822 772.164845861221 10.903349918347 1043.24089245016 
6 1 4.61651135014024 2606.10473602649 772.164845861221 3.80718547225933 629.464198391726 
7 1 10.918746979918 1412.64438034219 772.164845861221 11.6293426875741 1193.4603556843 
8 0 12.4360422437758 833.005427191972 772.164845861221 12.4360422437758 579.638953150222 
9 0 0 0 772.164845861221 12.4360422437758 833.005427191972 
10 0 0 0 772.164845861221 12.4360422437758 0 
11 0 0 0 772.164845861221 12.4360422437758 0 
12 0 0 0 772.164845861221 12.4360422437758 0 
13 0 0 0 772.164845861221 12.4360422437758 0 
14 0 0 0 772.164845861221 12.4360422437758 0 
15 0 0 0 772.164845861221 12.4360422437758 0 
16 0 0 0 772.164845861221 12.4360422437758 0 
17 0 0 0 772.164845861221 12.4360422437758 0 
18 0 0 0 772.164845861221 12.4360422437758 0 
19 0 0 0 772.164845861221 12.4360422437758 0 
20 0 0 0 772.164845861221 12.4360422437758 0 
21 0 0 0 772.164845861221 12.4360422437758 0 
22 0 0 0 772.164845861221 12.4360422437758 0 
23 0 0 0 772.164845861221 12.4360422437758 0 
24 0 0 0 772.164845861221 12.4360422437758 0 
25 0 0 0 772.164845861221 12.4360422437758 0 
26 0 0 0 772.164845861221 12.4360422437758 0 
27 0 0 0 772.164845861221 12.4360422437758 0 
28 0 0 0 772.164845861221 12.4360422437758 0 
29 0 0 0 772.164845861221 12.4360422437758 0 
30 0 0 0 772.164845861221 12.4360422437758 0 
31 0 0 0 772.164845861221 12.4360422437758 0 
32 0 0 0 772.164845861221 12.4360422437758 0 
33 0 0 0 772.164845861221 12.4360422437758 0 
34 0 0 0 772.164845861221 12.4360422437758 0 
35 0 0 0 772.164845861221 12.4360422437758 0 
36 0 0 0 772.164845861221 12.4360422437758 0 
1 5 0.675518460402547 6467.77183740483 772.199068374206 10.6270697147433 113532.228162595 
2 4 0 5581 772.199068374206 9.40080948694882 886.771837404827 
3 3 10.4643174731744 4899.19926161488 772.199068374206 10.4643174731744 681.800738385124 
4 2 3.75792018781847 4278.93901793099 772.199068374206 0 620.260243683883 
5 2 10.903349918347 3235.94207445238 772.199068374206 10.903349918347 1042.99694347861 
6 1 4.58228883715498 2606.26213905592 772.199068374206 0 629.67993539646 
7 1 10.918746979918 1413.0180473025 772.199068374206 11.6293426875741 1193.24409175342 
8 0 12.4360422437758 833.431019809145 772.199068374206 12.4360422437758 579.587027493352 
9 0 0 0 772.199068374206 12.4360422437758 833.431019809145 
10 0 0 0 772.199068374206 12.4360422437758 0 
11 0 0 0 772.199068374206 12.4360422437758 0 
12 0 0 0 772.199068374206 12.4360422437758 0 
13 0 0 0 772.199068374206 12.4360422437758 0 
14 0 0 0 772.199068374206 12.4360422437758 0 
15 0 0 0 772.199068374206 12.4360422437758 0 
16 0 0 0 772.199068374206 12.4360422437758 0 
17 0 0 0 772.199068374206 12.4360422437758 0 
18 0 0 0 772.199068374206 12.4360422437758 0 
19 0 0 0 772.199068374206 12.4360422437758 0 
20 0 0 0 772.199068374206 12.4360422437758 0 
21 0 0 0 772.199068374206 12.4360422437758 0 
22 0 0 0 772.199068374206 12.4360422437758 0 
23 0 0 0 772.199068374206 12.4360422437758 0 
24 0 0 0 772.199068374206 12.4360422437758 0 
25 0 0 0 772.199068374206 12.4360422437758 0 
26 0 0 0 772.199068374206 12.4360422437758 0 
27 0 0 0 772.199068374206 12.4360422437758 0 
28 0 0 0 772.199068374206 12.4360422437758 0 
29 0 0 0 772.199068374206 12.4360422437758 0 
30 0 0 0 772.199068374206 12.4360422437758 0 
31 0 0 0 772.199068374206 12.4360422437758 0 
32 0 0 0 772.199068374206 12.4360422437758 0 
33 0 0 0 772.199068374206 12.4360422437758 0 
34 0 0 0 772.199068374206 12.4360422437758 0 
35 0 0 0 772.199068374206 12.4360422437758 0 
36 0 0 0 772.199068374206 12.4360422437758 0 
1 5 0.675518460402547 6467.77183740483 775.956988562025 10.6270697147433 113532.228162595 
2 4 4.50950422538216 5589.47317848281 775.956988562025 9.40080948694882 878.298658922019 
3 3 10.4643174731744 4938.52333149906 775.956988562025 10.4643174731744 650.949846983748 
4 3 0 4286 775.956988562025 10.4643174731744 652.52333149906 
5 2 10.903349918347 3276.91599322538 775.956988562025 10.903349918347 1009.08400677462 
6 2 0.824368649336519 2616.42103271447 775.956988562025 10.903349918347 660.494960510912 
7 1 10.918746979918 1454.04982700401 775.956988562025 11.6293426875741 1162.37120571046 
8 0 12.4360422437758 880.164674013593 775.956988562025 12.4360422437758 573.88515299042 
9 0 0 0 775.956988562025 12.4360422437758 880.164674013593 
10 0 0 0 775.956988562025 12.4360422437758 0 
11 0 0 0 775.956988562025 12.4360422437758 0 
12 0 0 0 775.956988562025 12.4360422437758 0 
13 0 0 0 775.956988562025 12.4360422437758 0 
14 0 0 0 775.956988562025 12.4360422437758 0 
15 0 0 0 775.956988562025 12.4360422437758 0 
16 0 0 0 775.956988562025 12.4360422437758 0 
17 0 0 0 775.956988562025 12.4360422437758 0 
18 0 0 0 775.956988562025 12.4360422437758 0 
19 0 0 0 775.956988562025 12.4360422437758 0 
20 0 0 0 775.956988562025 12.4360422437758 0 
21 0 0 0 775.956988562025 12.4360422437758 0 
22 0 0 0 775.956988562025 12.4360422437758 0 
23 0 0 0 775.956988562025 12.4360422437758 0 
24 0 0 0 775.956988562025 12.4360422437758 0 
25 0 0 0 775.956988562025 12.4360422437758 0 
26 0 0 0 775.956988562025 12.4360422437758 0 
27 0 0 0 775.956988562025 12.4360422437758 0 
28 0 0 0 775.956988562025 12.4360422437758 0 
29 0 0 0 775.956988562025 12.4360422437758 0 
30 0 0 0 775.956988562025 12.4360422437758 0 
31 0 0 0 775.956988562025 12.4360422437758 0 
32 0 0 0 775.956988562025 12.4360422437758 0 
33 0 0 0 775.956988562025 12.4360422437758 0 
34 0 0 0 775.956988562025 12.4360422437758 0 
35 0 0 0 775.956988562025 12.4360422437758 0 
36 0 0 0 775.956988562025 12.4360422437758 0 
1 5 0.675518460402547 6467.77183740483 780.033076279997 10.6270697147433 113532.228162595 
2 4 9.40080948694882 5617.82300792079 780.033076279997 9.40080948694882 849.948829484033 
3 3 10.4643174731744 4981.17680742843 780.033076279997 10.4643174731744 636.646200492366 
4 3 0 4286 780.033076279997 10.4643174731744 695.176807428428 
5 2 10.903349918347 3321.35900391231 780.033076279997 10.903349918347 964.640996087688 
6 2 0.824368649336519 2616.42103271447 780.033076279997 10.903349918347 704.93797119784 
7 1 10.918746979918 1498.5555974645 780.033076279997 11.6293426875741 1117.86543524997 
8 0 12.4360422437758 930.855073063631 780.033076279997 12.4360422437758 567.700524400872 
9 0 0 0 780.033076279997 12.4360422437758 930.855073063631 
10 0 0 0 780.033076279997 12.4360422437758 0 
11 0 0 0 780.033076279997 12.4360422437758 0 
12 0 0 0 780.033076279997 12.4360422437758 0 
13 0 0 0 780.033076279997 12.4360422437758 0 
14 0 0 0 780.033076279997 12.4360422437758 0 
15 0 0 0 780.033076279997 12.4360422437758 0 
16 0 0 0 780.033076279997 12.4360422437758 0 
17 0 0 0 780.033076279997 12.4360422437758 0 
18 0 0 0 780.033076279997 12.4360422437758 0 
19 0 0 0 780.033076279997 12.4360422437758 0 
20 0 0 0 780.033076279997 12.4360422437758 0 
21 0 0 0 780.033076279997 12.4360422437758 0 
22 0 0 0 780.033076279997 12.4360422437758 0 
23 0 0 0 780.033076279997 12.4360422437758 0 
24 0 0 0 780.033076279997 12.4360422437758 0 
25 0 0 0 780.033076279997 12.4360422437758 0 
26 0 0 0 780.033076279997 12.4360422437758 0 
27 0 0 0 780.033076279997 12.4360422437758 0 
28 0 0 0 780.033076279997 12.4360422437758 0 
29 0 0 0 780.033076279997 12.4360422437758 0 
30 0 0 0 780.033076279997 12.4360422437758 0 
31 0 0 0 780.033076279997 12.4360422437758 0 
32 0 0 0 780.033076279997 12.4360422437758 0 
33 0 0 0 780.033076279997 12.4360422437758 0 
34 0 0 0 780.033076279997 12.4360422437758 0 
35 0 0 0 780.033076279997 12.4360422437758 0 
36 0 0 0 780.033076279997 12.4360422437758 0 
1 5 0.675518460402547 6467.77183740483 798.217192043576 10.6270697147433 113532.228162595 
2 4 9.40080948694882 5788.76841590282 798.217192043576 9.40080948694882 679.003421502007 
3 3 10.4643174731744 5171.46116774747 798.217192043576 10.4643174731744 617.307248155349 
4 3 0 4286 798.217192043576 10.4643174731744 885.461167747471 
5 2 10.903349918347 3519.62678103834 798.217192043576 10.903349918347 766.373218961659 
6 2 0.824368649336519 2616.42103271447 798.217192043576 10.903349918347 903.205748323869 
7 1 10.918746979918 1697.10335654056 798.217192043576 11.6293426875741 919.317676173914 
8 0 12.4360422437758 1156.9935048652 798.217192043576 12.4360422437758 540.109851675353 
9 0 0 0 798.217192043576 12.4360422437758 1156.9935048652 
10 0 0 0 798.217192043576 12.4360422437758 0 
11 0 0 0 798.217192043576 12.4360422437758 0 
12 0 0 0 798.217192043576 12.4360422437758 0 
13 0 0 0 798.217192043576 12.4360422437758 0 
14 0 0 0 798.217192043576 12.4360422437758 0 
15 0 0 0 798.217192043576 12.4360422437758 0 
16 0 0 0 798.217192043576 12.4360422437758 0 
17 0 0 0 798.217192043576 12.4360422437758 0 
18 0 0 0 798.217192043576 12.4360422437758 0 
19 0 0 0 798.217192043576 12.4360422437758 0 
20 0 0 0 798.217192043576 12.4360422437758 0 
21 0 0 0 798.217192043576 12.4360422437758 0 
22 0 0 0 798.217192043576 12.4360422437758 0 
23 0 0 0 798.217192043576 12.4360422437758 0 
24 0 0 0 798.217192043576 12.4360422437758 0 
25 0 0 0 798.217192043576 12.4360422437758 0 
26 0 0 0 798.217192043576 12.4360422437758 0 
27 0 0 0 798.217192043576 12.4360422437758 0 
28 0 0 0 798.217192043576 12.4360422437758 0 
29 0 0 0 798.217192043576 12.4360422437758 0 
30 0 0 0 798.217192043576 12.4360422437758 0 
31 0 0 0 798.217192043576 12.4360422437758 0 
32 0 0 0 798.217192043576 12.4360422437758 0 
33 0 0 0 798.217192043576 12.4360422437758 0 
34 0 0 0 798.217192043576 12.4360422437758 0 
35 0 0 0 798.217192043576 12.4360422437758 0 
36 0 0 0 798.217192043576 12.4360422437758 0 
1 5 2.81488800811161 6470.88319961644 800 10.6270697147433 113529.116800384 
2 4 9.40080948694882 5805.52825385298 800 9.40080948694882 665.354945763457 
3 3 10.4643174731744 5190.1170361972 800 10.4643174731744 615.411217655786 
4 3 0 4286 800 10.4643174731744 904.117036197195 
5 2 10.903349918347 3539.06536002445 800 10.903349918347 746.934639975553 
6 2 0.824368649336519 2616.42103271447 800 10.903349918347 922.644327309975 
7 1 10.918746979918 1716.56938553054 800 11.6293426875741 899.851647183934 
8 0 12.4360422437758 1179.16457992384 800 11.8480802491132 537.404805606702 
9 0 0 0 800 12.4360422437758 1179.16457992384 
10 0 0 0 800 12.4360422437758 0 
11 0 0 0 800 12.4360422437758 0 
12 0 0 0 800 12.4360422437758 0 
13 0 0 0 800 12.4360422437758 0 
14 0 0 0 800 12.4360422437758 0 
15 0 0 0 800 12.4360422437758 0 
16 0 0 0 800 12.4360422437758 0 
17 0 0 0 800 12.4360422437758 0 
18 0 0 0 800 12.4360422437758 0 
19 0 0 0 800 12.4360422437758 0 
20 0 0 0 800 12.4360422437758 0 
21 0 0 0 800 12.4360422437758 0 
22 0 0 0 800 12.4360422437758 0 
23 0 0 0 800 12.4360422437758 0 
24 0 0 0 800 12.4360422437758 0 
25 0 0 0 800 12.4360422437758 0 
26 0 0 0 800 12.4360422437758 0 
27 0 0 0 800 12.4360422437758 0 
28 0 0 0 800 12.4360422437758 0 
29 0 0 0 800 12.4360422437758 0 
30 0 0 0 800 12.4360422437758 0 
31 0 0 0 800 12.4360422437758 0 
32 0 0 0 800 12.4360422437758 0 
33 0 0 0 800 12.4360422437758 0 
34 0 0 0 800 12.4360422437758 0 
35 0 0 0 800 12.4360422437758 0 
36 0 0 0 800 12.4360422437758 0 
1 5 4.80314180524503 6477.19427324272 801.656878164278 10.6270697147433 113522.805726757 
2 4 9.40080948694882 5821.10424981844 801.656878164278 9.40080948694882 656.09002342428 
3 3 10.4643174731744 5207.45513532257 801.656878164278 10.4643174731744 613.649114495874 
4 3 0 4286 801.656878164278 10.4643174731744 921.455135322569 
5 2 10.903349918347 3557.13088242164 801.656878164278 10.903349918347 728.869117578363 
6 2 0.824368649336519 2616.42103271447 801.656878164278 10.903349918347 940.709849707165 
7 1 10.918746979918 1734.66041898284 801.656878164278 11.6293426875741 881.760613731633 
8 0 10.7791640794979 1198.39696414195 801.656878164278 10.7791640794979 536.263454840885 
9 0 1.98825379713341 1.64714715075643 801.656878164278 12.4360422437758 1196.7498169912 
10 0 0 0 801.656878164278 12.4360422437758 1.64714715075643 
11 0 0 0 801.656878164278 12.4360422437758 0 
12 0 0 0 801.656878164278 12.4360422437758 0 
13 0 0 0 801.656878164278 12.4360422437758 0 
14 0 0 0 801.656878164278 12.4360422437758 0 
15 0 0 0 801.656878164278 12.4360422437758 0 
16 0 0 0 801.656878164278 12.4360422437758 0 
17 0 0 0 801.656878164278 12.4360422437758 0 
18 0 0 0 801.656878164278 12.4360422437758 0 
19 0 0 0 801.656878164278 12.4360422437758 0 
20 0 0 0 801.656878164278 12.4360422437758 0 
21 0 0 0 801.656878164278 12.4360422437758 0 
22 0 0 0 801.656878164278 12.4360422437758 0 
23 0 0 0 801.656878164278 12.4360422437758 0 
24 0 0 0 801.656878164278 12.4360422437758 0 
25 0 0 0 801.656878164278 12.4360422437758 0 
26 0 0 0 801.656878164278 12.4360422437758 0 
27 0 0 0 801.656878164278 12.4360422437758 0 
28 0 0 0 801.656878164278 12.4360422437758 0 
29 0 0 0 801.656878164278 12.4360422437758 0 
30 0 0 0 801.656878164278 12.4360422437758 0 
31 0 0 0 801.656878164278 12.4360422437758 0 
32 0 0 0 801.656878164278 12.4360422437758 0 
33 0 0 0 801.656878164278 12.4360422437758 0 
34 0 0 0 801.656878164278 12.4360422437758 0 
35 0 0 0 801.656878164278 12.4360422437758 0 
36 0 0 0 801.656878164278 12.4360422437758 0 
1 5 9.9632742825415 6508.942882921 805.956988562025 10.6270697147433 113491.057117079 
2 4 9.40080948694882 5861.52876844051 805.956988562025 9.40080948694882 647.414114480487 
3 3 10.4643174731744 5252.45285569429 805.956988562025 10.4643174731744 609.075912746218 
4 3 0 4286 805.956988562025 10.4643174731744 966.452855694292 
5 2 10.903349918347 3604.0164907758 805.956988562025 10.903349918347 681.983509224204 
6 2 0.824368649336519 2616.42103271447 805.956988562025 10.903349918347 987.595458061324 
7 1 10.918746979918 1781.61223640155 805.956988562025 11.6293426875741 834.808796312918 
8 0 10.7791640794979 1244.74855967923 805.956988562025 10.7791640794979 536.863676722329 
9 0 7.14838627442989 21.2914276368573 805.956988562025 12.4360422437758 1223.45713204237 
10 0 0 0 805.956988562025 12.4360422437758 21.2914276368573 
11 0 0 0 805.956988562025 12.4360422437758 0 
12 0 0 0 805.956988562025 12.4360422437758 0 
13 0 0 0 805.956988562025 12.4360422437758 0 
14 0 0 0 805.956988562025 12.4360422437758 0 
15 0 0 0 805.956988562025 12.4360422437758 0 
16 0 0 0 805.956988562025 12.4360422437758 0 
17 0 0 0 805.956988562025 12.4360422437758 0 
18 0 0 0 805.956988562025 12.4360422437758 0 
19 0 0 0 805.956988562025 12.4360422437758 0 
20 0 0 0 805.956988562025 12.4360422437758 0 
21 0 0 0 805.956988562025 12.4360422437758 0 
22 0 0 0 805.956988562025 12.4360422437758 0 
23 0 0 0 805.956988562025 12.4360422437758 0 
24 0 0 0 805.956988562025 12.4360422437758 0 
25 0 0 0 805.956988562025 12.4360422437758 0 
26 0 0 0 805.956988562025 12.4360422437758 0 
27 0 0 0 805.956988562025 12.4360422437758 0 
28 0 0 0 805.956988562025 12.4360422437758 0 
29 0 0 0 805.956988562025 12.4360422437758 0 
30 0 0 0 805.956988562025 12.4360422437758 0 
31 0 0 0 805.956988562025 12.4360422437758 0 
32 0 0 0 805.956988562025 12.4360422437758 0 
33 0 0 0 805.956988562025 12.4360422437758 0 
34 0 0 0 805.956988562025 12.4360422437758 0 
35 0 0 0 805.956988562025 12.4360422437758 0 
36 0 0 0 805.956988562025 12.4360422437758 0 
1 5 9.9632742825415 6535.62690396495 808.635226688091 10.6270697147433 113464.373096035 
2 4 9.40080948694882 5886.70637482434 808.635226688091 9.40080948694882 648.920529140613 
3 3 10.4643174731744 5280.47878971421 808.635226688091 10.4643174731744 606.227585110133 
4 3 3.21388575127909 4290.30377567595 808.635226688091 10.4643174731744 990.175014038258 
5 2 10.903349918347 3633.21825822895 808.635226688091 10.903349918347 657.085517446997 
6 2 0.824368649336519 2616.42103271447 808.635226688091 10.903349918347 1016.79722551448 
7 1 10.918746979918 1810.85524085204 808.635226688091 11.6293426875741 805.565791862435 
8 0 8.100925953432 1270.0312481541 808.635226688091 8.100925953432 540.823992697937 
9 0 10.362272025709 44.7402839728295 808.635226688091 12.4360422437758 1225.29096418127 
10 0 0 0 808.635226688091 12.4360422437758 44.7402839728295 
11 0 0 0 808.635226688091 12.4360422437758 0 
12 0 0 0 808.635226688091 12.4360422437758 0 
13 0 0 0 808.635226688091 12.4360422437758 0 
14 0 0 0 808.635226688091 12.4360422437758 0 
15 0 0 0 808.635226688091 12.4360422437758 0 
16 0 0 0 808.635226688091 12.4360422437758 0 
17 0 0 0 808.635226688091 12.4360422437758 0 
18 0 0 0 808.635226688091 12.4360422437758 0 
19 0 0 0 808.635226688091 12.4360422437758 0 
20 0 0 0 808.635226688091 12.4360422437758 0 
21 0 0 0 808.635226688091 12.4360422437758 0 
22 0 0 0 808.635226688091 12.4360422437758 0 
23 0 0 0 808.635226688091 12.4360422437758 0 
24 0 0 0 808.635226688091 12.4360422437758 0 
25 0 0 0 808.635226688091 12.4360422437758 0 
26 0 0 0 808.635226688091 12.4360422437758 0 
27 0 0 0 808.635226688091 12.4360422437758 0 
28 0 0 0 808.635226688091 12.4360422437758 0 
29 0 0 0 808.635226688091 12.4360422437758 0 
30 0 0 0 808.635226688091 12.4360422437758 0 
31 0 0 0 808.635226688091 12.4360422437758 0 
32 0 0 0 808.635226688091 12.4360422437758 0 
33 0 0 0 808.635226688091 12.4360422437758 0 
34 0 0 0 808.635226688091 12.4360422437758 0 
35 0 0 0 808.635226688091 12.4360422437758 0 
36 0 0 0 808.635226688091 12.4360422437758 0 
1 5 9.9632742825415 6552.84485519959 810.36336853648 10.6270697147433 113447.1551448 
2 4 9.40080948694882 5902.95230710747 810.36336853648 9.40080948694882 649.892548092123 
3 3 10.4643174731744 5298.56261465443 810.36336853648 10.4643174731744 604.389692453041 
4 3 5.28765596934587 4297.64971068757 810.36336853648 10.4643174731744 1000.91290396686 
5 2 10.903349918347 3652.06079351047 810.36336853648 10.903349918347 645.588917177091 
6 2 0.824368649336519 2616.42103271447 810.36336853648 10.903349918347 1035.639760796 
7 1 10.918746979918 1829.72438444 810.36336853648 11.6293426875741 786.696648274468 
8 0 8.100925953432 1284.03079730493 810.36336853648 8.100925953432 545.693587135078 
9 0 12.4360422437758 64.4396444537397 810.36336853648 12.4360422437758 1219.59115285119 
10 0 0 0 810.36336853648 12.4360422437758 64.4396444537397 
11 0 0 0 810.36336853648 12.4360422437758 0 
12 0 0 0 810.36336853648 12.4360422437758 0 
13 0 0 0 810.36336853648 12.4360422437758 0 
14 0 0 0 810.36336853648 12.4360422437758 0 
15 0 0 0 810.36336853648 12.4360422437758 0 
16 0 0 0 810.36336853648 12.4360422437758 0 
17 0 0 0 810.36336853648 12.4360422437758 0 
18 0 0 0 810.36336853648 12.4360422437758 0 
19 0 0 0 810.36336853648 12.4360422437758 0 
20 0 0 0 810.36336853648 12.4360422437758 0 
21 0 0 0 810.36336853648 12.4360422437758 0 
22 0 0 0 810.36336853648 12.4360422437758 0 
23 0 0 0 810.36336853648 12.4360422437758 0 
24 0 0 0 810.36336853648 12.4360422437758 0 
25 0 0 0 810.36336853648 12.4360422437758 0 
26 0 0 0 810.36336853648 12.4360422437758 0 
27 0 0 0 810.36336853648 12.4360422437758 0 
28 0 0 0 810.36336853648 12.4360422437758 0 
29 0 0 0 810.36336853648 12.4360422437758 0 
30 0 0 0 810.36336853648 12.4360422437758 0 
31 0 0 0 810.36336853648 12.4360422437758 0 
32 0 0 0 810.36336853648 12.4360422437758 0 
33 0 0 0 810.36336853648 12.4360422437758 0 
34 0 0 0 810.36336853648 12.4360422437758 0 
35 0 0 0 810.36336853648 12.4360422437758 0 
36 0 0 0 810.36336853648 12.4360422437758 0 
1 5 9.9632742825415 6558.75925433371 810.956988562025 10.6270697147433 113441.240745666 
2 4 9.40080948694882 5908.53281587525 810.956988562025 9.40080948694882 650.226438458451 
3 3 10.4643174731744 5304.77444306016 810.956988562025 10.4643174731744 603.75837281509 
4 3 5.99999999999996 4301 810.956988562025 10.4643174731744 1003.77444306017 
5 2 10.903349918347 3658.53324036753 810.956988562025 10.903349918347 642.466759632468 
6 2 0.824368649336519 2616.42103271447 810.956988562025 10.903349918347 1042.11220765306 
7 1 10.918746979918 1836.20597130114 810.956988562025 11.6293426875741 780.215061413328 
8 0 7.50730592788693 1288.66347680898 810.956988562025 7.09596828246317 547.542494492166 
9 0 12.4360422437758 71.8219281681695 810.956988562025 12.4360422437758 1216.84154864081 
10 0 0 0 810.956988562025 12.4360422437758 71.8219281681695 
11 0 0 0 810.956988562025 12.4360422437758 0 
12 0 0 0 810.956988562025 12.4360422437758 0 
13 0 0 0 810.956988562025 12.4360422437758 0 
14 0 0 0 810.956988562025 12.4360422437758 0 
15 0 0 0 810.956988562025 12.4360422437758 0 
16 0 0 0 810.956988562025 12.4360422437758 0 
17 0 0 0 810.956988562025 12.4360422437758 0 
18 0 0 0 810.956988562025 12.4360422437758 0 
19 0 0 0 810.956988562025 12.4360422437758 0 
20 0 0 0 810.956988562025 12.4360422437758 0 
21 0 0 0 810.956988562025 12.4360422437758 0 
22 0 0 0 810.956988562025 12.4360422437758 0 
23 0 0 0 810.956988562025 12.4360422437758 0 
24 0 0 0 810.956988562025 12.4360422437758 0 
25 0 0 0 810.956988562025 12.4360422437758 0 
26 0 0 0 810.956988562025 12.4360422437758 0 
27 0 0 0 810.956988562025 12.4360422437758 0 
28 0 0 0 810.956988562025 12.4360422437758 0 
29 0 0 0 810.956988562025 12.4360422437758 0 
30 0 0 0 810.956988562025 12.4360422437758 0 
31 0 0 0 810.956988562025 12.4360422437758 0 
32 0 0 0 810.956988562025 12.4360422437758 0 
33 0 0 0 810.956988562025 12.4360422437758 0 
34 0 0 0 810.956988562025 12.4360422437758 0 
35 0 0 0 810.956988562025 12.4360422437758 0 
36 0 0 0 810.956988562025 12.4360422437758 0 
1 5 9.9632742825415 6595.82527055835 814.677253123004 10.6270697147433 113404.174729442 
2 4 9.40080948694882 5943.50631425406 814.677253123004 9.40080948694882 652.318956304292 
3 3 10.4643174731744 5343.70447251045 814.677253123004 10.4643174731744 599.801841743618 
4 3 10.4643174731744 4331.62580840808 814.677253123004 10.4643174731744 1012.07866410237 
5 2 10.903349918347 3699.09658666471 814.677253123004 10.903349918347 632.529221743368 
6 2 5.28868612251099 2627.79212322799 814.677253123004 10.903349918347 1071.30446343672 
7 1 10.918746979918 1876.82659874083 814.677253123004 11.6293426875741 750.965524487159 
8 0 7.50730592788693 1316.59264100092 814.677253123004 7.09596828246316 560.233957739905 
9 0 12.4360422437758 118.087295406523 814.677253123004 12.4360422437758 1198.5053455944 
10 0 0 0 814.677253123004 12.4360422437758 118.087295406523 
11 0 0 0 814.677253123004 12.4360422437758 0 
12 0 0 0 814.677253123004 12.4360422437758 0 
13 0 0 0 814.677253123004 12.4360422437758 0 
14 0 0 0 814.677253123004 12.4360422437758 0 
15 0 0 0 814.677253123004 12.4360422437758 0 
16 0 0 0 814.677253123004 12.4360422437758 0 
17 0 0 0 814.677253123004 12.4360422437758 0 
18 0 0 0 814.677253123004 12.4360422437758 0 
19 0 0 0 814.677253123004 12.4360422437758 0 
20 0 0 0 814.677253123004 12.4360422437758 0 
21 0 0 0 814.677253123004 12.4360422437758 0 
22 0 0 0 814.677253123004 12.4360422437758 0 
23 0 0 0 814.677253123004 12.4360422437758 0 
24 0 0 0 814.677253123004 12.4360422437758 0 
25 0 0 0 814.677253123004 12.4360422437758 0 
26 0 0 0 814.677253123004 12.4360422437758 0 
27 0 0 0 814.677253123004 12.4360422437758 0 
28 0 0 0 814.677253123004 12.4360422437758 0 
29 0 0 0 814.677253123004 12.4360422437758 0 
30 0 0 0 814.677253123004 12.4360422437758 0 
31 0 0 0 814.677253123004 12.4360422437758 0 
32 0 0 0 814.677253123004 12.4360422437758 0 
33 0 0 0 814.677253123004 12.4360422437758 0 
34 0 0 0 814.677253123004 12.4360422437758 0 
35 0 0 0 814.677253123004 12.4360422437758 0 
36 0 0 0 814.677253123004 12.4360422437758 0 
1 5 9.9632742825415 6626.19424954709 817.725345359303 10.6270697147433 113373.805750453 
2 4 9.40080948694882 5972.16084866616 817.725345359303 9.40080948694882 654.03340088093 
3 3 10.4643174731744 5375.6006773586 817.725345359303 10.4643174731744 596.560171307561 
4 3 10.4643174731744 4363.52201325623 817.725345359303 10.4643174731744 1012.07866410237 
5 2 10.903349918347 3732.33100290048 817.725345359303 10.903349918347 631.191010355753 
6 2 8.94639680607055 2649.48704610683 817.725345359303 10.903349918347 1082.84395679365 
7 1 10.918746979918 1910.10794664043 817.725345359303 11.6293426875741 739.379099466396 
8 0 4.4592136915873 1334.83016877474 817.725345359303 4.4592136915873 575.27777786569 
9 0 12.4360422437758 155.99349922007 817.725345359303 12.4360422437758 1178.83666955467 
10 0 0 0 817.725345359303 12.4360422437758 155.99349922007 
11 0 0 0 817.725345359303 12.4360422437758 0 
12 0 0 0 817.725345359303 12.4360422437758 0 
13 0 0 0 817.725345359303 12.4360422437758 0 
14 0 0 0 817.725345359303 12.4360422437758 0 
15 0 0 0 817.725345359303 12.4360422437758 0 
16 0 0 0 817.725345359303 12.4360422437758 0 
17 0 0 0 817.725345359303 12.4360422437758 0 
18 0 0 0 817.725345359303 12.4360422437758 0 
19 0 0 0 817.725345359303 12.4360422437758 0 
20 0 0 0 817.725345359303 12.4360422437758 0 
21 0 0 0 817.725345359303 12.4360422437758 0 
22 0 0 0 817.725345359303 12.4360422437758 0 
23 0 0 0 817.725345359303 12.4360422437758 0 
24 0 0 0 817.725345359303 12.4360422437758 0 
25 0 0 0 817.725345359303 12.4360422437758 0 
26 0 0 0 817.725345359303 12.4360422437758 0 
27 0 0 0 817.725345359303 12.4360422437758 0 
28 0 0 0 817.725345359303 12.4360422437758 0 
29 0 0 0 817.725345359303 12.4360422437758 0 
30 0 0 0 817.725345359303 12.4360422437758 0 
31 0 0 0 817.725345359303 12.4360422437758 0 
32 0 0 0 817.725345359303 12.4360422437758 0 
33 0 0 0 817.725345359303 12.4360422437758 0 
34 0 0 0 817.725345359303 12.4360422437758 0 
35 0 0 0 817.725345359303 12.4360422437758 0 
36 0 0 0 817.725345359303 12.4360422437758 0 
1 5 9.9632742825415 6642.44230006016 819.356139619534 10.6270697147433 113357.55769994 
2 4 9.40080948694882 5987.491634819 819.356139619534 9.40080948694882 654.950665241164 
3 3 10.4643174731744 5392.66582623108 819.356139619534 10.4643174731744 594.825808587915 
4 3 10.4643174731744 4380.58716212871 819.356139619534 10.4643174731744 1012.07866410237 
5 2 10.903349918347 3750.1121233646 819.356139619534 10.903349918347 630.475038764111 
6 2 10.903349918347 2665.67247261943 819.356139619534 10.903349918347 1084.43965074517 
7 1 10.918746979918 1927.91417654419 819.356139619534 11.6293426875741 737.758296075242 
8 0 4.4592136915873 1342.10222886813 819.356139619534 4.45921369158729 585.811947676067 
9 0 12.4360422437758 176.274125531202 819.356139619534 12.4360422437758 1165.82810333692 
10 0 0 0 819.356139619534 12.4360422437758 176.274125531202 
11 0 0 0 819.356139619534 12.4360422437758 0 
12 0 0 0 819.356139619534 12.4360422437758 0 
13 0 0 0 819.356139619534 12.4360422437758 0 
14 0 0 0 819.356139619534 12.4360422437758 0 
15 0 0 0 819.356139619534 12.4360422437758 0 
16 0 0 0 819.356139619534 12.4360422437758 0 
17 0 0 0 819.356139619534 12.4360422437758 0 
18 0 0 0 819.356139619534 12.4360422437758 0 
19 0 0 0 819.356139619534 12.4360422437758 0 
20 0 0 0 819.356139619534 12.4360422437758 0 
21 0 0 0 819.356139619534 12.4360422437758 0 
22 0 0 0 819.356139619534 12.4360422437758 0 
23 0 0 0 819.356139619534 12.4360422437758 0 
24 0 0 0 819.356139619534 12.4360422437758 0 
25 0 0 0 819.356139619534 12.4360422437758 0 
26 0 0 0 819.356139619534 12.4360422437758 0 
27 0 0 0 819.356139619534 12.4360422437758 0 
28 0 0 0 819.356139619534 12.4360422437758 0 
29 0 0 0 819.356139619534 12.4360422437758 0 
30 0 0 0 819.356139619534 12.4360422437758 0 
31 0 0 0 819.356139619534 12.4360422437758 0 
32 0 0 0 819.356139619534 12.4360422437758 0 
33 0 0 0 819.356139619534 12.4360422437758 0 
34 0 0 0 819.356139619534 12.4360422437758 0 
35 0 0 0 819.356139619534 12.4360422437758 0 
36 0 0 0 819.356139619534 12.4360422437758 0 
1 5 9.9632742825415 6652.42679232554 820.358269238997 10.6270697147433 113347.573207674 
2 4 9.40080948694882 5996.9124644528 820.358269238997 9.40080948694882 655.514327872732 
3 3 10.4643174731744 5403.15242871842 820.358269238997 10.4643174731744 593.760035734383 
4 3 10.4643174731744 4391.07376461605 820.358269238997 10.4643174731744 1012.07866410237 
5 2 10.903349918347 3761.03869326915 820.358269238997 10.903349918347 630.035071346898 
6 2 10.903349918347 2676.59904252398 820.358269238997 10.903349918347 1084.43965074517 
7 1 10.918746979918 1938.8561763002 820.358269238997 11.6293426875741 737.742866223789 
8 0 3.45708407212386 1346.06880710088 820.358269238997 3.45708407212386 592.787369199317 
9 0 12.4360422437758 188.736651812589 820.358269238997 12.4360422437758 1157.33215528829 
10 0 0 0 820.358269238997 12.4360422437758 188.736651812589 
11 0 0 0 820.358269238997 12.4360422437758 0 
12 0 0 0 820.358269238997 12.4360422437758 0 
13 0 0 0 820.358269238997 12.4360422437758 0 
14 0 0 0 820.358269238997 12.4360422437758 0 
15 0 0 0 820.358269238997 12.4360422437758 0 
16 0 0 0 820.358269238997 12.4360422437758 0 
17 0 0 0 820.358269238997 12.4360422437758 0 
18 0 0 0 820.358269238997 12.4360422437758 0 
19 0 0 0 820.358269238997 12.4360422437758 0 
20 0 0 0 820.358269238997 12.4360422437758 0 
21 0 0 0 820.358269238997 12.4360422437758 0 
22 0 0 0 820.358269238997 12.4360422437758 0 
23 0 0 0 820.358269238997 12.4360422437758 0 
24 0 0 0 820.358269238997 12.4360422437758 0 
25 0 0 0 820.358269238997 12.4360422437758 0 
26 0 0 0 820.358269238997 12.4360422437758 0 
27 0 0 0 820.358269238997 12.4360422437758 0 
28 0 0 0 820.358269238997 12.4360422437758 0 
29 0 0 0 820.358269238997 12.4360422437758 0 
30 0 0 0 820.358269238997 12.4360422437758 0 
31 0 0 0 820.358269238997 12.4360422437758 0 
32 0 0 0 820.358269238997 12.4360422437758 0 
33 0 0 0 820.358269238997 12.4360422437758 0 
34 0 0 0 820.358269238997 12.4360422437758 0 
35 0 0 0 820.358269238997 12.4360422437758 0 
36 0 0 0 820.358269238997 12.4360422437758 0 
1 5 9.9632742825415 6684.00034608488 823.527262971777 10.6270697147433 113315.999653915 
2 4 9.40080948694882 6026.7035708 823.527262971777 9.40080948694882 657.296775284875 
3 3 10.4643174731744 5436.31378520873 823.527262971777 10.4643174731744 590.389785591272 
4 3 10.4643174731744 4424.23512110636 823.527262971777 10.4643174731744 1012.07866410237 
5 2 10.903349918347 3795.5913408267 823.527262971777 10.903349918347 628.643780279659 
6 2 10.903349918347 2711.15169008154 823.527262971777 10.903349918347 1084.43965074517 
7 1 10.918746979918 1973.45761704937 823.527262971777 11.6293426875741 737.694073032167 
8 0 3.45708407212386 1357.02428485913 823.527262971777 3.45708407212386 616.433332190235 
9 0 12.4360422437758 228.146391743704 823.527262971777 12.4360422437758 1128.87789311543 
10 0 0 0 823.527262971777 12.4360422437758 228.146391743704 
11 0 0 0 823.527262971777 12.4360422437758 0 
12 0 0 0 823.527262971777 12.4360422437758 0 
13 0 0 0 823.527262971777 12.4360422437758 0 
14 0 0 0 823.527262971777 12.4360422437758 0 
15 0 0 0 823.527262971777 12.4360422437758 0 
16 0 0 0 823.527262971777 12.4360422437758 0 
17 0 0 0 823.527262971777 12.4360422437758 0 
18 0 0 0 823.527262971777 12.4360422437758 0 
19 0 0 0 823.527262971777 12.4360422437758 0 
20 0 0 0 823.527262971777 12.4360422437758 0 
21 0 0 0 823.527262971777 12.4360422437758 0 
22 0 0 0 823.527262971777 12.4360422437758 0 
23 0 0 0 823.527262971777 12.4360422437758 0 
24 0 0 0 823.527262971777 12.4360422437758 0 
25 0 0 0 823.527262971777 12.4360422437758 0 
26 0 0 0 823.527262971777 12.4360422437758 0 
27 0 0 0 823.527262971777 12.4360422437758 0 
28 0 0 0 823.527262971777 12.4360422437758 0 
29 0 0 0 823.527262971777 12.4360422437758 0 
30 0 0 0 823.527262971777 12.4360422437758 0 
31 0 0 0 823.527262971777 12.4360422437758 0 
32 0 0 0 823.527262971777 12.4360422437758 0 
33 0 0 0 823.527262971777 12.4360422437758 0 
34 0 0 0 823.527262971777 12.4360422437758 0 
35 0 0 0 823.527262971777 12.4360422437758 0 
36 0 0 0 823.527262971777 12.4360422437758 0 
1 5 9.9632742825415 6718.44422291326 826.984347043901 10.6270697147433 113281.555777087 
2 4 9.40080948694882 6059.20295954241 826.984347043901 9.40080948694882 659.241263370849 
3 3 10.4643174731744 5472.48981047089 826.984347043901 9.90510858285168 586.713149071515 
4 3 10.4643174731744 4460.41114636852 826.984347043901 10.4643174731744 1012.07866410237 
5 2 10.903349918347 3833.28513816222 826.984347043901 10.903349918347 627.126008206307 
6 2 10.903349918347 2748.84548741705 826.984347043901 10.903349918347 1084.43965074517 
7 1 10.918746979918 2011.20464332119 826.984347043901 11.6293426875741 737.640844095853 
8 1 0 1363 826.984347043901 11.6293426875741 648.204643321194 
9 0 12.4360422437758 271.138835304921 826.984347043901 12.4360422437758 1091.86116469508 
10 0 0 0 826.984347043901 12.4360422437758 271.138835304921 
11 0 0 0 826.984347043901 12.4360422437758 0 
12 0 0 0 826.984347043901 12.4360422437758 0 
13 0 0 0 826.984347043901 12.4360422437758 0 
14 0 0 0 826.984347043901 12.4360422437758 0 
15 0 0 0 826.984347043901 12.4360422437758 0 
16 0 0 0 826.984347043901 12.4360422437758 0 
17 0 0 0 826.984347043901 12.4360422437758 0 
18 0 0 0 826.984347043901 12.4360422437758 0 
19 0 0 0 826.984347043901 12.4360422437758 0 
20 0 0 0 826.984347043901 12.4360422437758 0 
21 0 0 0 826.984347043901 12.4360422437758 0 
22 0 0 0 826.984347043901 12.4360422437758 0 
23 0 0 0 826.984347043901 12.4360422437758 0 
24 0 0 0 826.984347043901 12.4360422437758 0 
25 0 0 0 826.984347043901 12.4360422437758 0 
26 0 0 0 826.984347043901 12.4360422437758 0 
27 0 0 0 826.984347043901 12.4360422437758 0 
28 0 0 0 826.984347043901 12.4360422437758 0 
29 0 0 0 826.984347043901 12.4360422437758 0 
30 0 0 0 826.984347043901 12.4360422437758 0 
31 0 0 0 826.984347043901 12.4360422437758 0 
32 0 0 0 826.984347043901 12.4360422437758 0 
33 0 0 0 826.984347043901 12.4360422437758 0 
34 0 0 0 826.984347043901 12.4360422437758 0 
35 0 0 0 826.984347043901 12.4360422437758 0 
36 0 0 0 826.984347043901 12.4360422437758 0 
1 5 9.9632742825415 6746.40338569478 829.790569374899 10.6270697147433 113253.596614305 
2 4 9.40080948694882 6085.58372105413 829.790569374899 9.40080948694882 660.819664640641 
3 3 7.65809514217706 5497.91756995727 829.790569374899 7.65809514217706 587.666151096868 
4 3 10.4643174731744 4489.77634774039 829.790569374899 10.4643174731744 1008.14122221688 
5 2 10.903349918347 3863.88236218576 829.790569374899 10.903349918347 625.893985554631 
6 2 10.903349918347 2779.44271144059 829.790569374899 10.903349918347 1084.43965074517 
7 1 10.918746979918 2041.84507492275 829.790569374899 11.6293426875741 737.59763651784 
8 1 0 1363 829.790569374899 11.6293426875741 678.84507492275 
9 0 12.4360422437758 306.037134758631 829.790569374899 12.4360422437758 1056.96286524137 
10 0 0 0 829.790569374899 12.4360422437758 306.037134758631 
11 0 0 0 829.790569374899 12.4360422437758 0 
12 0 0 0 829.790569374899 12.4360422437758 0 
13 0 0 0 829.790569374899 12.4360422437758 0 
14 0 0 0 829.790569374899 12.4360422437758 0 
15 0 0 0 829.790569374899 12.4360422437758 0 
16 0 0 0 829.790569374899 12.4360422437758 0 
17 0 0 0 829.790569374899 12.4360422437758 0 
18 0 0 0 829.790569374899 12.4360422437758 0 
19 0 0 0 829.790569374899 12.4360422437758 0 
20 0 0 0 829.790569374899 12.4360422437758 0 
21 0 0 0 829.790569374899 12.4360422437758 0 
22 0 0 0 829.790569374899 12.4360422437758 0 
23 0 0 0 829.790569374899 12.4360422437758 0 
24 0 0 0 829.790569374899 12.4360422437758 0 
25 0 0 0 829.790569374899 12.4360422437758 0 
26 0 0 0 829.790569374899 12.4360422437758 0 
27 0 0 0 829.790569374899 12.4360422437758 0 
28 0 0 0 829.790569374899 12.4360422437758 0 
29 0 0 0 829.790569374899 12.4360422437758 0 
30 0 0 0 829.790569374899 12.4360422437758 0 
31 0 0 0 829.790569374899 12.4360422437758 0 
32 0 0 0 829.790569374899 12.4360422437758 0 
33 0 0 0 829.790569374899 12.4360422437758 0 
34 0 0 0 829.790569374899 12.4360422437758 0 
35 0 0 0 829.790569374899 12.4360422437758 0 
36 0 0 0 829.790569374899 12.4360422437758 0 
1 5 9.9632742825415 6816.34477954614 836.810489921894 10.6270697147433 113183.655220454 
2 4 9.40080948694882 6151.57665672996 836.810489921894 9.40080948694882 664.768122816185 
3 3 7.65809514217706 5551.67678939668 836.810489921894 7.65809514217704 599.899867333274 
4 3 10.4643174731744 4563.23502498061 836.810489921894 10.4643174731744 988.441764416069 
5 2 10.903349918347 3940.42301230865 836.810489921894 10.903349918347 622.812012671966 
6 2 10.903349918347 2855.98336156348 836.810489921894 10.903349918347 1084.43965074517 
7 1 10.918746979918 2118.49381119452 836.810489921894 11.6293426875741 737.489550368955 
8 1 0 1363 836.810489921894 11.6293426875741 755.493811194523 
9 0 12.4360422437758 393.337163229018 836.810489921894 12.4360422437758 969.662836770982 
10 0 0 0 836.810489921894 12.4360422437758 393.337163229018 
11 0 0 0 836.810489921894 12.4360422437758 0 
12 0 0 0 836.810489921894 12.4360422437758 0 
13 0 0 0 836.810489921894 12.4360422437758 0 
14 0 0 0 836.810489921894 12.4360422437758 0 
15 0 0 0 836.810489921894 12.4360422437758 0 
16 0 0 0 836.810489921894 12.4360422437758 0 
17 0 0 0 836.810489921894 12.4360422437758 0 
18 0 0 0 836.810489921894 12.4360422437758 0 
19 0 0 0 836.810489921894 12.4360422437758 0 
20 0 0 0 836.810489921894 12.4360422437758 0 
21 0 0 0 836.810489921894 12.4360422437758 0 
22 0 0 0 836.810489921894 12.4360422437758 0 
23 0 0 0 836.810489921894 12.4360422437758 0 
24 0 0 0 836.810489921894 12.4360422437758 0 
25 0 0 0 836.810489921894 12.4360422437758 0 
26 0 0 0 836.810489921894 12.4360422437758 0 
27 0 0 0 836.810489921894 12.4360422437758 0 
28 0 0 0 836.810489921894 12.4360422437758 0 
29 0 0 0 836.810489921894 12.4360422437758 0 
30 0 0 0 836.810489921894 12.4360422437758 0 
31 0 0 0 836.810489921894 12.4360422437758 0 
32 0 0 0 836.810489921894 12.4360422437758 0 
33 0 0 0 836.810489921894 12.4360422437758 0 
34 0 0 0 836.810489921894 12.4360422437758 0 
35 0 0 0 836.810489921894 12.4360422437758 0 
36 0 0 0 836.810489921894 12.4360422437758 0 
1 5 9.9632742825415 6892.64448192945 844.468585064071 10.6270697147433 113107.355518071 
2 4 9.40080948694882 6223.56895019449 844.468585064071 9.40080948694882 669.075531734959 
3 4 0 5581 844.468585064071 9.40080948694882 642.568950194491 
4 3 10.4643174731744 4643.37176378813 844.468585064071 10.4643174731744 937.628236211872 
5 2 10.903349918347 4023.9219033518 844.468585064071 10.903349918347 619.449860436332 
6 2 10.903349918347 2939.48225260663 844.468585064071 10.903349918347 1084.43965074517 
7 1 10.918746979918 2202.11061440009 844.468585064071 11.6293426875741 737.371638206535 
8 1 0 1363 844.468585064071 11.6293426875741 839.110614400093 
9 0 12.4360422437758 488.573557923986 844.468585064071 12.4360422437758 874.426442076014 
10 0 0 0 844.468585064071 12.4360422437758 488.573557923986 
11 0 0 0 844.468585064071 12.4360422437758 0 
12 0 0 0 844.468585064071 12.4360422437758 0 
13 0 0 0 844.468585064071 12.4360422437758 0 
14 0 0 0 844.468585064071 12.4360422437758 0 
15 0 0 0 844.468585064071 12.4360422437758 0 
16 0 0 0 844.468585064071 12.4360422437758 0 
17 0 0 0 844.468585064071 12.4360422437758 0 
18 0 0 0 844.468585064071 12.4360422437758 0 
19 0 0 0 844.468585064071 12.4360422437758 0 
20 0 0 0 844.468585064071 12.4360422437758 0 
21 0 0 0 844.468585064071 12.4360422437758 0 
22 0 0 0 844.468585064071 12.4360422437758 0 
23 0 0 0 844.468585064071 12.4360422437758 0 
24 0 0 0 844.468585064071 12.4360422437758 0 
25 0 0 0 844.468585064071 12.4360422437758 0 
26 0 0 0 844.468585064071 12.4360422437758 0 
27 0 0 0 844.468585064071 12.4360422437758 0 
28 0 0 0 844.468585064071 12.4360422437758 0 
29 0 0 0 844.468585064071 12.4360422437758 0 
30 0 0 0 844.468585064071 12.4360422437758 0 
31 0 0 0 844.468585064071 12.4360422437758 0 
32 0 0 0 844.468585064071 12.4360422437758 0 
33 0 0 0 844.468585064071 12.4360422437758 0 
34 0 0 0 844.468585064071 12.4360422437758 0 
35 0 0 0 844.468585064071 12.4360422437758 0 
36 0 0 0 844.468585064071 12.4360422437758 0 
1 5 9.9632742825415 7017.3424513895 856.984347043901 10.6270697147433 112982.65754861 
2 4 9.40080948694882 6341.22724415087 856.984347043901 9.40080948694882 676.11520723863 
3 4 0 5581 856.984347043901 9.40080948694882 760.227244150869 
4 3 10.4643174731744 4774.34067056376 856.984347043901 10.4643174731744 806.659329436246 
5 2 10.903349918347 4160.38563571263 856.984347043901 10.903349918347 613.955034851129 
6 2 10.903349918347 3075.94598496746 856.984347043901 10.903349918347 1084.43965074517 
7 1 10.918746979918 2338.76705271873 856.984347043901 11.6293426875741 737.178932248723 
8 1 0 1363 856.984347043901 11.6293426875741 975.767052718734 
9 0 12.4360422437758 644.220102618193 856.984347043901 12.4360422437758 718.779897381807 
10 0 0 0 856.984347043901 12.4360422437758 644.220102618193 
11 0 0 0 856.984347043901 12.4360422437758 0 
12 0 0 0 856.984347043901 12.4360422437758 0 
13 0 0 0 856.984347043901 12.4360422437758 0 
14 0 0 0 856.984347043901 12.4360422437758 0 
15 0 0 0 856.984347043901 12.4360422437758 0 
16 0 0 0 856.984347043901 12.4360422437758 0 
17 0 0 0 856.984347043901 12.4360422437758 0 
18 0 0 0 856.984347043901 12.4360422437758 0 
19 0 0 0 856.984347043901 12.4360422437758 0 
20 0 0 0 856.984347043901 12.4360422437758 0 
21 0 0 0 856.984347043901 12.4360422437758 0 
22 0 0 0 856.984347043901 12.4360422437758 0 
23 0 0 0 856.984347043901 12.4360422437758 0 
24 0 0 0 856.984347043901 12.4360422437758 0 
25 0 0 0 856.984347043901 12.4360422437758 0 
26 0 0 0 856.984347043901 12.4360422437758 0 
27 0 0 0 856.984347043901 12.4360422437758 0 
28 0 0 0 856.984347043901 12.4360422437758 0 
29 0 0 0 856.984347043901 12.4360422437758 0 
30 0 0 0 856.984347043901 12.4360422437758 0 
31 0 0 0 856.984347043901 12.4360422437758 0 
32 0 0 0 856.984347043901 12.4360422437758 0 
33 0 0 0 856.984347043901 12.4360422437758 0 
34 0 0 0 856.984347043901 12.4360422437758 0 
35 0 0 0 856.984347043901 12.4360422437758 0 
36 0 0 0 856.984347043901 12.4360422437758 0 
1 5 9.9632742825415 7041.32370327018 859.391311983399 10.6270697147433 112958.67629673 
2 4 9.40080948694882 6363.85466298885 859.391311983399 9.40080948694882 677.469040281323 
3 4 0 5581 859.391311983399 9.40080948694882 782.854662988853 
4 3 10.4643174731744 4799.52791583746 859.391311983399 10.4643174731744 781.472084162541 
5 2 8.4963849788493 4183.73287657918 859.391311983399 8.4963849788493 615.795039258282 
6 2 10.903349918347 3102.18996594399 859.391311983399 10.903349918347 1081.54291063518 
7 1 10.918746979918 2365.04809388264 859.391311983399 11.6293426875741 737.141872061351 
8 1 2.88835792739729 1366.47608813198 859.391311983399 11.6293426875741 998.57200575066 
9 0 12.4360422437758 674.153220285074 859.391311983399 12.4360422437758 692.322867846909 
10 0 0 0 859.391311983399 12.4360422437758 674.153220285074 
11 0 0 0 859.391311983399 12.4360422437758 0 
12 0 0 0 859.391311983399 12.4360422437758 0 
13 0 0 0 859.391311983399 12.4360422437758 0 
14 0 0 0 859.391311983399 12.4360422437758 0 
15 0 0 0 859.391311983399 12.4360422437758 0 
16 0 0 0 859.391311983399 12.4360422437758 0 
17 0 0 0 859.391311983399 12.4360422437758 0 
18 0 0 0 859.391311983399 12.4360422437758 0 
19 0 0 0 859.391311983399 12.4360422437758 0 
20 0 0 0 859.391311983399 12.4360422437758 0 
21 0 0 0 859.391311983399 12.4360422437758 0 
22 0 0 0 859.391311983399 12.4360422437758 0 
23 0 0 0 859.391311983399 12.4360422437758 0 
24 0 0 0 859.391311983399 12.4360422437758 0 
25 0 0 0 859.391311983399 12.4360422437758 0 
26 0 0 0 859.391311983399 12.4360422437758 0 
27 0 0 0 859.391311983399 12.4360422437758 0 
28 0 0 0 859.391311983399 12.4360422437758 0 
29 0 0 0 859.391311983399 12.4360422437758 0 
30 0 0 0 859.391311983399 12.4360422437758 0 
31 0 0 0 859.391311983399 12.4360422437758 0 
32 0 0 0 859.391311983399 12.4360422437758 0 
33 0 0 0 859.391311983399 12.4360422437758 0 
34 0 0 0 859.391311983399 12.4360422437758 0 
35 0 0 0 859.391311983399 12.4360422437758 0 
36 0 0 0 859.391311983399 12.4360422437758 0 
1 5 9.9632742825415 7054.40808929891 860.704573633905 10.6270697147433 112945.591910701 
2 4 8.08754783644309 6375.33805749043 860.704573633905 8.08754783644309 679.070031808478 
3 4 0 5581 860.704573633905 9.40080948694882 794.338057490429 
4 3 10.4643174731744 4813.2703026737 860.704573633905 10.4643174731744 767.729697326305 
5 2 8.4963849788493 4194.89085313983 860.704573633905 8.4963849788493 618.379449533863 
6 2 10.903349918347 3116.5089172538 860.704573633905 10.903349918347 1078.38193588603 
7 1 10.918746979918 2379.38726556294 860.704573633905 11.6293426875741 737.121651690859 
8 1 4.46427190800417 1371.30405152858 860.704573633905 11.6293426875741 1008.08321403436 
9 0 12.4360422437758 690.484997647894 860.704573633905 12.4360422437758 680.819053880688 
10 0 0 0 860.704573633905 12.4360422437758 690.484997647894 
11 0 0 0 860.704573633905 12.4360422437758 0 
12 0 0 0 860.704573633905 12.4360422437758 0 
13 0 0 0 860.704573633905 12.4360422437758 0 
14 0 0 0 860.704573633905 12.4360422437758 0 
15 0 0 0 860.704573633905 12.4360422437758 0 
16 0 0 0 860.704573633905 12.4360422437758 0 
17 0 0 0 860.704573633905 12.4360422437758 0 
18 0 0 0 860.704573633905 12.4360422437758 0 
19 0 0 0 860.704573633905 12.4360422437758 0 
20 0 0 0 860.704573633905 12.4360422437758 0 
21 0 0 0 860.704573633905 12.4360422437758 0 
22 0 0 0 860.704573633905 12.4360422437758 0 
23 0 0 0 860.704573633905 12.4360422437758 0 
24 0 0 0 860.704573633905 12.4360422437758 0 
25 0 0 0 860.704573633905 12.4360422437758 0 
26 0 0 0 860.704573633905 12.4360422437758 0 
27 0 0 0 860.704573633905 12.4360422437758 0 
28 0 0 0 860.704573633905 12.4360422437758 0 
29 0 0 0 860.704573633905 12.4360422437758 0 
30 0 0 0 860.704573633905 12.4360422437758 0 
31 0 0 0 860.704573633905 12.4360422437758 0 
32 0 0 0 860.704573633905 12.4360422437758 0 
33 0 0 0 860.704573633905 12.4360422437758 0 
34 0 0 0 860.704573633905 12.4360422437758 0 
35 0 0 0 860.704573633905 12.4360422437758 0 
36 0 0 0 860.704573633905 12.4360422437758 0 
1 5 9.9632742825415 7113.89772715781 866.675465950213 10.6270697147433 112886.102272842 
2 4 8.08754783644309 6423.62793472482 866.675465950213 8.08754783644306 690.269792432983 
3 4 0 5581 866.675465950213 9.40080948694882 842.627934724824 
4 3 10.4643174731744 4875.75161546968 866.675465950213 10.4643174731744 705.248384530317 
5 2 8.4963849788493 4245.62185292644 866.675465950213 7.74701359509884 630.129762543243 
6 2 10.903349918347 3181.61164550328 866.675465950213 10.903349918347 1064.01020742316 
7 1 10.918746979918 2444.58192800905 866.675465950213 11.6293426875741 737.029717494232 
8 1 11.6293426875741 1419.35067139376 866.675465950213 11.6293426875741 1025.23125661529 
9 0 12.4360422437758 764.73926672654 866.675465950213 12.4360422437758 654.611404667224 
10 0 0 0 866.675465950213 12.4360422437758 764.73926672654 
11 0 0 0 866.675465950213 12.4360422437758 0 
12 0 0 0 866.675465950213 12.4360422437758 0 
13 0 0 0 866.675465950213 12.4360422437758 0 
14 0 0 0 866.675465950213 12.4360422437758 0 
15 0 0 0 866.675465950213 12.4360422437758 0 
16 0 0 0 866.675465950213 12.4360422437758 0 
17 0 0 0 866.675465950213 12.4360422437758 0 
18 0 0 0 866.675465950213 12.4360422437758 0 
19 0 0 0 866.675465950213 12.4360422437758 0 
20 0 0 0 866.675465950213 12.4360422437758 0 
21 0 0 0 866.675465950213 12.4360422437758 0 
22 0 0 0 866.675465950213 12.4360422437758 0 
23 0 0 0 866.675465950213 12.4360422437758 0 
24 0 0 0 866.675465950213 12.4360422437758 0 
25 0 0 0 866.675465950213 12.4360422437758 0 
26 0 0 0 866.675465950213 12.4360422437758 0 
27 0 0 0 866.675465950213 12.4360422437758 0 
28 0 0 0 866.675465950213 12.4360422437758 0 
29 0 0 0 866.675465950213 12.4360422437758 0 
30 0 0 0 866.675465950213 12.4360422437758 0 
31 0 0 0 866.675465950213 12.4360422437758 0 
32 0 0 0 866.675465950213 12.4360422437758 0 
33 0 0 0 866.675465950213 12.4360422437758 0 
34 0 0 0 866.675465950213 12.4360422437758 0 
35 0 0 0 866.675465950213 12.4360422437758 0 
36 0 0 0 866.675465950213 12.4360422437758 0 
1 5 9.9632742825415 7158.93009826488 871.195302484873 10.6270697147433 112841.069901735 
2 4 3.56771130178302 6449.96786776177 871.195302484873 3.56771130178302 708.962230503112 
3 4 0 5581 871.195302484873 9.40080948694882 868.967867761766 
4 3 10.4643174731744 4923.04861989522 871.195302484873 10.4643174731744 657.951380104781 
5 2 3.97654844418923 4273.80966301636 871.195302484873 2.16178416696204 649.238956878862 
6 2 10.903349918347 3230.89300481441 871.195302484873 10.903349918347 1042.91665820195 
7 1 10.918746979918 2493.93287952159 871.195302484873 10.5381005525887 736.960125292816 
8 1 11.6293426875741 1471.91339934714 871.195302484873 11.6293426875741 1022.01948017445 
9 0 12.4360422437758 820.948144806534 871.195302484873 12.4360422437758 650.96525454061 
10 0 0 0 871.195302484873 12.4360422437758 820.948144806534 
11 0 0 0 871.195302484873 12.4360422437758 0 
12 0 0 0 871.195302484873 12.4360422437758 0 
13 0 0 0 871.195302484873 12.4360422437758 0 
14 0 0 0 871.195302484873 12.4360422437758 0 
15 0 0 0 871.195302484873 12.4360422437758 0 
16 0 0 0 871.195302484873 12.4360422437758 0 
17 0 0 0 871.195302484873 12.4360422437758 0 
18 0 0 0 871.195302484873 12.4360422437758 0 
19 0 0 0 871.195302484873 12.4360422437758 0 
20 0 0 0 871.195302484873 12.4360422437758 0 
21 0 0 0 871.195302484873 12.4360422437758 0 
22 0 0 0 871.195302484873 12.4360422437758 0 
23 0 0 0 871.195302484873 12.4360422437758 0 
24 0 0 0 871.195302484873 12.4360422437758 0 
25 0 0 0 871.195302484873 12.4360422437758 0 
26 0 0 0 871.195302484873 12.4360422437758 0 
27 0 0 0 871.195302484873 12.4360422437758 0 
28 0 0 0 871.195302484873 12.4360422437758 0 
29 0 0 0 871.195302484873 12.4360422437758 0 
30 0 0 0 871.195302484873 12.4360422437758 0 
31 0 0 0 871.195302484873 12.4360422437758 0 
32 0 0 0 871.195302484873 12.4360422437758 0 
33 0 0 0 871.195302484873 12.4360422437758 0 
34 0 0 0 871.195302484873 12.4360422437758 0 
35 0 0 0 871.195302484873 12.4360422437758 0 
36 0 0 0 871.195302484873 12.4360422437758 0 
1 5 9.9632742825415 7177.01109251705 873.0100667621 10.6270697147433 112822.988907483 
2 4 3.56771130178302 6456.4424227837 873.0100667621 3.56771130178302 720.568669733349 
3 4 0 5581 873.0100667621 9.40080948694882 875.442422783702 
4 3 10.4643174731744 4942.0388894311 873.0100667621 10.4643174731744 638.9611105689 
5 2 2.16178416696204 4279.37947638859 873.0100667621 2.16178416696204 662.659413042516 
6 2 10.903349918347 3250.68001474834 873.0100667621 10.903349918347 1028.69946164025 
7 1 9.10398270269082 2512.10114680188 873.0100667621 8.12119131471402 738.578867946453 
8 1 11.6293426875741 1493.01791502419 873.0100667621 11.6293426875741 1019.0832317777 
9 0 12.4360422437758 843.516630020626 873.0100667621 12.4360422437758 649.501285003561 
10 0 0 0 873.0100667621 12.4360422437758 843.516630020626 
11 0 0 0 873.0100667621 12.4360422437758 0 
12 0 0 0 873.0100667621 12.4360422437758 0 
13 0 0 0 873.0100667621 12.4360422437758 0 
14 0 0 0 873.0100667621 12.4360422437758 0 
15 0 0 0 873.0100667621 12.4360422437758 0 
16 0 0 0 873.0100667621 12.4360422437758 0 
17 0 0 0 873.0100667621 12.4360422437758 0 
18 0 0 0 873.0100667621 12.4360422437758 0 
19 0 0 0 873.0100667621 12.4360422437758 0 
20 0 0 0 873.0100667621 12.4360422437758 0 
21 0 0 0 873.0100667621 12.4360422437758 0 
22 0 0 0 873.0100667621 12.4360422437758 0 
23 0 0 0 873.0100667621 12.4360422437758 0 
24 0 0 0 873.0100667621 12.4360422437758 0 
25 0 0 0 873.0100667621 12.4360422437758 0 
26 0 0 0 873.0100667621 12.4360422437758 0 
27 0 0 0 873.0100667621 12.4360422437758 0 
28 0 0 0 873.0100667621 12.4360422437758 0 
29 0 0 0 873.0100667621 12.4360422437758 0 
30 0 0 0 873.0100667621 12.4360422437758 0 
31 0 0 0 873.0100667621 12.4360422437758 0 
32 0 0 0 873.0100667621 12.4360422437758 0 
33 0 0 0 873.0100667621 12.4360422437758 0 
34 0 0 0 873.0100667621 12.4360422437758 0 
35 0 0 0 873.0100667621 12.4360422437758 0 
36 0 0 0 873.0100667621 12.4360422437758 0 
1 5 9.9632742825415 7188.84246574482 874.197565258303 10.6270697147433 112811.157534255 
2 4 2.38021280558058 6459.97399825021 874.197565258303 2.38021280558058 728.868467494609 
3 4 0 5581 874.197565258303 9.40080948694882 878.973998250211 
4 3 10.4643174731744 4954.46525069428 874.197565258303 10.4643174731744 626.534749305721 
5 3 0.974285670759599 4281.24151549673 874.197565258303 10.4643174731744 673.223735197555 
6 2 10.903349918347 3263.62772637994 874.197565258303 10.903349918347 1017.61378911678 
7 1 9.10398270269082 2522.91211257078 874.197565258303 8.12119131471401 740.715613809161 
8 1 11.6293426875741 1506.8277419775 874.197565258303 11.6293426875741 1016.08437059328 
9 0 12.4360422437758 858.28441148382 874.197565258303 12.4360422437758 648.543330493684 
10 0 0 0 874.197565258303 12.4360422437758 858.28441148382 
11 0 0 0 874.197565258303 12.4360422437758 0 
12 0 0 0 874.197565258303 12.4360422437758 0 
13 0 0 0 874.197565258303 12.4360422437758 0 
14 0 0 0 874.197565258303 12.4360422437758 0 
15 0 0 0 874.197565258303 12.4360422437758 0 
16 0 0 0 874.197565258303 12.4360422437758 0 
17 0 0 0 874.197565258303 12.4360422437758 0 
18 0 0 0 874.197565258303 12.4360422437758 0 
19 0 0 0 874.197565258303 12.4360422437758 0 
20 0 0 0 874.197565258303 12.4360422437758 0 
21 0 0 0 874.197565258303 12.4360422437758 0 
22 0 0 0 874.197565258303 12.4360422437758 0 
23 0 0 0 874.197565258303 12.4360422437758 0 
24 0 0 0 874.197565258303 12.4360422437758 0 
25 0 0 0 874.197565258303 12.4360422437758 0 
26 0 0 0 874.197565258303 12.4360422437758 0 
27 0 0 0 874.197565258303 12.4360422437758 0 
28 0 0 0 874.197565258303 12.4360422437758 0 
29 0 0 0 874.197565258303 12.4360422437758 0 
30 0 0 0 874.197565258303 12.4360422437758 0 
31 0 0 0 874.197565258303 12.4360422437758 0 
32 0 0 0 874.197565258303 12.4360422437758 0 
33 0 0 0 874.197565258303 12.4360422437758 0 
34 0 0 0 874.197565258303 12.4360422437758 0 
35 0 0 0 874.197565258303 12.4360422437758 0 
36 0 0 0 874.197565258303 12.4360422437758 0 
1 5 9.9632742825415 7191.5427104057 874.468585064071 10.6270697147433 112808.457289594 
2 4 2.38021280558058 6460.61908306247 874.468585064071 2.38021280558058 730.923627343226 
3 4 0 5581 874.468585064071 9.40080948694882 879.619083062468 
4 3 10.4643174731744 4957.30128798336 874.468585064071 10.4643174731744 623.69871201664 
5 3 0.974285670759599 4281.24151549673 874.468585064071 10.4643174731744 676.059772486636 
6 2 10.903349918347 3266.58275015704 874.468585064071 10.903349918347 1014.65876533969 
7 1 8.83296289692215 2525.34274632703 874.468585064071 7.35934559124574 741.240003830014 
8 1 11.6293426875741 1509.97952417391 874.468585064071 11.6293426875741 1015.36322215312 
9 0 12.4360422437758 861.654825237259 874.468585064071 12.4360422437758 648.324698936648 
10 0 0 0 874.468585064071 12.4360422437758 861.654825237259 
11 0 0 0 874.468585064071 12.4360422437758 0 
12 0 0 0 874.468585064071 12.4360422437758 0 
13 0 0 0 874.468585064071 12.4360422437758 0 
14 0 0 0 874.468585064071 12.4360422437758 0 
15 0 0 0 874.468585064071 12.4360422437758 0 
16 0 0 0 874.468585064071 12.4360422437758 0 
17 0 0 0 874.468585064071 12.4360422437758 0 
18 0 0 0 874.468585064071 12.4360422437758 0 
19 0 0 0 874.468585064071 12.4360422437758 0 
20 0 0 0 874.468585064071 12.4360422437758 0 
21 0 0 0 874.468585064071 12.4360422437758 0 
22 0 0 0 874.468585064071 12.4360422437758 0 
23 0 0 0 874.468585064071 12.4360422437758 0 
24 0 0 0 874.468585064071 12.4360422437758 0 
25 0 0 0 874.468585064071 12.4360422437758 0 
26 0 0 0 874.468585064071 12.4360422437758 0 
27 0 0 0 874.468585064071 12.4360422437758 0 
28 0 0 0 874.468585064071 12.4360422437758 0 
29 0 0 0 874.468585064071 12.4360422437758 0 
30 0 0 0 874.468585064071 12.4360422437758 0 
31 0 0 0 874.468585064071 12.4360422437758 0 
32 0 0 0 874.468585064071 12.4360422437758 0 
33 0 0 0 874.468585064071 12.4360422437758 0 
34 0 0 0 874.468585064071 12.4360422437758 0 
35 0 0 0 874.468585064071 12.4360422437758 0 
36 0 0 0 874.468585064071 12.4360422437758 0 
1 5 9.9632742825415 7206.22476380965 875.942202369748 10.6270697147433 112793.77523619 
2 5 0.90659549990417 6463.04083186217 875.942202369748 10.6270697147433 743.183931947478 
3 4 1.76834076681169 5582.30292877815 875.942202369748 9.40080948694882 880.737903084017 
4 3 10.4643174731744 4972.72168730392 875.942202369748 10.4643174731744 609.581241474231 
5 3 0.974285670759599 4281.24151549673 875.942202369748 10.4643174731744 691.480171807198 
6 2 10.903349918347 3282.65011528656 875.942202369748 10.903349918347 998.591400210164 
7 1 7.35934559124574 2537.27337933053 875.942202369748 7.35934559124574 745.376735956028 
8 1 11.6293426875741 1527.11672481196 875.942202369748 11.6293426875741 1010.15665451858 
9 0 12.4360422437758 879.98079230181 875.942202369748 12.4360422437758 647.135932510148 
10 0 0 0 875.942202369748 12.4360422437758 879.98079230181 
11 0 0 0 875.942202369748 12.4360422437758 0 
12 0 0 0 875.942202369748 12.4360422437758 0 
13 0 0 0 875.942202369748 12.4360422437758 0 
14 0 0 0 875.942202369748 12.4360422437758 0 
15 0 0 0 875.942202369748 12.4360422437758 0 
16 0 0 0 875.942202369748 12.4360422437758 0 
17 0 0 0 875.942202369748 12.4360422437758 0 
18 0 0 0 875.942202369748 12.4360422437758 0 
19 0 0 0 875.942202369748 12.4360422437758 0 
20 0 0 0 875.942202369748 12.4360422437758 0 
21 0 0 0 875.942202369748 12.4360422437758 0 
22 0 0 0 875.942202369748 12.4360422437758 0 
23 0 0 0 875.942202369748 12.4360422437758 0 
24 0 0 0 875.942202369748 12.4360422437758 0 
25 0 0 0 875.942202369748 12.4360422437758 0 
26 0 0 0 875.942202369748 12.4360422437758 0 
27 0 0 0 875.942202369748 12.4360422437758 0 
28 0 0 0 875.942202369748 12.4360422437758 0 
29 0 0 0 875.942202369748 12.4360422437758 0 
30 0 0 0 875.942202369748 12.4360422437758 0 
31 0 0 0 875.942202369748 12.4360422437758 0 
32 0 0 0 875.942202369748 12.4360422437758 0 
33 0 0 0 875.942202369748 12.4360422437758 0 
34 0 0 0 875.942202369748 12.4360422437758 0 
35 0 0 0 875.942202369748 12.4360422437758 0 
36 0 0 0 875.942202369748 12.4360422437758 0 
1 5 9.9632742825415 7269.59507990269 882.302592969862 10.6270697147433 112730.404920097 
2 5 0.90659549990417 6463.04083186217 882.302592969862 10.6270697147433 806.554248040515 
3 4 9.40080948694882 5617.8230079208 882.302592969862 9.40080948694882 845.217823941375 
4 3 10.4643174731744 5039.27883379691 882.302592969862 10.4643174731744 578.544174123883 
5 3 0.974285670759599 4281.24151549673 882.302592969862 10.4643174731744 758.037318300188 
6 2 10.903349918347 3351.99967961697 882.302592969862 10.903349918347 929.241835879753 
7 1 7.35934559124574 2584.08169185209 882.302592969862 7.35934559124574 767.917987764888 
8 1 11.6293426875741 1601.08388672751 882.302592969862 11.6293426875741 982.997805124573 
9 0 12.4360422437758 959.078878491745 882.302592969862 12.4360422437758 642.005008235767 
10 0 0 0 882.302592969862 12.4360422437758 959.078878491745 
11 0 0 0 882.302592969862 12.4360422437758 0 
12 0 0 0 882.302592969862 12.4360422437758 0 
13 0 0 0 882.302592969862 12.4360422437758 0 
14 0 0 0 882.302592969862 12.4360422437758 0 
15 0 0 0 882.302592969862 12.4360422437758 0 
16 0 0 0 882.302592969862 12.4360422437758 0 
17 0 0 0 882.302592969862 12.4360422437758 0 
18 0 0 0 882.302592969862 12.4360422437758 0 
19 0 0 0 882.302592969862 12.4360422437758 0 
20 0 0 0 882.302592969862 12.4360422437758 0 
21 0 0 0 882.302592969862 12.4360422437758 0 
22 0 0 0 882.302592969862 12.4360422437758 0 
23 0 0 0 882.302592969862 12.4360422437758 0 
24 0 0 0 882.302592969862 12.4360422437758 0 
25 0 0 0 882.302592969862 12.4360422437758 0 
26 0 0 0 882.302592969862 12.4360422437758 0 
27 0 0 0 882.302592969862 12.4360422437758 0 
28 0 0 0 882.302592969862 12.4360422437758 0 
29 0 0 0 882.302592969862 12.4360422437758 0 
30 0 0 0 882.302592969862 12.4360422437758 0 
31 0 0 0 882.302592969862 12.4360422437758 0 
32 0 0 0 882.302592969862 12.4360422437758 0 
33 0 0 0 882.302592969862 12.4360422437758 0 
34 0 0 0 882.302592969862 12.4360422437758 0 
35 0 0 0 882.302592969862 12.4360422437758 0 
36 0 0 0 882.302592969862 12.4360422437758 0 
1 5 9.9632742825415 7301.4714840019 885.501983370574 6.76388388183007 112698.528515998 
2 5 0.90659549990417 6463.04083186217 885.501983370574 10.6270697147433 838.430652139733 
3 4 9.40080948694882 5647.89986755226 885.501983370574 9.40080948694882 815.140964309914 
4 3 10.4643174731744 5072.75827067058 885.501983370574 10.4643174731744 575.141596881673 
5 3 0.974285670759599 4281.24151549673 885.501983370574 10.4643174731744 791.516755173859 
6 2 10.903349918347 3386.88375268133 885.501983370574 10.903349918347 894.357762815396 
7 1 4.1599551905343 2602.50906202415 885.501983370574 1.75964595061443 784.374690657178 
8 1 11.6293426875741 1638.29069408872 885.501983370574 11.6293426875741 964.218367935431 
9 0 12.4360422437758 998.866632669323 885.501983370574 12.4360422437758 639.424061419398 
10 0 0 0 885.501983370574 12.4360422437758 998.866632669323 
11 0 0 0 885.501983370574 12.4360422437758 0 
12 0 0 0 885.501983370574 12.4360422437758 0 
13 0 0 0 885.501983370574 12.4360422437758 0 
14 0 0 0 885.501983370574 12.4360422437758 0 
15 0 0 0 885.501983370574 12.4360422437758 0 
16 0 0 0 885.501983370574 12.4360422437758 0 
17 0 0 0 885.501983370574 12.4360422437758 0 
18 0 0 0 885.501983370574 12.4360422437758 0 
19 0 0 0 885.501983370574 12.4360422437758 0 
20 0 0 0 885.501983370574 12.4360422437758 0 
21 0 0 0 885.501983370574 12.4360422437758 0 
22 0 0 0 885.501983370574 12.4360422437758 0 
23 0 0 0 885.501983370574 12.4360422437758 0 
24 0 0 0 885.501983370574 12.4360422437758 0 
25 0 0 0 885.501983370574 12.4360422437758 0 
26 0 0 0 885.501983370574 12.4360422437758 0 
27 0 0 0 885.501983370574 12.4360422437758 0 
28 0 0 0 885.501983370574 12.4360422437758 0 
29 0 0 0 885.501983370574 12.4360422437758 0 
30 0 0 0 885.501983370574 12.4360422437758 0 
31 0 0 0 885.501983370574 12.4360422437758 0 
32 0 0 0 885.501983370574 12.4360422437758 0 
33 0 0 0 885.501983370574 12.4360422437758 0 
34 0 0 0 885.501983370574 12.4360422437758 0 
35 0 0 0 885.501983370574 12.4360422437758 0 
36 0 0 0 885.501983370574 12.4360422437758 0 
1 5 9.9632742825415 7318.36658278542 887.19772096691 4.2931360163345 112681.633417215 
2 5 0.90659549990417 6463.04083186217 887.19772096691 10.6270697147433 855.325750923253 
3 4 9.40080948694882 5663.84117363527 887.19772096691 9.40080948694882 799.199658226897 
4 3 10.4643174731744 5090.50300722985 887.19772096691 10.4643174731744 573.338166405426 
5 3 0.974285670759599 4281.24151549673 887.19772096691 10.4643174731744 809.261491733123 
6 2 10.903349918347 3405.37297306388 887.19772096691 10.903349918347 875.868542432841 
7 1 2.46421759419768 2608.125491442 887.19772096691 1.75964595061443 797.247481621883 
8 1 11.6293426875741 1658.01100770472 887.19772096691 11.6293426875741 950.114483737279 
9 0 12.4360422437758 1019.95489705172 887.19772096691 12.4360422437758 638.056110652998 
10 0 0 0 887.19772096691 12.4360422437758 1019.95489705172 
11 0 0 0 887.19772096691 12.4360422437758 0 
12 0 0 0 887.19772096691 12.4360422437758 0 
13 0 0 0 887.19772096691 12.4360422437758 0 
14 0 0 0 887.19772096691 12.4360422437758 0 
15 0 0 0 887.19772096691 12.4360422437758 0 
16 0 0 0 887.19772096691 12.4360422437758 0 
17 0 0 0 887.19772096691 12.4360422437758 0 
18 0 0 0 887.19772096691 12.4360422437758 0 
19 0 0 0 887.19772096691 12.4360422437758 0 
20 0 0 0 887.19772096691 12.4360422437758 0 
21 0 0 0 887.19772096691 12.4360422437758 0 
22 0 0 0 887.19772096691 12.4360422437758 0 
23 0 0 0 887.19772096691 12.4360422437758 0 
24 0 0 0 887.19772096691 12.4360422437758 0 
25 0 0 0 887.19772096691 12.4360422437758 0 
26 0 0 0 887.19772096691 12.4360422437758 0 
27 0 0 0 887.19772096691 12.4360422437758 0 
28 0 0 0 887.19772096691 12.4360422437758 0 
29 0 0 0 887.19772096691 12.4360422437758 0 
30 0 0 0 887.19772096691 12.4360422437758 0 
31 0 0 0 887.19772096691 12.4360422437758 0 
32 0 0 0 887.19772096691 12.4360422437758 0 
33 0 0 0 887.19772096691 12.4360422437758 0 
34 0 0 0 887.19772096691 12.4360422437758 0 
35 0 0 0 887.19772096691 12.4360422437758 0 
36 0 0 0 887.19772096691 12.4360422437758 0 
1 5 7.49905668834382 7339.8820743925 889.661938561108 0 112660.117925607 
2 5 0.90659549990417 6463.04083186217 889.661938561108 10.6270697147433 876.841242530332 
3 4 9.40080948694882 5687.00681377271 889.661938561108 9.40080948694882 776.034018089457 
4 3 10.4643174731744 5116.28936245852 889.661938561108 10.4643174731744 570.717451314198 
5 3 0.974285670759599 4281.24151549673 889.661938561108 10.4643174731744 835.04784696179 
6 2 10.903349918347 3432.24119976837 889.661938561108 10.903349918347 849.000315728356 
7 2 0 2611.16167561778 889.661938561108 10.903349918347 821.079524150591 
8 1 11.6293426875741 1686.6682385644 889.661938561108 11.6293426875741 924.493437053382 
9 0 12.4360422437758 1050.60001115102 889.661938561108 12.4360422437758 636.068227413375 
10 0 0 0 889.661938561108 12.4360422437758 1050.60001115102 
11 0 0 0 889.661938561108 12.4360422437758 0 
12 0 0 0 889.661938561108 12.4360422437758 0 
13 0 0 0 889.661938561108 12.4360422437758 0 
14 0 0 0 889.661938561108 12.4360422437758 0 
15 0 0 0 889.661938561108 12.4360422437758 0 
16 0 0 0 889.661938561108 12.4360422437758 0 
17 0 0 0 889.661938561108 12.4360422437758 0 
18 0 0 0 889.661938561108 12.4360422437758 0 
19 0 0 0 889.661938561108 12.4360422437758 0 
20 0 0 0 889.661938561108 12.4360422437758 0 
21 0 0 0 889.661938561108 12.4360422437758 0 
22 0 0 0 889.661938561108 12.4360422437758 0 
23 0 0 0 889.661938561108 12.4360422437758 0 
24 0 0 0 889.661938561108 12.4360422437758 0 
25 0 0 0 889.661938561108 12.4360422437758 0 
26 0 0 0 889.661938561108 12.4360422437758 0 
27 0 0 0 889.661938561108 12.4360422437758 0 
28 0 0 0 889.661938561108 12.4360422437758 0 
29 0 0 0 889.661938561108 12.4360422437758 0 
30 0 0 0 889.661938561108 12.4360422437758 0 
31 0 0 0 889.661938561108 12.4360422437758 0 
32 0 0 0 889.661938561108 12.4360422437758 0 
33 0 0 0 889.661938561108 12.4360422437758 0 
34 0 0 0 889.661938561108 12.4360422437758 0 
35 0 0 0 889.661938561108 12.4360422437758 0 
36 0 0 0 889.661938561108 12.4360422437758 0 
1 6 0 7368 897.160995249452 10.5332216532764 132632 
2 5 0.90659549990417 6463.04083186217 897.160995249452 10.6270697147433 904.95916813783 
3 4 9.40080948694882 5757.50401703166 897.160995249452 9.40080948694882 705.536814830508 
4 3 10.4643174731744 5194.76187239468 897.160995249452 10.4643174731744 562.742144636985 
5 3 0.974285670759599 4281.24151549673 897.160995249452 10.4643174731744 913.520356897952 
6 2 10.903349918347 3514.0060388989 897.160995249452 10.903349918347 767.235476597823 
7 2 0 2611.16167561778 897.160995249452 10.903349918347 902.844363281124 
8 1 11.6293426875741 1773.87733862669 897.160995249452 11.6293426875741 837.284336991086 
9 0 12.4360422437758 1143.85859691573 897.160995249452 12.4360422437758 630.018741710958 
10 0 0 0 897.160995249452 12.4360422437758 1143.85859691573 
11 0 0 0 897.160995249452 12.4360422437758 0 
12 0 0 0 897.160995249452 12.4360422437758 0 
13 0 0 0 897.160995249452 12.4360422437758 0 
14 0 0 0 897.160995249452 12.4360422437758 0 
15 0 0 0 897.160995249452 12.4360422437758 0 
16 0 0 0 897.160995249452 12.4360422437758 0 
17 0 0 0 897.160995249452 12.4360422437758 0 
18 0 0 0 897.160995249452 12.4360422437758 0 
19 0 0 0 897.160995249452 12.4360422437758 0 
20 0 0 0 897.160995249452 12.4360422437758 0 
21 0 0 0 897.160995249452 12.4360422437758 0 
22 0 0 0 897.160995249452 12.4360422437758 0 
23 0 0 0 897.160995249452 12.4360422437758 0 
24 0 0 0 897.160995249452 12.4360422437758 0 
25 0 0 0 897.160995249452 12.4360422437758 0 
26 0 0 0 897.160995249452 12.4360422437758 0 
27 0 0 0 897.160995249452 12.4360422437758 0 
28 0 0 0 897.160995249452 12.4360422437758 0 
29 0 0 0 897.160995249452 12.4360422437758 0 
30 0 0 0 897.160995249452 12.4360422437758 0 
31 0 0 0 897.160995249452 12.4360422437758 0 
32 0 0 0 897.160995249452 12.4360422437758 0 
33 0 0 0 897.160995249452 12.4360422437758 0 
34 0 0 0 897.160995249452 12.4360422437758 0 
35 0 0 0 897.160995249452 12.4360422437758 0 
36 0 0 0 897.160995249452 12.4360422437758 0 
1 6 0 7368 900 10.5332216532764 132632 
2 5 0.90659549990417 6463.04083186217 900 10.6270697147433 904.95916813783 
3 4 9.40080948694882 5784.19295982411 900 9.40080948694882 678.847872038059 
4 3 10.4643174731744 5224.47011941227 900 10.4643174731744 559.722840411844 
5 3 0.974285670759599 4281.24151549673 900 10.4643174731744 943.228603915542 
6 2 10.903349918347 3544.96070111398 900 10.903349918347 736.280814382743 
7 2 0 2611.16167561778 900 10.903349918347 933.799025496204 
8 1 11.6293426875741 1806.89309776247 900 11.6293426875741 804.268577855307 
9 0 12.4360422437758 1179.16457992384 900 12.4360422437758 627.728517838636 
10 0 0 0 900 12.4360422437758 1179.16457992384 
11 0 0 0 900 12.4360422437758 0 
12 0 0 0 900 12.4360422437758 0 
13 0 0 0 900 12.4360422437758 0 
14 0 0 0 900 12.4360422437758 0 
15 0 0 0 900 12.4360422437758 0 
16 0 0 0 900 12.4360422437758 0 
17 0 0 0 900 12.4360422437758 0 
18 0 0 0 900 12.4360422437758 0 
19 0 0 0 900 12.4360422437758 0 
20 0 0 0 900 12.4360422437758 0 
21 0 0 0 900 12.4360422437758 0 
22 0 0 0 900 12.4360422437758 0 
23 0 0 0 900 12.4360422437758 0 
24 0 0 0 900 12.4360422437758 0 
25 0 0 0 900 12.4360422437758 0 
26 0 0 0 900 12.4360422437758 0 
27 0 0 0 900 12.4360422437758 0 
28 0 0 0 900 12.4360422437758 0 
29 0 0 0 900 12.4360422437758 0 
30 0 0 0 900 12.4360422437758 0 
31 0 0 0 900 12.4360422437758 0 
32 0 0 0 900 12.4360422437758 0 
33 0 0 0 900 12.4360422437758 0 
34 0 0 0 900 12.4360422437758 0 
35 0 0 0 900 12.4360422437758 0 
36 0 0 0 900 12.4360422437758 0 
1 6 0 7368 901.656878164278 10.5332216532764 132632 
2 5 0.90659549990417 6463.04083186217 901.656878164278 10.6270697147433 904.95916813783 
3 4 9.40080948694882 5799.76895578957 901.656878164278 9.40080948694882 663.271876072597 
4 3 10.4643174731744 5241.80821853764 901.656878164278 10.4643174731744 557.960737251932 
5 3 0.974285670759599 4281.24151549673 901.656878164278 10.4643174731744 960.566703040916 
6 2 10.903349918347 3563.02622351117 901.656878164278 10.903349918347 718.215291985553 
7 2 0 2611.16167561778 901.656878164278 10.903349918347 951.864547893394 
8 1 11.6293426875741 1826.16150172642 901.656878164278 11.6293426875741 785.000173891361 
9 0 10.7791640794979 1198.39696414195 901.656878164278 10.7791640794979 627.764537584463 
10 0 1.98825379713341 1.64714715075643 901.656878164278 12.4360422437758 1196.7498169912 
11 0 0 0 901.656878164278 12.4360422437758 1.64714715075643 
12 0 0 0 901.656878164278 12.4360422437758 0 
13 0 0 0 901.656878164278 12.4360422437758 0 
14 0 0 0 901.656878164278 12.4360422437758 0 
15 0 0 0 901.656878164278 12.4360422437758 0 
16 0 0 0 901.656878164278 12.4360422437758 0 
17 0 0 0 901.656878164278 12.4360422437758 0 
18 0 0 0 901.656878164278 12.4360422437758 0 
19 0 0 0 901.656878164278 12.4360422437758 0 
20 0 0 0 901.656878164278 12.4360422437758 0 
21 0 0 0 901.656878164278 12.4360422437758 0 
22 0 0 0 901.656878164278 12.4360422437758 0 
23 0 0 0 901.656878164278 12.4360422437758 0 
24 0 0 0 901.656878164278 12.4360422437758 0 
25 0 0 0 901.656878164278 12.4360422437758 0 
26 0 0 0 901.656878164278 12.4360422437758 0 
27 0 0 0 901.656878164278 12.4360422437758 0 
28 0 0 0 901.656878164278 12.4360422437758 0 
29 0 0 0 901.656878164278 12.4360422437758 0 
30 0 0 0 901.656878164278 12.4360422437758 0 
31 0 0 0 901.656878164278 12.4360422437758 0 
32 0 0 0 901.656878164278 12.4360422437758 0 
33 0 0 0 901.656878164278 12.4360422437758 0 
34 0 0 0 901.656878164278 12.4360422437758 0 
35 0 0 0 901.656878164278 12.4360422437758 0 
36 0 0 0 901.656878164278 12.4360422437758 0 
1 6 0 7368 904.197565258303 10.5332216532764 132632 
2 5 0.90659549990417 6463.04083186217 904.197565258303 10.6270697147433 904.95916813783 
3 4 9.40080948694882 5823.65347112645 904.197565258303 9.40080948694882 639.38736073572 
4 3 10.4643174731744 5268.39477488951 904.197565258303 10.4643174731744 555.258696236937 
5 3 0.974285670759599 4281.24151549673 904.197565258303 10.4643174731744 987.153259392789 
6 2 10.903349918347 3590.72822393035 904.197565258303 10.903349918347 690.513291566372 
7 2 0 2611.16167561778 904.197565258303 10.903349918347 979.566548312575 
8 1 11.6293426875741 1855.70802260473 904.197565258303 11.6293426875741 755.453653013049 
9 0 10.7791640794979 1225.78344720311 904.197565258303 10.7791640794979 629.924575401619 
10 0 5.03707830996325 10.5717324586259 904.197565258303 12.4360422437758 1215.21171474449 
11 0 0 0 904.197565258303 12.4360422437758 10.5717324586259 
12 0 0 0 904.197565258303 12.4360422437758 0 
13 0 0 0 904.197565258303 12.4360422437758 0 
14 0 0 0 904.197565258303 12.4360422437758 0 
15 0 0 0 904.197565258303 12.4360422437758 0 
16 0 0 0 904.197565258303 12.4360422437758 0 
17 0 0 0 904.197565258303 12.4360422437758 0 
18 0 0 0 904.197565258303 12.4360422437758 0 
19 0 0 0 904.197565258303 12.4360422437758 0 
20 0 0 0 904.197565258303 12.4360422437758 0 
21 0 0 0 904.197565258303 12.4360422437758 0 
22 0 0 0 904.197565258303 12.4360422437758 0 
23 0 0 0 904.197565258303 12.4360422437758 0 
24 0 0 0 904.197565258303 12.4360422437758 0 
25 0 0 0 904.197565258303 12.4360422437758 0 
26 0 0 0 904.197565258303 12.4360422437758 0 
27 0 0 0 904.197565258303 12.4360422437758 0 
28 0 0 0 904.197565258303 12.4360422437758 0 
29 0 0 0 904.197565258303 12.4360422437758 0 
30 0 0 0 904.197565258303 12.4360422437758 0 
31 0 0 0 904.197565258303 12.4360422437758 0 
32 0 0 0 904.197565258303 12.4360422437758 0 
33 0 0 0 904.197565258303 12.4360422437758 0 
34 0 0 0 904.197565258303 12.4360422437758 0 
35 0 0 0 904.197565258303 12.4360422437758 0 
36 0 0 0 904.197565258303 12.4360422437758 0 
1 6 0 7368 905.686184955834 10.5332216532764 132632 
2 5 0.90659549990417 6463.04083186217 905.686184955834 10.6270697147433 904.95916813783 
3 4 9.40080948694882 5837.64770130146 905.686184955834 9.40080948694882 625.39313056071 
4 3 10.4643174731744 5283.9721640013 905.686184955834 10.4643174731744 553.67553730016 
5 3 2.76062930779697 4284.02144949957 905.686184955834 10.4643174731744 999.950714501734 
6 2 10.903349918347 3606.95916538788 905.686184955834 10.903349918347 677.062284111687 
7 2 0 2611.16167561778 905.686184955834 10.903349918347 995.797489770101 
8 1 11.6293426875741 1873.01969119879 905.686184955834 11.6293426875741 738.141984418986 
9 0 9.29054438196677 1240.72152887283 905.686184955834 9.29054438196677 632.298162325959 
10 0 6.82342194700061 19.3996196111707 905.686184955834 12.4360422437758 1221.32190926166 
11 0 0 0 905.686184955834 12.4360422437758 19.3996196111707 
12 0 0 0 905.686184955834 12.4360422437758 0 
13 0 0 0 905.686184955834 12.4360422437758 0 
14 0 0 0 905.686184955834 12.4360422437758 0 
15 0 0 0 905.686184955834 12.4360422437758 0 
16 0 0 0 905.686184955834 12.4360422437758 0 
17 0 0 0 905.686184955834 12.4360422437758 0 
18 0 0 0 905.686184955834 12.4360422437758 0 
19 0 0 0 905.686184955834 12.4360422437758 0 
20 0 0 0 905.686184955834 12.4360422437758 0 
21 0 0 0 905.686184955834 12.4360422437758 0 
22 0 0 0 905.686184955834 12.4360422437758 0 
23 0 0 0 905.686184955834 12.4360422437758 0 
24 0 0 0 905.686184955834 12.4360422437758 0 
25 0 0 0 905.686184955834 12.4360422437758 0 
26 0 0 0 905.686184955834 12.4360422437758 0 
27 0 0 0 905.686184955834 12.4360422437758 0 
28 0 0 0 905.686184955834 12.4360422437758 0 
29 0 0 0 905.686184955834 12.4360422437758 0 
30 0 0 0 905.686184955834 12.4360422437758 0 
31 0 0 0 905.686184955834 12.4360422437758 0 
32 0 0 0 905.686184955834 12.4360422437758 0 
33 0 0 0 905.686184955834 12.4360422437758 0 
34 0 0 0 905.686184955834 12.4360422437758 0 
35 0 0 0 905.686184955834 12.4360422437758 0 
36 0 0 0 905.686184955834 12.4360422437758 0 
1 6 0 7368 910.36336853648 10.5332216532764 132632 
2 5 0.90659549990417 6463.04083186217 910.36336853648 10.6270697147433 904.95916813783 
3 4 9.40080948694882 5881.6170130786 910.36336853648 9.40080948694882 581.423818783573 
4 3 10.4643174731744 5332.9156978695 910.36336853648 10.4643174731744 548.701315209099 
5 3 8.37324960457211 4310.05904731848 910.36336853648 10.4643174731744 1022.85665055102 
6 2 10.903349918347 3657.95613460001 910.36336853648 10.903349918347 652.102912718474 
7 2 0 2611.16167561778 910.36336853648 10.903349918347 1046.79445898223 
8 1 11.6293426875741 1927.41226187082 910.36336853648 11.6293426875741 683.749413746959 
9 0 9.29054438196677 1284.17511051143 910.36336853648 9.29054438196677 643.237151359389 
10 0 12.4360422437758 64.4396444537396 910.36336853648 12.4360422437758 1219.73546605769 
11 0 0 0 910.36336853648 12.4360422437758 64.4396444537396 
12 0 0 0 910.36336853648 12.4360422437758 0 
13 0 0 0 910.36336853648 12.4360422437758 0 
14 0 0 0 910.36336853648 12.4360422437758 0 
15 0 0 0 910.36336853648 12.4360422437758 0 
16 0 0 0 910.36336853648 12.4360422437758 0 
17 0 0 0 910.36336853648 12.4360422437758 0 
18 0 0 0 910.36336853648 12.4360422437758 0 
19 0 0 0 910.36336853648 12.4360422437758 0 
20 0 0 0 910.36336853648 12.4360422437758 0 
21 0 0 0 910.36336853648 12.4360422437758 0 
22 0 0 0 910.36336853648 12.4360422437758 0 
23 0 0 0 910.36336853648 12.4360422437758 0 
24 0 0 0 910.36336853648 12.4360422437758 0 
25 0 0 0 910.36336853648 12.4360422437758 0 
26 0 0 0 910.36336853648 12.4360422437758 0 
27 0 0 0 910.36336853648 12.4360422437758 0 
28 0 0 0 910.36336853648 12.4360422437758 0 
29 0 0 0 910.36336853648 12.4360422437758 0 
30 0 0 0 910.36336853648 12.4360422437758 0 
31 0 0 0 910.36336853648 12.4360422437758 0 
32 0 0 0 910.36336853648 12.4360422437758 0 
33 0 0 0 910.36336853648 12.4360422437758 0 
34 0 0 0 910.36336853648 12.4360422437758 0 
35 0 0 0 910.36336853648 12.4360422437758 0 
36 0 0 0 910.36336853648 12.4360422437758 0 
1 6 0 7368 910.942202369748 10.5332216532764 132632 
2 5 0.90659549990417 6463.04083186217 910.942202369748 10.6270697147433 904.95916813783 
3 4 9.40080948694882 5887.05851966975 910.942202369748 9.40080948694882 575.98231219242 
4 3 10.4643174731744 5338.97279886503 910.942202369748 10.4643174731744 548.085720804722 
5 3 9.06785020449363 4315.10679664793 910.942202369748 10.4643174731744 1023.8660022171 
6 2 10.903349918347 3664.26736242871 910.942202369748 10.903349918347 650.83943421922 
7 2 0 2611.16167561778 910.942202369748 10.903349918347 1053.10568681093 
8 1 11.6293426875741 1934.14371887705 910.942202369748 11.6293426875741 677.017956740724 
9 0 8.71171054869884 1289.38526762592 910.942202369748 6.23781273133362 644.758451251132 
10 0 12.4360422437758 71.6380464563863 910.942202369748 12.4360422437758 1217.74722116954 
11 0 0 0 910.942202369748 12.4360422437758 71.6380464563863 
12 0 0 0 910.942202369748 12.4360422437758 0 
13 0 0 0 910.942202369748 12.4360422437758 0 
14 0 0 0 910.942202369748 12.4360422437758 0 
15 0 0 0 910.942202369748 12.4360422437758 0 
16 0 0 0 910.942202369748 12.4360422437758 0 
17 0 0 0 910.942202369748 12.4360422437758 0 
18 0 0 0 910.942202369748 12.4360422437758 0 
19 0 0 0 910.942202369748 12.4360422437758 0 
20 0 0 0 910.942202369748 12.4360422437758 0 
21 0 0 0 910.942202369748 12.4360422437758 0 
22 0 0 0 910.942202369748 12.4360422437758 0 
23 0 0 0 910.942202369748 12.4360422437758 0 
24 0 0 0 910.942202369748 12.4360422437758 0 
25 0 0 0 910.942202369748 12.4360422437758 0 
26 0 0 0 910.942202369748 12.4360422437758 0 
27 0 0 0 910.942202369748 12.4360422437758 0 
28 0 0 0 910.942202369748 12.4360422437758 0 
29 0 0 0 910.942202369748 12.4360422437758 0 
30 0 0 0 910.942202369748 12.4360422437758 0 
31 0 0 0 910.942202369748 12.4360422437758 0 
32 0 0 0 910.942202369748 12.4360422437758 0 
33 0 0 0 910.942202369748 12.4360422437758 0 
34 0 0 0 910.942202369748 12.4360422437758 0 
35 0 0 0 910.942202369748 12.4360422437758 0 
36 0 0 0 910.942202369748 12.4360422437758 0 
1 6 0 7368 912.105925093648 10.5332216532764 132632 
2 5 2.30306276858498 6464.90840799367 912.105925093648 10.6270697147433 903.091592006332 
3 4 9.40080948694882 5897.99845529277 912.105925093648 9.40080948694882 566.909952700895 
4 3 10.4643174731744 5351.15036289867 912.105925093648 10.4643174731744 546.848092394102 
5 3 10.4643174731744 4326.4718103347 912.105925093648 10.4643174731744 1024.67855256397 
6 2 10.903349918347 3676.95583849533 912.105925093648 10.903349918347 649.515971839369 
7 2 0 2611.16167561778 912.105925093648 10.903349918347 1065.79416287755 
8 1 11.6293426875741 1947.67704922661 912.105925093648 11.6293426875741 663.484626391166 
9 0 7.54798782479817 1298.84615786643 912.105925093648 6.23781273133362 648.830891360185 
10 0 12.4360422437758 86.1101514108569 912.105925093648 12.4360422437758 1212.73600645557 
11 0 0 0 912.105925093648 12.4360422437758 86.1101514108569 
12 0 0 0 912.105925093648 12.4360422437758 0 
13 0 0 0 912.105925093648 12.4360422437758 0 
14 0 0 0 912.105925093648 12.4360422437758 0 
15 0 0 0 912.105925093648 12.4360422437758 0 
16 0 0 0 912.105925093648 12.4360422437758 0 
17 0 0 0 912.105925093648 12.4360422437758 0 
18 0 0 0 912.105925093648 12.4360422437758 0 
19 0 0 0 912.105925093648 12.4360422437758 0 
20 0 0 0 912.105925093648 12.4360422437758 0 
21 0 0 0 912.105925093648 12.4360422437758 0 
22 0 0 0 912.105925093648 12.4360422437758 0 
23 0 0 0 912.105925093648 12.4360422437758 0 
24 0 0 0 912.105925093648 12.4360422437758 0 
25 0 0 0 912.105925093648 12.4360422437758 0 
26 0 0 0 912.105925093648 12.4360422437758 0 
27 0 0 0 912.105925093648 12.4360422437758 0 
28 0 0 0 912.105925093648 12.4360422437758 0 
29 0 0 0 912.105925093648 12.4360422437758 0 
30 0 0 0 912.105925093648 12.4360422437758 0 
31 0 0 0 912.105925093648 12.4360422437758 0 
32 0 0 0 912.105925093648 12.4360422437758 0 
33 0 0 0 912.105925093648 12.4360422437758 0 
34 0 0 0 912.105925093648 12.4360422437758 0 
35 0 0 0 912.105925093648 12.4360422437758 0 
36 0 0 0 912.105925093648 12.4360422437758 0 
1 6 0 7368 913.416100187113 10.5332216532764 132632 
2 5 3.87527288074243 6468.95575873708 913.416100187113 10.6270697147433 899.044241262925 
3 4 9.40080948694882 5910.31516174098 913.416100187113 9.40080948694882 558.640596996095 
4 3 10.4643174731744 5364.86045102213 913.416100187113 10.4643174731744 545.454710718848 
5 3 10.4643174731744 4340.18189845816 913.416100187113 10.4643174731744 1024.67855256397 
6 2 10.903349918347 3691.24113599368 913.416100187113 10.903349918347 648.940762464481 
7 2 0 2611.16167561778 913.416100187113 10.903349918347 1080.0794603759 
8 1 11.6293426875741 1962.91352436924 913.416100187113 11.6293426875741 648.248151248543 
9 0 6.23781273133362 1307.87706413248 913.416100187113 6.23781273133362 655.036460236752 
10 0 12.4360422437758 102.403544219925 913.416100187113 12.4360422437758 1205.47351991256 
11 0 0 0 913.416100187113 12.4360422437758 102.403544219925 
12 0 0 0 913.416100187113 12.4360422437758 0 
13 0 0 0 913.416100187113 12.4360422437758 0 
14 0 0 0 913.416100187113 12.4360422437758 0 
15 0 0 0 913.416100187113 12.4360422437758 0 
16 0 0 0 913.416100187113 12.4360422437758 0 
17 0 0 0 913.416100187113 12.4360422437758 0 
18 0 0 0 913.416100187113 12.4360422437758 0 
19 0 0 0 913.416100187113 12.4360422437758 0 
20 0 0 0 913.416100187113 12.4360422437758 0 
21 0 0 0 913.416100187113 12.4360422437758 0 
22 0 0 0 913.416100187113 12.4360422437758 0 
23 0 0 0 913.416100187113 12.4360422437758 0 
24 0 0 0 913.416100187113 12.4360422437758 0 
25 0 0 0 913.416100187113 12.4360422437758 0 
26 0 0 0 913.416100187113 12.4360422437758 0 
27 0 0 0 913.416100187113 12.4360422437758 0 
28 0 0 0 913.416100187113 12.4360422437758 0 
29 0 0 0 913.416100187113 12.4360422437758 0 
30 0 0 0 913.416100187113 12.4360422437758 0 
31 0 0 0 913.416100187113 12.4360422437758 0 
32 0 0 0 913.416100187113 12.4360422437758 0 
33 0 0 0 913.416100187113 12.4360422437758 0 
34 0 0 0 913.416100187113 12.4360422437758 0 
35 0 0 0 913.416100187113 12.4360422437758 0 
36 0 0 0 913.416100187113 12.4360422437758 0 
1 6 0 7368 919.04259754878 10.5332216532764 132632 
2 5 10.6270697147433 6509.75445491282 919.04259754878 10.6270697147433 858.245545087177 
3 4 9.40080948694882 5963.20879151684 919.04259754878 9.40080948694882 546.545663395988 
4 3 10.4643174731744 5423.7379056766 919.04259754878 10.4643174731744 539.470885840238 
5 3 10.4643174731744 4399.05935311262 919.04259754878 10.4643174731744 1024.67855256397 
6 2 10.903349918347 3752.58880554259 919.04259754878 10.903349918347 646.470547570031 
7 2 0 2611.16167561778 919.04259754878 10.903349918347 1141.42712992481 
8 1 11.6293426875741 2028.3459903188 919.04259754878 11.6293426875741 582.815685298981 
9 0 6.23781273133362 1342.97410100791 919.04259754878 6.23781273133362 685.37188931089 
10 0 12.4360422437758 172.374903094113 919.04259754878 12.4360422437758 1170.59919791379 
11 0 0 0 919.04259754878 12.4360422437758 172.374903094113 
12 0 0 0 919.04259754878 12.4360422437758 0 
13 0 0 0 919.04259754878 12.4360422437758 0 
14 0 0 0 919.04259754878 12.4360422437758 0 
15 0 0 0 919.04259754878 12.4360422437758 0 
16 0 0 0 919.04259754878 12.4360422437758 0 
17 0 0 0 919.04259754878 12.4360422437758 0 
18 0 0 0 919.04259754878 12.4360422437758 0 
19 0 0 0 919.04259754878 12.4360422437758 0 
20 0 0 0 919.04259754878 12.4360422437758 0 
21 0 0 0 919.04259754878 12.4360422437758 0 
22 0 0 0 919.04259754878 12.4360422437758 0 
23 0 0 0 919.04259754878 12.4360422437758 0 
24 0 0 0 919.04259754878 12.4360422437758 0 
25 0 0 0 919.04259754878 12.4360422437758 0 
26 0 0 0 919.04259754878 12.4360422437758 0 
27 0 0 0 919.04259754878 12.4360422437758 0 
28 0 0 0 919.04259754878 12.4360422437758 0 
29 0 0 0 919.04259754878 12.4360422437758 0 
30 0 0 0 919.04259754878 12.4360422437758 0 
31 0 0 0 919.04259754878 12.4360422437758 0 
32 0 0 0 919.04259754878 12.4360422437758 0 
33 0 0 0 919.04259754878 12.4360422437758 0 
34 0 0 0 919.04259754878 12.4360422437758 0 
35 0 0 0 919.04259754878 12.4360422437758 0 
36 0 0 0 919.04259754878 12.4360422437758 0 
1 6 0 7368 924.491340524125 10.5332216532764 132632 
2 5 10.6270697147433 6567.65862636953 924.491340524125 10.6270697147433 800.341373630472 
3 4 9.40080948694882 6014.4313861714 924.491340524125 9.40080948694882 553.227240198127 
4 3 10.4643174731744 5480.75528200033 924.491340524125 10.4643174731744 533.676104171069 
5 3 10.4643174731744 4456.07672943636 924.491340524125 10.4643174731744 1024.67855256397 
6 2 10.903349918347 3811.99835681791 924.491340524125 10.903349918347 644.078372618449 
7 2 0 2611.16167561778 924.491340524125 10.903349918347 1200.83668120013 
8 1 11.6293426875741 2091.71128959559 924.491340524125 11.6293426875741 519.450386022186 
9 1 0.789069755988988 1362.11793930359 924.491340524125 11.6293426875741 729.593350292 
10 0 12.4360422437758 240.135700910975 924.491340524125 12.4360422437758 1121.98223839262 
11 0 0 0 924.491340524125 12.4360422437758 240.135700910975 
12 0 0 0 924.491340524125 12.4360422437758 0 
13 0 0 0 924.491340524125 12.4360422437758 0 
14 0 0 0 924.491340524125 12.4360422437758 0 
15 0 0 0 924.491340524125 12.4360422437758 0 
16 0 0 0 924.491340524125 12.4360422437758 0 
17 0 0 0 924.491340524125 12.4360422437758 0 
18 0 0 0 924.491340524125 12.4360422437758 0 
19 0 0 0 924.491340524125 12.4360422437758 0 
20 0 0 0 924.491340524125 12.4360422437758 0 
21 0 0 0 924.491340524125 12.4360422437758 0 
22 0 0 0 924.491340524125 12.4360422437758 0 
23 0 0 0 924.491340524125 12.4360422437758 0 
24 0 0 0 924.491340524125 12.4360422437758 0 
25 0 0 0 924.491340524125 12.4360422437758 0 
26 0 0 0 924.491340524125 12.4360422437758 0 
27 0 0 0 924.491340524125 12.4360422437758 0 
28 0 0 0 924.491340524125 12.4360422437758 0 
29 0 0 0 924.491340524125 12.4360422437758 0 
30 0 0 0 924.491340524125 12.4360422437758 0 
31 0 0 0 924.491340524125 12.4360422437758 0 
32 0 0 0 924.491340524125 12.4360422437758 0 
33 0 0 0 924.491340524125 12.4360422437758 0 
34 0 0 0 924.491340524125 12.4360422437758 0 
35 0 0 0 924.491340524125 12.4360422437758 0 
36 0 0 0 924.491340524125 12.4360422437758 0 
1 6 0 7368 924.661938561108 10.5332216532764 132632 
2 5 10.6270697147433 6569.47158360174 924.661938561108 10.6270697147433 798.528416398259 
3 4 9.40080948694882 6016.03514581592 924.661938561108 9.40080948694882 553.436437785818 
4 3 10.2937194361917 5482.52592217451 924.661938561108 7.04482385688374 533.509223641415 
5 3 10.4643174731744 4457.86192145565 924.661938561108 10.4643174731744 1024.66400071886 
6 2 10.903349918347 3813.85844691052 924.661938561108 10.903349918347 644.00347454513 
7 2 0 2611.16167561778 924.661938561108 10.903349918347 1202.69677129274 
8 1 11.6293426875741 2093.69523262949 924.661938561108 11.6293426875741 517.466442988286 
9 1 0.789069755988988 1362.11793930359 924.661938561108 11.6293426875741 731.577293325899 
10 0 12.4360422437758 242.257265305598 924.661938561108 12.4360422437758 1119.860673998 
11 0 0 0 924.661938561108 12.4360422437758 242.257265305598 
12 0 0 0 924.661938561108 12.4360422437758 0 
13 0 0 0 924.661938561108 12.4360422437758 0 
14 0 0 0 924.661938561108 12.4360422437758 0 
15 0 0 0 924.661938561108 12.4360422437758 0 
16 0 0 0 924.661938561108 12.4360422437758 0 
17 0 0 0 924.661938561108 12.4360422437758 0 
18 0 0 0 924.661938561108 12.4360422437758 0 
19 0 0 0 924.661938561108 12.4360422437758 0 
20 0 0 0 924.661938561108 12.4360422437758 0 
21 0 0 0 924.661938561108 12.4360422437758 0 
22 0 0 0 924.661938561108 12.4360422437758 0 
23 0 0 0 924.661938561108 12.4360422437758 0 
24 0 0 0 924.661938561108 12.4360422437758 0 
25 0 0 0 924.661938561108 12.4360422437758 0 
26 0 0 0 924.661938561108 12.4360422437758 0 
27 0 0 0 924.661938561108 12.4360422437758 0 
28 0 0 0 924.661938561108 12.4360422437758 0 
29 0 0 0 924.661938561108 12.4360422437758 0 
30 0 0 0 924.661938561108 12.4360422437758 0 
31 0 0 0 924.661938561108 12.4360422437758 0 
32 0 0 0 924.661938561108 12.4360422437758 0 
33 0 0 0 924.661938561108 12.4360422437758 0 
34 0 0 0 924.661938561108 12.4360422437758 0 
35 0 0 0 924.661938561108 12.4360422437758 0 
36 0 0 0 924.661938561108 12.4360422437758 0 
1 6 0 7368 927.160995249452 10.5332216532764 132632 
2 5 10.6270697147433 6596.02923324987 927.160995249452 10.6270697147433 771.970766750134 
3 4 9.40080948694882 6039.52830164013 927.160995249452 9.40080948694882 556.500931609738 
4 3 7.79466274784794 5505.12786841368 927.160995249452 7.04482385688374 534.400433226449 
5 3 10.4643174731744 4484.01284402594 927.160995249452 10.4643174731744 1021.11502438775 
6 2 10.903349918347 3841.10653644931 927.160995249452 10.903349918347 642.906307576621 
7 2 2.99886802601254 2614.90884621671 927.160995249452 10.903349918347 1226.1976902326 
8 1 11.6293426875741 2122.75761925392 927.160995249452 11.6293426875741 492.151226962796 
9 1 0.789069755988988 1362.11793930359 927.160995249452 11.6293426875741 760.639679950323 
10 0 12.4360422437758 273.335639851431 927.160995249452 12.4360422437758 1088.78229945216 
11 0 0 0 927.160995249452 12.4360422437758 273.335639851431 
12 0 0 0 927.160995249452 12.4360422437758 0 
13 0 0 0 927.160995249452 12.4360422437758 0 
14 0 0 0 927.160995249452 12.4360422437758 0 
15 0 0 0 927.160995249452 12.4360422437758 0 
16 0 0 0 927.160995249452 12.4360422437758 0 
17 0 0 0 927.160995249452 12.4360422437758 0 
18 0 0 0 927.160995249452 12.4360422437758 0 
19 0 0 0 927.160995249452 12.4360422437758 0 
20 0 0 0 927.160995249452 12.4360422437758 0 
21 0 0 0 927.160995249452 12.4360422437758 0 
22 0 0 0 927.160995249452 12.4360422437758 0 
23 0 0 0 927.160995249452 12.4360422437758 0 
24 0 0 0 927.160995249452 12.4360422437758 0 
25 0 0 0 927.160995249452 12.4360422437758 0 
26 0 0 0 927.160995249452 12.4360422437758 0 
27 0 0 0 927.160995249452 12.4360422437758 0 
28 0 0 0 927.160995249452 12.4360422437758 0 
29 0 0 0 927.160995249452 12.4360422437758 0 
30 0 0 0 927.160995249452 12.4360422437758 0 
31 0 0 0 927.160995249452 12.4360422437758 0 
32 0 0 0 927.160995249452 12.4360422437758 0 
33 0 0 0 927.160995249452 12.4360422437758 0 
34 0 0 0 927.160995249452 12.4360422437758 0 
35 0 0 0 927.160995249452 12.4360422437758 0 
36 0 0 0 927.160995249452 12.4360422437758 0 
1 6 7.86035701362299 7393.74383849234 933.711292760804 10.5332216532764 132606.256161508 
2 5 10.6270697147433 6665.63970155532 933.711292760804 10.6270697147433 728.10413693702 
3 4 9.40080948694882 6101.10640062719 933.711292760804 9.40080948694882 564.53330092813 
4 3 7.79466274784794 5556.18522841274 933.711292760804 7.04482385688374 544.921172214448 
5 3 10.4643174731744 4552.55723672847 933.711292760804 10.4643174731744 1003.62799168427 
6 2 10.903349918347 3912.52672228487 933.711292760804 10.903349918347 640.030514443604 
7 2 10.8592250396355 2660.29616247671 933.711292760804 10.903349918347 1252.23055980815 
8 1 11.6293426875741 2198.933273719 933.711292760804 11.6293426875741 461.362888757717 
9 1 0.789069755988988 1362.11793930359 933.711292760804 11.6293426875741 836.815334415405 
10 0 12.4360422437758 354.79541641191 933.711292760804 12.4360422437758 1007.32252289168 
11 0 0 0 933.711292760804 12.4360422437758 354.79541641191 
12 0 0 0 933.711292760804 12.4360422437758 0 
13 0 0 0 933.711292760804 12.4360422437758 0 
14 0 0 0 933.711292760804 12.4360422437758 0 
15 0 0 0 933.711292760804 12.4360422437758 0 
16 0 0 0 933.711292760804 12.4360422437758 0 
17 0 0 0 933.711292760804 12.4360422437758 0 
18 0 0 0 933.711292760804 12.4360422437758 0 
19 0 0 0 933.711292760804 12.4360422437758 0 
20 0 0 0 933.711292760804 12.4360422437758 0 
21 0 0 0 933.711292760804 12.4360422437758 0 
22 0 0 0 933.711292760804 12.4360422437758 0 
23 0 0 0 933.711292760804 12.4360422437758 0 
24 0 0 0 933.711292760804 12.4360422437758 0 
25 0 0 0 933.711292760804 12.4360422437758 0 
26 0 0 0 933.711292760804 12.4360422437758 0 
27 0 0 0 933.711292760804 12.4360422437758 0 
28 0 0 0 933.711292760804 12.4360422437758 0 
29 0 0 0 933.711292760804 12.4360422437758 0 
30 0 0 0 933.711292760804 12.4360422437758 0 
31 0 0 0 933.711292760804 12.4360422437758 0 
32 0 0 0 933.711292760804 12.4360422437758 0 
33 0 0 0 933.711292760804 12.4360422437758 0 
34 0 0 0 933.711292760804 12.4360422437758 0 
35 0 0 0 933.711292760804 12.4360422437758 0 
36 0 0 0 933.711292760804 12.4360422437758 0 
1 6 10.5332216532764 7414.22864933211 935.938679960515 10.5332216532764 132585.771350668 
2 5 10.6270697147433 6689.31030060838 935.938679960515 10.6270697147433 724.918348723728 
3 4 9.40080948694882 6122.04564334534 935.938679960515 9.40080948694882 567.264657263035 
4 3 5.56727554813674 5571.06633357464 935.938679960515 0 550.979309770699 
5 3 10.4643174731744 4575.86532352194 935.938679960515 10.4643174731744 995.201010052709 
6 2 10.903349918347 3936.81270432697 935.938679960515 10.903349918347 639.052619194969 
7 2 10.8592250396355 2684.48386132878 935.938679960515 10.903349918347 1252.32884299818 
8 1 11.6293426875741 2224.83632276236 935.938679960515 11.6293426875741 459.647538566426 
9 1 0.789069755988988 1362.11793930359 935.938679960515 11.6293426875741 862.718383458763 
10 0 12.4360422437758 382.495297720764 935.938679960515 12.4360422437758 979.622641582829 
11 0 0 0 935.938679960515 12.4360422437758 382.495297720764 
12 0 0 0 935.938679960515 12.4360422437758 0 
13 0 0 0 935.938679960515 12.4360422437758 0 
14 0 0 0 935.938679960515 12.4360422437758 0 
15 0 0 0 935.938679960515 12.4360422437758 0 
16 0 0 0 935.938679960515 12.4360422437758 0 
17 0 0 0 935.938679960515 12.4360422437758 0 
18 0 0 0 935.938679960515 12.4360422437758 0 
19 0 0 0 935.938679960515 12.4360422437758 0 
20 0 0 0 935.938679960515 12.4360422437758 0 
21 0 0 0 935.938679960515 12.4360422437758 0 
22 0 0 0 935.938679960515 12.4360422437758 0 
23 0 0 0 935.938679960515 12.4360422437758 0 
24 0 0 0 935.938679960515 12.4360422437758 0 
25 0 0 0 935.938679960515 12.4360422437758 0 
26 0 0 0 935.938679960515 12.4360422437758 0 
27 0 0 0 935.938679960515 12.4360422437758 0 
28 0 0 0 935.938679960515 12.4360422437758 0 
29 0 0 0 935.938679960515 12.4360422437758 0 
30 0 0 0 935.938679960515 12.4360422437758 0 
31 0 0 0 935.938679960515 12.4360422437758 0 
32 0 0 0 935.938679960515 12.4360422437758 0 
33 0 0 0 935.938679960515 12.4360422437758 0 
34 0 0 0 935.938679960515 12.4360422437758 0 
35 0 0 0 935.938679960515 12.4360422437758 0 
36 0 0 0 935.938679960515 12.4360422437758 0 
1 6 10.5332216532764 7472.8699966855 941.505955508652 10.5332216532764 132527.130003314 
2 5 10.6270697147433 6748.47412597961 941.505955508652 10.6270697147433 724.395870705884 
3 4 9.40080948694882 6174.38254013472 941.505955508652 9.40080948694882 574.091585844887 
4 4 0 5586.56361208908 941.505955508652 9.40080948694882 587.81892804564 
5 3 10.4643174731744 4634.12306231828 941.505955508652 10.4643174731744 952.440549770806 
6 2 10.903349918347 3997.51465772016 941.505955508652 10.903349918347 636.608404598121 
7 2 10.8592250396355 2744.94015936366 941.505955508652 10.903349918347 1252.5744983565 
8 1 11.6293426875741 2289.58007794779 941.505955508652 11.6293426875741 455.360081415869 
9 1 0.789069755988988 1362.11793930359 941.505955508652 11.6293426875741 927.462138644197 
10 0 12.4360422437758 451.730171620132 941.505955508652 12.4360422437758 910.387767683461 
11 0 0 0 941.505955508652 12.4360422437758 451.730171620132 
12 0 0 0 941.505955508652 12.4360422437758 0 
13 0 0 0 941.505955508652 12.4360422437758 0 
14 0 0 0 941.505955508652 12.4360422437758 0 
15 0 0 0 941.505955508652 12.4360422437758 0 
16 0 0 0 941.505955508652 12.4360422437758 0 
17 0 0 0 941.505955508652 12.4360422437758 0 
18 0 0 0 941.505955508652 12.4360422437758 0 
19 0 0 0 941.505955508652 12.4360422437758 0 
20 0 0 0 941.505955508652 12.4360422437758 0 
21 0 0 0 941.505955508652 12.4360422437758 0 
22 0 0 0 941.505955508652 12.4360422437758 0 
23 0 0 0 941.505955508652 12.4360422437758 0 
24 0 0 0 941.505955508652 12.4360422437758 0 
25 0 0 0 941.505955508652 12.4360422437758 0 
26 0 0 0 941.505955508652 12.4360422437758 0 
27 0 0 0 941.505955508652 12.4360422437758 0 
28 0 0 0 941.505955508652 12.4360422437758 0 
29 0 0 0 941.505955508652 12.4360422437758 0 
30 0 0 0 941.505955508652 12.4360422437758 0 
31 0 0 0 941.505955508652 12.4360422437758 0 
32 0 0 0 941.505955508652 12.4360422437758 0 
33 0 0 0 941.505955508652 12.4360422437758 0 
34 0 0 0 941.505955508652 12.4360422437758 0 
35 0 0 0 941.505955508652 12.4360422437758 0 
36 0 0 0 941.505955508652 12.4360422437758 0 
1 6 10.5332216532764 7609.64793530661 954.491340524125 10.5332216532764 132390.352064693 
2 5 10.6270697147433 6886.47071781183 954.491340524125 10.6270697147433 723.177217494781 
3 4 9.40080948694882 6296.45567077987 954.491340524125 9.40080948694882 590.01504703196 
4 4 0 5586.56361208908 954.491340524125 9.40080948694882 709.892058690783 
5 3 10.4643174731744 4770.00625363159 954.491340524125 10.4643174731744 816.557358457493 
6 2 10.903349918347 4139.09885436832 954.491340524125 10.903349918347 630.90739926327 
7 2 10.8592250396355 2885.95137747299 954.491340524125 10.903349918347 1253.14747689533 
8 1 11.6293426875741 2440.59157022282 954.491340524125 11.6293426875741 445.359807250175 
9 1 0.789069755988988 1362.11793930359 954.491340524125 11.6293426875741 1078.47363091922 
10 0 12.4360422437758 613.216968224248 954.491340524125 12.4360422437758 748.900971079345 
11 0 0 0 954.491340524125 12.4360422437758 613.216968224248 
12 0 0 0 954.491340524125 12.4360422437758 0 
13 0 0 0 954.491340524125 12.4360422437758 0 
14 0 0 0 954.491340524125 12.4360422437758 0 
15 0 0 0 954.491340524125 12.4360422437758 0 
16 0 0 0 954.491340524125 12.4360422437758 0 
17 0 0 0 954.491340524125 12.4360422437758 0 
18 0 0 0 954.491340524125 12.4360422437758 0 
19 0 0 0 954.491340524125 12.4360422437758 0 
20 0 0 0 954.491340524125 12.4360422437758 0 
21 0 0 0 954.491340524125 12.4360422437758 0 
22 0 0 0 954.491340524125 12.4360422437758 0 
23 0 0 0 954.491340524125 12.4360422437758 0 
24 0 0 0 954.491340524125 12.4360422437758 0 
25 0 0 0 954.491340524125 12.4360422437758 0 
26 0 0 0 954.491340524125 12.4360422437758 0 
27 0 0 0 954.491340524125 12.4360422437758 0 
28 0 0 0 954.491340524125 12.4360422437758 0 
29 0 0 0 954.491340524125 12.4360422437758 0 
30 0 0 0 954.491340524125 12.4360422437758 0 
31 0 0 0 954.491340524125 12.4360422437758 0 
32 0 0 0 954.491340524125 12.4360422437758 0 
33 0 0 0 954.491340524125 12.4360422437758 0 
34 0 0 0 954.491340524125 12.4360422437758 0 
35 0 0 0 954.491340524125 12.4360422437758 0 
36 0 0 0 954.491340524125 12.4360422437758 0 
1 6 10.5332216532764 7621.608619331 955.626860540518 10.5332216532764 132378.391380669 
2 5 10.6270697147433 6898.53796818852 955.626860540518 10.6270697147433 723.070651142485 
3 4 9.40080948694882 6307.13047812259 955.626860540518 9.40080948694882 591.407490065927 
4 4 0 5586.56361208908 955.626860540518 9.40080948694882 720.566866033508 
5 3 10.4643174731744 4781.88869558027 955.626860540518 10.4643174731744 804.674916508815 
6 2 9.76782990195426 4150.83512359252 955.626860540518 9.76782990195426 631.053571987745 
7 2 10.8592250396355 2898.28224486801 955.626860540518 10.903349918347 1252.55287872451 
8 1 11.6293426875741 2453.79692162205 955.626860540518 10.7426570661756 444.485323245964 
9 1 2.15169377566032 1363.78758723043 955.626860540518 11.6293426875741 1090.00933439162 
10 0 12.4360422437758 627.338343116762 955.626860540518 12.4360422437758 736.449244113664 
11 0 0 0 955.626860540518 12.4360422437758 627.338343116762 
12 0 0 0 955.626860540518 12.4360422437758 0 
13 0 0 0 955.626860540518 12.4360422437758 0 
14 0 0 0 955.626860540518 12.4360422437758 0 
15 0 0 0 955.626860540518 12.4360422437758 0 
16 0 0 0 955.626860540518 12.4360422437758 0 
17 0 0 0 955.626860540518 12.4360422437758 0 
18 0 0 0 955.626860540518 12.4360422437758 0 
19 0 0 0 955.626860540518 12.4360422437758 0 
20 0 0 0 955.626860540518 12.4360422437758 0 
21 0 0 0 955.626860540518 12.4360422437758 0 
22 0 0 0 955.626860540518 12.4360422437758 0 
23 0 0 0 955.626860540518 12.4360422437758 0 
24 0 0 0 955.626860540518 12.4360422437758 0 
25 0 0 0 955.626860540518 12.4360422437758 0 
26 0 0 0 955.626860540518 12.4360422437758 0 
27 0 0 0 955.626860540518 12.4360422437758 0 
28 0 0 0 955.626860540518 12.4360422437758 0 
29 0 0 0 955.626860540518 12.4360422437758 0 
30 0 0 0 955.626860540518 12.4360422437758 0 
31 0 0 0 955.626860540518 12.4360422437758 0 
32 0 0 0 955.626860540518 12.4360422437758 0 
33 0 0 0 955.626860540518 12.4360422437758 0 
34 0 0 0 955.626860540518 12.4360422437758 0 
35 0 0 0 955.626860540518 12.4360422437758 0 
36 0 0 0 955.626860540518 12.4360422437758 0 
1 6 10.5332216532764 7638.24610238602 957.206385172456 10.5332216532764 132361.753897614 
2 5 10.6270697147433 6915.32368656828 957.206385172456 10.6270697147433 722.922415817739 
3 4 9.40080948694882 6321.97928826739 957.206385172456 9.40080948694882 593.344398300895 
4 4 0 5586.56361208908 957.206385172456 9.40080948694882 735.415676178303 
5 3 10.4643174731744 4798.41734278557 957.206385172456 10.4643174731744 788.146269303513 
6 2 9.76782990195426 4166.26365152325 957.206385172456 9.76782990195426 632.153691262327 
7 2 10.8592250396355 2915.43465830188 957.206385172456 10.903349918347 1250.82899322137 
8 1 10.0498180556358 2470.91830581887 957.206385172456 10.0498180556358 444.516352483004 
9 1 4.04712333398636 1368.68317938721 957.206385172456 11.6293426875741 1102.23512643166 
10 0 12.4360422437758 646.981378164631 957.206385172456 12.4360422437758 721.701801222579 
11 0 0 0 957.206385172456 12.4360422437758 646.981378164631 
12 0 0 0 957.206385172456 12.4360422437758 0 
13 0 0 0 957.206385172456 12.4360422437758 0 
14 0 0 0 957.206385172456 12.4360422437758 0 
15 0 0 0 957.206385172456 12.4360422437758 0 
16 0 0 0 957.206385172456 12.4360422437758 0 
17 0 0 0 957.206385172456 12.4360422437758 0 
18 0 0 0 957.206385172456 12.4360422437758 0 
19 0 0 0 957.206385172456 12.4360422437758 0 
20 0 0 0 957.206385172456 12.4360422437758 0 
21 0 0 0 957.206385172456 12.4360422437758 0 
22 0 0 0 957.206385172456 12.4360422437758 0 
23 0 0 0 957.206385172456 12.4360422437758 0 
24 0 0 0 957.206385172456 12.4360422437758 0 
25 0 0 0 957.206385172456 12.4360422437758 0 
26 0 0 0 957.206385172456 12.4360422437758 0 
27 0 0 0 957.206385172456 12.4360422437758 0 
28 0 0 0 957.206385172456 12.4360422437758 0 
29 0 0 0 957.206385172456 12.4360422437758 0 
30 0 0 0 957.206385172456 12.4360422437758 0 
31 0 0 0 957.206385172456 12.4360422437758 0 
32 0 0 0 957.206385172456 12.4360422437758 0 
33 0 0 0 957.206385172456 12.4360422437758 0 
34 0 0 0 957.206385172456 12.4360422437758 0 
35 0 0 0 957.206385172456 12.4360422437758 0 
36 0 0 0 957.206385172456 12.4360422437758 0 
1 6 10.5332216532764 7704.80043328194 963.524901300446 10.5332216532764 132295.199566718 
2 5 10.6270697147433 6982.47099795416 963.524901300446 10.6270697147433 722.32943532778 
3 4 9.40080948694882 6381.37845462683 963.524901300446 9.40080948694882 601.092543327326 
4 4 0 5586.56361208908 963.524901300446 9.40080948694882 794.814842537749 
5 3 10.4643174731744 4864.53630150823 963.524901300446 10.4643174731744 722.027310580855 
6 2 9.76782990195426 4227.9818422942 963.524901300446 8.86450109225241 636.554459214026 
7 2 10.8592250396355 2984.04884685229 963.524901300446 10.903349918347 1243.93299544192 
8 1 10.0498180556358 2534.41824328677 963.524901300446 10.0498180556358 449.630603565514 
9 1 11.6293426875741 1418.20918108077 963.524901300446 11.6293426875741 1116.209062206 
10 0 12.4360422437758 725.558711650291 963.524901300446 12.4360422437758 692.650469430476 
11 0 0 0 963.524901300446 12.4360422437758 725.558711650291 
12 0 0 0 963.524901300446 12.4360422437758 0 
13 0 0 0 963.524901300446 12.4360422437758 0 
14 0 0 0 963.524901300446 12.4360422437758 0 
15 0 0 0 963.524901300446 12.4360422437758 0 
16 0 0 0 963.524901300446 12.4360422437758 0 
17 0 0 0 963.524901300446 12.4360422437758 0 
18 0 0 0 963.524901300446 12.4360422437758 0 
19 0 0 0 963.524901300446 12.4360422437758 0 
20 0 0 0 963.524901300446 12.4360422437758 0 
21 0 0 0 963.524901300446 12.4360422437758 0 
22 0 0 0 963.524901300446 12.4360422437758 0 
23 0 0 0 963.524901300446 12.4360422437758 0 
24 0 0 0 963.524901300446 12.4360422437758 0 
25 0 0 0 963.524901300446 12.4360422437758 0 
26 0 0 0 963.524901300446 12.4360422437758 0 
27 0 0 0 963.524901300446 12.4360422437758 0 
28 0 0 0 963.524901300446 12.4360422437758 0 
29 0 0 0 963.524901300446 12.4360422437758 0 
30 0 0 0 963.524901300446 12.4360422437758 0 
31 0 0 0 963.524901300446 12.4360422437758 0 
32 0 0 0 963.524901300446 12.4360422437758 0 
33 0 0 0 963.524901300446 12.4360422437758 0 
34 0 0 0 963.524901300446 12.4360422437758 0 
35 0 0 0 963.524901300446 12.4360422437758 0 
36 0 0 0 963.524901300446 12.4360422437758 0 
1 6 10.5332216532764 7732.1554089542 966.121920196725 10.5332216532764 132267.844591046 
2 5 10.6270697147433 7010.06969881542 966.121920196725 10.6270697147433 722.085710138771 
3 4 6.80379059066973 6402.42028093094 966.121920196725 6.80379059066973 607.64941788448 
4 4 0 5586.56361208908 966.121920196725 9.40080948694882 815.85666884186 
5 3 10.4643174731744 4891.71233172273 966.121920196725 10.4643174731744 694.851280366357 
6 2 7.17081100567518 4249.9768275514 966.121920196725 3.35416818720279 641.735504171324 
7 2 10.8592250396355 3012.25045947917 966.121920196725 10.903349918347 1237.72636807224 
8 1 7.45279915935669 2557.14555710761 966.121920196725 5.63260010079665 455.104902371557 
9 1 11.6293426875741 1448.4108037917 966.121920196725 11.6293426875741 1108.73475331591 
10 0 12.4360422437758 757.855348352302 966.121920196725 12.4360422437758 690.5554554394 
11 0 0 0 966.121920196725 12.4360422437758 757.855348352302 
12 0 0 0 966.121920196725 12.4360422437758 0 
13 0 0 0 966.121920196725 12.4360422437758 0 
14 0 0 0 966.121920196725 12.4360422437758 0 
15 0 0 0 966.121920196725 12.4360422437758 0 
16 0 0 0 966.121920196725 12.4360422437758 0 
17 0 0 0 966.121920196725 12.4360422437758 0 
18 0 0 0 966.121920196725 12.4360422437758 0 
19 0 0 0 966.121920196725 12.4360422437758 0 
20 0 0 0 966.121920196725 12.4360422437758 0 
21 0 0 0 966.121920196725 12.4360422437758 0 
22 0 0 0 966.121920196725 12.4360422437758 0 
23 0 0 0 966.121920196725 12.4360422437758 0 
24 0 0 0 966.121920196725 12.4360422437758 0 
25 0 0 0 966.121920196725 12.4360422437758 0 
26 0 0 0 966.121920196725 12.4360422437758 0 
27 0 0 0 966.121920196725 12.4360422437758 0 
28 0 0 0 966.121920196725 12.4360422437758 0 
29 0 0 0 966.121920196725 12.4360422437758 0 
30 0 0 0 966.121920196725 12.4360422437758 0 
31 0 0 0 966.121920196725 12.4360422437758 0 
32 0 0 0 966.121920196725 12.4360422437758 0 
33 0 0 0 966.121920196725 12.4360422437758 0 
34 0 0 0 966.121920196725 12.4360422437758 0 
35 0 0 0 966.121920196725 12.4360422437758 0 
36 0 0 0 966.121920196725 12.4360422437758 0 
1 6 10.5332216532764 7751.32796909109 967.942119255285 10.5332216532764 132248.672030909 
2 5 10.6270697147433 7029.41308110545 967.942119255285 10.6270697147433 721.914887985641 
3 4 6.80379059066973 6414.80453415872 967.942119255285 6.80379059066973 614.608546946731 
4 4 0 5586.56361208908 967.942119255285 9.40080948694882 828.240922069636 
5 3 10.4643174731744 4910.75947253587 967.942119255285 10.4643174731744 675.804139553212 
6 2 5.35061194711514 4261.37256868665 967.942119255285 3.35416818720277 649.386903849218 
7 2 10.8592250396355 3032.016410673 967.942119255285 10.903349918347 1229.35615801365 
8 1 5.63260010079665 2569.05457281472 967.942119255285 5.63260010079665 462.961837858287 
9 1 11.6293426875741 1469.5785224033 967.942119255285 11.6293426875741 1099.47605041142 
10 0 12.4360422437758 780.491420736635 967.942119255285 12.4360422437758 689.087101666662 
11 0 0 0 967.942119255285 12.4360422437758 780.491420736635 
12 0 0 0 967.942119255285 12.4360422437758 0 
13 0 0 0 967.942119255285 12.4360422437758 0 
14 0 0 0 967.942119255285 12.4360422437758 0 
15 0 0 0 967.942119255285 12.4360422437758 0 
16 0 0 0 967.942119255285 12.4360422437758 0 
17 0 0 0 967.942119255285 12.4360422437758 0 
18 0 0 0 967.942119255285 12.4360422437758 0 
19 0 0 0 967.942119255285 12.4360422437758 0 
20 0 0 0 967.942119255285 12.4360422437758 0 
21 0 0 0 967.942119255285 12.4360422437758 0 
22 0 0 0 967.942119255285 12.4360422437758 0 
23 0 0 0 967.942119255285 12.4360422437758 0 
24 0 0 0 967.942119255285 12.4360422437758 0 
25 0 0 0 967.942119255285 12.4360422437758 0 
26 0 0 0 967.942119255285 12.4360422437758 0 
27 0 0 0 967.942119255285 12.4360422437758 0 
28 0 0 0 967.942119255285 12.4360422437758 0 
29 0 0 0 967.942119255285 12.4360422437758 0 
30 0 0 0 967.942119255285 12.4360422437758 0 
31 0 0 0 967.942119255285 12.4360422437758 0 
32 0 0 0 967.942119255285 12.4360422437758 0 
33 0 0 0 967.942119255285 12.4360422437758 0 
34 0 0 0 967.942119255285 12.4360422437758 0 
35 0 0 0 967.942119255285 12.4360422437758 0 
36 0 0 0 967.942119255285 12.4360422437758 0 
1 6 10.5332216532764 7762.68573092374 969.020399216205 10.5332216532764 132237.314269076 
2 5 10.6270697147433 7040.87203742215 969.020399216205 10.6270697147433 721.81369350159 
3 4 5.72551062975037 6421.55958137387 969.020399216205 5.72551062975037 619.312456048281 
4 4 0 5586.56361208908 969.020399216205 9.40080948694882 834.995969284787 
5 3 10.4643174731744 4922.0429363719 969.020399216205 10.4643174731744 664.520675717189 
6 2 4.27233198619577 4266.56068249082 969.020399216205 3.35416818720277 655.482253881071 
7 2 10.8592250396355 3043.72569542436 969.020399216205 10.903349918347 1222.83498706647 
8 1 5.63260010079665 2575.12809263128 969.020399216205 5.63260010079664 468.597602793078 
9 1 11.6293426875741 1482.11820958197 969.020399216205 11.6293426875741 1093.00988304931 
10 0 12.4360422437758 793.900955881245 969.020399216205 12.4360422437758 688.217253700727 
11 0 0 0 969.020399216205 12.4360422437758 793.900955881245 
12 0 0 0 969.020399216205 12.4360422437758 0 
13 0 0 0 969.020399216205 12.4360422437758 0 
14 0 0 0 969.020399216205 12.4360422437758 0 
15 0 0 0 969.020399216205 12.4360422437758 0 
16 0 0 0 969.020399216205 12.4360422437758 0 
17 0 0 0 969.020399216205 12.4360422437758 0 
18 0 0 0 969.020399216205 12.4360422437758 0 
19 0 0 0 969.020399216205 12.4360422437758 0 
20 0 0 0 969.020399216205 12.4360422437758 0 
21 0 0 0 969.020399216205 12.4360422437758 0 
22 0 0 0 969.020399216205 12.4360422437758 0 
23 0 0 0 969.020399216205 12.4360422437758 0 
24 0 0 0 969.020399216205 12.4360422437758 0 
25 0 0 0 969.020399216205 12.4360422437758 0 
26 0 0 0 969.020399216205 12.4360422437758 0 
27 0 0 0 969.020399216205 12.4360422437758 0 
28 0 0 0 969.020399216205 12.4360422437758 0 
29 0 0 0 969.020399216205 12.4360422437758 0 
30 0 0 0 969.020399216205 12.4360422437758 0 
31 0 0 0 969.020399216205 12.4360422437758 0 
32 0 0 0 969.020399216205 12.4360422437758 0 
33 0 0 0 969.020399216205 12.4360422437758 0 
34 0 0 0 969.020399216205 12.4360422437758 0 
35 0 0 0 969.020399216205 12.4360422437758 0 
36 0 0 0 969.020399216205 12.4360422437758 0 
1 6 10.5332216532764 7788.86664628379 971.505955508652 10.5332216532764 132211.133353716 
2 5 10.6270697147433 7067.28621742191 971.505955508652 10.6270697147433 721.580428861877 
3 4 5.72551062975037 6435.79066034712 971.505955508652 5.72551062975037 631.495557074787 
4 4 0 5586.56361208908 971.505955508652 9.40080948694882 849.227048258037 
5 3 10.4643174731744 4948.05258651351 971.505955508652 10.4643174731744 638.511025575574 
6 2 4.27233198619577 4277.17980414254 971.505955508652 3.35416818720277 670.872782370973 
7 2 10.8592250396355 3070.71691055272 971.505955508652 10.903349918347 1206.46289358981 
8 1 5.63260010079665 2589.12823725465 971.505955508652 5.01004250618602 481.588673298071 
9 1 11.6293426875741 1511.0235954761 971.505955508652 11.6293426875741 1078.10464177855 
10 0 12.4360422437758 824.811438933403 971.505955508652 12.4360422437758 686.212156542695 
11 0 0 0 971.505955508652 12.4360422437758 824.811438933403 
12 0 0 0 971.505955508652 12.4360422437758 0 
13 0 0 0 971.505955508652 12.4360422437758 0 
14 0 0 0 971.505955508652 12.4360422437758 0 
15 0 0 0 971.505955508652 12.4360422437758 0 
16 0 0 0 971.505955508652 12.4360422437758 0 
17 0 0 0 971.505955508652 12.4360422437758 0 
18 0 0 0 971.505955508652 12.4360422437758 0 
19 0 0 0 971.505955508652 12.4360422437758 0 
20 0 0 0 971.505955508652 12.4360422437758 0 
21 0 0 0 971.505955508652 12.4360422437758 0 
22 0 0 0 971.505955508652 12.4360422437758 0 
23 0 0 0 971.505955508652 12.4360422437758 0 
24 0 0 0 971.505955508652 12.4360422437758 0 
25 0 0 0 971.505955508652 12.4360422437758 0 
26 0 0 0 971.505955508652 12.4360422437758 0 
27 0 0 0 971.505955508652 12.4360422437758 0 
28 0 0 0 971.505955508652 12.4360422437758 0 
29 0 0 0 971.505955508652 12.4360422437758 0 
30 0 0 0 971.505955508652 12.4360422437758 0 
31 0 0 0 971.505955508652 12.4360422437758 0 
32 0 0 0 971.505955508652 12.4360422437758 0 
33 0 0 0 971.505955508652 12.4360422437758 0 
34 0 0 0 971.505955508652 12.4360422437758 0 
35 0 0 0 971.505955508652 12.4360422437758 0 
36 0 0 0 971.505955508652 12.4360422437758 0 
1 6 10.5332216532764 7805.41852109541 973.07735268954 10.5332216532764 132194.581478905 
2 5 10.6270697147433 7083.98556481276 973.07735268954 10.6270697147433 721.432956282656 
3 4 4.15411344886257 6443.5530670598 973.07735268954 4.15411344886257 640.432497752951 
4 4 1.88567661706535 5588.04518554915 973.07735268954 9.40080948694882 855.507881510657 
5 3 10.4643174731744 4964.49618549077 973.07735268954 10.4643174731744 623.549000058375 
6 3 2.70093480530798 4282.65869003141 973.07735268954 10.4643174731744 681.83749545936 
7 2 10.8592250396355 3087.78106616663 973.07735268954 10.903349918347 1194.87762386478 
8 1 4.06120291990886 2596.74464462406 973.07735268954 3.13490683595372 491.036421542571 
9 1 11.6293426875741 1529.29791179093 973.07735268954 11.6293426875741 1067.44673283313 
10 0 12.4360422437758 844.353400656674 973.07735268954 12.4360422437758 684.944511134257 
11 0 0 0 973.07735268954 12.4360422437758 844.353400656674 
12 0 0 0 973.07735268954 12.4360422437758 0 
13 0 0 0 973.07735268954 12.4360422437758 0 
14 0 0 0 973.07735268954 12.4360422437758 0 
15 0 0 0 973.07735268954 12.4360422437758 0 
16 0 0 0 973.07735268954 12.4360422437758 0 
17 0 0 0 973.07735268954 12.4360422437758 0 
18 0 0 0 973.07735268954 12.4360422437758 0 
19 0 0 0 973.07735268954 12.4360422437758 0 
20 0 0 0 973.07735268954 12.4360422437758 0 
21 0 0 0 973.07735268954 12.4360422437758 0 
22 0 0 0 973.07735268954 12.4360422437758 0 
23 0 0 0 973.07735268954 12.4360422437758 0 
24 0 0 0 973.07735268954 12.4360422437758 0 
25 0 0 0 973.07735268954 12.4360422437758 0 
26 0 0 0 973.07735268954 12.4360422437758 0 
27 0 0 0 973.07735268954 12.4360422437758 0 
28 0 0 0 973.07735268954 12.4360422437758 0 
29 0 0 0 973.07735268954 12.4360422437758 0 
30 0 0 0 973.07735268954 12.4360422437758 0 
31 0 0 0 973.07735268954 12.4360422437758 0 
32 0 0 0 973.07735268954 12.4360422437758 0 
33 0 0 0 973.07735268954 12.4360422437758 0 
34 0 0 0 973.07735268954 12.4360422437758 0 
35 0 0 0 973.07735268954 12.4360422437758 0 
36 0 0 0 973.07735268954 12.4360422437758 0 
1 6 10.5332216532764 7837.42778673361 976.116239242187 10.5332216532764 132162.572213266 
2 5 10.6270697147433 7116.28002406294 976.116239242187 10.6270697147433 721.147762670673 
3 4 4.15411344886257 6456.17694655772 976.116239242187 4.15411344886257 660.103077505211 
4 4 5.53234048024236 5599.31644175131 976.116239242187 9.40080948694882 856.860504806419 
5 3 10.4643174731744 4996.29605914264 976.116239242187 10.4643174731744 603.02038260867 
6 3 2.70093480530798 4282.65869003141 976.116239242187 10.4643174731744 713.637369111224 
7 2 10.8592250396355 3120.78101911175 976.116239242187 10.903349918347 1161.87767091966 
8 2 4.06120291990886 2609.08617956495 976.116239242187 10.903349918347 511.694839546809 
9 1 11.6293426875741 1564.63816490033 976.116239242187 11.6293426875741 1044.44801466462 
10 0 12.4360422437758 882.14512219944 976.116239242187 12.4360422437758 682.493042700889 
11 0 0 0 976.116239242187 12.4360422437758 882.14512219944 
12 0 0 0 976.116239242187 12.4360422437758 0 
13 0 0 0 976.116239242187 12.4360422437758 0 
14 0 0 0 976.116239242187 12.4360422437758 0 
15 0 0 0 976.116239242187 12.4360422437758 0 
16 0 0 0 976.116239242187 12.4360422437758 0 
17 0 0 0 976.116239242187 12.4360422437758 0 
18 0 0 0 976.116239242187 12.4360422437758 0 
19 0 0 0 976.116239242187 12.4360422437758 0 
20 0 0 0 976.116239242187 12.4360422437758 0 
21 0 0 0 976.116239242187 12.4360422437758 0 
22 0 0 0 976.116239242187 12.4360422437758 0 
23 0 0 0 976.116239242187 12.4360422437758 0 
24 0 0 0 976.116239242187 12.4360422437758 0 
25 0 0 0 976.116239242187 12.4360422437758 0 
26 0 0 0 976.116239242187 12.4360422437758 0 
27 0 0 0 976.116239242187 12.4360422437758 0 
28 0 0 0 976.116239242187 12.4360422437758 0 
29 0 0 0 976.116239242187 12.4360422437758 0 
30 0 0 0 976.116239242187 12.4360422437758 0 
31 0 0 0 976.116239242187 12.4360422437758 0 
32 0 0 0 976.116239242187 12.4360422437758 0 
33 0 0 0 976.116239242187 12.4360422437758 0 
34 0 0 0 976.116239242187 12.4360422437758 0 
35 0 0 0 976.116239242187 12.4360422437758 0 
36 0 0 0 976.116239242187 12.4360422437758 0 
1 6 10.5332216532764 7861.51996989123 978.403496071167 10.5332216532764 132138.480030109 
2 5 10.6270697147433 7140.58686184003 978.403496071167 10.6270697147433 720.933108051197 
3 5 1.86685661988227 6463.06269901114 978.403496071167 10.6270697147433 677.524162828896 
4 4 8.27704867501872 5615.10925157601 978.403496071167 9.40080948694882 847.953447435122 
5 3 10.4643174731744 5020.23064074377 978.403496071167 10.4643174731744 594.878610832242 
6 3 2.70093480530798 4282.65869003141 978.403496071167 10.4643174731744 737.57195071236 
7 2 10.8592250396355 3145.61885574109 978.403496071167 10.903349918347 1137.03983429032 
8 2 4.06120291990886 2609.08617956495 978.403496071167 10.903349918347 536.532676176149 
9 1 11.6293426875741 1591.23745837904 978.403496071167 11.6293426875741 1017.84872118591 
10 0 12.4360422437758 910.589544747004 978.403496071167 12.4360422437758 680.647913632031 
11 0 0 0 978.403496071167 12.4360422437758 910.589544747004 
12 0 0 0 978.403496071167 12.4360422437758 0 
13 0 0 0 978.403496071167 12.4360422437758 0 
14 0 0 0 978.403496071167 12.4360422437758 0 
15 0 0 0 978.403496071167 12.4360422437758 0 
16 0 0 0 978.403496071167 12.4360422437758 0 
17 0 0 0 978.403496071167 12.4360422437758 0 
18 0 0 0 978.403496071167 12.4360422437758 0 
19 0 0 0 978.403496071167 12.4360422437758 0 
20 0 0 0 978.403496071167 12.4360422437758 0 
21 0 0 0 978.403496071167 12.4360422437758 0 
22 0 0 0 978.403496071167 12.4360422437758 0 
23 0 0 0 978.403496071167 12.4360422437758 0 
24 0 0 0 978.403496071167 12.4360422437758 0 
25 0 0 0 978.403496071167 12.4360422437758 0 
26 0 0 0 978.403496071167 12.4360422437758 0 
27 0 0 0 978.403496071167 12.4360422437758 0 
28 0 0 0 978.403496071167 12.4360422437758 0 
29 0 0 0 978.403496071167 12.4360422437758 0 
30 0 0 0 978.403496071167 12.4360422437758 0 
31 0 0 0 978.403496071167 12.4360422437758 0 
32 0 0 0 978.403496071167 12.4360422437758 0 
33 0 0 0 978.403496071167 12.4360422437758 0 
34 0 0 0 978.403496071167 12.4360422437758 0 
35 0 0 0 978.403496071167 12.4360422437758 0 
36 0 0 0 978.403496071167 12.4360422437758 0 
1 6 10.5332216532764 7871.383987989 979.339963414443 10.5332216532764 132128.616012011 
2 5 10.6270697147433 7150.5387655826 979.339963414443 10.6270697147433 720.845222406404 
3 5 1.86685661988227 6463.06269901114 979.339963414443 10.6270697147433 687.47606657146 
4 4 9.40080948694882 5623.38662000988 979.339963414443 9.40080948694882 839.676079001257 
5 3 10.4643174731744 5030.03013232706 979.339963414443 10.4643174731744 593.356487682817 
6 3 2.70093480530798 4282.65869003141 979.339963414443 10.4643174731744 747.371442295651 
7 2 10.8592250396355 3155.78816536399 979.339963414443 10.903349918347 1126.87052466742 
8 2 4.06120291990886 2609.08617956495 979.339963414443 10.903349918347 546.701985799043 
9 1 11.6293426875741 1602.1279580297 979.339963414443 11.6293426875741 1006.95822153524 
10 0 12.4360422437758 922.235492187889 979.339963414443 12.4360422437758 679.892465841814 
11 0 0 0 979.339963414443 12.4360422437758 922.235492187889 
12 0 0 0 979.339963414443 12.4360422437758 0 
13 0 0 0 979.339963414443 12.4360422437758 0 
14 0 0 0 979.339963414443 12.4360422437758 0 
15 0 0 0 979.339963414443 12.4360422437758 0 
16 0 0 0 979.339963414443 12.4360422437758 0 
17 0 0 0 979.339963414443 12.4360422437758 0 
18 0 0 0 979.339963414443 12.4360422437758 0 
19 0 0 0 979.339963414443 12.4360422437758 0 
20 0 0 0 979.339963414443 12.4360422437758 0 
21 0 0 0 979.339963414443 12.4360422437758 0 
22 0 0 0 979.339963414443 12.4360422437758 0 
23 0 0 0 979.339963414443 12.4360422437758 0 
24 0 0 0 979.339963414443 12.4360422437758 0 
25 0 0 0 979.339963414443 12.4360422437758 0 
26 0 0 0 979.339963414443 12.4360422437758 0 
27 0 0 0 979.339963414443 12.4360422437758 0 
28 0 0 0 979.339963414443 12.4360422437758 0 
29 0 0 0 979.339963414443 12.4360422437758 0 
30 0 0 0 979.339963414443 12.4360422437758 0 
31 0 0 0 979.339963414443 12.4360422437758 0 
32 0 0 0 979.339963414443 12.4360422437758 0 
33 0 0 0 979.339963414443 12.4360422437758 0 
34 0 0 0 979.339963414443 12.4360422437758 0 
35 0 0 0 979.339963414443 12.4360422437758 0 
36 0 0 0 979.339963414443 12.4360422437758 0 
1 6 10.5332216532764 8030.95617346458 994.489382151486 10.5332216532764 131969.043826535 
2 5 10.6270697147433 7311.53269463899 994.489382151486 10.6270697147433 719.423478825583 
3 5 1.86685661988227 6463.06269901114 994.489382151486 10.6270697147433 848.469995627857 
4 4 9.40080948694882 5765.80341939484 994.489382151486 9.40080948694882 697.2592796163 
5 3 10.4643174731744 5188.55845952554 994.489382151486 10.4643174731744 577.244959869296 
6 3 2.70093480530798 4282.65869003141 994.489382151486 10.4643174731744 905.899769494129 
7 2 10.8592250396355 3320.29911264921 994.489382151486 10.903349918347 962.359577382199 
8 2 4.06120291990886 2609.08617956495 994.489382151486 10.903349918347 711.212933084267 
9 1 11.6293426875741 1778.30574004034 994.489382151486 11.6293426875741 830.780439524609 
10 0 12.4360422437758 1110.63430357041 994.489382151486 12.4360422437758 667.671436469929 
11 0 0 0 994.489382151486 12.4360422437758 1110.63430357041 
12 0 0 0 994.489382151486 12.4360422437758 0 
13 0 0 0 994.489382151486 12.4360422437758 0 
14 0 0 0 994.489382151486 12.4360422437758 0 
15 0 0 0 994.489382151486 12.4360422437758 0 
16 0 0 0 994.489382151486 12.4360422437758 0 
17 0 0 0 994.489382151486 12.4360422437758 0 
18 0 0 0 994.489382151486 12.4360422437758 0 
19 0 0 0 994.489382151486 12.4360422437758 0 
20 0 0 0 994.489382151486 12.4360422437758 0 
21 0 0 0 994.489382151486 12.4360422437758 0 
22 0 0 0 994.489382151486 12.4360422437758 0 
23 0 0 0 994.489382151486 12.4360422437758 0 
24 0 0 0 994.489382151486 12.4360422437758 0 
25 0 0 0 994.489382151486 12.4360422437758 0 
26 0 0 0 994.489382151486 12.4360422437758 0 
27 0 0 0 994.489382151486 12.4360422437758 0 
28 0 0 0 994.489382151486 12.4360422437758 0 
29 0 0 0 994.489382151486 12.4360422437758 0 
30 0 0 0 994.489382151486 12.4360422437758 0 
31 0 0 0 994.489382151486 12.4360422437758 0 
32 0 0 0 994.489382151486 12.4360422437758 0 
33 0 0 0 994.489382151486 12.4360422437758 0 
34 0 0 0 994.489382151486 12.4360422437758 0 
35 0 0 0 994.489382151486 12.4360422437758 0 
36 0 0 0 994.489382151486 12.4360422437758 0 
1 6 10.5332216532764 8089.00073270948 1000 10.5332216532764 131910.999267291 
2 5 5.11645186622903 7354.91096015028 1000 0 734.089772559197 
3 5 1.86685661988227 6463.06269901114 1000 10.6270697147433 891.848261139145 
4 4 9.40080948694882 5817.6076879441 1000 9.40080948694882 645.455011067038 
5 3 10.4643174731744 5246.22331416574 1000 10.4643174731744 571.384373778363 
6 3 2.70093480530798 4282.65869003141 1000 10.4643174731744 963.564624134324 
7 2 10.8592250396355 3380.14015197366 1000 10.903349918347 902.518538057751 
8 2 4.06120291990886 2609.08617956495 1000 10.903349918347 771.053972408715 
9 1 11.6293426875741 1842.39060342097 1000 11.6293426875741 766.695576143974 
10 0 12.4360422437758 1179.16457992383 1000 12.4360422437758 663.226023497136 
11 0 0 0 1000 12.4360422437758 1179.16457992383 
12 0 0 0 1000 12.4360422437758 0 
13 0 0 0 1000 12.4360422437758 0 
14 0 0 0 1000 12.4360422437758 0 
15 0 0 0 1000 12.4360422437758 0 
16 0 0 0 1000 12.4360422437758 0 
17 0 0 0 1000 12.4360422437758 0 
18 0 0 0 1000 12.4360422437758 0 
19 0 0 0 1000 12.4360422437758 0 
20 0 0 0 1000 12.4360422437758 0 
21 0 0 0 1000 12.4360422437758 0 
22 0 0 0 1000 12.4360422437758 0 
23 0 0 0 1000 12.4360422437758 0 
24 0 0 0 1000 12.4360422437758 0 
25 0 0 0 1000 12.4360422437758 0 
26 0 0 0 1000 12.4360422437758 0 
27 0 0 0 1000 12.4360422437758 0 
28 0 0 0 1000 12.4360422437758 0 
29 0 0 0 1000 12.4360422437758 0 
30 0 0 0 1000 12.4360422437758 0 
31 0 0 0 1000 12.4360422437758 0 
32 0 0 0 1000 12.4360422437758 0 
33 0 0 0 1000 12.4360422437758 0 
34 0 0 0 1000 12.4360422437758 0 
35 0 0 0 1000 12.4360422437758 0 
36 0 0 0 1000 12.4360422437758 0 
1 6 10.5332216532764 8106.45299766629 1001.65687816428 10.5332216532764 131893.547002334 
2 5 3.45957370195123 7362.01567490038 1001.65687816428 0 744.437322765905 
3 5 1.86685661988227 6463.06269901114 1001.65687816428 10.6270697147433 898.952975889248 
4 4 9.40080948694882 5833.18368390956 1001.65687816428 9.40080948694882 629.879015101576 
5 3 10.4643174731744 5263.56141329111 1001.65687816428 10.4643174731744 569.622270618451 
6 3 2.70093480530798 4282.65869003141 1001.65687816428 10.4643174731744 980.902723259697 
7 2 10.8592250396355 3398.13256482281 1001.65687816428 10.903349918347 884.5261252086 
8 2 4.06120291990886 2609.08617956495 1001.65687816428 10.903349918347 789.046385257866 
9 1 11.6293426875741 1861.65900738492 1001.65687816428 11.6293426875741 747.427172180029 
10 0 10.779164079498 1198.39696414195 1001.65687816428 10.779164079498 663.262043242963 
11 0 1.98825379713336 1.64714715075635 1001.65687816428 12.4360422437758 1196.7498169912 
12 0 0 0 1001.65687816428 12.4360422437758 1.64714715075635 
13 0 0 0 1001.65687816428 12.4360422437758 0 
14 0 0 0 1001.65687816428 12.4360422437758 0 
15 0 0 0 1001.65687816428 12.4360422437758 0 
16 0 0 0 1001.65687816428 12.4360422437758 0 
17 0 0 0 1001.65687816428 12.4360422437758 0 
18 0 0 0 1001.65687816428 12.4360422437758 0 
19 0 0 0 1001.65687816428 12.4360422437758 0 
20 0 0 0 1001.65687816428 12.4360422437758 0 
21 0 0 0 1001.65687816428 12.4360422437758 0 
22 0 0 0 1001.65687816428 12.4360422437758 0 
23 0 0 0 1001.65687816428 12.4360422437758 0 
24 0 0 0 1001.65687816428 12.4360422437758 0 
25 0 0 0 1001.65687816428 12.4360422437758 0 
26 0 0 0 1001.65687816428 12.4360422437758 0 
27 0 0 0 1001.65687816428 12.4360422437758 0 
28 0 0 0 1001.65687816428 12.4360422437758 0 
29 0 0 0 1001.65687816428 12.4360422437758 0 
30 0 0 0 1001.65687816428 12.4360422437758 0 
31 0 0 0 1001.65687816428 12.4360422437758 0 
32 0 0 0 1001.65687816428 12.4360422437758 0 
33 0 0 0 1001.65687816428 12.4360422437758 0 
34 0 0 0 1001.65687816428 12.4360422437758 0 
35 0 0 0 1001.65687816428 12.4360422437758 0 
36 0 0 0 1001.65687816428 12.4360422437758 0 
1 6 10.5332216532764 8121.4151706937 1003.07735268954 10.5332216532764 131878.584829306 
2 6 2.03909917668938 7365.92103727381 1003.07735268954 10.5332216532764 755.494133419892 
3 5 1.86685661988227 6463.06269901114 1003.07735268954 10.6270697147433 902.858338262677 
4 4 9.40080948694882 5846.53729430261 1003.07735268954 9.40080948694882 616.525404708525 
5 3 10.4643174731744 5278.42570968601 1003.07735268954 10.4643174731744 568.111584616605 
6 3 2.70093480530798 4282.65869003141 1003.07735268954 10.4643174731744 995.767019654594 
7 2 10.8592250396355 3413.5578173557 1003.07735268954 10.903349918347 869.100872675712 
8 2 4.06120291990886 2609.08617956495 1003.07735268954 10.903349918347 804.471637790754 
9 1 11.6293426875741 1878.17819241816 1003.07735268954 11.6293426875741 730.90798714679 
10 0 10.779164079498 1213.7084921205 1003.07735268954 10.779164079498 664.469700297658 
11 0 3.69282322744758 5.68205974549016 1003.07735268954 12.4360422437758 1208.02643237501 
12 0 0 0 1003.07735268954 12.4360422437758 5.68205974549016 
13 0 0 0 1003.07735268954 12.4360422437758 0 
14 0 0 0 1003.07735268954 12.4360422437758 0 
15 0 0 0 1003.07735268954 12.4360422437758 0 
16 0 0 0 1003.07735268954 12.4360422437758 0 
17 0 0 0 1003.07735268954 12.4360422437758 0 
18 0 0 0 1003.07735268954 12.4360422437758 0 
19 0 0 0 1003.07735268954 12.4360422437758 0 
20 0 0 0 1003.07735268954 12.4360422437758 0 
21 0 0 0 1003.07735268954 12.4360422437758 0 
22 0 0 0 1003.07735268954 12.4360422437758 0 
23 0 0 0 1003.07735268954 12.4360422437758 0 
24 0 0 0 1003.07735268954 12.4360422437758 0 
25 0 0 0 1003.07735268954 12.4360422437758 0 
26 0 0 0 1003.07735268954 12.4360422437758 0 
27 0 0 0 1003.07735268954 12.4360422437758 0 
28 0 0 0 1003.07735268954 12.4360422437758 0 
29 0 0 0 1003.07735268954 12.4360422437758 0 
30 0 0 0 1003.07735268954 12.4360422437758 0 
31 0 0 0 1003.07735268954 12.4360422437758 0 
32 0 0 0 1003.07735268954 12.4360422437758 0 
33 0 0 0 1003.07735268954 12.4360422437758 0 
34 0 0 0 1003.07735268954 12.4360422437758 0 
35 0 0 0 1003.07735268954 12.4360422437758 0 
36 0 0 0 1003.07735268954 12.4360422437758 0 
1 6 10.5332216532764 8189.55969604357 1009.5468382461 10.5332216532764 131810.440303956 
2 6 2.03909917668938 7365.92103727381 1009.5468382461 10.5332216532764 823.638658769761 
3 5 1.86685661988227 6463.06269901114 1009.5468382461 10.6270697147433 902.858338262677 
4 4 9.40080948694882 5907.35569549836 1009.5468382461 9.40080948694882 555.707003512781 
5 3 10.4643174731744 5346.12446043792 1009.5468382461 10.4643174731744 561.231235060437 
6 3 10.4643174731744 4325.24489476344 1009.5468382461 10.4643174731744 1020.87956567448 
7 2 10.8592250396355 3483.81141690501 1009.5468382461 10.903349918347 841.433477858431 
8 2 4.06120291990886 2609.08617956495 1009.5468382461 10.903349918347 874.725237340061 
9 1 11.6293426875741 1953.41405696765 1009.5468382461 11.6293426875741 655.672122597296 
10 0 10.779164079498 1283.44413844455 1009.5468382461 9.97431166473336 669.969918523099 
11 0 11.456205895314 54.6852722982618 1009.5468382461 12.4360422437758 1228.75886614629 
12 0 0 0 1009.5468382461 12.4360422437758 54.6852722982618 
13 0 0 0 1009.5468382461 12.4360422437758 0 
14 0 0 0 1009.5468382461 12.4360422437758 0 
15 0 0 0 1009.5468382461 12.4360422437758 0 
16 0 0 0 1009.5468382461 12.4360422437758 0 
17 0 0 0 1009.5468382461 12.4360422437758 0 
18 0 0 0 1009.5468382461 12.4360422437758 0 
19 0 0 0 1009.5468382461 12.4360422437758 0 
20 0 0 0 1009.5468382461 12.4360422437758 0 
21 0 0 0 1009.5468382461 12.4360422437758 0 
22 0 0 0 1009.5468382461 12.4360422437758 0 
23 0 0 0 1009.5468382461 12.4360422437758 0 
24 0 0 0 1009.5468382461 12.4360422437758 0 
25 0 0 0 1009.5468382461 12.4360422437758 0 
26 0 0 0 1009.5468382461 12.4360422437758 0 
27 0 0 0 1009.5468382461 12.4360422437758 0 
28 0 0 0 1009.5468382461 12.4360422437758 0 
29 0 0 0 1009.5468382461 12.4360422437758 0 
30 0 0 0 1009.5468382461 12.4360422437758 0 
31 0 0 0 1009.5468382461 12.4360422437758 0 
32 0 0 0 1009.5468382461 12.4360422437758 0 
33 0 0 0 1009.5468382461 12.4360422437758 0 
34 0 0 0 1009.5468382461 12.4360422437758 0 
35 0 0 0 1009.5468382461 12.4360422437758 0 
36 0 0 0 1009.5468382461 12.4360422437758 0 
1 6 10.5332216532764 8206.09054459828 1011.11623924219 10.5332216532764 131793.909455402 
2 6 2.03909917668938 7365.92103727381 1011.11623924219 10.5332216532764 840.169507324472 
3 5 1.86685661988227 6463.06269901114 1011.11623924219 10.6270697147433 902.858338262677 
4 4 9.40080948694882 5922.10933527125 1011.11623924219 9.40080948694882 540.953363739891 
5 3 10.4643174731744 5362.54717070374 1011.11623924219 10.4643174731744 559.562164567503 
6 3 10.4643174731744 4341.66760502926 1011.11623924219 10.4643174731744 1020.87956567448 
7 2 10.8592250396355 3500.853895499 1011.11623924219 10.903349918347 840.813709530263 
8 2 4.06120291990886 2609.08617956495 1011.11623924219 10.903349918347 891.767715934053 
9 1 11.6293426875741 1971.66515896542 1011.11623924219 11.6293426875741 637.421020599521 
10 0 9.20976308340586 1299.12945954469 1011.11623924219 4.83855791015317 672.535699420738 
11 0 11.456205895314 72.6646532418038 1011.11623924219 12.4360422437758 1226.46480630288 
12 0 0 0 1011.11623924219 12.4360422437758 72.6646532418038 
13 0 0 0 1011.11623924219 12.4360422437758 0 
14 0 0 0 1011.11623924219 12.4360422437758 0 
15 0 0 0 1011.11623924219 12.4360422437758 0 
16 0 0 0 1011.11623924219 12.4360422437758 0 
17 0 0 0 1011.11623924219 12.4360422437758 0 
18 0 0 0 1011.11623924219 12.4360422437758 0 
19 0 0 0 1011.11623924219 12.4360422437758 0 
20 0 0 0 1011.11623924219 12.4360422437758 0 
21 0 0 0 1011.11623924219 12.4360422437758 0 
22 0 0 0 1011.11623924219 12.4360422437758 0 
23 0 0 0 1011.11623924219 12.4360422437758 0 
24 0 0 0 1011.11623924219 12.4360422437758 0 
25 0 0 0 1011.11623924219 12.4360422437758 0 
26 0 0 0 1011.11623924219 12.4360422437758 0 
27 0 0 0 1011.11623924219 12.4360422437758 0 
28 0 0 0 1011.11623924219 12.4360422437758 0 
29 0 0 0 1011.11623924219 12.4360422437758 0 
30 0 0 0 1011.11623924219 12.4360422437758 0 
31 0 0 0 1011.11623924219 12.4360422437758 0 
32 0 0 0 1011.11623924219 12.4360422437758 0 
33 0 0 0 1011.11623924219 12.4360422437758 0 
34 0 0 0 1011.11623924219 12.4360422437758 0 
35 0 0 0 1011.11623924219 12.4360422437758 0 
36 0 0 0 1011.11623924219 12.4360422437758 0 
1 6 10.5332216532764 8230.1827277559 1013.40349607117 10.5332216532764 131769.817272244 
2 6 2.03909917668938 7365.92103727381 1013.40349607117 10.5332216532764 864.261690482092 
3 5 1.86685661988227 6463.06269901114 1013.40349607117 10.6270697147433 902.858338262677 
4 4 9.40080948694882 5943.61140096821 1013.40349607117 9.40080948694882 519.451298042924 
5 3 10.4643174731744 5386.48175230488 1013.40349607117 10.4643174731744 557.129648663334 
6 3 10.4643174731744 4365.6021866304 1013.40349607117 10.4643174731744 1020.87956567448 
7 2 10.8592250396355 3525.69173212834 1013.40349607117 10.903349918347 839.910454502058 
8 2 6.80591111468519 2621.51411995841 1013.40349607117 10.903349918347 904.177612169926 
9 1 11.6293426875741 1998.26445244413 1013.40349607117 11.6293426875741 623.249667514282 
10 0 6.92250625442558 1317.57878114964 1013.40349607117 4.83855791015316 680.685671294491 
11 0 11.456205895314 98.867938410065 1013.40349607117 12.4360422437758 1218.71084273957 
12 0 0 0 1013.40349607117 12.4360422437758 98.867938410065 
13 0 0 0 1013.40349607117 12.4360422437758 0 
14 0 0 0 1013.40349607117 12.4360422437758 0 
15 0 0 0 1013.40349607117 12.4360422437758 0 
16 0 0 0 1013.40349607117 12.4360422437758 0 
17 0 0 0 1013.40349607117 12.4360422437758 0 
18 0 0 0 1013.40349607117 12.4360422437758 0 
19 0 0 0 1013.40349607117 12.4360422437758 0 
20 0 0 0 1013.40349607117 12.4360422437758 0 
21 0 0 0 1013.40349607117 12.4360422437758 0 
22 0 0 0 1013.40349607117 12.4360422437758 0 
23 0 0 0 1013.40349607117 12.4360422437758 0 
24 0 0 0 1013.40349607117 12.4360422437758 0 
25 0 0 0 1013.40349607117 12.4360422437758 0 
26 0 0 0 1013.40349607117 12.4360422437758 0 
27 0 0 0 1013.40349607117 12.4360422437758 0 
28 0 0 0 1013.40349607117 12.4360422437758 0 
29 0 0 0 1013.40349607117 12.4360422437758 0 
30 0 0 0 1013.40349607117 12.4360422437758 0 
31 0 0 0 1013.40349607117 12.4360422437758 0 
32 0 0 0 1013.40349607117 12.4360422437758 0 
33 0 0 0 1013.40349607117 12.4360422437758 0 
34 0 0 0 1013.40349607117 12.4360422437758 0 
35 0 0 0 1013.40349607117 12.4360422437758 0 
36 0 0 0 1013.40349607117 12.4360422437758 0 
1 6 10.5332216532764 8252.1334175801 1015.48744441544 10.5332216532764 131747.86658242 
2 6 2.03909917668938 7365.92103727381 1015.48744441544 10.5332216532764 886.212380306291 
3 5 4.36759463300918 6469.55883619409 1015.48744441544 10.6270697147433 896.362201079722 
4 4 9.40080948694882 5963.20220233336 1015.48744441544 9.40080948694882 506.356633860732 
5 3 10.4643174731744 5408.28884937704 1015.48744441544 10.4643174731744 554.913352956319 
6 3 10.4643174731744 4387.40928370256 1015.48744441544 10.4643174731744 1020.87956567448 
7 2 10.8592250396355 3548.32179616977 1015.48744441544 10.903349918347 839.087487532791 
8 2 9.3066491278121 2638.30299157808 1015.48744441544 10.903349918347 910.018804591686 
9 1 11.6293426875741 2022.49940188288 1015.48744441544 11.6293426875741 615.803589695206 
10 0 4.83855791015316 1329.83350624597 1015.48744441544 4.83855791015316 692.66589563691 
11 0 11.456205895314 122.742079717249 1015.48744441544 12.4360422437758 1207.09142652872 
12 0 0 0 1015.48744441544 12.4360422437758 122.742079717249 
13 0 0 0 1015.48744441544 12.4360422437758 0 
14 0 0 0 1015.48744441544 12.4360422437758 0 
15 0 0 0 1015.48744441544 12.4360422437758 0 
16 0 0 0 1015.48744441544 12.4360422437758 0 
17 0 0 0 1015.48744441544 12.4360422437758 0 
18 0 0 0 1015.48744441544 12.4360422437758 0 
19 0 0 0 1015.48744441544 12.4360422437758 0 
20 0 0 0 1015.48744441544 12.4360422437758 0 
21 0 0 0 1015.48744441544 12.4360422437758 0 
22 0 0 0 1015.48744441544 12.4360422437758 0 
23 0 0 0 1015.48744441544 12.4360422437758 0 
24 0 0 0 1015.48744441544 12.4360422437758 0 
25 0 0 0 1015.48744441544 12.4360422437758 0 
26 0 0 0 1015.48744441544 12.4360422437758 0 
27 0 0 0 1015.48744441544 12.4360422437758 0 
28 0 0 0 1015.48744441544 12.4360422437758 0 
29 0 0 0 1015.48744441544 12.4360422437758 0 
30 0 0 0 1015.48744441544 12.4360422437758 0 
31 0 0 0 1015.48744441544 12.4360422437758 0 
32 0 0 0 1015.48744441544 12.4360422437758 0 
33 0 0 0 1015.48744441544 12.4360422437758 0 
34 0 0 0 1015.48744441544 12.4360422437758 0 
35 0 0 0 1015.48744441544 12.4360422437758 0 
36 0 0 0 1015.48744441544 12.4360422437758 0 
1 6 10.5332216532764 8266.14875369733 1016.81802840755 10.5332216532764 131733.851246303 
2 6 2.03909917668938 7365.92103727381 1016.81802840755 10.5332216532764 900.227716423513 
3 5 5.96429542354412 6476.43255995285 1016.81802840755 10.6270697147433 889.488477320964 
4 4 9.40080948694882 5975.71076894959 1016.81802840755 9.40080948694882 500.721791003256 
5 3 10.4643174731744 5422.21250269523 1016.81802840755 10.4643174731744 553.498266254363 
6 3 10.4643174731744 4401.33293702075 1016.81802840755 10.4643174731744 1020.87956567448 
7 2 10.8592250396355 3562.77090717425 1016.81802840755 10.903349918347 838.562029846493 
8 2 10.903349918347 2651.7485421838 1016.81802840755 10.903349918347 911.022364990458 
9 1 11.6293426875741 2037.97321910175 1016.81802840755 11.6293426875741 613.775323082043 
10 0 4.83855791015316 1336.27161394613 1016.81802840755 4.83855791015316 701.701605155627 
11 0 11.456205895314 137.985523891898 1016.81802840755 12.4360422437758 1198.28609005423 
12 0 0 0 1016.81802840755 12.4360422437758 137.985523891898 
13 0 0 0 1016.81802840755 12.4360422437758 0 
14 0 0 0 1016.81802840755 12.4360422437758 0 
15 0 0 0 1016.81802840755 12.4360422437758 0 
16 0 0 0 1016.81802840755 12.4360422437758 0 
17 0 0 0 1016.81802840755 12.4360422437758 0 
18 0 0 0 1016.81802840755 12.4360422437758 0 
19 0 0 0 1016.81802840755 12.4360422437758 0 
20 0 0 0 1016.81802840755 12.4360422437758 0 
21 0 0 0 1016.81802840755 12.4360422437758 0 
22 0 0 0 1016.81802840755 12.4360422437758 0 
23 0 0 0 1016.81802840755 12.4360422437758 0 
24 0 0 0 1016.81802840755 12.4360422437758 0 
25 0 0 0 1016.81802840755 12.4360422437758 0 
26 0 0 0 1016.81802840755 12.4360422437758 0 
27 0 0 0 1016.81802840755 12.4360422437758 0 
28 0 0 0 1016.81802840755 12.4360422437758 0 
29 0 0 0 1016.81802840755 12.4360422437758 0 
30 0 0 0 1016.81802840755 12.4360422437758 0 
31 0 0 0 1016.81802840755 12.4360422437758 0 
32 0 0 0 1016.81802840755 12.4360422437758 0 
33 0 0 0 1016.81802840755 12.4360422437758 0 
34 0 0 0 1016.81802840755 12.4360422437758 0 
35 0 0 0 1016.81802840755 12.4360422437758 0 
36 0 0 0 1016.81802840755 12.4360422437758 0 
1 6 10.5332216532764 8306.49661574202 1020.64856225302 10.5332216532764 131693.503384258 
2 6 2.03909917668938 7365.92103727381 1020.64856225302 10.5332216532764 940.575578468206 
3 5 10.5609360381058 6508.08278916187 1020.64856225302 10.6270697147433 857.838248111942 
4 4 9.40080948694882 6011.72088786415 1020.64856225302 9.40080948694882 496.361901297723 
5 3 10.4643174731744 5462.29642494595 1020.64856225302 10.4643174731744 549.4244629182 
6 3 10.4643174731744 4441.41685927147 1020.64856225302 10.4643174731744 1020.87956567448 
7 2 10.8592250396355 3604.36753622413 1020.64856225302 10.903349918347 837.049323047333 
8 2 10.903349918347 2693.51419307501 1020.64856225302 10.903349918347 910.853343149126 
9 1 11.6293426875741 2082.51980986705 1020.64856225302 11.6293426875741 610.994383207953 
10 0 4.83855791015316 1354.80587378422 1020.64856225302 4.04824065879864 727.713936082828 
11 0 11.456205895314 181.868908314549 1020.64856225302 12.4360422437758 1172.93696546968 
12 0 0 0 1020.64856225302 12.4360422437758 181.868908314549 
13 0 0 0 1020.64856225302 12.4360422437758 0 
14 0 0 0 1020.64856225302 12.4360422437758 0 
15 0 0 0 1020.64856225302 12.4360422437758 0 
16 0 0 0 1020.64856225302 12.4360422437758 0 
17 0 0 0 1020.64856225302 12.4360422437758 0 
18 0 0 0 1020.64856225302 12.4360422437758 0 
19 0 0 0 1020.64856225302 12.4360422437758 0 
20 0 0 0 1020.64856225302 12.4360422437758 0 
21 0 0 0 1020.64856225302 12.4360422437758 0 
22 0 0 0 1020.64856225302 12.4360422437758 0 
23 0 0 0 1020.64856225302 12.4360422437758 0 
24 0 0 0 1020.64856225302 12.4360422437758 0 
25 0 0 0 1020.64856225302 12.4360422437758 0 
26 0 0 0 1020.64856225302 12.4360422437758 0 
27 0 0 0 1020.64856225302 12.4360422437758 0 
28 0 0 0 1020.64856225302 12.4360422437758 0 
29 0 0 0 1020.64856225302 12.4360422437758 0 
30 0 0 0 1020.64856225302 12.4360422437758 0 
31 0 0 0 1020.64856225302 12.4360422437758 0 
32 0 0 0 1020.64856225302 12.4360422437758 0 
33 0 0 0 1020.64856225302 12.4360422437758 0 
34 0 0 0 1020.64856225302 12.4360422437758 0 
35 0 0 0 1020.64856225302 12.4360422437758 0 
36 0 0 0 1020.64856225302 12.4360422437758 0 
1 6 10.5332216532764 8326.0400884073 1022.50397489965 8.67780900664274 131673.959911593 
2 6 2.03909917668938 7365.92103727381 1022.50397489965 10.5332216532764 960.119051133492 
3 5 10.5609360381058 6527.67768344726 1022.50397489965 10.6270697147433 838.243353826551 
4 4 9.40080948694882 6029.16326867483 1022.50397489965 9.40080948694882 498.514414772436 
5 3 8.60890482654075 5479.99077387942 1022.50397489965 8.35263300659977 549.172494795405 
6 3 10.4643174731744 4460.83248624958 1022.50397489965 10.4643174731744 1019.15828762984 
7 2 10.8592250396355 3624.51587969531 1022.50397489965 10.903349918347 836.31660655427 
8 2 10.903349918347 2713.74440640418 1022.50397489965 10.903349918347 910.771473291134 
9 1 11.6293426875741 2104.09703936161 1022.50397489965 11.6293426875741 609.647367042565 
10 1 2.98314526351947 1362.06211727755 1022.50397489965 11.6293426875741 742.034922084066 
11 0 11.456205895314 203.124897615154 1022.50397489965 12.4360422437758 1158.93721966239 
12 0 0 0 1022.50397489965 12.4360422437758 203.124897615154 
13 0 0 0 1022.50397489965 12.4360422437758 0 
14 0 0 0 1022.50397489965 12.4360422437758 0 
15 0 0 0 1022.50397489965 12.4360422437758 0 
16 0 0 0 1022.50397489965 12.4360422437758 0 
17 0 0 0 1022.50397489965 12.4360422437758 0 
18 0 0 0 1022.50397489965 12.4360422437758 0 
19 0 0 0 1022.50397489965 12.4360422437758 0 
20 0 0 0 1022.50397489965 12.4360422437758 0 
21 0 0 0 1022.50397489965 12.4360422437758 0 
22 0 0 0 1022.50397489965 12.4360422437758 0 
23 0 0 0 1022.50397489965 12.4360422437758 0 
24 0 0 0 1022.50397489965 12.4360422437758 0 
25 0 0 0 1022.50397489965 12.4360422437758 0 
26 0 0 0 1022.50397489965 12.4360422437758 0 
27 0 0 0 1022.50397489965 12.4360422437758 0 
28 0 0 0 1022.50397489965 12.4360422437758 0 
29 0 0 0 1022.50397489965 12.4360422437758 0 
30 0 0 0 1022.50397489965 12.4360422437758 0 
31 0 0 0 1022.50397489965 12.4360422437758 0 
32 0 0 0 1022.50397489965 12.4360422437758 0 
33 0 0 0 1022.50397489965 12.4360422437758 0 
34 0 0 0 1022.50397489965 12.4360422437758 0 
35 0 0 0 1022.50397489965 12.4360422437758 0 
36 0 0 0 1022.50397489965 12.4360422437758 0 
1 6 10.5332216532764 8359.59710392027 1025.68980128949 7.3473952634438 131640.40289608 
2 6 2.03909917668938 7365.92103727381 1025.68980128949 10.5332216532764 993.676066646456 
3 5 10.5609360381058 6561.32299217879 1025.68980128949 10.6270697147433 804.598045095019 
4 4 9.40080948694882 6059.11261562414 1025.68980128949 9.40080948694882 502.210376554657 
5 3 8.60890482654075 5507.41725006337 1025.68980128949 8.35263300659977 551.695365560765 
6 3 10.4643174731744 4494.16998500721 1025.68980128949 10.4643174731744 1013.24726505616 
7 2 10.8592250396355 3659.11148539972 1025.68980128949 10.903349918347 835.058499607494 
8 2 10.903349918347 2748.48058631163 1025.68980128949 10.903349918347 910.630899088087 
9 1 11.6293426875741 2141.1461061921 1025.68980128949 11.6293426875741 607.334480119533 
10 1 2.98314526351947 1362.06211727755 1025.68980128949 11.6293426875741 779.083988914547 
11 0 11.456205895314 239.622380683802 1025.68980128949 12.4360422437758 1122.43973659375 
12 0 0 0 1025.68980128949 12.4360422437758 239.622380683802 
13 0 0 0 1025.68980128949 12.4360422437758 0 
14 0 0 0 1025.68980128949 12.4360422437758 0 
15 0 0 0 1025.68980128949 12.4360422437758 0 
16 0 0 0 1025.68980128949 12.4360422437758 0 
17 0 0 0 1025.68980128949 12.4360422437758 0 
18 0 0 0 1025.68980128949 12.4360422437758 0 
19 0 0 0 1025.68980128949 12.4360422437758 0 
20 0 0 0 1025.68980128949 12.4360422437758 0 
21 0 0 0 1025.68980128949 12.4360422437758 0 
22 0 0 0 1025.68980128949 12.4360422437758 0 
23 0 0 0 1025.68980128949 12.4360422437758 0 
24 0 0 0 1025.68980128949 12.4360422437758 0 
25 0 0 0 1025.68980128949 12.4360422437758 0 
26 0 0 0 1025.68980128949 12.4360422437758 0 
27 0 0 0 1025.68980128949 12.4360422437758 0 
28 0 0 0 1025.68980128949 12.4360422437758 0 
29 0 0 0 1025.68980128949 12.4360422437758 0 
30 0 0 0 1025.68980128949 12.4360422437758 0 
31 0 0 0 1025.68980128949 12.4360422437758 0 
32 0 0 0 1025.68980128949 12.4360422437758 0 
33 0 0 0 1025.68980128949 12.4360422437758 0 
34 0 0 0 1025.68980128949 12.4360422437758 0 
35 0 0 0 1025.68980128949 12.4360422437758 0 
36 0 0 0 1025.68980128949 12.4360422437758 0 
1 6 10.5332216532764 8375.52562080147 1027.20201829256 4.16852058534034 131624.474379199 
2 6 2.03909917668938 7365.92103727381 1027.20201829256 10.5332216532764 1009.60458352766 
3 5 10.5609360381058 6577.29341922397 1027.20201829256 10.6270697147433 788.627618049845 
4 4 9.40080948694882 6073.32867957294 1027.20201829256 9.40080948694882 503.964739651031 
5 3 7.09668782346924 5519.2923821877 1027.20201829256 6.31242314347398 554.036297385235 
6 3 10.4643174731744 4509.99430381568 1027.20201829256 10.4643174731744 1009.29807837202 
7 2 10.8592250396355 3675.53299014483 1027.20201829256 10.903349918347 834.461313670849 
8 2 10.903349918347 2764.96881744859 1027.20201829256 10.903349918347 910.56417269624 
9 1 11.6293426875741 2158.73219593879 1027.20201829256 11.6293426875741 606.236621509801 
10 1 2.98314526351947 1362.06211727755 1027.20201829256 11.6293426875741 796.670078661243 
11 0 11.456205895314 256.946650029384 1027.20201829256 12.4360422437758 1105.11546724816 
12 0 0 0 1027.20201829256 12.4360422437758 256.946650029384 
13 0 0 0 1027.20201829256 12.4360422437758 0 
14 0 0 0 1027.20201829256 12.4360422437758 0 
15 0 0 0 1027.20201829256 12.4360422437758 0 
16 0 0 0 1027.20201829256 12.4360422437758 0 
17 0 0 0 1027.20201829256 12.4360422437758 0 
18 0 0 0 1027.20201829256 12.4360422437758 0 
19 0 0 0 1027.20201829256 12.4360422437758 0 
20 0 0 0 1027.20201829256 12.4360422437758 0 
21 0 0 0 1027.20201829256 12.4360422437758 0 
22 0 0 0 1027.20201829256 12.4360422437758 0 
23 0 0 0 1027.20201829256 12.4360422437758 0 
24 0 0 0 1027.20201829256 12.4360422437758 0 
25 0 0 0 1027.20201829256 12.4360422437758 0 
26 0 0 0 1027.20201829256 12.4360422437758 0 
27 0 0 0 1027.20201829256 12.4360422437758 0 
28 0 0 0 1027.20201829256 12.4360422437758 0 
29 0 0 0 1027.20201829256 12.4360422437758 0 
30 0 0 0 1027.20201829256 12.4360422437758 0 
31 0 0 0 1027.20201829256 12.4360422437758 0 
32 0 0 0 1027.20201829256 12.4360422437758 0 
33 0 0 0 1027.20201829256 12.4360422437758 0 
34 0 0 0 1027.20201829256 12.4360422437758 0 
35 0 0 0 1027.20201829256 12.4360422437758 0 
36 0 0 0 1027.20201829256 12.4360422437758 0 
1 6 4.65788725629512 8420.15204315382 1033.07735268954 0 131579.847956846 
2 6 2.03909917668938 7365.92103727381 1033.07735268954 10.5332216532764 1054.23100588001 
3 5 10.5609360381058 6639.34244999297 1033.07735268954 10.6270697147433 726.578587280843 
4 4 9.40080948694882 6128.56157891108 1033.07735268954 9.40080948694882 510.780871081894 
5 3 7.09668782346924 5560.98779626157 1033.07735268954 6.31242314347398 567.573782649507 
6 3 10.4643174731744 4571.47566820676 1033.07735268954 10.4643174731744 989.512128054812 
7 2 10.8592250396355 3739.33456854476 1033.07735268954 10.903349918347 832.141099661993 
8 2 10.903349918347 2829.02964426618 1033.07735268954 10.903349918347 910.304924278584 
9 1 11.6293426875741 2227.05847304538 1033.07735268954 11.6293426875741 601.971171220801 
10 1 2.98314526351947 1362.06211727755 1033.07735268954 11.6293426875741 864.99635576783 
11 0 11.456205895314 324.255690585022 1033.07735268954 12.4360422437758 1037.80642669253 
12 0 0 0 1033.07735268954 12.4360422437758 324.255690585022 
13 0 0 0 1033.07735268954 12.4360422437758 0 
14 0 0 0 1033.07735268954 12.4360422437758 0 
15 0 0 0 1033.07735268954 12.4360422437758 0 
16 0 0 0 1033.07735268954 12.4360422437758 0 
17 0 0 0 1033.07735268954 12.4360422437758 0 
18 0 0 0 1033.07735268954 12.4360422437758 0 
19 0 0 0 1033.07735268954 12.4360422437758 0 
20 0 0 0 1033.07735268954 12.4360422437758 0 
21 0 0 0 1033.07735268954 12.4360422437758 0 
22 0 0 0 1033.07735268954 12.4360422437758 0 
23 0 0 0 1033.07735268954 12.4360422437758 0 
24 0 0 0 1033.07735268954 12.4360422437758 0 
25 0 0 0 1033.07735268954 12.4360422437758 0 
26 0 0 0 1033.07735268954 12.4360422437758 0 
27 0 0 0 1033.07735268954 12.4360422437758 0 
28 0 0 0 1033.07735268954 12.4360422437758 0 
29 0 0 0 1033.07735268954 12.4360422437758 0 
30 0 0 0 1033.07735268954 12.4360422437758 0 
31 0 0 0 1033.07735268954 12.4360422437758 0 
32 0 0 0 1033.07735268954 12.4360422437758 0 
33 0 0 0 1033.07735268954 12.4360422437758 0 
34 0 0 0 1033.07735268954 12.4360422437758 0 
35 0 0 0 1033.07735268954 12.4360422437758 0 
36 0 0 0 1033.07735268954 12.4360422437758 0 
1 7 0 8431 1037.73523994583 12.1934561161143 151569 
2 6 7.62856388424352 7388.43647955865 1037.73523994583 10.5332216532764 1042.56352044135 
3 5 10.5609360381058 6688.53409937941 1037.73523994583 10.6270697147433 699.902380179239 
4 4 9.40080948694882 6172.34948961919 1037.73523994583 9.40080948694882 516.184609760218 
5 4 2.43880056717412 5583.19541119023 1037.73523994583 9.40080948694882 589.15407842896 
6 3 10.4643174731744 4620.21727921088 1037.73523994583 10.4643174731744 962.97813197935 
7 2 10.8592250396355 3789.91561447012 1037.73523994583 10.903349918347 830.30166474076 
8 2 10.903349918347 2879.81621890177 1037.73523994583 10.903349918347 910.099395568348 
9 1 11.6293426875741 2281.22664014892 1037.73523994583 11.6293426875741 598.589578752856 
10 1 2.98314526351947 1362.06211727755 1037.73523994583 11.6293426875741 919.16452287137 
11 0 11.456205895314 377.617406030299 1037.73523994583 12.4360422437758 984.44471124725 
12 0 0 0 1037.73523994583 12.4360422437758 377.617406030299 
13 0 0 0 1037.73523994583 12.4360422437758 0 
14 0 0 0 1037.73523994583 12.4360422437758 0 
15 0 0 0 1037.73523994583 12.4360422437758 0 
16 0 0 0 1037.73523994583 12.4360422437758 0 
17 0 0 0 1037.73523994583 12.4360422437758 0 
18 0 0 0 1037.73523994583 12.4360422437758 0 
19 0 0 0 1037.73523994583 12.4360422437758 0 
20 0 0 0 1037.73523994583 12.4360422437758 0 
21 0 0 0 1037.73523994583 12.4360422437758 0 
22 0 0 0 1037.73523994583 12.4360422437758 0 
23 0 0 0 1037.73523994583 12.4360422437758 0 
24 0 0 0 1037.73523994583 12.4360422437758 0 
25 0 0 0 1037.73523994583 12.4360422437758 0 
26 0 0 0 1037.73523994583 12.4360422437758 0 
27 0 0 0 1037.73523994583 12.4360422437758 0 
28 0 0 0 1037.73523994583 12.4360422437758 0 
29 0 0 0 1037.73523994583 12.4360422437758 0 
30 0 0 0 1037.73523994583 12.4360422437758 0 
31 0 0 0 1037.73523994583 12.4360422437758 0 
32 0 0 0 1037.73523994583 12.4360422437758 0 
33 0 0 0 1037.73523994583 12.4360422437758 0 
34 0 0 0 1037.73523994583 12.4360422437758 0 
35 0 0 0 1037.73523994583 12.4360422437758 0 
36 0 0 0 1037.73523994583 12.4360422437758 0 
1 7 0 8431 1040.1557880867 12.1934561161143 151569 
2 6 10.5332216532764 7410.41721766743 1040.1557880867 10.5332216532764 1020.58278233257 
3 5 10.5609360381058 6714.0973534722 1040.1557880867 10.6270697147433 696.31986419523 
4 4 9.40080948694882 6195.10460154541 1040.1557880867 9.40080948694882 518.992751926785 
5 4 2.43880056717412 5583.19541119023 1040.1557880867 9.40080948694882 611.90919035518 
6 3 10.4643174731744 4645.54666341595 1040.1557880867 10.4643174731744 937.648747774281 
7 2 10.8592250396355 3816.200891451 1040.1557880867 10.903349918347 829.34577196495 
8 2 10.903349918347 2906.20830227578 1040.1557880867 10.903349918347 909.992589175216 
9 1 11.6293426875741 2309.37602397076 1040.1557880867 11.6293426875741 596.832278305025 
10 1 2.98314526351947 1362.06211727755 1040.1557880867 11.6293426875741 947.313906693211 
11 0 11.456205895314 405.347703911519 1040.1557880867 12.4360422437758 956.714413366029 
12 0 0 0 1040.1557880867 12.4360422437758 405.347703911519 
13 0 0 0 1040.1557880867 12.4360422437758 0 
14 0 0 0 1040.1557880867 12.4360422437758 0 
15 0 0 0 1040.1557880867 12.4360422437758 0 
16 0 0 0 1040.1557880867 12.4360422437758 0 
17 0 0 0 1040.1557880867 12.4360422437758 0 
18 0 0 0 1040.1557880867 12.4360422437758 0 
19 0 0 0 1040.1557880867 12.4360422437758 0 
20 0 0 0 1040.1557880867 12.4360422437758 0 
21 0 0 0 1040.1557880867 12.4360422437758 0 
22 0 0 0 1040.1557880867 12.4360422437758 0 
23 0 0 0 1040.1557880867 12.4360422437758 0 
24 0 0 0 1040.1557880867 12.4360422437758 0 
25 0 0 0 1040.1557880867 12.4360422437758 0 
26 0 0 0 1040.1557880867 12.4360422437758 0 
27 0 0 0 1040.1557880867 12.4360422437758 0 
28 0 0 0 1040.1557880867 12.4360422437758 0 
29 0 0 0 1040.1557880867 12.4360422437758 0 
30 0 0 0 1040.1557880867 12.4360422437758 0 
31 0 0 0 1040.1557880867 12.4360422437758 0 
32 0 0 0 1040.1557880867 12.4360422437758 0 
33 0 0 0 1040.1557880867 12.4360422437758 0 
34 0 0 0 1040.1557880867 12.4360422437758 0 
35 0 0 0 1040.1557880867 12.4360422437758 0 
36 0 0 0 1040.1557880867 12.4360422437758 0 
1 7 0 8431 1052.50397489965 12.1934561161143 151569 
2 6 10.5332216532764 7540.48340638439 1052.50397489965 10.5332216532764 890.516593615615 
3 5 10.5609360381058 6844.50576459043 1052.50397489965 10.6270697147433 695.977641793951 
4 4 9.40080948694882 6311.18755328329 1052.50397489965 9.40080948694882 533.318211307144 
5 4 2.43880056717412 5583.19541119023 1052.50397489965 9.40080948694882 727.992142093058 
6 3 10.4643174731744 4774.76201044482 1052.50397489965 10.4643174731744 808.433400745416 
7 2 10.8592250396355 3950.29263088438 1052.50397489965 10.903349918347 824.469379560438 
8 2 10.903349918347 3040.84490395459 1052.50397489965 10.903349918347 909.447726929788 
9 1 11.6293426875741 2452.97731998884 1052.50397489965 11.6293426875741 587.867583965752 
10 1 2.98314526351947 1362.06211727755 1052.50397489965 11.6293426875741 1090.91520271129 
11 0 11.456205895314 546.811074474575 1052.50397489965 12.4360422437758 815.251042802974 
12 0 0 0 1052.50397489965 12.4360422437758 546.811074474575 
13 0 0 0 1052.50397489965 12.4360422437758 0 
14 0 0 0 1052.50397489965 12.4360422437758 0 
15 0 0 0 1052.50397489965 12.4360422437758 0 
16 0 0 0 1052.50397489965 12.4360422437758 0 
17 0 0 0 1052.50397489965 12.4360422437758 0 
18 0 0 0 1052.50397489965 12.4360422437758 0 
19 0 0 0 1052.50397489965 12.4360422437758 0 
20 0 0 0 1052.50397489965 12.4360422437758 0 
21 0 0 0 1052.50397489965 12.4360422437758 0 
22 0 0 0 1052.50397489965 12.4360422437758 0 
23 0 0 0 1052.50397489965 12.4360422437758 0 
24 0 0 0 1052.50397489965 12.4360422437758 0 
25 0 0 0 1052.50397489965 12.4360422437758 0 
26 0 0 0 1052.50397489965 12.4360422437758 0 
27 0 0 0 1052.50397489965 12.4360422437758 0 
28 0 0 0 1052.50397489965 12.4360422437758 0 
29 0 0 0 1052.50397489965 12.4360422437758 0 
30 0 0 0 1052.50397489965 12.4360422437758 0 
31 0 0 0 1052.50397489965 12.4360422437758 0 
32 0 0 0 1052.50397489965 12.4360422437758 0 
33 0 0 0 1052.50397489965 12.4360422437758 0 
34 0 0 0 1052.50397489965 12.4360422437758 0 
35 0 0 0 1052.50397489965 12.4360422437758 0 
36 0 0 0 1052.50397489965 12.4360422437758 0 
1 7 0 8431 1054.03911361544 12.1934561161143 151569 
2 6 10.5332216532764 7556.65336274633 1054.03911361544 10.5332216532764 874.346637253669 
3 5 10.5609360381058 6860.71826637752 1054.03911361544 10.6270697147433 695.935096368815 
4 4 9.40080948694882 6325.61909988647 1054.03911361544 9.40080948694882 535.099166491042 
5 4 2.43880056717412 5583.19541119023 1054.03911361544 9.40080948694882 742.423688696243 
6 3 10.4643174731744 4790.82618933221 1054.03911361544 10.4643174731744 792.369221858025 
7 2 10.8592250396355 3966.9630476662 1054.03911361544 10.903349918347 823.863141666005 
8 2 10.903349918347 3057.58305854605 1054.03911361544 10.903349918347 909.379989120148 
9 1 10.0942039717838 2469.65164874937 1054.03911361544 10.0942039717838 587.931409796686 
10 1 4.8253117224679 1368.05564959243 1054.03911361544 11.6293426875741 1101.59599915693 
11 0 11.456205895314 564.397939680537 1054.03911361544 12.4360422437758 803.657709911898 
12 0 0 0 1054.03911361544 12.4360422437758 564.397939680537 
13 0 0 0 1054.03911361544 12.4360422437758 0 
14 0 0 0 1054.03911361544 12.4360422437758 0 
15 0 0 0 1054.03911361544 12.4360422437758 0 
16 0 0 0 1054.03911361544 12.4360422437758 0 
17 0 0 0 1054.03911361544 12.4360422437758 0 
18 0 0 0 1054.03911361544 12.4360422437758 0 
19 0 0 0 1054.03911361544 12.4360422437758 0 
20 0 0 0 1054.03911361544 12.4360422437758 0 
21 0 0 0 1054.03911361544 12.4360422437758 0 
22 0 0 0 1054.03911361544 12.4360422437758 0 
23 0 0 0 1054.03911361544 12.4360422437758 0 
24 0 0 0 1054.03911361544 12.4360422437758 0 
25 0 0 0 1054.03911361544 12.4360422437758 0 
26 0 0 0 1054.03911361544 12.4360422437758 0 
27 0 0 0 1054.03911361544 12.4360422437758 0 
28 0 0 0 1054.03911361544 12.4360422437758 0 
29 0 0 0 1054.03911361544 12.4360422437758 0 
30 0 0 0 1054.03911361544 12.4360422437758 0 
31 0 0 0 1054.03911361544 12.4360422437758 0 
32 0 0 0 1054.03911361544 12.4360422437758 0 
33 0 0 0 1054.03911361544 12.4360422437758 0 
34 0 0 0 1054.03911361544 12.4360422437758 0 
35 0 0 0 1054.03911361544 12.4360422437758 0 
36 0 0 0 1054.03911361544 12.4360422437758 0 
1 7 0 8431 1059.7091394197 12.1934561161143 151569 
2 6 10.5332216532764 7616.37700132235 1059.7091394197 10.5332216532764 814.622998677652 
3 5 10.5609360381058 6920.59904623067 1059.7091394197 10.6270697147433 695.777955091683 
4 4 9.40080948694882 6378.92193225836 1059.7091394197 9.40080948694882 541.677113972303 
5 4 2.43880056717412 5583.19541119023 1059.7091394197 9.40080948694882 795.72652106813 
6 3 10.4643174731744 4850.15913942903 1059.7091394197 10.4643174731744 733.036271761207 
7 2 10.8592250396355 4028.53513385515 1059.7091394197 10.903349918347 821.624005573875 
8 2 10.903349918347 3119.40533393591 1059.7091394197 10.903349918347 909.129799919244 
9 1 10.0942039717838 2526.8860457428 1059.7091394197 10.0942039717838 592.519288193108 
10 1 11.6293426875741 1414.70480714495 1059.7091394197 11.6293426875741 1112.18123859784 
11 0 11.456205895314 629.354922725828 1059.7091394197 12.4360422437758 785.349884419127 
12 0 0 0 1059.7091394197 12.4360422437758 629.354922725828 
13 0 0 0 1059.7091394197 12.4360422437758 0 
14 0 0 0 1059.7091394197 12.4360422437758 0 
15 0 0 0 1059.7091394197 12.4360422437758 0 
16 0 0 0 1059.7091394197 12.4360422437758 0 
17 0 0 0 1059.7091394197 12.4360422437758 0 
18 0 0 0 1059.7091394197 12.4360422437758 0 
19 0 0 0 1059.7091394197 12.4360422437758 0 
20 0 0 0 1059.7091394197 12.4360422437758 0 
21 0 0 0 1059.7091394197 12.4360422437758 0 
22 0 0 0 1059.7091394197 12.4360422437758 0 
23 0 0 0 1059.7091394197 12.4360422437758 0 
24 0 0 0 1059.7091394197 12.4360422437758 0 
25 0 0 0 1059.7091394197 12.4360422437758 0 
26 0 0 0 1059.7091394197 12.4360422437758 0 
27 0 0 0 1059.7091394197 12.4360422437758 0 
28 0 0 0 1059.7091394197 12.4360422437758 0 
29 0 0 0 1059.7091394197 12.4360422437758 0 
30 0 0 0 1059.7091394197 12.4360422437758 0 
31 0 0 0 1059.7091394197 12.4360422437758 0 
32 0 0 0 1059.7091394197 12.4360422437758 0 
33 0 0 0 1059.7091394197 12.4360422437758 0 
34 0 0 0 1059.7091394197 12.4360422437758 0 
35 0 0 0 1059.7091394197 12.4360422437758 0 
36 0 0 0 1059.7091394197 12.4360422437758 0 
1 7 0 8431 1062.11199141996 12.1934561161143 151569 
2 6 10.5332216532764 7641.68677404113 1062.11199141996 10.5332216532764 789.313225958872 
3 5 10.5609360381058 6945.97541251447 1062.11199141996 10.6270697147433 695.711361526659 
4 4 6.99795748668666 6398.62383727058 1062.11199141996 6.99795748668666 547.351575243891 
5 4 2.43880056717412 5583.19541119023 1062.11199141996 9.40080948694882 815.428426080346 
6 3 10.4643174731744 4875.30334560082 1062.11199141996 10.4643174731744 707.892065589412 
7 2 10.8592250396355 4054.62824446294 1062.11199141996 10.903349918347 820.675101137885 
8 2 10.903349918347 3145.60447009676 1062.11199141996 10.903349918347 909.023774366171 
9 1 7.69135197152162 2548.25407507987 1062.11199141996 6.28135573193742 597.350395016894 
10 1 11.6293426875741 1442.64839648353 1062.11199141996 11.6293426875741 1105.60567859634 
11 0 11.456205895314 656.882489976799 1062.11199141996 12.4360422437758 785.765906506728 
12 0 0 0 1062.11199141996 12.4360422437758 656.882489976799 
13 0 0 0 1062.11199141996 12.4360422437758 0 
14 0 0 0 1062.11199141996 12.4360422437758 0 
15 0 0 0 1062.11199141996 12.4360422437758 0 
16 0 0 0 1062.11199141996 12.4360422437758 0 
17 0 0 0 1062.11199141996 12.4360422437758 0 
18 0 0 0 1062.11199141996 12.4360422437758 0 
19 0 0 0 1062.11199141996 12.4360422437758 0 
20 0 0 0 1062.11199141996 12.4360422437758 0 
21 0 0 0 1062.11199141996 12.4360422437758 0 
22 0 0 0 1062.11199141996 12.4360422437758 0 
23 0 0 0 1062.11199141996 12.4360422437758 0 
24 0 0 0 1062.11199141996 12.4360422437758 0 
25 0 0 0 1062.11199141996 12.4360422437758 0 
26 0 0 0 1062.11199141996 12.4360422437758 0 
27 0 0 0 1062.11199141996 12.4360422437758 0 
28 0 0 0 1062.11199141996 12.4360422437758 0 
29 0 0 0 1062.11199141996 12.4360422437758 0 
30 0 0 0 1062.11199141996 12.4360422437758 0 
31 0 0 0 1062.11199141996 12.4360422437758 0 
32 0 0 0 1062.11199141996 12.4360422437758 0 
33 0 0 0 1062.11199141996 12.4360422437758 0 
34 0 0 0 1062.11199141996 12.4360422437758 0 
35 0 0 0 1062.11199141996 12.4360422437758 0 
36 0 0 0 1062.11199141996 12.4360422437758 0 
1 7 0 8431 1063.52198765955 12.1934561161143 151569 
2 6 10.5332216532764 7656.53857696295 1063.52198765955 10.5332216532764 774.461423037045 
3 5 10.5609360381058 6960.86629261469 1063.52198765955 10.6270697147433 695.672284348268 
4 4 6.99795748668666 6408.49093101158 1063.52198765955 6.99795748668666 552.375361603111 
5 4 2.43880056717412 5583.19541119023 1063.52198765955 9.40080948694882 825.295519821344 
6 3 10.4643174731744 4890.05799388781 1063.52198765955 10.4643174731744 693.137417302421 
7 2 10.8592250396355 4069.93971093362 1063.52198765955 10.903349918347 820.118282954192 
8 2 10.903349918347 3160.9781524805 1063.52198765955 10.903349918347 908.961558453115 
9 1 6.28135573193742 2558.10480773921 1063.52198765955 6.28135573193742 602.873344741291 
10 1 11.6293426875741 1459.04572594184 1063.52198765955 11.6293426875741 1099.05908179737 
11 0 11.456205895314 673.035697209094 1063.52198765955 12.4360422437758 786.010028732748 
12 0 0 0 1063.52198765955 12.4360422437758 673.035697209094 
13 0 0 0 1063.52198765955 12.4360422437758 0 
14 0 0 0 1063.52198765955 12.4360422437758 0 
15 0 0 0 1063.52198765955 12.4360422437758 0 
16 0 0 0 1063.52198765955 12.4360422437758 0 
17 0 0 0 1063.52198765955 12.4360422437758 0 
18 0 0 0 1063.52198765955 12.4360422437758 0 
19 0 0 0 1063.52198765955 12.4360422437758 0 
20 0 0 0 1063.52198765955 12.4360422437758 0 
21 0 0 0 1063.52198765955 12.4360422437758 0 
22 0 0 0 1063.52198765955 12.4360422437758 0 
23 0 0 0 1063.52198765955 12.4360422437758 0 
24 0 0 0 1063.52198765955 12.4360422437758 0 
25 0 0 0 1063.52198765955 12.4360422437758 0 
26 0 0 0 1063.52198765955 12.4360422437758 0 
27 0 0 0 1063.52198765955 12.4360422437758 0 
28 0 0 0 1063.52198765955 12.4360422437758 0 
29 0 0 0 1063.52198765955 12.4360422437758 0 
30 0 0 0 1063.52198765955 12.4360422437758 0 
31 0 0 0 1063.52198765955 12.4360422437758 0 
32 0 0 0 1063.52198765955 12.4360422437758 0 
33 0 0 0 1063.52198765955 12.4360422437758 0 
34 0 0 0 1063.52198765955 12.4360422437758 0 
35 0 0 0 1063.52198765955 12.4360422437758 0 
36 0 0 0 1063.52198765955 12.4360422437758 0 
1 7 0 8431 1067.73523994583 12.1934561161143 151569 
2 6 10.5332216532764 7700.91769717561 1067.73523994583 10.5332216532764 730.08230282439 
3 5 10.5609360381058 7005.36218052259 1067.73523994583 10.6270697147433 695.555516653022 
4 4 6.99795748668666 6437.97509139171 1067.73523994583 6.18120592785642 567.387089130876 
5 4 2.43880056717412 5583.19541119023 1067.73523994583 9.40080948694882 854.779680201479 
6 3 10.4643174731744 4934.14680340612 1067.73523994583 10.4643174731744 649.048607784115 
7 2 10.8592250396355 4115.69236565919 1067.73523994583 10.903349918347 818.454437746926 
8 2 10.903349918347 3206.91671645219 1067.73523994583 10.903349918347 908.775649207002 
9 1 6.28135573193742 2584.56974413779 1067.73523994583 6.28135573193742 622.346972314395 
10 1 11.6293426875741 1508.0430806083 1067.73523994583 11.6293426875741 1076.52666352949 
11 0 11.456205895314 721.303582889723 1067.73523994583 12.4360422437758 786.739497718579 
12 0 0 0 1067.73523994583 12.4360422437758 721.303582889723 
13 0 0 0 1067.73523994583 12.4360422437758 0 
14 0 0 0 1067.73523994583 12.4360422437758 0 
15 0 0 0 1067.73523994583 12.4360422437758 0 
16 0 0 0 1067.73523994583 12.4360422437758 0 
17 0 0 0 1067.73523994583 12.4360422437758 0 
18 0 0 0 1067.73523994583 12.4360422437758 0 
19 0 0 0 1067.73523994583 12.4360422437758 0 
20 0 0 0 1067.73523994583 12.4360422437758 0 
21 0 0 0 1067.73523994583 12.4360422437758 0 
22 0 0 0 1067.73523994583 12.4360422437758 0 
23 0 0 0 1067.73523994583 12.4360422437758 0 
24 0 0 0 1067.73523994583 12.4360422437758 0 
25 0 0 0 1067.73523994583 12.4360422437758 0 
26 0 0 0 1067.73523994583 12.4360422437758 0 
27 0 0 0 1067.73523994583 12.4360422437758 0 
28 0 0 0 1067.73523994583 12.4360422437758 0 
29 0 0 0 1067.73523994583 12.4360422437758 0 
30 0 0 0 1067.73523994583 12.4360422437758 0 
31 0 0 0 1067.73523994583 12.4360422437758 0 
32 0 0 0 1067.73523994583 12.4360422437758 0 
33 0 0 0 1067.73523994583 12.4360422437758 0 
34 0 0 0 1067.73523994583 12.4360422437758 0 
35 0 0 0 1067.73523994583 12.4360422437758 0 
36 0 0 0 1067.73523994583 12.4360422437758 0 
1 7 3.63355083167996 8436.50112151933 1070.76319897223 12.1934561161143 151563.498878481 
2 6 10.5332216532764 7732.81186075772 1070.76319897223 10.5332216532764 703.689260761614 
3 5 10.5609360381058 7037.3402621264 1070.76319897223 10.6270697147433 695.471598631317 
4 4 3.96999846028669 6454.58035199711 1070.76319897223 2.4582042482382 582.759910129294 
5 4 6.07235139885408 5596.08112090053 1070.76319897223 9.40080948694882 858.499231096578 
6 3 10.4643174731744 4965.83232795413 1070.76319897223 10.4643174731744 630.2487929464 
7 2 10.8592250396355 4148.57365413766 1070.76319897223 10.903349918347 817.258673816467 
8 2 10.903349918347 3239.93161325545 1070.76319897223 10.903349918347 908.642040882219 
9 1 3.25339670553745 2599.00516399156 1070.76319897223 3.25339670553745 640.926449263881 
10 1 11.6293426875741 1543.25625377024 1070.76319897223 11.6293426875741 1055.74891022132 
11 0 11.456205895314 755.992504938735 1070.76319897223 12.4360422437758 787.263748831505 
12 0 0 0 1070.76319897223 12.4360422437758 755.992504938735 
13 0 0 0 1070.76319897223 12.4360422437758 0 
14 0 0 0 1070.76319897223 12.4360422437758 0 
15 0 0 0 1070.76319897223 12.4360422437758 0 
16 0 0 0 1070.76319897223 12.4360422437758 0 
17 0 0 0 1070.76319897223 12.4360422437758 0 
18 0 0 0 1070.76319897223 12.4360422437758 0 
19 0 0 0 1070.76319897223 12.4360422437758 0 
20 0 0 0 1070.76319897223 12.4360422437758 0 
21 0 0 0 1070.76319897223 12.4360422437758 0 
22 0 0 0 1070.76319897223 12.4360422437758 0 
23 0 0 0 1070.76319897223 12.4360422437758 0 
24 0 0 0 1070.76319897223 12.4360422437758 0 
25 0 0 0 1070.76319897223 12.4360422437758 0 
26 0 0 0 1070.76319897223 12.4360422437758 0 
27 0 0 0 1070.76319897223 12.4360422437758 0 
28 0 0 0 1070.76319897223 12.4360422437758 0 
29 0 0 0 1070.76319897223 12.4360422437758 0 
30 0 0 0 1070.76319897223 12.4360422437758 0 
31 0 0 0 1070.76319897223 12.4360422437758 0 
32 0 0 0 1070.76319897223 12.4360422437758 0 
33 0 0 0 1070.76319897223 12.4360422437758 0 
34 0 0 0 1070.76319897223 12.4360422437758 0 
35 0 0 0 1070.76319897223 12.4360422437758 0 
36 0 0 0 1070.76319897223 12.4360422437758 0 
1 7 5.44770388613815 8443.3656156796 1072.27499318428 12.1934561161143 151556.63438432 
2 6 10.5332216532764 7748.73592428737 1072.27499318428 10.5332216532764 694.629691392233 
3 5 10.5609360381058 7053.30622410263 1072.27499318428 10.6270697147433 695.429700184742 
4 4 2.4582042482382 6459.43941182142 1072.27499318428 2.4582042482382 593.866812281206 
5 4 7.88650445331227 5606.63257964259 1072.27499318428 9.40080948694882 852.806832178827 
6 3 10.4643174731744 4981.65222254311 1072.27499318428 10.4643174731744 624.980357099479 
7 2 9.34743082758704 4163.84780683012 1072.27499318428 9.22357608471862 817.804415712989 
8 2 10.903349918347 3256.41523455394 1072.27499318428 10.903349918347 907.432572276183 
9 1 3.25339670553745 2603.92363030049 1072.27499318428 3.25339670553741 652.491604253448 
10 1 11.6293426875741 1560.83742673524 1072.27499318428 11.6293426875741 1043.08620356525 
11 0 11.456205895314 773.311930703307 1072.27499318428 12.4360422437758 787.525496031936 
12 0 0 0 1072.27499318428 12.4360422437758 773.311930703307 
13 0 0 0 1072.27499318428 12.4360422437758 0 
14 0 0 0 1072.27499318428 12.4360422437758 0 
15 0 0 0 1072.27499318428 12.4360422437758 0 
16 0 0 0 1072.27499318428 12.4360422437758 0 
17 0 0 0 1072.27499318428 12.4360422437758 0 
18 0 0 0 1072.27499318428 12.4360422437758 0 
19 0 0 0 1072.27499318428 12.4360422437758 0 
20 0 0 0 1072.27499318428 12.4360422437758 0 
21 0 0 0 1072.27499318428 12.4360422437758 0 
22 0 0 0 1072.27499318428 12.4360422437758 0 
23 0 0 0 1072.27499318428 12.4360422437758 0 
24 0 0 0 1072.27499318428 12.4360422437758 0 
25 0 0 0 1072.27499318428 12.4360422437758 0 
26 0 0 0 1072.27499318428 12.4360422437758 0 
27 0 0 0 1072.27499318428 12.4360422437758 0 
28 0 0 0 1072.27499318428 12.4360422437758 0 
29 0 0 0 1072.27499318428 12.4360422437758 0 
30 0 0 0 1072.27499318428 12.4360422437758 0 
31 0 0 0 1072.27499318428 12.4360422437758 0 
32 0 0 0 1072.27499318428 12.4360422437758 0 
33 0 0 0 1072.27499318428 12.4360422437758 0 
34 0 0 0 1072.27499318428 12.4360422437758 0 
35 0 0 0 1072.27499318428 12.4360422437758 0 
36 0 0 0 1072.27499318428 12.4360422437758 0 
1 7 6.9620089197747 8451.19565341626 1073.53691404565 12.1934561161143 151548.804346584 
2 6 10.5332216532764 7762.02801642901 1073.53691404565 10.5332216532764 689.167636987253 
3 5 10.5609360381058 7066.63328960464 1073.53691404565 10.6270697147433 695.394726824366 
4 4 2.4582042482382 6462.54147104376 1073.53691404565 2.4582042482382 604.091818560875 
5 4 9.40080948694882 5617.54019069167 1073.53691404565 9.40080948694882 845.001280352091 
6 3 10.4643174731744 4994.85736306245 1073.53691404565 10.4643174731744 622.682827629227 
7 2 9.34743082758704 4175.64352479161 1073.53691404565 9.22357608471862 819.213838270834 
8 2 10.903349918347 3270.17439927465 1073.53691404565 10.903349918347 905.469125516959 
9 1 3.25339670553745 2608.0291594735 1073.53691404565 2.2845110010374 662.14523980115 
10 1 11.6293426875741 1575.51273687664 1073.53691404565 11.6293426875741 1032.51642259686 
11 0 11.456205895314 787.768755914683 1073.53691404565 12.4360422437758 787.743980961959 
12 0 0 0 1073.53691404565 12.4360422437758 787.768755914683 
13 0 0 0 1073.53691404565 12.4360422437758 0 
14 0 0 0 1073.53691404565 12.4360422437758 0 
15 0 0 0 1073.53691404565 12.4360422437758 0 
16 0 0 0 1073.53691404565 12.4360422437758 0 
17 0 0 0 1073.53691404565 12.4360422437758 0 
18 0 0 0 1073.53691404565 12.4360422437758 0 
19 0 0 0 1073.53691404565 12.4360422437758 0 
20 0 0 0 1073.53691404565 12.4360422437758 0 
21 0 0 0 1073.53691404565 12.4360422437758 0 
22 0 0 0 1073.53691404565 12.4360422437758 0 
23 0 0 0 1073.53691404565 12.4360422437758 0 
24 0 0 0 1073.53691404565 12.4360422437758 0 
25 0 0 0 1073.53691404565 12.4360422437758 0 
26 0 0 0 1073.53691404565 12.4360422437758 0 
27 0 0 0 1073.53691404565 12.4360422437758 0 
28 0 0 0 1073.53691404565 12.4360422437758 0 
29 0 0 0 1073.53691404565 12.4360422437758 0 
30 0 0 0 1073.53691404565 12.4360422437758 0 
31 0 0 0 1073.53691404565 12.4360422437758 0 
32 0 0 0 1073.53691404565 12.4360422437758 0 
33 0 0 0 1073.53691404565 12.4360422437758 0 
34 0 0 0 1073.53691404565 12.4360422437758 0 
35 0 0 0 1073.53691404565 12.4360422437758 0 
36 0 0 0 1073.53691404565 12.4360422437758 0 
1 7 9.83364453758806 8471.29190203818 1075.92994372716 12.1934561161143 151528.708097962 
2 6 10.5332216532764 7787.23432848723 1075.92994372716 10.5332216532764 684.057573550948 
3 5 10.5609360381058 7091.90592300837 1075.92994372716 10.6270697147433 695.328405478864 
4 5 0.0651745667270687 6465.56073124472 1075.92994372716 10.6270697147433 626.345191763649 
5 4 9.40080948694882 5640.03660682417 1075.92994372716 9.40080948694882 825.524124420545 
6 3 10.4643174731744 5019.89878537251 1075.92994372716 10.4643174731744 620.137821451664 
7 2 9.34743082758704 4198.0122042079 1075.92994372716 8.5281934783267 821.886581164609 
8 2 10.903349918347 3296.26643925716 1075.92994372716 10.903349918347 901.74576495074 
9 2 0.860367024026319 2612.95133882729 1075.92994372716 10.903349918347 683.315100429871 
10 1 11.6293426875741 1603.34209910447 1075.92994372716 11.6293426875741 1009.60923972282 
11 0 11.456205895314 815.183796659672 1075.92994372716 12.4360422437758 788.158302444799 
12 0 0 0 1075.92994372716 12.4360422437758 815.183796659672 
13 0 0 0 1075.92994372716 12.4360422437758 0 
14 0 0 0 1075.92994372716 12.4360422437758 0 
15 0 0 0 1075.92994372716 12.4360422437758 0 
16 0 0 0 1075.92994372716 12.4360422437758 0 
17 0 0 0 1075.92994372716 12.4360422437758 0 
18 0 0 0 1075.92994372716 12.4360422437758 0 
19 0 0 0 1075.92994372716 12.4360422437758 0 
20 0 0 0 1075.92994372716 12.4360422437758 0 
21 0 0 0 1075.92994372716 12.4360422437758 0 
22 0 0 0 1075.92994372716 12.4360422437758 0 
23 0 0 0 1075.92994372716 12.4360422437758 0 
24 0 0 0 1075.92994372716 12.4360422437758 0 
25 0 0 0 1075.92994372716 12.4360422437758 0 
26 0 0 0 1075.92994372716 12.4360422437758 0 
27 0 0 0 1075.92994372716 12.4360422437758 0 
28 0 0 0 1075.92994372716 12.4360422437758 0 
29 0 0 0 1075.92994372716 12.4360422437758 0 
30 0 0 0 1075.92994372716 12.4360422437758 0 
31 0 0 0 1075.92994372716 12.4360422437758 0 
32 0 0 0 1075.92994372716 12.4360422437758 0 
33 0 0 0 1075.92994372716 12.4360422437758 0 
34 0 0 0 1075.92994372716 12.4360422437758 0 
35 0 0 0 1075.92994372716 12.4360422437758 0 
36 0 0 0 1075.92994372716 12.4360422437758 0 
1 7 12.1934561161143 8492.95015502317 1077.89645337593 12.1934561161143 151507.049844977 
2 6 10.5332216532764 7807.94801050105 1077.89645337593 10.5332216532764 685.002144522115 
3 5 10.5609360381058 7112.67410562737 1077.89645337593 10.6270697147433 695.273904873687 
4 5 0.0651745667270687 6465.56073124472 1077.89645337593 10.6270697147433 647.113374382647 
5 4 9.40080948694882 5658.52338938652 1077.89645337593 9.40080948694882 807.037341858195 
6 3 10.4643174731744 5040.47696665132 1077.89645337593 10.4643174731744 618.046422735206 
7 2 7.38092117881519 4214.46043702222 1077.89645337593 6.95182625479915 826.016529629097 
8 2 10.903349918347 3317.70798207552 1077.89645337593 10.903349918347 896.752454946696 
9 2 0.860367024026319 2612.95133882729 1077.89645337593 10.903349918347 704.756643248236 
10 1 11.6293426875741 1626.21131370846 1077.89645337593 11.6293426875741 986.740025118829 
11 0 11.456205895314 837.712536091124 1077.89645337593 12.4360422437758 788.498777617335 
12 0 0 0 1077.89645337593 12.4360422437758 837.712536091124 
13 0 0 0 1077.89645337593 12.4360422437758 0 
14 0 0 0 1077.89645337593 12.4360422437758 0 
15 0 0 0 1077.89645337593 12.4360422437758 0 
16 0 0 0 1077.89645337593 12.4360422437758 0 
17 0 0 0 1077.89645337593 12.4360422437758 0 
18 0 0 0 1077.89645337593 12.4360422437758 0 
19 0 0 0 1077.89645337593 12.4360422437758 0 
20 0 0 0 1077.89645337593 12.4360422437758 0 
21 0 0 0 1077.89645337593 12.4360422437758 0 
22 0 0 0 1077.89645337593 12.4360422437758 0 
23 0 0 0 1077.89645337593 12.4360422437758 0 
24 0 0 0 1077.89645337593 12.4360422437758 0 
25 0 0 0 1077.89645337593 12.4360422437758 0 
26 0 0 0 1077.89645337593 12.4360422437758 0 
27 0 0 0 1077.89645337593 12.4360422437758 0 
28 0 0 0 1077.89645337593 12.4360422437758 0 
29 0 0 0 1077.89645337593 12.4360422437758 0 
30 0 0 0 1077.89645337593 12.4360422437758 0 
31 0 0 0 1077.89645337593 12.4360422437758 0 
32 0 0 0 1077.89645337593 12.4360422437758 0 
33 0 0 0 1077.89645337593 12.4360422437758 0 
34 0 0 0 1077.89645337593 12.4360422437758 0 
35 0 0 0 1077.89645337593 12.4360422437758 0 
36 0 0 0 1077.89645337593 12.4360422437758 0 
1 7 12.1934561161143 8571.21579630234 1084.31511273993 12.1934561161143 151428.784203698 
2 6 10.5332216532764 7875.55717229891 1084.31511273993 10.5332216532764 695.658624003438 
3 5 10.5609360381058 7180.46115662092 1084.31511273993 10.6270697147433 695.096015677985 
4 5 0.0651745667270687 6465.56073124472 1084.31511273993 10.6270697147433 714.900425376202 
5 4 9.40080948694882 5718.86398322907 1084.31511273993 9.40080948694882 746.696748015644 
6 3 10.4643174731744 5107.64385598834 1084.31511273993 10.4643174731744 611.220127240734 
7 2 7.38092117881519 4261.83605586154 1084.31511273993 6.95182625479912 845.807800126798 
8 2 10.903349918347 3387.69287112785 1084.31511273993 10.903349918347 874.14318473369 
9 2 0.860367024026319 2612.95133882729 1084.31511273993 10.903349918347 774.741532300565 
10 1 11.6293426875741 1700.85610304718 1084.31511273993 11.6293426875741 912.095235780107 
11 0 11.456205895314 911.246019336953 1084.31511273993 12.4360422437758 789.610083710228 
12 0 0 0 1084.31511273993 12.4360422437758 911.246019336953 
13 0 0 0 1084.31511273993 12.4360422437758 0 
14 0 0 0 1084.31511273993 12.4360422437758 0 
15 0 0 0 1084.31511273993 12.4360422437758 0 
16 0 0 0 1084.31511273993 12.4360422437758 0 
17 0 0 0 1084.31511273993 12.4360422437758 0 
18 0 0 0 1084.31511273993 12.4360422437758 0 
19 0 0 0 1084.31511273993 12.4360422437758 0 
20 0 0 0 1084.31511273993 12.4360422437758 0 
21 0 0 0 1084.31511273993 12.4360422437758 0 
22 0 0 0 1084.31511273993 12.4360422437758 0 
23 0 0 0 1084.31511273993 12.4360422437758 0 
24 0 0 0 1084.31511273993 12.4360422437758 0 
25 0 0 0 1084.31511273993 12.4360422437758 0 
26 0 0 0 1084.31511273993 12.4360422437758 0 
27 0 0 0 1084.31511273993 12.4360422437758 0 
28 0 0 0 1084.31511273993 12.4360422437758 0 
29 0 0 0 1084.31511273993 12.4360422437758 0 
30 0 0 0 1084.31511273993 12.4360422437758 0 
31 0 0 0 1084.31511273993 12.4360422437758 0 
32 0 0 0 1084.31511273993 12.4360422437758 0 
33 0 0 0 1084.31511273993 12.4360422437758 0 
34 0 0 0 1084.31511273993 12.4360422437758 0 
35 0 0 0 1084.31511273993 12.4360422437758 0 
36 0 0 0 1084.31511273993 12.4360422437758 0 
1 7 12.1934561161143 8661.21473479273 1091.69603391874 12.1934561161143 151338.785265207 
2 6 10.5332216532764 7953.30205108073 1091.69603391874 10.5332216532764 707.912683711997 
3 5 10.5609360381058 7258.41059309269 1091.69603391874 10.6270697147433 694.89145798804 
4 5 0.0651745667270687 6465.56073124472 1091.69603391874 10.6270697147433 792.84986184797 
5 4 9.40080948694882 5788.2506170693 1091.69603391874 9.40080948694882 677.310114175416 
6 3 10.4643174731744 5184.88015844794 1091.69603391874 10.4643174731744 603.370458621363 
7 3 0 4289.07505458548 1091.69603391874 10.4643174731744 895.805103862455 
8 2 10.903349918347 3468.16963746021 1091.69603391874 10.903349918347 820.905417125271 
9 2 0.860367024026319 2612.95133882729 1091.69603391874 10.903349918347 855.218298632926 
10 1 11.6293426875741 1786.6913647856 1091.69603391874 11.6293426875741 826.259974041691 
11 0 11.456205895314 995.803372058544 1091.69603391874 12.4360422437758 790.887992727053 
12 0 0 0 1091.69603391874 12.4360422437758 995.803372058544 
13 0 0 0 1091.69603391874 12.4360422437758 0 
14 0 0 0 1091.69603391874 12.4360422437758 0 
15 0 0 0 1091.69603391874 12.4360422437758 0 
16 0 0 0 1091.69603391874 12.4360422437758 0 
17 0 0 0 1091.69603391874 12.4360422437758 0 
18 0 0 0 1091.69603391874 12.4360422437758 0 
19 0 0 0 1091.69603391874 12.4360422437758 0 
20 0 0 0 1091.69603391874 12.4360422437758 0 
21 0 0 0 1091.69603391874 12.4360422437758 0 
22 0 0 0 1091.69603391874 12.4360422437758 0 
23 0 0 0 1091.69603391874 12.4360422437758 0 
24 0 0 0 1091.69603391874 12.4360422437758 0 
25 0 0 0 1091.69603391874 12.4360422437758 0 
26 0 0 0 1091.69603391874 12.4360422437758 0 
27 0 0 0 1091.69603391874 12.4360422437758 0 
28 0 0 0 1091.69603391874 12.4360422437758 0 
29 0 0 0 1091.69603391874 12.4360422437758 0 
30 0 0 0 1091.69603391874 12.4360422437758 0 
31 0 0 0 1091.69603391874 12.4360422437758 0 
32 0 0 0 1091.69603391874 12.4360422437758 0 
33 0 0 0 1091.69603391874 12.4360422437758 0 
34 0 0 0 1091.69603391874 12.4360422437758 0 
35 0 0 0 1091.69603391874 12.4360422437758 0 
36 0 0 0 1091.69603391874 12.4360422437758 0 
1 7 12.1934561161143 8697.16537735103 1094.64438934939 12.1934561161143 151302.834622649 
2 6 10.5332216532764 7984.35773234437 1094.64438934939 10.5332216532764 712.807645006654 
3 5 7.61258060745895 7285.20158634064 1094.64438934939 7.61258060745895 699.156146003734 
4 5 0.0651745667270687 6465.56073124472 1094.64438934939 10.6270697147433 819.64085509592 
5 4 9.40080948694882 5815.96754477262 1094.64438934939 9.40080948694882 649.593186472094 
6 3 10.4643174731744 5215.73268569799 1094.64438934939 10.4643174731744 600.234859074638 
7 3 0 4289.07505458548 1094.64438934939 10.4643174731744 926.657631112502 
8 2 10.903349918347 3500.31658840422 1094.64438934939 10.903349918347 788.758466181269 
9 2 0.860367024026319 2612.95133882729 1094.64438934939 10.903349918347 887.365249576927 
10 1 11.6293426875741 1820.97880045336 1094.64438934939 11.6293426875741 791.972538373929 
11 0 11.456205895314 1029.5803389246 1094.64438934939 12.4360422437758 791.398461528757 
12 0 0 0 1094.64438934939 12.4360422437758 1029.5803389246 
13 0 0 0 1094.64438934939 12.4360422437758 0 
14 0 0 0 1094.64438934939 12.4360422437758 0 
15 0 0 0 1094.64438934939 12.4360422437758 0 
16 0 0 0 1094.64438934939 12.4360422437758 0 
17 0 0 0 1094.64438934939 12.4360422437758 0 
18 0 0 0 1094.64438934939 12.4360422437758 0 
19 0 0 0 1094.64438934939 12.4360422437758 0 
20 0 0 0 1094.64438934939 12.4360422437758 0 
21 0 0 0 1094.64438934939 12.4360422437758 0 
22 0 0 0 1094.64438934939 12.4360422437758 0 
23 0 0 0 1094.64438934939 12.4360422437758 0 
24 0 0 0 1094.64438934939 12.4360422437758 0 
25 0 0 0 1094.64438934939 12.4360422437758 0 
26 0 0 0 1094.64438934939 12.4360422437758 0 
27 0 0 0 1094.64438934939 12.4360422437758 0 
28 0 0 0 1094.64438934939 12.4360422437758 0 
29 0 0 0 1094.64438934939 12.4360422437758 0 
30 0 0 0 1094.64438934939 12.4360422437758 0 
31 0 0 0 1094.64438934939 12.4360422437758 0 
32 0 0 0 1094.64438934939 12.4360422437758 0 
33 0 0 0 1094.64438934939 12.4360422437758 0 
34 0 0 0 1094.64438934939 12.4360422437758 0 
35 0 0 0 1094.64438934939 12.4360422437758 0 
36 0 0 0 1094.64438934939 12.4360422437758 0 
1 7 12.1934561161143 8762.46878079425 1100 12.1934561161143 151237.531219206 
2 6 10.5332216532764 8040.76956641591 1100 10.5332216532764 721.699214378341 
3 5 7.61258060745895 7325.97160412059 1100 7.61258060745895 714.797962295327 
4 5 0.0651745667270687 6465.56073124472 1100 10.6270697147433 860.410872875867 
5 4 9.40080948694882 5866.3146201853 1100 9.40080948694882 599.24611105942 
6 3 10.4643174731744 5271.7754958087 1100 10.4643174731744 594.539124376597 
7 3 0 4289.07505458548 1100 10.4643174731744 982.700441223216 
8 2 10.903349918347 3558.71068535426 1100 10.903349918347 730.364369231224 
9 2 0.860367024026319 2612.95133882729 1100 10.903349918347 945.759346526972 
10 1 11.6293426875741 1883.26103201054 1100 11.6293426875741 729.690306816744 
11 0 11.456205895314 1090.93531723315 1100 12.4360422437758 792.325714777398 
12 0 0 0 1100 12.4360422437758 1090.93531723315 
13 0 0 0 1100 12.4360422437758 0 
14 0 0 0 1100 12.4360422437758 0 
15 0 0 0 1100 12.4360422437758 0 
16 0 0 0 1100 12.4360422437758 0 
17 0 0 0 1100 12.4360422437758 0 
18 0 0 0 1100 12.4360422437758 0 
19 0 0 0 1100 12.4360422437758 0 
20 0 0 0 1100 12.4360422437758 0 
21 0 0 0 1100 12.4360422437758 0 
22 0 0 0 1100 12.4360422437758 0 
23 0 0 0 1100 12.4360422437758 0 
24 0 0 0 1100 12.4360422437758 0 
25 0 0 0 1100 12.4360422437758 0 
26 0 0 0 1100 12.4360422437758 0 
27 0 0 0 1100 12.4360422437758 0 
28 0 0 0 1100 12.4360422437758 0 
29 0 0 0 1100 12.4360422437758 0 
30 0 0 0 1100 12.4360422437758 0 
31 0 0 0 1100 12.4360422437758 0 
32 0 0 0 1100 12.4360422437758 0 
33 0 0 0 1100 12.4360422437758 0 
34 0 0 0 1100 12.4360422437758 0 
35 0 0 0 1100 12.4360422437758 0 
36 0 0 0 1100 12.4360422437758 0 
1 7 12.1934561161143 8809.28042338105 1103.83907910448 12.1934561161143 151190.719576619 
2 6 10.5332216532764 8081.20743756789 1103.83907910448 10.5332216532764 728.072985813163 
3 5 3.77350150297634 7347.82763907663 1103.83907910448 3.77350150297634 733.379798491257 
4 5 0.0651745667270687 6465.56073124472 1103.83907910448 10.6270697147433 882.266907831915 
5 4 9.40080948694882 5902.40507145187 1103.83907910448 9.40080948694882 563.155659792853 
6 3 10.4643174731744 5311.94883836264 1103.83907910448 10.4643174731744 590.456233089229 
7 3 0 4289.07505458548 1103.83907910448 10.4643174731744 1022.87378377715 
8 2 10.903349918347 3600.56950819465 1103.83907910448 10.903349918347 688.505546390836 
9 2 0.860367024026319 2612.95133882729 1103.83907910448 10.903349918347 987.61816936736 
10 1 11.6293426875741 1927.90699852128 1103.83907910448 11.6293426875741 685.04434030601 
11 0 11.456205895314 1134.9165979025 1103.83907910448 12.4360422437758 792.990400618781 
12 0 4.60689492537914 8.84311702228502 1103.83907910448 12.4360422437758 1126.07348088021 
13 0 0 0 1103.83907910448 12.4360422437758 8.84311702228502 
14 0 0 0 1103.83907910448 12.4360422437758 0 
15 0 0 0 1103.83907910448 12.4360422437758 0 
16 0 0 0 1103.83907910448 12.4360422437758 0 
17 0 0 0 1103.83907910448 12.4360422437758 0 
18 0 0 0 1103.83907910448 12.4360422437758 0 
19 0 0 0 1103.83907910448 12.4360422437758 0 
20 0 0 0 1103.83907910448 12.4360422437758 0 
21 0 0 0 1103.83907910448 12.4360422437758 0 
22 0 0 0 1103.83907910448 12.4360422437758 0 
23 0 0 0 1103.83907910448 12.4360422437758 0 
24 0 0 0 1103.83907910448 12.4360422437758 0 
25 0 0 0 1103.83907910448 12.4360422437758 0 
26 0 0 0 1103.83907910448 12.4360422437758 0 
27 0 0 0 1103.83907910448 12.4360422437758 0 
28 0 0 0 1103.83907910448 12.4360422437758 0 
29 0 0 0 1103.83907910448 12.4360422437758 0 
30 0 0 0 1103.83907910448 12.4360422437758 0 
31 0 0 0 1103.83907910448 12.4360422437758 0 
32 0 0 0 1103.83907910448 12.4360422437758 0 
33 0 0 0 1103.83907910448 12.4360422437758 0 
34 0 0 0 1103.83907910448 12.4360422437758 0 
35 0 0 0 1103.83907910448 12.4360422437758 0 
36 0 0 0 1103.83907910448 12.4360422437758 0 
1 7 12.1934561161143 8851.45811294663 1107.29812214888 12.1934561161143 151148.541887053 
2 6 10.5332216532764 8117.64230466273 1107.29812214888 10.5332216532764 733.815808283906 
3 5 3.77350150297634 7360.88034320352 1107.29812214888 3.77350150297634 756.761961459209 
4 5 0.0651745667270687 6465.56073124472 1107.29812214888 10.6270697147433 895.319611958799 
5 4 9.40080948694882 5934.92287611938 1107.29812214888 9.40080948694882 530.63785512534 
6 3 10.4643174731744 5348.14536293256 1107.29812214888 10.4643174731744 586.777513186816 
7 3 0 4289.07505458548 1107.29812214888 10.4643174731744 1059.07030834708 
8 2 10.903349918347 3638.28466489031 1107.29812214888 10.903349918347 650.790389695173 
9 2 0.860367024026319 2612.95133882729 1107.29812214888 10.903349918347 1025.33332606302 
10 1 11.6293426875741 1968.13339545562 1107.29812214888 11.6293426875741 644.817943371671 
11 0 11.456205895314 1174.54410721984 1107.29812214888 12.4360422437758 793.589288235777 
12 0 8.75774657865316 31.957552139963 1107.29812214888 12.4360422437758 1142.58655507988 
13 0 0 0 1107.29812214888 12.4360422437758 31.957552139963 
14 0 0 0 1107.29812214888 12.4360422437758 0 
15 0 0 0 1107.29812214888 12.4360422437758 0 
16 0 0 0 1107.29812214888 12.4360422437758 0 
17 0 0 0 1107.29812214888 12.4360422437758 0 
18 0 0 0 1107.29812214888 12.4360422437758 0 
19 0 0 0 1107.29812214888 12.4360422437758 0 
20 0 0 0 1107.29812214888 12.4360422437758 0 
21 0 0 0 1107.29812214888 12.4360422437758 0 
22 0 0 0 1107.29812214888 12.4360422437758 0 
23 0 0 0 1107.29812214888 12.4360422437758 0 
24 0 0 0 1107.29812214888 12.4360422437758 0 
25 0 0 0 1107.29812214888 12.4360422437758 0 
26 0 0 0 1107.29812214888 12.4360422437758 0 
27 0 0 0 1107.29812214888 12.4360422437758 0 
28 0 0 0 1107.29812214888 12.4360422437758 0 
29 0 0 0 1107.29812214888 12.4360422437758 0 
30 0 0 0 1107.29812214888 12.4360422437758 0 
31 0 0 0 1107.29812214888 12.4360422437758 0 
32 0 0 0 1107.29812214888 12.4360422437758 0 
33 0 0 0 1107.29812214888 12.4360422437758 0 
34 0 0 0 1107.29812214888 12.4360422437758 0 
35 0 0 0 1107.29812214888 12.4360422437758 0 
36 0 0 0 1107.29812214888 12.4360422437758 0 
1 7 12.1934561161143 8888.83406025894 1110.36336853648 12.1934561161143 151111.165939741 
2 6 10.5332216532764 8149.92922428525 1110.36336853648 10.5332216532764 738.904835973693 
3 6 0.708255115374172 7367.74918734577 1110.36336853648 10.5332216532764 782.180036939472 
4 5 0.0651745667270687 6465.56073124472 1110.36336853648 10.6270697147433 902.188456101055 
5 4 9.40080948694882 5963.73867343978 1110.36336853648 9.40080948694882 501.822057804934 
6 3 10.4643174731744 5380.22107426593 1110.36336853648 10.4643174731744 583.517599173852 
7 3 0 4289.07505458548 1110.36336853648 10.4643174731744 1091.14601968045 
8 2 10.903349918347 3671.70611884029 1110.36336853648 10.903349918347 617.368935745197 
9 2 0.860367024026319 2612.95133882729 1110.36336853648 10.903349918347 1058.754780013 
10 1 11.6293426875741 2003.78019611889 1110.36336853648 11.6293426875741 609.171142708397 
11 0 11.456205895314 1209.66020095608 1110.36336853648 11.0104901766372 794.119995162813 
12 0 12.4360422437758 64.4396444537397 1110.36336853648 12.4360422437758 1145.22055650234 
13 0 0 0 1110.36336853648 12.4360422437758 64.4396444537397 
14 0 0 0 1110.36336853648 12.4360422437758 0 
15 0 0 0 1110.36336853648 12.4360422437758 0 
16 0 0 0 1110.36336853648 12.4360422437758 0 
17 0 0 0 1110.36336853648 12.4360422437758 0 
18 0 0 0 1110.36336853648 12.4360422437758 0 
19 0 0 0 1110.36336853648 12.4360422437758 0 
20 0 0 0 1110.36336853648 12.4360422437758 0 
21 0 0 0 1110.36336853648 12.4360422437758 0 
22 0 0 0 1110.36336853648 12.4360422437758 0 
23 0 0 0 1110.36336853648 12.4360422437758 0 
24 0 0 0 1110.36336853648 12.4360422437758 0 
25 0 0 0 1110.36336853648 12.4360422437758 0 
26 0 0 0 1110.36336853648 12.4360422437758 0 
27 0 0 0 1110.36336853648 12.4360422437758 0 
28 0 0 0 1110.36336853648 12.4360422437758 0 
29 0 0 0 1110.36336853648 12.4360422437758 0 
30 0 0 0 1110.36336853648 12.4360422437758 0 
31 0 0 0 1110.36336853648 12.4360422437758 0 
32 0 0 0 1110.36336853648 12.4360422437758 0 
33 0 0 0 1110.36336853648 12.4360422437758 0 
34 0 0 0 1110.36336853648 12.4360422437758 0 
35 0 0 0 1110.36336853648 12.4360422437758 0 
36 0 0 0 1110.36336853648 12.4360422437758 0 
1 7 12.1934561161143 8895.74256998295 1110.92994372716 12.1934561161143 151104.257430017 
2 6 10.5332216532764 8155.89708635191 1110.92994372716 10.5332216532764 739.845483631046 
3 6 0.708255115374172 7367.74918734577 1110.92994372716 10.5332216532764 788.147899006132 
4 5 0.0651745667270687 6465.56073124472 1110.92994372716 10.6270697147433 902.188456101055 
5 4 9.40080948694882 5969.06493886738 1110.92994372716 9.40080948694882 496.495792377337 
6 3 10.4643174731744 5386.14989693361 1110.92994372716 10.4643174731744 582.915041933768 
7 3 0 4289.07505458548 1110.92994372716 10.4643174731744 1097.07484234813 
8 2 10.903349918347 3677.88368639931 1110.92994372716 10.903349918347 611.191368186179 
9 2 0.860367024026319 2612.95133882729 1110.92994372716 10.903349918347 1064.93234757202 
10 1 11.6293426875741 2010.36909316956 1110.92994372716 11.6293426875741 602.582245657723 
11 0 10.8896307046359 1215.99049927232 1110.92994372716 9.78221794627232 794.378593897248 
12 0 12.4360422437758 71.4855974592881 1110.92994372716 12.4360422437758 1144.50490181303 
13 0 0 0 1110.92994372716 12.4360422437758 71.4855974592881 
14 0 0 0 1110.92994372716 12.4360422437758 0 
15 0 0 0 1110.92994372716 12.4360422437758 0 
16 0 0 0 1110.92994372716 12.4360422437758 0 
17 0 0 0 1110.92994372716 12.4360422437758 0 
18 0 0 0 1110.92994372716 12.4360422437758 0 
19 0 0 0 1110.92994372716 12.4360422437758 0 
20 0 0 0 1110.92994372716 12.4360422437758 0 
21 0 0 0 1110.92994372716 12.4360422437758 0 
22 0 0 0 1110.92994372716 12.4360422437758 0 
23 0 0 0 1110.92994372716 12.4360422437758 0 
24 0 0 0 1110.92994372716 12.4360422437758 0 
25 0 0 0 1110.92994372716 12.4360422437758 0 
26 0 0 0 1110.92994372716 12.4360422437758 0 
27 0 0 0 1110.92994372716 12.4360422437758 0 
28 0 0 0 1110.92994372716 12.4360422437758 0 
29 0 0 0 1110.92994372716 12.4360422437758 0 
30 0 0 0 1110.92994372716 12.4360422437758 0 
31 0 0 0 1110.92994372716 12.4360422437758 0 
32 0 0 0 1110.92994372716 12.4360422437758 0 
33 0 0 0 1110.92994372716 12.4360422437758 0 
34 0 0 0 1110.92994372716 12.4360422437758 0 
35 0 0 0 1110.92994372716 12.4360422437758 0 
36 0 0 0 1110.92994372716 12.4360422437758 0 
1 7 12.1934561161143 8909.24575885448 1112.03735648552 12.1934561161143 151090.754241146 
2 6 10.5332216532764 8167.56171039742 1112.03735648552 10.5332216532764 741.684048457067 
3 6 0.708255115374172 7367.74918734577 1112.03735648552 10.5332216532764 799.812523051643 
4 5 1.39406987676339 6466.36872420186 1112.03735648552 10.6270697147433 901.380463143909 
5 4 9.40080948694882 5979.47551523217 1112.03735648552 9.40080948694882 486.89320896969 
6 3 10.4643174731744 5397.73821561097 1112.03735648552 10.4643174731744 581.737299621201 
7 3 0 4289.07505458548 1112.03735648552 10.4643174731744 1108.66316102549 
8 2 10.903349918347 3689.95819520779 1112.03735648552 10.903349918347 599.116859377699 
9 2 2.18926233406264 2614.639938057 1112.03735648552 10.903349918347 1075.31825715078 
10 1 11.6293426875741 2023.24757563317 1112.03735648552 11.6293426875741 591.392362423835 
11 0 9.78221794627232 1227.43663373981 1112.03735648552 9.78221794627232 795.810941893361 
12 0 12.4360422437758 85.257429303594 1112.03735648552 12.4360422437758 1142.17920443621 
13 0 0 0 1112.03735648552 12.4360422437758 85.257429303594 
14 0 0 0 1112.03735648552 12.4360422437758 0 
15 0 0 0 1112.03735648552 12.4360422437758 0 
16 0 0 0 1112.03735648552 12.4360422437758 0 
17 0 0 0 1112.03735648552 12.4360422437758 0 
18 0 0 0 1112.03735648552 12.4360422437758 0 
19 0 0 0 1112.03735648552 12.4360422437758 0 
20 0 0 0 1112.03735648552 12.4360422437758 0 
21 0 0 0 1112.03735648552 12.4360422437758 0
[truncated: 15,871,513 more chars]
