# Supplementary material for: Real-time energy-saving metro train rescheduling with primary delay identification
Source: PLoS One. 2018 Feb 23;13(2):e0192792. doi: 10.1371/journal.pone.0192792 (PMC5825068; doi:10.1371/journal.pone.0192792)
Supplement: S2 Dataset — (ZIP) [file pone.0192792.s003.zip › S3 Dataset /timetable.txt]

1	64.43964445	10.36336854
2	0	10.36336854
3	0	10.36336854
4	0	10.36336854
5	0	10.36336854
6	0	10.36336854
7	0	10.36336854
8	0	10.36336854
9	0	10.36336854
10	0	10.36336854
11	0	10.36336854
12	0	10.36336854
13	0	10.36336854
14	0	10.36336854
15	0	10.36336854
16	0	10.36336854
17	0	10.36336854
18	0	10.36336854
19	0	10.36336854
20	0	10.36336854
21	0	10.36336854
22	0	10.36336854
23	0	10.36336854
24	0	10.36336854
25	0	10.36336854
26	0	10.36336854
27	0	10.36336854
28	0	10.36336854
29	0	10.36336854
30	0	10.36336854
31	0	10.36336854
32	0	10.36336854
33	0	10.36336854
34	0	10.36336854
35	0	10.36336854
36	0	10.36336854
1	1179.16458	100
2	0	100
3	0	100
4	0	100
5	0	100
6	0	100
7	0	100
8	0	100
9	0	100
10	0	100
11	0	100
12	0	100
13	0	100
14	0	100
15	0	100
16	0	100
17	0	100
18	0	100
19	0	100
20	0	100
21	0	100
22	0	100
23	0	100
24	0	100
25	0	100
26	0	100
27	0	100
28	0	100
29	0	100
30	0	100
31	0	100
32	0	100
33	0	100
34	0	100
35	0	100
36	0	100
1	1199.769587	101.6568782
2	1.647147151	101.6568782
3	0	101.6568782
4	0	101.6568782
5	0	101.6568782
6	0	101.6568782
7	0	101.6568782
8	0	101.6568782
9	0	101.6568782
10	0	101.6568782
11	0	101.6568782
12	0	101.6568782
13	0	101.6568782
14	0	101.6568782
15	0	101.6568782
16	0	101.6568782
17	0	101.6568782
18	0	101.6568782
19	0	101.6568782
20	0	101.6568782
21	0	101.6568782
22	0	101.6568782
23	0	101.6568782
24	0	101.6568782
25	0	101.6568782
26	0	101.6568782
27	0	101.6568782
28	0	101.6568782
29	0	101.6568782
30	0	101.6568782
31	0	101.6568782
32	0	101.6568782
33	0	101.6568782
34	0	101.6568782
35	0	101.6568782
36	0	101.6568782
1	1234.037557	104.4124148
2	11.68164258	104.4124148
3	0	104.4124148
4	0	104.4124148
5	0	104.4124148
6	0	104.4124148
7	0	104.4124148
8	0	104.4124148
9	0	104.4124148
10	0	104.4124148
11	0	104.4124148
12	0	104.4124148
13	0	104.4124148
14	0	104.4124148
15	0	104.4124148
16	0	104.4124148
17	0	104.4124148
18	0	104.4124148
19	0	104.4124148
20	0	104.4124148
21	0	104.4124148
22	0	104.4124148
23	0	104.4124148
24	0	104.4124148
25	0	104.4124148
26	0	104.4124148
27	0	104.4124148
28	0	104.4124148
29	0	104.4124148
30	0	104.4124148
31	0	104.4124148
32	0	104.4124148
33	0	104.4124148
34	0	104.4124148
35	0	104.4124148
36	0	104.4124148
1	1285.672427	108.5644488
2	44.00986967	108.5644488
3	0	108.5644488
4	0	108.5644488
5	0	108.5644488
6	0	108.5644488
7	0	108.5644488
8	0	108.5644488
9	0	108.5644488
10	0	108.5644488
11	0	108.5644488
12	0	108.5644488
13	0	108.5644488
14	0	108.5644488
15	0	108.5644488
16	0	108.5644488
17	0	108.5644488
18	0	108.5644488
19	0	108.5644488
20	0	108.5644488
21	0	108.5644488
22	0	108.5644488
23	0	108.5644488
24	0	108.5644488
25	0	108.5644488
26	0	108.5644488
27	0	108.5644488
28	0	108.5644488
29	0	108.5644488
30	0	108.5644488
31	0	108.5644488
32	0	108.5644488
33	0	108.5644488
34	0	108.5644488
35	0	108.5644488
36	0	108.5644488
1	1306.425813	110.3633685
2	64.43964445	110.3633685
3	0	110.3633685
4	0	110.3633685
5	0	110.3633685
6	0	110.3633685
7	0	110.3633685
8	0	110.3633685
9	0	110.3633685
10	0	110.3633685
11	0	110.3633685
12	0	110.3633685
13	0	110.3633685
14	0	110.3633685
15	0	110.3633685
16	0	110.3633685
17	0	110.3633685
18	0	110.3633685
19	0	110.3633685
20	0	110.3633685
21	0	110.3633685
22	0	110.3633685
23	0	110.3633685
24	0	110.3633685
25	0	110.3633685
26	0	110.3633685
27	0	110.3633685
28	0	110.3633685
29	0	110.3633685
30	0	110.3633685
31	0	110.3633685
32	0	110.3633685
33	0	110.3633685
34	0	110.3633685
35	0	110.3633685
36	0	110.3633685
1	1363	121.000491
2	196.723349	121.000491
3	0	121.000491
4	0	121.000491
5	0	121.000491
6	0	121.000491
7	0	121.000491
8	0	121.000491
9	0	121.000491
10	0	121.000491
11	0	121.000491
12	0	121.000491
13	0	121.000491
14	0	121.000491
15	0	121.000491
16	0	121.000491
17	0	121.000491
18	0	121.000491
19	0	121.000491
20	0	121.000491
21	0	121.000491
22	0	121.000491
23	0	121.000491
24	0	121.000491
25	0	121.000491
26	0	121.000491
27	0	121.000491
28	0	121.000491
29	0	121.000491
30	0	121.000491
31	0	121.000491
32	0	121.000491
33	0	121.000491
34	0	121.000491
35	0	121.000491
36	0	121.000491
1	1363	151.000491
2	569.8046163	151.000491
3	0	151.000491
4	0	151.000491
5	0	151.000491
6	0	151.000491
7	0	151.000491
8	0	151.000491
9	0	151.000491
10	0	151.000491
11	0	151.000491
12	0	151.000491
13	0	151.000491
14	0	151.000491
15	0	151.000491
16	0	151.000491
17	0	151.000491
18	0	151.000491
19	0	151.000491
20	0	151.000491
21	0	151.000491
22	0	151.000491
23	0	151.000491
24	0	151.000491
25	0	151.000491
26	0	151.000491
27	0	151.000491
28	0	151.000491
29	0	151.000491
30	0	151.000491
31	0	151.000491
32	0	151.000491
33	0	151.000491
34	0	151.000491
35	0	151.000491
36	0	151.000491
1	1419.350671	160.6916099
2	690.3237804	160.6916099
3	0	160.6916099
4	0	160.6916099
5	0	160.6916099
6	0	160.6916099
7	0	160.6916099
8	0	160.6916099
9	0	160.6916099
10	0	160.6916099
11	0	160.6916099
12	0	160.6916099
13	0	160.6916099
14	0	160.6916099
15	0	160.6916099
16	0	160.6916099
17	0	160.6916099
18	0	160.6916099
19	0	160.6916099
20	0	160.6916099
21	0	160.6916099
22	0	160.6916099
23	0	160.6916099
24	0	160.6916099
25	0	160.6916099
26	0	160.6916099
27	0	160.6916099
28	0	160.6916099
29	0	160.6916099
30	0	160.6916099
31	0	160.6916099
32	0	160.6916099
33	0	160.6916099
34	0	160.6916099
35	0	160.6916099
36	0	160.6916099
1	1876.48141	200
2	1179.16458	200
3	0	200
4	0	200
5	0	200
6	0	200
7	0	200
8	0	200
9	0	200
10	0	200
11	0	200
12	0	200
13	0	200
14	0	200
15	0	200
16	0	200
17	0	200
18	0	200
19	0	200
20	0	200
21	0	200
22	0	200
23	0	200
24	0	200
25	0	200
26	0	200
27	0	200
28	0	200
29	0	200
30	0	200
31	0	200
32	0	200
33	0	200
34	0	200
35	0	200
36	0	200
1	1895.749814	201.6568782
2	1198.396964	201.6568782
3	1.647147151	201.6568782
4	0	201.6568782
5	0	201.6568782
6	0	201.6568782
7	0	201.6568782
8	0	201.6568782
9	0	201.6568782
10	0	201.6568782
11	0	201.6568782
12	0	201.6568782
13	0	201.6568782
14	0	201.6568782
15	0	201.6568782
16	0	201.6568782
17	0	201.6568782
18	0	201.6568782
19	0	201.6568782
20	0	201.6568782
21	0	201.6568782
22	0	201.6568782
23	0	201.6568782
24	0	201.6568782
25	0	201.6568782
26	0	201.6568782
27	0	201.6568782
28	0	201.6568782
29	0	201.6568782
30	0	201.6568782
31	0	201.6568782
32	0	201.6568782
33	0	201.6568782
34	0	201.6568782
35	0	201.6568782
36	0	201.6568782
1	1997.000574	210.3633685
2	1292.245652	210.3633685
3	64.43964445	210.3633685
4	0	210.3633685
5	0	210.3633685
6	0	210.3633685
7	0	210.3633685
8	0	210.3633685
9	0	210.3633685
10	0	210.3633685
11	0	210.3633685
12	0	210.3633685
13	0	210.3633685
14	0	210.3633685
15	0	210.3633685
16	0	210.3633685
17	0	210.3633685
18	0	210.3633685
19	0	210.3633685
20	0	210.3633685
21	0	210.3633685
22	0	210.3633685
23	0	210.3633685
24	0	210.3633685
25	0	210.3633685
26	0	210.3633685
27	0	210.3633685
28	0	210.3633685
29	0	210.3633685
30	0	210.3633685
31	0	210.3633685
32	0	210.3633685
33	0	210.3633685
34	0	210.3633685
35	0	210.3633685
36	0	210.3633685
1	2079.138441	217.426353
2	1343.435846	217.426353
3	152.2752174	217.426353
4	0	217.426353
5	0	217.426353
6	0	217.426353
7	0	217.426353
8	0	217.426353
9	0	217.426353
10	0	217.426353
11	0	217.426353
12	0	217.426353
13	0	217.426353
14	0	217.426353
15	0	217.426353
16	0	217.426353
17	0	217.426353
18	0	217.426353
19	0	217.426353
20	0	217.426353
21	0	217.426353
22	0	217.426353
23	0	217.426353
24	0	217.426353
25	0	217.426353
26	0	217.426353
27	0	217.426353
28	0	217.426353
29	0	217.426353
30	0	217.426353
31	0	217.426353
32	0	217.426353
33	0	217.426353
34	0	217.426353
35	0	217.426353
36	0	217.426353
1	2118.753773	220.832851
2	1356.095004	220.832851
3	194.6385704	220.832851
4	0	220.832851
5	0	220.832851
6	0	220.832851
7	0	220.832851
8	0	220.832851
9	0	220.832851
10	0	220.832851
11	0	220.832851
12	0	220.832851
13	0	220.832851
14	0	220.832851
15	0	220.832851
16	0	220.832851
17	0	220.832851
18	0	220.832851
19	0	220.832851
20	0	220.832851
21	0	220.832851
22	0	220.832851
23	0	220.832851
24	0	220.832851
25	0	220.832851
26	0	220.832851
27	0	220.832851
28	0	220.832851
29	0	220.832851
30	0	220.832851
31	0	220.832851
32	0	220.832851
33	0	220.832851
34	0	220.832851
35	0	220.832851
36	0	220.832851
1	2161.970497	224.5490304
2	1363	224.5490304
3	240.8531348	224.5490304
4	0	224.5490304
5	0	224.5490304
6	0	224.5490304
7	0	224.5490304
8	0	224.5490304
9	0	224.5490304
10	0	224.5490304
11	0	224.5490304
12	0	224.5490304
13	0	224.5490304
14	0	224.5490304
15	0	224.5490304
16	0	224.5490304
17	0	224.5490304
18	0	224.5490304
19	0	224.5490304
20	0	224.5490304
21	0	224.5490304
22	0	224.5490304
23	0	224.5490304
24	0	224.5490304
25	0	224.5490304
26	0	224.5490304
27	0	224.5490304
28	0	224.5490304
29	0	224.5490304
30	0	224.5490304
31	0	224.5490304
32	0	224.5490304
33	0	224.5490304
34	0	224.5490304
35	0	224.5490304
36	0	224.5490304
1	2510.850778	254.5490304
2	1363	254.5490304
3	613.9344021	254.5490304
4	0	254.5490304
5	0	254.5490304
6	0	254.5490304
7	0	254.5490304
8	0	254.5490304
9	0	254.5490304
10	0	254.5490304
11	0	254.5490304
12	0	254.5490304
13	0	254.5490304
14	0	254.5490304
15	0	254.5490304
16	0	254.5490304
17	0	254.5490304
18	0	254.5490304
19	0	254.5490304
20	0	254.5490304
21	0	254.5490304
22	0	254.5490304
23	0	254.5490304
24	0	254.5490304
25	0	254.5490304
26	0	254.5490304
27	0	254.5490304
28	0	254.5490304
29	0	254.5490304
30	0	254.5490304
31	0	254.5490304
32	0	254.5490304
33	0	254.5490304
34	0	254.5490304
35	0	254.5490304
36	0	254.5490304
1	2546.379194	257.604097
2	1368.60006	257.604097
3	651.9273393	257.604097
4	0	257.604097
5	0	257.604097
6	0	257.604097
7	0	257.604097
8	0	257.604097
9	0	257.604097
10	0	257.604097
11	0	257.604097
12	0	257.604097
13	0	257.604097
14	0	257.604097
15	0	257.604097
16	0	257.604097
17	0	257.604097
18	0	257.604097
19	0	257.604097
20	0	257.604097
21	0	257.604097
22	0	257.604097
23	0	257.604097
24	0	257.604097
25	0	257.604097
26	0	257.604097
27	0	257.604097
28	0	257.604097
29	0	257.604097
30	0	257.604097
31	0	257.604097
32	0	257.604097
33	0	257.604097
34	0	257.604097
35	0	257.604097
36	0	257.604097
1	2601.533525	264.2401492
2	1419.350671	264.2401492
3	734.4535642	264.2401492
4	0	264.2401492
5	0	264.2401492
6	0	264.2401492
7	0	264.2401492
8	0	264.2401492
9	0	264.2401492
10	0	264.2401492
11	0	264.2401492
12	0	264.2401492
13	0	264.2401492
14	0	264.2401492
15	0	264.2401492
16	0	264.2401492
17	0	264.2401492
18	0	264.2401492
19	0	264.2401492
20	0	264.2401492
21	0	264.2401492
22	0	264.2401492
23	0	264.2401492
24	0	264.2401492
25	0	264.2401492
26	0	264.2401492
27	0	264.2401492
28	0	264.2401492
29	0	264.2401492
30	0	264.2401492
31	0	264.2401492
32	0	264.2401492
33	0	264.2401492
34	0	264.2401492
35	0	264.2401492
36	0	264.2401492
1	2614	269.2334394
2	1477.419354	269.2334394
3	796.550332	269.2334394
4	0	269.2334394
5	0	269.2334394
6	0	269.2334394
7	0	269.2334394
8	0	269.2334394
9	0	269.2334394
10	0	269.2334394
11	0	269.2334394
12	0	269.2334394
13	0	269.2334394
14	0	269.2334394
15	0	269.2334394
16	0	269.2334394
17	0	269.2334394
18	0	269.2334394
19	0	269.2334394
20	0	269.2334394
21	0	269.2334394
22	0	269.2334394
23	0	269.2334394
24	0	269.2334394
25	0	269.2334394
26	0	269.2334394
27	0	269.2334394
28	0	269.2334394
29	0	269.2334394
30	0	269.2334394
31	0	269.2334394
32	0	269.2334394
33	0	269.2334394
34	0	269.2334394
35	0	269.2334394
36	0	269.2334394
1	2614	300
2	1835.214231	300
3	1179.16458	300
4	0	300
5	0	300
6	0	300
7	0	300
8	0	300
9	0	300
10	0	300
11	0	300
12	0	300
13	0	300
14	0	300
15	0	300
16	0	300
17	0	300
18	0	300
19	0	300
20	0	300
21	0	300
22	0	300
23	0	300
24	0	300
25	0	300
26	0	300
27	0	300
28	0	300
29	0	300
30	0	300
31	0	300
32	0	300
33	0	300
34	0	300
35	0	300
36	0	300
1	2614	301.6568782
2	1854.482635	301.6568782
3	1198.396964	301.6568782
4	1.647147151	301.6568782
5	0	301.6568782
6	0	301.6568782
7	0	301.6568782
8	0	301.6568782
9	0	301.6568782
10	0	301.6568782
11	0	301.6568782
12	0	301.6568782
13	0	301.6568782
14	0	301.6568782
15	0	301.6568782
16	0	301.6568782
17	0	301.6568782
18	0	301.6568782
19	0	301.6568782
20	0	301.6568782
21	0	301.6568782
22	0	301.6568782
23	0	301.6568782
24	0	301.6568782
25	0	301.6568782
26	0	301.6568782
27	0	301.6568782
28	0	301.6568782
29	0	301.6568782
30	0	301.6568782
31	0	301.6568782
32	0	301.6568782
33	0	301.6568782
34	0	301.6568782
35	0	301.6568782
36	0	301.6568782
1	2614	304.2334394
2	1884.446348	304.2334394
3	1226.17014	304.2334394
4	10.75320524	304.2334394
5	0	304.2334394
6	0	304.2334394
7	0	304.2334394
8	0	304.2334394
9	0	304.2334394
10	0	304.2334394
11	0	304.2334394
12	0	304.2334394
13	0	304.2334394
14	0	304.2334394
15	0	304.2334394
16	0	304.2334394
17	0	304.2334394
18	0	304.2334394
19	0	304.2334394
20	0	304.2334394
21	0	304.2334394
22	0	304.2334394
23	0	304.2334394
24	0	304.2334394
25	0	304.2334394
26	0	304.2334394
27	0	304.2334394
28	0	304.2334394
29	0	304.2334394
30	0	304.2334394
31	0	304.2334394
32	0	304.2334394
33	0	304.2334394
34	0	304.2334394
35	0	304.2334394
36	0	304.2334394
1	2615.370509	305.7447899
2	1902.022361	305.7447899
3	1241.319145	305.7447899
4	19.80156634	305.7447899
5	0	305.7447899
6	0	305.7447899
7	0	305.7447899
8	0	305.7447899
9	0	305.7447899
10	0	305.7447899
11	0	305.7447899
12	0	305.7447899
13	0	305.7447899
14	0	305.7447899
15	0	305.7447899
16	0	305.7447899
17	0	305.7447899
18	0	305.7447899
19	0	305.7447899
20	0	305.7447899
21	0	305.7447899
22	0	305.7447899
23	0	305.7447899
24	0	305.7447899
25	0	305.7447899
26	0	305.7447899
27	0	305.7447899
28	0	305.7447899
29	0	305.7447899
30	0	305.7447899
31	0	305.7447899
32	0	305.7447899
33	0	305.7447899
34	0	305.7447899
35	0	305.7447899
36	0	305.7447899
1	2636.545621	310.3633685
2	1955.733395	310.3633685
3	1284.123271	310.3633685
4	64.43964445	310.3633685
5	0	310.3633685
6	0	310.3633685
7	0	310.3633685
8	0	310.3633685
9	0	310.3633685
10	0	310.3633685
11	0	310.3633685
12	0	310.3633685
13	0	310.3633685
14	0	310.3633685
15	0	310.3633685
16	0	310.3633685
17	0	310.3633685
18	0	310.3633685
19	0	310.3633685
20	0	310.3633685
21	0	310.3633685
22	0	310.3633685
23	0	310.3633685
24	0	310.3633685
25	0	310.3633685
26	0	310.3633685
27	0	310.3633685
28	0	310.3633685
29	0	310.3633685
30	0	310.3633685
31	0	310.3633685
32	0	310.3633685
33	0	310.3633685
34	0	310.3633685
35	0	310.3633685
36	0	310.3633685
1	2663.5346	313.319564
2	1990.112006	313.319564
3	1307.151194	313.319564
4	101.2030161	313.319564
5	0	313.319564
6	0	313.319564
7	0	313.319564
8	0	313.319564
9	0	313.319564
10	0	313.319564
11	0	313.319564
12	0	313.319564
13	0	313.319564
14	0	313.319564
15	0	313.319564
16	0	313.319564
17	0	313.319564
18	0	313.319564
19	0	313.319564
20	0	313.319564
21	0	313.319564
22	0	313.319564
23	0	313.319564
24	0	313.319564
25	0	313.319564
26	0	313.319564
27	0	313.319564
28	0	313.319564
29	0	313.319564
30	0	313.319564
31	0	313.319564
32	0	313.319564
33	0	313.319564
34	0	313.319564
35	0	313.319564
36	0	313.319564
1	2726.157211	319.0629925
2	2056.904304	319.0629925
3	1343.401521	319.0629925
4	172.6285357	319.0629925
5	0	319.0629925
6	0	319.0629925
7	0	319.0629925
8	0	319.0629925
9	0	319.0629925
10	0	319.0629925
11	0	319.0629925
12	0	319.0629925
13	0	319.0629925
14	0	319.0629925
15	0	319.0629925
16	0	319.0629925
17	0	319.0629925
18	0	319.0629925
19	0	319.0629925
20	0	319.0629925
21	0	319.0629925
22	0	319.0629925
23	0	319.0629925
24	0	319.0629925
25	0	319.0629925
26	0	319.0629925
27	0	319.0629925
28	0	319.0629925
29	0	319.0629925
30	0	319.0629925
31	0	319.0629925
32	0	319.0629925
33	0	319.0629925
34	0	319.0629925
35	0	319.0629925
36	0	319.0629925
1	2794.974991	325.3746106
2	2130.304274	325.3746106
3	1363.319783	325.3746106
4	251.1200851	325.3746106
5	0	325.3746106
6	0	325.3746106
7	0	325.3746106
8	0	325.3746106
9	0	325.3746106
10	0	325.3746106
11	0	325.3746106
12	0	325.3746106
13	0	325.3746106
14	0	325.3746106
15	0	325.3746106
16	0	325.3746106
17	0	325.3746106
18	0	325.3746106
19	0	325.3746106
20	0	325.3746106
21	0	325.3746106
22	0	325.3746106
23	0	325.3746106
24	0	325.3746106
25	0	325.3746106
26	0	325.3746106
27	0	325.3746106
28	0	325.3746106
29	0	325.3746106
30	0	325.3746106
31	0	325.3746106
32	0	325.3746106
33	0	325.3746106
34	0	325.3746106
35	0	325.3746106
36	0	325.3746106
1	3122.075489	355.3746106
2	2479.184554	355.3746106
3	1363.319783	355.3746106
4	624.2013524	355.3746106
5	0	355.3746106
6	0	355.3746106
7	0	355.3746106
8	0	355.3746106
9	0	355.3746106
10	0	355.3746106
11	0	355.3746106
12	0	355.3746106
13	0	355.3746106
14	0	355.3746106
15	0	355.3746106
16	0	355.3746106
17	0	355.3746106
18	0	355.3746106
19	0	355.3746106
20	0	355.3746106
21	0	355.3746106
22	0	355.3746106
23	0	355.3746106
24	0	355.3746106
25	0	355.3746106
26	0	355.3746106
27	0	355.3746106
28	0	355.3746106
29	0	355.3746106
30	0	355.3746106
31	0	355.3746106
32	0	355.3746106
33	0	355.3746106
34	0	355.3746106
35	0	355.3746106
36	0	355.3746106
1	3155.522729	358.442222
2	2510.153738	358.442222
3	1368.965926	358.442222
4	662.3502967	358.442222
5	0	358.442222
6	0	358.442222
7	0	358.442222
8	0	358.442222
9	0	358.442222
10	0	358.442222
11	0	358.442222
12	0	358.442222
13	0	358.442222
14	0	358.442222
15	0	358.442222
16	0	358.442222
17	0	358.442222
18	0	358.442222
19	0	358.442222
20	0	358.442222
21	0	358.442222
22	0	358.442222
23	0	358.442222
24	0	358.442222
25	0	358.442222
26	0	358.442222
27	0	358.442222
28	0	358.442222
29	0	358.442222
30	0	358.442222
31	0	358.442222
32	0	358.442222
33	0	358.442222
34	0	358.442222
35	0	358.442222
36	0	358.442222
1	3227.741149	365.0657295
2	2566.862431	365.0657295
3	1419.670454	365.0657295
4	744.7205165	365.0657295
5	0	365.0657295
6	0	365.0657295
7	0	365.0657295
8	0	365.0657295
9	0	365.0657295
10	0	365.0657295
11	0	365.0657295
12	0	365.0657295
13	0	365.0657295
14	0	365.0657295
15	0	365.0657295
16	0	365.0657295
17	0	365.0657295
18	0	365.0657295
19	0	365.0657295
20	0	365.0657295
21	0	365.0657295
22	0	365.0657295
23	0	365.0657295
24	0	365.0657295
25	0	365.0657295
26	0	365.0657295
27	0	365.0657295
28	0	365.0657295
29	0	365.0657295
30	0	365.0657295
31	0	365.0657295
32	0	365.0657295
33	0	365.0657295
34	0	365.0657295
35	0	365.0657295
36	0	365.0657295
1	3284.215491	370.2452699
2	2597.794445	370.2452699
3	1479.905104	370.2452699
4	809.1334996	370.2452699
5	0	370.2452699
6	0	370.2452699
7	0	370.2452699
8	0	370.2452699
9	0	370.2452699
10	0	370.2452699
11	0	370.2452699
12	0	370.2452699
13	0	370.2452699
14	0	370.2452699
15	0	370.2452699
16	0	370.2452699
17	0	370.2452699
18	0	370.2452699
19	0	370.2452699
20	0	370.2452699
21	0	370.2452699
22	0	370.2452699
23	0	370.2452699
24	0	370.2452699
25	0	370.2452699
26	0	370.2452699
27	0	370.2452699
28	0	370.2452699
29	0	370.2452699
30	0	370.2452699
31	0	370.2452699
32	0	370.2452699
33	0	370.2452699
34	0	370.2452699
35	0	370.2452699
36	0	370.2452699
1	3318.019601	373.3456116
2	2608.280392	373.3456116
3	1515.96004	373.3456116
4	847.68948	373.3456116
5	0	373.3456116
6	0	373.3456116
7	0	373.3456116
8	0	373.3456116
9	0	373.3456116
10	0	373.3456116
11	0	373.3456116
12	0	373.3456116
13	0	373.3456116
14	0	373.3456116
15	0	373.3456116
16	0	373.3456116
17	0	373.3456116
18	0	373.3456116
19	0	373.3456116
20	0	373.3456116
21	0	373.3456116
22	0	373.3456116
23	0	373.3456116
24	0	373.3456116
25	0	373.3456116
26	0	373.3456116
27	0	373.3456116
28	0	373.3456116
29	0	373.3456116
30	0	373.3456116
31	0	373.3456116
32	0	373.3456116
33	0	373.3456116
34	0	373.3456116
35	0	373.3456116
36	0	373.3456116
1	3354.896812	376.7278025
2	2614	376.7278025
3	1555.292697	376.7278025
4	889.7505485	376.7278025
5	0	376.7278025
6	0	376.7278025
7	0	376.7278025
8	0	376.7278025
9	0	376.7278025
10	0	376.7278025
11	0	376.7278025
12	0	376.7278025
13	0	376.7278025
14	0	376.7278025
15	0	376.7278025
16	0	376.7278025
17	0	376.7278025
18	0	376.7278025
19	0	376.7278025
20	0	376.7278025
21	0	376.7278025
22	0	376.7278025
23	0	376.7278025
24	0	376.7278025
25	0	376.7278025
26	0	376.7278025
27	0	376.7278025
28	0	376.7278025
29	0	376.7278025
30	0	376.7278025
31	0	376.7278025
32	0	376.7278025
33	0	376.7278025
34	0	376.7278025
35	0	376.7278025
36	0	376.7278025
1	3608.641725	400
2	2614	400
3	1825.933057	400
4	1179.16458	400
5	0	400
6	0	400
7	0	400
8	0	400
9	0	400
10	0	400
11	0	400
12	0	400
13	0	400
14	0	400
15	0	400
16	0	400
17	0	400
18	0	400
19	0	400
20	0	400
21	0	400
22	0	400
23	0	400
24	0	400
25	0	400
26	0	400
27	0	400
28	0	400
29	0	400
30	0	400
31	0	400
32	0	400
33	0	400
34	0	400
35	0	400
36	0	400
1	3626.707247	401.6568782
2	2614	401.6568782
3	1845.201461	401.6568782
4	1198.396964	401.6568782
5	1.647147151	401.6568782
6	0	401.6568782
7	0	401.6568782
8	0	401.6568782
9	0	401.6568782
10	0	401.6568782
11	0	401.6568782
12	0	401.6568782
13	0	401.6568782
14	0	401.6568782
15	0	401.6568782
16	0	401.6568782
17	0	401.6568782
18	0	401.6568782
19	0	401.6568782
20	0	401.6568782
21	0	401.6568782
22	0	401.6568782
23	0	401.6568782
24	0	401.6568782
25	0	401.6568782
26	0	401.6568782
27	0	401.6568782
28	0	401.6568782
29	0	401.6568782
30	0	401.6568782
31	0	401.6568782
32	0	401.6568782
33	0	401.6568782
34	0	401.6568782
35	0	401.6568782
36	0	401.6568782
1	3721.637158	410.3633685
2	2614	410.3633685
3	1946.452221	410.3633685
4	1292.245652	410.3633685
5	64.43964445	410.3633685
6	0	410.3633685
7	0	410.3633685
8	0	410.3633685
9	0	410.3633685
10	0	410.3633685
11	0	410.3633685
12	0	410.3633685
13	0	410.3633685
14	0	410.3633685
15	0	410.3633685
16	0	410.3633685
17	0	410.3633685
18	0	410.3633685
19	0	410.3633685
20	0	410.3633685
21	0	410.3633685
22	0	410.3633685
23	0	410.3633685
24	0	410.3633685
25	0	410.3633685
26	0	410.3633685
27	0	410.3633685
28	0	410.3633685
29	0	410.3633685
30	0	410.3633685
31	0	410.3633685
32	0	410.3633685
33	0	410.3633685
34	0	410.3633685
35	0	410.3633685
36	0	410.3633685
1	3736.514059	411.7278025
2	2614	411.7278025
3	1962.319691	411.7278025
4	1306.02227	411.7278025
5	81.40780266	411.7278025
6	0	411.7278025
7	0	411.7278025
8	0	411.7278025
9	0	411.7278025
10	0	411.7278025
11	0	411.7278025
12	0	411.7278025
13	0	411.7278025
14	0	411.7278025
15	0	411.7278025
16	0	411.7278025
17	0	411.7278025
18	0	411.7278025
19	0	411.7278025
20	0	411.7278025
21	0	411.7278025
22	0	411.7278025
23	0	411.7278025
24	0	411.7278025
25	0	411.7278025
26	0	411.7278025
27	0	411.7278025
28	0	411.7278025
29	0	411.7278025
30	0	411.7278025
31	0	411.7278025
32	0	411.7278025
33	0	411.7278025
34	0	411.7278025
35	0	411.7278025
36	0	411.7278025
1	3798.647349	417.426353
2	2633.484087	417.426353
3	2028.590088	417.426353
4	1343.435846	417.426353
5	152.2752174	417.426353
6	0	417.426353
7	0	417.426353
8	0	417.426353
9	0	417.426353
10	0	417.426353
11	0	417.426353
12	0	417.426353
13	0	417.426353
14	0	417.426353
15	0	417.426353
16	0	417.426353
17	0	417.426353
18	0	417.426353
19	0	417.426353
20	0	417.426353
21	0	417.426353
22	0	417.426353
23	0	417.426353
24	0	417.426353
25	0	417.426353
26	0	417.426353
27	0	417.426353
28	0	417.426353
29	0	417.426353
30	0	417.426353
31	0	417.426353
32	0	417.426353
33	0	417.426353
34	0	417.426353
35	0	417.426353
36	0	417.426353
1	3835.583258	420.8139273
2	2663.5346	420.8139273
3	2067.985351	420.8139273
4	1356.024681	420.8139273
5	194.4032352	420.8139273
6	0	420.8139273
7	0	420.8139273
8	0	420.8139273
9	0	420.8139273
10	0	420.8139273
11	0	420.8139273
12	0	420.8139273
13	0	420.8139273
14	0	420.8139273
15	0	420.8139273
16	0	420.8139273
17	0	420.8139273
18	0	420.8139273
19	0	420.8139273
20	0	420.8139273
21	0	420.8139273
22	0	420.8139273
23	0	420.8139273
24	0	420.8139273
25	0	420.8139273
26	0	420.8139273
27	0	420.8139273
28	0	420.8139273
29	0	420.8139273
30	0	420.8139273
31	0	420.8139273
32	0	420.8139273
33	0	420.8139273
34	0	420.8139273
35	0	420.8139273
36	0	420.8139273
1	3873.082079	424.2531292
2	2701.033421	424.2531292
3	2107.981007	424.2531292
4	1362.891318	424.2531292
5	237.1732946	424.2531292
6	0	424.2531292
7	0	424.2531292
8	0	424.2531292
9	0	424.2531292
10	0	424.2531292
11	0	424.2531292
12	0	424.2531292
13	0	424.2531292
14	0	424.2531292
15	0	424.2531292
16	0	424.2531292
17	0	424.2531292
18	0	424.2531292
19	0	424.2531292
20	0	424.2531292
21	0	424.2531292
22	0	424.2531292
23	0	424.2531292
24	0	424.2531292
25	0	424.2531292
26	0	424.2531292
27	0	424.2531292
28	0	424.2531292
29	0	424.2531292
30	0	424.2531292
31	0	424.2531292
32	0	424.2531292
33	0	424.2531292
34	0	424.2531292
35	0	424.2531292
36	0	424.2531292
1	4200.182576	454.2531292
2	3028.133918	454.2531292
3	2456.861288	454.2531292
4	1362.891318	454.2531292
5	610.2545619	454.2531292
6	0	454.2531292
7	0	454.2531292
8	0	454.2531292
9	0	454.2531292
10	0	454.2531292
11	0	454.2531292
12	0	454.2531292
13	0	454.2531292
14	0	454.2531292
15	0	454.2531292
16	0	454.2531292
17	0	454.2531292
18	0	454.2531292
19	0	454.2531292
20	0	454.2531292
21	0	454.2531292
22	0	454.2531292
23	0	454.2531292
24	0	454.2531292
25	0	454.2531292
26	0	454.2531292
27	0	454.2531292
28	0	454.2531292
29	0	454.2531292
30	0	454.2531292
31	0	454.2531292
32	0	454.2531292
33	0	454.2531292
34	0	454.2531292
35	0	454.2531292
36	0	454.2531292
1	4219.233376	456.000372
2	3047.184718	456.000372
3	2475.654145	456.000372
4	1365.20698	456.000372
5	631.9833474	456.000372
6	0	456.000372
7	0	456.000372
8	0	456.000372
9	0	456.000372
10	0	456.000372
11	0	456.000372
12	0	456.000372
13	0	456.000372
14	0	456.000372
15	0	456.000372
16	0	456.000372
17	0	456.000372
18	0	456.000372
19	0	456.000372
20	0	456.000372
21	0	456.000372
22	0	456.000372
23	0	456.000372
24	0	456.000372
25	0	456.000372
26	0	456.000372
27	0	456.000372
28	0	456.000372
29	0	456.000372
30	0	456.000372
31	0	456.000372
32	0	456.000372
33	0	456.000372
34	0	456.000372
35	0	456.000372
36	0	456.000372
1	4226.55848	456.6721934
2	3054.509823	456.6721934
3	2482.293151	456.6721934
4	1367.072468	456.6721934
5	640.3381472	456.6721934
6	0	456.6721934
7	0	456.6721934
8	0	456.6721934
9	0	456.6721934
10	0	456.6721934
11	0	456.6721934
12	0	456.6721934
13	0	456.6721934
14	0	456.6721934
15	0	456.6721934
16	0	456.6721934
17	0	456.6721934
18	0	456.6721934
19	0	456.6721934
20	0	456.6721934
21	0	456.6721934
22	0	456.6721934
23	0	456.6721934
24	0	456.6721934
25	0	456.6721934
26	0	456.6721934
27	0	456.6721934
28	0	456.6721934
29	0	456.6721934
30	0	456.6721934
31	0	456.6721934
32	0	456.6721934
33	0	456.6721934
34	0	456.6721934
35	0	456.6721934
36	0	456.6721934
1	4278.542053	463.7134333
2	3131.282924	463.7134333
3	2551.875386	463.7134333
4	1419.210024	463.7134333
5	727.9033031	463.7134333
6	0	463.7134333
7	0	463.7134333
8	0	463.7134333
9	0	463.7134333
10	0	463.7134333
11	0	463.7134333
12	0	463.7134333
13	0	463.7134333
14	0	463.7134333
15	0	463.7134333
16	0	463.7134333
17	0	463.7134333
18	0	463.7134333
19	0	463.7134333
20	0	463.7134333
21	0	463.7134333
22	0	463.7134333
23	0	463.7134333
24	0	463.7134333
25	0	463.7134333
26	0	463.7134333
27	0	463.7134333
28	0	463.7134333
29	0	463.7134333
30	0	463.7134333
31	0	463.7134333
32	0	463.7134333
33	0	463.7134333
34	0	463.7134333
35	0	463.7134333
36	0	463.7134333
1	4286	467.5755434
2	3173.392862	467.5755434
3	2582.583197	467.5755434
4	1464.123826	467.5755434
5	775.9326674	467.5755434
6	0	467.5755434
7	0	467.5755434
8	0	467.5755434
9	0	467.5755434
10	0	467.5755434
11	0	467.5755434
12	0	467.5755434
13	0	467.5755434
14	0	467.5755434
15	0	467.5755434
16	0	467.5755434
17	0	467.5755434
18	0	467.5755434
19	0	467.5755434
20	0	467.5755434
21	0	467.5755434
22	0	467.5755434
23	0	467.5755434
24	0	467.5755434
25	0	467.5755434
26	0	467.5755434
27	0	467.5755434
28	0	467.5755434
29	0	467.5755434
30	0	467.5755434
31	0	467.5755434
32	0	467.5755434
33	0	467.5755434
34	0	467.5755434
35	0	467.5755434
36	0	467.5755434
1	4286	469.7869307
2	3197.504392	469.7869307
3	2593.450609	469.7869307
4	1489.840807	469.7869307
5	803.4335741	469.7869307
6	0	469.7869307
7	0	469.7869307
8	0	469.7869307
9	0	469.7869307
10	0	469.7869307
11	0	469.7869307
12	0	469.7869307
13	0	469.7869307
14	0	469.7869307
15	0	469.7869307
16	0	469.7869307
17	0	469.7869307
18	0	469.7869307
19	0	469.7869307
20	0	469.7869307
21	0	469.7869307
22	0	469.7869307
23	0	469.7869307
24	0	469.7869307
25	0	469.7869307
26	0	469.7869307
27	0	469.7869307
28	0	469.7869307
29	0	469.7869307
30	0	469.7869307
31	0	469.7869307
32	0	469.7869307
33	0	469.7869307
34	0	469.7869307
35	0	469.7869307
36	0	469.7869307
1	4286	473.2781496
2	3235.570373	473.2781496
3	2606.747274	473.2781496
4	1530.441388	473.2781496
5	846.8505195	473.2781496
6	0	473.2781496
7	0	473.2781496
8	0	473.2781496
9	0	473.2781496
10	0	473.2781496
11	0	473.2781496
12	0	473.2781496
13	0	473.2781496
14	0	473.2781496
15	0	473.2781496
16	0	473.2781496
17	0	473.2781496
18	0	473.2781496
19	0	473.2781496
20	0	473.2781496
21	0	473.2781496
22	0	473.2781496
23	0	473.2781496
24	0	473.2781496
25	0	473.2781496
26	0	473.2781496
27	0	473.2781496
28	0	473.2781496
29	0	473.2781496
30	0	473.2781496
31	0	473.2781496
32	0	473.2781496
33	0	473.2781496
34	0	473.2781496
35	0	473.2781496
36	0	473.2781496
1	4286	477.086752
2	3277.096898	477.086752
3	2614	477.086752
4	1574.732931	477.086752
5	894.21446	477.086752
6	0	477.086752
7	0	477.086752
8	0	477.086752
9	0	477.086752
10	0	477.086752
11	0	477.086752
12	0	477.086752
13	0	477.086752
14	0	477.086752
15	0	477.086752
16	0	477.086752
17	0	477.086752
18	0	477.086752
19	0	477.086752
20	0	477.086752
21	0	477.086752
22	0	477.086752
23	0	477.086752
24	0	477.086752
25	0	477.086752
26	0	477.086752
27	0	477.086752
28	0	477.086752
29	0	477.086752
30	0	477.086752
31	0	477.086752
32	0	477.086752
33	0	477.086752
34	0	477.086752
35	0	477.086752
36	0	477.086752
1	4286	497.5755434
2	3500.49336	497.5755434
3	2614	497.5755434
4	1813.004107	497.5755434
5	1149.013935	497.5755434
6	0	497.5755434
7	0	497.5755434
8	0	497.5755434
9	0	497.5755434
10	0	497.5755434
11	0	497.5755434
12	0	497.5755434
13	0	497.5755434
14	0	497.5755434
15	0	497.5755434
16	0	497.5755434
17	0	497.5755434
18	0	497.5755434
19	0	497.5755434
20	0	497.5755434
21	0	497.5755434
22	0	497.5755434
23	0	497.5755434
24	0	497.5755434
25	0	497.5755434
26	0	497.5755434
27	0	497.5755434
28	0	497.5755434
29	0	497.5755434
30	0	497.5755434
31	0	497.5755434
32	0	497.5755434
33	0	497.5755434
34	0	497.5755434
35	0	497.5755434
36	0	497.5755434
1	4289.526794	500
2	3526.928059	500
3	2614	500
4	1841.198944	500
5	1179.16458	500
6	0	500
7	0	500
8	0	500
9	0	500
10	0	500
11	0	500
12	0	500
13	0	500
14	0	500
15	0	500
16	0	500
17	0	500
18	0	500
19	0	500
20	0	500
21	0	500
22	0	500
23	0	500
24	0	500
25	0	500
26	0	500
27	0	500
28	0	500
29	0	500
30	0	500
31	0	500
32	0	500
33	0	500
34	0	500
35	0	500
36	0	500
1	4295.994376	501.6568782
2	3544.993581	501.6568782
3	2614	501.6568782
4	1860.467348	501.6568782
5	1198.396964	501.6568782
6	1.647147151	501.6568782
7	0	501.6568782
8	0	501.6568782
9	0	501.6568782
10	0	501.6568782
11	0	501.6568782
12	0	501.6568782
13	0	501.6568782
14	0	501.6568782
15	0	501.6568782
16	0	501.6568782
17	0	501.6568782
18	0	501.6568782
19	0	501.6568782
20	0	501.6568782
21	0	501.6568782
22	0	501.6568782
23	0	501.6568782
24	0	501.6568782
25	0	501.6568782
26	0	501.6568782
27	0	501.6568782
28	0	501.6568782
29	0	501.6568782
30	0	501.6568782
31	0	501.6568782
32	0	501.6568782
33	0	501.6568782
34	0	501.6568782
35	0	501.6568782
36	0	501.6568782
1	4331.625808	506.2958079
2	3595.573455	506.2958079
3	2614	506.2958079
4	1914.415051	506.2958079
5	1248.400749	506.2958079
6	23.78231842	506.2958079
7	0	506.2958079
8	0	506.2958079
9	0	506.2958079
10	0	506.2958079
11	0	506.2958079
12	0	506.2958079
13	0	506.2958079
14	0	506.2958079
15	0	506.2958079
16	0	506.2958079
17	0	506.2958079
18	0	506.2958079
19	0	506.2958079
20	0	506.2958079
21	0	506.2958079
22	0	506.2958079
23	0	506.2958079
24	0	506.2958079
25	0	506.2958079
26	0	506.2958079
27	0	506.2958079
28	0	506.2958079
29	0	506.2958079
30	0	506.2958079
31	0	506.2958079
32	0	506.2958079
33	0	506.2958079
34	0	506.2958079
35	0	506.2958079
36	0	506.2958079
1	4362.265318	509.2238068
2	3627.498452	509.2238068
3	2614	509.2238068
4	1948.465754	509.2238068
5	1275.675541	509.2238068
6	51.0471674	509.2238068
7	0	509.2238068
8	0	509.2238068
9	0	509.2238068
10	0	509.2238068
11	0	509.2238068
12	0	509.2238068
13	0	509.2238068
14	0	509.2238068
15	0	509.2238068
16	0	509.2238068
17	0	509.2238068
18	0	509.2238068
19	0	509.2238068
20	0	509.2238068
21	0	509.2238068
22	0	509.2238068
23	0	509.2238068
24	0	509.2238068
25	0	509.2238068
26	0	509.2238068
27	0	509.2238068
28	0	509.2238068
29	0	509.2238068
30	0	509.2238068
31	0	509.2238068
32	0	509.2238068
33	0	509.2238068
34	0	509.2238068
35	0	509.2238068
36	0	509.2238068
1	4374.190054	510.3633685
2	3639.923492	510.3633685
3	2614	510.3633685
4	1961.718108	510.3633685
5	1284.622428	510.3633685
6	64.43964445	510.3633685
7	0	510.3633685
8	0	510.3633685
9	0	510.3633685
10	0	510.3633685
11	0	510.3633685
12	0	510.3633685
13	0	510.3633685
14	0	510.3633685
15	0	510.3633685
16	0	510.3633685
17	0	510.3633685
18	0	510.3633685
19	0	510.3633685
20	0	510.3633685
21	0	510.3633685
22	0	510.3633685
23	0	510.3633685
24	0	510.3633685
25	0	510.3633685
26	0	510.3633685
27	0	510.3633685
28	0	510.3633685
29	0	510.3633685
30	0	510.3633685
31	0	510.3633685
32	0	510.3633685
33	0	510.3633685
34	0	510.3633685
35	0	510.3633685
36	0	510.3633685
1	4392.224086	512.086752
2	3658.714145	512.086752
3	2614	512.086752
4	1981.759925	512.086752
5	1298.152997	512.086752
6	85.87171416	512.086752
7	0	512.086752
8	0	512.086752
9	0	512.086752
10	0	512.086752
11	0	512.086752
12	0	512.086752
13	0	512.086752
14	0	512.086752
15	0	512.086752
16	0	512.086752
17	0	512.086752
18	0	512.086752
19	0	512.086752
20	0	512.086752
21	0	512.086752
22	0	512.086752
23	0	512.086752
24	0	512.086752
25	0	512.086752
26	0	512.086752
27	0	512.086752
28	0	512.086752
29	0	512.086752
30	0	512.086752
31	0	512.086752
32	0	512.086752
33	0	512.086752
34	0	512.086752
35	0	512.086752
36	0	512.086752
1	4410.626133	513.8453041
2	3677.888254	513.8453041
3	2615.855503	513.8453041
4	2002.21073	513.8453041
5	1310.413427	513.8453041
6	107.7411425	513.8453041
7	0	513.8453041
8	0	513.8453041
9	0	513.8453041
10	0	513.8453041
11	0	513.8453041
12	0	513.8453041
13	0	513.8453041
14	0	513.8453041
15	0	513.8453041
16	0	513.8453041
17	0	513.8453041
18	0	513.8453041
19	0	513.8453041
20	0	513.8453041
21	0	513.8453041
22	0	513.8453041
23	0	513.8453041
24	0	513.8453041
25	0	513.8453041
26	0	513.8453041
27	0	513.8453041
28	0	513.8453041
29	0	513.8453041
30	0	513.8453041
31	0	513.8453041
32	0	513.8453041
33	0	513.8453041
34	0	513.8453041
35	0	513.8453041
36	0	513.8453041
1	4469.068251	519.4301994
2	3738.782322	519.4301994
3	2646.355732	519.4301994
4	2067.159391	519.4301994
5	1344.440033	519.4301994
6	177.1951365	519.4301994
7	0	519.4301994
8	0	519.4301994
9	0	519.4301994
10	0	519.4301994
11	0	519.4301994
12	0	519.4301994
13	0	519.4301994
14	0	519.4301994
15	0	519.4301994
16	0	519.4301994
17	0	519.4301994
18	0	519.4301994
19	0	519.4301994
20	0	519.4301994
21	0	519.4301994
22	0	519.4301994
23	0	519.4301994
24	0	519.4301994
25	0	519.4301994
26	0	519.4301994
27	0	519.4301994
28	0	519.4301994
29	0	519.4301994
30	0	519.4301994
31	0	519.4301994
32	0	519.4301994
33	0	519.4301994
34	0	519.4301994
35	0	519.4301994
36	0	519.4301994
1	4487.304182	521.1728769
2	3757.783345	521.1728769
3	2663.5346	521.1728769
4	2087.425585	521.1728769
5	1353.53903	521.1728769
6	198.8671476	521.1728769
7	0	521.1728769
8	0	521.1728769
9	0	521.1728769
10	0	521.1728769
11	0	521.1728769
12	0	521.1728769
13	0	521.1728769
14	0	521.1728769
15	0	521.1728769
16	0	521.1728769
17	0	521.1728769
18	0	521.1728769
19	0	521.1728769
20	0	521.1728769
21	0	521.1728769
22	0	521.1728769
23	0	521.1728769
24	0	521.1728769
25	0	521.1728769
26	0	521.1728769
27	0	521.1728769
28	0	521.1728769
29	0	521.1728769
30	0	521.1728769
31	0	521.1728769
32	0	521.1728769
33	0	521.1728769
34	0	521.1728769
35	0	521.1728769
36	0	521.1728769
1	4532.823288	525.5228125
2	3805.212214	525.5228125
3	2710.963469	525.5228125
4	2138.012477	525.5228125
5	1363	525.5228125
6	252.96313	525.5228125
7	0	525.5228125
8	0	525.5228125
9	0	525.5228125
10	0	525.5228125
11	0	525.5228125
12	0	525.5228125
13	0	525.5228125
14	0	525.5228125
15	0	525.5228125
16	0	525.5228125
17	0	525.5228125
18	0	525.5228125
19	0	525.5228125
20	0	525.5228125
21	0	525.5228125
22	0	525.5228125
23	0	525.5228125
24	0	525.5228125
25	0	525.5228125
26	0	525.5228125
27	0	525.5228125
28	0	525.5228125
29	0	525.5228125
30	0	525.5228125
31	0	525.5228125
32	0	525.5228125
33	0	525.5228125
34	0	525.5228125
35	0	525.5228125
36	0	525.5228125
1	4846.752813	555.5228125
2	4132.312712	555.5228125
3	3038.063967	555.5228125
4	2486.892757	555.5228125
5	1363	555.5228125
6	626.0443973	555.5228125
7	0	555.5228125
8	0	555.5228125
9	0	555.5228125
10	0	555.5228125
11	0	555.5228125
12	0	555.5228125
13	0	555.5228125
14	0	555.5228125
15	0	555.5228125
16	0	555.5228125
17	0	555.5228125
18	0	555.5228125
19	0	555.5228125
20	0	555.5228125
21	0	555.5228125
22	0	555.5228125
23	0	555.5228125
24	0	555.5228125
25	0	555.5228125
26	0	555.5228125
27	0	555.5228125
28	0	555.5228125
29	0	555.5228125
30	0	555.5228125
31	0	555.5228125
32	0	555.5228125
33	0	555.5228125
34	0	555.5228125
35	0	555.5228125
36	0	555.5228125
1	4884.148549	559.0964557
2	4171.277394	559.0964557
3	3077.028649	559.0964557
4	2522.066415	559.0964557
5	1370.662555	559.0964557
6	670.4863745	559.0964557
7	0	559.0964557
8	0	559.0964557
9	0	559.0964557
10	0	559.0964557
11	0	559.0964557
12	0	559.0964557
13	0	559.0964557
14	0	559.0964557
15	0	559.0964557
16	0	559.0964557
17	0	559.0964557
18	0	559.0964557
19	0	559.0964557
20	0	559.0964557
21	0	559.0964557
22	0	559.0964557
23	0	559.0964557
24	0	559.0964557
25	0	559.0964557
26	0	559.0964557
27	0	559.0964557
28	0	559.0964557
29	0	559.0964557
30	0	559.0964557
31	0	559.0964557
32	0	559.0964557
33	0	559.0964557
34	0	559.0964557
35	0	559.0964557
36	0	559.0964557
1	4916.981548	562.2340706
2	4200.565593	562.2340706
3	3111.239162	562.2340706
4	2547.342098	562.2340706
5	1390.024591	562.2340706
6	709.5058862	562.2340706
7	0	562.2340706
8	0	562.2340706
9	0	562.2340706
10	0	562.2340706
11	0	562.2340706
12	0	562.2340706
13	0	562.2340706
14	0	562.2340706
15	0	562.2340706
16	0	562.2340706
17	0	562.2340706
18	0	562.2340706
19	0	562.2340706
20	0	562.2340706
21	0	562.2340706
22	0	562.2340706
23	0	562.2340706
24	0	562.2340706
25	0	562.2340706
26	0	562.2340706
27	0	562.2340706
28	0	562.2340706
29	0	562.2340706
30	0	562.2340706
31	0	562.2340706
32	0	562.2340706
33	0	562.2340706
34	0	562.2340706
35	0	562.2340706
36	0	562.2340706
1	4937.351623	564.180693
2	4215.682547	564.180693
3	3132.463868	564.180693
4	2561.128835	564.180693
5	1407.975337	564.180693
6	733.7141654	564.180693
7	0	564.180693
8	0	564.180693
9	0	564.180693
10	0	564.180693
11	0	564.180693
12	0	564.180693
13	0	564.180693
14	0	564.180693
15	0	564.180693
16	0	564.180693
17	0	564.180693
18	0	564.180693
19	0	564.180693
20	0	564.180693
21	0	564.180693
22	0	564.180693
23	0	564.180693
24	0	564.180693
25	0	564.180693
26	0	564.180693
27	0	564.180693
28	0	564.180693
29	0	564.180693
30	0	564.180693
31	0	564.180693
32	0	564.180693
33	0	564.180693
34	0	564.180693
35	0	564.180693
36	0	564.180693
1	4948.163757	565.2139314
2	4223.172612	565.2139314
3	3143.729627	565.2139314
4	2567.440967	565.2139314
5	1419.350671	565.2139314
6	746.5635614	565.2139314
7	0	565.2139314
8	0	565.2139314
9	0	565.2139314
10	0	565.2139314
11	0	565.2139314
12	0	565.2139314
13	0	565.2139314
14	0	565.2139314
15	0	565.2139314
16	0	565.2139314
17	0	565.2139314
18	0	565.2139314
19	0	565.2139314
20	0	565.2139314
21	0	565.2139314
22	0	565.2139314
23	0	565.2139314
24	0	565.2139314
25	0	565.2139314
26	0	565.2139314
27	0	565.2139314
28	0	565.2139314
29	0	565.2139314
30	0	565.2139314
31	0	565.2139314
32	0	565.2139314
33	0	565.2139314
34	0	565.2139314
35	0	565.2139314
36	0	565.2139314
1	5001.849196	570.3442649
2	4257.712565	570.3442649
3	3199.667449	570.3442649
4	2598.78257	570.3442649
5	1479.013078	570.3442649
6	810.3646056	570.3442649
7	0	570.3442649
8	0	570.3442649
9	0	570.3442649
10	0	570.3442649
11	0	570.3442649
12	0	570.3442649
13	0	570.3442649
14	0	570.3442649
15	0	570.3442649
16	0	570.3442649
17	0	570.3442649
18	0	570.3442649
19	0	570.3442649
20	0	570.3442649
21	0	570.3442649
22	0	570.3442649
23	0	570.3442649
24	0	570.3442649
25	0	570.3442649
26	0	570.3442649
27	0	570.3442649
28	0	570.3442649
29	0	570.3442649
30	0	570.3442649
31	0	570.3442649
32	0	570.3442649
33	0	570.3442649
34	0	570.3442649
35	0	570.3442649
36	0	570.3442649
1	5046.380192	574.5997738
2	4277.308086	574.5997738
3	3246.066751	574.5997738
4	2615.725124	574.5997738
5	1528.501849	574.5997738
6	863.2862934	574.5997738
7	0	574.5997738
8	0	574.5997738
9	0	574.5997738
10	0	574.5997738
11	0	574.5997738
12	0	574.5997738
13	0	574.5997738
14	0	574.5997738
15	0	574.5997738
16	0	574.5997738
17	0	574.5997738
18	0	574.5997738
19	0	574.5997738
20	0	574.5997738
21	0	574.5997738
22	0	574.5997738
23	0	574.5997738
24	0	574.5997738
25	0	574.5997738
26	0	574.5997738
27	0	574.5997738
28	0	574.5997738
29	0	574.5997738
30	0	574.5997738
31	0	574.5997738
32	0	574.5997738
33	0	574.5997738
34	0	574.5997738
35	0	574.5997738
36	0	574.5997738
1	5070.140179	576.8703459
2	4282.932266	576.8703459
3	3270.823593	576.8703459
4	2615.725124	576.8703459
5	1554.90711	576.8703459
6	891.5232244	576.8703459
7	0	576.8703459
8	0	576.8703459
9	0	576.8703459
10	0	576.8703459
11	0	576.8703459
12	0	576.8703459
13	0	576.8703459
14	0	576.8703459
15	0	576.8703459
16	0	576.8703459
17	0	576.8703459
18	0	576.8703459
19	0	576.8703459
20	0	576.8703459
21	0	576.8703459
22	0	576.8703459
23	0	576.8703459
24	0	576.8703459
25	0	576.8703459
26	0	576.8703459
27	0	576.8703459
28	0	576.8703459
29	0	576.8703459
30	0	576.8703459
31	0	576.8703459
32	0	576.8703459
33	0	576.8703459
34	0	576.8703459
35	0	576.8703459
36	0	576.8703459
1	5312.176223	600
2	4282.932266	600
3	3523.014306	600
4	2615.725124	600
5	1823.889784	600
6	1179.16458	600
7	0	600
8	0	600
9	0	600
10	0	600
11	0	600
12	0	600
13	0	600
14	0	600
15	0	600
16	0	600
17	0	600
18	0	600
19	0	600
20	0	600
21	0	600
22	0	600
23	0	600
24	0	600
25	0	600
26	0	600
27	0	600
28	0	600
29	0	600
30	0	600
31	0	600
32	0	600
33	0	600
34	0	600
35	0	600
36	0	600
1	5329.514322	601.6568782
2	4282.932266	601.6568782
3	3541.079828	601.6568782
4	2615.725124	601.6568782
5	1843.158188	601.6568782
6	1198.396964	601.6568782
7	1.647147151	601.6568782
8	0	601.6568782
9	0	601.6568782
10	0	601.6568782
11	0	601.6568782
12	0	601.6568782
13	0	601.6568782
14	0	601.6568782
15	0	601.6568782
16	0	601.6568782
17	0	601.6568782
18	0	601.6568782
19	0	601.6568782
20	0	601.6568782
21	0	601.6568782
22	0	601.6568782
23	0	601.6568782
24	0	601.6568782
25	0	601.6568782
26	0	601.6568782
27	0	601.6568782
28	0	601.6568782
29	0	601.6568782
30	0	601.6568782
31	0	601.6568782
32	0	601.6568782
33	0	601.6568782
34	0	601.6568782
35	0	601.6568782
36	0	601.6568782
1	5384.069704	606.8703459
2	4282.932266	606.8703459
3	3597.924091	606.8703459
4	2615.725124	606.8703459
5	1903.787391	606.8703459
6	1254.593788	606.8703459
7	28.32099166	606.8703459
8	0	606.8703459
9	0	606.8703459
10	0	606.8703459
11	0	606.8703459
12	0	606.8703459
13	0	606.8703459
14	0	606.8703459
15	0	606.8703459
16	0	606.8703459
17	0	606.8703459
18	0	606.8703459
19	0	606.8703459
20	0	606.8703459
21	0	606.8703459
22	0	606.8703459
23	0	606.8703459
24	0	606.8703459
25	0	606.8703459
26	0	606.8703459
27	0	606.8703459
28	0	606.8703459
29	0	606.8703459
30	0	606.8703459
31	0	606.8703459
32	0	606.8703459
33	0	606.8703459
34	0	606.8703459
35	0	606.8703459
36	0	606.8703459
1	5412.631303	609.5997738
2	4294.162891	609.5997738
3	3627.683998	609.5997738
4	2615.725124	609.5997738
5	1935.528843	609.5997738
6	1280.289851	609.5997738
7	55.29339376	609.5997738
8	0	609.5997738
9	0	609.5997738
10	0	609.5997738
11	0	609.5997738
12	0	609.5997738
13	0	609.5997738
14	0	609.5997738
15	0	609.5997738
16	0	609.5997738
17	0	609.5997738
18	0	609.5997738
19	0	609.5997738
20	0	609.5997738
21	0	609.5997738
22	0	609.5997738
23	0	609.5997738
24	0	609.5997738
25	0	609.5997738
26	0	609.5997738
27	0	609.5997738
28	0	609.5997738
29	0	609.5997738
30	0	609.5997738
31	0	609.5997738
32	0	609.5997738
33	0	609.5997738
34	0	609.5997738
35	0	609.5997738
36	0	609.5997738
1	5453.721332	613.526454
2	4326.001629	613.526454
3	3670.497966	613.526454
4	2632.254784	613.526454
5	1981.193552	613.526454
6	1311.898591	613.526454
7	100.5276837	613.526454
8	0	613.526454
9	0	613.526454
10	0	613.526454
11	0	613.526454
12	0	613.526454
13	0	613.526454
14	0	613.526454
15	0	613.526454
16	0	613.526454
17	0	613.526454
18	0	613.526454
19	0	613.526454
20	0	613.526454
21	0	613.526454
22	0	613.526454
23	0	613.526454
24	0	613.526454
25	0	613.526454
26	0	613.526454
27	0	613.526454
28	0	613.526454
29	0	613.526454
30	0	613.526454
31	0	613.526454
32	0	613.526454
33	0	613.526454
34	0	613.526454
35	0	613.526454
36	0	613.526454
1	5470.143109	615.0957658
2	4342.423406	615.0957658
3	3687.608722	615.0957658
4	2644.035877	615.0957658
5	1999.443617	615.0957658
6	1323.299767	615.0957658
7	118.6057299	615.0957658
8	0	615.0957658
9	0	615.0957658
10	0	615.0957658
11	0	615.0957658
12	0	615.0957658
13	0	615.0957658
14	0	615.0957658
15	0	615.0957658
16	0	615.0957658
17	0	615.0957658
18	0	615.0957658
19	0	615.0957658
20	0	615.0957658
21	0	615.0957658
22	0	615.0957658
23	0	615.0957658
24	0	615.0957658
25	0	615.0957658
26	0	615.0957658
27	0	615.0957658
28	0	615.0957658
29	0	615.0957658
30	0	615.0957658
31	0	615.0957658
32	0	615.0957658
33	0	615.0957658
34	0	615.0957658
35	0	615.0957658
36	0	615.0957658
1	5490.68993	617.0592786
2	4362.970228	617.0592786
3	3709.01759	617.0592786
4	2662.938353	617.0592786
5	2022.277981	617.0592786
6	1334.096472	617.0592786
7	141.2248644	617.0592786
8	0	617.0592786
9	0	617.0592786
10	0	617.0592786
11	0	617.0592786
12	0	617.0592786
13	0	617.0592786
14	0	617.0592786
15	0	617.0592786
16	0	617.0592786
17	0	617.0592786
18	0	617.0592786
19	0	617.0592786
20	0	617.0592786
21	0	617.0592786
22	0	617.0592786
23	0	617.0592786
24	0	617.0592786
25	0	617.0592786
26	0	617.0592786
27	0	617.0592786
28	0	617.0592786
29	0	617.0592786
30	0	617.0592786
31	0	617.0592786
32	0	617.0592786
33	0	617.0592786
34	0	617.0592786
35	0	617.0592786
36	0	617.0592786
1	5526.24903	620.4574075
2	4398.529327	620.4574075
3	3746.068578	620.4574075
4	2699.655047	620.4574075
5	2061.795986	620.4574075
6	1349.44552	620.4574075
7	180.370387	620.4574075
8	0	620.4574075
9	0	620.4574075
10	0	620.4574075
11	0	620.4574075
12	0	620.4574075
13	0	620.4574075
14	0	620.4574075
15	0	620.4574075
16	0	620.4574075
17	0	620.4574075
18	0	620.4574075
19	0	620.4574075
20	0	620.4574075
21	0	620.4574075
22	0	620.4574075
23	0	620.4574075
24	0	620.4574075
25	0	620.4574075
26	0	620.4574075
27	0	620.4574075
28	0	620.4574075
29	0	620.4574075
30	0	620.4574075
31	0	620.4574075
32	0	620.4574075
33	0	620.4574075
34	0	620.4574075
35	0	620.4574075
36	0	620.4574075
1	5550.11008	623.0617098
2	4425.781573	623.0617098
3	3774.464197	623.0617098
4	2727.794466	623.0617098
5	2092.08231	623.0617098
6	1357.817728	623.0617098
7	210.3712421	623.0617098
8	0	623.0617098
9	0	623.0617098
10	0	623.0617098
11	0	623.0617098
12	0	623.0617098
13	0	623.0617098
14	0	623.0617098
15	0	623.0617098
16	0	623.0617098
17	0	623.0617098
18	0	623.0617098
19	0	623.0617098
20	0	623.0617098
21	0	623.0617098
22	0	623.0617098
23	0	623.0617098
24	0	623.0617098
25	0	623.0617098
26	0	623.0617098
27	0	623.0617098
28	0	623.0617098
29	0	623.0617098
30	0	623.0617098
31	0	623.0617098
32	0	623.0617098
33	0	623.0617098
34	0	623.0617098
35	0	623.0617098
36	0	623.0617098
1	5563.314182	624.9743191
2	4445.795724	624.9743191
3	3795.318046	624.9743191
4	2748.46016	624.9743191
5	2114.324699	624.9743191
6	1359.646765	624.9743191
7	232.4039821	624.9743191
8	0	624.9743191
9	0	624.9743191
10	0	624.9743191
11	0	624.9743191
12	0	624.9743191
13	0	624.9743191
14	0	624.9743191
15	0	624.9743191
16	0	624.9743191
17	0	624.9743191
18	0	624.9743191
19	0	624.9743191
20	0	624.9743191
21	0	624.9743191
22	0	624.9743191
23	0	624.9743191
24	0	624.9743191
25	0	624.9743191
26	0	624.9743191
27	0	624.9743191
28	0	624.9743191
29	0	624.9743191
30	0	624.9743191
31	0	624.9743191
32	0	624.9743191
33	0	624.9743191
34	0	624.9743191
35	0	624.9743191
36	0	624.9743191
1	5581	630.921725
2	4508.031268	630.921725
3	3860.164693	630.921725
4	2812.721726	630.921725
5	2183.48912	630.921725
6	1359.646765	630.921725
7	300.9164834	630.921725
8	0	630.921725
9	0	630.921725
10	0	630.921725
11	0	630.921725
12	0	630.921725
13	0	630.921725
14	0	630.921725
15	0	630.921725
16	0	630.921725
17	0	630.921725
18	0	630.921725
19	0	630.921725
20	0	630.921725
21	0	630.921725
22	0	630.921725
23	0	630.921725
24	0	630.921725
25	0	630.921725
26	0	630.921725
27	0	630.921725
28	0	630.921725
29	0	630.921725
30	0	630.921725
31	0	630.921725
32	0	630.921725
33	0	630.921725
34	0	630.921725
35	0	630.921725
36	0	630.921725
1	5581	654.9743191
2	4759.725248	654.9743191
3	4122.418543	654.9743191
4	3072.609381	654.9743191
5	2463.20498	654.9743191
6	1359.646765	654.9743191
7	577.9958376	654.9743191
8	0	654.9743191
9	0	654.9743191
10	0	654.9743191
11	0	654.9743191
12	0	654.9743191
13	0	654.9743191
14	0	654.9743191
15	0	654.9743191
16	0	654.9743191
17	0	654.9743191
18	0	654.9743191
19	0	654.9743191
20	0	654.9743191
21	0	654.9743191
22	0	654.9743191
23	0	654.9743191
24	0	654.9743191
25	0	654.9743191
26	0	654.9743191
27	0	654.9743191
28	0	654.9743191
29	0	654.9743191
30	0	654.9743191
31	0	654.9743191
32	0	654.9743191
33	0	654.9743191
34	0	654.9743191
35	0	654.9743191
36	0	654.9743191
1	5581	657.0781431
2	4781.74033	657.0781431
3	4145.357272	657.0781431
4	3095.341144	657.0781431
5	2485.458032	657.0781431
6	1362.30241	657.0781431
7	602.2313185	657.0781431
8	0	657.0781431
9	0	657.0781431
10	0	657.0781431
11	0	657.0781431
12	0	657.0781431
13	0	657.0781431
14	0	657.0781431
15	0	657.0781431
16	0	657.0781431
17	0	657.0781431
18	0	657.0781431
19	0	657.0781431
20	0	657.0781431
21	0	657.0781431
22	0	657.0781431
23	0	657.0781431
24	0	657.0781431
25	0	657.0781431
26	0	657.0781431
27	0	657.0781431
28	0	657.0781431
29	0	657.0781431
30	0	657.0781431
31	0	657.0781431
32	0	657.0781431
33	0	657.0781431
34	0	657.0781431
35	0	657.0781431
36	0	657.0781431
1	5581	658.5696315
2	4797.347739	658.5696315
3	4160.507224	658.5696315
4	3111.456638	658.5696315
5	2499.665233	658.5696315
6	1367.402528	658.5696315
7	619.4128606	658.5696315
8	0	658.5696315
9	0	658.5696315
10	0	658.5696315
11	0	658.5696315
12	0	658.5696315
13	0	658.5696315
14	0	658.5696315
15	0	658.5696315
16	0	658.5696315
17	0	658.5696315
18	0	658.5696315
19	0	658.5696315
20	0	658.5696315
21	0	658.5696315
22	0	658.5696315
23	0	658.5696315
24	0	658.5696315
25	0	658.5696315
26	0	658.5696315
27	0	658.5696315
28	0	658.5696315
29	0	658.5696315
30	0	658.5696315
31	0	658.5696315
32	0	658.5696315
33	0	658.5696315
34	0	658.5696315
35	0	658.5696315
36	0	658.5696315
1	5581	660.921725
2	4821.960792	660.921725
3	4182.644802	660.921725
4	3136.870947	660.921725
5	2522.070144	660.921725
6	1380.869747	660.921725
7	646.5083388	660.921725
8	0	660.921725
9	0	660.921725
10	0	660.921725
11	0	660.921725
12	0	660.921725
13	0	660.921725
14	0	660.921725
15	0	660.921725
16	0	660.921725
17	0	660.921725
18	0	660.921725
19	0	660.921725
20	0	660.921725
21	0	660.921725
22	0	660.921725
23	0	660.921725
24	0	660.921725
25	0	660.921725
26	0	660.921725
27	0	660.921725
28	0	660.921725
29	0	660.921725
30	0	660.921725
31	0	660.921725
32	0	660.921725
33	0	660.921725
34	0	660.921725
35	0	660.921725
36	0	660.921725
1	5582.150671	662.3065664
2	4836.452212	662.3065664
3	4194.719844	662.3065664
4	3151.834122	662.3065664
5	2534.302583	662.3065664
6	1391.903875	662.3065664
7	662.4613357	662.3065664
8	0	662.3065664
9	0	662.3065664
10	0	662.3065664
11	0	662.3065664
12	0	662.3065664
13	0	662.3065664
14	0	662.3065664
15	0	662.3065664
16	0	662.3065664
17	0	662.3065664
18	0	662.3065664
19	0	662.3065664
20	0	662.3065664
21	0	662.3065664
22	0	662.3065664
23	0	662.3065664
24	0	662.3065664
25	0	662.3065664
26	0	662.3065664
27	0	662.3065664
28	0	662.3065664
29	0	662.3065664
30	0	662.3065664
31	0	662.3065664
32	0	662.3065664
33	0	662.3065664
34	0	662.3065664
35	0	662.3065664
36	0	662.3065664
1	5584.451555	663.3201811
2	4847.058998	663.3201811
3	4202.85615	663.3201811
4	3162.786203	663.3201811
5	2542.040386	663.3201811
6	1401.438813	663.3201811
7	674.137902	663.3201811
8	0	663.3201811
9	0	663.3201811
10	0	663.3201811
11	0	663.3201811
12	0	663.3201811
13	0	663.3201811
14	0	663.3201811
15	0	663.3201811
16	0	663.3201811
17	0	663.3201811
18	0	663.3201811
19	0	663.3201811
20	0	663.3201811
21	0	663.3201811
22	0	663.3201811
23	0	663.3201811
24	0	663.3201811
25	0	663.3201811
26	0	663.3201811
27	0	663.3201811
28	0	663.3201811
29	0	663.3201811
30	0	663.3201811
31	0	663.3201811
32	0	663.3201811
33	0	663.3201811
34	0	663.3201811
35	0	663.3201811
36	0	663.3201811
1	5589.409232	664.665438
2	4861.136193	664.665438
3	4213.654554	664.665438
4	3177.321669	664.665438
5	2551.628116	664.665438
6	1415.997437	664.665438
7	689.6348964	664.665438
8	0	664.665438
9	0	664.665438
10	0	664.665438
11	0	664.665438
12	0	664.665438
13	0	664.665438
14	0	664.665438
15	0	664.665438
16	0	664.665438
17	0	664.665438
18	0	664.665438
19	0	664.665438
20	0	664.665438
21	0	664.665438
22	0	664.665438
23	0	664.665438
24	0	664.665438
25	0	664.665438
26	0	664.665438
27	0	664.665438
28	0	664.665438
29	0	664.665438
30	0	664.665438
31	0	664.665438
32	0	664.665438
33	0	664.665438
34	0	664.665438
35	0	664.665438
36	0	664.665438
1	5596.94017	666.0760388
2	4875.897168	666.0760388
3	4223.982578	666.0760388
4	3192.563174	666.0760388
5	2561.681557	666.0760388
6	1432.401797	666.0760388
7	705.8846345	666.0760388
8	0	666.0760388
9	0	666.0760388
10	0	666.0760388
11	0	666.0760388
12	0	666.0760388
13	0	666.0760388
14	0	666.0760388
15	0	666.0760388
16	0	666.0760388
17	0	666.0760388
18	0	666.0760388
19	0	666.0760388
20	0	666.0760388
21	0	666.0760388
22	0	666.0760388
23	0	666.0760388
24	0	666.0760388
25	0	666.0760388
26	0	666.0760388
27	0	666.0760388
28	0	666.0760388
29	0	666.0760388
30	0	666.0760388
31	0	666.0760388
32	0	666.0760388
33	0	666.0760388
34	0	666.0760388
35	0	666.0760388
36	0	666.0760388
1	5609.253252	667.7838496
2	4893.768242	667.7838496
3	4235.28217	667.7838496
4	3211.016025	667.7838496
5	2572.394922	667.7838496
6	1452.262514	667.7838496
7	725.5581513	667.7838496
8	0	667.7838496
9	0	667.7838496
10	0	667.7838496
11	0	667.7838496
12	0	667.7838496
13	0	667.7838496
14	0	667.7838496
15	0	667.7838496
16	0	667.7838496
17	0	667.7838496
18	0	667.7838496
19	0	667.7838496
20	0	667.7838496
21	0	667.7838496
22	0	667.7838496
23	0	667.7838496
24	0	667.7838496
25	0	667.7838496
26	0	667.7838496
27	0	667.7838496
28	0	667.7838496
29	0	667.7838496
30	0	667.7838496
31	0	667.7838496
32	0	667.7838496
33	0	667.7838496
34	0	667.7838496
35	0	667.7838496
36	0	667.7838496
1	5617.823008	668.7557329
2	4903.938338	668.7557329
3	4241.240279	668.7557329
4	3221.517199	668.7557329
5	2577.661803	668.7557329
6	1463.564878	668.7557329
7	736.7539831	668.7557329
8	0	668.7557329
9	0	668.7557329
10	0	668.7557329
11	0	668.7557329
12	0	668.7557329
13	0	668.7557329
14	0	668.7557329
15	0	668.7557329
16	0	668.7557329
17	0	668.7557329
18	0	668.7557329
19	0	668.7557329
20	0	668.7557329
21	0	668.7557329
22	0	668.7557329
23	0	668.7557329
24	0	668.7557329
25	0	668.7557329
26	0	668.7557329
27	0	668.7557329
28	0	668.7557329
29	0	668.7557329
30	0	668.7557329
31	0	668.7557329
32	0	668.7557329
33	0	668.7557329
34	0	668.7557329
35	0	668.7557329
36	0	668.7557329
1	5660.369966	673.2816153
2	4951.298607	673.2816153
3	4266.786784	673.2816153
4	3270.419241	673.2816153
5	2602.188699	673.2816153
6	1516.197914	673.2816153
7	788.8909191	673.2816153
8	0	673.2816153
9	0	673.2816153
10	0	673.2816153
11	0	673.2816153
12	0	673.2816153
13	0	673.2816153
14	0	673.2816153
15	0	673.2816153
16	0	673.2816153
17	0	673.2816153
18	0	673.2816153
19	0	673.2816153
20	0	673.2816153
21	0	673.2816153
22	0	673.2816153
23	0	673.2816153
24	0	673.2816153
25	0	673.2816153
26	0	673.2816153
27	0	673.2816153
28	0	673.2816153
29	0	673.2816153
30	0	673.2816153
31	0	673.2816153
32	0	673.2816153
33	0	673.2816153
34	0	673.2816153
35	0	673.2816153
36	0	673.2816153
1	5695.642875	677.0337293
2	4990.56192	677.0337293
3	4280.926547	677.0337293
4	3310.960736	677.0337293
5	2615.48317	677.0337293
6	1559.832535	677.0337293
7	832.1142546	677.0337293
8	0	677.0337293
9	0	677.0337293
10	0	677.0337293
11	0	677.0337293
12	0	677.0337293
13	0	677.0337293
14	0	677.0337293
15	0	677.0337293
16	0	677.0337293
17	0	677.0337293
18	0	677.0337293
19	0	677.0337293
20	0	677.0337293
21	0	677.0337293
22	0	677.0337293
23	0	677.0337293
24	0	677.0337293
25	0	677.0337293
26	0	677.0337293
27	0	677.0337293
28	0	677.0337293
29	0	677.0337293
30	0	677.0337293
31	0	677.0337293
32	0	677.0337293
33	0	677.0337293
34	0	677.0337293
35	0	677.0337293
36	0	677.0337293
1	5713.433173	678.9261512
2	5010.364824	678.9261512
3	4282.717178	678.9261512
4	3331.408305	678.9261512
5	2615.48317	678.9261512
6	1581.840158	678.9261512
7	853.9144412	678.9261512
8	0	678.9261512
9	0	678.9261512
10	0	678.9261512
11	0	678.9261512
12	0	678.9261512
13	0	678.9261512
14	0	678.9261512
15	0	678.9261512
16	0	678.9261512
17	0	678.9261512
18	0	678.9261512
19	0	678.9261512
20	0	678.9261512
21	0	678.9261512
22	0	678.9261512
23	0	678.9261512
24	0	678.9261512
25	0	678.9261512
26	0	678.9261512
27	0	678.9261512
28	0	678.9261512
29	0	678.9261512
30	0	678.9261512
31	0	678.9261512
32	0	678.9261512
33	0	678.9261512
34	0	678.9261512
35	0	678.9261512
36	0	678.9261512
1	5911.54441	700
2	5230.888268	700
3	4282.717178	700
4	3559.110694	700
5	2615.48317	700
6	1826.915167	700
7	1096.679458	700
8	0	700
9	0	700
10	0	700
11	0	700
12	0	700
13	0	700
14	0	700
15	0	700
16	0	700
17	0	700
18	0	700
19	0	700
20	0	700
21	0	700
22	0	700
23	0	700
24	0	700
25	0	700
26	0	700
27	0	700
28	0	700
29	0	700
30	0	700
31	0	700
32	0	700
33	0	700
34	0	700
35	0	700
36	0	700
1	5995.457458	708.9261512
2	5324.294348	708.9261512
3	4282.717178	708.9261512
4	3655.557526	708.9261512
5	2615.48317	708.9261512
6	1930.720438	708.9261512
7	1199.506297	708.9261512
8	47.80570561	708.9261512
9	0	708.9261512
10	0	708.9261512
11	0	708.9261512
12	0	708.9261512
13	0	708.9261512
14	0	708.9261512
15	0	708.9261512
16	0	708.9261512
17	0	708.9261512
18	0	708.9261512
19	0	708.9261512
20	0	708.9261512
21	0	708.9261512
22	0	708.9261512
23	0	708.9261512
24	0	708.9261512
25	0	708.9261512
26	0	708.9261512
27	0	708.9261512
28	0	708.9261512
29	0	708.9261512
30	0	708.9261512
31	0	708.9261512
32	0	708.9261512
33	0	708.9261512
34	0	708.9261512
35	0	708.9261512
36	0	708.9261512
1	6008.968464	710.3633685
2	5339.333846	710.3633685
3	4283.956534	710.3633685
4	3671.086622	710.3633685
5	2615.48317	710.3633685
6	1947.434331	710.3633685
7	1215.029853	710.3633685
8	64.43964445	710.3633685
9	0	710.3633685
10	0	710.3633685
11	0	710.3633685
12	0	710.3633685
13	0	710.3633685
14	0	710.3633685
15	0	710.3633685
16	0	710.3633685
17	0	710.3633685
18	0	710.3633685
19	0	710.3633685
20	0	710.3633685
21	0	710.3633685
22	0	710.3633685
23	0	710.3633685
24	0	710.3633685
25	0	710.3633685
26	0	710.3633685
27	0	710.3633685
28	0	710.3633685
29	0	710.3633685
30	0	710.3633685
31	0	710.3633685
32	0	710.3633685
33	0	710.3633685
34	0	710.3633685
35	0	710.3633685
36	0	710.3633685
1	6024.671207	712.0337293
2	5356.813032	712.0337293
3	4288.511403	712.0337293
4	3689.134827	712.0337293
5	2615.48317	712.0337293
6	1966.859529	712.0337293
7	1231.871284	712.0337293
8	85.2123219	712.0337293
9	0	712.0337293
10	0	712.0337293
11	0	712.0337293
12	0	712.0337293
13	0	712.0337293
14	0	712.0337293
15	0	712.0337293
16	0	712.0337293
17	0	712.0337293
18	0	712.0337293
19	0	712.0337293
20	0	712.0337293
21	0	712.0337293
22	0	712.0337293
23	0	712.0337293
24	0	712.0337293
25	0	712.0337293
26	0	712.0337293
27	0	712.0337293
28	0	712.0337293
29	0	712.0337293
30	0	712.0337293
31	0	712.0337293
32	0	712.0337293
33	0	712.0337293
34	0	712.0337293
35	0	712.0337293
36	0	712.0337293
1	6077.435004	717.6464158
2	5415.545965	717.6464158
3	4328.342986	717.6464158
4	3749.779759	717.6464158
5	2643.741641	717.6464158
6	2032.131383	717.6464158
7	1288.461259	717.6464158
8	155.0119279	717.6464158
9	0	717.6464158
10	0	717.6464158
11	0	717.6464158
12	0	717.6464158
13	0	717.6464158
14	0	717.6464158
15	0	717.6464158
16	0	717.6464158
17	0	717.6464158
18	0	717.6464158
19	0	717.6464158
20	0	717.6464158
21	0	717.6464158
22	0	717.6464158
23	0	717.6464158
24	0	717.6464158
25	0	717.6464158
26	0	717.6464158
27	0	717.6464158
28	0	717.6464158
29	0	717.6464158
30	0	717.6464158
31	0	717.6464158
32	0	717.6464158
33	0	717.6464158
34	0	717.6464158
35	0	717.6464158
36	0	717.6464158
1	6097.027767	719.7305728
2	5437.355246	719.7305728
3	4350.152267	719.7305728
4	3772.299021	719.7305728
5	2663.859708	719.7305728
6	2056.368759	719.7305728
7	1307.30294	719.7305728
8	180.9305926	719.7305728
9	0	719.7305728
10	0	719.7305728
11	0	719.7305728
12	0	719.7305728
13	0	719.7305728
14	0	719.7305728
15	0	719.7305728
16	0	719.7305728
17	0	719.7305728
18	0	719.7305728
19	0	719.7305728
20	0	719.7305728
21	0	719.7305728
22	0	719.7305728
23	0	719.7305728
24	0	719.7305728
25	0	719.7305728
26	0	719.7305728
27	0	719.7305728
28	0	719.7305728
29	0	719.7305728
30	0	719.7305728
31	0	719.7305728
32	0	719.7305728
33	0	719.7305728
34	0	719.7305728
35	0	719.7305728
36	0	719.7305728
1	6124.407821	722.6430938
2	5467.832789	722.6430938
3	4380.62981	722.6430938
4	3803.768734	722.6430938
5	2695.615943	722.6430938
6	2090.239463	722.6430938
7	1326.356925	722.6430938
8	217.150826	722.6430938
9	0	722.6430938
10	0	722.6430938
11	0	722.6430938
12	0	722.6430938
13	0	722.6430938
14	0	722.6430938
15	0	722.6430938
16	0	722.6430938
17	0	722.6430938
18	0	722.6430938
19	0	722.6430938
20	0	722.6430938
21	0	722.6430938
22	0	722.6430938
23	0	722.6430938
24	0	722.6430938
25	0	722.6430938
26	0	722.6430938
27	0	722.6430938
28	0	722.6430938
29	0	722.6430938
30	0	722.6430938
31	0	722.6430938
32	0	722.6430938
33	0	722.6430938
34	0	722.6430938
35	0	722.6430938
36	0	722.6430938
1	6147.735086	725.124504
2	5490.720355	725.124504
3	4406.596075	725.124504
4	3830.580307	725.124504
5	2722.671627	725.124504
6	2119.096633	725.124504
7	1338.976964	725.124504
8	248.0097485	725.124504
9	0	725.124504
10	0	725.124504
11	0	725.124504
12	0	725.124504
13	0	725.124504
14	0	725.124504
15	0	725.124504
16	0	725.124504
17	0	725.124504
18	0	725.124504
19	0	725.124504
20	0	725.124504
21	0	725.124504
22	0	725.124504
23	0	725.124504
24	0	725.124504
25	0	725.124504
26	0	725.124504
27	0	725.124504
28	0	725.124504
29	0	725.124504
30	0	725.124504
31	0	725.124504
32	0	725.124504
33	0	725.124504
34	0	725.124504
35	0	725.124504
36	0	725.124504
1	6162.847451	726.732064
2	5503.553358	726.732064
3	4423.418093	726.732064
4	3847.949951	726.732064
5	2740.199416	726.732064
6	2137.791499	726.732064
7	1345.860621	726.732064
8	268.0014323	726.732064
9	0	726.732064
10	0	726.732064
11	0	726.732064
12	0	726.732064
13	0	726.732064
14	0	726.732064
15	0	726.732064
16	0	726.732064
17	0	726.732064
18	0	726.732064
19	0	726.732064
20	0	726.732064
21	0	726.732064
22	0	726.732064
23	0	726.732064
24	0	726.732064
25	0	726.732064
26	0	726.732064
27	0	726.732064
28	0	726.732064
29	0	726.732064
30	0	726.732064
31	0	726.732064
32	0	726.732064
33	0	726.732064
34	0	726.732064
35	0	726.732064
36	0	726.732064
1	6192.821153	729.9204811
2	5529.006196	729.9204811
3	4456.782703	729.9204811
4	3882.400716	729.9204811
5	2774.963844	729.9204811
6	2174.870695	729.9204811
7	1356.950807	729.9204811
8	307.6527231	729.9204811
9	0	729.9204811
10	0	729.9204811
11	0	729.9204811
12	0	729.9204811
13	0	729.9204811
14	0	729.9204811
15	0	729.9204811
16	0	729.9204811
17	0	729.9204811
18	0	729.9204811
19	0	729.9204811
20	0	729.9204811
21	0	729.9204811
22	0	729.9204811
23	0	729.9204811
24	0	729.9204811
25	0	729.9204811
26	0	729.9204811
27	0	729.9204811
28	0	729.9204811
29	0	729.9204811
30	0	729.9204811
31	0	729.9204811
32	0	729.9204811
33	0	729.9204811
34	0	729.9204811
35	0	729.9204811
36	0	729.9204811
1	6223.812905	733.217192
2	5549.889382	733.217192
3	4491.280532	733.217192
4	3918.021592	733.217192
5	2810.909036	733.217192
6	2213.209276	733.217192
7	1362.983518	733.217192
8	348.650759	733.217192
9	0	733.217192
10	0	733.217192
11	0	733.217192
12	0	733.217192
13	0	733.217192
14	0	733.217192
15	0	733.217192
16	0	733.217192
17	0	733.217192
18	0	733.217192
19	0	733.217192
20	0	733.217192
21	0	733.217192
22	0	733.217192
23	0	733.217192
24	0	733.217192
25	0	733.217192
26	0	733.217192
27	0	733.217192
28	0	733.217192
29	0	733.217192
30	0	733.217192
31	0	733.217192
32	0	733.217192
33	0	733.217192
34	0	733.217192
35	0	733.217192
36	0	733.217192
1	6264.195774	737.512872
2	5570.019782	737.512872
3	4536.231891	737.512872
4	3964.436302	737.512872
5	2857.746338	737.512872
6	2263.165211	737.512872
7	1362.983518	737.512872
8	402.0720168	737.512872
9	0	737.512872
10	0	737.512872
11	0	737.512872
12	0	737.512872
13	0	737.512872
14	0	737.512872
15	0	737.512872
16	0	737.512872
17	0	737.512872
18	0	737.512872
19	0	737.512872
20	0	737.512872
21	0	737.512872
22	0	737.512872
23	0	737.512872
24	0	737.512872
25	0	737.512872
26	0	737.512872
27	0	737.512872
28	0	737.512872
29	0	737.512872
30	0	737.512872
31	0	737.512872
32	0	737.512872
33	0	737.512872
34	0	737.512872
35	0	737.512872
36	0	737.512872
1	6308.249813	742.1990684
2	5581	742.1990684
3	4585.269737	742.1990684
4	4015.070532	742.1990684
5	2908.841577	742.1990684
6	2317.662594	742.1990684
7	1362.983518	742.1990684
8	460.3497525	742.1990684
9	0	742.1990684
10	0	742.1990684
11	0	742.1990684
12	0	742.1990684
13	0	742.1990684
14	0	742.1990684
15	0	742.1990684
16	0	742.1990684
17	0	742.1990684
18	0	742.1990684
19	0	742.1990684
20	0	742.1990684
21	0	742.1990684
22	0	742.1990684
23	0	742.1990684
24	0	742.1990684
25	0	742.1990684
26	0	742.1990684
27	0	742.1990684
28	0	742.1990684
29	0	742.1990684
30	0	742.1990684
31	0	742.1990684
32	0	742.1990684
33	0	742.1990684
34	0	742.1990684
35	0	742.1990684
36	0	742.1990684
1	6423.81239	754.491901
2	5581	754.491901
3	4713.905841	754.491901
4	4147.89427	754.491901
5	3042.874633	754.491901
6	2460.620157	754.491901
7	1362.983518	754.491901
8	613.2239385	754.491901
9	0	754.491901
10	0	754.491901
11	0	754.491901
12	0	754.491901
13	0	754.491901
14	0	754.491901
15	0	754.491901
16	0	754.491901
17	0	754.491901
18	0	754.491901
19	0	754.491901
20	0	754.491901
21	0	754.491901
22	0	754.491901
23	0	754.491901
24	0	754.491901
25	0	754.491901
26	0	754.491901
27	0	754.491901
28	0	754.491901
29	0	754.491901
30	0	754.491901
31	0	754.491901
32	0	754.491901
33	0	754.491901
34	0	754.491901
35	0	754.491901
36	0	754.491901
1	6437.114121	756.0332093
2	5581	756.0332093
3	4730.034581	756.0332093
4	4163.360251	756.0332093
5	3059.680057	756.0332093
6	2477.356744	756.0332093
7	1362.983518	756.0332093
8	632.391714	756.0332093
9	0	756.0332093
10	0	756.0332093
11	0	756.0332093
12	0	756.0332093
13	0	756.0332093
14	0	756.0332093
15	0	756.0332093
16	0	756.0332093
17	0	756.0332093
18	0	756.0332093
19	0	756.0332093
20	0	756.0332093
21	0	756.0332093
22	0	756.0332093
23	0	756.0332093
24	0	756.0332093
25	0	756.0332093
26	0	756.0332093
27	0	756.0332093
28	0	756.0332093
29	0	756.0332093
30	0	756.0332093
31	0	756.0332093
32	0	756.0332093
33	0	756.0332093
34	0	756.0332093
35	0	756.0332093
36	0	756.0332093
1	6467.771837	763.217192
2	5581	763.217192
3	4805.210056	763.217192
4	4229.910265	763.217192
5	3138.009534	763.217192
6	2549.829009	763.217192
7	1362.983518	763.217192
8	721.7320263	763.217192
9	0	763.217192
10	0	763.217192
11	0	763.217192
12	0	763.217192
13	0	763.217192
14	0	763.217192
15	0	763.217192
16	0	763.217192
17	0	763.217192
18	0	763.217192
19	0	763.217192
20	0	763.217192
21	0	763.217192
22	0	763.217192
23	0	763.217192
24	0	763.217192
25	0	763.217192
26	0	763.217192
27	0	763.217192
28	0	763.217192
29	0	763.217192
30	0	763.217192
31	0	763.217192
32	0	763.217192
33	0	763.217192
34	0	763.217192
35	0	763.217192
36	0	763.217192
1	6467.771837	768.6887151
2	5581	768.6887151
3	4862.46581	768.6887151
4	4265.627843	768.6887151
5	3197.667464	768.6887151
6	2590.057139	768.6887151
7	1381.939479	768.6887151
8	789.7761176	768.6887151
9	0	768.6887151
10	0	768.6887151
11	0	768.6887151
12	0	768.6887151
13	0	768.6887151
14	0	768.6887151
15	0	768.6887151
16	0	768.6887151
17	0	768.6887151
18	0	768.6887151
19	0	768.6887151
20	0	768.6887151
21	0	768.6887151
22	0	768.6887151
23	0	768.6887151
24	0	768.6887151
25	0	768.6887151
26	0	768.6887151
27	0	768.6887151
28	0	768.6887151
29	0	768.6887151
30	0	768.6887151
31	0	768.6887151
32	0	768.6887151
33	0	768.6887151
34	0	768.6887151
35	0	768.6887151
36	0	768.6887151
1	6467.771837	772.1648459
2	5581	772.1648459
3	4898.841146	772.1648459
4	4278.809827	772.1648459
5	3235.568934	772.1648459
6	2606.104736	772.1648459
7	1412.64438	772.1648459
8	833.0054272	772.1648459
9	0	772.1648459
10	0	772.1648459
11	0	772.1648459
12	0	772.1648459
13	0	772.1648459
14	0	772.1648459
15	0	772.1648459
16	0	772.1648459
17	0	772.1648459
18	0	772.1648459
19	0	772.1648459
20	0	772.1648459
21	0	772.1648459
22	0	772.1648459
23	0	772.1648459
24	0	772.1648459
25	0	772.1648459
26	0	772.1648459
27	0	772.1648459
28	0	772.1648459
29	0	772.1648459
30	0	772.1648459
31	0	772.1648459
32	0	772.1648459
33	0	772.1648459
34	0	772.1648459
35	0	772.1648459
36	0	772.1648459
1	6467.771837	772.1990684
2	5581	772.1990684
3	4899.199262	772.1990684
4	4278.939018	772.1990684
5	3235.942074	772.1990684
6	2606.262139	772.1990684
7	1413.018047	772.1990684
8	833.4310198	772.1990684
9	0	772.1990684
10	0	772.1990684
11	0	772.1990684
12	0	772.1990684
13	0	772.1990684
14	0	772.1990684
15	0	772.1990684
16	0	772.1990684
17	0	772.1990684
18	0	772.1990684
19	0	772.1990684
20	0	772.1990684
21	0	772.1990684
22	0	772.1990684
23	0	772.1990684
24	0	772.1990684
25	0	772.1990684
26	0	772.1990684
27	0	772.1990684
28	0	772.1990684
29	0	772.1990684
30	0	772.1990684
31	0	772.1990684
32	0	772.1990684
33	0	772.1990684
34	0	772.1990684
35	0	772.1990684
36	0	772.1990684
1	6467.771837	775.9569886
2	5589.473178	775.9569886
3	4938.523331	775.9569886
4	4286	775.9569886
5	3276.915993	775.9569886
6	2616.421033	775.9569886
7	1454.049827	775.9569886
8	880.164674	775.9569886
9	0	775.9569886
10	0	775.9569886
11	0	775.9569886
12	0	775.9569886
13	0	775.9569886
14	0	775.9569886
15	0	775.9569886
16	0	775.9569886
17	0	775.9569886
18	0	775.9569886
19	0	775.9569886
20	0	775.9569886
21	0	775.9569886
22	0	775.9569886
23	0	775.9569886
24	0	775.9569886
25	0	775.9569886
26	0	775.9569886
27	0	775.9569886
28	0	775.9569886
29	0	775.9569886
30	0	775.9569886
31	0	775.9569886
32	0	775.9569886
33	0	775.9569886
34	0	775.9569886
35	0	775.9569886
36	0	775.9569886
1	6467.771837	780.0330763
2	5617.823008	780.0330763
3	4981.176807	780.0330763
4	4286	780.0330763
5	3321.359004	780.0330763
6	2616.421033	780.0330763
7	1498.555597	780.0330763
8	930.8550731	780.0330763
9	0	780.0330763
10	0	780.0330763
11	0	780.0330763
12	0	780.0330763
13	0	780.0330763
14	0	780.0330763
15	0	780.0330763
16	0	780.0330763
17	0	780.0330763
18	0	780.0330763
19	0	780.0330763
20	0	780.0330763
21	0	780.0330763
22	0	780.0330763
23	0	780.0330763
24	0	780.0330763
25	0	780.0330763
26	0	780.0330763
27	0	780.0330763
28	0	780.0330763
29	0	780.0330763
30	0	780.0330763
31	0	780.0330763
32	0	780.0330763
33	0	780.0330763
34	0	780.0330763
35	0	780.0330763
36	0	780.0330763
1	6467.771837	798.217192
2	5788.768416	798.217192
3	5171.461168	798.217192
4	4286	798.217192
5	3519.626781	798.217192
6	2616.421033	798.217192
7	1697.103357	798.217192
8	1156.993505	798.217192
9	0	798.217192
10	0	798.217192
11	0	798.217192
12	0	798.217192
13	0	798.217192
14	0	798.217192
15	0	798.217192
16	0	798.217192
17	0	798.217192
18	0	798.217192
19	0	798.217192
20	0	798.217192
21	0	798.217192
22	0	798.217192
23	0	798.217192
24	0	798.217192
25	0	798.217192
26	0	798.217192
27	0	798.217192
28	0	798.217192
29	0	798.217192
30	0	798.217192
31	0	798.217192
32	0	798.217192
33	0	798.217192
34	0	798.217192
35	0	798.217192
36	0	798.217192
1	6470.8832	800
2	5805.528254	800
3	5190.117036	800
4	4286	800
5	3539.06536	800
6	2616.421033	800
7	1716.569386	800
8	1179.16458	800
9	0	800
10	0	800
11	0	800
12	0	800
13	0	800
14	0	800
15	0	800
16	0	800
17	0	800
18	0	800
19	0	800
20	0	800
21	0	800
22	0	800
23	0	800
24	0	800
25	0	800
26	0	800
27	0	800
28	0	800
29	0	800
30	0	800
31	0	800
32	0	800
33	0	800
34	0	800
35	0	800
36	0	800
1	6477.194273	801.6568782
2	5821.10425	801.6568782
3	5207.455135	801.6568782
4	4286	801.6568782
5	3557.130882	801.6568782
6	2616.421033	801.6568782
7	1734.660419	801.6568782
8	1198.396964	801.6568782
9	1.647147151	801.6568782
10	0	801.6568782
11	0	801.6568782
12	0	801.6568782
13	0	801.6568782
14	0	801.6568782
15	0	801.6568782
16	0	801.6568782
17	0	801.6568782
18	0	801.6568782
19	0	801.6568782
20	0	801.6568782
21	0	801.6568782
22	0	801.6568782
23	0	801.6568782
24	0	801.6568782
25	0	801.6568782
26	0	801.6568782
27	0	801.6568782
28	0	801.6568782
29	0	801.6568782
30	0	801.6568782
31	0	801.6568782
32	0	801.6568782
33	0	801.6568782
34	0	801.6568782
35	0	801.6568782
36	0	801.6568782
1	6508.942883	805.9569886
2	5861.528768	805.9569886
3	5252.452856	805.9569886
4	4286	805.9569886
5	3604.016491	805.9569886
6	2616.421033	805.9569886
7	1781.612236	805.9569886
8	1244.74856	805.9569886
9	21.29142764	805.9569886
10	0	805.9569886
11	0	805.9569886
12	0	805.9569886
13	0	805.9569886
14	0	805.9569886
15	0	805.9569886
16	0	805.9569886
17	0	805.9569886
18	0	805.9569886
19	0	805.9569886
20	0	805.9569886
21	0	805.9569886
22	0	805.9569886
23	0	805.9569886
24	0	805.9569886
25	0	805.9569886
26	0	805.9569886
27	0	805.9569886
28	0	805.9569886
29	0	805.9569886
30	0	805.9569886
31	0	805.9569886
32	0	805.9569886
33	0	805.9569886
34	0	805.9569886
35	0	805.9569886
36	0	805.9569886
1	6535.626904	808.6352267
2	5886.706375	808.6352267
3	5280.47879	808.6352267
4	4290.303776	808.6352267
5	3633.218258	808.6352267
6	2616.421033	808.6352267
7	1810.855241	808.6352267
8	1270.031248	808.6352267
9	44.74028397	808.6352267
10	0	808.6352267
11	0	808.6352267
12	0	808.6352267
13	0	808.6352267
14	0	808.6352267
15	0	808.6352267
16	0	808.6352267
17	0	808.6352267
18	0	808.6352267
19	0	808.6352267
20	0	808.6352267
21	0	808.6352267
22	0	808.6352267
23	0	808.6352267
24	0	808.6352267
25	0	808.6352267
26	0	808.6352267
27	0	808.6352267
28	0	808.6352267
29	0	808.6352267
30	0	808.6352267
31	0	808.6352267
32	0	808.6352267
33	0	808.6352267
34	0	808.6352267
35	0	808.6352267
36	0	808.6352267
1	6552.844855	810.3633685
2	5902.952307	810.3633685
3	5298.562615	810.3633685
4	4297.649711	810.3633685
5	3652.060794	810.3633685
6	2616.421033	810.3633685
7	1829.724384	810.3633685
8	1284.030797	810.3633685
9	64.43964445	810.3633685
10	0	810.3633685
11	0	810.3633685
12	0	810.3633685
13	0	810.3633685
14	0	810.3633685
15	0	810.3633685
16	0	810.3633685
17	0	810.3633685
18	0	810.3633685
19	0	810.3633685
20	0	810.3633685
21	0	810.3633685
22	0	810.3633685
23	0	810.3633685
24	0	810.3633685
25	0	810.3633685
26	0	810.3633685
27	0	810.3633685
28	0	810.3633685
29	0	810.3633685
30	0	810.3633685
31	0	810.3633685
32	0	810.3633685
33	0	810.3633685
34	0	810.3633685
35	0	810.3633685
36	0	810.3633685
1	6558.759254	810.9569886
2	5908.532816	810.9569886
3	5304.774443	810.9569886
4	4301	810.9569886
5	3658.53324	810.9569886
6	2616.421033	810.9569886
7	1836.205971	810.9569886
8	1288.663477	810.9569886
9	71.82192817	810.9569886
10	0	810.9569886
11	0	810.9569886
12	0	810.9569886
13	0	810.9569886
14	0	810.9569886
15	0	810.9569886
16	0	810.9569886
17	0	810.9569886
18	0	810.9569886
19	0	810.9569886
20	0	810.9569886
21	0	810.9569886
22	0	810.9569886
23	0	810.9569886
24	0	810.9569886
25	0	810.9569886
26	0	810.9569886
27	0	810.9569886
28	0	810.9569886
29	0	810.9569886
30	0	810.9569886
31	0	810.9569886
32	0	810.9569886
33	0	810.9569886
34	0	810.9569886
35	0	810.9569886
36	0	810.9569886
1	6595.825271	814.6772531
2	5943.506314	814.6772531
3	5343.704473	814.6772531
4	4331.625808	814.6772531
5	3699.096587	814.6772531
6	2627.792123	814.6772531
7	1876.826599	814.6772531
8	1316.592641	814.6772531
9	118.0872954	814.6772531
10	0	814.6772531
11	0	814.6772531
12	0	814.6772531
13	0	814.6772531
14	0	814.6772531
15	0	814.6772531
16	0	814.6772531
17	0	814.6772531
18	0	814.6772531
19	0	814.6772531
20	0	814.6772531
21	0	814.6772531
22	0	814.6772531
23	0	814.6772531
24	0	814.6772531
25	0	814.6772531
26	0	814.6772531
27	0	814.6772531
28	0	814.6772531
29	0	814.6772531
30	0	814.6772531
31	0	814.6772531
32	0	814.6772531
33	0	814.6772531
34	0	814.6772531
35	0	814.6772531
36	0	814.6772531
1	6626.19425	817.7253454
2	5972.160849	817.7253454
3	5375.600677	817.7253454
4	4363.522013	817.7253454
5	3732.331003	817.7253454
6	2649.487046	817.7253454
7	1910.107947	817.7253454
8	1334.830169	817.7253454
9	155.9934992	817.7253454
10	0	817.7253454
11	0	817.7253454
12	0	817.7253454
13	0	817.7253454
14	0	817.7253454
15	0	817.7253454
16	0	817.7253454
17	0	817.7253454
18	0	817.7253454
19	0	817.7253454
20	0	817.7253454
21	0	817.7253454
22	0	817.7253454
23	0	817.7253454
24	0	817.7253454
25	0	817.7253454
26	0	817.7253454
27	0	817.7253454
28	0	817.7253454
29	0	817.7253454
30	0	817.7253454
31	0	817.7253454
32	0	817.7253454
33	0	817.7253454
34	0	817.7253454
35	0	817.7253454
36	0	817.7253454
1	6642.4423	819.3561396
2	5987.491635	819.3561396
3	5392.665826	819.3561396
4	4380.587162	819.3561396
5	3750.112123	819.3561396
6	2665.672473	819.3561396
7	1927.914177	819.3561396
8	1342.102229	819.3561396
9	176.2741255	819.3561396
10	0	819.3561396
11	0	819.3561396
12	0	819.3561396
13	0	819.3561396
14	0	819.3561396
15	0	819.3561396
16	0	819.3561396
17	0	819.3561396
18	0	819.3561396
19	0	819.3561396
20	0	819.3561396
21	0	819.3561396
22	0	819.3561396
23	0	819.3561396
24	0	819.3561396
25	0	819.3561396
26	0	819.3561396
27	0	819.3561396
28	0	819.3561396
29	0	819.3561396
30	0	819.3561396
31	0	819.3561396
32	0	819.3561396
33	0	819.3561396
34	0	819.3561396
35	0	819.3561396
36	0	819.3561396
1	6652.426792	820.3582692
2	5996.912464	820.3582692
3	5403.152429	820.3582692
4	4391.073765	820.3582692
5	3761.038693	820.3582692
6	2676.599043	820.3582692
7	1938.856176	820.3582692
8	1346.068807	820.3582692
9	188.7366518	820.3582692
10	0	820.3582692
11	0	820.3582692
12	0	820.3582692
13	0	820.3582692
14	0	820.3582692
15	0	820.3582692
16	0	820.3582692
17	0	820.3582692
18	0	820.3582692
19	0	820.3582692
20	0	820.3582692
21	0	820.3582692
22	0	820.3582692
23	0	820.3582692
24	0	820.3582692
25	0	820.3582692
26	0	820.3582692
27	0	820.3582692
28	0	820.3582692
29	0	820.3582692
30	0	820.3582692
31	0	820.3582692
32	0	820.3582692
33	0	820.3582692
34	0	820.3582692
35	0	820.3582692
36	0	820.3582692
1	6684.000346	823.527263
2	6026.703571	823.527263
3	5436.313785	823.527263
4	4424.235121	823.527263
5	3795.591341	823.527263
6	2711.15169	823.527263
7	1973.457617	823.527263
8	1357.024285	823.527263
9	228.1463917	823.527263
10	0	823.527263
11	0	823.527263
12	0	823.527263
13	0	823.527263
14	0	823.527263
15	0	823.527263
16	0	823.527263
17	0	823.527263
18	0	823.527263
19	0	823.527263
20	0	823.527263
21	0	823.527263
22	0	823.527263
23	0	823.527263
24	0	823.527263
25	0	823.527263
26	0	823.527263
27	0	823.527263
28	0	823.527263
29	0	823.527263
30	0	823.527263
31	0	823.527263
32	0	823.527263
33	0	823.527263
34	0	823.527263
35	0	823.527263
36	0	823.527263
1	6718.444223	826.984347
2	6059.20296	826.984347
3	5472.48981	826.984347
4	4460.411146	826.984347
5	3833.285138	826.984347
6	2748.845487	826.984347
7	2011.204643	826.984347
8	1363	826.984347
9	271.1388353	826.984347
10	0	826.984347
11	0	826.984347
12	0	826.984347
13	0	826.984347
14	0	826.984347
15	0	826.984347
16	0	826.984347
17	0	826.984347
18	0	826.984347
19	0	826.984347
20	0	826.984347
21	0	826.984347
22	0	826.984347
23	0	826.984347
24	0	826.984347
25	0	826.984347
26	0	826.984347
27	0	826.984347
28	0	826.984347
29	0	826.984347
30	0	826.984347
31	0	826.984347
32	0	826.984347
33	0	826.984347
34	0	826.984347
35	0	826.984347
36	0	826.984347
1	6746.403386	829.7905694
2	6085.583721	829.7905694
3	5497.91757	829.7905694
4	4489.776348	829.7905694
5	3863.882362	829.7905694
6	2779.442711	829.7905694
7	2041.845075	829.7905694
8	1363	829.7905694
9	306.0371348	829.7905694
10	0	829.7905694
11	0	829.7905694
12	0	829.7905694
13	0	829.7905694
14	0	829.7905694
15	0	829.7905694
16	0	829.7905694
17	0	829.7905694
18	0	829.7905694
19	0	829.7905694
20	0	829.7905694
21	0	829.7905694
22	0	829.7905694
23	0	829.7905694
24	0	829.7905694
25	0	829.7905694
26	0	829.7905694
27	0	829.7905694
28	0	829.7905694
29	0	829.7905694
30	0	829.7905694
31	0	829.7905694
32	0	829.7905694
33	0	829.7905694
34	0	829.7905694
35	0	829.7905694
36	0	829.7905694
1	6816.34478	836.8104899
2	6151.576657	836.8104899
3	5551.676789	836.8104899
4	4563.235025	836.8104899
5	3940.423012	836.8104899
6	2855.983362	836.8104899
7	2118.493811	836.8104899
8	1363	836.8104899
9	393.3371632	836.8104899
10	0	836.8104899
11	0	836.8104899
12	0	836.8104899
13	0	836.8104899
14	0	836.8104899
15	0	836.8104899
16	0	836.8104899
17	0	836.8104899
18	0	836.8104899
19	0	836.8104899
20	0	836.8104899
21	0	836.8104899
22	0	836.8104899
23	0	836.8104899
24	0	836.8104899
25	0	836.8104899
26	0	836.8104899
27	0	836.8104899
28	0	836.8104899
29	0	836.8104899
30	0	836.8104899
31	0	836.8104899
32	0	836.8104899
33	0	836.8104899
34	0	836.8104899
35	0	836.8104899
36	0	836.8104899
1	6892.644482	844.4685851
2	6223.56895	844.4685851
3	5581	844.4685851
4	4643.371764	844.4685851
5	4023.921903	844.4685851
6	2939.482253	844.4685851
7	2202.110614	844.4685851
8	1363	844.4685851
9	488.5735579	844.4685851
10	0	844.4685851
11	0	844.4685851
12	0	844.4685851
13	0	844.4685851
14	0	844.4685851
15	0	844.4685851
16	0	844.4685851
17	0	844.4685851
18	0	844.4685851
19	0	844.4685851
20	0	844.4685851
21	0	844.4685851
22	0	844.4685851
23	0	844.4685851
24	0	844.4685851
25	0	844.4685851
26	0	844.4685851
27	0	844.4685851
28	0	844.4685851
29	0	844.4685851
30	0	844.4685851
31	0	844.4685851
32	0	844.4685851
33	0	844.4685851
34	0	844.4685851
35	0	844.4685851
36	0	844.4685851
1	7017.342451	856.984347
2	6341.227244	856.984347
3	5581	856.984347
4	4774.340671	856.984347
5	4160.385636	856.984347
6	3075.945985	856.984347
7	2338.767053	856.984347
8	1363	856.984347
9	644.2201026	856.984347
10	0	856.984347
11	0	856.984347
12	0	856.984347
13	0	856.984347
14	0	856.984347
15	0	856.984347
16	0	856.984347
17	0	856.984347
18	0	856.984347
19	0	856.984347
20	0	856.984347
21	0	856.984347
22	0	856.984347
23	0	856.984347
24	0	856.984347
25	0	856.984347
26	0	856.984347
27	0	856.984347
28	0	856.984347
29	0	856.984347
30	0	856.984347
31	0	856.984347
32	0	856.984347
33	0	856.984347
34	0	856.984347
35	0	856.984347
36	0	856.984347
1	7041.323703	859.391312
2	6363.854663	859.391312
3	5581	859.391312
4	4799.527916	859.391312
5	4183.732877	859.391312
6	3102.189966	859.391312
7	2365.048094	859.391312
8	1366.476088	859.391312
9	674.1532203	859.391312
10	0	859.391312
11	0	859.391312
12	0	859.391312
13	0	859.391312
14	0	859.391312
15	0	859.391312
16	0	859.391312
17	0	859.391312
18	0	859.391312
19	0	859.391312
20	0	859.391312
21	0	859.391312
22	0	859.391312
23	0	859.391312
24	0	859.391312
25	0	859.391312
26	0	859.391312
27	0	859.391312
28	0	859.391312
29	0	859.391312
30	0	859.391312
31	0	859.391312
32	0	859.391312
33	0	859.391312
34	0	859.391312
35	0	859.391312
36	0	859.391312
1	7054.408089	860.7045736
2	6375.338057	860.7045736
3	5581	860.7045736
4	4813.270303	860.7045736
5	4194.890853	860.7045736
6	3116.508917	860.7045736
7	2379.387266	860.7045736
8	1371.304052	860.7045736
9	690.4849976	860.7045736
10	0	860.7045736
11	0	860.7045736
12	0	860.7045736
13	0	860.7045736
14	0	860.7045736
15	0	860.7045736
16	0	860.7045736
17	0	860.7045736
18	0	860.7045736
19	0	860.7045736
20	0	860.7045736
21	0	860.7045736
22	0	860.7045736
23	0	860.7045736
24	0	860.7045736
25	0	860.7045736
26	0	860.7045736
27	0	860.7045736
28	0	860.7045736
29	0	860.7045736
30	0	860.7045736
31	0	860.7045736
32	0	860.7045736
33	0	860.7045736
34	0	860.7045736
35	0	860.7045736
36	0	860.7045736
1	7113.897727	866.675466
2	6423.627935	866.675466
3	5581	866.675466
4	4875.751615	866.675466
5	4245.621853	866.675466
6	3181.611646	866.675466
7	2444.581928	866.675466
8	1419.350671	866.675466
9	764.7392667	866.675466
10	0	866.675466
11	0	866.675466
12	0	866.675466
13	0	866.675466
14	0	866.675466
15	0	866.675466
16	0	866.675466
17	0	866.675466
18	0	866.675466
19	0	866.675466
20	0	866.675466
21	0	866.675466
22	0	866.675466
23	0	866.675466
24	0	866.675466
25	0	866.675466
26	0	866.675466
27	0	866.675466
28	0	866.675466
29	0	866.675466
30	0	866.675466
31	0	866.675466
32	0	866.675466
33	0	866.675466
34	0	866.675466
35	0	866.675466
36	0	866.675466
1	7158.930098	871.1953025
2	6449.967868	871.1953025
3	5581	871.1953025
4	4923.04862	871.1953025
5	4273.809663	871.1953025
6	3230.893005	871.1953025
7	2493.93288	871.1953025
8	1471.913399	871.1953025
9	820.9481448	871.1953025
10	0	871.1953025
11	0	871.1953025
12	0	871.1953025
13	0	871.1953025
14	0	871.1953025
15	0	871.1953025
16	0	871.1953025
17	0	871.1953025
18	0	871.1953025
19	0	871.1953025
20	0	871.1953025
21	0	871.1953025
22	0	871.1953025
23	0	871.1953025
24	0	871.1953025
25	0	871.1953025
26	0	871.1953025
27	0	871.1953025
28	0	871.1953025
29	0	871.1953025
30	0	871.1953025
31	0	871.1953025
32	0	871.1953025
33	0	871.1953025
34	0	871.1953025
35	0	871.1953025
36	0	871.1953025
1	7177.011093	873.0100668
2	6456.442423	873.0100668
3	5581	873.0100668
4	4942.038889	873.0100668
5	4279.379476	873.0100668
6	3250.680015	873.0100668
7	2512.101147	873.0100668
8	1493.017915	873.0100668
9	843.51663	873.0100668
10	0	873.0100668
11	0	873.0100668
12	0	873.0100668
13	0	873.0100668
14	0	873.0100668
15	0	873.0100668
16	0	873.0100668
17	0	873.0100668
18	0	873.0100668
19	0	873.0100668
20	0	873.0100668
21	0	873.0100668
22	0	873.0100668
23	0	873.0100668
24	0	873.0100668
25	0	873.0100668
26	0	873.0100668
27	0	873.0100668
28	0	873.0100668
29	0	873.0100668
30	0	873.0100668
31	0	873.0100668
32	0	873.0100668
33	0	873.0100668
34	0	873.0100668
35	0	873.0100668
36	0	873.0100668
1	7188.842466	874.1975653
2	6459.973998	874.1975653
3	5581	874.1975653
4	4954.465251	874.1975653
5	4281.241515	874.1975653
6	3263.627726	874.1975653
7	2522.912113	874.1975653
8	1506.827742	874.1975653
9	858.2844115	874.1975653
10	0	874.1975653
11	0	874.1975653
12	0	874.1975653
13	0	874.1975653
14	0	874.1975653
15	0	874.1975653
16	0	874.1975653
17	0	874.1975653
18	0	874.1975653
19	0	874.1975653
20	0	874.1975653
21	0	874.1975653
22	0	874.1975653
23	0	874.1975653
24	0	874.1975653
25	0	874.1975653
26	0	874.1975653
27	0	874.1975653
28	0	874.1975653
29	0	874.1975653
30	0	874.1975653
31	0	874.1975653
32	0	874.1975653
33	0	874.1975653
34	0	874.1975653
35	0	874.1975653
36	0	874.1975653
1	7191.54271	874.4685851
2	6460.619083	874.4685851
3	5581	874.4685851
4	4957.301288	874.4685851
5	4281.241515	874.4685851
6	3266.58275	874.4685851
7	2525.342746	874.4685851
8	1509.979524	874.4685851
9	861.6548252	874.4685851
10	0	874.4685851
11	0	874.4685851
12	0	874.4685851
13	0	874.4685851
14	0	874.4685851
15	0	874.4685851
16	0	874.4685851
17	0	874.4685851
18	0	874.4685851
19	0	874.4685851
20	0	874.4685851
21	0	874.4685851
22	0	874.4685851
23	0	874.4685851
24	0	874.4685851
25	0	874.4685851
26	0	874.4685851
27	0	874.4685851
28	0	874.4685851
29	0	874.4685851
30	0	874.4685851
31	0	874.4685851
32	0	874.4685851
33	0	874.4685851
34	0	874.4685851
35	0	874.4685851
36	0	874.4685851
1	7206.224764	875.9422024
2	6463.040832	875.9422024
3	5582.302929	875.9422024
4	4972.721687	875.9422024
5	4281.241515	875.9422024
6	3282.650115	875.9422024
7	2537.273379	875.9422024
8	1527.116725	875.9422024
9	879.9807923	875.9422024
10	0	875.9422024
11	0	875.9422024
12	0	875.9422024
13	0	875.9422024
14	0	875.9422024
15	0	875.9422024
16	0	875.9422024
17	0	875.9422024
18	0	875.9422024
19	0	875.9422024
20	0	875.9422024
21	0	875.9422024
22	0	875.9422024
23	0	875.9422024
24	0	875.9422024
25	0	875.9422024
26	0	875.9422024
27	0	875.9422024
28	0	875.9422024
29	0	875.9422024
30	0	875.9422024
31	0	875.9422024
32	0	875.9422024
33	0	875.9422024
34	0	875.9422024
35	0	875.9422024
36	0	875.9422024
1	7269.59508	882.302593
2	6463.040832	882.302593
3	5617.823008	882.302593
4	5039.278834	882.302593
5	4281.241515	882.302593
6	3351.99968	882.302593
7	2584.081692	882.302593
8	1601.083887	882.302593
9	959.0788785	882.302593
10	0	882.302593
11	0	882.302593
12	0	882.302593
13	0	882.302593
14	0	882.302593
15	0	882.302593
16	0	882.302593
17	0	882.302593
18	0	882.302593
19	0	882.302593
20	0	882.302593
21	0	882.302593
22	0	882.302593
23	0	882.302593
24	0	882.302593
25	0	882.302593
26	0	882.302593
27	0	882.302593
28	0	882.302593
29	0	882.302593
30	0	882.302593
31	0	882.302593
32	0	882.302593
33	0	882.302593
34	0	882.302593
35	0	882.302593
36	0	882.302593
1	7301.471484	885.5019834
2	6463.040832	885.5019834
3	5647.899868	885.5019834
4	5072.758271	885.5019834
5	4281.241515	885.5019834
6	3386.883753	885.5019834
7	2602.509062	885.5019834
8	1638.290694	885.5019834
9	998.8666327	885.5019834
10	0	885.5019834
11	0	885.5019834
12	0	885.5019834
13	0	885.5019834
14	0	885.5019834
15	0	885.5019834
16	0	885.5019834
17	0	885.5019834
18	0	885.5019834
19	0	885.5019834
20	0	885.5019834
21	0	885.5019834
22	0	885.5019834
23	0	885.5019834
24	0	885.5019834
25	0	885.5019834
26	0	885.5019834
27	0	885.5019834
28	0	885.5019834
29	0	885.5019834
30	0	885.5019834
31	0	885.5019834
32	0	885.5019834
33	0	885.5019834
34	0	885.5019834
35	0	885.5019834
36	0	885.5019834
1	7318.366583	887.197721
2	6463.040832	887.197721
3	5663.841174	887.197721
4	5090.503007	887.197721
5	4281.241515	887.197721
6	3405.372973	887.197721
7	2608.125491	887.197721
8	1658.011008	887.197721
9	1019.954897	887.197721
10	0	887.197721
11	0	887.197721
12	0	887.197721
13	0	887.197721
14	0	887.197721
15	0	887.197721
16	0	887.197721
17	0	887.197721
18	0	887.197721
19	0	887.197721
20	0	887.197721
21	0	887.197721
22	0	887.197721
23	0	887.197721
24	0	887.197721
25	0	887.197721
26	0	887.197721
27	0	887.197721
28	0	887.197721
29	0	887.197721
30	0	887.197721
31	0	887.197721
32	0	887.197721
33	0	887.197721
34	0	887.197721
35	0	887.197721
36	0	887.197721
1	7339.882074	889.6619386
2	6463.040832	889.6619386
3	5687.006814	889.6619386
4	5116.289362	889.6619386
5	4281.241515	889.6619386
6	3432.2412	889.6619386
7	2611.161676	889.6619386
8	1686.668239	889.6619386
9	1050.600011	889.6619386
10	0	889.6619386
11	0	889.6619386
12	0	889.6619386
13	0	889.6619386
14	0	889.6619386
15	0	889.6619386
16	0	889.6619386
17	0	889.6619386
18	0	889.6619386
19	0	889.6619386
20	0	889.6619386
21	0	889.6619386
22	0	889.6619386
23	0	889.6619386
24	0	889.6619386
25	0	889.6619386
26	0	889.6619386
27	0	889.6619386
28	0	889.6619386
29	0	889.6619386
30	0	889.6619386
31	0	889.6619386
32	0	889.6619386
33	0	889.6619386
34	0	889.6619386
35	0	889.6619386
36	0	889.6619386
1	7368	897.1609952
2	6463.040832	897.1609952
3	5757.504017	897.1609952
4	5194.761872	897.1609952
5	4281.241515	897.1609952
6	3514.006039	897.1609952
7	2611.161676	897.1609952
8	1773.877339	897.1609952
9	1143.858597	897.1609952
10	0	897.1609952
11	0	897.1609952
12	0	897.1609952
13	0	897.1609952
14	0	897.1609952
15	0	897.1609952
16	0	897.1609952
17	0	897.1609952
18	0	897.1609952
19	0	897.1609952
20	0	897.1609952
21	0	897.1609952
22	0	897.1609952
23	0	897.1609952
24	0	897.1609952
25	0	897.1609952
26	0	897.1609952
27	0	897.1609952
28	0	897.1609952
29	0	897.1609952
30	0	897.1609952
31	0	897.1609952
32	0	897.1609952
33	0	897.1609952
34	0	897.1609952
35	0	897.1609952
36	0	897.1609952
1	7368	900
2	6463.040832	900
3	5784.19296	900
4	5224.470119	900
5	4281.241515	900
6	3544.960701	900
7	2611.161676	900
8	1806.893098	900
9	1179.16458	900
10	0	900
11	0	900
12	0	900
13	0	900
14	0	900
15	0	900
16	0	900
17	0	900
18	0	900
19	0	900
20	0	900
21	0	900
22	0	900
23	0	900
24	0	900
25	0	900
26	0	900
27	0	900
28	0	900
29	0	900
30	0	900
31	0	900
32	0	900
33	0	900
34	0	900
35	0	900
36	0	900
1	7368	901.6568782
2	6463.040832	901.6568782
3	5799.768956	901.6568782
4	5241.808219	901.6568782
5	4281.241515	901.6568782
6	3563.026224	901.6568782
7	2611.161676	901.6568782
8	1826.161502	901.6568782
9	1198.396964	901.6568782
10	1.647147151	901.6568782
11	0	901.6568782
12	0	901.6568782
13	0	901.6568782
14	0	901.6568782
15	0	901.6568782
16	0	901.6568782
17	0	901.6568782
18	0	901.6568782
19	0	901.6568782
20	0	901.6568782
21	0	901.6568782
22	0	901.6568782
23	0	901.6568782
24	0	901.6568782
25	0	901.6568782
26	0	901.6568782
27	0	901.6568782
28	0	901.6568782
29	0	901.6568782
30	0	901.6568782
31	0	901.6568782
32	0	901.6568782
33	0	901.6568782
34	0	901.6568782
35	0	901.6568782
36	0	901.6568782
1	7368	904.1975653
2	6463.040832	904.1975653
3	5823.653471	904.1975653
4	5268.394775	904.1975653
5	4281.241515	904.1975653
6	3590.728224	904.1975653
7	2611.161676	904.1975653
8	1855.708023	904.1975653
9	1225.783447	904.1975653
10	10.57173246	904.1975653
11	0	904.1975653
12	0	904.1975653
13	0	904.1975653
14	0	904.1975653
15	0	904.1975653
16	0	904.1975653
17	0	904.1975653
18	0	904.1975653
19	0	904.1975653
20	0	904.1975653
21	0	904.1975653
22	0	904.1975653
23	0	904.1975653
24	0	904.1975653
25	0	904.1975653
26	0	904.1975653
27	0	904.1975653
28	0	904.1975653
29	0	904.1975653
30	0	904.1975653
31	0	904.1975653
32	0	904.1975653
33	0	904.1975653
34	0	904.1975653
35	0	904.1975653
36	0	904.1975653
1	7368	905.686185
2	6463.040832	905.686185
3	5837.647701	905.686185
4	5283.972164	905.686185
5	4284.021449	905.686185
6	3606.959165	905.686185
7	2611.161676	905.686185
8	1873.019691	905.686185
9	1240.721529	905.686185
10	19.39961961	905.686185
11	0	905.686185
12	0	905.686185
13	0	905.686185
14	0	905.686185
15	0	905.686185
16	0	905.686185
17	0	905.686185
18	0	905.686185
19	0	905.686185
20	0	905.686185
21	0	905.686185
22	0	905.686185
23	0	905.686185
24	0	905.686185
25	0	905.686185
26	0	905.686185
27	0	905.686185
28	0	905.686185
29	0	905.686185
30	0	905.686185
31	0	905.686185
32	0	905.686185
33	0	905.686185
34	0	905.686185
35	0	905.686185
36	0	905.686185
1	7368	910.3633685
2	6463.040832	910.3633685
3	5881.617013	910.3633685
4	5332.915698	910.3633685
5	4310.059047	910.3633685
6	3657.956135	910.3633685
7	2611.161676	910.3633685
8	1927.412262	910.3633685
9	1284.175111	910.3633685
10	64.43964445	910.3633685
11	0	910.3633685
12	0	910.3633685
13	0	910.3633685
14	0	910.3633685
15	0	910.3633685
16	0	910.3633685
17	0	910.3633685
18	0	910.3633685
19	0	910.3633685
20	0	910.3633685
21	0	910.3633685
22	0	910.3633685
23	0	910.3633685
24	0	910.3633685
25	0	910.3633685
26	0	910.3633685
27	0	910.3633685
28	0	910.3633685
29	0	910.3633685
30	0	910.3633685
31	0	910.3633685
32	0	910.3633685
33	0	910.3633685
34	0	910.3633685
35	0	910.3633685
36	0	910.3633685
1	7368	910.9422024
2	6463.040832	910.9422024
3	5887.05852	910.9422024
4	5338.972799	910.9422024
5	4315.106797	910.9422024
6	3664.267362	910.9422024
7	2611.161676	910.9422024
8	1934.143719	910.9422024
9	1289.385268	910.9422024
10	71.63804646	910.9422024
11	0	910.9422024
12	0	910.9422024
13	0	910.9422024
14	0	910.9422024
15	0	910.9422024
16	0	910.9422024
17	0	910.9422024
18	0	910.9422024
19	0	910.9422024
20	0	910.9422024
21	0	910.9422024
22	0	910.9422024
23	0	910.9422024
24	0	910.9422024
25	0	910.9422024
26	0	910.9422024
27	0	910.9422024
28	0	910.9422024
29	0	910.9422024
30	0	910.9422024
31	0	910.9422024
32	0	910.9422024
33	0	910.9422024
34	0	910.9422024
35	0	910.9422024
36	0	910.9422024
1	7368	912.1059251
2	6464.908408	912.1059251
3	5897.998455	912.1059251
4	5351.150363	912.1059251
5	4326.47181	912.1059251
6	3676.955838	912.1059251
7	2611.161676	912.1059251
8	1947.677049	912.1059251
9	1298.846158	912.1059251
10	86.11015141	912.1059251
11	0	912.1059251
12	0	912.1059251
13	0	912.1059251
14	0	912.1059251
15	0	912.1059251
16	0	912.1059251
17	0	912.1059251
18	0	912.1059251
19	0	912.1059251
20	0	912.1059251
21	0	912.1059251
22	0	912.1059251
23	0	912.1059251
24	0	912.1059251
25	0	912.1059251
26	0	912.1059251
27	0	912.1059251
28	0	912.1059251
29	0	912.1059251
30	0	912.1059251
31	0	912.1059251
32	0	912.1059251
33	0	912.1059251
34	0	912.1059251
35	0	912.1059251
36	0	912.1059251
1	7368	913.4161002
2	6468.955759	913.4161002
3	5910.315162	913.4161002
4	5364.860451	913.4161002
5	4340.181898	913.4161002
6	3691.241136	913.4161002
7	2611.161676	913.4161002
8	1962.913524	913.4161002
9	1307.877064	913.4161002
10	102.4035442	913.4161002
11	0	913.4161002
12	0	913.4161002
13	0	913.4161002
14	0	913.4161002
15	0	913.4161002
16	0	913.4161002
17	0	913.4161002
18	0	913.4161002
19	0	913.4161002
20	0	913.4161002
21	0	913.4161002
22	0	913.4161002
23	0	913.4161002
24	0	913.4161002
25	0	913.4161002
26	0	913.4161002
27	0	913.4161002
28	0	913.4161002
29	0	913.4161002
30	0	913.4161002
31	0	913.4161002
32	0	913.4161002
33	0	913.4161002
34	0	913.4161002
35	0	913.4161002
36	0	913.4161002
1	7368	919.0425975
2	6509.754455	919.0425975
3	5963.208792	919.0425975
4	5423.737906	919.0425975
5	4399.059353	919.0425975
6	3752.588806	919.0425975
7	2611.161676	919.0425975
8	2028.34599	919.0425975
9	1342.974101	919.0425975
10	172.3749031	919.0425975
11	0	919.0425975
12	0	919.0425975
13	0	919.0425975
14	0	919.0425975
15	0	919.0425975
16	0	919.0425975
17	0	919.0425975
18	0	919.0425975
19	0	919.0425975
20	0	919.0425975
21	0	919.0425975
22	0	919.0425975
23	0	919.0425975
24	0	919.0425975
25	0	919.0425975
26	0	919.0425975
27	0	919.0425975
28	0	919.0425975
29	0	919.0425975
30	0	919.0425975
31	0	919.0425975
32	0	919.0425975
33	0	919.0425975
34	0	919.0425975
35	0	919.0425975
36	0	919.0425975
1	7368	924.4913405
2	6567.658626	924.4913405
3	6014.431386	924.4913405
4	5480.755282	924.4913405
5	4456.076729	924.4913405
6	3811.998357	924.4913405
7	2611.161676	924.4913405
8	2091.71129	924.4913405
9	1362.117939	924.4913405
10	240.1357009	924.4913405
11	0	924.4913405
12	0	924.4913405
13	0	924.4913405
14	0	924.4913405
15	0	924.4913405
16	0	924.4913405
17	0	924.4913405
18	0	924.4913405
19	0	924.4913405
20	0	924.4913405
21	0	924.4913405
22	0	924.4913405
23	0	924.4913405
24	0	924.4913405
25	0	924.4913405
26	0	924.4913405
27	0	924.4913405
28	0	924.4913405
29	0	924.4913405
30	0	924.4913405
31	0	924.4913405
32	0	924.4913405
33	0	924.4913405
34	0	924.4913405
35	0	924.4913405
36	0	924.4913405
1	7368	924.6619386
2	6569.471584	924.6619386
3	6016.035146	924.6619386
4	5482.525922	924.6619386
5	4457.861921	924.6619386
6	3813.858447	924.6619386
7	2611.161676	924.6619386
8	2093.695233	924.6619386
9	1362.117939	924.6619386
10	242.2572653	924.6619386
11	0	924.6619386
12	0	924.6619386
13	0	924.6619386
14	0	924.6619386
15	0	924.6619386
16	0	924.6619386
17	0	924.6619386
18	0	924.6619386
19	0	924.6619386
20	0	924.6619386
21	0	924.6619386
22	0	924.6619386
23	0	924.6619386
24	0	924.6619386
25	0	924.6619386
26	0	924.6619386
27	0	924.6619386
28	0	924.6619386
29	0	924.6619386
30	0	924.6619386
31	0	924.6619386
32	0	924.6619386
33	0	924.6619386
34	0	924.6619386
35	0	924.6619386
36	0	924.6619386
1	7368	927.1609952
2	6596.029233	927.1609952
3	6039.528302	927.1609952
4	5505.127868	927.1609952
5	4484.012844	927.1609952
6	3841.106536	927.1609952
7	2614.908846	927.1609952
8	2122.757619	927.1609952
9	1362.117939	927.1609952
10	273.3356399	927.1609952
11	0	927.1609952
12	0	927.1609952
13	0	927.1609952
14	0	927.1609952
15	0	927.1609952
16	0	927.1609952
17	0	927.1609952
18	0	927.1609952
19	0	927.1609952
20	0	927.1609952
21	0	927.1609952
22	0	927.1609952
23	0	927.1609952
24	0	927.1609952
25	0	927.1609952
26	0	927.1609952
27	0	927.1609952
28	0	927.1609952
29	0	927.1609952
30	0	927.1609952
31	0	927.1609952
32	0	927.1609952
33	0	927.1609952
34	0	927.1609952
35	0	927.1609952
36	0	927.1609952
1	7393.743838	933.7112928
2	6665.639702	933.7112928
3	6101.106401	933.7112928
4	5556.185228	933.7112928
5	4552.557237	933.7112928
6	3912.526722	933.7112928
7	2660.296162	933.7112928
8	2198.933274	933.7112928
9	1362.117939	933.7112928
10	354.7954164	933.7112928
11	0	933.7112928
12	0	933.7112928
13	0	933.7112928
14	0	933.7112928
15	0	933.7112928
16	0	933.7112928
17	0	933.7112928
18	0	933.7112928
19	0	933.7112928
20	0	933.7112928
21	0	933.7112928
22	0	933.7112928
23	0	933.7112928
24	0	933.7112928
25	0	933.7112928
26	0	933.7112928
27	0	933.7112928
28	0	933.7112928
29	0	933.7112928
30	0	933.7112928
31	0	933.7112928
32	0	933.7112928
33	0	933.7112928
34	0	933.7112928
35	0	933.7112928
36	0	933.7112928
1	7414.228649	935.93868
2	6689.310301	935.93868
3	6122.045643	935.93868
4	5571.066334	935.93868
5	4575.865324	935.93868
6	3936.812704	935.93868
7	2684.483861	935.93868
8	2224.836323	935.93868
9	1362.117939	935.93868
10	382.4952977	935.93868
11	0	935.93868
12	0	935.93868
13	0	935.93868
14	0	935.93868
15	0	935.93868
16	0	935.93868
17	0	935.93868
18	0	935.93868
19	0	935.93868
20	0	935.93868
21	0	935.93868
22	0	935.93868
23	0	935.93868
24	0	935.93868
25	0	935.93868
26	0	935.93868
27	0	935.93868
28	0	935.93868
29	0	935.93868
30	0	935.93868
31	0	935.93868
32	0	935.93868
33	0	935.93868
34	0	935.93868
35	0	935.93868
36	0	935.93868
1	7472.869997	941.5059555
2	6748.474126	941.5059555
3	6174.38254	941.5059555
4	5586.563612	941.5059555
5	4634.123062	941.5059555
6	3997.514658	941.5059555
7	2744.940159	941.5059555
8	2289.580078	941.5059555
9	1362.117939	941.5059555
10	451.7301716	941.5059555
11	0	941.5059555
12	0	941.5059555
13	0	941.5059555
14	0	941.5059555
15	0	941.5059555
16	0	941.5059555
17	0	941.5059555
18	0	941.5059555
19	0	941.5059555
20	0	941.5059555
21	0	941.5059555
22	0	941.5059555
23	0	941.5059555
24	0	941.5059555
25	0	941.5059555
26	0	941.5059555
27	0	941.5059555
28	0	941.5059555
29	0	941.5059555
30	0	941.5059555
31	0	941.5059555
32	0	941.5059555
33	0	941.5059555
34	0	941.5059555
35	0	941.5059555
36	0	941.5059555
1	7609.647935	954.4913405
2	6886.470718	954.4913405
3	6296.455671	954.4913405
4	5586.563612	954.4913405
5	4770.006254	954.4913405
6	4139.098854	954.4913405
7	2885.951377	954.4913405
8	2440.59157	954.4913405
9	1362.117939	954.4913405
10	613.2169682	954.4913405
11	0	954.4913405
12	0	954.4913405
13	0	954.4913405
14	0	954.4913405
15	0	954.4913405
16	0	954.4913405
17	0	954.4913405
18	0	954.4913405
19	0	954.4913405
20	0	954.4913405
21	0	954.4913405
22	0	954.4913405
23	0	954.4913405
24	0	954.4913405
25	0	954.4913405
26	0	954.4913405
27	0	954.4913405
28	0	954.4913405
29	0	954.4913405
30	0	954.4913405
31	0	954.4913405
32	0	954.4913405
33	0	954.4913405
34	0	954.4913405
35	0	954.4913405
36	0	954.4913405
1	7621.608619	955.6268605
2	6898.537968	955.6268605
3	6307.130478	955.6268605
4	5586.563612	955.6268605
5	4781.888696	955.6268605
6	4150.835124	955.6268605
7	2898.282245	955.6268605
8	2453.796922	955.6268605
9	1363.787587	955.6268605
10	627.3383431	955.6268605
11	0	955.6268605
12	0	955.6268605
13	0	955.6268605
14	0	955.6268605
15	0	955.6268605
16	0	955.6268605
17	0	955.6268605
18	0	955.6268605
19	0	955.6268605
20	0	955.6268605
21	0	955.6268605
22	0	955.6268605
23	0	955.6268605
24	0	955.6268605
25	0	955.6268605
26	0	955.6268605
27	0	955.6268605
28	0	955.6268605
29	0	955.6268605
30	0	955.6268605
31	0	955.6268605
32	0	955.6268605
33	0	955.6268605
34	0	955.6268605
35	0	955.6268605
36	0	955.6268605
1	7638.246102	957.2063852
2	6915.323687	957.2063852
3	6321.979288	957.2063852
4	5586.563612	957.2063852
5	4798.417343	957.2063852
6	4166.263652	957.2063852
7	2915.434658	957.2063852
8	2470.918306	957.2063852
9	1368.683179	957.2063852
10	646.9813782	957.2063852
11	0	957.2063852
12	0	957.2063852
13	0	957.2063852
14	0	957.2063852
15	0	957.2063852
16	0	957.2063852
17	0	957.2063852
18	0	957.2063852
19	0	957.2063852
20	0	957.2063852
21	0	957.2063852
22	0	957.2063852
23	0	957.2063852
24	0	957.2063852
25	0	957.2063852
26	0	957.2063852
27	0	957.2063852
28	0	957.2063852
29	0	957.2063852
30	0	957.2063852
31	0	957.2063852
32	0	957.2063852
33	0	957.2063852
34	0	957.2063852
35	0	957.2063852
36	0	957.2063852
1	7704.800433	963.5249013
2	6982.470998	963.5249013
3	6381.378455	963.5249013
4	5586.563612	963.5249013
5	4864.536302	963.5249013
6	4227.981842	963.5249013
7	2984.048847	963.5249013
8	2534.418243	963.5249013
9	1418.209181	963.5249013
10	725.5587117	963.5249013
11	0	963.5249013
12	0	963.5249013
13	0	963.5249013
14	0	963.5249013
15	0	963.5249013
16	0	963.5249013
17	0	963.5249013
18	0	963.5249013
19	0	963.5249013
20	0	963.5249013
21	0	963.5249013
22	0	963.5249013
23	0	963.5249013
24	0	963.5249013
25	0	963.5249013
26	0	963.5249013
27	0	963.5249013
28	0	963.5249013
29	0	963.5249013
30	0	963.5249013
31	0	963.5249013
32	0	963.5249013
33	0	963.5249013
34	0	963.5249013
35	0	963.5249013
36	0	963.5249013
1	7732.155409	966.1219202
2	7010.069699	966.1219202
3	6402.420281	966.1219202
4	5586.563612	966.1219202
5	4891.712332	966.1219202
6	4249.976828	966.1219202
7	3012.250459	966.1219202
8	2557.145557	966.1219202
9	1448.410804	966.1219202
10	757.8553484	966.1219202
11	0	966.1219202
12	0	966.1219202
13	0	966.1219202
14	0	966.1219202
15	0	966.1219202
16	0	966.1219202
17	0	966.1219202
18	0	966.1219202
19	0	966.1219202
20	0	966.1219202
21	0	966.1219202
22	0	966.1219202
23	0	966.1219202
24	0	966.1219202
25	0	966.1219202
26	0	966.1219202
27	0	966.1219202
28	0	966.1219202
29	0	966.1219202
30	0	966.1219202
31	0	966.1219202
32	0	966.1219202
33	0	966.1219202
34	0	966.1219202
35	0	966.1219202
36	0	966.1219202
1	7751.327969	967.9421193
2	7029.413081	967.9421193
3	6414.804534	967.9421193
4	5586.563612	967.9421193
5	4910.759473	967.9421193
6	4261.372569	967.9421193
7	3032.016411	967.9421193
8	2569.054573	967.9421193
9	1469.578522	967.9421193
10	780.4914207	967.9421193
11	0	967.9421193
12	0	967.9421193
13	0	967.9421193
14	0	967.9421193
15	0	967.9421193
16	0	967.9421193
17	0	967.9421193
18	0	967.9421193
19	0	967.9421193
20	0	967.9421193
21	0	967.9421193
22	0	967.9421193
23	0	967.9421193
24	0	967.9421193
25	0	967.9421193
26	0	967.9421193
27	0	967.9421193
28	0	967.9421193
29	0	967.9421193
30	0	967.9421193
31	0	967.9421193
32	0	967.9421193
33	0	967.9421193
34	0	967.9421193
35	0	967.9421193
36	0	967.9421193
1	7762.685731	969.0203992
2	7040.872037	969.0203992
3	6421.559581	969.0203992
4	5586.563612	969.0203992
5	4922.042936	969.0203992
6	4266.560682	969.0203992
7	3043.725695	969.0203992
8	2575.128093	969.0203992
9	1482.11821	969.0203992
10	793.9009559	969.0203992
11	0	969.0203992
12	0	969.0203992
13	0	969.0203992
14	0	969.0203992
15	0	969.0203992
16	0	969.0203992
17	0	969.0203992
18	0	969.0203992
19	0	969.0203992
20	0	969.0203992
21	0	969.0203992
22	0	969.0203992
23	0	969.0203992
24	0	969.0203992
25	0	969.0203992
26	0	969.0203992
27	0	969.0203992
28	0	969.0203992
29	0	969.0203992
30	0	969.0203992
31	0	969.0203992
32	0	969.0203992
33	0	969.0203992
34	0	969.0203992
35	0	969.0203992
36	0	969.0203992
1	7788.866646	971.5059555
2	7067.286217	971.5059555
3	6435.79066	971.5059555
4	5586.563612	971.5059555
5	4948.052587	971.5059555
6	4277.179804	971.5059555
7	3070.716911	971.5059555
8	2589.128237	971.5059555
9	1511.023595	971.5059555
10	824.8114389	971.5059555
11	0	971.5059555
12	0	971.5059555
13	0	971.5059555
14	0	971.5059555
15	0	971.5059555
16	0	971.5059555
17	0	971.5059555
18	0	971.5059555
19	0	971.5059555
20	0	971.5059555
21	0	971.5059555
22	0	971.5059555
23	0	971.5059555
24	0	971.5059555
25	0	971.5059555
26	0	971.5059555
27	0	971.5059555
28	0	971.5059555
29	0	971.5059555
30	0	971.5059555
31	0	971.5059555
32	0	971.5059555
33	0	971.5059555
34	0	971.5059555
35	0	971.5059555
36	0	971.5059555
1	7805.418521	973.0773527
2	7083.985565	973.0773527
3	6443.553067	973.0773527
4	5588.045186	973.0773527
5	4964.496185	973.0773527
6	4282.65869	973.0773527
7	3087.781066	973.0773527
8	2596.744645	973.0773527
9	1529.297912	973.0773527
10	844.3534007	973.0773527
11	0	973.0773527
12	0	973.0773527
13	0	973.0773527
14	0	973.0773527
15	0	973.0773527
16	0	973.0773527
17	0	973.0773527
18	0	973.0773527
19	0	973.0773527
20	0	973.0773527
21	0	973.0773527
22	0	973.0773527
23	0	973.0773527
24	0	973.0773527
25	0	973.0773527
26	0	973.0773527
27	0	973.0773527
28	0	973.0773527
29	0	973.0773527
30	0	973.0773527
31	0	973.0773527
32	0	973.0773527
33	0	973.0773527
34	0	973.0773527
35	0	973.0773527
36	0	973.0773527
1	7837.427787	976.1162392
2	7116.280024	976.1162392
3	6456.176947	976.1162392
4	5599.316442	976.1162392
5	4996.296059	976.1162392
6	4282.65869	976.1162392
7	3120.781019	976.1162392
8	2609.08618	976.1162392
9	1564.638165	976.1162392
10	882.1451222	976.1162392
11	0	976.1162392
12	0	976.1162392
13	0	976.1162392
14	0	976.1162392
15	0	976.1162392
16	0	976.1162392
17	0	976.1162392
18	0	976.1162392
19	0	976.1162392
20	0	976.1162392
21	0	976.1162392
22	0	976.1162392
23	0	976.1162392
24	0	976.1162392
25	0	976.1162392
26	0	976.1162392
27	0	976.1162392
28	0	976.1162392
29	0	976.1162392
30	0	976.1162392
31	0	976.1162392
32	0	976.1162392
33	0	976.1162392
34	0	976.1162392
35	0	976.1162392
36	0	976.1162392
1	7861.51997	978.4034961
2	7140.586862	978.4034961
3	6463.062699	978.4034961
4	5615.109252	978.4034961
5	5020.230641	978.4034961
6	4282.65869	978.4034961
7	3145.618856	978.4034961
8	2609.08618	978.4034961
9	1591.237458	978.4034961
10	910.5895447	978.4034961
11	0	978.4034961
12	0	978.4034961
13	0	978.4034961
14	0	978.4034961
15	0	978.4034961
16	0	978.4034961
17	0	978.4034961
18	0	978.4034961
19	0	978.4034961
20	0	978.4034961
21	0	978.4034961
22	0	978.4034961
23	0	978.4034961
24	0	978.4034961
25	0	978.4034961
26	0	978.4034961
27	0	978.4034961
28	0	978.4034961
29	0	978.4034961
30	0	978.4034961
31	0	978.4034961
32	0	978.4034961
33	0	978.4034961
34	0	978.4034961
35	0	978.4034961
36	0	978.4034961
1	7871.383988	979.3399634
2	7150.538766	979.3399634
3	6463.062699	979.3399634
4	5623.38662	979.3399634
5	5030.030132	979.3399634
6	4282.65869	979.3399634
7	3155.788165	979.3399634
8	2609.08618	979.3399634
9	1602.127958	979.3399634
10	922.2354922	979.3399634
11	0	979.3399634
12	0	979.3399634
13	0	979.3399634
14	0	979.3399634
15	0	979.3399634
16	0	979.3399634
17	0	979.3399634
18	0	979.3399634
19	0	979.3399634
20	0	979.3399634
21	0	979.3399634
22	0	979.3399634
23	0	979.3399634
24	0	979.3399634
25	0	979.3399634
26	0	979.3399634
27	0	979.3399634
28	0	979.3399634
29	0	979.3399634
30	0	979.3399634
31	0	979.3399634
32	0	979.3399634
33	0	979.3399634
34	0	979.3399634
35	0	979.3399634
36	0	979.3399634
1	8030.956173	994.4893822
2	7311.532695	994.4893822
3	6463.062699	994.4893822
4	5765.803419	994.4893822
5	5188.55846	994.4893822
6	4282.65869	994.4893822
7	3320.299113	994.4893822
8	2609.08618	994.4893822
9	1778.30574	994.4893822
10	1110.634304	994.4893822
11	0	994.4893822
12	0	994.4893822
13	0	994.4893822
14	0	994.4893822
15	0	994.4893822
16	0	994.4893822
17	0	994.4893822
18	0	994.4893822
19	0	994.4893822
20	0	994.4893822
21	0	994.4893822
22	0	994.4893822
23	0	994.4893822
24	0	994.4893822
25	0	994.4893822
26	0	994.4893822
27	0	994.4893822
28	0	994.4893822
29	0	994.4893822
30	0	994.4893822
31	0	994.4893822
32	0	994.4893822
33	0	994.4893822
34	0	994.4893822
35	0	994.4893822
36	0	994.4893822
1	8089.000733	1000
2	7354.91096	1000
3	6463.062699	1000
4	5817.607688	1000
5	5246.223314	1000
6	4282.65869	1000
7	3380.140152	1000
8	2609.08618	1000
9	1842.390603	1000
10	1179.16458	1000
11	0	1000
12	0	1000
13	0	1000
14	0	1000
15	0	1000
16	0	1000
17	0	1000
18	0	1000
19	0	1000
20	0	1000
21	0	1000
22	0	1000
23	0	1000
24	0	1000
25	0	1000
26	0	1000
27	0	1000
28	0	1000
29	0	1000
30	0	1000
31	0	1000
32	0	1000
33	0	1000
34	0	1000
35	0	1000
36	0	1000
1	8106.452998	1001.656878
2	7362.015675	1001.656878
3	6463.062699	1001.656878
4	5833.183684	1001.656878
5	5263.561413	1001.656878
6	4282.65869	1001.656878
7	3398.132565	1001.656878
8	2609.08618	1001.656878
9	1861.659007	1001.656878
10	1198.396964	1001.656878
11	1.647147151	1001.656878
12	0	1001.656878
13	0	1001.656878
14	0	1001.656878
15	0	1001.656878
16	0	1001.656878
17	0	1001.656878
18	0	1001.656878
19	0	1001.656878
20	0	1001.656878
21	0	1001.656878
22	0	1001.656878
23	0	1001.656878
24	0	1001.656878
25	0	1001.656878
26	0	1001.656878
27	0	1001.656878
28	0	1001.656878
29	0	1001.656878
30	0	1001.656878
31	0	1001.656878
32	0	1001.656878
33	0	1001.656878
34	0	1001.656878
35	0	1001.656878
36	0	1001.656878
1	8121.415171	1003.077353
2	7365.921037	1003.077353
3	6463.062699	1003.077353
4	5846.537294	1003.077353
5	5278.42571	1003.077353
6	4282.65869	1003.077353
7	3413.557817	1003.077353
8	2609.08618	1003.077353
9	1878.178192	1003.077353
10	1213.708492	1003.077353
11	5.682059745	1003.077353
12	0	1003.077353
13	0	1003.077353
14	0	1003.077353
15	0	1003.077353
16	0	1003.077353
17	0	1003.077353
18	0	1003.077353
19	0	1003.077353
20	0	1003.077353
21	0	1003.077353
22	0	1003.077353
23	0	1003.077353
24	0	1003.077353
25	0	1003.077353
26	0	1003.077353
27	0	1003.077353
28	0	1003.077353
29	0	1003.077353
30	0	1003.077353
31	0	1003.077353
32	0	1003.077353
33	0	1003.077353
34	0	1003.077353
35	0	1003.077353
36	0	1003.077353
1	8189.559696	1009.546838
2	7365.921037	1009.546838
3	6463.062699	1009.546838
4	5907.355695	1009.546838
5	5346.12446	1009.546838
6	4325.244895	1009.546838
7	3483.811417	1009.546838
8	2609.08618	1009.546838
9	1953.414057	1009.546838
10	1283.444138	1009.546838
11	54.6852723	1009.546838
12	0	1009.546838
13	0	1009.546838
14	0	1009.546838
15	0	1009.546838
16	0	1009.546838
17	0	1009.546838
18	0	1009.546838
19	0	1009.546838
20	0	1009.546838
21	0	1009.546838
22	0	1009.546838
23	0	1009.546838
24	0	1009.546838
25	0	1009.546838
26	0	1009.546838
27	0	1009.546838
28	0	1009.546838
29	0	1009.546838
30	0	1009.546838
31	0	1009.546838
32	0	1009.546838
33	0	1009.546838
34	0	1009.546838
35	0	1009.546838
36	0	1009.546838
1	8206.090545	1011.116239
2	7365.921037	1011.116239
3	6463.062699	1011.116239
4	5922.109335	1011.116239
5	5362.547171	1011.116239
6	4341.667605	1011.116239
7	3500.853895	1011.116239
8	2609.08618	1011.116239
9	1971.665159	1011.116239
10	1299.12946	1011.116239
11	72.66465324	1011.116239
12	0	1011.116239
13	0	1011.116239
14	0	1011.116239
15	0	1011.116239
16	0	1011.116239
17	0	1011.116239
18	0	1011.116239
19	0	1011.116239
20	0	1011.116239
21	0	1011.116239
22	0	1011.116239
23	0	1011.116239
24	0	1011.116239
25	0	1011.116239
26	0	1011.116239
27	0	1011.116239
28	0	1011.116239
29	0	1011.116239
30	0	1011.116239
31	0	1011.116239
32	0	1011.116239
33	0	1011.116239
34	0	1011.116239
35	0	1011.116239
36	0	1011.116239
1	8230.182728	1013.403496
2	7365.921037	1013.403496
3	6463.062699	1013.403496
4	5943.611401	1013.403496
5	5386.481752	1013.403496
6	4365.602187	1013.403496
7	3525.691732	1013.403496
8	2621.51412	1013.403496
9	1998.264452	1013.403496
10	1317.578781	1013.403496
11	98.86793841	1013.403496
12	0	1013.403496
13	0	1013.403496
14	0	1013.403496
15	0	1013.403496
16	0	1013.403496
17	0	1013.403496
18	0	1013.403496
19	0	1013.403496
20	0	1013.403496
21	0	1013.403496
22	0	1013.403496
23	0	1013.403496
24	0	1013.403496
25	0	1013.403496
26	0	1013.403496
27	0	1013.403496
28	0	1013.403496
29	0	1013.403496
30	0	1013.403496
31	0	1013.403496
32	0	1013.403496
33	0	1013.403496
34	0	1013.403496
35	0	1013.403496
36	0	1013.403496
1	8252.133418	1015.487444
2	7365.921037	1015.487444
3	6469.558836	1015.487444
4	5963.202202	1015.487444
5	5408.288849	1015.487444
6	4387.409284	1015.487444
7	3548.321796	1015.487444
8	2638.302992	1015.487444
9	2022.499402	1015.487444
10	1329.833506	1015.487444
11	122.7420797	1015.487444
12	0	1015.487444
13	0	1015.487444
14	0	1015.487444
15	0	1015.487444
16	0	1015.487444
17	0	1015.487444
18	0	1015.487444
19	0	1015.487444
20	0	1015.487444
21	0	1015.487444
22	0	1015.487444
23	0	1015.487444
24	0	1015.487444
25	0	1015.487444
26	0	1015.487444
27	0	1015.487444
28	0	1015.487444
29	0	1015.487444
30	0	1015.487444
31	0	1015.487444
32	0	1015.487444
33	0	1015.487444
34	0	1015.487444
35	0	1015.487444
36	0	1015.487444
1	8266.148754	1016.818028
2	7365.921037	1016.818028
3	6476.43256	1016.818028
4	5975.710769	1016.818028
5	5422.212503	1016.818028
6	4401.332937	1016.818028
7	3562.770907	1016.818028
8	2651.748542	1016.818028
9	2037.973219	1016.818028
10	1336.271614	1016.818028
11	137.9855239	1016.818028
12	0	1016.818028
13	0	1016.818028
14	0	1016.818028
15	0	1016.818028
16	0	1016.818028
17	0	1016.818028
18	0	1016.818028
19	0	1016.818028
20	0	1016.818028
21	0	1016.818028
22	0	1016.818028
23	0	1016.818028
24	0	1016.818028
25	0	1016.818028
26	0	1016.818028
27	0	1016.818028
28	0	1016.818028
29	0	1016.818028
30	0	1016.818028
31	0	1016.818028
32	0	1016.818028
33	0	1016.818028
34	0	1016.818028
35	0	1016.818028
36	0	1016.818028
1	8306.496616	1020.648562
2	7365.921037	1020.648562
3	6508.082789	1020.648562
4	6011.720888	1020.648562
5	5462.296425	1020.648562
6	4441.416859	1020.648562
7	3604.367536	1020.648562
8	2693.514193	1020.648562
9	2082.51981	1020.648562
10	1354.805874	1020.648562
11	181.8689083	1020.648562
12	0	1020.648562
13	0	1020.648562
14	0	1020.648562
15	0	1020.648562
16	0	1020.648562
17	0	1020.648562
18	0	1020.648562
19	0	1020.648562
20	0	1020.648562
21	0	1020.648562
22	0	1020.648562
23	0	1020.648562
24	0	1020.648562
25	0	1020.648562
26	0	1020.648562
27	0	1020.648562
28	0	1020.648562
29	0	1020.648562
30	0	1020.648562
31	0	1020.648562
32	0	1020.648562
33	0	1020.648562
34	0	1020.648562
35	0	1020.648562
36	0	1020.648562
1	8326.040088	1022.503975
2	7365.921037	1022.503975
3	6527.677683	1022.503975
4	6029.163269	1022.503975
5	5479.990774	1022.503975
6	4460.832486	1022.503975
7	3624.51588	1022.503975
8	2713.744406	1022.503975
9	2104.097039	1022.503975
10	1362.062117	1022.503975
11	203.1248976	1022.503975
12	0	1022.503975
13	0	1022.503975
14	0	1022.503975
15	0	1022.503975
16	0	1022.503975
17	0	1022.503975
18	0	1022.503975
19	0	1022.503975
20	0	1022.503975
21	0	1022.503975
22	0	1022.503975
23	0	1022.503975
24	0	1022.503975
25	0	1022.503975
26	0	1022.503975
27	0	1022.503975
28	0	1022.503975
29	0	1022.503975
30	0	1022.503975
31	0	1022.503975
32	0	1022.503975
33	0	1022.503975
34	0	1022.503975
35	0	1022.503975
36	0	1022.503975
1	8359.597104	1025.689801
2	7365.921037	1025.689801
3	6561.322992	1025.689801
4	6059.112616	1025.689801
5	5507.41725	1025.689801
6	4494.169985	1025.689801
7	3659.111485	1025.689801
8	2748.480586	1025.689801
9	2141.146106	1025.689801
10	1362.062117	1025.689801
11	239.6223807	1025.689801
12	0	1025.689801
13	0	1025.689801
14	0	1025.689801
15	0	1025.689801
16	0	1025.689801
17	0	1025.689801
18	0	1025.689801
19	0	1025.689801
20	0	1025.689801
21	0	1025.689801
22	0	1025.689801
23	0	1025.689801
24	0	1025.689801
25	0	1025.689801
26	0	1025.689801
27	0	1025.689801
28	0	1025.689801
29	0	1025.689801
30	0	1025.689801
31	0	1025.689801
32	0	1025.689801
33	0	1025.689801
34	0	1025.689801
35	0	1025.689801
36	0	1025.689801
1	8375.525621	1027.202018
2	7365.921037	1027.202018
3	6577.293419	1027.202018
4	6073.32868	1027.202018
5	5519.292382	1027.202018
6	4509.994304	1027.202018
7	3675.53299	1027.202018
8	2764.968817	1027.202018
9	2158.732196	1027.202018
10	1362.062117	1027.202018
11	256.94665	1027.202018
12	0	1027.202018
13	0	1027.202018
14	0	1027.202018
15	0	1027.202018
16	0	1027.202018
17	0	1027.202018
18	0	1027.202018
19	0	1027.202018
20	0	1027.202018
21	0	1027.202018
22	0	1027.202018
23	0	1027.202018
24	0	1027.202018
25	0	1027.202018
26	0	1027.202018
27	0	1027.202018
28	0	1027.202018
29	0	1027.202018
30	0	1027.202018
31	0	1027.202018
32	0	1027.202018
33	0	1027.202018
34	0	1027.202018
35	0	1027.202018
36	0	1027.202018
1	8420.152043	1033.077353
2	7365.921037	1033.077353
3	6639.34245	1033.077353
4	6128.561579	1033.077353
5	5560.987796	1033.077353
6	4571.475668	1033.077353
7	3739.334569	1033.077353
8	2829.029644	1033.077353
9	2227.058473	1033.077353
10	1362.062117	1033.077353
11	324.2556906	1033.077353
12	0	1033.077353
13	0	1033.077353
14	0	1033.077353
15	0	1033.077353
16	0	1033.077353
17	0	1033.077353
18	0	1033.077353
19	0	1033.077353
20	0	1033.077353
21	0	1033.077353
22	0	1033.077353
23	0	1033.077353
24	0	1033.077353
25	0	1033.077353
26	0	1033.077353
27	0	1033.077353
28	0	1033.077353
29	0	1033.077353
30	0	1033.077353
31	0	1033.077353
32	0	1033.077353
33	0	1033.077353
34	0	1033.077353
35	0	1033.077353
36	0	1033.077353
1	8431	1037.73524
2	7388.43648	1037.73524
3	6688.534099	1037.73524
4	6172.34949	1037.73524
5	5583.195411	1037.73524
6	4620.217279	1037.73524
7	3789.915614	1037.73524
8	2879.816219	1037.73524
9	2281.22664	1037.73524
10	1362.062117	1037.73524
11	377.617406	1037.73524
12	0	1037.73524
13	0	1037.73524
14	0	1037.73524
15	0	1037.73524
16	0	1037.73524
17	0	1037.73524
18	0	1037.73524
19	0	1037.73524
20	0	1037.73524
21	0	1037.73524
22	0	1037.73524
23	0	1037.73524
24	0	1037.73524
25	0	1037.73524
26	0	1037.73524
27	0	1037.73524
28	0	1037.73524
29	0	1037.73524
30	0	1037.73524
31	0	1037.73524
32	0	1037.73524
33	0	1037.73524
34	0	1037.73524
35	0	1037.73524
36	0	1037.73524
1	8431	1040.155788
2	7410.417218	1040.155788
3	6714.097353	1040.155788
4	6195.104602	1040.155788
5	5583.195411	1040.155788
6	4645.546663	1040.155788
7	3816.200891	1040.155788
8	2906.208302	1040.155788
9	2309.376024	1040.155788
10	1362.062117	1040.155788
11	405.3477039	1040.155788
12	0	1040.155788
13	0	1040.155788
14	0	1040.155788
15	0	1040.155788
16	0	1040.155788
17	0	1040.155788
18	0	1040.155788
19	0	1040.155788
20	0	1040.155788
21	0	1040.155788
22	0	1040.155788
23	0	1040.155788
24	0	1040.155788
25	0	1040.155788
26	0	1040.155788
27	0	1040.155788
28	0	1040.155788
29	0	1040.155788
30	0	1040.155788
31	0	1040.155788
32	0	1040.155788
33	0	1040.155788
34	0	1040.155788
35	0	1040.155788
36	0	1040.155788
1	8431	1052.503975
2	7540.483406	1052.503975
3	6844.505765	1052.503975
4	6311.187553	1052.503975
5	5583.195411	1052.503975
6	4774.76201	1052.503975
7	3950.292631	1052.503975
8	3040.844904	1052.503975
9	2452.97732	1052.503975
10	1362.062117	1052.503975
11	546.8110745	1052.503975
12	0	1052.503975
13	0	1052.503975
14	0	1052.503975
15	0	1052.503975
16	0	1052.503975
17	0	1052.503975
18	0	1052.503975
19	0	1052.503975
20	0	1052.503975
21	0	1052.503975
22	0	1052.503975
23	0	1052.503975
24	0	1052.503975
25	0	1052.503975
26	0	1052.503975
27	0	1052.503975
28	0	1052.503975
29	0	1052.503975
30	0	1052.503975
31	0	1052.503975
32	0	1052.503975
33	0	1052.503975
34	0	1052.503975
35	0	1052.503975
36	0	1052.503975
1	8431	1054.039114
2	7556.653363	1054.039114
3	6860.718266	1054.039114
4	6325.6191	1054.039114
5	5583.195411	1054.039114
6	4790.826189	1054.039114
7	3966.963048	1054.039114
8	3057.583059	1054.039114
9	2469.651649	1054.039114
10	1368.05565	1054.039114
11	564.3979397	1054.039114
12	0	1054.039114
13	0	1054.039114
14	0	1054.039114
15	0	1054.039114
16	0	1054.039114
17	0	1054.039114
18	0	1054.039114
19	0	1054.039114
20	0	1054.039114
21	0	1054.039114
22	0	1054.039114
23	0	1054.039114
24	0	1054.039114
25	0	1054.039114
26	0	1054.039114
27	0	1054.039114
28	0	1054.039114
29	0	1054.039114
30	0	1054.039114
31	0	1054.039114
32	0	1054.039114
33	0	1054.039114
34	0	1054.039114
35	0	1054.039114
36	0	1054.039114
1	8431	1059.709139
2	7616.377001	1059.709139
3	6920.599046	1059.709139
4	6378.921932	1059.709139
5	5583.195411	1059.709139
6	4850.159139	1059.709139
7	4028.535134	1059.709139
8	3119.405334	1059.709139
9	2526.886046	1059.709139
10	1414.704807	1059.709139
11	629.3549227	1059.709139
12	0	1059.709139
13	0	1059.709139
14	0	1059.709139
15	0	1059.709139
16	0	1059.709139
17	0	1059.709139
18	0	1059.709139
19	0	1059.709139
20	0	1059.709139
21	0	1059.709139
22	0	1059.709139
23	0	1059.709139
24	0	1059.709139
25	0	1059.709139
26	0	1059.709139
27	0	1059.709139
28	0	1059.709139
29	0	1059.709139
30	0	1059.709139
31	0	1059.709139
32	0	1059.709139
33	0	1059.709139
34	0	1059.709139
35	0	1059.709139
36	0	1059.709139
1	8431	1062.111991
2	7641.686774	1062.111991
3	6945.975413	1062.111991
4	6398.623837	1062.111991
5	5583.195411	1062.111991
6	4875.303346	1062.111991
7	4054.628244	1062.111991
8	3145.60447	1062.111991
9	2548.254075	1062.111991
10	1442.648396	1062.111991
11	656.88249	1062.111991
12	0	1062.111991
13	0	1062.111991
14	0	1062.111991
15	0	1062.111991
16	0	1062.111991
17	0	1062.111991
18	0	1062.111991
19	0	1062.111991
20	0	1062.111991
21	0	1062.111991
22	0	1062.111991
23	0	1062.111991
24	0	1062.111991
25	0	1062.111991
26	0	1062.111991
27	0	1062.111991
28	0	1062.111991
29	0	1062.111991
30	0	1062.111991
31	0	1062.111991
32	0	1062.111991
33	0	1062.111991
34	0	1062.111991
35	0	1062.111991
36	0	1062.111991
1	8431	1063.521988
2	7656.538577	1063.521988
3	6960.866293	1063.521988
4	6408.490931	1063.521988
5	5583.195411	1063.521988
6	4890.057994	1063.521988
7	4069.939711	1063.521988
8	3160.978152	1063.521988
9	2558.104808	1063.521988
10	1459.045726	1063.521988
11	673.0356972	1063.521988
12	0	1063.521988
13	0	1063.521988
14	0	1063.521988
15	0	1063.521988
16	0	1063.521988
17	0	1063.521988
18	0	1063.521988
19	0	1063.521988
20	0	1063.521988
21	0	1063.521988
22	0	1063.521988
23	0	1063.521988
24	0	1063.521988
25	0	1063.521988
26	0	1063.521988
27	0	1063.521988
28	0	1063.521988
29	0	1063.521988
30	0	1063.521988
31	0	1063.521988
32	0	1063.521988
33	0	1063.521988
34	0	1063.521988
35	0	1063.521988
36	0	1063.521988
1	8431	1067.73524
2	7700.917697	1067.73524
3	7005.362181	1067.73524
4	6437.975091	1067.73524
5	5583.195411	1067.73524
6	4934.146803	1067.73524
7	4115.692366	1067.73524
8	3206.916716	1067.73524
9	2584.569744	1067.73524
10	1508.043081	1067.73524
11	721.3035829	1067.73524
12	0	1067.73524
13	0	1067.73524
14	0	1067.73524
15	0	1067.73524
16	0	1067.73524
17	0	1067.73524
18	0	1067.73524
19	0	1067.73524
20	0	1067.73524
21	0	1067.73524
22	0	1067.73524
23	0	1067.73524
24	0	1067.73524
25	0	1067.73524
26	0	1067.73524
27	0	1067.73524
28	0	1067.73524
29	0	1067.73524
30	0	1067.73524
31	0	1067.73524
32	0	1067.73524
33	0	1067.73524
34	0	1067.73524
35	0	1067.73524
36	0	1067.73524
1	8436.501122	1070.763199
2	7732.811861	1070.763199
3	7037.340262	1070.763199
4	6454.580352	1070.763199
5	5596.081121	1070.763199
6	4965.832328	1070.763199
7	4148.573654	1070.763199
8	3239.931613	1070.763199
9	2599.005164	1070.763199
10	1543.256254	1070.763199
11	755.9925049	1070.763199
12	0	1070.763199
13	0	1070.763199
14	0	1070.763199
15	0	1070.763199
16	0	1070.763199
17	0	1070.763199
18	0	1070.763199
19	0	1070.763199
20	0	1070.763199
21	0	1070.763199
22	0	1070.763199
23	0	1070.763199
24	0	1070.763199
25	0	1070.763199
26	0	1070.763199
27	0	1070.763199
28	0	1070.763199
29	0	1070.763199
30	0	1070.763199
31	0	1070.763199
32	0	1070.763199
33	0	1070.763199
34	0	1070.763199
35	0	1070.763199
36	0	1070.763199
1	8443.365616	1072.274993
2	7748.735924	1072.274993
3	7053.306224	1072.274993
4	6459.439412	1072.274993
5	5606.63258	1072.274993
6	4981.652223	1072.274993
7	4163.847807	1072.274993
8	3256.415235	1072.274993
9	2603.92363	1072.274993
10	1560.837427	1072.274993
11	773.3119307	1072.274993
12	0	1072.274993
13	0	1072.274993
14	0	1072.274993
15	0	1072.274993
16	0	1072.274993
17	0	1072.274993
18	0	1072.274993
19	0	1072.274993
20	0	1072.274993
21	0	1072.274993
22	0	1072.274993
23	0	1072.274993
24	0	1072.274993
25	0	1072.274993
26	0	1072.274993
27	0	1072.274993
28	0	1072.274993
29	0	1072.274993
30	0	1072.274993
31	0	1072.274993
32	0	1072.274993
33	0	1072.274993
34	0	1072.274993
35	0	1072.274993
36	0	1072.274993
1	8451.195653	1073.536914
2	7762.028016	1073.536914
3	7066.63329	1073.536914
4	6462.541471	1073.536914
5	5617.540191	1073.536914
6	4994.857363	1073.536914
7	4175.643525	1073.536914
8	3270.174399	1073.536914
9	2608.029159	1073.536914
10	1575.512737	1073.536914
11	787.7687559	1073.536914
12	0	1073.536914
13	0	1073.536914
14	0	1073.536914
15	0	1073.536914
16	0	1073.536914
17	0	1073.536914
18	0	1073.536914
19	0	1073.536914
20	0	1073.536914
21	0	1073.536914
22	0	1073.536914
23	0	1073.536914
24	0	1073.536914
25	0	1073.536914
26	0	1073.536914
27	0	1073.536914
28	0	1073.536914
29	0	1073.536914
30	0	1073.536914
31	0	1073.536914
32	0	1073.536914
33	0	1073.536914
34	0	1073.536914
35	0	1073.536914
36	0	1073.536914
1	8471.291902	1075.929944
2	7787.234328	1075.929944
3	7091.905923	1075.929944
4	6465.560731	1075.929944
5	5640.036607	1075.929944
6	5019.898785	1075.929944
7	4198.012204	1075.929944
8	3296.266439	1075.929944
9	2612.951339	1075.929944
10	1603.342099	1075.929944
11	815.1837967	1075.929944
12	0	1075.929944
13	0	1075.929944
14	0	1075.929944
15	0	1075.929944
16	0	1075.929944
17	0	1075.929944
18	0	1075.929944
19	0	1075.929944
20	0	1075.929944
21	0	1075.929944
22	0	1075.929944
23	0	1075.929944
24	0	1075.929944
25	0	1075.929944
26	0	1075.929944
27	0	1075.929944
28	0	1075.929944
29	0	1075.929944
30	0	1075.929944
31	0	1075.929944
32	0	1075.929944
33	0	1075.929944
34	0	1075.929944
35	0	1075.929944
36	0	1075.929944
1	8492.950155	1077.896453
2	7807.948011	1077.896453
3	7112.674106	1077.896453
4	6465.560731	1077.896453
5	5658.523389	1077.896453
6	5040.476967	1077.896453
7	4214.460437	1077.896453
8	3317.707982	1077.896453
9	2612.951339	1077.896453
10	1626.211314	1077.896453
11	837.7125361	1077.896453
12	0	1077.896453
13	0	1077.896453
14	0	1077.896453
15	0	1077.896453
16	0	1077.896453
17	0	1077.896453
18	0	1077.896453
19	0	1077.896453
20	0	1077.896453
21	0	1077.896453
22	0	1077.896453
23	0	1077.896453
24	0	1077.896453
25	0	1077.896453
26	0	1077.896453
27	0	1077.896453
28	0	1077.896453
29	0	1077.896453
30	0	1077.896453
31	0	1077.896453
32	0	1077.896453
33	0	1077.896453
34	0	1077.896453
35	0	1077.896453
36	0	1077.896453
1	8571.215796	1084.315113
2	7875.557172	1084.315113
3	7180.461157	1084.315113
4	6465.560731	1084.315113
5	5718.863983	1084.315113
6	5107.643856	1084.315113
7	4261.836056	1084.315113
8	3387.692871	1084.315113
9	2612.951339	1084.315113
10	1700.856103	1084.315113
11	911.2460193	1084.315113
12	0	1084.315113
13	0	1084.315113
14	0	1084.315113
15	0	1084.315113
16	0	1084.315113
17	0	1084.315113
18	0	1084.315113
19	0	1084.315113
20	0	1084.315113
21	0	1084.315113
22	0	1084.315113
23	0	1084.315113
24	0	1084.315113
25	0	1084.315113
26	0	1084.315113
27	0	1084.315113
28	0	1084.315113
29	0	1084.315113
30	0	1084.315113
31	0	1084.315113
32	0	1084.315113
33	0	1084.315113
34	0	1084.315113
35	0	1084.315113
36	0	1084.315113
1	8661.214735	1091.696034
2	7953.302051	1091.696034
3	7258.410593	1091.696034
4	6465.560731	1091.696034
5	5788.250617	1091.696034
6	5184.880158	1091.696034
7	4289.075055	1091.696034
8	3468.169637	1091.696034
9	2612.951339	1091.696034
10	1786.691365	1091.696034
11	995.8033721	1091.696034
12	0	1091.696034
13	0	1091.696034
14	0	1091.696034
15	0	1091.696034
16	0	1091.696034
17	0	1091.696034
18	0	1091.696034
19	0	1091.696034
20	0	1091.696034
21	0	1091.696034
22	0	1091.696034
23	0	1091.696034
24	0	1091.696034
25	0	1091.696034
26	0	1091.696034
27	0	1091.696034
28	0	1091.696034
29	0	1091.696034
30	0	1091.696034
31	0	1091.696034
32	0	1091.696034
33	0	1091.696034
34	0	1091.696034
35	0	1091.696034
36	0	1091.696034
1	8697.165377	1094.644389
2	7984.357732	1094.644389
3	7285.201586	1094.644389
4	6465.560731	1094.644389
5	5815.967545	1094.644389
6	5215.732686	1094.644389
7	4289.075055	1094.644389
8	3500.316588	1094.644389
9	2612.951339	1094.644389
10	1820.9788	1094.644389
11	1029.580339	1094.644389
12	0	1094.644389
13	0	1094.644389
14	0	1094.644389
15	0	1094.644389
16	0	1094.644389
17	0	1094.644389
18	0	1094.644389
19	0	1094.644389
20	0	1094.644389
21	0	1094.644389
22	0	1094.644389
23	0	1094.644389
24	0	1094.644389
25	0	1094.644389
26	0	1094.644389
27	0	1094.644389
28	0	1094.644389
29	0	1094.644389
30	0	1094.644389
31	0	1094.644389
32	0	1094.644389
33	0	1094.644389
34	0	1094.644389
35	0	1094.644389
36	0	1094.644389
1	8762.468781	1100
2	8040.769566	1100
3	7325.971604	1100
4	6465.560731	1100
5	5866.31462	1100
6	5271.775496	1100
7	4289.075055	1100
8	3558.710685	1100
9	2612.951339	1100
10	1883.261032	1100
11	1090.935317	1100
12	0	1100
13	0	1100
14	0	1100
15	0	1100
16	0	1100
17	0	1100
18	0	1100
19	0	1100
20	0	1100
21	0	1100
22	0	1100
23	0	1100
24	0	1100
25	0	1100
26	0	1100
27	0	1100
28	0	1100
29	0	1100
30	0	1100
31	0	1100
32	0	1100
33	0	1100
34	0	1100
35	0	1100
36	0	1100
1	8809.280423	1103.839079
2	8081.207438	1103.839079
3	7347.827639	1103.839079
4	6465.560731	1103.839079
5	5902.405071	1103.839079
6	5311.948838	1103.839079
7	4289.075055	1103.839079
8	3600.569508	1103.839079
9	2612.951339	1103.839079
10	1927.906999	1103.839079
11	1134.916598	1103.839079
12	8.843117022	1103.839079
13	0	1103.839079
14	0	1103.839079
15	0	1103.839079
16	0	1103.839079
17	0	1103.839079
18	0	1103.839079
19	0	1103.839079
20	0	1103.839079
21	0	1103.839079
22	0	1103.839079
23	0	1103.839079
24	0	1103.839079
25	0	1103.839079
26	0	1103.839079
27	0	1103.839079
28	0	1103.839079
29	0	1103.839079
30	0	1103.839079
31	0	1103.839079
32	0	1103.839079
33	0	1103.839079
34	0	1103.839079
35	0	1103.839079
36	0	1103.839079
1	8851.458113	1107.298122
2	8117.642305	1107.298122
3	7360.880343	1107.298122
4	6465.560731	1107.298122
5	5934.922876	1107.298122
6	5348.145363	1107.298122
7	4289.075055	1107.298122
8	3638.284665	1107.298122
9	2612.951339	1107.298122
10	1968.133395	1107.298122
11	1174.544107	1107.298122
12	31.95755214	1107.298122
13	0	1107.298122
14	0	1107.298122
15	0	1107.298122
16	0	1107.298122
17	0	1107.298122
18	0	1107.298122
19	0	1107.298122
20	0	1107.298122
21	0	1107.298122
22	0	1107.298122
23	0	1107.298122
24	0	1107.298122
25	0	1107.298122
26	0	1107.298122
27	0	1107.298122
28	0	1107.298122
29	0	1107.298122
30	0	1107.298122
31	0	1107.298122
32	0	1107.298122
33	0	1107.298122
34	0	1107.298122
35	0	1107.298122
36	0	1107.298122
1	8888.83406	1110.363369
2	8149.929224	1110.363369
3	7367.749187	1110.363369
4	6465.560731	1110.363369
5	5963.738673	1110.363369
6	5380.221074	1110.363369
7	4289.075055	1110.363369
8	3671.706119	1110.363369
9	2612.951339	1110.363369
10	2003.780196	1110.363369
11	1209.660201	1110.363369
12	64.43964445	1110.363369
13	0	1110.363369
14	0	1110.363369
15	0	1110.363369
16	0	1110.363369
17	0	1110.363369
18	0	1110.363369
19	0	1110.363369
20	0	1110.363369
21	0	1110.363369
22	0	1110.363369
23	0	1110.363369
24	0	1110.363369
25	0	1110.363369
26	0	1110.363369
27	0	1110.363369
28	0	1110.363369
29	0	1110.363369
30	0	1110.363369
31	0	1110.363369
32	0	1110.363369
33	0	1110.363369
34	0	1110.363369
35	0	1110.363369
36	0	1110.363369
1	8895.74257	1110.929944
2	8155.897086	1110.929944
3	7367.749187	1110.929944
4	6465.560731	1110.929944
5	5969.064939	1110.929944
6	5386.149897	1110.929944
7	4289.075055	1110.929944
8	3677.883686	1110.929944
9	2612.951339	1110.929944
10	2010.369093	1110.929944
11	1215.990499	1110.929944
12	71.48559746	1110.929944
13	0	1110.929944
14	0	1110.929944
15	0	1110.929944
16	0	1110.929944
17	0	1110.929944
18	0	1110.929944
19	0	1110.929944
20	0	1110.929944
21	0	1110.929944
22	0	1110.929944
23	0	1110.929944
24	0	1110.929944
25	0	1110.929944
26	0	1110.929944
27	0	1110.929944
28	0	1110.929944
29	0	1110.929944
30	0	1110.929944
31	0	1110.929944
32	0	1110.929944
33	0	1110.929944
34	0	1110.929944
35	0	1110.929944
36	0	1110.929944
1	8909.245759	1112.037356
2	8167.56171	1112.037356
3	7367.749187	1112.037356
4	6466.368724	1112.037356
5	5979.475515	1112.037356
6	5397.738216	1112.037356
7	4289.075055	1112.037356
8	3689.958195	1112.037356
9	2614.639938	1112.037356
10	2023.247576	1112.037356
11	1227.436634	1112.037356
12	85.2574293	1112.037356
13	0	1112.037356
14	0	1112.037356
15	0	1112.037356
16	0	1112.037356
17	0	1112.037356
18	0	1112.037356
19	0	1112.037356
20	0	1112.037356
21	0	1112.037356
22	0	1112.037356
23	0	1112.037356
24	0	1112.037356
25	0	1112.037356
26	0	1112.037356
27	0	1112.037356
28	0	1112.037356
29	0	1112.037356
30	0	1112.037356
31	0	1112.037356
32	0	1112.037356
33	0	1112.037356
34	0	1112.037356
35	0	1112.037356
36	0	1112.037356
1	8997.791463	1119.299096
2	8244.051224	1119.299096
3	7367.749187	1119.299096
4	6508.131814	1119.299096
5	6047.741746	1119.299096
6	5473.727365	1119.299096
7	4289.075055	1119.299096
8	3769.135484	1119.299096
9	2662.177509	1119.299096
10	2107.696835	1119.299096
11	1298.472554	1119.299096
12	175.5647304	1119.299096
13	0	1119.299096
14	0	1119.299096
15	0	1119.299096
16	0	1119.299096
17	0	1119.299096
18	0	1119.299096
19	0	1119.299096
20	0	1119.299096
21	0	1119.299096
22	0	1119.299096
23	0	1119.299096
24	0	1119.299096
25	0	1119.299096
26	0	1119.299096
27	0	1119.299096
28	0	1119.299096
29	0	1119.299096
30	0	1119.299096
31	0	1119.299096
32	0	1119.299096
33	0	1119.299096
34	0	1119.299096
35	0	1119.299096
36	0	1119.299096
1	9027.018418	1121.696034
2	8269.298701	1121.696034
3	7367.749187	1121.696034
4	6532.360439	1121.696034
5	6070.274902	1121.696034
6	5495.937027	1121.696034
7	4289.075055	1121.696034
8	3795.270135	1121.696034
9	2688.31216	1121.696034
10	2135.571645	1121.696034
11	1319.047266	1121.696034
12	205.3731499	1121.696034
13	0	1121.696034
14	0	1121.696034
15	0	1121.696034
16	0	1121.696034
17	0	1121.696034
18	0	1121.696034
19	0	1121.696034
20	0	1121.696034
21	0	1121.696034
22	0	1121.696034
23	0	1121.696034
24	0	1121.696034
25	0	1121.696034
26	0	1121.696034
27	0	1121.696034
28	0	1121.696034
29	0	1121.696034
30	0	1121.696034
31	0	1121.696034
32	0	1121.696034
33	0	1121.696034
34	0	1121.696034
35	0	1121.696034
36	0	1121.696034
1	9065.054223	1124.815396
2	8302.155633	1124.815396
3	7367.749187	1124.815396
4	6563.891442	1124.815396
5	6099.59943	1124.815396
6	5521.102106	1124.815396
7	4294.913306	1124.815396
8	3829.281631	1124.815396
9	2722.323657	1124.815396
10	2171.847776	1124.815396
11	1337.219419	1124.815396
12	244.1656685	1124.815396
13	0	1124.815396
14	0	1124.815396
15	0	1124.815396
16	0	1124.815396
17	0	1124.815396
18	0	1124.815396
19	0	1124.815396
20	0	1124.815396
21	0	1124.815396
22	0	1124.815396
23	0	1124.815396
24	0	1124.815396
25	0	1124.815396
26	0	1124.815396
27	0	1124.815396
28	0	1124.815396
29	0	1124.815396
30	0	1124.815396
31	0	1124.815396
32	0	1124.815396
33	0	1124.815396
34	0	1124.815396
35	0	1124.815396
36	0	1124.815396
1	9084.401759	1126.402111
2	8317.610019	1126.402111
3	7367.749187	1126.402111
4	6579.930204	1126.402111
5	6114.515833	1126.402111
6	5532.643904	1126.402111
7	4302.36335	1126.402111
8	3846.582137	1126.402111
9	2739.624162	1126.402111
10	2190.300225	1126.402111
11	1343.988214	1126.402111
12	263.8981195	1126.402111
13	0	1126.402111
14	0	1126.402111
15	0	1126.402111
16	0	1126.402111
17	0	1126.402111
18	0	1126.402111
19	0	1126.402111
20	0	1126.402111
21	0	1126.402111
22	0	1126.402111
23	0	1126.402111
24	0	1126.402111
25	0	1126.402111
26	0	1126.402111
27	0	1126.402111
28	0	1126.402111
29	0	1126.402111
30	0	1126.402111
31	0	1126.402111
32	0	1126.402111
33	0	1126.402111
34	0	1126.402111
35	0	1126.402111
36	0	1126.402111
1	9096.811527	1127.419851
2	8326.715237	1127.419851
3	7367.749187	1127.419851
4	6590.21768	1127.419851
5	6124.083413	1127.419851
6	5538.721639	1127.419851
7	4308.732302	1127.419851
8	3857.678913	1127.419851
9	2750.720938	1127.419851
10	2202.135873	1127.419851
11	1348.32981	1127.419851
12	276.5547775	1127.419851
13	0	1127.419851
14	0	1127.419851
15	0	1127.419851
16	0	1127.419851
17	0	1127.419851
18	0	1127.419851
19	0	1127.419851
20	0	1127.419851
21	0	1127.419851
22	0	1127.419851
23	0	1127.419851
24	0	1127.419851
25	0	1127.419851
26	0	1127.419851
27	0	1127.419851
28	0	1127.419851
29	0	1127.419851
30	0	1127.419851
31	0	1127.419851
32	0	1127.419851
33	0	1127.419851
34	0	1127.419851
35	0	1127.419851
36	0	1127.419851
1	9118.767465	1129.220484
2	8342.824612	1129.220484
3	7367.749187	1129.220484
4	6608.418761	1129.220484
5	6141.01082	1129.220484
6	5548.558361	1129.220484
7	4323.04546	1129.220484
8	3877.311843	1129.220484
9	2770.353868	1129.220484
10	2223.076049	1129.220484
11	1354.390023	1129.220484
12	298.9475241	1129.220484
13	0	1129.220484
14	0	1129.220484
15	0	1129.220484
16	0	1129.220484
17	0	1129.220484
18	0	1129.220484
19	0	1129.220484
20	0	1129.220484
21	0	1129.220484
22	0	1129.220484
23	0	1129.220484
24	0	1129.220484
25	0	1129.220484
26	0	1129.220484
27	0	1129.220484
28	0	1129.220484
29	0	1129.220484
30	0	1129.220484
31	0	1129.220484
32	0	1129.220484
33	0	1129.220484
34	0	1129.220484
35	0	1129.220484
36	0	1129.220484
1	9132.072128	1130.311615
2	8351.991142	1130.311615
3	7367.749187	1130.311615
4	6619.448089	1130.311615
5	6151.268338	1130.311615
6	5553.923846	1130.311615
7	4333.611997	1130.311615
8	3889.20883	1130.311615
9	2782.250855	1130.311615
10	2235.76519	1130.311615
11	1357.079973	1130.311615
12	312.5168798	1130.311615
13	0	1130.311615
14	0	1130.311615
15	0	1130.311615
16	0	1130.311615
17	0	1130.311615
18	0	1130.311615
19	0	1130.311615
20	0	1130.311615
21	0	1130.311615
22	0	1130.311615
23	0	1130.311615
24	0	1130.311615
25	0	1130.311615
26	0	1130.311615
27	0	1130.311615
28	0	1130.311615
29	0	1130.311615
30	0	1130.311615
31	0	1130.311615
32	0	1130.311615
33	0	1130.311615
34	0	1130.311615
35	0	1130.311615
36	0	1130.311615
1	9162.132475	1132.7769
2	8371.356883	1132.7769
3	7367.749187	1132.7769
4	6644.36758	1132.7769
5	6174.444014	1132.7769
6	5564.701564	1132.7769
7	4359.099834	1132.7769
8	3916.088697	1132.7769
9	2809.130722	1132.7769
10	2264.434836	1132.7769
11	1360.118788	1132.7769
12	343.1752706	1132.7769
13	0	1132.7769
14	0	1132.7769
15	0	1132.7769
16	0	1132.7769
17	0	1132.7769
18	0	1132.7769
19	0	1132.7769
20	0	1132.7769
21	0	1132.7769
22	0	1132.7769
23	0	1132.7769
24	0	1132.7769
25	0	1132.7769
26	0	1132.7769
27	0	1132.7769
28	0	1132.7769
29	0	1132.7769
30	0	1132.7769
31	0	1132.7769
32	0	1132.7769
33	0	1132.7769
34	0	1132.7769
35	0	1132.7769
36	0	1132.7769
1	9182.370815	1134.436671
2	8383.017586	1134.436671
3	7367.749187	1134.436671
4	6661.144802	1134.436671
5	6190.047201	1134.436671
6	5570.580319	1134.436671
7	4376.2597	1134.436671
8	3934.185757	1134.436671
9	2827.227782	1134.436671
10	2283.736877	1134.436671
11	1360.118788	1134.436671
12	363.816248	1134.436671
13	0	1134.436671
14	0	1134.436671
15	0	1134.436671
16	0	1134.436671
17	0	1134.436671
18	0	1134.436671
19	0	1134.436671
20	0	1134.436671
21	0	1134.436671
22	0	1134.436671
23	0	1134.436671
24	0	1134.436671
25	0	1134.436671
26	0	1134.436671
27	0	1134.436671
28	0	1134.436671
29	0	1134.436671
30	0	1134.436671
31	0	1134.436671
32	0	1134.436671
33	0	1134.436671
34	0	1134.436671
35	0	1134.436671
36	0	1134.436671
1	9212.684004	1136.922692
2	8398.41999	1136.922692
3	7367.749187	1136.922692
4	6686.273895	1136.922692
5	6213.417812	1136.922692
6	5577.322466	1136.922692
7	4401.961919	1136.922692
8	3961.291715	1136.922692
9	2854.33374	1136.922692
10	2312.647669	1136.922692
11	1360.118788	1136.922692
12	394.7325113	1136.922692
13	0	1136.922692
14	0	1136.922692
15	0	1136.922692
16	0	1136.922692
17	0	1136.922692
18	0	1136.922692
19	0	1136.922692
20	0	1136.922692
21	0	1136.922692
22	0	1136.922692
23	0	1136.922692
24	0	1136.922692
25	0	1136.922692
26	0	1136.922692
27	0	1136.922692
28	0	1136.922692
29	0	1136.922692
30	0	1136.922692
31	0	1136.922692
32	0	1136.922692
33	0	1136.922692
34	0	1136.922692
35	0	1136.922692
36	0	1136.922692
1	9241.631895	1139.296743
2	8410.310615	1139.296743
3	7367.749187	1139.296743
4	6710.27118	1139.296743
5	6235.735817	1139.296743
6	5577.322466	1139.296743
7	4426.506518	1139.296743
8	3987.176828	1139.296743
9	2880.218853	1139.296743
10	2340.256326	1139.296743
11	1360.118788	1139.296743
12	424.2563149	1139.296743
13	0	1139.296743
14	0	1139.296743
15	0	1139.296743
16	0	1139.296743
17	0	1139.296743
18	0	1139.296743
19	0	1139.296743
20	0	1139.296743
21	0	1139.296743
22	0	1139.296743
23	0	1139.296743
24	0	1139.296743
25	0	1139.296743
26	0	1139.296743
27	0	1139.296743
28	0	1139.296743
29	0	1139.296743
30	0	1139.296743
31	0	1139.296743
32	0	1139.296743
33	0	1139.296743
34	0	1139.296743
35	0	1139.296743
36	0	1139.296743
1	9254.637744	1140.363369
2	8414.386781	1140.363369
3	7367.749187	1140.363369
4	6721.052797	1140.363369
5	6245.762958	1140.363369
6	5577.322466	1140.363369
7	4437.534034	1140.363369
8	3998.806616	1140.363369
9	2891.848642	1140.363369
10	2352.660477	1140.363369
11	1360.118788	1140.363369
12	437.5209118	1140.363369
13	0	1140.363369
14	0	1140.363369
15	0	1140.363369
16	0	1140.363369
17	0	1140.363369
18	0	1140.363369
19	0	1140.363369
20	0	1140.363369
21	0	1140.363369
22	0	1140.363369
23	0	1140.363369
24	0	1140.363369
25	0	1140.363369
26	0	1140.363369
27	0	1140.363369
28	0	1140.363369
29	0	1140.363369
30	0	1140.363369
31	0	1140.363369
32	0	1140.363369
33	0	1140.363369
34	0	1140.363369
35	0	1140.363369
36	0	1140.363369
1	9291.440778	1143.38163
2	8425.921227	1143.38163
3	7375.352826	1143.38163
4	6751.561855	1143.38163
5	6274.137056	1143.38163
6	5577.322466	1143.38163
7	4468.738922	1143.38163
8	4031.715774	1143.38163
9	2924.757799	1143.38163
10	2387.76087	1143.38163
11	1360.118788	1143.38163
12	475.0561345	1143.38163
13	0	1143.38163
14	0	1143.38163
15	0	1143.38163
16	0	1143.38163
17	0	1143.38163
18	0	1143.38163
19	0	1143.38163
20	0	1143.38163
21	0	1143.38163
22	0	1143.38163
23	0	1143.38163
24	0	1143.38163
25	0	1143.38163
26	0	1143.38163
27	0	1143.38163
28	0	1143.38163
29	0	1143.38163
30	0	1143.38163
31	0	1143.38163
32	0	1143.38163
33	0	1143.38163
34	0	1143.38163
35	0	1143.38163
36	0	1143.38163
1	9338.038724	1147.203183
2	8433.223363	1147.203183
3	7400.66336	1147.203183
4	6790.190721	1147.203183
5	6310.062753	1147.203183
6	5577.322466	1147.203183
7	4508.248807	1147.203183
8	4073.383509	1147.203183
9	2966.425535	1147.203183
10	2432.203026	1147.203183
11	1360.118788	1147.203183
12	522.5811364	1147.203183
13	0	1147.203183
14	0	1147.203183
15	0	1147.203183
16	0	1147.203183
17	0	1147.203183
18	0	1147.203183
19	0	1147.203183
20	0	1147.203183
21	0	1147.203183
22	0	1147.203183
23	0	1147.203183
24	0	1147.203183
25	0	1147.203183
26	0	1147.203183
27	0	1147.203183
28	0	1147.203183
29	0	1147.203183
30	0	1147.203183
31	0	1147.203183
32	0	1147.203183
33	0	1147.203183
34	0	1147.203183
35	0	1147.203183
36	0	1147.203183
1	9354.471326	1148.550841
2	8433.223363	1148.550841
3	7413.768826	1148.550841
4	6803.813054	1148.550841
5	6322.731824	1148.550841
6	5577.322466	1148.550841
7	4522.181829	1148.550841
8	4088.07749	1148.550841
9	2981.119515	1148.550841
10	2447.875396	1148.550841
11	1360.118788	1148.550841
12	539.3406609	1148.550841
13	0	1148.550841
14	0	1148.550841
15	0	1148.550841
16	0	1148.550841
17	0	1148.550841
18	0	1148.550841
19	0	1148.550841
20	0	1148.550841
21	0	1148.550841
22	0	1148.550841
23	0	1148.550841
24	0	1148.550841
25	0	1148.550841
26	0	1148.550841
27	0	1148.550841
28	0	1148.550841
29	0	1148.550841
30	0	1148.550841
31	0	1148.550841
32	0	1148.550841
33	0	1148.550841
34	0	1148.550841
35	0	1148.550841
36	0	1148.550841
1	9369.873055	1149.813955
2	8433.223363	1149.813955
3	7427.07349	1149.813955
4	6816.580813	1149.813955
5	6334.606121	1149.813955
6	5577.322466	1149.813955
7	4535.240786	1149.813955
8	4101.849668	1149.813955
9	2994.891693	1149.813955
10	2461.766857	1149.813955
11	1360.118788	1149.813955
12	555.0488046	1149.813955
13	0	1149.813955
14	0	1149.813955
15	0	1149.813955
16	0	1149.813955
17	0	1149.813955
18	0	1149.813955
19	0	1149.813955
20	0	1149.813955
21	0	1149.813955
22	0	1149.813955
23	0	1149.813955
24	0	1149.813955
25	0	1149.813955
26	0	1149.813955
27	0	1149.813955
28	0	1149.813955
29	0	1149.813955
30	0	1149.813955
31	0	1149.813955
32	0	1149.813955
33	0	1149.813955
34	0	1149.813955
35	0	1149.813955
36	0	1149.813955
1	9407.659814	1152.912893
2	8433.223363	1152.912893
3	7459.715286	1152.912893
4	6847.905361	1152.912893
5	6363.738642	1152.912893
6	5577.322466	1152.912893
7	4567.279763	1152.912893
8	4135.638468	1152.912893
9	3028.680493	1152.912893
10	2493.89115	1152.912893
11	1360.118788	1152.912893
12	593.5873224	1152.912893
13	0	1152.912893
14	0	1152.912893
15	0	1152.912893
16	0	1152.912893
17	0	1152.912893
18	0	1152.912893
19	0	1152.912893
20	0	1152.912893
21	0	1152.912893
22	0	1152.912893
23	0	1152.912893
24	0	1152.912893
25	0	1152.912893
26	0	1152.912893
27	0	1152.912893
28	0	1152.912893
29	0	1152.912893
30	0	1152.912893
31	0	1152.912893
32	0	1152.912893
33	0	1152.912893
34	0	1152.912893
35	0	1152.912893
36	0	1152.912893
1	9422.725559	1154.218333
2	8433.223363	1154.218333
3	7473.46578	1154.218333
4	6861.10096	1154.218333
5	6375.158753	1154.218333
6	5577.322466	1154.218333
7	4580.776318	1154.218333
8	4149.872143	1154.218333
9	3042.914168	1154.218333
10	2506.571558	1154.218333
11	1360.118788	1154.218333
12	609.8218365	1154.218333
13	0	1154.218333
14	0	1154.218333
15	0	1154.218333
16	0	1154.218333
17	0	1154.218333
18	0	1154.218333
19	0	1154.218333
20	0	1154.218333
21	0	1154.218333
22	0	1154.218333
23	0	1154.218333
24	0	1154.218333
25	0	1154.218333
26	0	1154.218333
27	0	1154.218333
28	0	1154.218333
29	0	1154.218333
30	0	1154.218333
31	0	1154.218333
32	0	1154.218333
33	0	1154.218333
34	0	1154.218333
35	0	1154.218333
36	0	1154.218333
1	9440.311227	1155.975218
2	8433.223363	1155.975218
3	7491.971439	1155.975218
4	6878.859829	1155.975218
5	6389.381384	1155.975218
6	5577.322466	1155.975218
7	4598.940219	1155.975218
8	4167.484752	1155.975218
9	3062.070099	1155.975218
10	2522.490319	1155.975218
11	1360.118788	1155.975218
12	631.6705314	1155.975218
13	0	1155.975218
14	0	1155.975218
15	0	1155.975218
16	0	1155.975218
17	0	1155.975218
18	0	1155.975218
19	0	1155.975218
20	0	1155.975218
21	0	1155.975218
22	0	1155.975218
23	0	1155.975218
24	0	1155.975218
25	0	1155.975218
26	0	1155.975218
27	0	1155.975218
28	0	1155.975218
29	0	1155.975218
30	0	1155.975218
31	0	1155.975218
32	0	1155.975218
33	0	1155.975218
34	0	1155.975218
35	0	1155.975218
36	0	1155.975218
1	9449.128537	1156.998147
2	8433.223363	1156.998147
3	7502.746181	1156.998147
4	6889.199761	1156.998147
5	6397.139183	1156.998147
6	5577.322466	1156.998147
7	4609.515977	1156.998147
8	4176.84094	1156.998147
9	3073.223457	1156.998147
10	2531.235673	1156.998147
11	1360.118788	1156.998147
12	644.3917253	1156.998147
13	0	1156.998147
14	0	1156.998147
15	0	1156.998147
16	0	1156.998147
17	0	1156.998147
18	0	1156.998147
19	0	1156.998147
20	0	1156.998147
21	0	1156.998147
22	0	1156.998147
23	0	1156.998147
24	0	1156.998147
25	0	1156.998147
26	0	1156.998147
27	0	1156.998147
28	0	1156.998147
29	0	1156.998147
30	0	1156.998147
31	0	1156.998147
32	0	1156.998147
33	0	1156.998147
34	0	1156.998147
35	0	1156.998147
36	0	1156.998147
1	9479.286835	1162.7769
2	8433.223363	1162.7769
3	7563.615064	1162.7769
4	6947.612304	1162.7769
5	6438.009062	1162.7769
6	5577.322466	1162.7769
7	4669.260752	1162.7769
8	4229.6961	1162.7769
9	3136.23122	1162.7769
10	2577.684469	1162.7769
11	1360.118788	1162.7769
12	716.2565379	1162.7769
13	0	1162.7769
14	0	1162.7769
15	0	1162.7769
16	0	1162.7769
17	0	1162.7769
18	0	1162.7769
19	0	1162.7769
20	0	1162.7769
21	0	1162.7769
22	0	1162.7769
23	0	1162.7769
24	0	1162.7769
25	0	1162.7769
26	0	1162.7769
27	0	1162.7769
28	0	1162.7769
29	0	1162.7769
30	0	1162.7769
31	0	1162.7769
32	0	1162.7769
33	0	1162.7769
34	0	1162.7769
35	0	1162.7769
36	0	1162.7769
1	9479.286835	1166.922692
2	8433.223363	1166.922692
3	7607.283607	1166.922692
4	6989.518619	1166.922692
5	6458.736128	1166.922692
6	5577.322466	1166.922692
7	4712.122837	1166.922692
8	4259.021644	1166.922692
9	3181.434237	1166.922692
10	2602.41396	1166.922692
11	1370.431341	1166.922692
12	767.8137786	1166.922692
13	0	1166.922692
14	0	1166.922692
15	0	1166.922692
16	0	1166.922692
17	0	1166.922692
18	0	1166.922692
19	0	1166.922692
20	0	1166.922692
21	0	1166.922692
22	0	1166.922692
23	0	1166.922692
24	0	1166.922692
25	0	1166.922692
26	0	1166.922692
27	0	1166.922692
28	0	1166.922692
29	0	1166.922692
30	0	1166.922692
31	0	1166.922692
32	0	1166.922692
33	0	1166.922692
34	0	1166.922692
35	0	1166.922692
36	0	1166.922692
1	9479.286835	1167.949589
2	8433.223363	1167.949589
3	7618.100142	1167.949589
4	6999.898656	1167.949589
5	6461.741495	1167.949589
6	5580.740145	1167.949589
7	4722.739615	1167.949589
8	4263.629562	1167.949589
9	3192.630856	1167.949589
10	2605.883454	1167.949589
11	1376.172814	1167.949589
12	780.5843145	1167.949589
13	0	1167.949589
14	0	1167.949589
15	0	1167.949589
16	0	1167.949589
17	0	1167.949589
18	0	1167.949589
19	0	1167.949589
20	0	1167.949589
21	0	1167.949589
22	0	1167.949589
23	0	1167.949589
24	0	1167.949589
25	0	1167.949589
26	0	1167.949589
27	0	1167.949589
28	0	1167.949589
29	0	1167.949589
30	0	1167.949589
31	0	1167.949589
32	0	1167.949589
33	0	1167.949589
34	0	1167.949589
35	0	1167.949589
36	0	1167.949589
1	9479.286835	1169.408076
2	8433.223363	1169.408076
3	7633.462707	1169.408076
4	7014.641271	1169.408076
5	6464.94638	1169.408076
6	5587.769164	1169.408076
7	4737.818469	1169.408076
8	4269.425262	1169.408076
9	3208.533248	1169.408076
10	2610.062265	1169.408076
11	1386.502282	1169.408076
12	798.722118	1169.408076
13	0	1169.408076
14	0	1169.408076
15	0	1169.408076
16	0	1169.408076
17	0	1169.408076
18	0	1169.408076
19	0	1169.408076
20	0	1169.408076
21	0	1169.408076
22	0	1169.408076
23	0	1169.408076
24	0	1169.408076
25	0	1169.408076
26	0	1169.408076
27	0	1169.408076
28	0	1169.408076
29	0	1169.408076
30	0	1169.408076
31	0	1169.408076
32	0	1169.408076
33	0	1169.408076
34	0	1169.408076
35	0	1169.408076
36	0	1169.408076
1	9479.286835	1172.387755
2	8433.223363	1172.387755
3	7664.848333	1172.387755
4	7044.760342	1172.387755
5	6464.94638	1172.387755
6	5610.063996	1172.387755
7	4768.624475	1172.387755
8	4281.265842	1172.387755
9	3241.021738	1172.387755
10	2610.062265	1172.387755
11	1415.539911	1172.387755
12	835.7775399	1172.387755
13	0	1172.387755
14	0	1172.387755
15	0	1172.387755
16	0	1172.387755
17	0	1172.387755
18	0	1172.387755
19	0	1172.387755
20	0	1172.387755
21	0	1172.387755
22	0	1172.387755
23	0	1172.387755
24	0	1172.387755
25	0	1172.387755
26	0	1172.387755
27	0	1172.387755
28	0	1172.387755
29	0	1172.387755
30	0	1172.387755
31	0	1172.387755
32	0	1172.387755
33	0	1172.387755
34	0	1172.387755
35	0	1172.387755
36	0	1172.387755
1	9479.286835	1177.203183
2	8433.223363	1177.203183
3	7715.570302	1177.203183
4	7093.435444	1177.203183
5	6464.94638	1177.203183
6	5654.703489	1177.203183
7	4818.409725	1177.203183
8	4281.265842	1177.203183
9	3293.526032	1177.203183
10	2610.062265	1177.203183
11	1471.076367	1177.203183
12	895.6624037	1177.203183
13	0	1177.203183
14	0	1177.203183
15	0	1177.203183
16	0	1177.203183
17	0	1177.203183
18	0	1177.203183
19	0	1177.203183
20	0	1177.203183
21	0	1177.203183
22	0	1177.203183
23	0	1177.203183
24	0	1177.203183
25	0	1177.203183
26	0	1177.203183
27	0	1177.203183
28	0	1177.203183
29	0	1177.203183
30	0	1177.203183
31	0	1177.203183
32	0	1177.203183
33	0	1177.203183
34	0	1177.203183
35	0	1177.203183
36	0	1177.203183
1	9479.286835	1187.364397
2	8495.173518	1187.364397
3	7822.600615	1187.364397
4	7196.14659	1187.364397
5	6464.94638	1187.364397
6	5748.898947	1187.364397
7	4923.463435	1187.364397
8	4281.265842	1187.364397
9	3404.317298	1187.364397
10	2610.062265	1187.364397
11	1588.265909	1187.364397
12	1022.027683	1187.364397
13	0	1187.364397
14	0	1187.364397
15	0	1187.364397
16	0	1187.364397
17	0	1187.364397
18	0	1187.364397
19	0	1187.364397
20	0	1187.364397
21	0	1187.364397
22	0	1187.364397
23	0	1187.364397
24	0	1187.364397
25	0	1187.364397
26	0	1187.364397
27	0	1187.364397
28	0	1187.364397
29	0	1187.364397
30	0	1187.364397
31	0	1187.364397
32	0	1187.364397
33	0	1187.364397
34	0	1187.364397
35	0	1187.364397
36	0	1187.364397
1	9479.286835	1197.7769
2	8622.137922	1197.7769
3	7932.277822	1197.7769
4	7301.397815	1197.7769
5	6464.94638	1197.7769
6	5845.423888	1197.7769
7	5031.115156	1197.7769
8	4281.265842	1197.7769
9	3517.848467	1197.7769
10	2610.062265	1197.7769
11	1708.353586	1197.7769
12	1151.518016	1197.7769
13	0	1197.7769
14	0	1197.7769
15	0	1197.7769
16	0	1197.7769
17	0	1197.7769
18	0	1197.7769
19	0	1197.7769
20	0	1197.7769
21	0	1197.7769
22	0	1197.7769
23	0	1197.7769
24	0	1197.7769
25	0	1197.7769
26	0	1197.7769
27	0	1197.7769
28	0	1197.7769
29	0	1197.7769
30	0	1197.7769
31	0	1197.7769
32	0	1197.7769
33	0	1197.7769
34	0	1197.7769
35	0	1197.7769
36	0	1197.7769
1	9487.430735	1200
2	8649.245193	1200
3	7955.694225	1200
4	7321.398171	1200
5	6464.94638	1200
6	5866.032244	1200
7	5054.099112	1200
8	4281.265842	1200
9	3542.087702	1200
10	2610.062265	1200
11	1733.992655	1200
12	1179.16458	1200
13	0	1200
14	0	1200
15	0	1200
16	0	1200
17	0	1200
18	0	1200
19	0	1200
20	0	1200
21	0	1200
22	0	1200
23	0	1200
24	0	1200
25	0	1200
26	0	1200
27	0	1200
28	0	1200
29	0	1200
30	0	1200
31	0	1200
32	0	1200
33	0	1200
34	0	1200
35	0	1200
36	0	1200
1	9497.357581	1201.656878
2	8669.448264	1201.656878
3	7973.14649	1201.656878
4	7333.090129	1201.656878
5	6464.94638	1201.656878
6	5881.391669	1201.656878
7	5071.229074	1201.656878
8	4281.265842	1201.656878
9	3560.153225	1201.656878
10	2610.062265	1201.656878
11	1753.101474	1201.656878
12	1198.396964	1201.656878
13	1.647147151	1201.656878
14	0	1201.656878
15	0	1201.656878
16	0	1201.656878
17	0	1201.656878
18	0	1201.656878
19	0	1201.656878
20	0	1201.656878
21	0	1201.656878
22	0	1201.656878
23	0	1201.656878
24	0	1201.656878
25	0	1201.656878
26	0	1201.656878
27	0	1201.656878
28	0	1201.656878
29	0	1201.656878
30	0	1201.656878
31	0	1201.656878
32	0	1201.656878
33	0	1201.656878
34	0	1201.656878
35	0	1201.656878
36	0	1201.656878
1	9502.783576	1202.387755
2	8678.360184	1202.387755
3	7980.844983	1202.387755
4	7337.375073	1202.387755
5	6464.94638	1202.387755
6	5888.166974	1202.387755
7	5078.785392	1202.387755
8	4281.265842	1202.387755
9	3568.122235	1202.387755
10	2610.062265	1202.387755
11	1761.530701	1202.387755
12	1206.27521	1202.387755
13	3.420825569	1202.387755
14	0	1202.387755
15	0	1202.387755
16	0	1202.387755
17	0	1202.387755
18	0	1202.387755
19	0	1202.387755
20	0	1202.387755
21	0	1202.387755
22	0	1202.387755
23	0	1202.387755
24	0	1202.387755
25	0	1202.387755
26	0	1202.387755
27	0	1202.387755
28	0	1202.387755
29	0	1202.387755
30	0	1202.387755
31	0	1202.387755
32	0	1202.387755
33	0	1202.387755
34	0	1202.387755
35	0	1202.387755
36	0	1202.387755
1	9521.117311	1204.408076
2	8702.994871	1204.408076
3	8002.125465	1204.408076
4	7346.440537	1204.408076
5	6464.94638	1204.408076
6	5906.895544	1204.408076
7	5099.672873	1204.408076
8	4291.74316	1204.408076
9	3590.150495	1204.408076
10	2610.062265	1204.408076
11	1784.831108	1204.408076
12	1228.052575	1204.408076
13	11.65867926	1204.408076
14	0	1204.408076
15	0	1204.408076
16	0	1204.408076
17	0	1204.408076
18	0	1204.408076
19	0	1204.408076
20	0	1204.408076
21	0	1204.408076
22	0	1204.408076
23	0	1204.408076
24	0	1204.408076
25	0	1204.408076
26	0	1204.408076
27	0	1204.408076
28	0	1204.408076
29	0	1204.408076
30	0	1204.408076
31	0	1204.408076
32	0	1204.408076
33	0	1204.408076
34	0	1204.408076
35	0	1204.408076
36	0	1204.408076
1	9537.810938	1206.030887
2	8722.782545	1206.030887
3	8019.218892	1206.030887
4	7352.083021	1206.030887
5	6468.909037	1206.030887
6	5921.939162	1206.030887
7	5116.450624	1206.030887
8	4303.706274	1206.030887
9	3607.84457	1206.030887
10	2616.292003	1206.030887
11	1803.54703	1206.030887
12	1244.228362	1206.030887
13	21.82295666	1206.030887
14	0	1206.030887
15	0	1206.030887
16	0	1206.030887
17	0	1206.030887
18	0	1206.030887
19	0	1206.030887
20	0	1206.030887
21	0	1206.030887
22	0	1206.030887
23	0	1206.030887
24	0	1206.030887
25	0	1206.030887
26	0	1206.030887
27	0	1206.030887
28	0	1206.030887
29	0	1206.030887
30	0	1206.030887
31	0	1206.030887
32	0	1206.030887
33	0	1206.030887
34	0	1206.030887
35	0	1206.030887
36	0	1206.030887
1	9555.973963	1207.79654
2	8744.311959	1207.79654
3	8037.816907	1207.79654
4	7358.222165	1207.79654
5	6476.810203	1207.79654
6	5938.306942	1207.79654
7	5134.705177	1207.79654
8	4320.31211	1207.79654
9	3627.096104	1207.79654
10	2626.659802	1207.79654
11	1823.910353	1207.79654
12	1260.395306	1207.79654
13	36.4716198	1207.79654
14	0	1207.79654
15	0	1207.79654
16	0	1207.79654
17	0	1207.79654
18	0	1207.79654
19	0	1207.79654
20	0	1207.79654
21	0	1207.79654
22	0	1207.79654
23	0	1207.79654
24	0	1207.79654
25	0	1207.79654
26	0	1207.79654
27	0	1207.79654
28	0	1207.79654
29	0	1207.79654
30	0	1207.79654
31	0	1207.79654
32	0	1207.79654
33	0	1207.79654
34	0	1207.79654
35	0	1207.79654
36	0	1207.79654
1	9566.465362	1208.816423
2	8756.747864	1208.816423
3	8048.559567	1208.816423
4	7361.2482	1208.816423
5	6483.078661	1208.816423
6	5947.761364	1208.816423
7	5145.249444	1208.816423
8	4330.984495	1208.816423
9	3638.216251	1208.816423
10	2634.353045	1208.816423
11	1835.672697	1208.816423
12	1269.213638	1208.816423
13	46.63759255	1208.816423
14	0	1208.816423
15	0	1208.816423
16	0	1208.816423
17	0	1208.816423
18	0	1208.816423
19	0	1208.816423
20	0	1208.816423
21	0	1208.816423
22	0	1208.816423
23	0	1208.816423
24	0	1208.816423
25	0	1208.816423
26	0	1208.816423
27	0	1208.816423
28	0	1208.816423
29	0	1208.816423
30	0	1208.816423
31	0	1208.816423
32	0	1208.816423
33	0	1208.816423
34	0	1208.816423
35	0	1208.816423
36	0	1208.816423
1	9582.378569	1210.363369
2	8775.610472	1210.363369
3	8064.853883	1210.363369
4	7363.852677	1210.363369
5	6494.969015	1210.363369
6	5962.101699	1210.363369
7	5161.242842	1210.363369
8	4347.172221	1210.363369
9	3655.083136	1210.363369
10	2648.404496	1210.363369
11	1853.513657	1210.363369
12	1281.800311	1210.363369
13	64.43964445	1210.363369
14	0	1210.363369
15	0	1210.363369
16	0	1210.363369
17	0	1210.363369
18	0	1210.363369
19	0	1210.363369
20	0	1210.363369
21	0	1210.363369
22	0	1210.363369
23	0	1210.363369
24	0	1210.363369
25	0	1210.363369
26	0	1210.363369
27	0	1210.363369
28	0	1210.363369
29	0	1210.363369
30	0	1210.363369
31	0	1210.363369
32	0	1210.363369
33	0	1210.363369
34	0	1210.363369
35	0	1210.363369
36	0	1210.363369
1	9599.630982	1212.0405
2	8796.060498	1212.0405
3	8082.519478	1212.0405
4	7363.852677	1212.0405
5	6511.104344	1212.0405
6	5977.648872	1212.0405
7	5178.582194	1212.0405
8	4364.722254	1212.0405
9	3673.369484	1212.0405
10	2665.19513	1212.0405
11	1872.856055	1212.0405
12	1295.446238	1212.0405
13	85.29651899	1212.0405
14	0	1212.0405
15	0	1212.0405
16	0	1212.0405
17	0	1212.0405
18	0	1212.0405
19	0	1212.0405
20	0	1212.0405
21	0	1212.0405
22	0	1212.0405
23	0	1212.0405
24	0	1212.0405
25	0	1212.0405
26	0	1212.0405
27	0	1212.0405
28	0	1212.0405
29	0	1212.0405
30	0	1212.0405
31	0	1212.0405
32	0	1212.0405
33	0	1212.0405
34	0	1212.0405
35	0	1212.0405
36	0	1212.0405
1	9620.264661	1214.046329
2	8820.518484	1214.046329
3	8103.647318	1214.046329
4	7363.852677	1214.046329
5	6532.420427	1214.046329
6	5996.243104	1214.046329
7	5199.319851	1214.046329
8	4385.711884	1214.046329
9	3695.239738	1214.046329
10	2685.276527	1214.046329
11	1895.989331	1214.046329
12	1309.754928	1214.046329
13	110.241091	1214.046329
14	0	1214.046329
15	0	1214.046329
16	0	1214.046329
17	0	1214.046329
18	0	1214.046329
19	0	1214.046329
20	0	1214.046329
21	0	1214.046329
22	0	1214.046329
23	0	1214.046329
24	0	1214.046329
25	0	1214.046329
26	0	1214.046329
27	0	1214.046329
28	0	1214.046329
29	0	1214.046329
30	0	1214.046329
31	0	1214.046329
32	0	1214.046329
33	0	1214.046329
34	0	1214.046329
35	0	1214.046329
36	0	1214.046329
1	9678.074279	1219.666083
2	8889.042708	1219.666083
3	8162.841433	1219.666083
4	7363.852677	1219.666083
5	6592.141945	1219.666083
6	6048.338782	1219.666083
7	5257.420787	1219.666083
8	4444.518774	1219.666083
9	3756.513883	1219.666083
10	2741.538811	1219.666083
11	1960.802103	1219.666083
12	1344.207622	1219.666083
13	180.1285897	1219.666083
14	0	1219.666083
15	0	1219.666083
16	0	1219.666083
17	0	1219.666083
18	0	1219.666083
19	0	1219.666083
20	0	1219.666083
21	0	1219.666083
22	0	1219.666083
23	0	1219.666083
24	0	1219.666083
25	0	1219.666083
26	0	1219.666083
27	0	1219.666083
28	0	1219.666083
29	0	1219.666083
30	0	1219.666083
31	0	1219.666083
32	0	1219.666083
33	0	1219.666083
34	0	1219.666083
35	0	1219.666083
36	0	1219.666083
1	9741.139316	1225.796723
2	8963.796405	1225.796723
3	8227.416829	1225.796723
4	7363.852677	1225.796723
5	6657.29269	1225.796723
6	6105.170429	1225.796723
7	5320.803624	1225.796723
8	4508.671744	1225.796723
9	3823.358402	1225.796723
10	2802.915847	1225.796723
11	2031.506942	1225.796723
12	1363	1225.796723
13	256.3694954	1225.796723
14	0	1225.796723
15	0	1225.796723
16	0	1225.796723
17	0	1225.796723
18	0	1225.796723
19	0	1225.796723
20	0	1225.796723
21	0	1225.796723
22	0	1225.796723
23	0	1225.796723
24	0	1225.796723
25	0	1225.796723
26	0	1225.796723
27	0	1225.796723
28	0	1225.796723
29	0	1225.796723
30	0	1225.796723
31	0	1225.796723
32	0	1225.796723
33	0	1225.796723
34	0	1225.796723
35	0	1225.796723
36	0	1225.796723
1	9885.783979	1239.857834
2	9135.249937	1239.857834
3	8375.525621	1239.857834
4	7363.852677	1239.857834
5	6806.72109	1239.857834
6	6235.518318	1239.857834
7	5466.177187	1239.857834
8	4655.811666	1239.857834
9	3976.671609	1239.857834
10	2943.688945	1239.857834
11	2193.674097	1239.857834
12	1363	1239.857834
13	431.2340573	1239.857834
14	0	1239.857834
15	0	1239.857834
16	0	1239.857834
17	0	1239.857834
18	0	1239.857834
19	0	1239.857834
20	0	1239.857834
21	0	1239.857834
22	0	1239.857834
23	0	1239.857834
24	0	1239.857834
25	0	1239.857834
26	0	1239.857834
27	0	1239.857834
28	0	1239.857834
29	0	1239.857834
30	0	1239.857834
31	0	1239.857834
32	0	1239.857834
33	0	1239.857834
34	0	1239.857834
35	0	1239.857834
36	0	1239.857834
1	9908.862102	1242.10129
2	9162.605428	1242.10129
3	8396.639898	1242.10129
4	7363.852677	1242.10129
5	6830.56246	1242.10129
6	6256.315384	1242.10129
7	5486.855057	1242.10129
8	4679.287909	1242.10129
9	4001.132802	1242.10129
10	2966.149358	1242.10129
11	2219.547942	1242.10129
12	1363	1242.10129
13	459.1337793	1242.10129
14	0	1242.10129
15	0	1242.10129
16	0	1242.10129
17	0	1242.10129
18	0	1242.10129
19	0	1242.10129
20	0	1242.10129
21	0	1242.10129
22	0	1242.10129
23	0	1242.10129
24	0	1242.10129
25	0	1242.10129
26	0	1242.10129
27	0	1242.10129
28	0	1242.10129
29	0	1242.10129
30	0	1242.10129
31	0	1242.10129
32	0	1242.10129
33	0	1242.10129
34	0	1242.10129
35	0	1242.10129
36	0	1242.10129
1	9986.857537	1249.683336
2	9255.056767	1249.683336
3	8430.749567	1249.683336
4	7363.852677	1249.683336
5	6911.137387	1249.683336
6	6326.601699	1249.683336
7	5548.23354	1249.683336
8	4758.628841	1249.683336
9	4083.802498	1249.683336
10	3042.057165	1249.683336
11	2306.991873	1249.683336
12	1363	1249.683336
13	553.4244183	1249.683336
14	0	1249.683336
15	0	1249.683336
16	0	1249.683336
17	0	1249.683336
18	0	1249.683336
19	0	1249.683336
20	0	1249.683336
21	0	1249.683336
22	0	1249.683336
23	0	1249.683336
24	0	1249.683336
25	0	1249.683336
26	0	1249.683336
27	0	1249.683336
28	0	1249.683336
29	0	1249.683336
30	0	1249.683336
31	0	1249.683336
32	0	1249.683336
33	0	1249.683336
34	0	1249.683336
35	0	1249.683336
36	0	1249.683336
1	10049.74509	1255.796723
2	9329.600089	1255.796723
3	8430.749567	1255.796723
4	7363.852677	1255.796723
5	6976.104781	1255.796723
6	6383.273408	1255.796723
7	5579.036129	1255.796723
8	4822.601268	1255.796723
9	4150.4589	1255.796723
10	3103.261471	1255.796723
11	2377.497731	1255.796723
12	1363	1255.796723
13	629.4507627	1255.796723
14	0	1255.796723
15	0	1255.796723
16	0	1255.796723
17	0	1255.796723
18	0	1255.796723
19	0	1255.796723
20	0	1255.796723
21	0	1255.796723
22	0	1255.796723
23	0	1255.796723
24	0	1255.796723
25	0	1255.796723
26	0	1255.796723
27	0	1255.796723
28	0	1255.796723
29	0	1255.796723
30	0	1255.796723
31	0	1255.796723
32	0	1255.796723
33	0	1255.796723
34	0	1255.796723
35	0	1255.796723
36	0	1255.796723
1	10068.17857	1257.588667
2	9349.844544	1257.588667
3	8430.749567	1257.588667
4	7363.852677	1257.588667
5	6995.147892	1257.588667
6	6398.279372	1257.588667
7	5579.036129	1257.588667
8	4841.352736	1257.588667
9	4168.391558	1257.588667
10	3121.201552	1257.588667
11	2398.164265	1257.588667
12	1364.926638	1257.588667
13	651.7354498	1257.588667
14	0	1257.588667
15	0	1257.588667
16	0	1257.588667
17	0	1257.588667
18	0	1257.588667
19	0	1257.588667
20	0	1257.588667
21	0	1257.588667
22	0	1257.588667
23	0	1257.588667
24	0	1257.588667
25	0	1257.588667
26	0	1257.588667
27	0	1257.588667
28	0	1257.588667
29	0	1257.588667
30	0	1257.588667
31	0	1257.588667
32	0	1257.588667
33	0	1257.588667
34	0	1257.588667
35	0	1257.588667
36	0	1257.588667
1	10080.25028	1258.762175
2	9361.362243	1258.762175
3	8430.749567	1258.762175
4	7363.852677	1258.762175
5	7007.618844	1258.762175
6	6407.055049	1258.762175
7	5579.036129	1258.762175
8	4853.632697	1258.762175
9	4179.083867	1258.762175
10	3132.950153	1258.762175
11	2411.698365	1258.762175
12	1368.276343	1258.762175
13	666.3292465	1258.762175
14	0	1258.762175
15	0	1258.762175
16	0	1258.762175
17	0	1258.762175
18	0	1258.762175
19	0	1258.762175
20	0	1258.762175
21	0	1258.762175
22	0	1258.762175
23	0	1258.762175
24	0	1258.762175
25	0	1258.762175
26	0	1258.762175
27	0	1258.762175
28	0	1258.762175
29	0	1258.762175
30	0	1258.762175
31	0	1258.762175
32	0	1258.762175
33	0	1258.762175
34	0	1258.762175
35	0	1258.762175
36	0	1258.762175
1	10095.47125	1260.241827
2	9375.016475	1260.241827
3	8430.749567	1260.241827
4	7363.852677	1260.241827
5	7023.343206	1260.241827
6	6417.025429	1260.241827
7	5579.036129	1260.241827
8	4869.116242	1260.241827
9	4192.565574	1260.241827
10	3147.763716	1260.241827
11	2428.763226	1260.241827
12	1374.855367	1260.241827
13	684.7302568	1260.241827
14	0	1260.241827
15	0	1260.241827
16	0	1260.241827
17	0	1260.241827
18	0	1260.241827
19	0	1260.241827
20	0	1260.241827
21	0	1260.241827
22	0	1260.241827
23	0	1260.241827
24	0	1260.241827
25	0	1260.241827
26	0	1260.241827
27	0	1260.241827
28	0	1260.241827
29	0	1260.241827
30	0	1260.241827
31	0	1260.241827
32	0	1260.241827
33	0	1260.241827
34	0	1260.241827
35	0	1260.241827
36	0	1260.241827
1	10111.77641	1261.826875
2	9389.643304	1261.826875
3	8430.749567	1261.826875
4	7363.852677	1261.826875
5	7040.187621	1261.826875
6	6426.533346	1261.826875
7	5579.036129	1261.826875
8	4885.702687	1261.826875
9	4205.751402	1261.826875
10	3163.632456	1261.826875
11	2447.043626	1261.826875
12	1384.817636	1261.826875
13	704.4419799	1261.826875
14	0	1261.826875
15	0	1261.826875
16	0	1261.826875
17	0	1261.826875
18	0	1261.826875
19	0	1261.826875
20	0	1261.826875
21	0	1261.826875
22	0	1261.826875
23	0	1261.826875
24	0	1261.826875
25	0	1261.826875
26	0	1261.826875
27	0	1261.826875
28	0	1261.826875
29	0	1261.826875
30	0	1261.826875
31	0	1261.826875
32	0	1261.826875
33	0	1261.826875
34	0	1261.826875
35	0	1261.826875
36	0	1261.826875
1	10122.73026	1262.891714
2	9398.902705	1262.891714
3	8430.749567	1262.891714
4	7363.852677	1262.891714
5	7051.503743	1262.891714
6	6432.920789	1262.891714
7	5579.036129	1262.891714
8	4896.845504	1262.891714
9	4213.765764	1262.891714
10	3174.293118	1262.891714
11	2458.757505	1262.891714
12	1393.203337	1262.891714
13	717.6843673	1262.891714
14	0	1262.891714
15	0	1262.891714
16	0	1262.891714
17	0	1262.891714
18	0	1262.891714
19	0	1262.891714
20	0	1262.891714
21	0	1262.891714
22	0	1262.891714
23	0	1262.891714
24	0	1262.891714
25	0	1262.891714
26	0	1262.891714
27	0	1262.891714
28	0	1262.891714
29	0	1262.891714
30	0	1262.891714
31	0	1262.891714
32	0	1262.891714
33	0	1262.891714
34	0	1262.891714
35	0	1262.891714
36	0	1262.891714
1	10140.0215	1264.572619
2	9412.624213	1264.572619
3	8430.749567	1264.572619
4	7363.852677	1264.572619
5	7069.366841	1264.572619
6	6441.590985	1264.572619
7	5579.036129	1264.572619
8	4914.435031	1264.572619
9	4226.41686	1264.572619
10	3191.121537	1264.572619
11	2476.353537	1264.572619
12	1409.209813	1264.572619
13	738.5881776	1264.572619
14	0	1264.572619
15	0	1264.572619
16	0	1264.572619
17	0	1264.572619
18	0	1264.572619
19	0	1264.572619
20	0	1264.572619
21	0	1264.572619
22	0	1264.572619
23	0	1264.572619
24	0	1264.572619
25	0	1264.572619
26	0	1264.572619
27	0	1264.572619
28	0	1264.572619
29	0	1264.572619
30	0	1264.572619
31	0	1264.572619
32	0	1264.572619
33	0	1264.572619
34	0	1264.572619
35	0	1264.572619
36	0	1264.572619
1	10149.43627	1265.487842
2	9419.67651	1265.487842
3	8430.749567	1265.487842
4	7363.852677	1265.487842
5	7079.092976	1265.487842
6	6445.542549	1265.487842
7	5579.036129	1265.487842
8	4924.012212	1265.487842
9	4232.886338	1265.487842
10	3200.284308	1265.487842
11	2485.934258	1265.487842
12	1419.350671	1265.487842
13	749.9699251	1265.487842
14	0	1265.487842
15	0	1265.487842
16	0	1265.487842
17	0	1265.487842
18	0	1265.487842
19	0	1265.487842
20	0	1265.487842
21	0	1265.487842
22	0	1265.487842
23	0	1265.487842
24	0	1265.487842
25	0	1265.487842
26	0	1265.487842
27	0	1265.487842
28	0	1265.487842
29	0	1265.487842
30	0	1265.487842
31	0	1265.487842
32	0	1265.487842
33	0	1265.487842
34	0	1265.487842
35	0	1265.487842
36	0	1265.487842
1	10165.14963	1267.015359
2	9430.747868	1267.015359
3	8430.749567	1267.015359
4	7363.852677	1267.015359
5	7095.326011	1267.015359
6	6452.137756	1267.015359
7	5579.036129	1267.015359
8	4939.99664	1267.015359
9	4242.984963	1267.015359
10	3215.577081	1267.015359
11	2500.757942	1267.015359
12	1437.114696	1267.015359
13	768.966197	1267.015359
14	0	1267.015359
15	0	1267.015359
16	0	1267.015359
17	0	1267.015359
18	0	1267.015359
19	0	1267.015359
20	0	1267.015359
21	0	1267.015359
22	0	1267.015359
23	0	1267.015359
24	0	1267.015359
25	0	1267.015359
26	0	1267.015359
27	0	1267.015359
28	0	1267.015359
29	0	1267.015359
30	0	1267.015359
31	0	1267.015359
32	0	1267.015359
33	0	1267.015359
34	0	1267.015359
35	0	1267.015359
36	0	1267.015359
1	10182.0844	1268.661612
2	9441.324739	1268.661612
3	8430.749567	1268.661612
4	7363.852677	1268.661612
5	7112.820853	1268.661612
6	6457.890541	1268.661612
7	5579.036129	1268.661612
8	4957.223551	1268.661612
9	4252.513489	1268.661612
10	3232.058574	1268.661612
11	2515.476543	1268.661612
12	1456.259532	1268.661612
13	789.4390652	1268.661612
14	0	1268.661612
15	0	1268.661612
16	0	1268.661612
17	0	1268.661612
18	0	1268.661612
19	0	1268.661612
20	0	1268.661612
21	0	1268.661612
22	0	1268.661612
23	0	1268.661612
24	0	1268.661612
25	0	1268.661612
26	0	1268.661612
27	0	1268.661612
28	0	1268.661612
29	0	1268.661612
30	0	1268.661612
31	0	1268.661612
32	0	1268.661612
33	0	1268.661612
34	0	1268.661612
35	0	1268.661612
36	0	1268.661612
1	10207.27417	1271.110346
2	9455.041785	1271.110346
3	8430.749567	1271.110346
4	7363.852677	1271.110346
5	7135.845569	1271.110346
6	6464.431956	1271.110346
7	5579.036129	1271.110346
8	4982.847878	1271.110346
9	4264.671165	1271.110346
10	3256.574123	1271.110346
11	2537.369862	1271.110346
12	1484.736696	1271.110346
13	819.8916214	1271.110346
14	0	1271.110346
15	0	1271.110346
16	0	1271.110346
17	0	1271.110346
18	0	1271.110346
19	0	1271.110346
20	0	1271.110346
21	0	1271.110346
22	0	1271.110346
23	0	1271.110346
24	0	1271.110346
25	0	1271.110346
26	0	1271.110346
27	0	1271.110346
28	0	1271.110346
29	0	1271.110346
30	0	1271.110346
31	0	1271.110346
32	0	1271.110346
33	0	1271.110346
34	0	1271.110346
35	0	1271.110346
36	0	1271.110346
1	10226.10759	1272.941169
2	9463.621532	1272.941169
3	8430.749567	1272.941169
4	7363.852677	1272.941169
5	7149.142699	1272.941169
6	6464.431956	1272.941169
7	5579.036129	1272.941169
8	5002.006193	1272.941169
9	4272.085031	1272.941169
10	3274.903447	1272.941169
11	2552.06269	1272.941169
12	1506.027966	1272.941169
13	842.6598156	1272.941169
14	0	1272.941169
15	0	1272.941169
16	0	1272.941169
17	0	1272.941169
18	0	1272.941169
19	0	1272.941169
20	0	1272.941169
21	0	1272.941169
22	0	1272.941169
23	0	1272.941169
24	0	1272.941169
25	0	1272.941169
26	0	1272.941169
27	0	1272.941169
28	0	1272.941169
29	0	1272.941169
30	0	1272.941169
31	0	1272.941169
32	0	1272.941169
33	0	1272.941169
34	0	1272.941169
35	0	1272.941169
36	0	1272.941169
1	10255.66059	1275.814057
2	9474.454809	1275.814057
3	8430.749567	1275.814057
4	7363.852677	1275.814057
5	7163.25165	1275.814057
6	6464.431956	1275.814057
7	5579.036129	1275.814057
8	5032.069006	1275.814057
9	4281.088835	1275.814057
10	3303.665426	1275.814057
11	2572.488483	1275.814057
12	1539.437767	1275.814057
13	878.387174	1275.814057
14	0	1275.814057
15	0	1275.814057
16	0	1275.814057
17	0	1275.814057
18	0	1275.814057
19	0	1275.814057
20	0	1275.814057
21	0	1275.814057
22	0	1275.814057
23	0	1275.814057
24	0	1275.814057
25	0	1275.814057
26	0	1275.814057
27	0	1275.814057
28	0	1275.814057
29	0	1275.814057
30	0	1275.814057
31	0	1275.814057
32	0	1275.814057
33	0	1275.814057
34	0	1275.814057
35	0	1275.814057
36	0	1275.814057
1	10282.04095	1278.378529
2	9480.836832	1278.378529
3	8430.749567	1278.378529
4	7363.852677	1278.378529
5	7168.873969	1278.378529
6	6464.431956	1278.378529
7	5579.036129	1278.378529
8	5058.904451	1278.378529
9	4281.088835	1278.378529
10	3329.339686	1278.378529
11	2587.433225	1278.378529
12	1569.260885	1278.378529
13	910.2790505	1278.378529
14	0	1278.378529
15	0	1278.378529
16	0	1278.378529
17	0	1278.378529
18	0	1278.378529
19	0	1278.378529
20	0	1278.378529
21	0	1278.378529
22	0	1278.378529
23	0	1278.378529
24	0	1278.378529
25	0	1278.378529
26	0	1278.378529
27	0	1278.378529
28	0	1278.378529
29	0	1278.378529
30	0	1278.378529
31	0	1278.378529
32	0	1278.378529
33	0	1278.378529
34	0	1278.378529
35	0	1278.378529
36	0	1278.378529
1	10295.46331	1279.683336
2	9480.836832	1279.683336
3	8430.749567	1279.683336
4	7363.852677	1279.683336
5	7170.061543	1279.683336
6	6464.431956	1279.683336
7	5579.036129	1279.683336
8	5072.558366	1279.683336
9	4281.088835	1279.683336
10	3342.402789	1279.683336
11	2593.364062	1279.683336
12	1584.434933	1279.683336
13	926.5056856	1279.683336
14	0	1279.683336
15	0	1279.683336
16	0	1279.683336
17	0	1279.683336
18	0	1279.683336
19	0	1279.683336
20	0	1279.683336
21	0	1279.683336
22	0	1279.683336
23	0	1279.683336
24	0	1279.683336
25	0	1279.683336
26	0	1279.683336
27	0	1279.683336
28	0	1279.683336
29	0	1279.683336
30	0	1279.683336
31	0	1279.683336
32	0	1279.683336
33	0	1279.683336
34	0	1279.683336
35	0	1279.683336
36	0	1279.683336
1	10307.72911	1280.875711
2	9480.836832	1280.875711
3	8432.446489	1280.875711
4	7363.852677	1280.875711
5	7171.146787	1280.875711
6	6464.431956	1280.875711
7	5579.036129	1280.875711
8	5085.035757	1280.875711
9	4281.088835	1280.875711
10	3354.340277	1280.875711
11	2598.072974	1280.875711
12	1598.301472	1280.875711
13	941.3341128	1280.875711
14	0	1280.875711
15	0	1280.875711
16	0	1280.875711
17	0	1280.875711
18	0	1280.875711
19	0	1280.875711
20	0	1280.875711
21	0	1280.875711
22	0	1280.875711
23	0	1280.875711
24	0	1280.875711
25	0	1280.875711
26	0	1280.875711
27	0	1280.875711
28	0	1280.875711
29	0	1280.875711
30	0	1280.875711
31	0	1280.875711
32	0	1280.875711
33	0	1280.875711
34	0	1280.875711
35	0	1280.875711
36	0	1280.875711
1	10339.34662	1283.949294
2	9480.836832	1283.949294
3	8444.687707	1283.949294
4	7363.852677	1283.949294
5	7173.944218	1283.949294
6	6464.431956	1283.949294
7	5579.036129	1283.949294
8	5117.198705	1283.949294
9	4281.088835	1283.949294
10	3385.111517	1283.949294
11	2608.378697	1283.949294
12	1634.045222	1283.949294
13	979.5573208	1283.949294
14	0	1283.949294
15	0	1283.949294
16	0	1283.949294
17	0	1283.949294
18	0	1283.949294
19	0	1283.949294
20	0	1283.949294
21	0	1283.949294
22	0	1283.949294
23	0	1283.949294
24	0	1283.949294
25	0	1283.949294
26	0	1283.949294
27	0	1283.949294
28	0	1283.949294
29	0	1283.949294
30	0	1283.949294
31	0	1283.949294
32	0	1283.949294
33	0	1283.949294
34	0	1283.949294
35	0	1283.949294
36	0	1283.949294
1	10358.35087	1285.796723
2	9480.836832	1285.796723
3	8457.500233	1285.796723
4	7363.852677	1285.796723
5	7175.625662	1285.796723
6	6464.431956	1285.796723
7	5579.036129	1285.796723
8	5136.530792	1285.796723
9	4281.088835	1285.796723
10	3403.607094	1285.796723
11	2612.866629	1285.796723
12	1655.529611	1285.796723
13	1002.53203	1285.796723
14	0	1285.796723
15	0	1285.796723
16	0	1285.796723
17	0	1285.796723
18	0	1285.796723
19	0	1285.796723
20	0	1285.796723
21	0	1285.796723
22	0	1285.796723
23	0	1285.796723
24	0	1285.796723
25	0	1285.796723
26	0	1285.796723
27	0	1285.796723
28	0	1285.796723
29	0	1285.796723
30	0	1285.796723
31	0	1285.796723
32	0	1285.796723
33	0	1285.796723
34	0	1285.796723
35	0	1285.796723
36	0	1285.796723
1	10393.92345	1289.254783
2	9480.836832	1289.254783
3	8492.491027	1289.254783
4	7363.852677	1289.254783
5	7178.773026	1289.254783
6	6464.431956	1289.254783
7	5593.064402	1289.254783
8	5172.717028	1289.254783
9	4281.088835	1289.254783
10	3438.227532	1289.254783
11	2612.866629	1289.254783
12	1695.744574	1289.254783
13	1045.536608	1289.254783
14	0	1289.254783
15	0	1289.254783
16	0	1289.254783
17	0	1289.254783
18	0	1289.254783
19	0	1289.254783
20	0	1289.254783
21	0	1289.254783
22	0	1289.254783
23	0	1289.254783
24	0	1289.254783
25	0	1289.254783
26	0	1289.254783
27	0	1289.254783
28	0	1289.254783
29	0	1289.254783
30	0	1289.254783
31	0	1289.254783
32	0	1289.254783
33	0	1289.254783
34	0	1289.254783
35	0	1289.254783
36	0	1289.254783
1	10421.949	1291.979187
2	9480.836832	1291.979187
3	8525.710925	1291.979187
4	7363.852677	1291.979187
5	7181.252651	1291.979187
6	6464.431956	1291.979187
7	5614.222578	1291.979187
8	5201.226055	1291.979187
9	4281.088835	1291.979187
10	3465.502957	1291.979187
11	2612.866629	1291.979187
12	1727.427599	1291.979187
13	1079.417409	1291.979187
14	0	1291.979187
15	0	1291.979187
16	0	1291.979187
17	0	1291.979187
18	0	1291.979187
19	0	1291.979187
20	0	1291.979187
21	0	1291.979187
22	0	1291.979187
23	0	1291.979187
24	0	1291.979187
25	0	1291.979187
26	0	1291.979187
27	0	1291.979187
28	0	1291.979187
29	0	1291.979187
30	0	1291.979187
31	0	1291.979187
32	0	1291.979187
33	0	1291.979187
34	0	1291.979187
35	0	1291.979187
36	0	1291.979187
1	10504.44163	1299.998411
2	9480.836832	1299.998411
3	8623.492979	1299.998411
4	7363.852677	1299.998411
5	7188.551372	1299.998411
6	6464.431956	1299.998411
7	5689.609773	1299.998411
8	5285.141758	1299.998411
9	4281.088835	1299.998411
10	3545.787583	1299.998411
11	2612.866629	1299.998411
12	1820.6859	1299.998411
13	1179.144814	1299.998411
14	0	1299.998411
15	0	1299.998411
16	0	1299.998411
17	0	1299.998411
18	0	1299.998411
19	0	1299.998411
20	0	1299.998411
21	0	1299.998411
22	0	1299.998411
23	0	1299.998411
24	0	1299.998411
25	0	1299.998411
26	0	1299.998411
27	0	1299.998411
28	0	1299.998411
29	0	1299.998411
30	0	1299.998411
31	0	1299.998411
32	0	1299.998411
33	0	1299.998411
34	0	1299.998411
35	0	1299.998411
36	0	1299.998411
1	10504.45798	1300
2	9480.836832	1300
3	8623.512358	1300
4	7363.852677	1300
5	7188.552819	1300
6	6464.431956	1300
7	5689.624714	1300
8	5285.15839	1300
9	4281.088835	1300
10	3545.803495	1300
11	2612.866629	1300
12	1820.704384	1300
13	1179.164579	1300
14	0	1300
15	0	1300
16	0	1300
17	0	1300
18	0	1300
19	0	1300
20	0	1300
21	0	1300
22	0	1300
23	0	1300
24	0	1300
25	0	1300
26	0	1300
27	0	1300
28	0	1300
29	0	1300
30	0	1300
31	0	1300
32	0	1300
33	0	1300
34	0	1300
35	0	1300
36	0	1300
1	10521.47541	1301.654289
2	9480.836832	1301.654289
3	8643.683855	1301.654289
4	7363.852677	1301.654289
5	7190.058475	1301.654289
6	6464.431956	1301.654289
7	5705.176367	1301.654289
8	5302.469391	1301.654289
9	4281.088835	1301.654289
10	3562.36544	1301.654289
11	2612.866629	1301.654289
12	1839.942673	1301.654289
13	1198.366418	1301.654289
14	1.642002574	1301.654289
15	0	1301.654289
16	0	1301.654289
17	0	1301.654289
18	0	1301.654289
19	0	1301.654289
20	0	1301.654289
21	0	1301.654289
22	0	1301.654289
23	0	1301.654289
24	0	1301.654289
25	0	1301.654289
26	0	1301.654289
27	0	1301.654289
28	0	1301.654289
29	0	1301.654289
30	0	1301.654289
31	0	1301.654289
32	0	1301.654289
33	0	1301.654289
34	0	1301.654289
35	0	1301.654289
36	0	1301.654289
1	10564.26637	1305.814057
2	9480.836832	1305.814057
3	8694.40581	1305.814057
4	7363.852677	1305.814057
5	7193.844501	1305.814057
6	6464.431956	1305.814057
7	5744.281559	1305.814057
8	5345.99853	1305.814057
9	4281.088835	1305.814057
10	3604.01105	1305.814057
11	2612.866629	1305.814057
12	1888.318048	1305.814057
13	1243.209406	1305.814057
14	20.2819569	1305.814057
15	0	1305.814057
16	0	1305.814057
17	0	1305.814057
18	0	1305.814057
19	0	1305.814057
20	0	1305.814057
21	0	1305.814057
22	0	1305.814057
23	0	1305.814057
24	0	1305.814057
25	0	1305.814057
26	0	1305.814057
27	0	1305.814057
28	0	1305.814057
29	0	1305.814057
30	0	1305.814057
31	0	1305.814057
32	0	1305.814057
33	0	1305.814057
34	0	1305.814057
35	0	1305.814057
36	0	1305.814057
1	10567.31425	1306.110346
2	9480.836832	1306.110346
3	8698.018593	1306.110346
4	7363.852677	1306.110346
5	7194.114169	1306.110346
6	6464.431956	1306.110346
7	5747.066912	1306.110346
8	5349.098989	1306.110346
9	4282.070093	1306.110346
10	3606.97735	1306.110346
11	2612.866629	1306.110346
12	1891.76369	1306.110346
13	1246.359553	1306.110346
14	22.40179635	1306.110346
15	0	1306.110346
16	0	1306.110346
17	0	1306.110346
18	0	1306.110346
19	0	1306.110346
20	0	1306.110346
21	0	1306.110346
22	0	1306.110346
23	0	1306.110346
24	0	1306.110346
25	0	1306.110346
26	0	1306.110346
27	0	1306.110346
28	0	1306.110346
29	0	1306.110346
30	0	1306.110346
31	0	1306.110346
32	0	1306.110346
33	0	1306.110346
34	0	1306.110346
35	0	1306.110346
36	0	1306.110346
1	10590.77534	1308.391032
2	9480.836832	1308.391032
3	8725.828039	1308.391032
4	7363.852677	1308.391032
5	7196.189943	1308.391032
6	6473.645374	1308.391032
7	5768.507208	1308.391032
8	5372.964813	1308.391032
9	4293.149707	1308.391032
10	3629.810486	1308.391032
11	2612.866629	1308.391032
12	1918.28657	1308.391032
13	1267.669218	1308.391032
14	42.24565097	1308.391032
15	0	1308.391032
16	0	1308.391032
17	0	1308.391032
18	0	1308.391032
19	0	1308.391032
20	0	1308.391032
21	0	1308.391032
22	0	1308.391032
23	0	1308.391032
24	0	1308.391032
25	0	1308.391032
26	0	1308.391032
27	0	1308.391032
28	0	1308.391032
29	0	1308.391032
30	0	1308.391032
31	0	1308.391032
32	0	1308.391032
33	0	1308.391032
34	0	1308.391032
35	0	1308.391032
36	0	1308.391032
1	10611.06449	1310.363369
2	9480.836832	1310.363369
3	8749.877638	1310.363369
4	7363.852677	1310.363369
5	7197.985071	1310.363369
6	6486.646171	1310.363369
7	5787.048767	1310.363369
8	5393.603968	1310.363369
9	4307.764388	1310.363369
10	3649.556575	1310.363369
11	2612.866629	1310.363369
12	1941.223548	1310.363369
13	1283.848668	1310.363369
14	64.43964445	1310.363369
15	0	1310.363369
16	0	1310.363369
17	0	1310.363369
18	0	1310.363369
19	0	1310.363369
20	0	1310.363369
21	0	1310.363369
22	0	1310.363369
23	0	1310.363369
24	0	1310.363369
25	0	1310.363369
26	0	1310.363369
27	0	1310.363369
28	0	1310.363369
29	0	1310.363369
30	0	1310.363369
31	0	1310.363369
32	0	1310.363369
33	0	1310.363369
34	0	1310.363369
35	0	1310.363369
36	0	1310.363369
1	10622.97134	1311.52085
2	9480.836832	1311.52085
3	8763.991331	1311.52085
4	7363.852677	1311.52085
5	7199.038556	1311.52085
6	6496.449412	1311.52085
7	5797.930026	1311.52085
8	5405.716217	1311.52085
9	4318.51475	1311.52085
10	3661.144719	1311.52085
11	2612.866629	1311.52085
12	1954.684291	1311.52085
13	1292.673822	1311.52085
14	78.83412676	1311.52085
15	0	1311.52085
16	0	1311.52085
17	0	1311.52085
18	0	1311.52085
19	0	1311.52085
20	0	1311.52085
21	0	1311.52085
22	0	1311.52085
23	0	1311.52085
24	0	1311.52085
25	0	1311.52085
26	0	1311.52085
27	0	1311.52085
28	0	1311.52085
29	0	1311.52085
30	0	1311.52085
31	0	1311.52085
32	0	1311.52085
33	0	1311.52085
34	0	1311.52085
35	0	1311.52085
36	0	1311.52085
1	10635.51376	1312.740116
2	9480.836832	1312.740116
3	8778.858401	1312.740116
4	7363.852677	1312.740116
5	7200.148275	1312.740116
6	6508.514673	1312.740116
7	5809.392115	1312.740116
8	5418.475006	1312.740116
9	4330.685722	1312.740116
10	3673.351429	1312.740116
11	2612.866629	1312.740116
12	1968.863556	1312.740116
13	1301.264417	1312.740116
14	93.99697345	1312.740116
15	0	1312.740116
16	0	1312.740116
17	0	1312.740116
18	0	1312.740116
19	0	1312.740116
20	0	1312.740116
21	0	1312.740116
22	0	1312.740116
23	0	1312.740116
24	0	1312.740116
25	0	1312.740116
26	0	1312.740116
27	0	1312.740116
28	0	1312.740116
29	0	1312.740116
30	0	1312.740116
31	0	1312.740116
32	0	1312.740116
33	0	1312.740116
34	0	1312.740116
35	0	1312.740116
36	0	1312.740116
1	10642.08102	1313.378529
2	9480.836832	1313.378529
3	8786.642862	1313.378529
4	7363.852677	1313.378529
5	7200.729328	1313.378529
6	6515.299133	1313.378529
7	5815.393714	1313.378529
8	5425.155562	1313.378529
9	4337.058495	1313.378529
10	3679.742914	1313.378529
11	2612.866629	1313.378529
12	1976.28788	1313.378529
13	1305.762489	1313.378529
14	101.9363046	1313.378529
15	0	1313.378529
16	0	1313.378529
17	0	1313.378529
18	0	1313.378529
19	0	1313.378529
20	0	1313.378529
21	0	1313.378529
22	0	1313.378529
23	0	1313.378529
24	0	1313.378529
25	0	1313.378529
26	0	1313.378529
27	0	1313.378529
28	0	1313.378529
29	0	1313.378529
30	0	1313.378529
31	0	1313.378529
32	0	1313.378529
33	0	1313.378529
34	0	1313.378529
35	0	1313.378529
36	0	1313.378529
1	10653.38618	1314.477519
2	9482.887315	1314.477519
3	8800.043346	1314.477519
4	7363.852677	1314.477519
5	7201.729577	1314.477519
6	6526.978174	1314.477519
7	5825.725109	1314.477519
8	5436.655741	1314.477519
9	4348.028843	1314.477519
10	3690.745474	1314.477519
11	2612.866629	1314.477519
12	1989.068409	1314.477519
13	1312.901762	1314.477519
14	115.6033886	1314.477519
15	0	1314.477519
16	0	1314.477519
17	0	1314.477519
18	0	1314.477519
19	0	1314.477519
20	0	1314.477519
21	0	1314.477519
22	0	1314.477519
23	0	1314.477519
24	0	1314.477519
25	0	1314.477519
26	0	1314.477519
27	0	1314.477519
28	0	1314.477519
29	0	1314.477519
30	0	1314.477519
31	0	1314.477519
32	0	1314.477519
33	0	1314.477519
34	0	1314.477519
35	0	1314.477519
36	0	1314.477519
1	10709.46148	1319.928677
2	9514.481565	1319.928677
3	8866.511811	1319.928677
4	7363.852677	1319.928677
5	7206.690967	1319.928677
6	6584.908018	1319.928677
7	5876.970413	1319.928677
8	5493.698396	1319.928677
9	4402.443457	1319.928677
10	3745.319863	1319.928677
11	2612.866629	1319.928677
12	2052.461802	1319.928677
13	1345.318269	1319.928677
14	183.394229	1319.928677
15	0	1319.928677
16	0	1319.928677
17	0	1319.928677
18	0	1319.928677
19	0	1319.928677
20	0	1319.928677
21	0	1319.928677
22	0	1319.928677
23	0	1319.928677
24	0	1319.928677
25	0	1319.928677
26	0	1319.928677
27	0	1319.928677
28	0	1319.928677
29	0	1319.928677
30	0	1319.928677
31	0	1319.928677
32	0	1319.928677
33	0	1319.928677
34	0	1319.928677
35	0	1319.928677
36	0	1319.928677
1	10718.39094	1320.796723
2	9522.803869	1320.796723
3	8877.096291	1320.796723
4	7363.852677	1320.796723
5	7207.481021	1320.796723
6	6594.132802	1320.796723
7	5885.130747	1320.796723
8	5502.405152	1320.796723
9	4411.108474	1320.796723
10	3754.010322	1320.796723
11	2612.866629	1320.796723
12	2062.556605	1320.796723
13	1350.103542	1320.796723
14	194.1892842	1320.796723
15	0	1320.796723
16	0	1320.796723
17	0	1320.796723
18	0	1320.796723
19	0	1320.796723
20	0	1320.796723
21	0	1320.796723
22	0	1320.796723
23	0	1320.796723
24	0	1320.796723
25	0	1320.796723
26	0	1320.796723
27	0	1320.796723
28	0	1320.796723
29	0	1320.796723
30	0	1320.796723
31	0	1320.796723
32	0	1320.796723
33	0	1320.796723
34	0	1320.796723
35	0	1320.796723
36	0	1320.796723
1	10755.80696	1324.433986
2	9559.570154	1324.433986
3	8921.447099	1324.433986
4	7363.852677	1324.433986
5	7210.791488	1324.433986
6	6632.786251	1324.433986
7	5919.323965	1324.433986
8	5530.694475	1324.433986
9	4447.4164	1324.433986
10	3790.424857	1324.433986
11	2626.280594	1324.433986
12	2104.855584	1324.433986
13	1361.961169	1324.433986
14	239.422442	1324.433986
15	0	1324.433986
16	0	1324.433986
17	0	1324.433986
18	0	1324.433986
19	0	1324.433986
20	0	1324.433986
21	0	1324.433986
22	0	1324.433986
23	0	1324.433986
24	0	1324.433986
25	0	1324.433986
26	0	1324.433986
27	0	1324.433986
28	0	1324.433986
29	0	1324.433986
30	0	1324.433986
31	0	1324.433986
32	0	1324.433986
33	0	1324.433986
34	0	1324.433986
35	0	1324.433986
36	0	1324.433986
1	10798.95231	1328.628206
2	9601.966286	1328.628206
3	8972.589135	1328.628206
4	7363.852677	1328.628206
5	7214.60887	1328.628206
6	6677.358518	1328.628206
7	5958.753027	1328.628206
8	5555.687867	1328.628206
9	4489.283986	1328.628206
10	3832.415377	1328.628206
11	2661.456753	1328.628206
12	2153.631605	1328.628206
13	1361.961169	1328.628206
14	291.5819378	1328.628206
15	0	1328.628206
16	0	1328.628206
17	0	1328.628206
18	0	1328.628206
19	0	1328.628206
20	0	1328.628206
21	0	1328.628206
22	0	1328.628206
23	0	1328.628206
24	0	1328.628206
25	0	1328.628206
26	0	1328.628206
27	0	1328.628206
28	0	1328.628206
29	0	1328.628206
30	0	1328.628206
31	0	1328.628206
32	0	1328.628206
33	0	1328.628206
34	0	1328.628206
35	0	1328.628206
36	0	1328.628206
1	10830.71531	1331.715932
2	9633.177725	1331.715932
3	9010.239185	1331.715932
4	7363.852677	1331.715932
5	7217.419173	1331.715932
6	6710.171997	1331.715932
7	5987.78015	1331.715932
8	5569.320627	1331.715932
9	4520.106316	1331.715932
10	3863.328209	1331.715932
11	2695.123309	1331.715932
12	2189.539827	1331.715932
13	1361.961169	1331.715932
14	329.9810276	1331.715932
15	0	1331.715932
16	0	1331.715932
17	0	1331.715932
18	0	1331.715932
19	0	1331.715932
20	0	1331.715932
21	0	1331.715932
22	0	1331.715932
23	0	1331.715932
24	0	1331.715932
25	0	1331.715932
26	0	1331.715932
27	0	1331.715932
28	0	1331.715932
29	0	1331.715932
30	0	1331.715932
31	0	1331.715932
32	0	1331.715932
33	0	1331.715932
34	0	1331.715932
35	0	1331.715932
36	0	1331.715932
1	10857.79042	1334.347941
2	9659.782672	1334.347941
3	9042.332472	1334.347941
4	7363.852677	1334.347941
5	7219.814704	1334.347941
6	6738.14254	1334.347941
7	6012.523165	1334.347941
8	5576.877868	1334.347941
9	4546.379584	1334.347941
10	3889.678622	1334.347941
11	2723.821024	1334.347941
12	2220.148362	1334.347941
13	1361.961169	1334.347941
14	362.712803	1334.347941
15	0	1334.347941
16	0	1334.347941
17	0	1334.347941
18	0	1334.347941
19	0	1334.347941
20	0	1334.347941
21	0	1334.347941
22	0	1334.347941
23	0	1334.347941
24	0	1334.347941
25	0	1334.347941
26	0	1334.347941
27	0	1334.347941
28	0	1334.347941
29	0	1334.347941
30	0	1334.347941
31	0	1334.347941
32	0	1334.347941
33	0	1334.347941
34	0	1334.347941
35	0	1334.347941
36	0	1334.347941
1	10940.28304	1342.367165
2	9740.842816	1342.367165
3	9140.114525	1342.367165
4	7363.852677	1342.367165
5	7227.113426	1342.367165
6	6823.36339	1342.367165
7	6087.91036	1342.367165
8	5576.877868	1342.367165
9	4626.429164	1342.367165
10	3969.963248	1342.367165
11	2811.257427	1342.367165
12	2313.406664	1342.367165
13	1361.961169	1342.367165
14	462.4402087	1342.367165
15	0	1342.367165
16	0	1342.367165
17	0	1342.367165
18	0	1342.367165
19	0	1342.367165
20	0	1342.367165
21	0	1342.367165
22	0	1342.367165
23	0	1342.367165
24	0	1342.367165
25	0	1342.367165
26	0	1342.367165
27	0	1342.367165
28	0	1342.367165
29	0	1342.367165
30	0	1342.367165
31	0	1342.367165
32	0	1342.367165
33	0	1342.367165
34	0	1342.367165
35	0	1342.367165
36	0	1342.367165
1	11022.77567	1350.386389
2	9821.902961	1350.386389
3	9237.896578	1350.386389
4	7363.852677	1350.386389
5	7234.412147	1350.386389
6	6908.58424	1350.386389
7	6163.297555	1350.386389
8	5576.877868	1350.386389
9	4706.478745	1350.386389
10	4050.247873	1350.386389
11	2898.69383	1350.386389
12	2406.664965	1350.386389
13	1361.961169	1350.386389
14	562.1676144	1350.386389
15	0	1350.386389
16	0	1350.386389
17	0	1350.386389
18	0	1350.386389
19	0	1350.386389
20	0	1350.386389
21	0	1350.386389
22	0	1350.386389
23	0	1350.386389
24	0	1350.386389
25	0	1350.386389
26	0	1350.386389
27	0	1350.386389
28	0	1350.386389
29	0	1350.386389
30	0	1350.386389
31	0	1350.386389
32	0	1350.386389
33	0	1350.386389
34	0	1350.386389
35	0	1350.386389
36	0	1350.386389
1	11046.08148	1352.65198
2	9844.804071	1352.65198
3	9265.521963	1352.65198
4	7363.852677	1352.65198
5	7236.474182	1352.65198
6	6932.660834	1352.65198
7	6184.595945	1352.65198
8	5576.877868	1352.65198
9	4729.094351	1352.65198
10	4072.929884	1352.65198
11	2923.396361	1352.65198
12	2433.012299	1352.65198
13	1361.961169	1352.65198
14	590.3425995	1352.65198
15	0	1352.65198
16	0	1352.65198
17	0	1352.65198
18	0	1352.65198
19	0	1352.65198
20	0	1352.65198
21	0	1352.65198
22	0	1352.65198
23	0	1352.65198
24	0	1352.65198
25	0	1352.65198
26	0	1352.65198
27	0	1352.65198
28	0	1352.65198
29	0	1352.65198
30	0	1352.65198
31	0	1352.65198
32	0	1352.65198
33	0	1352.65198
34	0	1352.65198
35	0	1352.65198
36	0	1352.65198
1	11064.41273	1354.433986
2	9862.817001	1354.433986
3	9287.250782	1354.433986
4	7363.852677	1354.433986
5	7238.096081	1354.433986
6	6951.598342	1354.433986
7	6201.34825	1354.433986
8	5576.877868	1354.433986
9	4746.882716	1354.433986
10	4090.770481	1354.433986
11	2942.826203	1354.433986
12	2453.735865	1354.433986
13	1361.961169	1354.433986
14	612.5037093	1354.433986
15	0	1354.433986
16	0	1354.433986
17	0	1354.433986
18	0	1354.433986
19	0	1354.433986
20	0	1354.433986
21	0	1354.433986
22	0	1354.433986
23	0	1354.433986
24	0	1354.433986
25	0	1354.433986
26	0	1354.433986
27	0	1354.433986
28	0	1354.433986
29	0	1354.433986
30	0	1354.433986
31	0	1354.433986
32	0	1354.433986
33	0	1354.433986
34	0	1354.433986
35	0	1354.433986
36	0	1354.433986
1	11080.627	1356.010198
2	9878.749705	1356.010198
3	9306.470246	1356.010198
4	7363.852677	1356.010198
5	7239.530675	1356.010198
6	6968.34885	1356.010198
7	6216.165912	1356.010198
8	5576.877868	1356.010198
9	4762.616789	1356.010198
10	4106.550753	1356.010198
11	2960.012187	1356.010198
12	2470.823945	1356.010198
13	1365.723801	1356.010198
14	632.1055398	1356.010198
15	0	1356.010198
16	0	1356.010198
17	0	1356.010198
18	0	1356.010198
19	0	1356.010198
20	0	1356.010198
21	0	1356.010198
22	0	1356.010198
23	0	1356.010198
24	0	1356.010198
25	0	1356.010198
26	0	1356.010198
27	0	1356.010198
28	0	1356.010198
29	0	1356.010198
30	0	1356.010198
31	0	1356.010198
32	0	1356.010198
33	0	1356.010198
34	0	1356.010198
35	0	1356.010198
36	0	1356.010198
1	11087.09026	1356.638501
2	9885.100736	1356.638501
3	9313.934049	1356.638501
4	7363.852677	1356.638501
5	7240.102527	1356.638501
6	6975.02587	1356.638501
7	6222.072469	1356.638501
8	5576.877868	1356.638501
9	4768.888643	1356.638501
10	4112.841023	1356.638501
11	2966.862795	1356.638501
12	2477.140359	1356.638501
13	1368.054708	1356.638501
14	639.9191434	1356.638501
15	0	1356.638501
16	0	1356.638501
17	0	1356.638501
18	0	1356.638501
19	0	1356.638501
20	0	1356.638501
21	0	1356.638501
22	0	1356.638501
23	0	1356.638501
24	0	1356.638501
25	0	1356.638501
26	0	1356.638501
27	0	1356.638501
28	0	1356.638501
29	0	1356.638501
30	0	1356.638501
31	0	1356.638501
32	0	1356.638501
33	0	1356.638501
34	0	1356.638501
35	0	1356.638501
36	0	1356.638501
1	11097.41919	1357.697055
2	9895.800843	1357.697055
3	9325.616122	1357.697055
4	7363.852677	1357.697055
5	7241.065973	1357.697055
6	6985.714931	1357.697055
7	6232.023735	1357.697055
8	5576.877868	1357.697055
9	4779.455353	1357.697055
10	4123.43876	1357.697055
11	2978.404582	1357.697055
12	2487.782143	1357.697055
13	1373.053157	1357.697055
14	653.0833678	1357.697055
15	0	1357.697055
16	0	1357.697055
17	0	1357.697055
18	0	1357.697055
19	0	1357.697055
20	0	1357.697055
21	0	1357.697055
22	0	1357.697055
23	0	1357.697055
24	0	1357.697055
25	0	1357.697055
26	0	1357.697055
27	0	1357.697055
28	0	1357.697055
29	0	1357.697055
30	0	1357.697055
31	0	1357.697055
32	0	1357.697055
33	0	1357.697055
34	0	1357.697055
35	0	1357.697055
36	0	1357.697055
1	11131.99428	1362.923931
2	9948.635295	1362.923931
3	9380.532808	1362.923931
4	7363.852677	1362.923931
5	7245.82323	1362.923931
6	7022.068257	1362.923931
7	6281.160598	1362.923931
8	5576.877868	1362.923931
9	4831.631127	1362.923931
10	4175.767734	1362.923931
11	3035.395036	1362.923931
12	2540.32861	1362.923931
13	1417.446148	1362.923931
14	718.0850143	1362.923931
15	0	1362.923931
16	0	1362.923931
17	0	1362.923931
18	0	1362.923931
19	0	1362.923931
20	0	1362.923931
21	0	1362.923931
22	0	1362.923931
23	0	1362.923931
24	0	1362.923931
25	0	1362.923931
26	0	1362.923931
27	0	1362.923931
28	0	1362.923931
29	0	1362.923931
30	0	1362.923931
31	0	1362.923931
32	0	1362.923931
33	0	1362.923931
34	0	1362.923931
35	0	1362.923931
36	0	1362.923931
1	11136.67846	1364.347941
2	9963.029519	1364.347941
3	9394.480413	1364.347941
4	7363.852677	1364.347941
5	7247.119298	1364.347941
6	7029.467482	1364.347941
7	6294.54745	1364.347941
8	5576.877868	1364.347941
9	4845.8459	1364.347941
10	4189.010343	1364.347941
11	3050.921522	1364.347941
12	2553.630473	1364.347941
13	1434.006455	1364.347941
14	735.7940703	1364.347941
15	0	1364.347941
16	0	1364.347941
17	0	1364.347941
18	0	1364.347941
19	0	1364.347941
20	0	1364.347941
21	0	1364.347941
22	0	1364.347941
23	0	1364.347941
24	0	1364.347941
25	0	1364.347941
26	0	1364.347941
27	0	1364.347941
28	0	1364.347941
29	0	1364.347941
30	0	1364.347941
31	0	1364.347941
32	0	1364.347941
33	0	1364.347941
34	0	1364.347941
35	0	1364.347941
36	0	1364.347941
1	11136.67846	1366.325636
2	9983.020512	1366.325636
3	9410.487364	1366.325636
4	7363.852677	1366.325636
5	7248.919303	1366.325636
6	7039.477794	1366.325636
7	6313.139384	1366.325636
8	5584.903156	1366.325636
9	4865.587668	1366.325636
10	4205.993819	1366.325636
11	3072.485023	1366.325636
12	2568.740603	1366.325636
13	1457.005749	1366.325636
14	760.3887692	1366.325636
15	0	1366.325636
16	0	1366.325636
17	0	1366.325636
18	0	1366.325636
19	0	1366.325636
20	0	1366.325636
21	0	1366.325636
22	0	1366.325636
23	0	1366.325636
24	0	1366.325636
25	0	1366.325636
26	0	1366.325636
27	0	1366.325636
28	0	1366.325636
29	0	1366.325636
30	0	1366.325636
31	0	1366.325636
32	0	1366.325636
33	0	1366.325636
34	0	1366.325636
35	0	1366.325636
36	0	1366.325636
1	11136.67846	1367.952902
2	9999.469289	1367.952902
3	9422.048916	1367.952902
4	7363.852677	1367.952902
5	7250.400365	1367.952902
6	7044.781257	1367.952902
7	6328.437004	1367.952902
8	5595.026178	1367.952902
9	4881.831382	1367.952902
10	4218.643986	1367.952902
11	3090.227675	1367.952902
12	2578.240246	1367.952902
13	1475.929785	1367.952902
14	780.6255201	1367.952902
15	0	1367.952902
16	0	1367.952902
17	0	1367.952902
18	0	1367.952902
19	0	1367.952902
20	0	1367.952902
21	0	1367.952902
22	0	1367.952902
23	0	1367.952902
24	0	1367.952902
25	0	1367.952902
26	0	1367.952902
27	0	1367.952902
28	0	1367.952902
29	0	1367.952902
30	0	1367.952902
31	0	1367.952902
32	0	1367.952902
33	0	1367.952902
34	0	1367.952902
35	0	1367.952902
36	0	1367.952902
1	11136.67846	1369.488241
2	10014.98884	1369.488241
3	9432.957331	1369.488241
4	7363.852677	1369.488241
5	7251.797758	1369.488241
6	7047.357281	1369.488241
7	6342.870426	1369.488241
8	5607.490728	1369.488241
9	4897.157452	1369.488241
10	4229.330315	1369.488241
11	3106.968006	1369.488241
12	2585.954031	1369.488241
13	1493.78476	1369.488241
14	799.719052	1369.488241
15	0	1369.488241
16	0	1369.488241
17	0	1369.488241
18	0	1369.488241
19	0	1369.488241
20	0	1369.488241
21	0	1369.488241
22	0	1369.488241
23	0	1369.488241
24	0	1369.488241
25	0	1369.488241
26	0	1369.488241
27	0	1369.488241
28	0	1369.488241
29	0	1369.488241
30	0	1369.488241
31	0	1369.488241
32	0	1369.488241
33	0	1369.488241
34	0	1369.488241
35	0	1369.488241
36	0	1369.488241
1	11136.67846	1370.363369
2	10023.83483	1370.363369
3	9438.792097	1370.363369
4	7363.852677	1370.363369
5	7252.594258	1370.363369
6	7048.153782	1370.363369
7	6351.097337	1370.363369
8	5615.40157	1370.363369
9	4905.893163	1370.363369
10	4235.038494	1370.363369
11	3116.509831	1370.363369
12	2590.350813	1370.363369
13	1503.961922	1370.363369
14	810.6021791	1370.363369
15	0	1370.363369
16	0	1370.363369
17	0	1370.363369
18	0	1370.363369
19	0	1370.363369
20	0	1370.363369
21	0	1370.363369
22	0	1370.363369
23	0	1370.363369
24	0	1370.363369
25	0	1370.363369
26	0	1370.363369
27	0	1370.363369
28	0	1370.363369
29	0	1370.363369
30	0	1370.363369
31	0	1370.363369
32	0	1370.363369
33	0	1370.363369
34	0	1370.363369
35	0	1370.363369
36	0	1370.363369
1	11136.67846	1371.497369
2	10035.29757	1371.497369
3	9445.213677	1371.497369
4	7365.656366	1371.497369
5	7253.626372	1371.497369
6	7049.185896	1371.497369
7	6361.757862	1371.497369
8	5625.652532	1371.497369
9	4917.212997	1371.497369
10	4241.939021	1371.497369
11	3128.874239	1371.497369
12	2595.405235	1371.497369
13	1517.149606	1371.497369
14	824.704661	1371.497369
15	0	1371.497369
16	0	1371.497369
17	0	1371.497369
18	0	1371.497369
19	0	1371.497369
20	0	1371.497369
21	0	1371.497369
22	0	1371.497369
23	0	1371.497369
24	0	1371.497369
25	0	1371.497369
26	0	1371.497369
27	0	1371.497369
28	0	1371.497369
29	0	1371.497369
30	0	1371.497369
31	0	1371.497369
32	0	1371.497369
33	0	1371.497369
34	0	1371.497369
35	0	1371.497369
36	0	1371.497369
1	11136.67846	1372.67043
2	10047.15514	1372.67043
3	9451.191318	1372.67043
4	7369.145976	1372.67043
5	7254.694037	1372.67043
6	7050.253561	1372.67043
7	6372.097547	1372.67043
8	5636.256581	1372.67043
9	4928.922737	1372.67043
10	4249.077232	1372.67043
11	3141.664531	1372.67043
12	2599.968627	1372.67043
13	1530.791531	1372.67043
14	839.2928942	1372.67043
15	0	1372.67043
16	0	1372.67043
17	0	1372.67043
18	0	1372.67043
19	0	1372.67043
20	0	1372.67043
21	0	1372.67043
22	0	1372.67043
23	0	1372.67043
24	0	1372.67043
25	0	1372.67043
26	0	1372.67043
27	0	1372.67043
28	0	1372.67043
29	0	1372.67043
30	0	1372.67043
31	0	1372.67043
32	0	1372.67043
33	0	1372.67043
34	0	1372.67043
35	0	1372.67043
36	0	1372.67043
1	11136.67846	1373.904952
2	10059.63397	1373.904952
3	9457.482152	1373.904952
4	7374.60175	1373.904952
5	7255.817641	1373.904952
6	7051.377165	1373.904952
7	6382.254885	1373.904952
8	5647.41622	1373.904952
9	4941.245997	1373.904952
10	4255.82742	1373.904952
11	3155.124958	1373.904952
12	2604.009092	1373.904952
13	1545.148213	1373.904952
14	854.6454642	1373.904952
15	0	1373.904952
16	0	1373.904952
17	0	1373.904952
18	0	1373.904952
19	0	1373.904952
20	0	1373.904952
21	0	1373.904952
22	0	1373.904952
23	0	1373.904952
24	0	1373.904952
25	0	1373.904952
26	0	1373.904952
27	0	1373.904952
28	0	1373.904952
29	0	1373.904952
30	0	1373.904952
31	0	1373.904952
32	0	1373.904952
33	0	1373.904952
34	0	1373.904952
35	0	1373.904952
36	0	1373.904952
1	11136.67846	1375.453461
2	10075.28665	1375.453461
3	9464.174048	1375.453461
4	7384.030865	1375.453461
5	7257.227021	1375.453461
6	7052.786545	1375.453461
7	6394.995625	1375.453461
8	5661.414183	1375.453461
9	4956.703536	1375.453461
10	4263.338607	1375.453461
11	3172.00889	1375.453461
12	2608.121368	1375.453461
13	1563.15635	1375.453461
14	873.9027829	1375.453461
15	0	1375.453461
16	0	1375.453461
17	0	1375.453461
18	0	1375.453461
19	0	1375.453461
20	0	1375.453461
21	0	1375.453461
22	0	1375.453461
23	0	1375.453461
24	0	1375.453461
25	0	1375.453461
26	0	1375.453461
27	0	1375.453461
28	0	1375.453461
29	0	1375.453461
30	0	1375.453461
31	0	1375.453461
32	0	1375.453461
33	0	1375.453461
34	0	1375.453461
35	0	1375.453461
36	0	1375.453461
1	11136.67846	1376.507134
2	10085.93742	1376.507134
3	9467.911697	1376.507134
4	7392.091959	1376.507134
5	7258.186025	1376.507134
6	7053.745549	1376.507134
7	6403.109871	1376.507134
8	5670.939013	1376.507134
9	4967.221526	1376.507134
10	4267.894435	1376.507134
11	3183.497459	1376.507134
12	2610.364428	1376.507134
13	1575.409879	1376.507134
14	887.0063092	1376.507134
15	0	1376.507134
16	0	1376.507134
17	0	1376.507134
18	0	1376.507134
19	0	1376.507134
20	0	1376.507134
21	0	1376.507134
22	0	1376.507134
23	0	1376.507134
24	0	1376.507134
25	0	1376.507134
26	0	1376.507134
27	0	1376.507134
28	0	1376.507134
29	0	1376.507134
30	0	1376.507134
31	0	1376.507134
32	0	1376.507134
33	0	1376.507134
34	0	1376.507134
35	0	1376.507134
36	0	1376.507134
1	11136.67846	1378.382592
2	10104.89498	1378.382592
3	9474.564427	1378.382592
4	7409.736168	1378.382592
5	7259.892979	1378.382592
6	7055.452503	1378.382592
7	6416.564549	1378.382592
8	5687.892482	1378.382592
9	4985.942743	1378.382592
10	4275.0154	1378.382592
11	3203.946234	1378.382592
12	2610.364428	1378.382592
13	1597.220223	1378.382592
14	910.3295848	1378.382592
15	0	1378.382592
16	0	1378.382592
17	0	1378.382592
18	0	1378.382592
19	0	1378.382592
20	0	1378.382592
21	0	1378.382592
22	0	1378.382592
23	0	1378.382592
24	0	1378.382592
25	0	1378.382592
26	0	1378.382592
27	0	1378.382592
28	0	1378.382592
29	0	1378.382592
30	0	1378.382592
31	0	1378.382592
32	0	1378.382592
33	0	1378.382592
34	0	1378.382592
35	0	1378.382592
36	0	1378.382592
1	11136.67846	1380.149834
2	10122.75866	1380.149834
3	9479.271714	1380.149834
4	7428.350917	1380.149834
5	7261.50144	1380.149834
6	7057.060964	1380.149834
7	6427.681302	1380.149834
8	5703.867714	1380.149834
9	5003.583721	1380.149834
10	4280.163905	1380.149834
11	3223.215089	1380.149834
12	2610.364428	1380.149834
13	1617.772082	1380.149834
14	932.3070768	1380.149834
15	0	1380.149834
16	0	1380.149834
17	0	1380.149834
18	0	1380.149834
19	0	1380.149834
20	0	1380.149834
21	0	1380.149834
22	0	1380.149834
23	0	1380.149834
24	0	1380.149834
25	0	1380.149834
26	0	1380.149834
27	0	1380.149834
28	0	1380.149834
29	0	1380.149834
30	0	1380.149834
31	0	1380.149834
32	0	1380.149834
33	0	1380.149834
34	0	1380.149834
35	0	1380.149834
36	0	1380.149834
1	11136.67846	1382.179513
2	10143.27512	1382.179513
3	9479.271714	1382.179513
4	7449.729975	1382.179513
5	7263.348759	1382.179513
6	7058.908282	1382.179513
7	6438.655438	1382.179513
8	5722.215285	1382.179513
9	5023.844404	1382.179513
10	4282.223703	1382.179513
11	3245.345388	1382.179513
12	2610.364428	1382.179513
13	1641.375914	1382.179513
14	957.5482499	1382.179513
15	0	1382.179513
16	0	1382.179513
17	0	1382.179513
18	0	1382.179513
19	0	1382.179513
20	0	1382.179513
21	0	1382.179513
22	0	1382.179513
23	0	1382.179513
24	0	1382.179513
25	0	1382.179513
26	0	1382.179513
27	0	1382.179513
28	0	1382.179513
29	0	1382.179513
30	0	1382.179513
31	0	1382.179513
32	0	1382.179513
33	0	1382.179513
34	0	1382.179513
35	0	1382.179513
36	0	1382.179513
1	11136.67846	1383.578041
2	10157.41176	1383.578041
3	9479.271714	1383.578041
4	7464.460984	1383.578041
5	7264.621633	1383.578041
6	7060.181157	1383.578041
7	6445.239108	1383.578041
8	5734.85748	1383.578041
9	5037.804808	1383.578041
10	4282.223703	1383.578041
11	3260.594032	1383.578041
12	2610.364428	1383.578041
13	1657.639879	1383.578041
14	974.9404071	1383.578041
15	0	1383.578041
16	0	1383.578041
17	0	1383.578041
18	0	1383.578041
19	0	1383.578041
20	0	1383.578041
21	0	1383.578041
22	0	1383.578041
23	0	1383.578041
24	0	1383.578041
25	0	1383.578041
26	0	1383.578041
27	0	1383.578041
28	0	1383.578041
29	0	1383.578041
30	0	1383.578041
31	0	1383.578041
32	0	1383.578041
33	0	1383.578041
34	0	1383.578041
35	0	1383.578041
36	0	1383.578041
1	11136.67846	1387.252321
2	10194.55222	1387.252321
3	9479.271714	1387.252321
4	7503.162989	1387.252321
5	7267.965791	1387.252321
6	7063.525315	1387.252321
7	6459.966744	1387.252321
8	5768.071656	1387.252321
9	5074.482244	1387.252321
10	4282.223703	1387.252321
11	3300.655992	1387.252321
12	2610.364428	1387.252321
13	1700.36934	1387.252321
14	1020.633908	1387.252321
15	0	1387.252321
16	0	1387.252321
17	0	1387.252321
18	0	1387.252321
19	0	1387.252321
20	0	1387.252321
21	0	1387.252321
22	0	1387.252321
23	0	1387.252321
24	0	1387.252321
25	0	1387.252321
26	0	1387.252321
27	0	1387.252321
28	0	1387.252321
29	0	1387.252321
30	0	1387.252321
31	0	1387.252321
32	0	1387.252321
33	0	1387.252321
34	0	1387.252321
35	0	1387.252321
36	0	1387.252321
1	11136.67846	1391.260627
2	10235.06908	1391.260627
3	9479.271714	1391.260627
4	7545.383358	1391.260627
5	7281.25387	1391.260627
6	7067.173486	1391.260627
7	6468	1391.260627
8	5804.305301	1391.260627
9	5114.493992	1391.260627
10	4282.223703	1391.260627
11	3344.359948	1391.260627
12	2610.364428	1391.260627
13	1746.983297	1391.260627
14	1070.481363	1391.260627
15	0	1391.260627
16	0	1391.260627
17	0	1391.260627
18	0	1391.260627
19	0	1391.260627
20	0	1391.260627
21	0	1391.260627
22	0	1391.260627
23	0	1391.260627
24	0	1391.260627
25	0	1391.260627
26	0	1391.260627
27	0	1391.260627
28	0	1391.260627
29	0	1391.260627
30	0	1391.260627
31	0	1391.260627
32	0	1391.260627
33	0	1391.260627
34	0	1391.260627
35	0	1391.260627
36	0	1391.260627
1	11136.67846	1392.772176
2	10250.34817	1392.772176
3	9479.271714	1392.772176
4	7561.304839	1392.772176
5	7291.27098	1392.772176
6	7069.920096	1392.772176
7	6468	1392.772176
8	5817.969164	1392.772176
9	5129.582593	1392.772176
10	4282.223703	1392.772176
11	3360.840897	1392.772176
12	2610.364428	1392.772176
13	1764.561619	1392.772176
14	1089.279051	1392.772176
15	0	1392.772176
16	0	1392.772176
17	0	1392.772176
18	0	1392.772176
19	0	1392.772176
20	0	1392.772176
21	0	1392.772176
22	0	1392.772176
23	0	1392.772176
24	0	1392.772176
25	0	1392.772176
26	0	1392.772176
27	0	1392.772176
28	0	1392.772176
29	0	1392.772176
30	0	1392.772176
31	0	1392.772176
32	0	1392.772176
33	0	1392.772176
34	0	1392.772176
35	0	1392.772176
36	0	1392.772176
1	11136.67846	1394.347941
2	10266.27637	1394.347941
3	9479.271714	1394.347941
4	7577.902727	1394.347941
5	7303.142763	1394.347941
6	7075.702322	1394.347941
7	6468	1394.347941
8	5832.21352	1394.347941
9	5145.312216	1394.347941
10	4282.223703	1394.347941
11	3378.022019	1394.347941
12	2610.364428	1394.347941
13	1782.886736	1394.347941
14	1108.875338	1394.347941
15	0	1394.347941
16	0	1394.347941
17	0	1394.347941
18	0	1394.347941
19	0	1394.347941
20	0	1394.347941
21	0	1394.347941
22	0	1394.347941
23	0	1394.347941
24	0	1394.347941
25	0	1394.347941
26	0	1394.347941
27	0	1394.347941
28	0	1394.347941
29	0	1394.347941
30	0	1394.347941
31	0	1394.347941
32	0	1394.347941
33	0	1394.347941
34	0	1394.347941
35	0	1394.347941
36	0	1394.347941
1	11140.73948	1395.573759
2	10278.66721	1395.573759
3	9479.271714	1395.573759
4	7590.814534	1395.573759
5	7311.626731	1395.573759
6	7082.260962	1395.573759
7	6468	1395.573759
8	5843.294471	1395.573759
9	5157.548584	1395.573759
10	4282.223703	1395.573759
11	3391.387536	1395.573759
12	2610.364428	1395.573759
13	1797.142187	1395.573759
14	1124.119655	1395.573759
15	0	1395.573759
16	0	1395.573759
17	0	1395.573759
18	0	1395.573759
19	0	1395.573759
20	0	1395.573759
21	0	1395.573759
22	0	1395.573759
23	0	1395.573759
24	0	1395.573759
25	0	1395.573759
26	0	1395.573759
27	0	1395.573759
28	0	1395.573759
29	0	1395.573759
30	0	1395.573759
31	0	1395.573759
32	0	1395.573759
33	0	1395.573759
34	0	1395.573759
35	0	1395.573759
36	0	1395.573759
1	11144.52981	1396.407092
2	10287.09073	1396.407092
3	9479.271714	1396.407092
4	7599.592218	1396.407092
5	7316.883532	1396.407092
6	7087.749221	1396.407092
7	6468	1396.407092
8	5850.827505	1396.407092
9	5165.867093	1396.407092
10	4282.223703	1396.407092
11	3400.473661	1396.407092
12	2610.364428	1396.407092
13	1806.833306	1396.407092
14	1134.483024	1396.407092
15	0	1396.407092
16	0	1396.407092
17	0	1396.407092
18	0	1396.407092
19	0	1396.407092
20	0	1396.407092
21	0	1396.407092
22	0	1396.407092
23	0	1396.407092
24	0	1396.407092
25	0	1396.407092
26	0	1396.407092
27	0	1396.407092
28	0	1396.407092
29	0	1396.407092
30	0	1396.407092
31	0	1396.407092
32	0	1396.407092
33	0	1396.407092
34	0	1396.407092
35	0	1396.407092
36	0	1396.407092
1	11149.15348	1397.240425
2	10295.51425	1397.240425
3	9479.271714	1397.240425
4	7608.369903	1397.240425
5	7322.140333	1397.240425
6	7094.070814	1397.240425
7	6468	1397.240425
8	5858.36054	1397.240425
9	5174.185602	1397.240425
10	4282.223703	1397.240425
11	3409.559786	1397.240425
12	2610.364428	1397.240425
13	1816.524425	1397.240425
14	1144.846392	1397.240425
15	0	1397.240425
16	0	1397.240425
17	0	1397.240425
18	0	1397.240425
19	0	1397.240425
20	0	1397.240425
21	0	1397.240425
22	0	1397.240425
23	0	1397.240425
24	0	1397.240425
25	0	1397.240425
26	0	1397.240425
27	0	1397.240425
28	0	1397.240425
29	0	1397.240425
30	0	1397.240425
31	0	1397.240425
32	0	1397.240425
33	0	1397.240425
34	0	1397.240425
35	0	1397.240425
36	0	1397.240425
1	11161.80226	1399.018176
2	10313.48416	1399.018176
3	9479.271714	1399.018176
4	7627.095343	1399.018176
5	7333.35467	1399.018176
6	7106.865349	1399.018176
7	6468	1399.018176
8	5874.430769	1399.018176
9	5191.931482	1399.018176
10	4282.223703	1399.018176
11	3428.943222	1399.018176
12	2610.364428	1399.018176
13	1837.198495	1399.018176
14	1166.954573	1399.018176
15	0	1399.018176
16	0	1399.018176
17	0	1399.018176
18	0	1399.018176
19	0	1399.018176
20	0	1399.018176
21	0	1399.018176
22	0	1399.018176
23	0	1399.018176
24	0	1399.018176
25	0	1399.018176
26	0	1399.018176
27	0	1399.018176
28	0	1399.018176
29	0	1399.018176
30	0	1399.018176
31	0	1399.018176
32	0	1399.018176
33	0	1399.018176
34	0	1399.018176
35	0	1399.018176
36	0	1399.018176
1	11169.03701	1399.851509
2	10321.90769	1399.851509
3	9479.271714	1399.851509
4	7635.873028	1399.851509
5	7338.264248	1399.851509
6	7112.538817	1399.851509
7	6468	1399.851509
8	5881.963804	1399.851509
9	5200.24999	1399.851509
10	4282.223703	1399.851509
11	3438.029347	1399.851509
12	2610.364428	1399.851509
13	1846.889614	1399.851509
14	1176.970719	1399.851509
15	0	1399.851509
16	0	1399.851509
17	0	1399.851509
18	0	1399.851509
19	0	1399.851509
20	0	1399.851509
21	0	1399.851509
22	0	1399.851509
23	0	1399.851509
24	0	1399.851509
25	0	1399.851509
26	0	1399.851509
27	0	1399.851509
28	0	1399.851509
29	0	1399.851509
30	0	1399.851509
31	0	1399.851509
32	0	1399.851509
33	0	1399.851509
34	0	1399.851509
35	0	1399.851509
36	0	1399.851509
1	11170.41364	1400
2	10323.40867	1400
3	9479.271714	1400
4	7637.437115	1400
5	7339.066185	1400
6	7113.612987	1400
7	6468	1400
8	5883.306108	1400
9	5201.732257	1400
10	4282.223703	1400
11	3439.648395	1400
12	2610.364428	1400
13	1848.616465	1400
14	1178.693615	1400
15	0	1400
16	0	1400
17	0	1400
18	0	1400
19	0	1400
20	0	1400
21	0	1400
22	0	1400
23	0	1400
24	0	1400
25	0	1400
26	0	1400
27	0	1400
28	0	1400
29	0	1400
30	0	1400
31	0	1400
32	0	1400
33	0	1400
34	0	1400
35	0	1400
36	0	1400
1	11183.76097	1401.315141
2	10336.70241	1401.315141
3	9479.271714	1401.315141
4	7651.289789	1401.315141
5	7345.206272	1401.315141
6	7122.164166	1401.315141
7	6468	1401.315141
8	5895.194514	1401.315141
9	5214.860274	1401.315141
10	4282.223703	1401.315141
11	3453.98784	1401.315141
12	2610.364428	1401.315141
13	1863.910693	1401.315141
14	1193.952816	1401.315141
15	1.037757899	1401.315141
16	0	1401.315141
17	0	1401.315141
18	0	1401.315141
19	0	1401.315141
20	0	1401.315141
21	0	1401.315141
22	0	1401.315141
23	0	1401.315141
24	0	1401.315141
25	0	1401.315141
26	0	1401.315141
27	0	1401.315141
28	0	1401.315141
29	0	1401.315141
30	0	1401.315141
31	0	1401.315141
32	0	1401.315141
33	0	1401.315141
34	0	1401.315141
35	0	1401.315141
36	0	1401.315141
1	11195.44055	1402.382934
2	10347.4959	1402.382934
3	9479.271714	1402.382934
4	7662.537085	1402.382934
5	7349.489397	1402.382934
6	7127.834821	1402.382934
7	6468	1402.382934
8	5904.846977	1402.382934
9	5225.519205	1402.382934
10	4282.223703	1402.382934
11	3465.630356	1402.382934
12	2610.364428	1402.382934
13	1876.328419	1402.382934
14	1205.772013	1402.382934
15	3.407024223	1402.382934
16	0	1402.382934
17	0	1402.382934
18	0	1402.382934
19	0	1402.382934
20	0	1402.382934
21	0	1402.382934
22	0	1402.382934
23	0	1402.382934
24	0	1402.382934
25	0	1402.382934
26	0	1402.382934
27	0	1402.382934
28	0	1402.382934
29	0	1402.382934
30	0	1402.382934
31	0	1402.382934
32	0	1402.382934
33	0	1402.382934
34	0	1402.382934
35	0	1402.382934
36	0	1402.382934
1	11204.5556	1403.216267
2	10355.91943	1403.216267
3	9479.271714	1403.216267
4	7671.31477	1403.216267
5	7352.83206	1403.216267
6	7132.232101	1403.216267
7	6468	1403.216267
8	5912.380012	1403.216267
9	5233.837713	1403.216267
10	4282.223703	1403.216267
11	3474.716481	1403.216267
12	2610.364428	1403.216267
13	1886.019538	1403.216267
14	1214.551109	1403.216267
15	6.206624734	1403.216267
16	0	1403.216267
17	0	1403.216267
18	0	1403.216267
19	0	1403.216267
20	0	1403.216267
21	0	1403.216267
22	0	1403.216267
23	0	1403.216267
24	0	1403.216267
25	0	1403.216267
26	0	1403.216267
27	0	1403.216267
28	0	1403.216267
29	0	1403.216267
30	0	1403.216267
31	0	1403.216267
32	0	1403.216267
33	0	1403.216267
34	0	1403.216267
35	0	1403.216267
36	0	1403.216267
1	11217.93949	1404.439874
2	10368.28793	1404.439874
3	9479.271714	1404.439874
4	7684.203297	1404.439874
5	7356.991581	1404.439874
6	7138.55195	1404.439874
7	6468	1404.439874
8	5923.440983	1404.439874
9	5246.052019	1404.439874
10	4282.223703	1404.439874
11	3488.057899	1404.439874
12	2610.364428	1404.439874
13	1900.249286	1404.439874
14	1227.44171	1404.439874
15	11.82749104	1404.439874
16	0	1404.439874
17	0	1404.439874
18	0	1404.439874
19	0	1404.439874
20	0	1404.439874
21	0	1404.439874
22	0	1404.439874
23	0	1404.439874
24	0	1404.439874
25	0	1404.439874
26	0	1404.439874
27	0	1404.439874
28	0	1404.439874
29	0	1404.439874
30	0	1404.439874
31	0	1404.439874
32	0	1404.439874
33	0	1404.439874
34	0	1404.439874
35	0	1404.439874
36	0	1404.439874
1	11230.94564	1405.628947
2	10380.30735	1405.628947
3	9479.271714	1405.628947
4	7696.728063	1405.628947
5	7360.306226	1405.628947
6	7143.259005	1405.628947
7	6468	1405.628947
8	5934.189775	1405.628947
9	5257.921593	1405.628947
10	4282.223703	1405.628947
11	3501.022775	1405.628947
12	2610.364428	1405.628947
13	1914.077421	1405.628947
14	1239.261544	1405.628947
15	19.01102779	1405.628947
16	0	1405.628947
17	0	1405.628947
18	0	1405.628947
19	0	1405.628947
20	0	1405.628947
21	0	1405.628947
22	0	1405.628947
23	0	1405.628947
24	0	1405.628947
25	0	1405.628947
26	0	1405.628947
27	0	1405.628947
28	0	1405.628947
29	0	1405.628947
30	0	1405.628947
31	0	1405.628947
32	0	1405.628947
33	0	1405.628947
34	0	1405.628947
35	0	1405.628947
36	0	1405.628947
1	11252.98366	1407.643749
2	10400.67342	1407.643749
3	9479.271714	1407.643749
4	7717.950416	1407.643749
5	7365.922664	1407.643749
6	7152.472567	1407.643749
7	6468	1407.643749
8	5952.402861	1407.643749
9	5278.033768	1407.643749
10	4282.223703	1407.643749
11	3522.990863	1407.643749
12	2610.364428	1407.643749
13	1937.50824	1407.643749
14	1258.091566	1407.643749
15	35.05613819	1407.643749
16	0	1407.643749
17	0	1407.643749
18	0	1407.643749
19	0	1407.643749
20	0	1407.643749
21	0	1407.643749
22	0	1407.643749
23	0	1407.643749
24	0	1407.643749
25	0	1407.643749
26	0	1407.643749
27	0	1407.643749
28	0	1407.643749
29	0	1407.643749
30	0	1407.643749
31	0	1407.643749
32	0	1407.643749
33	0	1407.643749
34	0	1407.643749
35	0	1407.643749
36	0	1407.643749
1	11265.80893	1408.816285
2	10412.52569	1408.816285
3	9479.271714	1408.816285
4	7730.301002	1408.816285
5	7365.922664	1408.816285
6	7158.564539	1408.816285
7	6468	1408.816285
8	5963.00217	1408.816285
9	5289.738273	1408.816285
10	4282.223703	1408.816285
11	3535.775438	1408.816285
12	2610.364428	1408.816285
13	1951.144068	1408.816285
14	1268.362487	1408.816285
15	46.63613156	1408.816285
16	0	1408.816285
17	0	1408.816285
18	0	1408.816285
19	0	1408.816285
20	0	1408.816285
21	0	1408.816285
22	0	1408.816285
23	0	1408.816285
24	0	1408.816285
25	0	1408.816285
26	0	1408.816285
27	0	1408.816285
28	0	1408.816285
29	0	1408.816285
30	0	1408.816285
31	0	1408.816285
32	0	1408.816285
33	0	1408.816285
34	0	1408.816285
35	0	1408.816285
36	0	1408.816285
1	11282.73102	1410.363369
2	10428.16396	1410.363369
3	9479.271714	1410.363369
4	7746.596773	1410.363369
5	7365.922664	1410.363369
6	7164.498748	1410.363369
7	6468	1410.363369
8	5976.987249	1410.363369
9	5305.181584	1410.363369
10	4282.223703	1410.363369
11	3552.643828	1410.363369
12	2610.364428	1410.363369
13	1969.135629	1410.363369
14	1281.007274	1410.363369
15	64.43964445	1410.363369
16	0	1410.363369
17	0	1410.363369
18	0	1410.363369
19	0	1410.363369
20	0	1410.363369
21	0	1410.363369
22	0	1410.363369
23	0	1410.363369
24	0	1410.363369
25	0	1410.363369
26	0	1410.363369
27	0	1410.363369
28	0	1410.363369
29	0	1410.363369
30	0	1410.363369
31	0	1410.363369
32	0	1410.363369
33	0	1410.363369
34	0	1410.363369
35	0	1410.363369
36	0	1410.363369
1	11295.24159	1411.507134
2	10439.72541	1411.507134
3	9479.271714	1411.507134
4	7758.644311	1411.507134
5	7365.922664	1411.507134
6	7167.347086	1411.507134
7	6468	1411.507134
8	5987.326482	1411.507134
9	5316.598894	1411.507134
10	4282.223703	1411.507134
11	3565.114706	1411.507134
12	2610.364428	1411.507134
13	1982.436873	1411.507134
14	1290.355622	1411.507134
15	78.66356335	1411.507134
16	0	1411.507134
17	0	1411.507134
18	0	1411.507134
19	0	1411.507134
20	0	1411.507134
21	0	1411.507134
22	0	1411.507134
23	0	1411.507134
24	0	1411.507134
25	0	1411.507134
26	0	1411.507134
27	0	1411.507134
28	0	1411.507134
29	0	1411.507134
30	0	1411.507134
31	0	1411.507134
32	0	1411.507134
33	0	1411.507134
34	0	1411.507134
35	0	1411.507134
36	0	1411.507134
1	11302.59611	1412.179513
2	10446.52196	1412.179513
3	9479.271714	1412.179513
4	7765.726624	1412.179513
5	7365.922664	1412.179513
6	7168.410953	1412.179513
7	6468	1412.179513
8	5993.404544	1412.179513
9	5323.310719	1412.179513
10	4282.223703	1412.179513
11	3572.445886	1412.179513
12	2611.71281	1412.179513
13	1990.256195	1412.179513
14	1295.625133	1412.179513
15	87.02529283	1412.179513
16	0	1412.179513
17	0	1412.179513
18	0	1412.179513
19	0	1412.179513
20	0	1412.179513
21	0	1412.179513
22	0	1412.179513
23	0	1412.179513
24	0	1412.179513
25	0	1412.179513
26	0	1412.179513
27	0	1412.179513
28	0	1412.179513
29	0	1412.179513
30	0	1412.179513
31	0	1412.179513
32	0	1412.179513
33	0	1412.179513
34	0	1412.179513
35	0	1412.179513
36	0	1412.179513
1	11335.08566	1415.149834
2	10476.54665	1415.149834
3	9479.271714	1415.149834
4	7797.013674	1415.149834
5	7365.922664	1415.149834
6	7169.187279	1415.149834
7	6468	1415.149834
8	6020.255183	1415.149834
9	5352.96109	1415.149834
10	4287.517387	1415.149834
11	3604.832336	1415.149834
12	2624.161456	1415.149834
13	2024.799076	1415.149834
14	1317.905299	1415.149834
15	123.9643309	1415.149834
16	0	1415.149834
17	0	1415.149834
18	0	1415.149834
19	0	1415.149834
20	0	1415.149834
21	0	1415.149834
22	0	1415.149834
23	0	1415.149834
24	0	1415.149834
25	0	1415.149834
26	0	1415.149834
27	0	1415.149834
28	0	1415.149834
29	0	1415.149834
30	0	1415.149834
31	0	1415.149834
32	0	1415.149834
33	0	1415.149834
34	0	1415.149834
35	0	1415.149834
36	0	1415.149834
1	11370.07878	1418.349042
2	10508.88497	1418.349042
3	9491.107306	1418.349042
4	7830.711636	1418.349042
5	7365.922664	1418.349042
6	7169.187279	1418.349042
7	6468	1418.349042
8	6049.174873	1418.349042
9	5384.896253	1418.349042
10	4305.061553	1418.349042
11	3639.714415	1418.349042
12	2649.411929	1418.349042
13	2062.003757	1418.349042
14	1336.784862	1418.349042
15	163.749811	1418.349042
16	0	1418.349042
17	0	1418.349042
18	0	1418.349042
19	0	1418.349042
20	0	1418.349042
21	0	1418.349042
22	0	1418.349042
23	0	1418.349042
24	0	1418.349042
25	0	1418.349042
26	0	1418.349042
27	0	1418.349042
28	0	1418.349042
29	0	1418.349042
30	0	1418.349042
31	0	1418.349042
32	0	1418.349042
33	0	1418.349042
34	0	1418.349042
35	0	1418.349042
36	0	1418.349042
1	11380.02419	1419.25829
2	10518.07585	1419.25829
3	9496.71247	1419.25829
4	7840.288951	1419.25829
5	7365.922664	1419.25829
6	7169.187279	1419.25829
7	6468	1419.25829
8	6057.394153	1419.25829
9	5393.972561	1419.25829
10	4312.289153	1419.25829
11	3649.628268	1419.25829
12	2658.829742	1419.25829
13	2072.577717	1419.25829
14	1340.696194	1419.25829
15	175.0572615	1419.25829
16	0	1419.25829
17	0	1419.25829
18	0	1419.25829
19	0	1419.25829
20	0	1419.25829
21	0	1419.25829
22	0	1419.25829
23	0	1419.25829
24	0	1419.25829
25	0	1419.25829
26	0	1419.25829
27	0	1419.25829
28	0	1419.25829
29	0	1419.25829
30	0	1419.25829
31	0	1419.25829
32	0	1419.25829
33	0	1419.25829
34	0	1419.25829
35	0	1419.25829
36	0	1419.25829
1	11397.97888	1420.899777
2	10534.66839	1420.899777
3	9509.343806	1420.899777
4	7857.579104	1420.899777
5	7365.922664	1420.899777
6	7169.187279	1420.899777
7	6468	1420.899777
8	6072.232613	1420.899777
9	5410.358236	1420.899777
10	4327.849512	1420.899777
11	3667.525982	1420.899777
12	2676.727456	1420.899777
13	2091.66714	1420.899777
14	1347.757416	1420.899777
15	195.4708713	1420.899777
16	0	1420.899777
17	0	1420.899777
18	0	1420.899777
19	0	1420.899777
20	0	1420.899777
21	0	1420.899777
22	0	1420.899777
23	0	1420.899777
24	0	1420.899777
25	0	1420.899777
26	0	1420.899777
27	0	1420.899777
28	0	1420.899777
29	0	1420.899777
30	0	1420.899777
31	0	1420.899777
32	0	1420.899777
33	0	1420.899777
34	0	1420.899777
35	0	1420.899777
36	0	1420.899777
1	11417.07024	1422.645184
2	10552.31135	1422.645184
3	9526.321707	1422.645184
4	7875.963857	1422.645184
5	7365.922664	1422.645184
6	7169.187279	1422.645184
7	6468	1422.645184
8	6088.010463	1422.645184
9	5427.781251	1422.645184
10	4346.113999	1422.645184
11	3686.556759	1422.645184
12	2695.758233	1422.645184
13	2111.965069	1422.645184
14	1353.742446	1422.645184
15	217.1768196	1422.645184
16	0	1422.645184
17	0	1422.645184
18	0	1422.645184
19	0	1422.645184
20	0	1422.645184
21	0	1422.645184
22	0	1422.645184
23	0	1422.645184
24	0	1422.645184
25	0	1422.645184
26	0	1422.645184
27	0	1422.645184
28	0	1422.645184
29	0	1422.645184
30	0	1422.645184
31	0	1422.645184
32	0	1422.645184
33	0	1422.645184
34	0	1422.645184
35	0	1422.645184
36	0	1422.645184
1	11442.70126	1424.988472
2	10575.99785	1424.988472
3	9551.569313	1424.988472
4	7900.646232	1424.988472
5	7365.922664	1424.988472
6	7169.187279	1424.988472
7	6468	1424.988472
8	6109.19295	1424.988472
9	5451.172448	1424.988472
10	4370.634912	1424.988472
11	3712.106452	1424.988472
12	2721.307926	1424.988472
13	2139.215972	1424.988472
14	1359.732628	1424.988472
15	246.3180523	1424.988472
16	0	1424.988472
17	0	1424.988472
18	0	1424.988472
19	0	1424.988472
20	0	1424.988472
21	0	1424.988472
22	0	1424.988472
23	0	1424.988472
24	0	1424.988472
25	0	1424.988472
26	0	1424.988472
27	0	1424.988472
28	0	1424.988472
29	0	1424.988472
30	0	1424.988472
31	0	1424.988472
32	0	1424.988472
33	0	1424.988472
34	0	1424.988472
35	0	1424.988472
36	0	1424.988472
1	11456.61616	1426.260627
2	10588.85707	1426.260627
3	9565.276055	1426.260627
4	7914.046116	1426.260627
5	7365.922664	1426.260627
6	7169.187279	1426.260627
7	6468	1426.260627
8	6120.69277	1426.260627
9	5463.87136	1426.260627
10	4383.947138	1426.260627
11	3725.977195	1426.260627
12	2735.17867	1426.260627
13	2154.010291	1426.260627
14	1359.732628	1426.260627
15	262.1386171	1426.260627
16	0	1426.260627
17	0	1426.260627
18	0	1426.260627
19	0	1426.260627
20	0	1426.260627
21	0	1426.260627
22	0	1426.260627
23	0	1426.260627
24	0	1426.260627
25	0	1426.260627
26	0	1426.260627
27	0	1426.260627
28	0	1426.260627
29	0	1426.260627
30	0	1426.260627
31	0	1426.260627
32	0	1426.260627
33	0	1426.260627
34	0	1426.260627
35	0	1426.260627
36	0	1426.260627
1	11472.07562	1427.67399
2	10603.14367	1427.67399
3	9580.504249	1427.67399
4	7928.933388	1427.67399
5	7365.922664	1427.67399
6	7169.187279	1427.67399
7	6469.198558	1427.67399
8	6133.469071	1427.67399
9	5476.981055	1427.67399
10	4398.737024	1427.67399
11	3741.387593	1427.67399
12	2750.589068	1427.67399
13	2170.446781	1427.67399
14	1359.732628	1427.67399
15	279.7152666	1427.67399
16	0	1427.67399
17	0	1427.67399
18	0	1427.67399
19	0	1427.67399
20	0	1427.67399
21	0	1427.67399
22	0	1427.67399
23	0	1427.67399
24	0	1427.67399
25	0	1427.67399
26	0	1427.67399
27	0	1427.67399
28	0	1427.67399
29	0	1427.67399
30	0	1427.67399
31	0	1427.67399
32	0	1427.67399
33	0	1427.67399
34	0	1427.67399
35	0	1427.67399
36	0	1427.67399
1	11542.67744	1434.128685
2	10668.3892	1434.128685
3	9650.049929	1434.128685
4	7996.922115	1434.128685
5	7365.922664	1434.128685
6	7169.187279	1434.128685
7	6505.143802	1434.128685
8	6191.817197	1434.128685
9	5532.290344	1434.128685
10	4466.280996	1434.128685
11	3811.765385	1434.128685
12	2820.966859	1434.128685
13	2245.510634	1434.128685
14	1359.732628	1434.128685
15	359.9861192	1434.128685
16	0	1434.128685
17	0	1434.128685
18	0	1434.128685
19	0	1434.128685
20	0	1434.128685
21	0	1434.128685
22	0	1434.128685
23	0	1434.128685
24	0	1434.128685
25	0	1434.128685
26	0	1434.128685
27	0	1434.128685
28	0	1434.128685
29	0	1434.128685
30	0	1434.128685
31	0	1434.128685
32	0	1434.128685
33	0	1434.128685
34	0	1434.128685
35	0	1434.128685
36	0	1434.128685
1	11553.48242	1435.116518
2	10678.37444	1435.116518
3	9660.693275	1435.116518
4	8007.327183	1435.116518
5	7365.922664	1435.116518
6	7169.187279	1435.116518
7	6515.056088	1435.116518
8	6200.746858	1435.116518
9	5540.267029	1435.116518
10	4476.617998	1435.116518
11	3822.536078	1435.116518
12	2831.737553	1435.116518
13	2256.998487	1435.116518
14	1359.732628	1435.116518
15	372.270857	1435.116518
16	0	1435.116518
17	0	1435.116518
18	0	1435.116518
19	0	1435.116518
20	0	1435.116518
21	0	1435.116518
22	0	1435.116518
23	0	1435.116518
24	0	1435.116518
25	0	1435.116518
26	0	1435.116518
27	0	1435.116518
28	0	1435.116518
29	0	1435.116518
30	0	1435.116518
31	0	1435.116518
32	0	1435.116518
33	0	1435.116518
34	0	1435.116518
35	0	1435.116518
36	0	1435.116518
1	11581.12542	1437.643749
2	10703.92027	1437.643749
3	9687.922758	1437.643749
4	8033.947066	1437.643749
5	7365.922664	1437.643749
6	7169.187279	1437.643749
7	6541.913146	1437.643749
8	6223.59212	1437.643749
9	5556.232553	1437.643749
10	4503.063744	1437.643749
11	3850.091361	1437.643749
12	2859.292835	1437.643749
13	2286.388521	1437.643749
14	1359.732628	1437.643749
15	403.6996069	1437.643749
16	0	1437.643749
17	0	1437.643749
18	0	1437.643749
19	0	1437.643749
20	0	1437.643749
21	0	1437.643749
22	0	1437.643749
23	0	1437.643749
24	0	1437.643749
25	0	1437.643749
26	0	1437.643749
27	0	1437.643749
28	0	1437.643749
29	0	1437.643749
30	0	1437.643749
31	0	1437.643749
32	0	1437.643749
33	0	1437.643749
34	0	1437.643749
35	0	1437.643749
36	0	1437.643749
1	11596.83341	1439.079834
2	10718.43655	1439.079834
3	9703.395768	1439.079834
4	8049.073674	1439.079834
5	7371.163285	1439.079834
6	7169.187279	1439.079834
7	6557.174528	1439.079834
8	6236.573819	1439.079834
9	5562.459046	1439.079834
10	4518.0914	1439.079834
11	3865.749505	1439.079834
12	2874.950979	1439.079834
13	2303.089253	1439.079834
14	1359.732628	1439.079834
15	421.5588281	1439.079834
16	0	1439.079834
17	0	1439.079834
18	0	1439.079834
19	0	1439.079834
20	0	1439.079834
21	0	1439.079834
22	0	1439.079834
23	0	1439.079834
24	0	1439.079834
25	0	1439.079834
26	0	1439.079834
27	0	1439.079834
28	0	1439.079834
29	0	1439.079834
30	0	1439.079834
31	0	1439.079834
32	0	1439.079834
33	0	1439.079834
34	0	1439.079834
35	0	1439.079834
36	0	1439.079834
1	11633.10645	1442.396057
2	10751.95768	1442.396057
3	9739.126187	1442.396057
4	8084.004178	1442.396057
5	7392.7208	1442.396057
6	7169.187279	1442.396057
7	6592.416254	1442.396057
8	6266.551282	1442.396057
9	5574.456134	1442.396057
10	4552.793403	1442.396057
11	3901.907437	1442.396057
12	2911.108911	1442.396057
13	2341.654738	1442.396057
14	1359.732628	1442.396057
15	462.7995087	1442.396057
16	0	1442.396057
17	0	1442.396057
18	0	1442.396057
19	0	1442.396057
20	0	1442.396057
21	0	1442.396057
22	0	1442.396057
23	0	1442.396057
24	0	1442.396057
25	0	1442.396057
26	0	1442.396057
27	0	1442.396057
28	0	1442.396057
29	0	1442.396057
30	0	1442.396057
31	0	1442.396057
32	0	1442.396057
33	0	1442.396057
34	0	1442.396057
35	0	1442.396057
36	0	1442.396057
1	11651.72725	1444.098443
2	10769.16579	1444.098443
3	9757.468438	1444.098443
4	8101.935793	1444.098443
5	7408.913543	1444.098443
6	7170.926151	1444.098443
7	6610.507634	1444.098443
8	6281.940246	1444.098443
9	5579.165793	1444.098443
10	4570.607716	1444.098443
11	3920.469153	1444.098443
12	2929.670627	1444.098443
13	2361.452374	1444.098443
14	1359.732628	1444.098443
15	483.9704594	1444.098443
16	0	1444.098443
17	0	1444.098443
18	0	1444.098443
19	0	1444.098443
20	0	1444.098443
21	0	1444.098443
22	0	1444.098443
23	0	1444.098443
24	0	1444.098443
25	0	1444.098443
26	0	1444.098443
27	0	1444.098443
28	0	1444.098443
29	0	1444.098443
30	0	1444.098443
31	0	1444.098443
32	0	1444.098443
33	0	1444.098443
34	0	1444.098443
35	0	1444.098443
36	0	1444.098443
1	11729.97271	1451.251948
2	10841.47505	1451.251948
3	9834.543406	1451.251948
4	8177.285246	1451.251948
5	7484.262996	1451.251948
6	7216.243367	1451.251948
7	6686.528429	1451.251948
8	6346.605369	1451.251948
9	5579.165793	1451.251948
10	4645.464262	1451.251948
11	3998.46632	1451.251948
12	3007.667794	1451.251948
13	2444.642934	1451.251948
14	1359.732628	1451.251948
15	572.9317486	1451.251948
16	0	1451.251948
17	0	1451.251948
18	0	1451.251948
19	0	1451.251948
20	0	1451.251948
21	0	1451.251948
22	0	1451.251948
23	0	1451.251948
24	0	1451.251948
25	0	1451.251948
26	0	1451.251948
27	0	1451.251948
28	0	1451.251948
29	0	1451.251948
30	0	1451.251948
31	0	1451.251948
32	0	1451.251948
33	0	1451.251948
34	0	1451.251948
35	0	1451.251948
36	0	1451.251948
1	11741.94332	1452.346349
2	10852.5375	1452.346349
3	9846.334951	1452.346349
4	8188.812807	1452.346349
5	7495.790557	1452.346349
6	7227.873635	1452.346349
7	6698.158698	1452.346349
8	6356.498356	1452.346349
9	5579.165793	1452.346349
10	4656.916414	1452.346349
11	4010.398949	1452.346349
12	3019.600424	1452.346349
13	2456.771234	1452.346349
14	1359.732628	1452.346349
15	586.541757	1452.346349
16	0	1452.346349
17	0	1452.346349
18	0	1452.346349
19	0	1452.346349
20	0	1452.346349
21	0	1452.346349
22	0	1452.346349
23	0	1452.346349
24	0	1452.346349
25	0	1452.346349
26	0	1452.346349
27	0	1452.346349
28	0	1452.346349
29	0	1452.346349
30	0	1452.346349
31	0	1452.346349
32	0	1452.346349
33	0	1452.346349
34	0	1452.346349
35	0	1452.346349
36	0	1452.346349
1	11753.68892	1453.420176
2	10863.392	1453.420176
3	9857.904839	1453.420176
4	8200.123674	1453.420176
5	7507.101424	1453.420176
6	7238.708726	1453.420176
7	6709.570342	1453.420176
8	6366.205376	1453.420176
9	5579.165793	1453.420176
10	4668.15329	1453.420176
11	4022.107271	1453.420176
12	3031.308745	1453.420176
13	2468.08395	1453.420176
14	1359.732628	1453.420176
15	599.8959264	1453.420176
16	0	1453.420176
17	0	1453.420176
18	0	1453.420176
19	0	1453.420176
20	0	1453.420176
21	0	1453.420176
22	0	1453.420176
23	0	1453.420176
24	0	1453.420176
25	0	1453.420176
26	0	1453.420176
27	0	1453.420176
28	0	1453.420176
29	0	1453.420176
30	0	1453.420176
31	0	1453.420176
32	0	1453.420176
33	0	1453.420176
34	0	1453.420176
35	0	1453.420176
36	0	1453.420176
1	11770.84303	1454.988472
2	10879.24469	1454.988472
3	9874.802339	1454.988472
4	8216.642882	1454.988472
5	7523.620632	1454.988472
6	7253.691035	1454.988472
7	6726.236731	1454.988472
8	6380.382209	1454.988472
9	5579.165793	1454.988472
10	4684.564436	1454.988472
11	4039.206949	1454.988472
12	3048.408423	1454.988472
13	2484.605856	1454.988472
14	1359.732628	1454.988472
15	619.3993196	1454.988472
16	0	1454.988472
17	0	1454.988472
18	0	1454.988472
19	0	1454.988472
20	0	1454.988472
21	0	1454.988472
22	0	1454.988472
23	0	1454.988472
24	0	1454.988472
25	0	1454.988472
26	0	1454.988472
27	0	1454.988472
28	0	1454.988472
29	0	1454.988472
30	0	1454.988472
31	0	1454.988472
32	0	1454.988472
33	0	1454.988472
34	0	1454.988472
35	0	1454.988472
36	0	1454.988472
1	11787.86353	1456.544552
2	10894.9739	1456.544552
3	9891.568221	1456.544552
4	8233.033418	1456.544552
5	7540.011168	1456.544552
6	7268.556644	1456.544552
7	6742.773302	1456.544552
8	6393.237923	1456.544552
9	5579.165793	1456.544552
10	4700.847751	1456.544552
11	4056.173434	1456.544552
12	3065.374908	1456.544552
13	2499.788377	1456.544552
14	1365.163289	1456.544552
15	638.7507965	1456.544552
16	0	1456.544552
17	0	1456.544552
18	0	1456.544552
19	0	1456.544552
20	0	1456.544552
21	0	1456.544552
22	0	1456.544552
23	0	1456.544552
24	0	1456.544552
25	0	1456.544552
26	0	1456.544552
27	0	1456.544552
28	0	1456.544552
29	0	1456.544552
30	0	1456.544552
31	0	1456.544552
32	0	1456.544552
33	0	1456.544552
34	0	1456.544552
35	0	1456.544552
36	0	1456.544552
1	11808.55231	1458.436002
2	10914.09311	1458.436002
3	9911.947517	1458.436002
4	8252.956473	1458.436002
5	7559.934223	1458.436002
6	7284.837326	1458.436002
7	6762.873866	1458.436002
8	6407.392701	1458.436002
9	5579.165793	1458.436002
10	4720.640478	1458.436002
11	4076.796568	1458.436002
12	3085.998042	1458.436002
13	2516.77144	1458.436002
14	1375.676873	1458.436002
15	662.2729403	1458.436002
16	0	1458.436002
17	0	1458.436002
18	0	1458.436002
19	0	1458.436002
20	0	1458.436002
21	0	1458.436002
22	0	1458.436002
23	0	1458.436002
24	0	1458.436002
25	0	1458.436002
26	0	1458.436002
27	0	1458.436002
28	0	1458.436002
29	0	1458.436002
30	0	1458.436002
31	0	1458.436002
32	0	1458.436002
33	0	1458.436002
34	0	1458.436002
35	0	1458.436002
36	0	1458.436002
1	11820.57271	1459.534953
2	10925.20156	1459.534953
3	9923.788101	1459.534953
4	8264.531975	1459.534953
5	7571.509725	1459.534953
6	7293.257267	1459.534953
7	6774.552503	1459.534953
8	6415.012927	1459.534953
9	5579.165793	1459.534953
10	4732.140258	1459.534953
11	4088.778824	1459.534953
12	3097.980298	1459.534953
13	2526.034929	1459.534953
14	1383.757158	1459.534953
15	675.9395507	1459.534953
16	0	1459.534953
17	0	1459.534953
18	0	1459.534953
19	0	1459.534953
20	0	1459.534953
21	0	1459.534953
22	0	1459.534953
23	0	1459.534953
24	0	1459.534953
25	0	1459.534953
26	0	1459.534953
27	0	1459.534953
28	0	1459.534953
29	0	1459.534953
30	0	1459.534953
31	0	1459.534953
32	0	1459.534953
33	0	1459.534953
34	0	1459.534953
35	0	1459.534953
36	0	1459.534953
1	11853.54413	1462.549329
2	10955.67156	1462.549329
3	9956.266293	1462.549329
4	8296.283062	1462.549329
5	7603.260812	1462.549329
6	7316.352788	1462.549329
7	6806.586483	1462.549329
8	6434.258541	1462.549329
9	5579.165793	1462.549329
10	4763.683642	1462.549329
11	4121.645616	1462.549329
12	3130.847091	1462.549329
13	2549.78794	1462.549329
14	1413.360489	1462.549329
15	713.426454	1462.549329
16	0	1462.549329
17	0	1462.549329
18	0	1462.549329
19	0	1462.549329
20	0	1462.549329
21	0	1462.549329
22	0	1462.549329
23	0	1462.549329
24	0	1462.549329
25	0	1462.549329
26	0	1462.549329
27	0	1462.549329
28	0	1462.549329
29	0	1462.549329
30	0	1462.549329
31	0	1462.549329
32	0	1462.549329
33	0	1462.549329
34	0	1462.549329
35	0	1462.549329
36	0	1462.549329
1	11867.0588	1463.784894
2	10968.16093	1463.784894
3	9969.578802	1463.784894
4	8308.534228	1463.784894
5	7616.275288	1463.784894
6	7325.056117	1463.784894
7	6819.716914	1463.784894
8	6441.383829	1463.784894
9	5579.165793	1463.784894
10	4776.612981	1463.784894
11	4135.117409	1463.784894
12	3144.318883	1463.784894
13	2558.760768	1463.784894
14	1427.729293	1463.784894
15	728.791987	1463.784894
16	0	1463.784894
17	0	1463.784894
18	0	1463.784894
19	0	1463.784894
20	0	1463.784894
21	0	1463.784894
22	0	1463.784894
23	0	1463.784894
24	0	1463.784894
25	0	1463.784894
26	0	1463.784894
27	0	1463.784894
28	0	1463.784894
29	0	1463.784894
30	0	1463.784894
31	0	1463.784894
32	0	1463.784894
33	0	1463.784894
34	0	1463.784894
35	0	1463.784894
36	0	1463.784894
1	11881.62181	1465.1163
2	10981.61909	1465.1163
3	9983.923958	1465.1163
4	8320.913192	1465.1163
5	7630.299291	1465.1163
6	7332.725718	1465.1163
7	6833.865867	1465.1163
8	6447.352981	1465.1163
9	5579.165793	1465.1163
10	4790.545245	1465.1163
11	4149.634204	1465.1163
12	3158.835678	1465.1163
13	2567.607096	1465.1163
14	1443.212679	1465.1163
15	745.3494186	1465.1163
16	0	1465.1163
17	0	1465.1163
18	0	1465.1163
19	0	1465.1163
20	0	1465.1163
21	0	1465.1163
22	0	1465.1163
23	0	1465.1163
24	0	1465.1163
25	0	1465.1163
26	0	1465.1163
27	0	1465.1163
28	0	1465.1163
29	0	1465.1163
30	0	1465.1163
31	0	1465.1163
32	0	1465.1163
33	0	1465.1163
34	0	1465.1163
35	0	1465.1163
36	0	1465.1163
1	11897.95901	1466.609911
2	10996.71685	1466.609911
3	10000.01677	1466.609911
4	8334.80027	1466.609911
5	7646.031822	1466.609911
6	7340.335397	1466.609911
7	6849.73857	1466.609911
8	6453.055047	1466.609911
9	5579.165793	1466.609911
10	4806.17486	1466.609911
11	4164.804126	1466.609911
12	3175.121036	1466.609911
13	2576.415725	1466.609911
14	1460.582388	1466.609911
15	763.9240223	1466.609911
16	0	1466.609911
17	0	1466.609911
18	0	1466.609911
19	0	1466.609911
20	0	1466.609911
21	0	1466.609911
22	0	1466.609911
23	0	1466.609911
24	0	1466.609911
25	0	1466.609911
26	0	1466.609911
27	0	1466.609911
28	0	1466.609911
29	0	1466.609911
30	0	1466.609911
31	0	1466.609911
32	0	1466.609911
33	0	1466.609911
34	0	1466.609911
35	0	1466.609911
36	0	1466.609911
1	11909.9054	1467.702096
2	11007.75691	1467.702096
3	10011.78444	1467.702096
4	8344.3586	1467.702096
5	7657.536051	1467.702096
6	7345.303451	1467.702096
7	6861.345299	1467.702096
8	6457.224616	1467.702096
9	5579.165793	1467.702096
10	4817.603834	1467.702096
11	4175.081305	1467.702096
12	3187.029514	1467.702096
13	2582.041283	1467.702096
14	1473.283785	1467.702096
15	777.5064845	1467.702096
16	0	1467.702096
17	0	1467.702096
18	0	1467.702096
19	0	1467.702096
20	0	1467.702096
21	0	1467.702096
22	0	1467.702096
23	0	1467.702096
24	0	1467.702096
25	0	1467.702096
26	0	1467.702096
27	0	1467.702096
28	0	1467.702096
29	0	1467.702096
30	0	1467.702096
31	0	1467.702096
32	0	1467.702096
33	0	1467.702096
34	0	1467.702096
35	0	1467.702096
36	0	1467.702096
1	11930.32586	1469.569015
2	11026.62814	1469.569015
3	10031.89943	1469.569015
4	8359.677546	1469.569015
5	7677.200716	1469.569015
6	7352.776045	1469.569015
7	6881.185171	1469.569015
8	6462.609144	1469.569015
9	5579.165793	1469.569015
10	4837.13986	1469.569015
11	4192.64852	1469.569015
12	3207.385178	1469.569015
13	2591.657285	1469.569015
14	1494.994818	1469.569015
15	800.7235599	1469.569015
16	0	1469.569015
17	0	1469.569015
18	0	1469.569015
19	0	1469.569015
20	0	1469.569015
21	0	1469.569015
22	0	1469.569015
23	0	1469.569015
24	0	1469.569015
25	0	1469.569015
26	0	1469.569015
27	0	1469.569015
28	0	1469.569015
29	0	1469.569015
30	0	1469.569015
31	0	1469.569015
32	0	1469.569015
33	0	1469.569015
34	0	1469.569015
35	0	1469.569015
36	0	1469.569015
1	11943.42343	1470.766446
2	11038.01513	1470.766446
3	10044.80108	1470.766446
4	8368.786114	1470.766446
5	7689.813525	1470.766446
6	7356.852006	1470.766446
7	6893.910357	1470.766446
8	6464.228077	1470.766446
9	5579.165793	1470.766446
10	4849.670161	1470.766446
11	4203.199115	1470.766446
12	3220.441191	1470.766446
13	2597.108016	1470.766446
14	1508.920157	1470.766446
15	815.6148659	1470.766446
16	0	1470.766446
17	0	1470.766446
18	0	1470.766446
19	0	1470.766446
20	0	1470.766446
21	0	1470.766446
22	0	1470.766446
23	0	1470.766446
24	0	1470.766446
25	0	1470.766446
26	0	1470.766446
27	0	1470.766446
28	0	1470.766446
29	0	1470.766446
30	0	1470.766446
31	0	1470.766446
32	0	1470.766446
33	0	1470.766446
34	0	1470.766446
35	0	1470.766446
36	0	1470.766446
1	11971.54997	1473.337883
2	11060.92869	1473.337883
3	10072.50686	1473.337883
4	8386.806852	1473.337883
5	7716.899046	1473.337883
6	7364.065414	1473.337883
7	6921.237202	1473.337883
8	6464.228077	1473.337883
9	5579.165793	1473.337883
10	4876.578499	1473.337883
11	4224.316552	1473.337883
12	3248.478473	1473.337883
13	2607.273691	1473.337883
14	1538.824284	1473.337883
15	847.593371	1473.337883
16	0	1473.337883
17	0	1473.337883
18	0	1473.337883
19	0	1473.337883
20	0	1473.337883
21	0	1473.337883
22	0	1473.337883
23	0	1473.337883
24	0	1473.337883
25	0	1473.337883
26	0	1473.337883
27	0	1473.337883
28	0	1473.337883
29	0	1473.337883
30	0	1473.337883
31	0	1473.337883
32	0	1473.337883
33	0	1473.337883
34	0	1473.337883
35	0	1473.337883
36	0	1473.337883
1	11979.86902	1474.098443
2	11067.41666	1474.098443
3	10080.70146	1474.098443
4	8391.847661	1474.098443
5	7724.910193	1474.098443
6	7364.065414	1474.098443
7	6929.319726	1474.098443
8	6464.228077	1474.098443
9	5579.165793	1474.098443
10	4884.53724	1474.098443
11	4230.273279	1474.098443
12	3256.771125	1474.098443
13	2609.99119	1474.098443
14	1547.669097	1474.098443
15	857.0517267	1474.098443
16	0	1474.098443
17	0	1474.098443
18	0	1474.098443
19	0	1474.098443
20	0	1474.098443
21	0	1474.098443
22	0	1474.098443
23	0	1474.098443
24	0	1474.098443
25	0	1474.098443
26	0	1474.098443
27	0	1474.098443
28	0	1474.098443
29	0	1474.098443
30	0	1474.098443
31	0	1474.098443
32	0	1474.098443
33	0	1474.098443
34	0	1474.098443
35	0	1474.098443
36	0	1474.098443
1	11997.33347	1475.695111
2	11079.1552	1475.695111
3	10097.90466	1475.695111
4	8400.548139	1475.695111
5	7741.72825	1475.695111
6	7364.065414	1475.695111
7	6946.287627	1475.695111
8	6464.228077	1475.695111
9	5583.753517	1475.695111
10	4901.24528	1475.695111
11	4240.896572	1475.695111
12	3274.180154	1475.695111
13	2609.99119	1475.695111
14	1566.237295	1475.695111
15	876.9079564	1475.695111
16	0	1475.695111
17	0	1475.695111
18	0	1475.695111
19	0	1475.695111
20	0	1475.695111
21	0	1475.695111
22	0	1475.695111
23	0	1475.695111
24	0	1475.695111
25	0	1475.695111
26	0	1475.695111
27	0	1475.695111
28	0	1475.695111
29	0	1475.695111
30	0	1475.695111
31	0	1475.695111
32	0	1475.695111
33	0	1475.695111
34	0	1475.695111
35	0	1475.695111
36	0	1475.695111
1	12043.7612	1479.939716
2	11106.97252	1479.939716
3	10143.63787	1479.939716
4	8420.289001	1479.939716
5	7786.437613	1479.939716
6	7364.065414	1479.939716
7	6991.395338	1479.939716
8	6464.228077	1479.939716
9	5610.825924	1479.939716
10	4945.662172	1479.939716
11	4265.749074	1479.939716
12	3320.460565	1479.939716
13	2609.99119	1479.939716
14	1615.599259	1479.939716
15	929.6940413	1479.939716
16	0	1479.939716
17	0	1479.939716
18	0	1479.939716
19	0	1479.939716
20	0	1479.939716
21	0	1479.939716
22	0	1479.939716
23	0	1479.939716
24	0	1479.939716
25	0	1479.939716
26	0	1479.939716
27	0	1479.939716
28	0	1479.939716
29	0	1479.939716
30	0	1479.939716
31	0	1479.939716
32	0	1479.939716
33	0	1479.939716
34	0	1479.939716
35	0	1479.939716
36	0	1479.939716
1	12076.61348	1482.943199
2	11122.14559	1482.943199
3	10175.99871	1482.943199
4	8429.747183	1482.943199
5	7818.073967	1482.943199
6	7364.065414	1482.943199
7	7023.313563	1482.943199
8	6464.228077	1482.943199
9	5637.631524	1482.943199
10	4977.091573	1482.943199
11	4278.824253	1482.943199
12	3353.208593	1482.943199
13	2609.99119	1482.943199
14	1650.527794	1482.943199
15	967.0454844	1482.943199
16	0	1482.943199
17	0	1482.943199
18	0	1482.943199
19	0	1482.943199
20	0	1482.943199
21	0	1482.943199
22	0	1482.943199
23	0	1482.943199
24	0	1482.943199
25	0	1482.943199
26	0	1482.943199
27	0	1482.943199
28	0	1482.943199
29	0	1482.943199
30	0	1482.943199
31	0	1482.943199
32	0	1482.943199
33	0	1482.943199
34	0	1482.943199
35	0	1482.943199
36	0	1482.943199
1	12087.6574	1483.952877
2	11125.73004	1483.952877
3	10186.87741	1483.952877
4	8429.747183	1483.952877
5	7828.709128	1483.952877
6	7364.065414	1483.952877
7	7034.04348	1483.952877
8	6464.228077	1483.952877
9	5646.642736	1483.952877
10	4987.657163	1483.952877
11	4281.193723	1483.952877
12	3364.217464	1483.952877
13	2609.99119	1483.952877
14	1662.269684	1483.952877
15	979.6018816	1483.952877
16	0	1483.952877
17	0	1483.952877
18	0	1483.952877
19	0	1483.952877
20	0	1483.952877
21	0	1483.952877
22	0	1483.952877
23	0	1483.952877
24	0	1483.952877
25	0	1483.952877
26	0	1483.952877
27	0	1483.952877
28	0	1483.952877
29	0	1483.952877
30	0	1483.952877
31	0	1483.952877
32	0	1483.952877
33	0	1483.952877
34	0	1483.952877
35	0	1483.952877
36	0	1483.952877
1	12118.23256	1486.748178
2	11135.6536	1486.748178
3	10216.9952	1486.748178
4	8429.747183	1486.748178
5	7858.152652	1486.748178
6	7364.065414	1486.748178
7	7063.749338	1486.748178
8	6464.228077	1486.748178
9	5671.590343	1486.748178
10	5016.90808	1486.748178
11	4281.193723	1486.748178
12	3394.695609	1486.748178
13	2609.99119	1486.748178
14	1694.777197	1486.748178
15	1014.364362	1486.748178
16	0	1486.748178
17	0	1486.748178
18	0	1486.748178
19	0	1486.748178
20	0	1486.748178
21	0	1486.748178
22	0	1486.748178
23	0	1486.748178
24	0	1486.748178
25	0	1486.748178
26	0	1486.748178
27	0	1486.748178
28	0	1486.748178
29	0	1486.748178
30	0	1486.748178
31	0	1486.748178
32	0	1486.748178
33	0	1486.748178
34	0	1486.748178
35	0	1486.748178
36	0	1486.748178
1	12263.18177	1500
2	11135.6536	1500
3	10359.77608	1500
4	8429.747183	1500
5	7997.73703	1500
6	7364.065414	1500
7	7204.577374	1500
8	6464.228077	1500
9	5789.860705	1500
10	5155.579352	1500
11	4281.193723	1500
12	3539.184861	1500
13	2609.99119	1500
14	1848.887176	1500
15	1179.16458	1500
16	0	1500
17	0	1500
18	0	1500
19	0	1500
20	0	1500
21	0	1500
22	0	1500
23	0	1500
24	0	1500
25	0	1500
26	0	1500
27	0	1500
28	0	1500
29	0	1500
30	0	1500
31	0	1500
32	0	1500
33	0	1500
34	0	1500
35	0	1500
36	0	1500
1	12281.3048	1501.656878
2	11135.6536	1501.656878
3	10377.62801	1501.656878
4	8429.747183	1501.656878
5	8015.189295	1501.656878
6	7364.065414	1501.656878
7	7220.812511	1501.656878
8	6464.228077	1501.656878
9	5804.648074	1501.656878
10	5172.917451	1501.656878
11	4281.193723	1501.656878
12	3557.250383	1501.656878
13	2609.99119	1501.656878
14	1868.15558	1501.656878
15	1198.396964	1501.656878
16	1.647147151	1501.656878
17	0	1501.656878
18	0	1501.656878
19	0	1501.656878
20	0	1501.656878
21	0	1501.656878
22	0	1501.656878
23	0	1501.656878
24	0	1501.656878
25	0	1501.656878
26	0	1501.656878
27	0	1501.656878
28	0	1501.656878
29	0	1501.656878
30	0	1501.656878
31	0	1501.656878
32	0	1501.656878
33	0	1501.656878
34	0	1501.656878
35	0	1501.656878
36	0	1501.656878
1	12299.69174	1503.337883
2	11135.6536	1503.337883
3	10395.73989	1503.337883
4	8429.747183	1503.337883
5	8032.895696	1503.337883
6	7364.065414	1503.337883
7	7234.478561	1503.337883
8	6464.228077	1503.337883
9	5819.650773	1503.337883
10	5190.508023	1503.337883
11	4281.193723	1503.337883
12	3575.578971	1503.337883
13	2609.99119	1503.337883
14	1887.704565	1503.337883
15	1216.516795	1503.337883
16	6.684879166	1503.337883
17	0	1503.337883
18	0	1503.337883
19	0	1503.337883
20	0	1503.337883
21	0	1503.337883
22	0	1503.337883
23	0	1503.337883
24	0	1503.337883
25	0	1503.337883
26	0	1503.337883
27	0	1503.337883
28	0	1503.337883
29	0	1503.337883
30	0	1503.337883
31	0	1503.337883
32	0	1503.337883
33	0	1503.337883
34	0	1503.337883
35	0	1503.337883
36	0	1503.337883
1	12326.2555	1505.766446
2	11135.6536	1505.766446
3	10421.90628	1505.766446
4	8429.747183	1505.766446
5	8058.476283	1505.766446
6	7374.416778	1505.766446
7	7249.231848	1505.766446
8	6464.228077	1505.766446
9	5841.325299	1505.766446
10	5215.921272	1505.766446
11	4281.193723	1505.766446
12	3602.058438	1505.766446
13	2609.99119	1505.766446
14	1915.947151	1505.766446
15	1242.694669	1505.766446
16	19.95113885	1505.766446
17	0	1505.766446
18	0	1505.766446
19	0	1505.766446
20	0	1505.766446
21	0	1505.766446
22	0	1505.766446
23	0	1505.766446
24	0	1505.766446
25	0	1505.766446
26	0	1505.766446
27	0	1505.766446
28	0	1505.766446
29	0	1505.766446
30	0	1505.766446
31	0	1505.766446
32	0	1505.766446
33	0	1505.766446
34	0	1505.766446
35	0	1505.766446
36	0	1505.766446
1	12354.05026	1508.307551
2	11135.6536	1508.307551
3	10449.28525	1508.307551
4	8429.747183	1508.307551
5	8085.24231	1508.307551
6	7392.824909	1508.307551
7	7258.354597	1508.307551
8	6470.016594	1508.307551
9	5864.004254	1508.307551
10	5242.512207	1508.307551
11	4281.193723	1508.307551
12	3629.765	1508.307551
13	2609.99119	1508.307551
14	1945.498537	1508.307551
15	1266.857053	1508.307551
16	41.40924575	1508.307551
17	0	1508.307551
18	0	1508.307551
19	0	1508.307551
20	0	1508.307551
21	0	1508.307551
22	0	1508.307551
23	0	1508.307551
24	0	1508.307551
25	0	1508.307551
26	0	1508.307551
27	0	1508.307551
28	0	1508.307551
29	0	1508.307551
30	0	1508.307551
31	0	1508.307551
32	0	1508.307551
33	0	1508.307551
34	0	1508.307551
35	0	1508.307551
36	0	1508.307551
1	12362.70108	1509.098443
2	11135.6536	1509.098443
3	10457.80666	1509.098443
4	8429.747183	1509.098443
5	8093.57295	1509.098443
6	7400.135393	1509.098443
7	7259.87633	1509.098443
8	6473.399358	1509.098443
9	5871.062836	1509.098443
10	5250.788351	1509.098443
11	4281.193723	1509.098443
12	3638.388372	1509.098443
13	2609.99119	1509.098443
14	1954.696091	1509.098443
15	1273.372467	1509.098443
16	49.6690024	1509.098443
17	0	1509.098443
18	0	1509.098443
19	0	1509.098443
20	0	1509.098443
21	0	1509.098443
22	0	1509.098443
23	0	1509.098443
24	0	1509.098443
25	0	1509.098443
26	0	1509.098443
27	0	1509.098443
28	0	1509.098443
29	0	1509.098443
30	0	1509.098443
31	0	1509.098443
32	0	1509.098443
33	0	1509.098443
34	0	1509.098443
35	0	1509.098443
36	0	1509.098443
1	12376.53691	1510.363369
2	11135.6536	1510.363369
3	10471.43552	1510.363369
4	8429.747183	1510.363369
5	8106.896688	1510.363369
6	7412.42778	1510.363369
7	7261.00991	1510.363369
8	6480.369907	1510.363369
9	5882.352088	1510.363369
10	5264.024931	1510.363369
11	4281.193723	1510.363369
12	3652.180294	1510.363369
13	2614.989794	1510.363369
14	1969.40634	1510.363369
15	1283.792996	1510.363369
16	64.43964445	1510.363369
17	0	1510.363369
18	0	1510.363369
19	0	1510.363369
20	0	1510.363369
21	0	1510.363369
22	0	1510.363369
23	0	1510.363369
24	0	1510.363369
25	0	1510.363369
26	0	1510.363369
27	0	1510.363369
28	0	1510.363369
29	0	1510.363369
30	0	1510.363369
31	0	1510.363369
32	0	1510.363369
33	0	1510.363369
34	0	1510.363369
35	0	1510.363369
36	0	1510.363369
1	12389.77474	1511.573623
2	11135.6536	1511.573623
3	10484.47532	1511.573623
4	8429.747183	1511.573623
5	8119.644563	1511.573623
6	7424.18888	1511.573623
7	7261.329056	1511.573623
8	6488.836541	1511.573623
9	5893.15341	1511.573623
10	5276.689414	1511.573623
11	4281.193723	1511.573623
12	3665.376118	1511.573623
13	2621.569712	1511.573623
14	1983.480799	1511.573623
15	1293.030782	1511.573623
16	79.49041565	1511.573623
17	0	1511.573623
18	0	1511.573623
19	0	1511.573623
20	0	1511.573623
21	0	1511.573623
22	0	1511.573623
23	0	1511.573623
24	0	1511.573623
25	0	1511.573623
26	0	1511.573623
27	0	1511.573623
28	0	1511.573623
29	0	1511.573623
30	0	1511.573623
31	0	1511.573623
32	0	1511.573623
33	0	1511.573623
34	0	1511.573623
35	0	1511.573623
36	0	1511.573623
1	12404.75525	1512.943199
2	11135.6536	1512.943199
3	10499.23173	1512.943199
4	8429.747183	1512.943199
5	8134.070616	1512.943199
6	7437.498256	1512.943199
7	7261.690215	1512.943199
8	6500.53772	1512.943199
9	5905.376658	1512.943199
10	5291.021097	1512.943199
11	4281.193723	1512.943199
12	3680.30909	1512.943199
13	2631.135801	1512.943199
14	1999.408074	1512.943199
15	1302.655898	1512.943199
16	96.5225273	1512.943199
17	0	1512.943199
18	0	1512.943199
19	0	1512.943199
20	0	1512.943199
21	0	1512.943199
22	0	1512.943199
23	0	1512.943199
24	0	1512.943199
25	0	1512.943199
26	0	1512.943199
27	0	1512.943199
28	0	1512.943199
29	0	1512.943199
30	0	1512.943199
31	0	1512.943199
32	0	1512.943199
33	0	1512.943199
34	0	1512.943199
35	0	1512.943199
36	0	1512.943199
1	12415.79916	1513.952877
2	11135.6536	1513.952877
3	10510.11044	1513.952877
4	8432.022125	1513.952877
5	8144.705777	1513.952877
6	7447.310181	1513.952877
7	7261.956468	1513.952877
8	6510.60542	1513.952877
9	5914.38787	1513.952877
10	5301.586688	1513.952877
11	4281.193723	1513.952877
12	3691.317962	1513.952877
13	2639.629472	1513.952877
14	2011.149965	1513.952877
15	1309.751717	1513.952877
16	109.0789245	1513.952877
17	0	1513.952877
18	0	1513.952877
19	0	1513.952877
20	0	1513.952877
21	0	1513.952877
22	0	1513.952877
23	0	1513.952877
24	0	1513.952877
25	0	1513.952877
26	0	1513.952877
27	0	1513.952877
28	0	1513.952877
29	0	1513.952877
30	0	1513.952877
31	0	1513.952877
32	0	1513.952877
33	0	1513.952877
34	0	1513.952877
35	0	1513.952877
36	0	1513.952877
1	12431.62297	1515.399551
2	11135.6536	1515.399551
3	10525.69754	1515.399551
4	8437.413803	1515.399551
5	8159.943917	1515.399551
6	7461.368782	1515.399551
7	7262.337958	1515.399551
8	6525.906902	1515.399551
9	5927.299202	1515.399551
10	5316.725145	1515.399551
11	4285.114099	1515.399551
12	3707.091556	1515.399551
13	2653.931393	1515.399551
14	2027.973834	1515.399551
15	1318.872228	1515.399551
16	127.0698254	1515.399551
17	0	1515.399551
18	0	1515.399551
19	0	1515.399551
20	0	1515.399551
21	0	1515.399551
22	0	1515.399551
23	0	1515.399551
24	0	1515.399551
25	0	1515.399551
26	0	1515.399551
27	0	1515.399551
28	0	1515.399551
29	0	1515.399551
30	0	1515.399551
31	0	1515.399551
32	0	1515.399551
33	0	1515.399551
34	0	1515.399551
35	0	1515.399551
36	0	1515.399551
1	12446.37433	1516.748178
2	11135.6536	1516.748178
3	10540.22823	1516.748178
4	8444.701955	1516.748178
5	8174.149302	1516.748178
6	7474.47457	1516.748178
7	7262.693592	1516.748178
8	6540.171337	1516.748178
9	5939.335478	1516.748178
10	5330.837604	1516.748178
11	4291.030666	1516.748178
12	3721.796106	1516.748178
13	2668.434625	1516.748178
14	2043.657477	1516.748178
15	1326.399089	1516.748178
16	143.841405	1516.748178
17	0	1516.748178
18	0	1516.748178
19	0	1516.748178
20	0	1516.748178
21	0	1516.748178
22	0	1516.748178
23	0	1516.748178
24	0	1516.748178
25	0	1516.748178
26	0	1516.748178
27	0	1516.748178
28	0	1516.748178
29	0	1516.748178
30	0	1516.748178
31	0	1516.748178
32	0	1516.748178
33	0	1516.748178
34	0	1516.748178
35	0	1516.748178
36	0	1516.748178
1	12494.39275	1521.138209
2	11162.80201	1521.138209
3	10587.52833	1521.138209
4	8483.541976	1521.138209
5	8220.390471	1521.138209
6	7517.136349	1521.138209
7	7275.414672	1521.138209
8	6586.604723	1521.138209
9	5978.515792	1521.138209
10	5376.776282	1521.138209
11	4325.40592	1521.138209
12	3769.66215	1521.138209
13	2715.645342	1521.138209
14	2094.710652	1521.138209
15	1350.900424	1521.138209
16	198.4360156	1521.138209
17	0	1521.138209
18	0	1521.138209
19	0	1521.138209
20	0	1521.138209
21	0	1521.138209
22	0	1521.138209
23	0	1521.138209
24	0	1521.138209
25	0	1521.138209
26	0	1521.138209
27	0	1521.138209
28	0	1521.138209
29	0	1521.138209
30	0	1521.138209
31	0	1521.138209
32	0	1521.138209
33	0	1521.138209
34	0	1521.138209
35	0	1521.138209
36	0	1521.138209
1	12514.86861	1523.010193
2	11181.41198	1523.010193
3	10607.69789	1523.010193
4	8505.034858	1523.010193
5	8238.356327	1523.010193
6	7535.328053	1523.010193
7	7287.872588	1523.010193
8	6606.404705	1523.010193
9	5995.222941	1523.010193
10	5396.365312	1523.010193
11	4344.99495	1523.010193
12	3790.073041	1523.010193
13	2735.776791	1523.010193
14	2116.48059	1523.010193
15	1359.596047	1523.010193
16	221.7160816	1523.010193
17	0	1523.010193
18	0	1523.010193
19	0	1523.010193
20	0	1523.010193
21	0	1523.010193
22	0	1523.010193
23	0	1523.010193
24	0	1523.010193
25	0	1523.010193
26	0	1523.010193
27	0	1523.010193
28	0	1523.010193
29	0	1523.010193
30	0	1523.010193
31	0	1523.010193
32	0	1523.010193
33	0	1523.010193
34	0	1523.010193
35	0	1523.010193
36	0	1523.010193
1	12530.86125	1524.472302
2	11197.58949	1524.472302
3	10623.45129	1524.472302
4	8521.821831	1524.472302
5	8252.30266	1524.472302
6	7549.536649	1524.472302
7	7299.245046	1524.472302
8	6621.869443	1524.472302
9	6008.272028	1524.472302
10	5411.665285	1524.472302
11	4360.294924	1524.472302
12	3806.014929	1524.472302
13	2751.50042	1524.472302
14	2133.483957	1524.472302
15	1359.596047	1524.472302
16	239.8989323	1524.472302
17	0	1524.472302
18	0	1524.472302
19	0	1524.472302
20	0	1524.472302
21	0	1524.472302
22	0	1524.472302
23	0	1524.472302
24	0	1524.472302
25	0	1524.472302
26	0	1524.472302
27	0	1524.472302
28	0	1524.472302
29	0	1524.472302
30	0	1524.472302
31	0	1524.472302
32	0	1524.472302
33	0	1524.472302
34	0	1524.472302
35	0	1524.472302
36	0	1524.472302
1	12545.04708	1525.769226
2	11211.93931	1525.769226
3	10637.42491	1525.769226
4	8536.712261	1525.769226
5	8265.811124	1525.769226
6	7562.139998	1525.769226
7	7308.49167	1525.769226
8	6635.587019	1525.769226
9	6019.846866	1525.769226
10	5425.236712	1525.769226
11	4373.866351	1525.769226
12	3820.155747	1525.769226
13	2765.447639	1525.769226
14	2148.566334	1525.769226
15	1359.596047	1525.769226
16	256.0275368	1525.769226
17	0	1525.769226
18	0	1525.769226
19	0	1525.769226
20	0	1525.769226
21	0	1525.769226
22	0	1525.769226
23	0	1525.769226
24	0	1525.769226
25	0	1525.769226
26	0	1525.769226
27	0	1525.769226
28	0	1525.769226
29	0	1525.769226
30	0	1525.769226
31	0	1525.769226
32	0	1525.769226
33	0	1525.769226
34	0	1525.769226
35	0	1525.769226
36	0	1525.769226
1	12582.2007	1529.165955
2	11249.52243	1529.165955
3	10674.02274	1529.165955
4	8575.711265	1529.165955
5	8301.190668	1529.165955
6	7595.14899	1529.165955
7	7330.50653	1529.165955
8	6671.514244	1529.165955
9	6050.162121	1529.165955
10	5460.781162	1529.165955
11	4409.4108	1529.165955
12	3857.191471	1529.165955
13	2801.976313	1529.165955
14	2188.068058	1529.165955
15	1359.596047	1529.165955
16	298.269401	1529.165955
17	0	1529.165955
18	0	1529.165955
19	0	1529.165955
20	0	1529.165955
21	0	1529.165955
22	0	1529.165955
23	0	1529.165955
24	0	1529.165955
25	0	1529.165955
26	0	1529.165955
27	0	1529.165955
28	0	1529.165955
29	0	1529.165955
30	0	1529.165955
31	0	1529.165955
32	0	1529.165955
33	0	1529.165955
34	0	1529.165955
35	0	1529.165955
36	0	1529.165955
1	12597.17943	1530.535369
2	11264.67432	1530.535369
3	10688.77741	1530.535369
4	8591.433976	1530.535369
5	8314.516521	1530.535369
6	7608.456788	1530.535369
7	7338.444322	1530.535369
8	6685.998546	1530.535369
9	6062.38392	1530.535369
10	5474.173498	1530.535369
11	4423.740784	1530.535369
12	3872.122672	1530.535369
13	2816.703093	1530.535369
14	2203.993444	1530.535369
15	1359.596047	1530.535369
16	315.2994926	1530.535369
17	0	1530.535369
18	0	1530.535369
19	0	1530.535369
20	0	1530.535369
21	0	1530.535369
22	0	1530.535369
23	0	1530.535369
24	0	1530.535369
25	0	1530.535369
26	0	1530.535369
27	0	1530.535369
28	0	1530.535369
29	0	1530.535369
30	0	1530.535369
31	0	1530.535369
32	0	1530.535369
33	0	1530.535369
34	0	1530.535369
35	0	1530.535369
36	0	1530.535369
1	12633.08577	1534.557616
2	11309.17849	1534.557616
3	10732.11485	1534.557616
4	8637.614769	1534.557616
5	8350.903197	1534.557616
6	7647.544489	1534.557616
7	7359.005166	1534.557616
8	6728.541881	1534.557616
9	6098.281824	1534.557616
10	5510.755448	1534.557616
11	4465.830856	1534.557616
12	3915.978641	1534.557616
13	2859.958636	1534.557616
14	2250.769536	1534.557616
15	1359.596047	1534.557616
16	365.3203291	1534.557616
17	0	1534.557616
18	0	1534.557616
19	0	1534.557616
20	0	1534.557616
21	0	1534.557616
22	0	1534.557616
23	0	1534.557616
24	0	1534.557616
25	0	1534.557616
26	0	1534.557616
27	0	1534.557616
28	0	1534.557616
29	0	1534.557616
30	0	1534.557616
31	0	1534.557616
32	0	1534.557616
33	0	1534.557616
34	0	1534.557616
35	0	1534.557616
36	0	1534.557616
1	12647.28892	1537.066371
2	11336.93661	1537.066371
3	10759.14526	1537.066371
4	8666.418637	1537.066371
5	8370.451357	1537.066371
6	7671.924257	1537.066371
7	7368.682443	1537.066371
8	6755.076996	1537.066371
9	6120.672052	1537.066371
10	5530.425404	1537.066371
11	4492.083261	1537.066371
12	3943.332471	1537.066371
13	2886.937969	1537.066371
14	2279.944703	1537.066371
15	1359.596047	1537.066371
16	396.5193077	1537.066371
17	0	1537.066371
18	0	1537.066371
19	0	1537.066371
20	0	1537.066371
21	0	1537.066371
22	0	1537.066371
23	0	1537.066371
24	0	1537.066371
25	0	1537.066371
26	0	1537.066371
27	0	1537.066371
28	0	1537.066371
29	0	1537.066371
30	0	1537.066371
31	0	1537.066371
32	0	1537.066371
33	0	1537.066371
34	0	1537.066371
35	0	1537.066371
36	0	1537.066371
1	12657	1541.473428
2	11385.69851	1541.473428
3	10806.6288	1541.473428
4	8717.017563	1541.473428
5	8399.262935	1541.473428
6	7714.751493	1541.473428
7	7368.682443	1541.473428
8	6801.690467	1541.473428
9	6160.004321	1541.473428
10	5559.450938	1541.473428
11	4538.200105	1541.473428
12	3991.384156	1541.473428
13	2934.331785	1541.473428
14	2331.195879	1541.473428
15	1359.596047	1541.473428
16	451.325655	1541.473428
17	0	1541.473428
18	0	1541.473428
19	0	1541.473428
20	0	1541.473428
21	0	1541.473428
22	0	1541.473428
23	0	1541.473428
24	0	1541.473428
25	0	1541.473428
26	0	1541.473428
27	0	1541.473428
28	0	1541.473428
29	0	1541.473428
30	0	1541.473428
31	0	1541.473428
32	0	1541.473428
33	0	1541.473428
34	0	1541.473428
35	0	1541.473428
36	0	1541.473428
1	12657	1544.648082
2	11420.82448	1544.648082
3	10840.83391	1544.648082
4	8753.466852	1544.648082
5	8414.978341	1544.648082
6	7745.60239	1544.648082
7	7368.682443	1544.648082
8	6835.268806	1544.648082
9	6188.337596	1544.648082
10	5575.320468	1544.648082
11	4571.420695	1544.648082
12	4025.998522	1544.648082
13	2968.472252	1544.648082
14	2368.115022	1544.648082
15	1359.596047	1544.648082
16	490.8057894	1544.648082
17	0	1544.648082
18	0	1544.648082
19	0	1544.648082
20	0	1544.648082
21	0	1544.648082
22	0	1544.648082
23	0	1544.648082
24	0	1544.648082
25	0	1544.648082
26	0	1544.648082
27	0	1544.648082
28	0	1544.648082
29	0	1544.648082
30	0	1544.648082
31	0	1544.648082
32	0	1544.648082
33	0	1544.648082
34	0	1544.648082
35	0	1544.648082
36	0	1544.648082
1	12657	1547.730783
2	11454.93303	1547.730783
3	10874.04826	1547.730783
4	8788.86039	1547.730783
5	8425.345297	1547.730783
6	7775.559694	1547.730783
7	7368.682443	1547.730783
8	6867.874551	1547.730783
9	6215.850198	1547.730783
10	5581.085562	1547.730783
11	4603.679053	1547.730783
12	4059.610285	1547.730783
13	3001.623841	1547.730783
14	2403.964803	1547.730783
15	1359.596047	1547.730783
16	529.1423841	1547.730783
17	0	1547.730783
18	0	1547.730783
19	0	1547.730783
20	0	1547.730783
21	0	1547.730783
22	0	1547.730783
23	0	1547.730783
24	0	1547.730783
25	0	1547.730783
26	0	1547.730783
27	0	1547.730783
28	0	1547.730783
29	0	1547.730783
30	0	1547.730783
31	0	1547.730783
32	0	1547.730783
33	0	1547.730783
34	0	1547.730783
35	0	1547.730783
36	0	1547.730783
1	12657	1551.093729
2	11492.14236	1551.093729
3	10910.2821	1551.093729
4	8827.471522	1551.093729
5	8431	1551.093729
6	7808.240389	1551.093729
7	7368.682443	1551.093729
8	6903.444454	1551.093729
9	6245.863947	1551.093729
10	5581.085562	1551.093729
11	4638.869988	1551.093729
12	4096.277663	1551.093729
13	3037.789212	1551.093729
14	2443.073656	1551.093729
15	1359.596047	1551.093729
16	570.9641239	1551.093729
17	0	1551.093729
18	0	1551.093729
19	0	1551.093729
20	0	1551.093729
21	0	1551.093729
22	0	1551.093729
23	0	1551.093729
24	0	1551.093729
25	0	1551.093729
26	0	1551.093729
27	0	1551.093729
28	0	1551.093729
29	0	1551.093729
30	0	1551.093729
31	0	1551.093729
32	0	1551.093729
33	0	1551.093729
34	0	1551.093729
35	0	1551.093729
36	0	1551.093729
1	12657	1552.107189
2	11503.3558	1552.107189
3	10921.20157	1552.107189
4	8839.10741	1552.107189
5	8431	1552.107189
6	7818.089074	1552.107189
7	7368.682443	1552.107189
8	6914.163834	1552.107189
9	6254.908919	1552.107189
10	5581.085562	1552.107189
11	4649.475162	1552.107189
12	4107.327779	1552.107189
13	3048.688042	1552.107189
14	2454.345986	1552.107189
15	1359.596047	1552.107189
16	583.5675634	1552.107189
17	0	1552.107189
18	0	1552.107189
19	0	1552.107189
20	0	1552.107189
21	0	1552.107189
22	0	1552.107189
23	0	1552.107189
24	0	1552.107189
25	0	1552.107189
26	0	1552.107189
27	0	1552.107189
28	0	1552.107189
29	0	1552.107189
30	0	1552.107189
31	0	1552.107189
32	0	1552.107189
33	0	1552.107189
34	0	1552.107189
35	0	1552.107189
36	0	1552.107189
1	12657	1553.010193
2	11513.34708	1553.010193
3	10930.93092	1553.010193
4	8849.475097	1553.010193
5	8431	1553.010193
6	7826.864347	1553.010193
7	7368.682443	1553.010193
8	6923.714904	1553.010193
9	6262.968076	1553.010193
10	5581.085562	1553.010193
11	4658.924474	1553.010193
12	4117.173539	1553.010193
13	3058.399005	1553.010193
14	2463.932161	1553.010193
15	1359.596047	1553.010193
16	594.7973489	1553.010193
17	0	1553.010193
18	0	1553.010193
19	0	1553.010193
20	0	1553.010193
21	0	1553.010193
22	0	1553.010193
23	0	1553.010193
24	0	1553.010193
25	0	1553.010193
26	0	1553.010193
27	0	1553.010193
28	0	1553.010193
29	0	1553.010193
30	0	1553.010193
31	0	1553.010193
32	0	1553.010193
33	0	1553.010193
34	0	1553.010193
35	0	1553.010193
36	0	1553.010193
1	12657	1559.610356
2	11586.37461	1559.610356
3	11002.04394	1559.610356
4	8925.253824	1559.610356
5	8431	1559.610356
6	7891.003918	1559.610356
7	7368.682443	1559.610356
8	6993.524874	1559.610356
9	6321.873462	1559.610356
10	5581.085562	1559.610356
11	4727.990677	1559.610356
12	4189.137428	1559.610356
13	3129.377647	1559.610356
14	2533.998715	1559.610356
15	1410.214314	1559.610356
16	676.8772574	1559.610356
17	0	1559.610356
18	0	1559.610356
19	0	1559.610356
20	0	1559.610356
21	0	1559.610356
22	0	1559.610356
23	0	1559.610356
24	0	1559.610356
25	0	1559.610356
26	0	1559.610356
27	0	1559.610356
28	0	1559.610356
29	0	1559.610356
30	0	1559.610356
31	0	1559.610356
32	0	1559.610356
33	0	1559.610356
34	0	1559.610356
35	0	1559.610356
36	0	1559.610356
1	12657	1561.059707
2	11602.41096	1561.059707
3	11016.60957	1561.059707
4	8941.894319	1561.059707
5	8431	1561.059707
6	7905.088533	1561.059707
7	7368.682443	1561.059707
8	7008.854671	1561.059707
9	6334.808686	1561.059707
10	5581.085562	1561.059707
11	4743.157148	1561.059707
12	4203.889901	1561.059707
13	3144.964077	1561.059707
14	2548.334546	1561.059707
15	1427.069316	1561.059707
16	694.9014496	1561.059707
17	0	1561.059707
18	0	1561.059707
19	0	1561.059707
20	0	1561.059707
21	0	1561.059707
22	0	1561.059707
23	0	1561.059707
24	0	1561.059707
25	0	1561.059707
26	0	1561.059707
27	0	1561.059707
28	0	1561.059707
29	0	1561.059707
30	0	1561.059707
31	0	1561.059707
32	0	1561.059707
33	0	1561.059707
34	0	1561.059707
35	0	1561.059707
36	0	1561.059707
1	12657	1564.12442
2	11636.32049	1564.12442
3	11045.18828	1564.12442
4	8977.081341	1564.12442
5	8431	1564.12442
6	7934.871041	1564.12442
7	7368.682443	1564.12442
8	7041.270166	1564.12442
9	6362.160757	1564.12442
10	5581.085562	1564.12442
11	4775.227283	1564.12442
12	4228.167464	1564.12442
13	3177.922232	1564.12442
14	2571.731103	1564.12442
15	1462.709919	1564.12442
16	733.014356	1564.12442
17	0	1564.12442
18	0	1564.12442
19	0	1564.12442
20	0	1564.12442
21	0	1564.12442
22	0	1564.12442
23	0	1564.12442
24	0	1564.12442
25	0	1564.12442
26	0	1564.12442
27	0	1564.12442
28	0	1564.12442
29	0	1564.12442
30	0	1564.12442
31	0	1564.12442
32	0	1564.12442
33	0	1564.12442
34	0	1564.12442
35	0	1564.12442
36	0	1564.12442
1	12657	1565.146566
2	11647.63002	1565.146566
3	11054.19748	1565.146566
4	8988.816944	1565.146566
5	8431	1565.146566
6	7944.804126	1565.146566
7	7368.682443	1565.146566
8	7052.081407	1565.146566
9	6371.283241	1565.146566
10	5581.085562	1565.146566
11	4785.923339	1565.146566
12	4234.698244	1565.146566
13	3188.914461	1565.146566
14	2577.445658	1565.146566
15	1474.596801	1565.146566
16	745.7258024	1565.146566
17	0	1565.146566
18	0	1565.146566
19	0	1565.146566
20	0	1565.146566
21	0	1565.146566
22	0	1565.146566
23	0	1565.146566
24	0	1565.146566
25	0	1565.146566
26	0	1565.146566
27	0	1565.146566
28	0	1565.146566
29	0	1565.146566
30	0	1565.146566
31	0	1565.146566
32	0	1565.146566
33	0	1565.146566
34	0	1565.146566
35	0	1565.146566
36	0	1565.146566
1	12657	1566.193444
2	11659.21321	1566.193444
3	11062.88964	1566.193444
4	9000.836509	1566.193444
5	8431	1566.193444
6	7954.977558	1566.193444
7	7368.682443	1566.193444
8	7063.154245	1566.193444
9	6380.078482	1566.193444
10	5581.085562	1566.193444
11	4796.878205	1566.193444
12	4241.387048	1566.193444
13	3200.172666	1566.193444
14	2582.763455	1566.193444
15	1486.771306	1566.193444
16	758.7448234	1566.193444
17	0	1566.193444
18	0	1566.193444
19	0	1566.193444
20	0	1566.193444
21	0	1566.193444
22	0	1566.193444
23	0	1566.193444
24	0	1566.193444
25	0	1566.193444
26	0	1566.193444
27	0	1566.193444
28	0	1566.193444
29	0	1566.193444
30	0	1566.193444
31	0	1566.193444
32	0	1566.193444
33	0	1566.193444
34	0	1566.193444
35	0	1566.193444
36	0	1566.193444
1	12657	1567.066371
2	11668.87171	1567.066371
3	11069.7565	1567.066371
4	9010.858877	1567.066371
5	8431	1567.066371
6	7963.460551	1567.066371
7	7368.682443	1567.066371
8	7072.387195	1567.066371
9	6386.955362	1567.066371
10	5581.085562	1567.066371
11	4806.012785	1567.066371
12	4246.583424	1567.066371
13	3209.560183	1567.066371
14	2587.197636	1567.066371
15	1496.922868	1567.066371
16	769.600575	1567.066371
17	0	1567.066371
18	0	1567.066371
19	0	1567.066371
20	0	1567.066371
21	0	1567.066371
22	0	1567.066371
23	0	1567.066371
24	0	1567.066371
25	0	1567.066371
26	0	1567.066371
27	0	1567.066371
28	0	1567.066371
29	0	1567.066371
30	0	1567.066371
31	0	1567.066371
32	0	1567.066371
33	0	1567.066371
34	0	1567.066371
35	0	1567.066371
36	0	1567.066371
1	12657	1568.251875
2	11681.98872	1568.251875
3	11078.5648	1568.251875
4	9024.470051	1568.251875
5	8431	1568.251875
6	7974.98113	1568.251875
7	7372.611591	1568.251875
8	7084.926276	1568.251875
9	6396.294713	1568.251875
10	5581.085562	1568.251875
11	4818.418274	1568.251875
12	4253.123088	1568.251875
13	3222.309179	1568.251875
14	2592.516896	1568.251875
15	1510.709498	1568.251875
16	784.3435507	1568.251875
17	0	1568.251875
18	0	1568.251875
19	0	1568.251875
20	0	1568.251875
21	0	1568.251875
22	0	1568.251875
23	0	1568.251875
24	0	1568.251875
25	0	1568.251875
26	0	1568.251875
27	0	1568.251875
28	0	1568.251875
29	0	1568.251875
30	0	1568.251875
31	0	1568.251875
32	0	1568.251875
33	0	1568.251875
34	0	1568.251875
35	0	1568.251875
36	0	1568.251875
1	12657	1569.378766
2	11694.45721	1569.378766
3	11086.30268	1569.378766
4	9037.408276	1569.378766
5	8431	1569.378766
6	7985.932122	1569.378766
7	7377.90997	1569.378766
8	7096.845414	1569.378766
9	6404.537376	1569.378766
10	5581.085562	1569.378766
11	4830.210423	1569.378766
12	4258.704483	1569.378766
13	3234.427852	1569.378766
14	2596.905201	1569.378766
15	1523.814504	1569.378766
16	798.3576195	1569.378766
17	0	1569.378766
18	0	1569.378766
19	0	1569.378766
20	0	1569.378766
21	0	1569.378766
22	0	1569.378766
23	0	1569.378766
24	0	1569.378766
25	0	1569.378766
26	0	1569.378766
27	0	1569.378766
28	0	1569.378766
29	0	1569.378766
30	0	1569.378766
31	0	1569.378766
32	0	1569.378766
33	0	1569.378766
34	0	1569.378766
35	0	1569.378766
36	0	1569.378766
1	12657	1572.436196
2	11728.28617	1572.436196
3	11105.57403	1572.436196
4	9072.51168	1572.436196
5	8431	1572.436196
6	8015.643854	1572.436196
7	7399.961254	1572.436196
8	7129.183878	1572.436196
9	6425.178298	1572.436196
10	5581.085562	1572.436196
11	4862.204347	1572.436196
12	4272.124975	1572.436196
13	3267.307686	1572.436196
14	2608.811349	1572.436196
15	1559.370412	1572.436196
16	836.3799552	1572.436196
17	0	1572.436196
18	0	1572.436196
19	0	1572.436196
20	0	1572.436196
21	0	1572.436196
22	0	1572.436196
23	0	1572.436196
24	0	1572.436196
25	0	1572.436196
26	0	1572.436196
27	0	1572.436196
28	0	1572.436196
29	0	1572.436196
30	0	1572.436196
31	0	1572.436196
32	0	1572.436196
33	0	1572.436196
34	0	1572.436196
35	0	1572.436196
36	0	1572.436196
1	12657	1573.674867
2	11741.99144	1573.674867
3	11112.61437	1573.674867
4	9086.733284	1573.674867
5	8431	1573.674867
6	8027.681106	1573.674867
7	7412.087866	1573.674867
8	7142.285308	1573.674867
9	6432.773498	1573.674867
10	5581.085562	1573.674867
11	4875.166193	1573.674867
12	4276.794928	1573.674867
13	3280.628445	1573.674867
14	2612.867788	1573.674867
15	1573.775341	1573.674867
16	851.7841194	1573.674867
17	0	1573.674867
18	0	1573.674867
19	0	1573.674867
20	0	1573.674867
21	0	1573.674867
22	0	1573.674867
23	0	1573.674867
24	0	1573.674867
25	0	1573.674867
26	0	1573.674867
27	0	1573.674867
28	0	1573.674867
29	0	1573.674867
30	0	1573.674867
31	0	1573.674867
32	0	1573.674867
33	0	1573.674867
34	0	1573.674867
35	0	1573.674867
36	0	1573.674867
1	12657	1574.753708
2	11753.92828	1574.753708
3	11117.49615	1574.753708
4	9099.11982	1574.753708
5	8431	1574.753708
6	8038.165144	1574.753708
7	7423.451533	1574.753708
8	7153.696212	1574.753708
9	6438.720495	1574.753708
10	5581.085562	1574.753708
11	4886.455523	1574.753708
12	4280.194135	1574.753708
13	3292.230375	1574.753708
14	2612.867788	1574.753708
15	1586.321547	1574.753708
16	865.2006255	1574.753708
17	0	1574.753708
18	0	1574.753708
19	0	1574.753708
20	0	1574.753708
21	0	1574.753708
22	0	1574.753708
23	0	1574.753708
24	0	1574.753708
25	0	1574.753708
26	0	1574.753708
27	0	1574.753708
28	0	1574.753708
29	0	1574.753708
30	0	1574.753708
31	0	1574.753708
32	0	1574.753708
33	0	1574.753708
34	0	1574.753708
35	0	1574.753708
36	0	1574.753708
1	12657	1576.346053
2	11771.54678	1576.346053
3	11123.84261	1576.346053
4	9117.402076	1576.346053
5	8431	1576.346053
6	8053.639356	1576.346053
7	7440.224055	1576.346053
8	7170.538455	1576.346053
9	6446.230352	1576.346053
10	5581.085562	1576.346053
11	4903.118326	1576.346053
12	4283.943508	1576.346053
13	3309.354571	1576.346053
14	2612.867788	1576.346053
15	1604.839473	1576.346053
16	885.0030953	1576.346053
17	0	1576.346053
18	0	1576.346053
19	0	1576.346053
20	0	1576.346053
21	0	1576.346053
22	0	1576.346053
23	0	1576.346053
24	0	1576.346053
25	0	1576.346053
26	0	1576.346053
27	0	1576.346053
28	0	1576.346053
29	0	1576.346053
30	0	1576.346053
31	0	1576.346053
32	0	1576.346053
33	0	1576.346053
34	0	1576.346053
35	0	1576.346053
36	0	1576.346053
1	12657	1576.473428
2	11772.95612	1576.473428
3	11124.35028	1576.473428
4	9118.86451	1576.473428
5	8431	1576.473428
6	8054.877169	1576.473428
7	7441.565722	1576.473428
8	7171.885699	1576.473428
9	6446.729668	1576.473428
10	5581.085562	1576.473428
11	4904.451217	1576.473428
12	4283.943508	1576.473428
13	3310.724369	1576.473428
14	2612.867788	1576.473428
15	1606.320758	1576.473428
16	886.5871336	1576.473428
17	0	1576.473428
18	0	1576.473428
19	0	1576.473428
20	0	1576.473428
21	0	1576.473428
22	0	1576.473428
23	0	1576.473428
24	0	1576.473428
25	0	1576.473428
26	0	1576.473428
27	0	1576.473428
28	0	1576.473428
29	0	1576.473428
30	0	1576.473428
31	0	1576.473428
32	0	1576.473428
33	0	1576.473428
34	0	1576.473428
35	0	1576.473428
36	0	1576.473428
1	12657.70761	1577.559408
2	11784.97196	1577.559408
3	11128.08889	1577.559408
4	9131.333023	1577.559408
5	8431	1577.559408
6	8065.430593	1577.559408
7	7453.004596	1577.559408
8	7183.372122	1577.559408
9	6450.986769	1577.559408
10	5581.085562	1577.559408
11	4915.815262	1577.559408
12	4283.943508	1577.559408
13	3322.403083	1577.559408
14	2612.867788	1577.559408
15	1618.949997	1577.559408
16	900.0924332	1577.559408
17	0	1577.559408
18	0	1577.559408
19	0	1577.559408
20	0	1577.559408
21	0	1577.559408
22	0	1577.559408
23	0	1577.559408
24	0	1577.559408
25	0	1577.559408
26	0	1577.559408
27	0	1577.559408
28	0	1577.559408
29	0	1577.559408
30	0	1577.559408
31	0	1577.559408
32	0	1577.559408
33	0	1577.559408
34	0	1577.559408
35	0	1577.559408
36	0	1577.559408
1	12657.94856	1577.730783
2	11786.86813	1577.730783
3	11128.58582	1577.730783
4	9133.30063	1577.730783
5	8431	1577.730783
6	8067.095988	1577.730783
7	7454.80972	1577.730783
8	7185.18475	1577.730783
9	6451.658565	1577.730783
10	5581.085562	1577.730783
11	4917.608577	1577.730783
12	4283.943508	1577.730783
13	3324.246055	1577.730783
14	2612.867788	1577.730783
15	1620.942968	1577.730783
16	902.2236515	1577.730783
17	0	1577.730783
18	0	1577.730783
19	0	1577.730783
20	0	1577.730783
21	0	1577.730783
22	0	1577.730783
23	0	1577.730783
24	0	1577.730783
25	0	1577.730783
26	0	1577.730783
27	0	1577.730783
28	0	1577.730783
29	0	1577.730783
30	0	1577.730783
31	0	1577.730783
32	0	1577.730783
33	0	1577.730783
34	0	1577.730783
35	0	1577.730783
36	0	1577.730783
1	12665.83561	1580.310877
2	11815.41559	1580.310877
3	11136.06713	1580.310877
4	9162.923575	1580.310877
5	8431	1580.310877
6	8092.169027	1580.310877
7	7481.986426	1580.310877
8	7212.474426	1580.310877
9	6461.77267	1580.310877
10	5585.928014	1580.310877
11	4944.607504	1580.310877
12	4283.943508	1580.310877
13	3351.992582	1580.310877
14	2612.867788	1580.310877
15	1650.947771	1580.310877
16	934.3098151	1580.310877
17	0	1580.310877
18	0	1580.310877
19	0	1580.310877
20	0	1580.310877
21	0	1580.310877
22	0	1580.310877
23	0	1580.310877
24	0	1580.310877
25	0	1580.310877
26	0	1580.310877
27	0	1580.310877
28	0	1580.310877
29	0	1580.310877
30	0	1580.310877
31	0	1580.310877
32	0	1580.310877
33	0	1580.310877
34	0	1580.310877
35	0	1580.310877
36	0	1580.310877
1	12669.80831	1581.093729
2	11824.07746	1581.093729
3	11136.06713	1581.093729
4	9171.911762	1581.093729
5	8431	1581.093729
6	8099.776683	1581.093729
7	7490.232376	1581.093729
8	7220.754653	1581.093729
9	6464.535061	1581.093729
10	5588.976922	1581.093729
11	4952.799512	1581.093729
12	4283.943508	1581.093729
13	3360.411426	1581.093729
14	2612.867788	1581.093729
15	1660.051821	1581.093729
16	944.0453912	1581.093729
17	0	1581.093729
18	0	1581.093729
19	0	1581.093729
20	0	1581.093729
21	0	1581.093729
22	0	1581.093729
23	0	1581.093729
24	0	1581.093729
25	0	1581.093729
26	0	1581.093729
27	0	1581.093729
28	0	1581.093729
29	0	1581.093729
30	0	1581.093729
31	0	1581.093729
32	0	1581.093729
33	0	1581.093729
34	0	1581.093729
35	0	1581.093729
36	0	1581.093729
1	12703.64759	1585.290796
2	11870.51592	1585.290796
3	11136.06713	1585.290796
4	9220.099719	1585.290796
5	8441.569222	1585.290796
6	8140.56326	1585.290796
7	7534.441012	1585.290796
8	7265.147057	1585.290796
9	6464.535061	1585.290796
10	5617.863526	1585.290796
11	4996.718953	1585.290796
12	4283.943508	1585.290796
13	3405.546993	1585.290796
14	2612.867788	1585.290796
15	1708.86095	1585.290796
16	996.2402924	1585.290796
17	0	1585.290796
18	0	1585.290796
19	0	1585.290796
20	0	1585.290796
21	0	1585.290796
22	0	1585.290796
23	0	1585.290796
24	0	1585.290796
25	0	1585.290796
26	0	1585.290796
27	0	1585.290796
28	0	1585.290796
29	0	1585.290796
30	0	1585.290796
31	0	1585.290796
32	0	1585.290796
33	0	1585.290796
34	0	1585.290796
35	0	1585.290796
36	0	1585.290796
1	12739.86453	1588.713675
2	11908.38838	1588.713675
3	11136.06713	1588.713675
4	9259.398966	1588.713675
5	8465.838149	1588.713675
6	8173.82638	1588.713675
7	7570.49496	1588.713675
8	7295.492824	1588.713675
9	6464.535061	1588.713675
10	5650.041364	1588.713675
11	5032.53705	1588.713675
12	4283.943508	1588.713675
13	3442.356891	1588.713675
14	2612.867788	1588.713675
15	1748.666788	1588.713675
16	1038.807365	1588.713675
17	0	1588.713675
18	0	1588.713675
19	0	1588.713675
20	0	1588.713675
21	0	1588.713675
22	0	1588.713675
23	0	1588.713675
24	0	1588.713675
25	0	1588.713675
26	0	1588.713675
27	0	1588.713675
28	0	1588.713675
29	0	1588.713675
30	0	1588.713675
31	0	1588.713675
32	0	1588.713675
33	0	1588.713675
34	0	1588.713675
35	0	1588.713675
36	0	1588.713675
1	12766.75327	1591.254942
2	11936.50624	1591.254942
3	11136.06713	1591.254942
4	9288.576121	1591.254942
5	8492.950155	1591.254942
6	8198.522099	1591.254942
7	7597.26269	1591.254942
8	7313.673372	1591.254942
9	6464.535061	1591.254942
10	5673.931332	1591.254942
11	5059.129676	1591.254942
12	4283.943508	1591.254942
13	3469.685865	1591.254942
14	2612.867788	1591.254942
15	1778.220054	1591.254942
16	1070.410671	1591.254942
17	0	1591.254942
18	0	1591.254942
19	0	1591.254942
20	0	1591.254942
21	0	1591.254942
22	0	1591.254942
23	0	1591.254942
24	0	1591.254942
25	0	1591.254942
26	0	1591.254942
27	0	1591.254942
28	0	1591.254942
29	0	1591.254942
30	0	1591.254942
31	0	1591.254942
32	0	1591.254942
33	0	1591.254942
34	0	1591.254942
35	0	1591.254942
36	0	1591.254942
1	12783.20839	1592.810122
2	11953.71353	1592.810122
3	11136.06713	1592.810122
4	9306.431673	1592.810122
5	8511.913173	1592.810122
6	8213.635146	1592.810122
7	7613.643744	1592.810122
8	7323.590035	1592.810122
9	6464.535061	1592.810122
10	5688.551282	1592.810122
11	5075.403572	1592.810122
12	4283.943508	1592.810122
13	3486.410385	1592.810122
14	2612.867788	1592.810122
15	1796.305774	1592.810122
16	1089.750954	1592.810122
17	0	1592.810122
18	0	1592.810122
19	0	1592.810122
20	0	1592.810122
21	0	1592.810122
22	0	1592.810122
23	0	1592.810122
24	0	1592.810122
25	0	1592.810122
26	0	1592.810122
27	0	1592.810122
28	0	1592.810122
29	0	1592.810122
30	0	1592.810122
31	0	1592.810122
32	0	1592.810122
33	0	1592.810122
34	0	1592.810122
35	0	1592.810122
36	0	1592.810122
1	12837.51316	1597.94249
2	12010.50064	1597.94249
3	11136.06713	1597.94249
4	9365.358146	1597.94249
5	8574.494481	1597.94249
6	8263.510867	1597.94249
7	7667.704118	1597.94249
8	7352.325895	1597.94249
9	6464.535061	1597.94249
10	5736.799699	1597.94249
11	5129.110304	1597.94249
12	4283.943508	1597.94249
13	3541.604253	1597.94249
14	2612.867788	1597.94249
15	1855.991844	1597.94249
16	1153.577303	1597.94249
17	0	1597.94249
18	0	1597.94249
19	0	1597.94249
20	0	1597.94249
21	0	1597.94249
22	0	1597.94249
23	0	1597.94249
24	0	1597.94249
25	0	1597.94249
26	0	1597.94249
27	0	1597.94249
28	0	1597.94249
29	0	1597.94249
30	0	1597.94249
31	0	1597.94249
32	0	1597.94249
33	0	1597.94249
34	0	1597.94249
35	0	1597.94249
36	0	1597.94249
1	12859.28334	1600
2	12033.26596	1600
3	11136.06713	1600
4	9386.864443	1600
5	8599.582635	1600
6	8283.505492	1600
7	7689.376323	1600
8	7361.72911	1600
9	6464.535061	1600
10	5756.141955	1600
11	5150.640738	1600
12	4283.943508	1600
13	3563.730863	1600
14	2612.867788	1600
15	1879.919329	1600
16	1179.16458	1600
17	0	1600
18	0	1600
19	0	1600
20	0	1600
21	0	1600
22	0	1600
23	0	1600
24	0	1600
25	0	1600
26	0	1600
27	0	1600
28	0	1600
29	0	1600
30	0	1600
31	0	1600
32	0	1600
33	0	1600
34	0	1600
35	0	1600
36	0	1600
1	12876.81451	1601.656878
2	12051.59849	1601.656878
3	11136.06713	1601.656878
4	9401.105961	1601.656878
5	8619.785706	1601.656878
6	8299.606829	1601.656878
7	7706.828588	1601.656878
8	7366.224218	1601.656878
9	6464.535061	1601.656878
10	5771.717951	1601.656878
11	5167.978837	1601.656878
12	4283.943508	1601.656878
13	3581.549053	1601.656878
14	2612.867788	1601.656878
15	1899.187733	1601.656878
16	1198.396964	1601.656878
17	1.647147151	1601.656878
18	0	1601.656878
19	0	1601.656878
20	0	1601.656878
21	0	1601.656878
22	0	1601.656878
23	0	1601.656878
24	0	1601.656878
25	0	1601.656878
26	0	1601.656878
27	0	1601.656878
28	0	1601.656878
29	0	1601.656878
30	0	1601.656878
31	0	1601.656878
32	0	1601.656878
33	0	1601.656878
34	0	1601.656878
35	0	1601.656878
36	0	1601.656878
1	12926.42992	1606.346053
2	12103.48188	1606.346053
3	11136.06713	1606.346053
4	9437.526564	1606.346053
5	8676.962953	1606.346053
6	8345.17565	1606.346053
7	7756.220705	1606.346053
8	7366.224218	1606.346053
9	6464.535061	1606.346053
10	5815.79999	1606.346053
11	5217.047851	1606.346053
12	4283.943508	1606.346053
13	3631.976785	1606.346053
14	2612.867788	1606.346053
15	1953.719753	1606.346053
16	1248.942349	1606.346053
17	24.16343288	1606.346053
18	0	1606.346053
19	0	1606.346053
20	0	1606.346053
21	0	1606.346053
22	0	1606.346053
23	0	1606.346053
24	0	1606.346053
25	0	1606.346053
26	0	1606.346053
27	0	1606.346053
28	0	1606.346053
29	0	1606.346053
30	0	1606.346053
31	0	1606.346053
32	0	1606.346053
33	0	1606.346053
34	0	1606.346053
35	0	1606.346053
36	0	1606.346053
1	12951.07074	1608.674867
2	12129.24906	1608.674867
3	11136.06713	1608.674867
4	9452.902669	1608.674867
5	8705.35925	1608.674867
6	8365.095093	1608.674867
7	7780.750624	1608.674867
8	7366.224218	1608.674867
9	6464.535061	1608.674867
10	5837.692731	1608.674867
11	5241.417305	1608.674867
12	4290.826878	1608.674867
13	3657.021028	1608.674867
14	2612.867788	1608.674867
15	1980.802335	1608.674867
16	1271.333334	1608.674867
17	45.15199512	1608.674867
18	0	1608.674867
19	0	1608.674867
20	0	1608.674867
21	0	1608.674867
22	0	1608.674867
23	0	1608.674867
24	0	1608.674867
25	0	1608.674867
26	0	1608.674867
27	0	1608.674867
28	0	1608.674867
29	0	1608.674867
30	0	1608.674867
31	0	1608.674867
32	0	1608.674867
33	0	1608.674867
34	0	1608.674867
35	0	1608.674867
36	0	1608.674867
1	12966.80429	1610.161852
2	12145.70181	1610.161852
3	11136.06713	1610.161852
4	9459.883537	1610.161852
5	8723.490733	1610.161852
6	8376.082515	1610.161852
7	7796.413364	1610.161852
8	7366.224218	1610.161852
9	6464.535061	1610.161852
10	5851.671591	1610.161852
11	5256.977585	1610.161852
12	4298.62644	1610.161852
13	3673.012171	1610.161852
14	2618.143146	1610.161852
15	1998.094989	1610.161852
16	1283.898874	1610.161852
17	61.95794317	1610.161852
18	0	1610.161852
19	0	1610.161852
20	0	1610.161852
21	0	1610.161852
22	0	1610.161852
23	0	1610.161852
24	0	1610.161852
25	0	1610.161852
26	0	1610.161852
27	0	1610.161852
28	0	1610.161852
29	0	1610.161852
30	0	1610.161852
31	0	1610.161852
32	0	1610.161852
33	0	1610.161852
34	0	1610.161852
35	0	1610.161852
36	0	1610.161852
1	12968.3811	1610.310877
2	12147.35069	1610.310877
3	11136.06713	1610.310877
4	9460.472358	1610.310877
5	8725.307861	1610.310877
6	8377.172565	1610.310877
7	7797.983076	1610.310877
8	7366.224218	1610.310877
9	6464.535061	1610.310877
10	5853.072546	1610.310877
11	5258.537029	1610.310877
12	4299.554392	1610.310877
13	3674.614796	1610.310877
14	2618.818123	1610.310877
15	1999.828051	1610.310877
16	1285.147083	1610.310877
17	63.77518624	1610.310877
18	0	1610.310877
19	0	1610.310877
20	0	1610.310877
21	0	1610.310877
22	0	1610.310877
23	0	1610.310877
24	0	1610.310877
25	0	1610.310877
26	0	1610.310877
27	0	1610.310877
28	0	1610.310877
29	0	1610.310877
30	0	1610.310877
31	0	1610.310877
32	0	1610.310877
33	0	1610.310877
34	0	1610.310877
35	0	1610.310877
36	0	1610.310877
1	12983.41399	1611.731642
2	12163.07076	1611.731642
3	11141.39796	1611.731642
4	9466.086021	1611.731642
5	8742.631901	1611.731642
6	8386.449672	1611.731642
7	7812.948312	1611.731642
8	7366.224218	1611.731642
9	6464.535061	1611.731642
10	5866.42889	1611.731642
11	5273.404368	1611.731642
12	4309.739432	1611.731642
13	3689.893811	1611.731642
14	2626.591369	1611.731642
15	2016.350618	1611.731642
16	1295.93203	1611.731642
17	81.10031505	1611.731642
18	0	1611.731642
19	0	1611.731642
20	0	1611.731642
21	0	1611.731642
22	0	1611.731642
23	0	1611.731642
24	0	1611.731642
25	0	1611.731642
26	0	1611.731642
27	0	1611.731642
28	0	1611.731642
29	0	1611.731642
30	0	1611.731642
31	0	1611.731642
32	0	1611.731642
33	0	1611.731642
34	0	1611.731642
35	0	1611.731642
36	0	1611.731642
1	13004.95622	1613.767608
2	12185.5977	1613.767608
3	11153.25975	1613.767608
4	9474.130435	1613.767608
5	8767.457359	1613.767608
6	8398.297509	1613.767608
7	7834.39359	1613.767608
8	7366.224218	1613.767608
9	6464.535061	1613.767608
10	5885.568615	1613.767608
11	5294.709359	1613.767608
12	4328.557329	1613.767608
13	3711.788736	1613.767608
14	2641.95315	1613.767608
15	2040.027561	1613.767608
16	1309.940612	1613.767608
17	105.9273332	1613.767608
18	0	1613.767608
19	0	1613.767608
20	0	1613.767608
21	0	1613.767608
22	0	1613.767608
23	0	1613.767608
24	0	1613.767608
25	0	1613.767608
26	0	1613.767608
27	0	1613.767608
28	0	1613.767608
29	0	1613.767608
30	0	1613.767608
31	0	1613.767608
32	0	1613.767608
33	0	1613.767608
34	0	1613.767608
35	0	1613.767608
36	0	1613.767608
1	13017.84796	1614.986012
2	12199.07874	1614.986012
3	11162.73741	1614.986012
4	9478.202283	1614.986012
5	8782.313911	1614.986012
6	8404.645478	1614.986012
7	7847.227306	1614.986012
8	7366.224218	1614.986012
9	6464.535061	1614.986012
10	5897.022596	1614.986012
11	5307.459122	1614.986012
12	4341.307092	1614.986012
13	3724.891539	1614.986012
14	2653.525338	1614.986012
15	2054.196794	1614.986012
16	1317.581657	1614.986012
17	120.7848186	1614.986012
18	0	1614.986012
19	0	1614.986012
20	0	1614.986012
21	0	1614.986012
22	0	1614.986012
23	0	1614.986012
24	0	1614.986012
25	0	1614.986012
26	0	1614.986012
27	0	1614.986012
28	0	1614.986012
29	0	1614.986012
30	0	1614.986012
31	0	1614.986012
32	0	1614.986012
33	0	1614.986012
34	0	1614.986012
35	0	1614.986012
36	0	1614.986012
1	13029.56853	1616.093729
2	12211.33507	1616.093729
3	11172.90007	1616.093729
4	9478.202283	1616.093729
5	8795.820809	1616.093729
6	8409.741937	1616.093729
7	7858.895134	1616.093729
8	7366.224218	1616.093729
9	6464.535061	1616.093729
10	5907.436032	1616.093729
11	5319.050624	1616.093729
12	4352.898594	1616.093729
13	3736.804009	1616.093729
14	2664.856031	1616.093729
15	2067.078815	1616.093729
16	1323.853723	1616.093729
17	134.2925661	1616.093729
18	0	1616.093729
19	0	1616.093729
20	0	1616.093729
21	0	1616.093729
22	0	1616.093729
23	0	1616.093729
24	0	1616.093729
25	0	1616.093729
26	0	1616.093729
27	0	1616.093729
28	0	1616.093729
29	0	1616.093729
30	0	1616.093729
31	0	1616.093729
32	0	1616.093729
33	0	1616.093729
34	0	1616.093729
35	0	1616.093729
36	0	1616.093729
1	13042.14358	1617.282202
2	12224.48494	1617.282202
3	11185.44099	1617.282202
4	9478.202283	1617.282202
5	8810.312404	1617.282202
6	8414.503711	1617.282202
7	7871.413585	1617.282202
8	7366.224218	1617.282202
9	6469.111021	1617.282202
10	5918.608641	1617.282202
11	5331.487184	1617.282202
12	4365.335154	1617.282202
13	3749.584937	1617.282202
14	2677.012768	1617.282202
15	2080.899976	1617.282202
16	1330.583043	1617.282202
17	148.7850715	1617.282202
18	0	1617.282202
19	0	1617.282202
20	0	1617.282202
21	0	1617.282202
22	0	1617.282202
23	0	1617.282202
24	0	1617.282202
25	0	1617.282202
26	0	1617.282202
27	0	1617.282202
28	0	1617.282202
29	0	1617.282202
30	0	1617.282202
31	0	1617.282202
32	0	1617.282202
33	0	1617.282202
34	0	1617.282202
35	0	1617.282202
36	0	1617.282202
1	13057.31729	1618.716276
2	12240.35225	1618.716276
3	11201.59615	1618.716276
4	9478.202283	1618.716276
5	8827.798719	1618.716276
6	8419.397337	1618.716276
7	7886.519001	1618.716276
8	7366.224218	1618.716276
9	6476.889168	1618.716276
10	5932.090095	1618.716276
11	5346.493787	1618.716276
12	4380.341756	1618.716276
13	3765.007071	1618.716276
14	2691.681722	1618.716276
15	2097.57731	1618.716276
16	1337.674708	1618.716276
17	166.2724856	1618.716276
18	0	1618.716276
19	0	1618.716276
20	0	1618.716276
21	0	1618.716276
22	0	1618.716276
23	0	1618.716276
24	0	1618.716276
25	0	1618.716276
26	0	1618.716276
27	0	1618.716276
28	0	1618.716276
29	0	1618.716276
30	0	1618.716276
31	0	1618.716276
32	0	1618.716276
33	0	1618.716276
34	0	1618.716276
35	0	1618.716276
36	0	1618.716276
1	13083.51732	1621.192453
2	12267.74992	1621.192453
3	11229.49082	1621.192453
4	9478.202283	1621.192453
5	8857.991874	1621.192453
6	8427.847031	1621.192453
7	7912.601122	1621.192453
8	7366.224218	1621.192453
9	6496.128972	1621.192453
10	5955.368164	1621.192453
11	5372.405289	1621.192453
12	4406.253259	1621.192453
13	3791.636062	1621.192453
14	2717.010215	1621.192453
15	2126.373621	1621.192453
16	1348.144187	1621.192453
17	196.4675392	1621.192453
18	0	1621.192453
19	0	1621.192453
20	0	1621.192453
21	0	1621.192453
22	0	1621.192453
23	0	1621.192453
24	0	1621.192453
25	0	1621.192453
26	0	1621.192453
27	0	1621.192453
28	0	1621.192453
29	0	1621.192453
30	0	1621.192453
31	0	1621.192453
32	0	1621.192453
33	0	1621.192453
34	0	1621.192453
35	0	1621.192453
36	0	1621.192453
1	13095.60947	1622.335286
2	12280.39481	1622.335286
3	11242.36509	1622.335286
4	9478.202283	1622.335286
5	8871.926967	1622.335286
6	8427.847031	1622.335286
7	7924.638843	1622.335286
8	7366.224218	1622.335286
9	6507.490304	1622.335286
10	5966.111725	1622.335286
11	5384.364263	1622.335286
12	4418.212233	1622.335286
13	3803.926179	1622.335286
14	2728.700112	1622.335286
15	2139.664026	1622.335286
16	1352.323147	1622.335286
17	210.4035076	1622.335286
18	0	1622.335286
19	0	1622.335286
20	0	1622.335286
21	0	1622.335286
22	0	1622.335286
23	0	1622.335286
24	0	1622.335286
25	0	1622.335286
26	0	1622.335286
27	0	1622.335286
28	0	1622.335286
29	0	1622.335286
30	0	1622.335286
31	0	1622.335286
32	0	1622.335286
33	0	1622.335286
34	0	1622.335286
35	0	1622.335286
36	0	1622.335286
1	13121.15625	1624.749724
2	12307.10936	1624.749724
3	11269.56425	1624.749724
4	9478.202283	1624.749724
5	8901.367306	1624.749724
6	8427.847031	1624.749724
7	7950.07065	1624.749724
8	7366.224218	1624.749724
9	6533.148701	1624.749724
10	5988.809394	1624.749724
11	5409.629706	1624.749724
12	4443.477675	1624.749724
13	3829.89122	1624.749724
14	2753.397081	1624.749724
15	2167.742349	1624.749724
16	1359.772287	1624.749724
17	239.8456976	1624.749724
18	0	1624.749724
19	0	1624.749724
20	0	1624.749724
21	0	1624.749724
22	0	1624.749724
23	0	1624.749724
24	0	1624.749724
25	0	1624.749724
26	0	1624.749724
27	0	1624.749724
28	0	1624.749724
29	0	1624.749724
30	0	1624.749724
31	0	1624.749724
32	0	1624.749724
33	0	1624.749724
34	0	1624.749724
35	0	1624.749724
36	0	1624.749724
1	13194.23975	1631.656878
2	12383.53359	1631.656878
3	11347.37485	1631.656878
4	9478.202283	1631.656878
5	8985.589389	1631.656878
6	8427.847031	1631.656878
7	8022.825237	1631.656878
8	7366.224218	1631.656878
9	6606.551511	1631.656878
10	6053.742235	1631.656878
11	5481.908361	1631.656878
12	4515.756331	1631.656878
13	3904.171267	1631.656878
14	2824.049465	1631.656878
15	2248.068013	1631.656878
16	1359.772287	1631.656878
17	324.0730744	1631.656878
18	0	1631.656878
19	0	1631.656878
20	0	1631.656878
21	0	1631.656878
22	0	1631.656878
23	0	1631.656878
24	0	1631.656878
25	0	1631.656878
26	0	1631.656878
27	0	1631.656878
28	0	1631.656878
29	0	1631.656878
30	0	1631.656878
31	0	1631.656878
32	0	1631.656878
33	0	1631.656878
34	0	1631.656878
35	0	1631.656878
36	0	1631.656878
1	13231.37158	1635.166223
2	12422.36276	1635.166223
3	11386.90838	1635.166223
4	9478.202283	1635.166223
5	9028.380436	1635.166223
6	8427.847031	1635.166223
7	8059.789949	1635.166223
8	7380.22709	1635.166223
9	6643.845568	1635.166223
10	6086.732921	1635.166223
11	5512.473512	1635.166223
12	4552.479234	1635.166223
13	3941.911025	1635.166223
14	2859.946102	1635.166223
15	2288.879392	1635.166223
16	1359.772287	1635.166223
17	366.8668113	1635.166223
18	0	1635.166223
19	0	1635.166223
20	0	1635.166223
21	0	1635.166223
22	0	1635.166223
23	0	1635.166223
24	0	1635.166223
25	0	1635.166223
26	0	1635.166223
27	0	1635.166223
28	0	1635.166223
29	0	1635.166223
30	0	1635.166223
31	0	1635.166223
32	0	1635.166223
33	0	1635.166223
34	0	1635.166223
35	0	1635.166223
36	0	1635.166223
1	13270.49819	1638.864097
2	12463.27789	1638.864097
3	11428.56573	1638.864097
4	9478.202283	1638.864097
5	9073.470291	1638.864097
6	8427.847031	1638.864097
7	8098.740467	1638.864097
8	7410.973048	1638.864097
9	6683.143124	1638.864097
10	6121.495923	1638.864097
11	5538.192117	1638.864097
12	4591.174953	1638.864097
13	3981.678226	1638.864097
14	2897.771166	1638.864097
15	2331.883227	1638.864097
16	1359.772287	1638.864097
17	411.9595001	1638.864097
18	0	1638.864097
19	0	1638.864097
20	0	1638.864097
21	0	1638.864097
22	0	1638.864097
23	0	1638.864097
24	0	1638.864097
25	0	1638.864097
26	0	1638.864097
27	0	1638.864097
28	0	1638.864097
29	0	1638.864097
30	0	1638.864097
31	0	1638.864097
32	0	1638.864097
33	0	1638.864097
34	0	1638.864097
35	0	1638.864097
36	0	1638.864097
1	13296.39753	1641.311855
2	12490.36111	1641.311855
3	11456.14025	1641.311855
4	9478.202283	1641.311855
5	9103.316923	1641.311855
6	8427.847031	1641.311855
7	8124.523246	1641.311855
8	7436.755828	1641.311855
9	6709.155621	1641.311855
10	6144.506832	1641.311855
11	5552.220448	1641.311855
12	4616.789072	1641.311855
13	4008.001599	1641.311855
14	2922.808967	1641.311855
15	2360.349046	1641.311855
16	1359.772287	1641.311855
17	441.8080085	1641.311855
18	0	1641.311855
19	0	1641.311855
20	0	1641.311855
21	0	1641.311855
22	0	1641.311855
23	0	1641.311855
24	0	1641.311855
25	0	1641.311855
26	0	1641.311855
27	0	1641.311855
28	0	1641.311855
29	0	1641.311855
30	0	1641.311855
31	0	1641.311855
32	0	1641.311855
33	0	1641.311855
34	0	1641.311855
35	0	1641.311855
36	0	1641.311855
1	13340.11347	1645.443468
2	12536.07536	1645.443468
3	11502.68377	1645.443468
4	9478.202283	1645.443468
5	9153.695563	1645.443468
6	8427.847031	1645.443468
7	8168.04244	1645.443468
8	7480.275022	1645.443468
9	6753.062559	1645.443468
10	6183.347337	1645.443468
11	5570.842511	1645.443468
12	4660.02358	1645.443468
13	4052.433268	1645.443468
14	2965.070698	1645.443468
15	2408.396987	1645.443468
16	1359.772287	1645.443468
17	492.1898151	1645.443468
18	0	1645.443468
19	0	1645.443468
20	0	1645.443468
21	0	1645.443468
22	0	1645.443468
23	0	1645.443468
24	0	1645.443468
25	0	1645.443468
26	0	1645.443468
27	0	1645.443468
28	0	1645.443468
29	0	1645.443468
30	0	1645.443468
31	0	1645.443468
32	0	1645.443468
33	0	1645.443468
34	0	1645.443468
35	0	1645.443468
36	0	1645.443468
1	13371.78696	1648.436944
2	12564.71623	1648.436944
3	11536.40593	1648.436944
4	9478.202283	1648.436944
5	9190.196382	1648.436944
6	8427.847031	1648.436944
7	8195.092938	1648.436944
8	7511.805969	1648.436944
9	6784.874438	1648.436944
10	6211.488435	1648.436944
11	5579.854299	1648.436944
12	4691.348264	1648.436944
13	4084.625331	1648.436944
14	2995.690575	1648.436944
15	2443.209146	1648.436944
16	1359.772287	1648.436944
17	528.692928	1648.436944
18	0	1648.436944
19	0	1648.436944
20	0	1648.436944
21	0	1648.436944
22	0	1648.436944
23	0	1648.436944
24	0	1648.436944
25	0	1648.436944
26	0	1648.436944
27	0	1648.436944
28	0	1648.436944
29	0	1648.436944
30	0	1648.436944
31	0	1648.436944
32	0	1648.436944
33	0	1648.436944
34	0	1648.436944
35	0	1648.436944
36	0	1648.436944
1	13382.58391	1649.457368
2	12572.95211	1649.457368
3	11547.90123	1649.457368
4	9478.202283	1649.457368
5	9202.638884	1649.457368
6	8427.847031	1649.457368
7	8202.266046	1649.457368
8	7522.554327	1649.457368
9	6795.718561	1649.457368
10	6221.081252	1649.457368
11	5579.854299	1649.457368
12	4702.02631	1649.457368
13	4095.599052	1649.457368
14	3006.128366	1649.457368
15	2454.55538	1649.457368
16	1359.772287	1649.457368
17	541.1362123	1649.457368
18	0	1649.457368
19	0	1649.457368
20	0	1649.457368
21	0	1649.457368
22	0	1649.457368
23	0	1649.457368
24	0	1649.457368
25	0	1649.457368
26	0	1649.457368
27	0	1649.457368
28	0	1649.457368
29	0	1649.457368
30	0	1649.457368
31	0	1649.457368
32	0	1649.457368
33	0	1649.457368
34	0	1649.457368
35	0	1649.457368
36	0	1649.457368
1	13388.17741	1649.986012
2	12577.2188	1649.986012
3	11553.85652	1649.986012
4	9478.202283	1649.986012
5	9208.945143	1649.986012
6	8427.847031	1649.986012
7	8205.57271	1649.986012
8	7528.122645	1649.986012
9	6801.336491	1649.986012
10	6226.050928	1649.986012
11	5579.854299	1649.986012
12	4707.558203	1649.986012
13	4101.284122	1649.986012
14	3011.535791	1649.986012
15	2460.163715	1649.986012
16	1359.772287	1649.986012
17	547.5826079	1649.986012
18	0	1649.986012
19	0	1649.986012
20	0	1649.986012
21	0	1649.986012
22	0	1649.986012
23	0	1649.986012
24	0	1649.986012
25	0	1649.986012
26	0	1649.986012
27	0	1649.986012
28	0	1649.986012
29	0	1649.986012
30	0	1649.986012
31	0	1649.986012
32	0	1649.986012
33	0	1649.986012
34	0	1649.986012
35	0	1649.986012
36	0	1649.986012
1	13400.94256	1651.192453
2	12586.95602	1651.192453
3	11567.44733	1651.192453
4	9482.372484	1651.192453
5	9222.290299	1651.192453
6	8427.847031	1651.192453
7	8212.072359	1651.192453
8	7540.830354	1651.192453
9	6814.157422	1651.192453
10	6237.392448	1651.192453
11	5579.854299	1651.192453
12	4720.182783	1651.192453
13	4114.258276	1651.192453
14	3023.876317	1651.192453
15	2472.962746	1651.192453
16	1359.772287	1651.192453
17	562.2942157	1651.192453
18	0	1651.192453
19	0	1651.192453
20	0	1651.192453
21	0	1651.192453
22	0	1651.192453
23	0	1651.192453
24	0	1651.192453
25	0	1651.192453
26	0	1651.192453
27	0	1651.192453
28	0	1651.192453
29	0	1651.192453
30	0	1651.192453
31	0	1651.192453
32	0	1651.192453
33	0	1651.192453
34	0	1651.192453
35	0	1651.192453
36	0	1651.192453
1	13415.45781	1652.564294
2	12597.08722	1652.564294
3	11582.90143	1652.564294
4	9489.236611	1652.564294
5	9235.696556	1652.564294
6	8433.657467	1652.564294
7	8217.6946	1652.564294
8	7555.280268	1652.564294
9	6828.736081	1652.564294
10	6250.288872	1652.564294
11	5579.854299	1652.564294
12	4734.538172	1652.564294
13	4129.011164	1652.564294
14	3037.908709	1652.564294
15	2487.516504	1652.564294
16	1359.772287	1652.564294
17	579.0227607	1652.564294
18	0	1652.564294
19	0	1652.564294
20	0	1652.564294
21	0	1652.564294
22	0	1652.564294
23	0	1652.564294
24	0	1652.564294
25	0	1652.564294
26	0	1652.564294
27	0	1652.564294
28	0	1652.564294
29	0	1652.564294
30	0	1652.564294
31	0	1652.564294
32	0	1652.564294
33	0	1652.564294
34	0	1652.564294
35	0	1652.564294
36	0	1652.564294
1	13435.10916	1654.421552
2	12609.52934	1654.421552
3	11603.82385	1654.421552
4	9502.127923	1654.421552
5	9254.642233	1654.421552
6	8445.122247	1654.421552
7	8226.101943	1654.421552
8	7574.84318	1654.421552
9	6848.473292	1654.421552
10	6267.748602	1654.421552
11	5579.854299	1654.421552
12	4753.97311	1654.421552
13	4148.984255	1654.421552
14	3056.906361	1654.421552
15	2505.4953	1654.421552
16	1359.772287	1654.421552
17	601.6705794	1654.421552
18	0	1654.421552
19	0	1654.421552
20	0	1654.421552
21	0	1654.421552
22	0	1654.421552
23	0	1654.421552
24	0	1654.421552
25	0	1654.421552
26	0	1654.421552
27	0	1654.421552
28	0	1654.421552
29	0	1654.421552
30	0	1654.421552
31	0	1654.421552
32	0	1654.421552
33	0	1654.421552
34	0	1654.421552
35	0	1654.421552
36	0	1654.421552
1	13438.58149	1654.749724
2	12611.67397	1654.749724
3	11607.52077	1654.749724
4	9504.836092	1654.749724
5	9258.301722	1654.749724
6	8447.578353	1654.749724
7	8228.01781	1654.749724
8	7578.299881	1654.749724
9	6851.960792	1654.749724
10	6270.833678	1654.749724
11	5579.854299	1654.749724
12	4757.407199	1654.749724
13	4152.459586	1654.749724
14	3060.263183	1654.749724
15	2508.367344	1654.749724
16	1359.772287	1654.749724
17	605.6723741	1654.749724
18	0	1654.749724
19	0	1654.749724
20	0	1654.749724
21	0	1654.749724
22	0	1654.749724
23	0	1654.749724
24	0	1654.749724
25	0	1654.749724
26	0	1654.749724
27	0	1654.749724
28	0	1654.749724
29	0	1654.749724
30	0	1654.749724
31	0	1654.749724
32	0	1654.749724
33	0	1654.749724
34	0	1654.749724
35	0	1654.749724
36	0	1654.749724
1	13450.55147	1655.881012
2	12618.24152	1655.881012
3	11620.26498	1655.881012
4	9515.16247	1655.881012
5	9270.09136	1655.881012
6	8457.035805	1655.881012
7	8235.612923	1655.881012
8	7590.215995	1655.881012
9	6863.983075	1655.881012
10	6281.468707	1655.881012
11	5579.854299	1655.881012
12	4769.245362	1655.881012
13	4163.614383	1655.881012
14	3071.834987	1655.881012
15	2518.267997	1655.881012
16	1364.030481	1655.881012
17	619.4675586	1655.881012
18	0	1655.881012
19	0	1655.881012
20	0	1655.881012
21	0	1655.881012
22	0	1655.881012
23	0	1655.881012
24	0	1655.881012
25	0	1655.881012
26	0	1655.881012
27	0	1655.881012
28	0	1655.881012
29	0	1655.881012
30	0	1655.881012
31	0	1655.881012
32	0	1655.881012
33	0	1655.881012
34	0	1655.881012
35	0	1655.881012
36	0	1655.881012
1	13459.36884	1656.714346
2	12622.60795	1656.714346
3	11629.65266	1656.714346
4	9523.334763	1656.714346
5	9278.721176	1656.714346
6	8464.984694	1656.714346
7	8242.18997	1656.714346
8	7598.993679	1656.714346
9	6872.838966	1656.714346
10	6289.302715	1656.714346
11	5579.854299	1656.714346
12	4777.965627	1656.714346
13	4171.359895	1656.714346
14	3080.359045	1656.714346
15	2525.561047	1656.714346
16	1368.149476	1656.714346
17	629.6294108	1656.714346
18	0	1656.714346
19	0	1656.714346
20	0	1656.714346
21	0	1656.714346
22	0	1656.714346
23	0	1656.714346
24	0	1656.714346
25	0	1656.714346
26	0	1656.714346
27	0	1656.714346
28	0	1656.714346
29	0	1656.714346
30	0	1656.714346
31	0	1656.714346
32	0	1656.714346
33	0	1656.714346
34	0	1656.714346
35	0	1656.714346
36	0	1656.714346
1	13470.46844	1657.763374
2	12628.10457	1657.763374
3	11641.47019	1657.763374
4	9533.622322	1657.763374
5	9289.558966	1657.763374
6	8476.175815	1657.763374
7	8251.65417	1657.763374
8	7610.043326	1657.763374
9	6883.987062	1657.763374
10	6299.164429	1657.763374
11	5579.854299	1657.763374
12	4788.942991	1657.763374
13	4181.110207	1657.763374
14	3091.089419	1657.763374
15	2534.191555	1657.763374
16	1374.519398	1657.763374
17	642.4214943	1657.763374
18	0	1657.763374
19	0	1657.763374
20	0	1657.763374
21	0	1657.763374
22	0	1657.763374
23	0	1657.763374
24	0	1657.763374
25	0	1657.763374
26	0	1657.763374
27	0	1657.763374
28	0	1657.763374
29	0	1657.763374
30	0	1657.763374
31	0	1657.763374
32	0	1657.763374
33	0	1657.763374
34	0	1657.763374
35	0	1657.763374
36	0	1657.763374
1	13479.28581	1658.596707
2	12632.12379	1658.596707
3	11650.85787	1658.596707
4	9541.794615	1658.596707
5	9298.147925	1658.596707
6	8485.590399	1658.596707
7	8259.34969	1658.596707
8	7618.821011	1658.596707
9	6892.842954	1658.596707
10	6306.998437	1658.596707
11	5579.854299	1658.596707
12	4797.663256	1658.596707
13	4188.508496	1658.596707
14	3099.613477	1658.596707
15	2540.610415	1658.596707
16	1380.520755	1658.596707
17	652.5833464	1658.596707
18	0	1658.596707
19	0	1658.596707
20	0	1658.596707
21	0	1658.596707
22	0	1658.596707
23	0	1658.596707
24	0	1658.596707
25	0	1658.596707
26	0	1658.596707
27	0	1658.596707
28	0	1658.596707
29	0	1658.596707
30	0	1658.596707
31	0	1658.596707
32	0	1658.596707
33	0	1658.596707
34	0	1658.596707
35	0	1658.596707
36	0	1658.596707
1	13489.86665	1659.596707
2	12636.53018	1659.596707
3	11662.12309	1659.596707
4	9551.601367	1659.596707
5	9308.454677	1659.596707
6	8496.8879	1659.596707
7	8268.767647	1659.596707
8	7629.354232	1659.596707
9	6903.470024	1659.596707
10	6316.399246	1659.596707
11	5579.854299	1659.596707
12	4808.127573	1659.596707
13	4196.969777	1659.596707
14	3109.842347	1659.596707
15	2548.313047	1659.596707
16	1388.822383	1659.596707
17	664.7775689	1659.596707
18	0	1659.596707
19	0	1659.596707
20	0	1659.596707
21	0	1659.596707
22	0	1659.596707
23	0	1659.596707
24	0	1659.596707
25	0	1659.596707
26	0	1659.596707
27	0	1659.596707
28	0	1659.596707
29	0	1659.596707
30	0	1659.596707
31	0	1659.596707
32	0	1659.596707
33	0	1659.596707
34	0	1659.596707
35	0	1659.596707
36	0	1659.596707
1	13498.68402	1660.430041
2	12640.20218	1660.430041
3	11671.51077	1660.430041
4	9559.77366	1660.430041
5	9317.043637	1660.430041
6	8506.302484	1660.430041
7	8276.768722	1660.430041
8	7638.131917	1660.430041
9	6912.325915	1660.430041
10	6324.233254	1660.430041
11	5579.854299	1660.430041
12	4816.847838	1660.430041
13	4204.020844	1660.430041
14	3118.366406	1660.430041
15	2554.384684	1660.430041
16	1396.657073	1660.430041
17	674.9394211	1660.430041
18	0	1660.430041
19	0	1660.430041
20	0	1660.430041
21	0	1660.430041
22	0	1660.430041
23	0	1660.430041
24	0	1660.430041
25	0	1660.430041
26	0	1660.430041
27	0	1660.430041
28	0	1660.430041
29	0	1660.430041
30	0	1660.430041
31	0	1660.430041
32	0	1660.430041
33	0	1660.430041
34	0	1660.430041
35	0	1660.430041
36	0	1660.430041
1	13509.22001	1661.425802
2	12644.09412	1661.425802
3	11682.72824	1661.425802
4	9569.538845	1661.425802
5	9327.308812	1661.425802
6	8517.552099	1661.425802
7	8286.509341	1661.425802
8	7648.620493	1661.425802
9	6922.907941	1661.425802
10	6333.594218	1661.425802
11	5579.854299	1661.425802
12	4827.267801	1661.425802
13	4211.95049	1661.425802
14	3128.55192	1661.425802
15	2561.224867	1661.425802
16	1407.111657	1661.425802
17	687.0819574	1661.425802
18	0	1661.425802
19	0	1661.425802
20	0	1661.425802
21	0	1661.425802
22	0	1661.425802
23	0	1661.425802
24	0	1661.425802
25	0	1661.425802
26	0	1661.425802
27	0	1661.425802
28	0	1661.425802
29	0	1661.425802
30	0	1661.425802
31	0	1661.425802
32	0	1661.425802
33	0	1661.425802
34	0	1661.425802
35	0	1661.425802
36	0	1661.425802
1	13522.2038	1662.652905
2	12648.27932	1662.652905
3	11696.55182	1662.652905
4	9581.572742	1662.652905
5	9338.59502	1662.652905
6	8531.4153	1662.652905
7	8298.493214	1662.652905
8	7661.545844	1662.652905
9	6935.948453	1662.652905
10	6345.129982	1662.652905
11	5579.854299	1662.652905
12	4840.1086	1662.652905
13	4221.111454	1662.652905
14	3141.1038	1662.652905
15	2568.901314	1662.652905
16	1420.728261	1662.652905
17	702.0455282	1662.652905
18	0	1662.652905
19	0	1662.652905
20	0	1662.652905
21	0	1662.652905
22	0	1662.652905
23	0	1662.652905
24	0	1662.652905
25	0	1662.652905
26	0	1662.652905
27	0	1662.652905
28	0	1662.652905
29	0	1662.652905
30	0	1662.652905
31	0	1662.652905
32	0	1662.652905
33	0	1662.652905
34	0	1662.652905
35	0	1662.652905
36	0	1662.652905
1	13533.95308	1663.763336
2	12651.45006	1663.763336
3	11709.06106	1663.763336
4	9592.462455	1663.763336
5	9348.86666	1663.763336
6	8543.960386	1663.763336
7	8308.039826	1663.763336
8	7673.242252	1663.763336
9	6947.749073	1663.763336
10	6355.568925	1663.763336
11	5579.854299	1663.763336
12	4851.728494	1663.763336
13	4228.784864	1663.763336
14	3152.462247	1663.763336
15	2575.166578	1663.763336
16	1433.050197	1663.763336
17	715.5863616	1663.763336
18	0	1663.763336
19	0	1663.763336
20	0	1663.763336
21	0	1663.763336
22	0	1663.763336
23	0	1663.763336
24	0	1663.763336
25	0	1663.763336
26	0	1663.763336
27	0	1663.763336
28	0	1663.763336
29	0	1663.763336
30	0	1663.763336
31	0	1663.763336
32	0	1663.763336
33	0	1663.763336
34	0	1663.763336
35	0	1663.763336
36	0	1663.763336
1	13544.19459	1664.731265
2	12653.20805	1664.731265
3	11719.965	1664.731265
4	9601.954699	1664.731265
5	9357.996596	1664.731265
6	8554.89557	1664.731265
7	8316.386051	1664.731265
8	7683.437668	1664.731265
9	6958.035327	1664.731265
10	6364.668246	1664.731265
11	5579.854299	1664.731265
12	4861.857216	1664.731265
13	4234.936142	1664.731265
14	3162.363072	1664.731265
15	2580.627826	1664.731265
16	1443.790867	1664.731265
17	727.3895092	1664.731265
18	0	1664.731265
19	0	1664.731265
20	0	1664.731265
21	0	1664.731265
22	0	1664.731265
23	0	1664.731265
24	0	1664.731265
25	0	1664.731265
26	0	1664.731265
27	0	1664.731265
28	0	1664.731265
29	0	1664.731265
30	0	1664.731265
31	0	1664.731265
32	0	1664.731265
33	0	1664.731265
34	0	1664.731265
35	0	1664.731265
36	0	1664.731265
1	13557.72223	1666.009768
2	12653.20805	1666.009768
3	11734.36761	1666.009768
4	9614.492661	1666.009768
5	9368.619962	1666.009768
6	8569.339459	1666.009768
7	8327.335494	1666.009768
8	7696.904424	1666.009768
9	6971.622068	1666.009768
10	6375.869925	1666.009768
11	5579.854299	1666.009768
12	4875.235878	1666.009768
13	4243.061143	1666.009768
14	3175.440714	1666.009768
15	2587.024104	1666.009768
16	1457.97783	1666.009768
17	742.9798603	1666.009768
18	0	1666.009768
19	0	1666.009768
20	0	1666.009768
21	0	1666.009768
22	0	1666.009768
23	0	1666.009768
24	0	1666.009768
25	0	1666.009768
26	0	1666.009768
27	0	1666.009768
28	0	1666.009768
29	0	1666.009768
30	0	1666.009768
31	0	1666.009768
32	0	1666.009768
33	0	1666.009768
34	0	1666.009768
35	0	1666.009768
36	0	1666.009768
1	13567.52607	1666.936333
2	12653.20805	1666.936333
3	11744.80557	1666.936333
4	9623.579256	1666.936333
5	9376.241803	1666.936333
6	8579.80733	1666.936333
7	8334.249277	1666.936333
8	7706.66414	1666.936333
9	6981.468741	1666.936333
10	6383.395771	1666.936333
11	5579.854299	1666.936333
12	4884.93175	1666.936333
13	4248.520285	1666.936333
14	3184.918428	1666.936333
15	2591.067349	1666.936333
16	1468.259499	1666.936333
17	754.2786021	1666.936333
18	0	1666.936333
19	0	1666.936333
20	0	1666.936333
21	0	1666.936333
22	0	1666.936333
23	0	1666.936333
24	0	1666.936333
25	0	1666.936333
26	0	1666.936333
27	0	1666.936333
28	0	1666.936333
29	0	1666.936333
30	0	1666.936333
31	0	1666.936333
32	0	1666.936333
33	0	1666.936333
34	0	1666.936333
35	0	1666.936333
36	0	1666.936333
1	13578.16108	1667.941453
2	12653.20805	1667.941453
3	11756.12846	1667.941453
4	9633.436213	1667.941453
5	9384.563477	1667.941453
6	8591.162668	1667.941453
7	8341.889715	1667.941453
8	7717.251286	1667.941453
9	6992.150216	1667.941453
10	6391.559659	1667.941453
11	5579.854299	1667.941453
12	4895.449639	1667.941453
13	4253.9766	1667.941453
14	3195.199665	1667.941453
15	2595.453381	1667.941453
16	1479.41285	1667.941453
17	766.5352526	1667.941453
18	0	1667.941453
19	0	1667.941453
20	0	1667.941453
21	0	1667.941453
22	0	1667.941453
23	0	1667.941453
24	0	1667.941453
25	0	1667.941453
26	0	1667.941453
27	0	1667.941453
28	0	1667.941453
29	0	1667.941453
30	0	1667.941453
31	0	1667.941453
32	0	1667.941453
33	0	1667.941453
34	0	1667.941453
35	0	1667.941453
36	0	1667.941453
1	13589.648	1669.027087
2	12653.20805	1669.027087
3	11768.35836	1669.027087
4	9644.082758	1669.027087
5	9393.006161	1669.027087
6	8603.427621	1669.027087
7	8350.796904	1669.027087
8	7728.686512	1669.027087
9	7003.687326	1669.027087
10	6399.788212	1669.027087
11	5579.854299	1669.027087
12	4906.81006	1669.027087
13	4259.28069	1669.027087
14	3206.304476	1669.027087
15	2599.601454	1669.027087
16	1491.459636	1669.027087
17	779.773718	1669.027087
18	0	1669.027087
19	0	1669.027087
20	0	1669.027087
21	0	1669.027087
22	0	1669.027087
23	0	1669.027087
24	0	1669.027087
25	0	1669.027087
26	0	1669.027087
27	0	1669.027087
28	0	1669.027087
29	0	1669.027087
30	0	1669.027087
31	0	1669.027087
32	0	1669.027087
33	0	1669.027087
34	0	1669.027087
35	0	1669.027087
36	0	1669.027087
1	13601.06272	1670.105896
2	12653.20805	1670.105896
3	11780.51139	1670.105896
4	9654.662374	1670.105896
5	9401.39577	1670.105896
6	8615.615471	1670.105896
7	8359.066183	1670.105896
8	7740.049851	1670.105896
9	7015.151909	1670.105896
10	6407.37944	1670.105896
11	5579.854299	1670.105896
12	4918.099065	1670.105896
13	4263.965841	1670.105896
14	3217.339478	1670.105896
15	2603.137854	1670.105896
16	1503.43069	1670.105896
17	792.9289601	1670.105896
18	0	1670.105896
19	0	1670.105896
20	0	1670.105896
21	0	1670.105896
22	0	1670.105896
23	0	1670.105896
24	0	1670.105896
25	0	1670.105896
26	0	1670.105896
27	0	1670.105896
28	0	1670.105896
29	0	1670.105896
30	0	1670.105896
31	0	1670.105896
32	0	1670.105896
33	0	1670.105896
34	0	1670.105896
35	0	1670.105896
36	0	1670.105896
1	13626.45879	1672.50609
2	12653.20805	1672.50609
3	11807.55009	1672.50609
4	9678.20048	1672.50609
5	9420.061429	1672.50609
6	8642.731664	1672.50609
7	8376.169449	1672.50609
8	7765.331626	1672.50609
9	7040.658938	1672.50609
10	6424.268818	1672.50609
11	5579.854299	1672.50609
12	4943.215456	1672.50609
13	4274.389618	1672.50609
14	3241.89075	1672.50609
15	2611.005828	1672.50609
16	1530.064543	1672.50609
17	822.1974594	1672.50609
18	0	1672.50609
19	0	1672.50609
20	0	1672.50609
21	0	1672.50609
22	0	1672.50609
23	0	1672.50609
24	0	1672.50609
25	0	1672.50609
26	0	1672.50609
27	0	1672.50609
28	0	1672.50609
29	0	1672.50609
30	0	1672.50609
31	0	1672.50609
32	0	1672.50609
33	0	1672.50609
34	0	1672.50609
35	0	1672.50609
36	0	1672.50609
1	13641.8904	1673.964539
2	12653.20805	1673.964539
3	11823.97983	1673.964539
4	9692.503122	1673.964539
5	9430.339852	1673.964539
6	8659.208487	1673.964539
7	8385.498503	1673.964539
8	7780.693787	1673.964539
9	7056.157971	1673.964539
10	6433.467906	1673.964539
11	5579.854299	1673.964539
12	4958.477124	1673.964539
13	4279.659962	1673.964539
14	3256.80903	1673.964539
15	2611.005828	1673.964539
16	1546.248278	1673.964539
17	839.9821046	1673.964539
18	0	1673.964539
19	0	1673.964539
20	0	1673.964539
21	0	1673.964539
22	0	1673.964539
23	0	1673.964539
24	0	1673.964539
25	0	1673.964539
26	0	1673.964539
27	0	1673.964539
28	0	1673.964539
29	0	1673.964539
30	0	1673.964539
31	0	1673.964539
32	0	1673.964539
33	0	1673.964539
34	0	1673.964539
35	0	1673.964539
36	0	1673.964539
1	13652.7743	1674.993181
2	12653.20805	1674.993181
3	11835.56771	1674.993181
4	9702.590756	1674.993181
5	9436.8391	1674.993181
6	8670.829569	1674.993181
7	8391.328163	1674.993181
8	7791.528699	1674.993181
9	7067.08942	1674.993181
10	6438.676848	1674.993181
11	5579.854299	1674.993181
12	4969.241159	1674.993181
13	4282.097967	1674.993181
14	3267.330873	1674.993181
15	2611.005828	1674.993181
16	1557.662645	1674.993181
17	852.5255921	1674.993181
18	0	1674.993181
19	0	1674.993181
20	0	1674.993181
21	0	1674.993181
22	0	1674.993181
23	0	1674.993181
24	0	1674.993181
25	0	1674.993181
26	0	1674.993181
27	0	1674.993181
28	0	1674.993181
29	0	1674.993181
30	0	1674.993181
31	0	1674.993181
32	0	1674.993181
33	0	1674.993181
34	0	1674.993181
35	0	1674.993181
36	0	1674.993181
1	13664.14917	1676.068225
2	12653.20805	1676.068225
3	11847.67832	1676.068225
4	9713.133453	1676.068225
5	9443.053674	1676.068225
6	8682.974888	1676.068225
7	8397.420803	1676.068225
8	7802.852384	1676.068225
9	7078.513995	1676.068225
10	6443.567853	1676.068225
11	5579.854299	1676.068225
12	4980.490768	1676.068225
13	4282.097967	1676.068225
14	3278.327367	1676.068225
15	2611.005828	1676.068225
16	1569.591925	1676.068225
17	865.6349273	1676.068225
18	0	1676.068225
19	0	1676.068225
20	0	1676.068225
21	0	1676.068225
22	0	1676.068225
23	0	1676.068225
24	0	1676.068225
25	0	1676.068225
26	0	1676.068225
27	0	1676.068225
28	0	1676.068225
29	0	1676.068225
30	0	1676.068225
31	0	1676.068225
32	0	1676.068225
33	0	1676.068225
34	0	1676.068225
35	0	1676.068225
36	0	1676.068225
1	13677.85713	1677.363771
2	12653.20805	1677.363771
3	11862.27292	1677.363771
4	9725.838545	1677.363771
5	9449.846524	1677.363771
6	8697.611313	1677.363771
7	8403.923876	1677.363771
8	7816.498651	1677.363771
9	7092.281846	1677.363771
10	6449.462042	1677.363771
11	5579.854299	1677.363771
12	4994.047766	1677.363771
13	4282.097967	1677.363771
14	3291.579332	1677.363771
15	2611.005828	1677.363771
16	1583.967999	1677.363771
17	881.4330958	1677.363771
18	0	1677.363771
19	0	1677.363771
20	0	1677.363771
21	0	1677.363771
22	0	1677.363771
23	0	1677.363771
24	0	1677.363771
25	0	1677.363771
26	0	1677.363771
27	0	1677.363771
28	0	1677.363771
29	0	1677.363771
30	0	1677.363771
31	0	1677.363771
32	0	1677.363771
33	0	1677.363771
34	0	1677.363771
35	0	1677.363771
36	0	1677.363771
1	13689.21221	1678.436944
2	12653.20805	1678.436944
3	11874.36244	1678.436944
4	9736.362885	1678.436944
5	9455.473423	1678.436944
6	8709.735484	1678.436944
7	8408.615564	1678.436944
8	7827.802618	1678.436944
9	7103.686529	1678.436944
10	6453.76868	1678.436944
11	5579.854299	1678.436944
12	5005.277788	1678.436944
13	4282.097967	1678.436944
14	3302.556678	1678.436944
15	2611.005828	1678.436944
16	1595.876506	1678.436944
17	894.5196045	1678.436944
18	0	1678.436944
19	0	1678.436944
20	0	1678.436944
21	0	1678.436944
22	0	1678.436944
23	0	1678.436944
24	0	1678.436944
25	0	1678.436944
26	0	1678.436944
27	0	1678.436944
28	0	1678.436944
29	0	1678.436944
30	0	1678.436944
31	0	1678.436944
32	0	1678.436944
33	0	1678.436944
34	0	1678.436944
35	0	1678.436944
36	0	1678.436944
1	13705.18126	1679.946186
2	12653.20805	1679.946186
3	11891.36439	1679.946186
4	9751.163652	1679.946186
5	9462.247831	1679.946186
6	8726.786153	1679.946186
7	8415.213657	1679.946186
8	7843.699805	1679.946186
9	7119.725355	1679.946186
10	6459.015425	1679.946186
11	5583.505584	1679.946186
12	5021.070981	1679.946186
13	4282.097967	1679.946186
14	3317.994524	1679.946186
15	2611.005828	1679.946186
16	1612.62388	1679.946186
17	912.9236442	1679.946186
18	0	1679.946186
19	0	1679.946186
20	0	1679.946186
21	0	1679.946186
22	0	1679.946186
23	0	1679.946186
24	0	1679.946186
25	0	1679.946186
26	0	1679.946186
27	0	1679.946186
28	0	1679.946186
29	0	1679.946186
30	0	1679.946186
31	0	1679.946186
32	0	1679.946186
33	0	1679.946186
34	0	1679.946186
35	0	1679.946186
36	0	1679.946186
1	13723.0095	1681.631141
2	12653.20805	1681.631141
3	11910.34577	1681.631141
4	9767.687585	1681.631141
5	9468.539442	1681.631141
6	8745.821931	1681.631141
7	8421.160391	1681.631141
8	7861.447808	1681.631141
9	7137.631488	1681.631141
10	6463.45348	1681.631141
11	5590.811215	1681.631141
12	5038.702884	1681.631141
13	4282.097967	1681.631141
14	3335.229708	1681.631141
15	2611.005828	1681.631141
16	1631.321053	1681.631141
17	933.4703589	1681.631141
18	0	1681.631141
19	0	1681.631141
20	0	1681.631141
21	0	1681.631141
22	0	1681.631141
23	0	1681.631141
24	0	1681.631141
25	0	1681.631141
26	0	1681.631141
27	0	1681.631141
28	0	1681.631141
29	0	1681.631141
30	0	1681.631141
31	0	1681.631141
32	0	1681.631141
33	0	1681.631141
34	0	1681.631141
35	0	1681.631141
36	0	1681.631141
1	13734.36623	1682.704471
2	12653.20805	1682.704471
3	11922.43706	1682.704471
4	9778.213462	1682.704471
5	9471.971229	1682.704471
6	8757.947874	1682.704471
7	8424.044252	1682.704471
8	7872.753427	1682.704471
9	7149.037837	1682.704471
10	6463.45348	1682.704471
11	5597.241289	1682.704471
12	5049.934546	1682.704471
13	4282.097967	1682.704471
14	3346.208657	1682.704471
15	2611.005828	1682.704471
16	1643.2313	1682.704471
17	946.5587791	1682.704471
18	0	1682.704471
19	0	1682.704471
20	0	1682.704471
21	0	1682.704471
22	0	1682.704471
23	0	1682.704471
24	0	1682.704471
25	0	1682.704471
26	0	1682.704471
27	0	1682.704471
28	0	1682.704471
29	0	1682.704471
30	0	1682.704471
31	0	1682.704471
32	0	1682.704471
33	0	1682.704471
34	0	1682.704471
35	0	1682.704471
36	0	1682.704471
1	13754.57048	1684.613983
2	12653.20805	1684.613983
3	11943.94813	1684.613983
4	9796.939572	1684.613983
5	9477.051799	1684.613983
6	8779.520586	1684.613983
7	8429.174798	1684.613983
8	7892.866739	1684.613983
9	7169.330353	1684.613983
10	6463.45348	1684.613983
11	5612.098204	1684.613983
12	5069.916285	1684.613983
13	4282.097967	1684.613983
14	3365.740807	1684.613983
15	2611.005828	1684.613983
16	1664.42028	1684.613983
17	969.8437928	1684.613983
18	0	1684.613983
19	0	1684.613983
20	0	1684.613983
21	0	1684.613983
22	0	1684.613983
23	0	1684.613983
24	0	1684.613983
25	0	1684.613983
26	0	1684.613983
27	0	1684.613983
28	0	1684.613983
29	0	1684.613983
30	0	1684.613983
31	0	1684.613983
32	0	1684.613983
33	0	1684.613983
34	0	1684.613983
35	0	1684.613983
36	0	1684.613983
1	13896.15423	1697.995126
2	12653.20805	1697.995126
3	12094.68961	1697.995126
4	9928.165119	1697.995126
5	9477.051799	1697.995126
6	8930.69406	1697.995126
7	8429.174798	1697.995126
8	8033.813286	1697.995126
9	7311.532695	1697.995126
10	6463.45348	1697.995126
11	5731.54076	1697.995126
12	5209.940815	1697.995126
13	4282.097967	1697.995126
14	3502.614782	1697.995126
15	2611.005828	1697.995126
16	1812.904698	1697.995126
17	1133.016431	1697.995126
18	0	1697.995126
19	0	1697.995126
20	0	1697.995126
21	0	1697.995126
22	0	1697.995126
23	0	1697.995126
24	0	1697.995126
25	0	1697.995126
26	0	1697.995126
27	0	1697.995126
28	0	1697.995126
29	0	1697.995126
30	0	1697.995126
31	0	1697.995126
32	0	1697.995126
33	0	1697.995126
34	0	1697.995126
35	0	1697.995126
36	0	1697.995126
1	13914.52404	1699.731265
2	12653.20805	1699.731265
3	12114.2476	1699.731265
4	9945.191004	1699.731265
5	9477.051799	1699.731265
6	8950.308094	1699.731265
7	8429.174798	1699.731265
8	8052.100425	1699.731265
9	7328.475677	1699.731265
10	6463.45348	1699.731265
11	5747.03786	1699.731265
12	5228.108327	1699.731265
13	4282.097967	1699.731265
14	3520.373524	1699.731265
15	2611.005828	1699.731265
16	1832.16984	1699.731265
17	1154.187298	1699.731265
18	0	1699.731265
19	0	1699.731265
20	0	1699.731265
21	0	1699.731265
22	0	1699.731265
23	0	1699.731265
24	0	1699.731265
25	0	1699.731265
26	0	1699.731265
27	0	1699.731265
28	0	1699.731265
29	0	1699.731265
30	0	1699.731265
31	0	1699.731265
32	0	1699.731265
33	0	1699.731265
34	0	1699.731265
35	0	1699.731265
36	0	1699.731265
1	13917.36748	1700
2	12653.6094	1700
3	12117.27496	1700
4	9947.826421	1700
5	9477.051799	1700
6	8953.344127	1700
7	8429.174798	1700
8	8054.93107	1700
9	7330.828872	1700
10	6463.45348	1700
11	5749.436637	1700
12	5230.920455	1700
13	4282.097967	1700
14	3523.122379	1700
15	2611.005828	1700
16	1835.151868	1700
17	1157.464312	1700
18	0	1700
19	0	1700
20	0	1700
21	0	1700
22	0	1700
23	0	1700
24	0	1700
25	0	1700
26	0	1700
27	0	1700
28	0	1700
29	0	1700
30	0	1700
31	0	1700
32	0	1700
33	0	1700
34	0	1700
35	0	1700
36	0	1700
1	13970.19954	1704.993181
2	12676.831	1704.993181
3	12173.52422	1704.993181
4	9996.793304	1704.993181
5	9477.051799	1704.993181
6	9009.75459	1704.993181
7	8429.174798	1704.993181
8	8107.525349	1704.993181
9	7361.415125	1704.993181
10	6463.45348	1704.993181
11	5794.006691	1704.993181
12	5283.170683	1704.993181
13	4282.097967	1704.993181
14	3574.196976	1704.993181
15	2611.005828	1704.993181
16	1890.558908	1704.993181
17	1218.352269	1704.993181
18	14.95911213	1704.993181
19	0	1704.993181
20	0	1704.993181
21	0	1704.993181
22	0	1704.993181
23	0	1704.993181
24	0	1704.993181
25	0	1704.993181
26	0	1704.993181
27	0	1704.993181
28	0	1704.993181
29	0	1704.993181
30	0	1704.993181
31	0	1704.993181
32	0	1704.993181
33	0	1704.993181
34	0	1704.993181
35	0	1704.993181
36	0	1704.993181
1	13988.97862	1706.768
2	12692.29227	1706.768
3	12193.51795	1706.768
4	10014.19852	1706.768
5	9477.051799	1706.768
6	9029.805615	1706.768
7	8429.174798	1706.768
8	8126.219917	1706.768
9	7366.28098	1706.768
10	6463.45348	1706.768
11	5809.849058	1706.768
12	5301.742958	1706.768
13	4287.281666	1706.768
14	3592.351374	1706.768
15	2611.005828	1706.768
16	1910.253268	1706.768
17	1238.419821	1706.768
18	27.48349652	1706.768
19	0	1706.768
20	0	1706.768
21	0	1706.768
22	0	1706.768
23	0	1706.768
24	0	1706.768
25	0	1706.768
26	0	1706.768
27	0	1706.768
28	0	1706.768
29	0	1706.768
30	0	1706.768
31	0	1706.768
32	0	1706.768
33	0	1706.768
34	0	1706.768
35	0	1706.768
36	0	1706.768
1	13996.78824	1707.50609
2	12699.5081	1707.50609
3	12201.83269	1707.50609
4	10021.43678	1707.50609
5	9477.051799	1707.50609
6	9038.144189	1707.50609
7	8429.174798	1707.50609
8	8133.994384	1707.50609
9	7366.28098	1707.50609
10	6463.45348	1707.50609
11	5816.437387	1707.50609
12	5309.466568	1707.50609
13	4290.550252	1707.50609
14	3599.901202	1707.50609
15	2611.005828	1707.50609
16	1918.443516	1707.50609
17	1245.837891	1707.50609
18	33.80483588	1707.50609
19	0	1707.50609
20	0	1707.50609
21	0	1707.50609
22	0	1707.50609
23	0	1707.50609
24	0	1707.50609
25	0	1707.50609
26	0	1707.50609
27	0	1707.50609
28	0	1707.50609
29	0	1707.50609
30	0	1707.50609
31	0	1707.50609
32	0	1707.50609
33	0	1707.50609
34	0	1707.50609
35	0	1707.50609
36	0	1707.50609
1	14027.02064	1710.363369
2	12727.44186	1710.363369
3	12234.02055	1710.363369
4	10049.4574	1710.363369
5	9477.051799	1710.363369
6	9070.42429	1710.363369
7	8429.174798	1710.363369
8	8164.090728	1710.363369
9	7366.28098	1710.363369
10	6463.45348	1710.363369
11	5841.94198	1710.363369
12	5339.366033	1710.363369
13	4309.367307	1710.363369
14	3629.127929	1710.363369
15	2625.270574	1710.363369
16	1950.149423	1710.363369
17	1273.500095	1710.363369
18	64.43964445	1710.363369
19	0	1710.363369
20	0	1710.363369
21	0	1710.363369
22	0	1710.363369
23	0	1710.363369
24	0	1710.363369
25	0	1710.363369
26	0	1710.363369
27	0	1710.363369
28	0	1710.363369
29	0	1710.363369
30	0	1710.363369
31	0	1710.363369
32	0	1710.363369
33	0	1710.363369
34	0	1710.363369
35	0	1710.363369
36	0	1710.363369
1	14042.0229	1711.781238
2	12741.30345	1711.781238
3	12249.99316	1711.781238
4	10063.3621	1711.781238
5	9477.051799	1711.781238
6	9086.442675	1711.781238
7	8429.174798	1711.781238
8	8178.020287	1711.781238
9	7366.28098	1711.781238
10	6463.45348	1711.781238
11	5854.598147	1711.781238
12	5354.203073	1711.781238
13	4322.341874	1711.781238
14	3643.631135	1711.781238
15	2635.986144	1711.781238
16	1965.882875	1711.781238
17	1286.221758	1711.781238
18	82.0723328	1711.781238
19	0	1711.781238
20	0	1711.781238
21	0	1711.781238
22	0	1711.781238
23	0	1711.781238
24	0	1711.781238
25	0	1711.781238
26	0	1711.781238
27	0	1711.781238
28	0	1711.781238
29	0	1711.781238
30	0	1711.781238
31	0	1711.781238
32	0	1711.781238
33	0	1711.781238
34	0	1711.781238
35	0	1711.781238
36	0	1711.781238
1	14056.25425	1713.224711
2	12755.41535	1713.224711
3	12266.2542	1713.224711
4	10077.51788	1713.224711
5	9477.051799	1713.224711
6	9102.750309	1713.224711
7	8429.174798	1713.224711
8	8190.136242	1713.224711
9	7366.28098	1713.224711
10	6463.45348	1713.224711
11	5867.482852	1713.224711
12	5369.308029	1713.224711
13	4336.778721	1713.224711
14	3658.39623	1713.224711
15	2649.373371	1713.224711
16	1981.900431	1713.224711
17	1297.108006	1713.224711
18	100.0234205	1713.224711
19	0	1713.224711
20	0	1713.224711
21	0	1713.224711
22	0	1713.224711
23	0	1713.224711
24	0	1713.224711
25	0	1713.224711
26	0	1713.224711
27	0	1713.224711
28	0	1713.224711
29	0	1713.224711
30	0	1713.224711
31	0	1713.224711
32	0	1713.224711
33	0	1713.224711
34	0	1713.224711
35	0	1713.224711
36	0	1713.224711
1	14067.9835	1714.613983
2	12768.99736	1714.613983
3	12281.90465	1714.613983
4	10091.14212	1714.613983
5	9477.051799	1714.613983
6	9118.445607	1714.613983
7	8429.174798	1714.613983
8	8199.829529	1714.613983
9	7366.28098	1714.613983
10	6463.45348	1714.613983
11	5879.883748	1714.613983
12	5383.845809	1714.613983
13	4350.673478	1714.613983
14	3672.606909	1714.613983
15	2663.461145	1714.613983
16	1997.316542	1714.613983
17	1306.582798	1714.613983
18	117.3004619	1714.613983
19	0	1714.613983
20	0	1714.613983
21	0	1714.613983
22	0	1714.613983
23	0	1714.613983
24	0	1714.613983
25	0	1714.613983
26	0	1714.613983
27	0	1714.613983
28	0	1714.613983
29	0	1714.613983
30	0	1714.613983
31	0	1714.613983
32	0	1714.613983
33	0	1714.613983
34	0	1714.613983
35	0	1714.613983
36	0	1714.613983
1	14081.57817	1716.631141
2	12788.71782	1716.631141
3	12304.62837	1716.631141
4	10110.92389	1716.631141
5	9477.051799	1716.631141
6	9141.234456	1716.631141
7	8437.03593	1716.631141
8	8210.468079	1716.631141
9	7366.28098	1716.631141
10	6463.45348	1716.631141
11	5897.889276	1716.631141
12	5404.953996	1716.631141
13	4370.848024	1716.631141
14	3693.240161	1716.631141
15	2683.915944	1716.631141
16	2019.700026	1716.631141
17	1320.339758	1716.631141
18	142.3859293	1716.631141
19	0	1716.631141
20	0	1716.631141
21	0	1716.631141
22	0	1716.631141
23	0	1716.631141
24	0	1716.631141
25	0	1716.631141
26	0	1716.631141
27	0	1716.631141
28	0	1716.631141
29	0	1716.631141
30	0	1716.631141
31	0	1716.631141
32	0	1716.631141
33	0	1716.631141
34	0	1716.631141
35	0	1716.631141
36	0	1716.631141
1	14091.8334	1718.850213
2	12810.41225	1718.850213
3	12329.6267	1718.850213
4	10132.68578	1718.850213
5	9477.051799	1718.850213
6	9166.304423	1718.850213
7	8451.324245	1718.850213
8	8222.887986	1718.850213
9	7366.28098	1718.850213
10	6470.383414	1718.850213
11	5917.697123	1718.850213
12	5428.175069	1718.850213
13	4393.042002	1718.850213
14	3715.93876	1718.850213
15	2706.418227	1718.850213
16	2044.324051	1718.850213
17	1333.011623	1718.850213
18	169.9824023	1718.850213
19	0	1718.850213
20	0	1718.850213
21	0	1718.850213
22	0	1718.850213
23	0	1718.850213
24	0	1718.850213
25	0	1718.850213
26	0	1718.850213
27	0	1718.850213
28	0	1718.850213
29	0	1718.850213
30	0	1718.850213
31	0	1718.850213
32	0	1718.850213
33	0	1718.850213
34	0	1718.850213
35	0	1718.850213
36	0	1718.850213
1	14094.22398	1719.613983
2	12817.87913	1719.613983
3	12338.23073	1719.613983
4	10140.17588	1719.613983
5	9477.051799	1719.613983
6	9174.93311	1719.613983
7	8457.60898	1719.613983
8	8228.529644	1719.613983
9	7366.28098	1719.613983
10	6474.135511	1719.613983
11	5924.514671	1719.613983
12	5436.167397	1719.613983
13	4400.680819	1719.613983
14	3723.75126	1719.613983
15	2714.163158	1719.613983
16	2052.799253	1719.613983
17	1336.52565	1719.613983
18	179.4806731	1719.613983
19	0	1719.613983
20	0	1719.613983
21	0	1719.613983
22	0	1719.613983
23	0	1719.613983
24	0	1719.613983
25	0	1719.613983
26	0	1719.613983
27	0	1719.613983
28	0	1719.613983
29	0	1719.613983
30	0	1719.613983
31	0	1719.613983
32	0	1719.613983
33	0	1719.613983
34	0	1719.613983
35	0	1719.613983
36	0	1719.613983
1	14094.22398	1720.447316
2	12826.02609	1720.447316
3	12347.61841	1720.447316
4	10148.34817	1720.447316
5	9479.685685	1720.447316
6	9184.347694	1720.447316
7	8465.264677	1720.447316
8	8235.483693	1720.447316
9	7366.28098	1720.447316
10	6479.027897	1720.447316
11	5931.953159	1720.447316
12	5444.887661	1720.447316
13	4409.015376	1720.447316
14	3732.275318	1720.447316
15	2722.613494	1720.447316
16	2062.046371	1720.447316
17	1340.359732	1720.447316
18	189.8440416	1720.447316
19	0	1720.447316
20	0	1720.447316
21	0	1720.447316
22	0	1720.447316
23	0	1720.447316
24	0	1720.447316
25	0	1720.447316
26	0	1720.447316
27	0	1720.447316
28	0	1720.447316
29	0	1720.447316
30	0	1720.447316
31	0	1720.447316
32	0	1720.447316
33	0	1720.447316
34	0	1720.447316
35	0	1720.447316
36	0	1720.447316
1	14094.22398	1721.280649
2	12834.17305	1721.280649
3	12357.00609	1721.280649
4	10156.52046	1721.280649
5	9483.152905	1721.280649
6	9193.762278	1721.280649
7	8473.753707	1721.280649
8	8243.271076	1721.280649
9	7366.28098	1721.280649
10	6484.753617	1721.280649
11	5939.391646	1721.280649
12	5453.260704	1721.280649
13	4417.349933	1721.280649
14	3740.799377	1721.280649
15	2731.063829	1721.280649
16	2071.293489	1721.280649
17	1344.193814	1721.280649
18	200.2074102	1721.280649
19	0	1721.280649
20	0	1721.280649
21	0	1721.280649
22	0	1721.280649
23	0	1721.280649
24	0	1721.280649
25	0	1721.280649
26	0	1721.280649
27	0	1721.280649
28	0	1721.280649
29	0	1721.280649
30	0	1721.280649
31	0	1721.280649
32	0	1721.280649
33	0	1721.280649
34	0	1721.280649
35	0	1721.280649
36	0	1721.280649
1	14094.22398	1722.113983
2	12842.32001	1722.113983
3	12366.39377	1722.113983
4	10164.69276	1722.113983
5	9487.453458	1722.113983
6	9203.176862	1722.113983
7	8483.076071	1722.113983
8	8251.851326	1722.113983
9	7366.28098	1722.113983
10	6491.312671	1722.113983
11	5946.830133	1722.113983
12	5461.286524	1722.113983
13	4425.68449	1722.113983
14	3749.323435	1722.113983
15	2739.514165	1722.113983
16	2080.540608	1722.113983
17	1347.680673	1722.113983
18	210.5707787	1722.113983
19	0	1722.113983
20	0	1722.113983
21	0	1722.113983
22	0	1722.113983
23	0	1722.113983
24	0	1722.113983
25	0	1722.113983
26	0	1722.113983
27	0	1722.113983
28	0	1722.113983
29	0	1722.113983
30	0	1722.113983
31	0	1722.113983
32	0	1722.113983
33	0	1722.113983
34	0	1722.113983
35	0	1722.113983
36	0	1722.113983
1	14094.22398	1723.994154
2	12860.70123	1723.994154
3	12387.57431	1723.994154
4	10183.13113	1723.994154
5	9500.217504	1723.994154
6	9224.4181	1723.994154
7	8505.049326	1723.994154
8	8270.473997	1723.994154
9	7366.28098	1723.994154
10	6509.172357	1723.994154
11	5963.612891	1723.994154
12	5479.394425	1723.994154
13	4444.488965	1723.994154
14	3768.555464	1723.994154
15	2758.57986	1723.994154
16	2101.404009	1723.994154
17	1354.764341	1723.994154
18	233.9526698	1723.994154
19	0	1723.994154
20	0	1723.994154
21	0	1723.994154
22	0	1723.994154
23	0	1723.994154
24	0	1723.994154
25	0	1723.994154
26	0	1723.994154
27	0	1723.994154
28	0	1723.994154
29	0	1723.994154
30	0	1723.994154
31	0	1723.994154
32	0	1723.994154
33	0	1723.994154
34	0	1723.994154
35	0	1723.994154
36	0	1723.994154
1	14094.22398	1725.863158
2	12878.97327	1725.863158
3	12408.62904	1725.863158
4	10201.45998	1725.863158
5	9517.110065	1725.863158
6	9245.533169	1725.863158
7	8526.892065	1725.863158
8	8289.135501	1725.863158
9	7366.28098	1725.863158
10	6529.034388	1725.863158
11	5980.295962	1725.863158
12	5495.648181	1725.863158
13	4463.181744	1725.863158
14	3787.673258	1725.863158
15	2777.532308	1725.863158
16	2122.143486	1725.863158
17	1360.059347	1725.863158
18	257.1956769	1725.863158
19	0	1725.863158
20	0	1725.863158
21	0	1725.863158
22	0	1725.863158
23	0	1725.863158
24	0	1725.863158
25	0	1725.863158
26	0	1725.863158
27	0	1725.863158
28	0	1725.863158
29	0	1725.863158
30	0	1725.863158
31	0	1725.863158
32	0	1725.863158
33	0	1725.863158
34	0	1725.863158
35	0	1725.863158
36	0	1725.863158
1	14094.22398	1727.000985
2	12890.09707	1727.000985
3	12421.44691	1727.000985
4	10212.61837	1727.000985
5	9528.670015	1727.000985
6	9257.740444	1727.000985
7	8540.189661	1727.000985
8	8301.240361	1727.000985
9	7366.28098	1727.000985
10	6541.126153	1727.000985
11	5990.452415	1727.000985
12	5504.479971	1727.000985
13	4474.561684	1727.000985
14	3799.311941	1727.000985
15	2789.07033	1727.000985
16	2134.769429	1727.000985
17	1360.059347	1727.000985
18	271.3457396	1727.000985
19	0	1727.000985
20	0	1727.000985
21	0	1727.000985
22	0	1727.000985
23	0	1727.000985
24	0	1727.000985
25	0	1727.000985
26	0	1727.000985
27	0	1727.000985
28	0	1727.000985
29	0	1727.000985
30	0	1727.000985
31	0	1727.000985
32	0	1727.000985
33	0	1727.000985
34	0	1727.000985
35	0	1727.000985
36	0	1727.000985
1	14094.22398	1728.695803
2	12906.66621	1728.695803
3	12440.53941	1728.695803
4	10229.23903	1728.695803
5	9545.888819	1728.695803
6	9276.682693	1728.695803
7	8559.996728	1728.695803
8	8316.870411	1728.695803
9	7366.28098	1728.695803
10	6559.137108	1728.695803
11	6005.580678	1728.695803
12	5517.63512	1728.695803
13	4491.512358	1728.695803
14	3816.64802	1728.695803
15	2806.256473	1728.695803
16	2153.576055	1728.695803
17	1360.059347	1728.695803
18	292.4225748	1728.695803
19	0	1728.695803
20	0	1728.695803
21	0	1728.695803
22	0	1728.695803
23	0	1728.695803
24	0	1728.695803
25	0	1728.695803
26	0	1728.695803
27	0	1728.695803
28	0	1728.695803
29	0	1728.695803
30	0	1728.695803
31	0	1728.695803
32	0	1728.695803
33	0	1728.695803
34	0	1728.695803
35	0	1728.695803
36	0	1728.695803
1	14094.22398	1730.435941
2	12923.67842	1730.435941
3	12460.14244	1730.435941
4	10246.30413	1730.435941
5	9563.568051	1730.435941
6	9296.386947	1730.435941
7	8580.333433	1730.435941
8	8329.929758	1730.435941
9	7366.28098	1730.435941
10	6577.629673	1730.435941
11	6021.113469	1730.435941
12	5529.627996	1730.435941
13	4508.91629	1730.435941
14	3834.447663	1730.435941
15	2823.90217	1730.435941
16	2172.885566	1730.435941
17	1360.059347	1730.435941
18	314.0630011	1730.435941
19	0	1730.435941
20	0	1730.435941
21	0	1730.435941
22	0	1730.435941
23	0	1730.435941
24	0	1730.435941
25	0	1730.435941
26	0	1730.435941
27	0	1730.435941
28	0	1730.435941
29	0	1730.435941
30	0	1730.435941
31	0	1730.435941
32	0	1730.435941
33	0	1730.435941
34	0	1730.435941
35	0	1730.435941
36	0	1730.435941
1	14094.22398	1731.779221
2	12936.8108	1731.779221
3	12475.27478	1731.779221
4	10259.47735	1731.779221
5	9577.21534	1731.779221
6	9310.428683	1731.779221
7	8596.032129	1731.779221
8	8339.924672	1731.779221
9	7366.28098	1731.779221
10	6591.904806	1731.779221
11	6033.103837	1731.779221
12	5537.717018	1731.779221
13	4522.351065	1731.779221
14	3848.187902	1731.779221
15	2837.523573	1731.779221
16	2187.791332	1731.779221
17	1360.059347	1731.779221
18	330.7680911	1731.779221
19	0	1731.779221
20	0	1731.779221
21	0	1731.779221
22	0	1731.779221
23	0	1731.779221
24	0	1731.779221
25	0	1731.779221
26	0	1731.779221
27	0	1731.779221
28	0	1731.779221
29	0	1731.779221
30	0	1731.779221
31	0	1731.779221
32	0	1731.779221
33	0	1731.779221
34	0	1731.779221
35	0	1731.779221
36	0	1731.779221
1	14094.22398	1736.688662
2	12984.80722	1736.688662
3	12530.5807	1736.688662
4	10307.62301	1736.688662
5	9627.093656	1736.688662
6	9361.748629	1736.688662
7	8653.407959	1736.688662
8	8380.411086	1736.688662
9	7366.28098	1736.688662
10	6644.077774	1736.688662
11	6076.926412	1736.688662
12	5567.280898	1736.688662
13	4571.45268	1736.688662
14	3898.405933	1736.688662
15	2887.307278	1736.688662
16	2242.269147	1736.688662
17	1360.059347	1736.688662
18	391.8221029	1736.688662
19	0	1736.688662
20	0	1736.688662
21	0	1736.688662
22	0	1736.688662
23	0	1736.688662
24	0	1736.688662
25	0	1736.688662
26	0	1736.688662
27	0	1736.688662
28	0	1736.688662
29	0	1736.688662
30	0	1736.688662
31	0	1736.688662
32	0	1736.688662
33	0	1736.688662
34	0	1736.688662
35	0	1736.688662
36	0	1736.688662
1	14094.22398	1736.768
2	12985.58286	1736.768
3	12531.47132	1736.768
4	10308.40107	1736.768
5	9627.89971	1736.768
6	9362.574833	1736.768
7	8654.335175	1736.768
8	8381.062215	1736.768
9	7366.28098	1736.768
10	6644.92091	1736.768
11	6077.634602	1736.768
12	5567.755515	1736.768
13	4572.246182	1736.768
14	3899.217477	1736.768
15	2888.111802	1736.768
16	2243.14953	1736.768
17	1360.059347	1736.768
18	392.80876	1736.768
19	0	1736.768
20	0	1736.768
21	0	1736.768
22	0	1736.768
23	0	1736.768
24	0	1736.768
25	0	1736.768
26	0	1736.768
27	0	1736.768
28	0	1736.768
29	0	1736.768
30	0	1736.768
31	0	1736.768
32	0	1736.768
33	0	1736.768
34	0	1736.768
35	0	1736.768
36	0	1736.768
1	14094.22398	1739.008866
2	13007.49036	1739.008866
3	12554.02663	1739.008866
4	10330.37668	1739.008866
5	9650.666179	1739.008866
6	9383.310793	1739.008866
7	8680.523811	1739.008866
8	8396.853316	1739.008866
9	7373.448872	1739.008866
10	6668.734751	1739.008866
11	6097.636988	1739.008866
12	5578.561132	1739.008866
13	4594.658134	1739.008866
14	3922.139006	1739.008866
15	2910.835088	1739.008866
16	2268.015396	1739.008866
17	1360.059347	1739.008866
18	420.6762665	1739.008866
19	0	1739.008866
20	0	1739.008866
21	0	1739.008866
22	0	1739.008866
23	0	1739.008866
24	0	1739.008866
25	0	1739.008866
26	0	1739.008866
27	0	1739.008866
28	0	1739.008866
29	0	1739.008866
30	0	1739.008866
31	0	1739.008866
32	0	1739.008866
33	0	1739.008866
34	0	1739.008866
35	0	1739.008866
36	0	1739.008866
1	14094.22398	1740.681709
2	13023.84466	1740.681709
3	12568.99023	1740.681709
4	10346.78183	1740.681709
5	9667.661712	1740.681709
6	9396.91621	1740.681709
7	8700.074046	1740.681709
8	8405.368115	1740.681709
9	7382.728029	1740.681709
10	6686.512163	1740.681709
11	6112.569087	1740.681709
12	5578.561132	1740.681709
13	4611.389014	1740.681709
14	3939.250292	1740.681709
15	2927.798383	1740.681709
16	2286.578162	1740.681709
17	1360.059347	1740.681709
18	441.4798044	1740.681709
19	0	1740.681709
20	0	1740.681709
21	0	1740.681709
22	0	1740.681709
23	0	1740.681709
24	0	1740.681709
25	0	1740.681709
26	0	1740.681709
27	0	1740.681709
28	0	1740.681709
29	0	1740.681709
30	0	1740.681709
31	0	1740.681709
32	0	1740.681709
33	0	1740.681709
34	0	1740.681709
35	0	1740.681709
36	0	1740.681709
1	14094.22398	1742.390212
2	13040.54759	1742.390212
3	12582.81332	1742.390212
4	10363.5367	1742.390212
5	9685.019546	1742.390212
6	9410.81166	1742.390212
7	8720.041042	1742.390212
8	8412.6354	1742.390212
9	7395.671216	1742.390212
10	6704.668545	1742.390212
11	6127.819502	1742.390212
12	5578.561132	1742.390212
13	4628.476553	1742.390212
14	3956.726348	1742.390212
15	2945.123292	1742.390212
16	2305.536638	1742.390212
17	1360.059347	1742.390212
18	462.7268208	1742.390212
19	0	1742.390212
20	0	1742.390212
21	0	1742.390212
22	0	1742.390212
23	0	1742.390212
24	0	1742.390212
25	0	1742.390212
26	0	1742.390212
27	0	1742.390212
28	0	1742.390212
29	0	1742.390212
30	0	1742.390212
31	0	1742.390212
32	0	1742.390212
33	0	1742.390212
34	0	1742.390212
35	0	1742.390212
36	0	1742.390212
1	14094.22398	1743.455527
2	13050.96249	1743.455527
3	12590.52248	1743.455527
4	10373.98398	1743.455527
5	9695.842799	1743.455527
6	9418.90854	1743.455527
7	8732.491204	1743.455527
8	8416.599374	1743.455527
9	7405.514768	1743.455527
10	6715.989721	1743.455527
11	6137.3287	1743.455527
12	5578.561132	1743.455527
13	4639.131267	1743.455527
14	3967.623317	1743.455527
15	2955.926015	1743.455527
16	2317.357951	1743.455527
17	1360.059347	1743.455527
18	475.9751234	1743.455527
19	0	1743.455527
20	0	1743.455527
21	0	1743.455527
22	0	1743.455527
23	0	1743.455527
24	0	1743.455527
25	0	1743.455527
26	0	1743.455527
27	0	1743.455527
28	0	1743.455527
29	0	1743.455527
30	0	1743.455527
31	0	1743.455527
32	0	1743.455527
33	0	1743.455527
34	0	1743.455527
35	0	1743.455527
36	0	1743.455527
1	14094.22398	1746.37812
2	13079.53479	1746.37812
3	12611.67185	1746.37812
4	10402.64512	1746.37812
5	9725.535387	1746.37812
6	9439.564836	1746.37812
7	8766.647066	1746.37812
8	8425.917426	1746.37812
9	7434.387725	1746.37812
10	6747.048317	1746.37812
11	6163.416302	1746.37812
12	5578.561132	1746.37812
13	4668.361485	1746.37812
14	3997.518138	1746.37812
15	2985.562281	1746.37812
16	2349.788623	1746.37812
17	1360.059347	1746.37812
18	512.3206091	1746.37812
19	0	1746.37812
20	0	1746.37812
21	0	1746.37812
22	0	1746.37812
23	0	1746.37812
24	0	1746.37812
25	0	1746.37812
26	0	1746.37812
27	0	1746.37812
28	0	1746.37812
29	0	1746.37812
30	0	1746.37812
31	0	1746.37812
32	0	1746.37812
33	0	1746.37812
34	0	1746.37812
35	0	1746.37812
36	0	1746.37812
1	14094.22398	1749.044614
2	13105.60338	1749.044614
3	12627.41287	1749.044614
4	10428.79477	1749.044614
5	9752.626104	1749.044614
6	9454.855987	1749.044614
7	8797.809953	1749.044614
8	8430.863869	1749.044614
9	7460.730632	1749.044614
10	6775.385343	1749.044614
11	6187.217927	1749.044614
12	5578.561132	1749.044614
13	4695.030348	1749.044614
14	4024.793366	1749.044614
15	3012.601611	1749.044614
16	2379.377494	1749.044614
17	1360.059347	1749.044614
18	545.4812503	1749.044614
19	0	1749.044614
20	0	1749.044614
21	0	1749.044614
22	0	1749.044614
23	0	1749.044614
24	0	1749.044614
25	0	1749.044614
26	0	1749.044614
27	0	1749.044614
28	0	1749.044614
29	0	1749.044614
30	0	1749.044614
31	0	1749.044614
32	0	1749.044614
33	0	1749.044614
34	0	1749.044614
35	0	1749.044614
36	0	1749.044614
1	14094.22398	1753.048273
2	13144.74456	1753.048273
3	12645.70965	1753.048273
4	10468.05765	1753.048273
5	9793.301968	1753.048273
6	9472.477305	1753.048273
7	8844.600054	1753.048273
8	8430.863869	1753.048273
9	7500.283684	1753.048273
10	6817.9325	1753.048273
11	6222.955322	1753.048273
12	5578.561132	1753.048273
13	4735.072811	1753.048273
14	4065.746268	1753.048273
15	3053.200319	1753.048273
16	2423.804258	1753.048273
17	1360.059347	1753.048273
18	595.2709157	1753.048273
19	0	1753.048273
20	0	1753.048273
21	0	1753.048273
22	0	1753.048273
23	0	1753.048273
24	0	1753.048273
25	0	1753.048273
26	0	1753.048273
27	0	1753.048273
28	0	1753.048273
29	0	1753.048273
30	0	1753.048273
31	0	1753.048273
32	0	1753.048273
33	0	1753.048273
34	0	1753.048273
35	0	1753.048273
36	0	1753.048273
1	14094.22398	1755.863158
2	13172.26387	1755.863158
3	12654.61192	1755.863158
4	10495.66253	1755.863158
5	9821.900281	1755.863158
6	9480.90468	1755.863158
7	8877.497154	1755.863158
8	8430.863869	1755.863158
9	7528.092572	1755.863158
10	6847.846479	1755.863158
11	6248.081506	1755.863158
12	5578.561132	1755.863158
13	4763.225794	1755.863158
14	4094.539361	1755.863158
15	3081.744387	1755.863158
16	2455.039748	1755.863158
17	1360.059347	1755.863158
18	630.2769442	1755.863158
19	0	1755.863158
20	0	1755.863158
21	0	1755.863158
22	0	1755.863158
23	0	1755.863158
24	0	1755.863158
25	0	1755.863158
26	0	1755.863158
27	0	1755.863158
28	0	1755.863158
29	0	1755.863158
30	0	1755.863158
31	0	1755.863158
32	0	1755.863158
33	0	1755.863158
34	0	1755.863158
35	0	1755.863158
36	0	1755.863158
1	14094.22398	1756.936026
2	13182.75261	1756.936026
3	12654.61192	1756.936026
4	10506.18389	1756.936026
5	9832.800275	1756.936026
6	9480.90468	1756.936026
7	8890.035593	1756.936026
8	8430.863869	1756.936026
9	7538.691684	1756.936026
10	6859.247927	1756.936026
11	6257.658128	1756.936026
12	5578.561132	1756.936026
13	4773.956054	1756.936026
14	4105.513593	1756.936026
15	3092.623705	1756.936026
16	2466.369355	1756.936026
17	1362.786882	1756.936026
18	643.6191823	1756.936026
19	0	1756.936026
20	0	1756.936026
21	0	1756.936026
22	0	1756.936026
23	0	1756.936026
24	0	1756.936026
25	0	1756.936026
26	0	1756.936026
27	0	1756.936026
28	0	1756.936026
29	0	1756.936026
30	0	1756.936026
31	0	1756.936026
32	0	1756.936026
33	0	1756.936026
34	0	1756.936026
35	0	1756.936026
36	0	1756.936026
1	14094.22398	1759.613983
2	13208.93326	1759.613983
3	12654.61192	1759.613983
4	10532.44594	1759.613983
5	9860.00744	1759.613983
6	9480.90468	1759.613983
7	8921.332433	1759.613983
8	8430.863869	1759.613983
9	7565.147825	1759.613983
10	6887.706758	1759.613983
11	6281.562063	1759.613983
12	5578.561132	1759.613983
13	4800.739551	1759.613983
14	4132.906063	1759.613983
15	3119.779263	1759.613983
16	2493.212317	1759.613983
17	1375.621732	1759.613983
18	676.9223629	1759.613983
19	0	1759.613983
20	0	1759.613983
21	0	1759.613983
22	0	1759.613983
23	0	1759.613983
24	0	1759.613983
25	0	1759.613983
26	0	1759.613983
27	0	1759.613983
28	0	1759.613983
29	0	1759.613983
30	0	1759.613983
31	0	1759.613983
32	0	1759.613983
33	0	1759.613983
34	0	1759.613983
35	0	1759.613983
36	0	1759.613983
1	14098.59975	1760.864723
2	13221.16093	1760.864723
3	12654.61192	1760.864723
4	10544.71164	1760.864723
5	9872.71455	1760.864723
6	9480.90468	1760.864723
7	8935.949626	1760.864723
8	8430.863869	1760.864723
9	7577.50417	1760.864723
10	6900.998459	1760.864723
11	6292.726399	1760.864723
12	5578.561132	1760.864723
13	4813.248788	1760.864723
14	4145.69972	1760.864723
15	3132.46227	1760.864723
16	2504.967152	1760.864723
17	1384.564517	1760.864723
18	692.4766182	1760.864723
19	0	1760.864723
20	0	1760.864723
21	0	1760.864723
22	0	1760.864723
23	0	1760.864723
24	0	1760.864723
25	0	1760.864723
26	0	1760.864723
27	0	1760.864723
28	0	1760.864723
29	0	1760.864723
30	0	1760.864723
31	0	1760.864723
32	0	1760.864723
33	0	1760.864723
34	0	1760.864723
35	0	1760.864723
36	0	1760.864723
1	14117.59676	1763.972142
2	13251.54016	1763.972142
3	12654.61192	1763.972142
4	10575.18533	1763.972142
5	9904.284917	1763.972142
6	9480.90468	1763.972142
7	8972.265527	1763.972142
8	8430.863869	1763.972142
9	7608.203071	1763.972142
10	6934.021221	1763.972142
11	6320.463798	1763.972142
12	5578.561132	1763.972142
13	4844.327543	1763.972142
14	4177.485108	1763.972142
15	3163.972752	1763.972142
16	2532.228335	1763.972142
17	1414.908128	1763.972142
18	731.1206159	1763.972142
19	0	1763.972142
20	0	1763.972142
21	0	1763.972142
22	0	1763.972142
23	0	1763.972142
24	0	1763.972142
25	0	1763.972142
26	0	1763.972142
27	0	1763.972142
28	0	1763.972142
29	0	1763.972142
30	0	1763.972142
31	0	1763.972142
32	0	1763.972142
33	0	1763.972142
34	0	1763.972142
35	0	1763.972142
36	0	1763.972142
1	14131.64398	1765.546501
2	13266.93165	1765.546501
3	12654.61192	1765.546501
4	10590.62467	1765.546501
5	9920.279888	1765.546501
6	9480.90468	1765.546501
7	8990.6648	1765.546501
8	8430.863869	1765.546501
9	7623.756519	1765.546501
10	6950.752041	1765.546501
11	6334.516815	1765.546501
12	5578.561132	1765.546501
13	4860.073443	1765.546501
14	4192.349716	1765.546501
15	3179.937384	1765.546501
16	2544.800777	1765.546501
17	1433.216886	1765.546501
18	750.6994077	1765.546501
19	0	1765.546501
20	0	1765.546501
21	0	1765.546501
22	0	1765.546501
23	0	1765.546501
24	0	1765.546501
25	0	1765.546501
26	0	1765.546501
27	0	1765.546501
28	0	1765.546501
29	0	1765.546501
30	0	1765.546501
31	0	1765.546501
32	0	1765.546501
33	0	1765.546501
34	0	1765.546501
35	0	1765.546501
36	0	1765.546501
1	14165.80755	1769.008866
2	13300.78096	1769.008866
3	12654.61192	1769.008866
4	10624.57923	1769.008866
5	9955.456394	1769.008866
6	9480.90468	1769.008866
7	9031.128901	1769.008866
8	8430.863869	1769.008866
9	7657.962017	1769.008866
10	6987.546843	1769.008866
11	6365.422531	1769.008866
12	5578.561132	1769.008866
13	4894.702183	1769.008866
14	4222.314799	1769.008866
15	3215.047166	1769.008866
16	2569.724875	1769.008866
17	1473.481923	1769.008866
18	793.7575338	1769.008866
19	0	1769.008866
20	0	1769.008866
21	0	1769.008866
22	0	1769.008866
23	0	1769.008866
24	0	1769.008866
25	0	1769.008866
26	0	1769.008866
27	0	1769.008866
28	0	1769.008866
29	0	1769.008866
30	0	1769.008866
31	0	1769.008866
32	0	1769.008866
33	0	1769.008866
34	0	1769.008866
35	0	1769.008866
36	0	1769.008866
1	14192.67109	1771.731398
2	13327.39739	1771.731398
3	12654.61192	1771.731398
4	10651.27842	1771.731398
5	9983.116425	1771.731398
6	9480.90468	1771.731398
7	9062.946679	1771.731398
8	8430.863869	1771.731398
9	7684.858522	1771.731398
10	7016.479373	1771.731398
11	6389.724349	1771.731398
12	5593.086264	1771.731398
13	4921.931494	1771.731398
14	4242.170889	1771.731398
15	3242.65473	1771.731398
16	2585.617132	1771.731398
17	1505.143173	1771.731398
18	827.6150486	1771.731398
19	0	1771.731398
20	0	1771.731398
21	0	1771.731398
22	0	1771.731398
23	0	1771.731398
24	0	1771.731398
25	0	1771.731398
26	0	1771.731398
27	0	1771.731398
28	0	1771.731398
29	0	1771.731398
30	0	1771.731398
31	0	1771.731398
32	0	1771.731398
33	0	1771.731398
34	0	1771.731398
35	0	1771.731398
36	0	1771.731398
1	14212.66955	1773.758176
2	13347.21189	1773.758176
3	12654.61192	1773.758176
4	10671.15453	1773.758176
5	10003.70783	1773.758176
6	9480.90468	1773.758176
7	9086.633303	1773.758176
8	8430.863869	1773.758176
9	7704.881524	1773.758176
10	7038.018085	1773.758176
11	6405.76183	1773.758176
12	5609.674921	1773.758176
13	4942.202251	1773.758176
14	4254.193696	1773.758176
15	3263.207076	1773.758176
16	2594.689079	1773.758176
17	1528.71327	1773.758176
18	852.8201466	1773.758176
19	0	1773.758176
20	0	1773.758176
21	0	1773.758176
22	0	1773.758176
23	0	1773.758176
24	0	1773.758176
25	0	1773.758176
26	0	1773.758176
27	0	1773.758176
28	0	1773.758176
29	0	1773.758176
30	0	1773.758176
31	0	1773.758176
32	0	1773.758176
33	0	1773.758176
34	0	1773.758176
35	0	1773.758176
36	0	1773.758176
1	14225.41762	1775.05015
2	13359.84269	1775.05015
3	12654.61192	1775.05015
4	10683.8246	1775.05015
5	10016.83387	1775.05015
6	9480.90468	1775.05015
7	9101.732396	1775.05015
8	8430.863869	1775.05015
9	7717.645232	1775.05015
10	7051.747987	1775.05015
11	6414.675687	1775.05015
12	5621.820526	1775.05015
13	4955.123892	1775.05015
14	4261.023064	1775.05015
15	3276.308216	1775.05015
16	2599.637414	1775.05015
17	1543.738083	1775.05015
18	868.8871948	1775.05015
19	0	1775.05015
20	0	1775.05015
21	0	1775.05015
22	0	1775.05015
23	0	1775.05015
24	0	1775.05015
25	0	1775.05015
26	0	1775.05015
27	0	1775.05015
28	0	1775.05015
29	0	1775.05015
30	0	1775.05015
31	0	1775.05015
32	0	1775.05015
33	0	1775.05015
34	0	1775.05015
35	0	1775.05015
36	0	1775.05015
1	14237.49748	1776.274405
2	13371.81143	1776.274405
3	12654.61192	1776.274405
4	10695.83056	1776.274405
5	10029.27189	1776.274405
6	9480.90468	1776.274405
7	9116.040058	1776.274405
8	8430.863869	1776.274405
9	7729.739921	1776.274405
10	7064.758225	1776.274405
11	6422.372917	1776.274405
12	5633.329509	1776.274405
13	4967.368235	1776.274405
14	4266.703611	1776.274405
15	3288.72265	1776.274405
16	2603.535525	1776.274405
17	1557.975358	1776.274405
18	884.1120754	1776.274405
19	0	1776.274405
20	0	1776.274405
21	0	1776.274405
22	0	1776.274405
23	0	1776.274405
24	0	1776.274405
25	0	1776.274405
26	0	1776.274405
27	0	1776.274405
28	0	1776.274405
29	0	1776.274405
30	0	1776.274405
31	0	1776.274405
32	0	1776.274405
33	0	1776.274405
34	0	1776.274405
35	0	1776.274405
36	0	1776.274405
1	14253.17872	1777.863647
2	13387.34842	1777.863647
3	12654.61192	1777.863647
4	10711.41586	1777.863647
5	10045.41807	1777.863647
6	9480.90468	1777.863647
7	9134.613268	1777.863647
8	8430.863869	1777.863647
9	7745.440403	1777.863647
10	7081.647209	1777.863647
11	6431.392107	1777.863647
12	5648.269669	1777.863647
13	4983.262987	1777.863647
14	4272.814858	1777.863647
15	3304.838203	1777.863647
16	2608.595781	1777.863647
17	1576.457196	1777.863647
18	903.8759548	1777.863647
19	0	1777.863647
20	0	1777.863647
21	0	1777.863647
22	0	1777.863647
23	0	1777.863647
24	0	1777.863647
25	0	1777.863647
26	0	1777.863647
27	0	1777.863647
28	0	1777.863647
29	0	1777.863647
30	0	1777.863647
31	0	1777.863647
32	0	1777.863647
33	0	1777.863647
34	0	1777.863647
35	0	1777.863647
36	0	1777.863647
1	14264.83147	1779.044614
2	13398.89398	1779.044614
3	12654.61192	1779.044614
4	10722.99732	1779.044614
5	10057.41632	1779.044614
6	9480.90468	1779.044614
7	9148.415043	1779.044614
8	8430.863869	1779.044614
9	7757.10745	1779.044614
10	7094.197434	1779.044614
11	6438.094278	1779.044614
12	5659.371721	1779.044614
13	4995.074397	1779.044614
14	4276.417711	1779.044614
15	3316.813689	1779.044614
16	2611.658721	1779.044614
17	1590.191073	1779.044614
18	918.5625176	1779.044614
19	0	1779.044614
20	0	1779.044614
21	0	1779.044614
22	0	1779.044614
23	0	1779.044614
24	0	1779.044614
25	0	1779.044614
26	0	1779.044614
27	0	1779.044614
28	0	1779.044614
29	0	1779.044614
30	0	1779.044614
31	0	1779.044614
32	0	1779.044614
33	0	1779.044614
34	0	1779.044614
35	0	1779.044614
36	0	1779.044614
1	14282.54142	1780.83946
2	13416.44102	1780.83946
3	12654.61192	1780.83946
4	10740.59892	1780.83946
5	10075.65137	1780.83946
6	9480.90468	1780.83946
7	9169.391112	1780.83946
8	8433.733281	1780.83946
9	7774.83914	1780.83946
10	7113.271386	1780.83946
11	6446.669565	1780.83946
12	5676.244725	1780.83946
13	5013.025491	1780.83946
14	4281.893361	1780.83946
15	3335.014149	1780.83946
16	2611.658721	1780.83946
17	1611.06395	1780.83946
18	940.8832962	1780.83946
19	0	1780.83946
20	0	1780.83946
21	0	1780.83946
22	0	1780.83946
23	0	1780.83946
24	0	1780.83946
25	0	1780.83946
26	0	1780.83946
27	0	1780.83946
28	0	1780.83946
29	0	1780.83946
30	0	1780.83946
31	0	1780.83946
32	0	1780.83946
33	0	1780.83946
34	0	1780.83946
35	0	1780.83946
36	0	1780.83946
1	14317.63825	1784.396408
2	13451.215	1784.396408
3	12654.61192	1784.396408
4	10775.48102	1784.396408
5	10111.78879	1784.396408
6	9480.90468	1784.396408
7	9210.960576	1784.396408
8	8450.841386	1784.396408
9	7809.979032	1784.396408
10	7151.071315	1784.396408
11	6460.471611	1784.396408
12	5709.68291	1784.396408
13	5048.600188	1784.396408
14	4281.893361	1784.396408
15	3371.083029	1784.396408
16	2611.658721	1784.396408
17	1652.428912	1784.396408
18	985.1176456	1784.396408
19	0	1784.396408
20	0	1784.396408
21	0	1784.396408
22	0	1784.396408
23	0	1784.396408
24	0	1784.396408
25	0	1784.396408
26	0	1784.396408
27	0	1784.396408
28	0	1784.396408
29	0	1784.396408
30	0	1784.396408
31	0	1784.396408
32	0	1784.396408
33	0	1784.396408
34	0	1784.396408
35	0	1784.396408
36	0	1784.396408
1	14355.92569	1788.276714
2	13489.15024	1788.276714
3	12654.61192	1788.276714
4	10813.53422	1788.276714
5	10151.21144	1788.276714
6	9480.90468	1788.276714
7	9248.780692	1788.276714
8	8486.820068	1788.276714
9	7848.313461	1788.276714
10	7192.307601	1788.276714
11	6468	1788.276714
12	5746.160931	1788.276714
13	5087.40895	1788.276714
14	4281.893361	1788.276714
15	3410.430897	1788.276714
16	2611.658721	1788.276714
17	1697.554324	1788.276714
18	1033.373299	1788.276714
19	0	1788.276714
20	0	1788.276714
21	0	1788.276714
22	0	1788.276714
23	0	1788.276714
24	0	1788.276714
25	0	1788.276714
26	0	1788.276714
27	0	1788.276714
28	0	1788.276714
29	0	1788.276714
30	0	1788.276714
31	0	1788.276714
32	0	1788.276714
33	0	1788.276714
34	0	1788.276714
35	0	1788.276714
36	0	1788.276714
1	14381.44644	1790.863158
2	13514.43623	1790.863158
3	12654.61192	1790.863158
4	10838.89884	1790.863158
5	10177.48887	1790.863158
6	9480.90468	1790.863158
7	9265.626997	1790.863158
8	8516.823611	1790.863158
9	7873.865526	1790.863158
10	7219.793919	1790.863158
11	6468	1790.863158
12	5770.475596	1790.863158
13	5113.277184	1790.863158
14	4281.893361	1790.863158
15	3436.658478	1790.863158
16	2611.658721	1790.863158
17	1727.632965	1790.863158
18	1065.538423	1790.863158
19	0	1790.863158
20	0	1790.863158
21	0	1790.863158
22	0	1790.863158
23	0	1790.863158
24	0	1790.863158
25	0	1790.863158
26	0	1790.863158
27	0	1790.863158
28	0	1790.863158
29	0	1790.863158
30	0	1790.863158
31	0	1790.863158
32	0	1790.863158
33	0	1790.863158
34	0	1790.863158
35	0	1790.863158
36	0	1790.863158
1	14417.30026	1794.496825
2	13549.96025	1794.496825
3	12668.9116	1794.496825
4	10874.53331	1794.496825
5	10214.40574	1794.496825
6	9494.591322	1794.496825
7	9277.993285	1794.496825
8	8558.97527	1794.496825
9	7909.763351	1794.496825
10	7258.409155	1794.496825
11	6468	1794.496825
12	5804.63501	1794.496825
13	5149.619193	1794.496825
14	4281.893361	1794.496825
15	3473.505327	1794.496825
16	2611.658721	1794.496825
17	1769.890127	1794.496825
18	1110.726863	1794.496825
19	0	1794.496825
20	0	1794.496825
21	0	1794.496825
22	0	1794.496825
23	0	1794.496825
24	0	1794.496825
25	0	1794.496825
26	0	1794.496825
27	0	1794.496825
28	0	1794.496825
29	0	1794.496825
30	0	1794.496825
31	0	1794.496825
32	0	1794.496825
33	0	1794.496825
34	0	1794.496825
35	0	1794.496825
36	0	1794.496825
1	14447.04357	1797.511211
2	13579.42995	1797.511211
3	12692.79809	1797.511211
4	10904.09464	1797.511211
5	10245.03092	1797.511211
6	9517.969246	1797.511211
7	9288.227278	1797.511211
8	8593.943076	1797.511211
9	7939.543156	1797.511211
10	7285.899984	1797.511211
11	6468	1797.511211
12	5832.972679	1797.511211
13	5179.767479	1797.511211
14	4281.893361	1797.511211
15	3504.072415	1797.511211
16	2611.658721	1797.511211
17	1804.945455	1797.511211
18	1148.213895	1797.511211
19	0	1797.511211
20	0	1797.511211
21	0	1797.511211
22	0	1797.511211
23	0	1797.511211
24	0	1797.511211
25	0	1797.511211
26	0	1797.511211
27	0	1797.511211
28	0	1797.511211
29	0	1797.511211
30	0	1797.511211
31	0	1797.511211
32	0	1797.511211
33	0	1797.511211
34	0	1797.511211
35	0	1797.511211
36	0	1797.511211
1	14457.14914	1798.535377
2	13589.44256	1798.535377
3	12702.76609	1798.535377
4	10914.13839	1798.535377
5	10255.43612	1798.535377
6	9528.393809	1798.535377
7	9294.186065	1798.535377
8	8605.823722	1798.535377
9	7949.661129	1798.535377
10	7293.696639	1798.535377
11	6468	1798.535377
12	5842.600672	1798.535377
13	5190.010647	1798.535377
14	4281.893361	1798.535377
15	3514.457875	1798.535377
16	2611.658721	1798.535377
17	1816.855837	1798.535377
18	1160.950472	1798.535377
19	0	1798.535377
20	0	1798.535377
21	0	1798.535377
22	0	1798.535377
23	0	1798.535377
24	0	1798.535377
25	0	1798.535377
26	0	1798.535377
27	0	1798.535377
28	0	1798.535377
29	0	1798.535377
30	0	1798.535377
31	0	1798.535377
32	0	1798.535377
33	0	1798.535377
34	0	1798.535377
35	0	1798.535377
36	0	1798.535377
1	14498.60835	1802.737132
2	13630.5204	1802.737132
3	12743.6609	1802.737132
4	10955.34396	1802.737132
5	10298.12458	1802.737132
6	9573.743698	1802.737132
7	9331.807465	1802.737132
8	8654.565373	1802.737132
9	7991.171221	1802.737132
10	7325.68327	1802.737132
11	6468	1802.737132
12	5882.10057	1802.737132
13	5232.034367	1802.737132
14	4281.893361	1802.737132
15	3557.065363	1802.737132
16	2611.658721	1802.737132
17	1865.719486	1802.737132
18	1213.203674	1802.737132
19	0	1802.737132
20	0	1802.737132
21	0	1802.737132
22	0	1802.737132
23	0	1802.737132
24	0	1802.737132
25	0	1802.737132
26	0	1802.737132
27	0	1802.737132
28	0	1802.737132
29	0	1802.737132
30	0	1802.737132
31	0	1802.737132
32	0	1802.737132
33	0	1802.737132
34	0	1802.737132
35	0	1802.737132
36	0	1802.737132
1	14517.176	1804.618903
2	13648.91725	1804.618903
3	12761.97578	1804.618903
4	10973.79801	1804.618903
5	10317.24275	1804.618903
6	9594.0538	1804.618903
7	9351.62985	1804.618903
8	8676.394487	1804.618903
9	8009.761657	1804.618903
10	7338.238062	1804.618903
11	6468	1804.618903
12	5899.790734	1804.618903
13	5250.854832	1804.618903
14	4281.893361	1804.618903
15	3576.14727	1804.618903
16	2611.658721	1804.618903
17	1887.603237	1804.618903
18	1234.834919	1804.618903
19	2.124635529	1804.618903
20	0	1804.618903
21	0	1804.618903
22	0	1804.618903
23	0	1804.618903
24	0	1804.618903
25	0	1804.618903
26	0	1804.618903
27	0	1804.618903
28	0	1804.618903
29	0	1804.618903
30	0	1804.618903
31	0	1804.618903
32	0	1804.618903
33	0	1804.618903
34	0	1804.618903
35	0	1804.618903
36	0	1804.618903
1	14533.58385	1806.281784
2	13665.17417	1806.281784
3	12778.16027	1806.281784
4	10990.10548	1806.281784
5	10334.13708	1806.281784
6	9612.00142	1806.281784
7	9366.199316	1806.281784
8	8695.684427	1806.281784
9	8026.189644	1806.281784
10	7346.385306	1806.281784
11	6468	1806.281784
12	5915.423168	1806.281784
13	5267.486091	1806.281784
14	4281.893361	1806.281784
15	3593.009561	1806.281784
16	2611.658721	1806.281784
17	1906.941459	1806.281784
18	1251.002837	1806.281784
19	7.538734628	1806.281784
20	0	1806.281784
21	0	1806.281784
22	0	1806.281784
23	0	1806.281784
24	0	1806.281784
25	0	1806.281784
26	0	1806.281784
27	0	1806.281784
28	0	1806.281784
29	0	1806.281784
30	0	1806.281784
31	0	1806.281784
32	0	1806.281784
33	0	1806.281784
34	0	1806.281784
35	0	1806.281784
36	0	1806.281784
1	14568.36152	1809.806386
2	13699.63193	1809.806386
3	12812.46449	1809.806386
4	11024.67037	1809.806386
5	10369.94589	1809.806386
6	9650.04274	1809.806386
7	9394.149888	1809.806386
8	8736.570895	1809.806386
9	8061.009987	1809.806386
10	7360.723498	1809.806386
11	6468	1809.806386
12	5948.55728	1809.806386
13	5302.737286	1809.806386
14	4281.893361	1809.806386
15	3628.750444	1809.806386
16	2611.658721	1809.806386
17	1947.930263	1809.806386
18	1282.341449	1809.806386
19	29.98461065	1809.806386
20	0	1809.806386
21	0	1809.806386
22	0	1809.806386
23	0	1809.806386
24	0	1809.806386
25	0	1809.806386
26	0	1809.806386
27	0	1809.806386
28	0	1809.806386
29	0	1809.806386
30	0	1809.806386
31	0	1809.806386
32	0	1809.806386
33	0	1809.806386
34	0	1809.806386
35	0	1809.806386
36	0	1809.806386
1	14578.55498	1810.83946
2	13709.73162	1810.83946
3	12822.51919	1810.83946
4	11034.26785	1810.83946
5	10380.44158	1810.83946
6	9661.19279	1810.83946
7	9402.342304	1810.83946
8	8748.554868	1810.83946
9	8071.215957	1810.83946
10	7364.392454	1810.83946
11	6468	1810.83946
12	5958.269009	1810.83946
13	5313.06954	1810.83946
14	4281.893361	1810.83946
15	3639.226227	1810.83946
16	2611.658721	1810.83946
17	1959.944231	1810.83946
18	1290.99329	1810.83946
19	39.38862821	1810.83946
20	0	1810.83946
21	0	1810.83946
22	0	1810.83946
23	0	1810.83946
24	0	1810.83946
25	0	1810.83946
26	0	1810.83946
27	0	1810.83946
28	0	1810.83946
29	0	1810.83946
30	0	1810.83946
31	0	1810.83946
32	0	1810.83946
33	0	1810.83946
34	0	1810.83946
35	0	1810.83946
36	0	1810.83946
1	14589.99951	1811.999326
2	13721.07087	1811.999326
3	12833.80792	1811.999326
4	11044.44414	1811.999326
5	10392.22544	1811.999326
6	9673.711316	1811.999326
7	9411.540196	1811.999326
8	8762.009666	1811.999326
9	8082.674533	1811.999326
10	7364.392454	1811.999326
11	6468	1811.999326
12	5969.172685	1811.999326
13	5324.669899	1811.999326
14	4286.23901	1811.999326
15	3650.987731	1811.999326
16	2611.658721	1811.999326
17	1973.432706	1811.999326
18	1299.435237	1811.999326
19	51.47293448	1811.999326
20	0	1811.999326
21	0	1811.999326
22	0	1811.999326
23	0	1811.999326
24	0	1811.999326
25	0	1811.999326
26	0	1811.999326
27	0	1811.999326
28	0	1811.999326
29	0	1811.999326
30	0	1811.999326
31	0	1811.999326
32	0	1811.999326
33	0	1811.999326
34	0	1811.999326
35	0	1811.999326
36	0	1811.999326
1	14600.86494	1813.100501
2	13731.83635	1813.100501
3	12844.52543	1813.100501
4	11054.10549	1813.100501
5	10403.41302	1813.100501
6	9685.596391	1813.100501
7	9419.666372	1813.100501
8	8774.783638	1813.100501
9	8093.553294	1813.100501
10	7364.392454	1813.100501
11	6468	1813.100501
12	5979.524624	1813.100501
13	5335.683269	1813.100501
14	4291.858646	1813.100501
15	3662.154092	1813.100501
16	2611.658721	1813.100501
17	1986.23865	1813.100501
18	1306.811405	1813.100501
19	64.43964445	1813.100501
20	0	1813.100501
21	0	1813.100501
22	0	1813.100501
23	0	1813.100501
24	0	1813.100501
25	0	1813.100501
26	0	1813.100501
27	0	1813.100501
28	0	1813.100501
29	0	1813.100501
30	0	1813.100501
31	0	1813.100501
32	0	1813.100501
33	0	1813.100501
34	0	1813.100501
35	0	1813.100501
36	0	1813.100501
1	14610.18062	1814.044614
2	13741.06634	1814.044614
3	12853.71429	1814.044614
4	11061.94317	1814.044614
5	10413.0049	1814.044614
6	9695.786284	1814.044614
7	9426.113684	1814.044614
8	8785.735643	1814.044614
9	8102.880404	1814.044614
10	7364.392454	1814.044614
11	6468	1814.044614
12	5988.400053	1814.044614
13	5345.125788	1814.044614
14	4297.835337	1814.044614
15	3671.727781	1814.044614
16	2611.658721	1814.044614
17	1997.218067	1814.044614
18	1313.135502	1814.044614
19	76.1806773	1814.044614
20	0	1814.044614
21	0	1814.044614
22	0	1814.044614
23	0	1814.044614
24	0	1814.044614
25	0	1814.044614
26	0	1814.044614
27	0	1814.044614
28	0	1814.044614
29	0	1814.044614
30	0	1814.044614
31	0	1814.044614
32	0	1814.044614
33	0	1814.044614
34	0	1814.044614
35	0	1814.044614
36	0	1814.044614
1	14622.29954	1815.272827
2	13753.07378	1815.272827
3	12865.66823	1815.272827
4	11071.55954	1815.272827
5	10425.48315	1815.272827
6	9709.042491	1815.272827
7	9434.501104	1815.272827
8	8799.983294	1815.272827
9	8115.014201	1815.272827
10	7364.392454	1815.272827
11	6468	1815.272827
12	5999.946251	1815.272827
13	5357.409723	1815.272827
14	4307.211365	1815.272827
15	3684.182357	1815.272827
16	2615.024061	1815.272827
17	2011.501379	1815.272827
18	1320.608374	1815.272827
19	91.45478821	1815.272827
20	0	1815.272827
21	0	1815.272827
22	0	1815.272827
23	0	1815.272827
24	0	1815.272827
25	0	1815.272827
26	0	1815.272827
27	0	1815.272827
28	0	1815.272827
29	0	1815.272827
30	0	1815.272827
31	0	1815.272827
32	0	1815.272827
33	0	1815.272827
34	0	1815.272827
35	0	1815.272827
36	0	1815.272827
1	14636.20141	1816.681736
2	13766.84777	1816.681736
3	12879.38085	1816.681736
4	11081.59817	1816.681736
5	10439.7972	1816.681736
6	9724.248958	1816.681736
7	9443.129974	1816.681736
8	8816.327068	1816.681736
9	8128.93313	1816.681736
10	7364.392454	1816.681736
11	6468	1816.681736
12	6013.191133	1816.681736
13	5371.500878	1816.681736
14	4320.196078	1816.681736
15	3698.469258	1816.681736
16	2621.113791	1816.681736
17	2027.886061	1816.681736
18	1328.315439	1816.681736
19	108.976036	1816.681736
20	0	1816.681736
21	0	1816.681736
22	0	1816.681736
23	0	1816.681736
24	0	1816.681736
25	0	1816.681736
26	0	1816.681736
27	0	1816.681736
28	0	1816.681736
29	0	1816.681736
30	0	1816.681736
31	0	1816.681736
32	0	1816.681736
33	0	1816.681736
34	0	1816.681736
35	0	1816.681736
36	0	1816.681736
1	14679.35991	1821.055708
2	13809.60926	1821.055708
3	12921.95182	1821.055708
4	11109.68194	1821.055708
5	10484.23533	1821.055708
6	9771.457595	1821.055708
7	9466.837127	1821.055708
8	8867.066485	1821.055708
9	8172.144589	1821.055708
10	7364.392454	1821.055708
11	6468	1821.055708
12	6054.310006	1821.055708
13	5415.247016	1821.055708
14	4364.204771	1821.055708
15	3742.823091	1821.055708
16	2655.195911	1821.055708
17	2078.752475	1821.055708
18	1352.242103	1821.055708
19	163.3709312	1821.055708
20	0	1821.055708
21	0	1821.055708
22	0	1821.055708
23	0	1821.055708
24	0	1821.055708
25	0	1821.055708
26	0	1821.055708
27	0	1821.055708
28	0	1821.055708
29	0	1821.055708
30	0	1821.055708
31	0	1821.055708
32	0	1821.055708
33	0	1821.055708
34	0	1821.055708
35	0	1821.055708
36	0	1821.055708
1	14701.27484	1823.276714
2	13831.32261	1823.276714
3	12943.56841	1823.276714
4	11121.47582	1823.276714
5	10506.80003	1823.276714
6	9795.4291	1823.276714
7	9476.408662	1823.276714
8	8892.830841	1823.276714
9	8194.086415	1823.276714
10	7364.392454	1823.276714
11	6468	1823.276714
12	6075.189263	1823.276714
13	5437.46034	1823.276714
14	4386.551415	1823.276714
15	3765.344989	1823.276714
16	2678.330831	1823.276714
17	2104.581318	1823.276714
18	1361.925101	1823.276714
19	190.9914591	1823.276714
20	0	1823.276714
21	0	1823.276714
22	0	1823.276714
23	0	1823.276714
24	0	1823.276714
25	0	1823.276714
26	0	1823.276714
27	0	1823.276714
28	0	1823.276714
29	0	1823.276714
30	0	1823.276714
31	0	1823.276714
32	0	1823.276714
33	0	1823.276714
34	0	1823.276714
35	0	1823.276714
36	0	1823.276714
1	14725.74193	1825.756373
2	13855.56463	1825.756373
3	12967.70242	1825.756373
4	11131.88952	1825.756373
5	10531.99255	1825.756373
6	9822.192261	1825.756373
7	9481.26685	1825.756373
8	8921.595646	1825.756373
9	8218.583527	1825.756373
10	7364.392454	1825.756373
11	6471.689224	1825.756373
12	6098.500063	1825.756373
13	5462.260568	1825.756373
14	4411.500488	1825.756373
15	3790.489727	1825.756373
16	2704.159982	1825.756373
17	2133.418119	1825.756373
18	1361.925101	1825.756373
19	221.8285998	1825.756373
20	0	1825.756373
21	0	1825.756373
22	0	1825.756373
23	0	1825.756373
24	0	1825.756373
25	0	1825.756373
26	0	1825.756373
27	0	1825.756373
28	0	1825.756373
29	0	1825.756373
30	0	1825.756373
31	0	1825.756373
32	0	1825.756373
33	0	1825.756373
34	0	1825.756373
35	0	1825.756373
36	0	1825.756373
1	14738.99154	1827.099178
2	13868.69236	1827.099178
3	12980.77166	1827.099178
4	11136.62726	1827.099178
5	10545.63501	1827.099178
6	9836.685266	1827.099178
7	9481.26685	1827.099178
8	8937.172596	1827.099178
9	8231.849402	1827.099178
10	7364.392454	1827.099178
11	6476.766737	1827.099178
12	6111.123516	1827.099178
13	5474.789027	1827.099178
14	4425.011113	1827.099178
15	3804.106309	1827.099178
16	2718.147194	1827.099178
17	2149.034058	1827.099178
18	1361.925101	1827.099178
19	238.5277784	1827.099178
20	0	1827.099178
21	0	1827.099178
22	0	1827.099178
23	0	1827.099178
24	0	1827.099178
25	0	1827.099178
26	0	1827.099178
27	0	1827.099178
28	0	1827.099178
29	0	1827.099178
30	0	1827.099178
31	0	1827.099178
32	0	1827.099178
33	0	1827.099178
34	0	1827.099178
35	0	1827.099178
36	0	1827.099178
1	14788.65697	1832.132605
2	13917.90093	1832.132605
3	13029.76098	1832.132605
4	11136.62726	1832.132605
5	10596.77299	1832.132605
6	9891.011468	1832.132605
7	9481.26685	1832.132605
8	8995.561908	1832.132605
9	8281.575779	1832.132605
10	7364.392454	1832.132605
11	6515.056088	1832.132605
12	6158.441811	1832.132605
13	5518.371784	1832.132605
14	4475.654921	1832.132605
15	3855.147293	1832.132605
16	2770.577459	1832.132605
17	2207.569515	1832.132605
18	1361.925101	1832.132605
19	301.1236991	1832.132605
20	0	1832.132605
21	0	1832.132605
22	0	1832.132605
23	0	1832.132605
24	0	1832.132605
25	0	1832.132605
26	0	1832.132605
27	0	1832.132605
28	0	1832.132605
29	0	1832.132605
30	0	1832.132605
31	0	1832.132605
32	0	1832.132605
33	0	1832.132605
34	0	1832.132605
35	0	1832.132605
36	0	1832.132605
1	14822.41756	1835.55413
2	13951.35096	1835.55413
3	13063.06197	1835.55413
4	11136.62726	1835.55413
5	10631.53457	1835.55413
6	9927.940262	1835.55413
7	9481.26685	1835.55413
8	9035.252643	1835.55413
9	8315.377795	1835.55413
10	7364.392454	1835.55413
11	6551.416865	1835.55413
12	6190.606909	1835.55413
13	5542.144197	1835.55413
14	4510.08057	1835.55413
15	3889.842927	1835.55413
16	2806.217472	1835.55413
17	2247.359593	1835.55413
18	1361.925101	1835.55413
19	343.6739197	1835.55413
20	0	1835.55413
21	0	1835.55413
22	0	1835.55413
23	0	1835.55413
24	0	1835.55413
25	0	1835.55413
26	0	1835.55413
27	0	1835.55413
28	0	1835.55413
29	0	1835.55413
30	0	1835.55413
31	0	1835.55413
32	0	1835.55413
33	0	1835.55413
34	0	1835.55413
35	0	1835.55413
36	0	1835.55413
1	14837.20774	1837.053066
2	13966.00509	1837.053066
3	13077.6508	1837.053066
4	11136.62726	1837.053066
5	10646.76327	1837.053066
6	9944.118406	1837.053066
7	9481.26685	1837.053066
8	9052.640765	1837.053066
9	8329.062722	1837.053066
10	7364.392454	1837.053066
11	6567.346166	1837.053066
12	6204.698124	1837.053066
13	5549.994334	1837.053066
14	4525.16211	1837.053066
15	3905.042745	1837.053066
16	2821.831012	1837.053066
17	2264.791237	1837.053066
18	1361.925101	1837.053066
19	362.3147548	1837.053066
20	0	1837.053066
21	0	1837.053066
22	0	1837.053066
23	0	1837.053066
24	0	1837.053066
25	0	1837.053066
26	0	1837.053066
27	0	1837.053066
28	0	1837.053066
29	0	1837.053066
30	0	1837.053066
31	0	1837.053066
32	0	1837.053066
33	0	1837.053066
34	0	1837.053066
35	0	1837.053066
36	0	1837.053066
1	14874.56854	1840.83946
2	14003.02222	1840.83946
3	13114.503	1840.83946
4	11136.62726	1840.83946
5	10685.2318	1840.83946
6	9984.985271	1840.83946
7	9481.26685	1840.83946
8	9096.564102	1840.83946
9	8360.793807	1840.83946
10	7364.392454	1840.83946
11	6607.58444	1840.83946
12	6240.293294	1840.83946
13	5569.824207	1840.83946
14	4563.258896	1840.83946
15	3943.438306	1840.83946
16	2861.271659	1840.83946
17	2308.824512	1840.83946
18	1361.925101	1840.83946
19	409.402512	1840.83946
20	0	1840.83946
21	0	1840.83946
22	0	1840.83946
23	0	1840.83946
24	0	1840.83946
25	0	1840.83946
26	0	1840.83946
27	0	1840.83946
28	0	1840.83946
29	0	1840.83946
30	0	1840.83946
31	0	1840.83946
32	0	1840.83946
33	0	1840.83946
34	0	1840.83946
35	0	1840.83946
36	0	1840.83946
1	14896.20783	1843.032531
2	14022.05767	1843.032531
3	13135.8477	1843.032531
4	11136.62726	1843.032531
5	10707.51268	1843.032531
6	10008.65526	1843.032531
7	9481.26685	1843.032531
8	9122.004396	1843.032531
9	8376.767597	1843.032531
10	7373.934066	1843.032531
11	6630.890353	1843.032531
12	6260.909932	1843.032531
13	5578.904843	1843.032531
14	4585.324464	1843.032531
15	3965.676924	1843.032531
16	2884.115589	1843.032531
17	2334.328481	1843.032531
18	1361.925101	1843.032531
19	436.6756298	1843.032531
20	0	1843.032531
21	0	1843.032531
22	0	1843.032531
23	0	1843.032531
24	0	1843.032531
25	0	1843.032531
26	0	1843.032531
27	0	1843.032531
28	0	1843.032531
29	0	1843.032531
30	0	1843.032531
31	0	1843.032531
32	0	1843.032531
33	0	1843.032531
34	0	1843.032531
35	0	1843.032531
36	0	1843.032531
1	14936.22375	1847.088013
2	14052.81154	1847.088013
3	13175.31887	1847.088013
4	11136.62726	1847.088013
5	10748.71506	1847.088013
6	10052.42642	1847.088013
7	9481.26685	1847.088013
8	9169.049241	1847.088013
9	8401.859761	1847.088013
10	7406.7832	1847.088013
11	6673.988249	1847.088013
12	6299.034751	1847.088013
13	5578.904843	1847.088013
14	4626.128681	1847.088013
15	4006.80115	1847.088013
16	2926.359173	1847.088013
17	2381.491077	1847.088013
18	1361.925101	1847.088013
19	487.1097822	1847.088013
20	0	1847.088013
21	0	1847.088013
22	0	1847.088013
23	0	1847.088013
24	0	1847.088013
25	0	1847.088013
26	0	1847.088013
27	0	1847.088013
28	0	1847.088013
29	0	1847.088013
30	0	1847.088013
31	0	1847.088013
32	0	1847.088013
33	0	1847.088013
34	0	1847.088013
35	0	1847.088013
36	0	1847.088013
1	14964.68477	1849.972443
2	14070.52502	1849.972443
3	13203.39243	1849.972443
4	11136.62726	1849.972443
5	10778.01993	1849.972443
6	10083.55831	1849.972443
7	9481.26685	1849.972443
8	9202.509514	1849.972443
9	8415.546396	1849.972443
10	7437.165537	1849.972443
11	6704.641285	1849.972443
12	6326.150725	1849.972443
13	5578.904843	1849.972443
14	4655.150356	1849.972443
15	4036.050429	1849.972443
16	2956.404586	1849.972443
17	2415.035099	1849.972443
18	1361.925101	1849.972443
19	522.9806724	1849.972443
20	0	1849.972443
21	0	1849.972443
22	0	1849.972443
23	0	1849.972443
24	0	1849.972443
25	0	1849.972443
26	0	1849.972443
27	0	1849.972443
28	0	1849.972443
29	0	1849.972443
30	0	1849.972443
31	0	1849.972443
32	0	1849.972443
33	0	1849.972443
34	0	1849.972443
35	0	1849.972443
36	0	1849.972443
1	14994.55804	1853.000001
2	14084.75107	1853.000001
3	13232.85903	1853.000001
4	11136.62726	1853.000001
5	10808.77893	1853.000001
6	10116.23499	1853.000001
7	9481.26685	1853.000001
8	9237.63012	1853.000001
9	8425.545787	1853.000001
10	7469.055478	1853.000001
11	6736.815356	1853.000001
12	6354.612223	1853.000001
13	5578.904843	1853.000001
14	4685.612117	1853.000001
15	4066.751087	1853.000001
16	2987.940884	1853.000001
17	2450.24361	1853.000001
18	1361.925101	1853.000001
19	560.6315131	1853.000001
20	0	1853.000001
21	0	1853.000001
22	0	1853.000001
23	0	1853.000001
24	0	1853.000001
25	0	1853.000001
26	0	1853.000001
27	0	1853.000001
28	0	1853.000001
29	0	1853.000001
30	0	1853.000001
31	0	1853.000001
32	0	1853.000001
33	0	1853.000001
34	0	1853.000001
35	0	1853.000001
36	0	1853.000001
1	14997.2884	1853.276714
2	14086.01302	1853.276714
3	13235.55222	1853.276714
4	11136.62726	1853.276714
5	10811.59024	1853.276714
6	10119.22158	1853.276714
7	9481.26685	1853.276714
8	9240.80179	1853.276714
9	8426.421427	1853.276714
10	7471.970157	1853.276714
11	6739.756004	1853.276714
12	6357.213548	1853.276714
13	5578.904843	1853.276714
14	4688.396262	1853.276714
15	4069.557067	1853.276714
16	2990.82324	1853.276714
17	2453.423314	1853.276714
18	1361.925101	1853.276714
19	564.0727265	1853.276714
20	0	1853.276714
21	0	1853.276714
22	0	1853.276714
23	0	1853.276714
24	0	1853.276714
25	0	1853.276714
26	0	1853.276714
27	0	1853.276714
28	0	1853.276714
29	0	1853.276714
30	0	1853.276714
31	0	1853.276714
32	0	1853.276714
33	0	1853.276714
34	0	1853.276714
35	0	1853.276714
36	0	1853.276714
1	15008.25838	1854.388485
2	14090.31141	1854.388485
3	13246.37286	1854.388485
4	11136.62726	1854.388485
5	10822.88547	1854.388485
6	10131.22102	1854.388485
7	9481.26685	1854.388485
8	9252.77302	1854.388485
9	8426.421427	1854.388485
10	7483.68069	1854.388485
11	6751.570874	1854.388485
12	6367.665098	1854.388485
13	5578.904843	1854.388485
14	4699.582343	1854.388485
15	4080.830875	1854.388485
16	3002.403909	1854.388485
17	2465.426824	1854.388485
18	1366.279125	1854.388485
19	577.8987609	1854.388485
20	0	1854.388485
21	0	1854.388485
22	0	1854.388485
23	0	1854.388485
24	0	1854.388485
25	0	1854.388485
26	0	1854.388485
27	0	1854.388485
28	0	1854.388485
29	0	1854.388485
30	0	1854.388485
31	0	1854.388485
32	0	1854.388485
33	0	1854.388485
34	0	1854.388485
35	0	1854.388485
36	0	1854.388485
1	15021.85406	1855.766363
2	14093.92342	1855.766363
3	13259.78346	1855.766363
4	11136.62726	1855.766363
5	10836.88427	1855.766363
6	10146.09257	1855.766363
7	9481.26685	1855.766363
8	9265.894393	1855.766363
9	8426.421427	1855.766363
10	7498.194184	1855.766363
11	6766.21368	1855.766363
12	6379.668992	1855.766363
13	5578.904843	1855.766363
14	4713.445855	1855.766363
15	4094.803113	1855.766363
16	3016.756456	1855.766363
17	2479.537477	1855.766363
18	1373.73356	1855.766363
19	595.0341095	1855.766363
20	0	1855.766363
21	0	1855.766363
22	0	1855.766363
23	0	1855.766363
24	0	1855.766363
25	0	1855.766363
26	0	1855.766363
27	0	1855.766363
28	0	1855.766363
29	0	1855.766363
30	0	1855.766363
31	0	1855.766363
32	0	1855.766363
33	0	1855.766363
34	0	1855.766363
35	0	1855.766363
36	0	1855.766363
1	15035.0051	1857.099178
2	14093.92342	1857.099178
3	13272.75547	1857.099178
4	11136.62726	1857.099178
5	10850.42522	1857.099178
6	10160.47775	1857.099178
7	9481.26685	1857.099178
8	9276.780206	1857.099178
9	8426.421427	1857.099178
10	7512.233013	1857.099178
11	6780.377591	1857.099178
12	6390.362071	1857.099178
13	5578.904843	1857.099178
14	4726.85596	1857.099178
15	4108.318387	1857.099178
16	3030.639602	1857.099178
17	2493.186641	1857.099178
18	1383.111907	1857.099178
19	611.6090457	1857.099178
20	0	1857.099178
21	0	1857.099178
22	0	1857.099178
23	0	1857.099178
24	0	1857.099178
25	0	1857.099178
26	0	1857.099178
27	0	1857.099178
28	0	1857.099178
29	0	1857.099178
30	0	1857.099178
31	0	1857.099178
32	0	1857.099178
33	0	1857.099178
34	0	1857.099178
35	0	1857.099178
36	0	1857.099178
1	15050.834	1858.703385
2	14093.92342	1858.703385
3	13288.36889	1858.703385
4	11142.75432	1858.703385
5	10866.72345	1858.703385
6	10177.79209	1858.703385
7	9481.26685	1858.703385
8	9287.526834	1858.703385
9	8426.421427	1858.703385
10	7529.130483	1858.703385
11	6797.425613	1858.703385
12	6403.232515	1858.703385
13	5578.904843	1858.703385
14	4742.996683	1858.703385
15	4124.585694	1858.703385
16	3047.349688	1858.703385
17	2508.328359	1858.703385
18	1397.226865	1858.703385
19	631.559034	1858.703385
20	0	1858.703385
21	0	1858.703385
22	0	1858.703385
23	0	1858.703385
24	0	1858.703385
25	0	1858.703385
26	0	1858.703385
27	0	1858.703385
28	0	1858.703385
29	0	1858.703385
30	0	1858.703385
31	0	1858.703385
32	0	1858.703385
33	0	1858.703385
34	0	1858.703385
35	0	1858.703385
36	0	1858.703385
1	15066.19469	1860.26014
2	14093.92342	1860.26014
3	13303.52047	1860.26014
4	11151.65265	1860.26014
5	10882.53957	1860.26014
6	10194.59427	1860.26014
7	9481.26685	1860.26014
8	9295.495158	1860.26014
9	8426.421427	1860.26014
10	7545.528131	1860.26014
11	6813.969359	1860.26014
12	6414.510512	1860.26014
13	5578.904843	1860.26014
14	4758.659967	1860.26014
15	4140.371819	1860.26014
16	3063.565494	1860.26014
17	2521.773511	1860.26014
18	1413.876812	1860.26014
19	650.9189075	1860.26014
20	0	1860.26014
21	0	1860.26014
22	0	1860.26014
23	0	1860.26014
24	0	1860.26014
25	0	1860.26014
26	0	1860.26014
27	0	1860.26014
28	0	1860.26014
29	0	1860.26014
30	0	1860.26014
31	0	1860.26014
32	0	1860.26014
33	0	1860.26014
34	0	1860.26014
35	0	1860.26014
36	0	1860.26014
1	15071.09108	1860.756373
2	14093.92342	1860.756373
3	13308.3502	1860.756373
4	11155.10035	1860.756373
5	10887.58113	1860.756373
6	10199.95015	1860.756373
7	9481.26685	1860.756373
8	9297.525768	1860.756373
9	8426.421427	1860.756373
10	7550.75506	1860.756373
11	6819.242858	1860.756373
12	6417.71924	1860.756373
13	5578.904843	1860.756373
14	4763.65281	1860.756373
15	4145.403818	1860.756373
16	3068.734459	1860.756373
17	2526.0593	1860.756373
18	1419.647672	1860.756373
19	657.0900783	1860.756373
20	0	1860.756373
21	0	1860.756373
22	0	1860.756373
23	0	1860.756373
24	0	1860.756373
25	0	1860.756373
26	0	1860.756373
27	0	1860.756373
28	0	1860.756373
29	0	1860.756373
30	0	1860.756373
31	0	1860.756373
32	0	1860.756373
33	0	1860.756373
34	0	1860.756373
35	0	1860.756373
36	0	1860.756373
1	15082.2436	1861.960064
2	14093.92342	1861.960064
3	13320.06547	1861.960064
4	11164.69099	1861.960064
5	10899.81024	1861.960064
6	10212.94169	1861.960064
7	9483.002093	1861.960064
8	9301.428243	1861.960064
9	8426.421427	1861.960064
10	7563.433802	1861.960064
11	6832.034565	1861.960064
12	6425.502517	1861.960064
13	5578.904843	1861.960064
14	4775.763739	1861.960064
15	4157.609728	1861.960064
16	3081.2726	1861.960064
17	2535.730722	1861.960064
18	1433.645806	1861.960064
19	672.0592284	1861.960064
20	0	1861.960064
21	0	1861.960064
22	0	1861.960064
23	0	1861.960064
24	0	1861.960064
25	0	1861.960064
26	0	1861.960064
27	0	1861.960064
28	0	1861.960064
29	0	1861.960064
30	0	1861.960064
31	0	1861.960064
32	0	1861.960064
33	0	1861.960064
34	0	1861.960064
35	0	1861.960064
36	0	1861.960064
1	15094.91586	1863.572926
2	14093.92342	1863.572926
3	13335.76313	1863.572926
4	11180.26741	1863.572926
5	10916.1964	1863.572926
6	10230.34945	1863.572926
7	9488.052827	1863.572926
8	9304.385934	1863.572926
9	8426.421427	1863.572926
10	7580.422443	1863.572926
11	6849.17457	1863.572926
12	6434.630909	1863.572926
13	5578.904843	1863.572926
14	4791.99155	1863.572926
15	4173.964806	1863.572926
16	3098.072846	1863.572926
17	2547.719068	1863.572926
18	1452.40234	1863.572926
19	692.116858	1863.572926
20	0	1863.572926
21	0	1863.572926
22	0	1863.572926
23	0	1863.572926
24	0	1863.572926
25	0	1863.572926
26	0	1863.572926
27	0	1863.572926
28	0	1863.572926
29	0	1863.572926
30	0	1863.572926
31	0	1863.572926
32	0	1863.572926
33	0	1863.572926
34	0	1863.572926
35	0	1863.572926
36	0	1863.572926
1	15100.58685	1864.429261
2	14093.92342	1864.429261
3	13344.09766	1864.429261
4	11189.80624	1864.429261
5	10924.89648	1864.429261
6	10239.59194	1864.429261
7	9492.003141	1864.429261
8	9304.899062	1864.429261
9	8426.421427	1864.429261
10	7589.442402	1864.429261
11	6858.274894	1864.429261
12	6438.786968	1864.429261
13	5578.904843	1864.429261
14	4800.607553	1864.429261
15	4182.281726	1864.429261
16	3106.992778	1864.429261
17	2554.084167	1864.429261
18	1462.360945	1864.429261
19	702.7662677	1864.429261
20	0	1864.429261
21	0	1864.429261
22	0	1864.429261
23	0	1864.429261
24	0	1864.429261
25	0	1864.429261
26	0	1864.429261
27	0	1864.429261
28	0	1864.429261
29	0	1864.429261
30	0	1864.429261
31	0	1864.429261
32	0	1864.429261
33	0	1864.429261
34	0	1864.429261
35	0	1864.429261
36	0	1864.429261
1	15107.05849	1865.58115
2	14093.92342	1865.58115
3	13355.30875	1865.58115
4	11203.22914	1865.58115
5	10936.59929	1865.58115
6	10252.02437	1865.58115
7	9498.704815	1865.58115
8	9305.096091	1865.58115
9	8426.421427	1865.58115
10	7601.575505	1865.58115
11	6870.516099	1865.58115
12	6444.377447	1865.58115
13	5578.904843	1865.58115
14	4812.197279	1865.58115
15	4192.312518	1865.58115
16	3118.991331	1865.58115
17	2561.982688	1865.58115
18	1475.756657	1865.58115
19	717.0912079	1865.58115
20	0	1865.58115
21	0	1865.58115
22	0	1865.58115
23	0	1865.58115
24	0	1865.58115
25	0	1865.58115
26	0	1865.58115
27	0	1865.58115
28	0	1865.58115
29	0	1865.58115
30	0	1865.58115
31	0	1865.58115
32	0	1865.58115
33	0	1865.58115
34	0	1865.58115
35	0	1865.58115
36	0	1865.58115
1	15112.61269	1866.839736
2	14093.92342	1866.839736
3	13367.55831	1866.839736
4	11217.89537	1866.839736
5	10949.38612	1866.839736
6	10265.60839	1866.839736
7	9507.847525	1866.839736
8	9305.31137	1866.839736
9	8426.421427	1866.839736
10	7614.83247	1866.839736
11	6883.89118	1866.839736
12	6449.69374	1866.839736
13	5578.904843	1866.839736
14	4824.860535	1866.839736
15	4202.547565	1866.839736
16	3132.101283	1866.839736
17	2569.887957	1866.839736
18	1490.393185	1866.839736
19	732.7430366	1866.839736
20	0	1866.839736
21	0	1866.839736
22	0	1866.839736
23	0	1866.839736
24	0	1866.839736
25	0	1866.839736
26	0	1866.839736
27	0	1866.839736
28	0	1866.839736
29	0	1866.839736
30	0	1866.839736
31	0	1866.839736
32	0	1866.839736
33	0	1866.839736
34	0	1866.839736
35	0	1866.839736
36	0	1866.839736
1	15116.23197	1867.962994
2	14093.92342	1867.962994
3	13378.49076	1867.962994
4	11230.98464	1867.962994
5	10960.79806	1867.962994
6	10277.73182	1867.962994
7	9517.612437	1867.962994
8	9305.503501	1867.962994
9	8426.421427	1867.962994
10	7626.664003	1867.962994
11	6895.828129	1867.962994
12	6453.731549	1867.962994
13	5578.904843	1867.962994
14	4836.162197	1867.962994
15	4211.682106	1867.962994
16	3143.80161	1867.962994
17	2576.31237	1867.962994
18	1503.455945	1867.962994
19	746.7119292	1867.962994
20	0	1867.962994
21	0	1867.962994
22	0	1867.962994
23	0	1867.962994
24	0	1867.962994
25	0	1867.962994
26	0	1867.962994
27	0	1867.962994
28	0	1867.962994
29	0	1867.962994
30	0	1867.962994
31	0	1867.962994
32	0	1867.962994
33	0	1867.962994
34	0	1867.962994
35	0	1867.962994
36	0	1867.962994
1	15118.68715	1869.151119
2	14093.92342	1869.151119
3	13390.05453	1869.151119
4	11244.8298	1869.151119
5	10972.86902	1869.151119
6	10290.55535	1869.151119
7	9529.588982	1869.151119
8	9306.553712	1869.151119
9	8426.421427	1869.151119
10	7639.178784	1869.151119
11	6908.454414	1869.151119
12	6458.002534	1869.151119
13	5578.904843	1869.151119
14	4848.116509	1869.151119
15	4220.63833	1869.151119
16	3156.17761	1869.151119
17	2582.440495	1869.151119
18	1517.273055	1869.151119
19	761.4874994	1869.151119
20	0	1869.151119
21	0	1869.151119
22	0	1869.151119
23	0	1869.151119
24	0	1869.151119
25	0	1869.151119
26	0	1869.151119
27	0	1869.151119
28	0	1869.151119
29	0	1869.151119
30	0	1869.151119
31	0	1869.151119
32	0	1869.151119
33	0	1869.151119
34	0	1869.151119
35	0	1869.151119
36	0	1869.151119
1	15118.68715	1870.781686
2	14093.92342	1870.781686
3	13405.9245	1870.781686
4	11263.8307	1870.781686
5	10989.43505	1870.781686
6	10308.15419	1870.781686
7	9547.187824	1870.781686
8	9310.752647	1870.781686
9	8426.421427	1870.781686
10	7656.353906	1870.781686
11	6925.782561	1870.781686
12	6462.534603	1870.781686
13	5578.904843	1870.781686
14	4864.522449	1870.781686
15	4231.961075	1870.781686
16	3173.162268	1870.781686
17	2590.850654	1870.781686
18	1536.235476	1870.781686
19	781.7652974	1870.781686
20	0	1870.781686
21	0	1870.781686
22	0	1870.781686
23	0	1870.781686
24	0	1870.781686
25	0	1870.781686
26	0	1870.781686
27	0	1870.781686
28	0	1870.781686
29	0	1870.781686
30	0	1870.781686
31	0	1870.781686
32	0	1870.781686
33	0	1870.781686
34	0	1870.781686
35	0	1870.781686
36	0	1870.781686
1	15118.68715	1872.011741
2	14093.92342	1872.011741
3	13417.89637	1872.011741
4	11278.16446	1872.011741
5	11001.932	1872.011741
6	10321.43027	1872.011741
7	9560.463905	1872.011741
8	9316.03144	1872.011741
9	8426.421427	1872.011741
10	7669.310344	1872.011741
11	6938.854437	1872.011741
12	6464.194111	1872.011741
13	5578.904843	1872.011741
14	4876.898637	1872.011741
15	4239.746124	1872.011741
16	3185.975026	1872.011741
17	2596.438528	1872.011741
18	1550.540202	1872.011741
19	797.0623083	1872.011741
20	0	1872.011741
21	0	1872.011741
22	0	1872.011741
23	0	1872.011741
24	0	1872.011741
25	0	1872.011741
26	0	1872.011741
27	0	1872.011741
28	0	1872.011741
29	0	1872.011741
30	0	1872.011741
31	0	1872.011741
32	0	1872.011741
33	0	1872.011741
34	0	1872.011741
35	0	1872.011741
36	0	1872.011741
1	15118.68715	1873.032531
2	14093.92342	1873.032531
3	13427.83151	1873.032531
4	11290.05967	1873.032531
5	11012.3029	1873.032531
6	10332.44774	1873.032531
7	9571.481377	1873.032531
8	9321.790756	1873.032531
9	8426.421427	1873.032531
10	7680.062552	1873.032531
11	6949.702445	1873.032531
12	6464.194111	1873.032531
13	5578.904843	1873.032531
14	4887.169311	1873.032531
15	4245.578918	1873.032531
16	3196.607997	1873.032531
17	2600.447945	1873.032531
18	1562.41132	1873.032531
19	809.7568972	1873.032531
20	0	1873.032531
21	0	1873.032531
22	0	1873.032531
23	0	1873.032531
24	0	1873.032531
25	0	1873.032531
26	0	1873.032531
27	0	1873.032531
28	0	1873.032531
29	0	1873.032531
30	0	1873.032531
31	0	1873.032531
32	0	1873.032531
33	0	1873.032531
34	0	1873.032531
35	0	1873.032531
36	0	1873.032531
1	15118.68715	1874.081514
2	14093.92342	1874.081514
3	13438.04105	1874.081514
4	11302.28342	1874.081514
5	11022.41004	1874.081514
6	10343.76951	1874.081514
7	9582.803145	1874.081514
8	9329.011836	1874.081514
9	8426.421427	1874.081514
10	7691.11173	1874.081514
11	6960.850068	1874.081514
12	6464.194111	1874.081514
13	5582.758242	1874.081514
14	4897.723655	1874.081514
15	4251.572811	1874.081514
16	3207.534646	1874.081514
17	2604.017916	1874.081514
18	1574.610311	1874.081514
19	822.8021028	1874.081514
20	0	1874.081514
21	0	1874.081514
22	0	1874.081514
23	0	1874.081514
24	0	1874.081514
25	0	1874.081514
26	0	1874.081514
27	0	1874.081514
28	0	1874.081514
29	0	1874.081514
30	0	1874.081514
31	0	1874.081514
32	0	1874.081514
33	0	1874.081514
34	0	1874.081514
35	0	1874.081514
36	0	1874.081514
1	15118.68715	1875.351647
2	14093.92342	1875.351647
3	13450.40299	1875.351647
4	11317.0842	1875.351647
5	11033.98183	1875.351647
6	10357.47816	1875.351647
7	9596.511794	1875.351647
8	9339.522633	1875.351647
9	8426.421427	1875.351647
10	7704.490321	1875.351647
11	6974.347858	1875.351647
12	6464.194111	1875.351647
13	5589.191374	1875.351647
14	4910.503091	1875.351647
15	4258.023732	1875.351647
16	3220.764875	1875.351647
17	2607.674342	1875.351647
18	1589.381122	1875.351647
19	838.5975289	1875.351647
20	0	1875.351647
21	0	1875.351647
22	0	1875.351647
23	0	1875.351647
24	0	1875.351647
25	0	1875.351647
26	0	1875.351647
27	0	1875.351647
28	0	1875.351647
29	0	1875.351647
30	0	1875.351647
31	0	1875.351647
32	0	1875.351647
33	0	1875.351647
34	0	1875.351647
35	0	1875.351647
36	0	1875.351647
1	15118.68715	1876.687584
2	14093.92342	1876.687584
3	13463.40539	1876.687584
4	11332.6518	1876.687584
5	11046.15313	1876.687584
6	10371.89703	1876.687584
7	9610.930667	1876.687584
8	9351.596067	1876.687584
9	8426.421427	1876.687584
10	7718.562036	1876.687584
11	6988.544948	1876.687584
12	6464.194111	1876.687584
13	5598.046723	1876.687584
14	4923.944608	1876.687584
15	4263.960455	1876.687584
16	3234.680541	1876.687584
17	2610.627838	1876.687584
18	1604.917184	1876.687584
19	855.2112906	1876.687584
20	0	1876.687584
21	0	1876.687584
22	0	1876.687584
23	0	1876.687584
24	0	1876.687584
25	0	1876.687584
26	0	1876.687584
27	0	1876.687584
28	0	1876.687584
29	0	1876.687584
30	0	1876.687584
31	0	1876.687584
32	0	1876.687584
33	0	1876.687584
34	0	1876.687584
35	0	1876.687584
36	0	1876.687584
1	15118.68715	1878.241613
2	14093.92342	1878.241613
3	13478.53043	1878.241613
4	11350.76081	1878.241613
5	11059.10391	1878.241613
6	10388.6698	1878.241613
7	9627.703434	1878.241613
8	9365.640501	1878.241613
9	8426.421427	1878.241613
10	7734.930971	1878.241613
11	7005.059726	1878.241613
12	6464.194111	1878.241613
13	5611.042371	1878.241613
14	4939.580467	1878.241613
15	4270.866355	1878.241613
16	3250.867954	1878.241613
17	2610.627838	1878.241613
18	1622.989524	1878.241613
19	874.5372652	1878.241613
20	0	1878.241613
21	0	1878.241613
22	0	1878.241613
23	0	1878.241613
24	0	1878.241613
25	0	1878.241613
26	0	1878.241613
27	0	1878.241613
28	0	1878.241613
29	0	1878.241613
30	0	1878.241613
31	0	1878.241613
32	0	1878.241613
33	0	1878.241613
34	0	1878.241613
35	0	1878.241613
36	0	1878.241613
1	15118.68715	1880.290105
2	14093.92342	1880.290105
3	13498.46799	1880.290105
4	11374.63178	1880.290105
5	11074.58367	1880.290105
6	10410.77935	1880.290105
7	9649.812982	1880.290105
8	9384.153612	1880.290105
9	8426.421427	1880.290105
10	7756.508196	1880.290105
11	7026.829198	1880.290105
12	6464.194111	1880.290105
13	5630.083041	1880.290105
14	4960.191363	1880.290105
15	4277.871423	1880.290105
16	3272.205898	1880.290105
17	2610.627838	1880.290105
18	1646.812144	1880.290105
19	900.0124039	1880.290105
20	0	1880.290105
21	0	1880.290105
22	0	1880.290105
23	0	1880.290105
24	0	1880.290105
25	0	1880.290105
26	0	1880.290105
27	0	1880.290105
28	0	1880.290105
29	0	1880.290105
30	0	1880.290105
31	0	1880.290105
32	0	1880.290105
33	0	1880.290105
34	0	1880.290105
35	0	1880.290105
36	0	1880.290105
1	15118.68715	1881.441383
2	14093.92342	1881.441383
3	13509.67314	1881.441383
4	11388.04756	1881.441383
5	11082.62077	1881.441383
6	10423.20519	1881.441383
7	9662.238821	1881.441383
8	9393.895487	1881.441383
9	8426.421427	1881.441383
10	7768.634863	1881.441383
11	7039.06391	1881.441383
12	6464.194111	1881.441383
13	5640.784133	1881.441383
14	4971.774941	1881.441383
15	4280.629165	1881.441383
16	3284.198086	1881.441383
17	2610.627838	1881.441383
18	1660.200751	1881.441383
19	914.3297458	1881.441383
20	0	1881.441383
21	0	1881.441383
22	0	1881.441383
23	0	1881.441383
24	0	1881.441383
25	0	1881.441383
26	0	1881.441383
27	0	1881.441383
28	0	1881.441383
29	0	1881.441383
30	0	1881.441383
31	0	1881.441383
32	0	1881.441383
33	0	1881.441383
34	0	1881.441383
35	0	1881.441383
36	0	1881.441383
1	15118.68715	1883.276714
2	14093.92342	1883.276714
3	13527.53603	1883.276714
4	11409.43457	1883.276714
5	11094.37676	1883.276714
6	10443.01406	1883.276714
7	9682.047695	1883.276714
8	9408.369186	1883.276714
9	8426.421427	1883.276714
10	7787.966806	1883.276714
11	7058.568095	1883.276714
12	6464.194111	1883.276714
13	5657.84347	1883.276714
14	4990.24111	1883.276714
15	4283.34125	1883.276714
16	3303.315648	1883.276714
17	2610.627838	1883.276714
18	1681.544439	1883.276714
19	937.1539938	1883.276714
20	0	1883.276714
21	0	1883.276714
22	0	1883.276714
23	0	1883.276714
24	0	1883.276714
25	0	1883.276714
26	0	1883.276714
27	0	1883.276714
28	0	1883.276714
29	0	1883.276714
30	0	1883.276714
31	0	1883.276714
32	0	1883.276714
33	0	1883.276714
34	0	1883.276714
35	0	1883.276714
36	0	1883.276714
1	15118.68715	1884.350971
2	14093.92342	1884.350971
3	13537.99156	1884.350971
4	11421.95283	1884.350971
5	11100.68078	1884.350971
6	10454.60861	1884.350971
7	9693.642244	1884.350971
8	9416.263931	1884.350971
9	8430.364631	1884.350971
10	7799.282198	1884.350971
11	7069.984304	1884.350971
12	6464.194111	1884.350971
13	5667.828658	1884.350971
14	5001.049745	1884.350971
15	4283.34125	1884.350971
16	3314.505558	1884.350971
17	2610.627838	1884.350971
18	1694.037346	1884.350971
19	950.5135045	1884.350971
20	0	1884.350971
21	0	1884.350971
22	0	1884.350971
23	0	1884.350971
[truncated: 4,422,435 more chars]
