# Supplementary material for: Real-time energy-saving metro train rescheduling with primary delay identification
Source: PLoS One. 2018 Feb 23;13(2):e0192792. doi: 10.1371/journal.pone.0192792 (PMC5825068; doi:10.1371/journal.pone.0192792)
Supplement: S3 Dataset — (ZIP) [file pone.0192792.s004.zip]

Archive with 6 entries (5 files):
- S4 Dataset/
- S4 Dataset/case_c.txt
- S4 Dataset/energy.txt
- S4 Dataset/speedprofile.txt
- S4 Dataset/timetable.txt
- S4 Dataset/ttable_case_c.txt
