# Supplementary material for: Real-time energy-saving metro train rescheduling with primary delay identification
Source: PLoS One. 2018 Feb 23;13(2):e0192792. doi: 10.1371/journal.pone.0192792 (PMC5825068; doi:10.1371/journal.pone.0192792)
Supplement: S3 Dataset — (ZIP) [file pone.0192792.s004.zip › S4 Dataset/ttable_case_c.txt]

0	0	0	100	0	200	0	300	0	400	0	500	0	600	0	700	0	800	0	900	0	1000	0	1100	0	1200	0	1300	0	1400	0	1500	0	1600	0	1700	0	1800	0	1900	0	2000	0	2100	0	2200	0	2300	0	2400
64.43964445	10.36336854	1.647147151	101.6568782	1.647147151	201.6568782	1.647147151	301.6568782	1.647147151	401.6568782	1.647147151	501.6568782	1.647147151	601.6568782	47.80570561	708.9261512	1.647147151	801.6568782	1.647147151	901.6568782	1.647147151	1001.656878	8.843117022	1103.839079	1.647147151	1201.656878	1.642002574	1301.654289	1.037757899	1401.315141	1.647147151	1501.656878	1.647147151	1601.656878	14.95911213	1704.993181	2.124635529	1804.618903	1.233020411	1903.812092	2.207532679	2002.772832	1.984933449	2102.427289	0.691569437	2201.628417	1.576990043	2303.074659	0.639192368	2402.50011
1179.16458	100	11.68164258	104.4124148	64.43964445	210.3633685	10.75320524	304.2334394	64.43964445	410.3633685	23.78231842	506.2958079	28.32099166	606.8703459	64.43964445	710.3633685	21.29142764	805.9569886	10.57173246	904.1975653	5.682059745	1003.077353	31.95755214	1107.298122	3.420825569	1202.387755	20.2819569	1305.814057	3.407024223	1402.382934	6.684879166	1503.337883	24.16343288	1606.346053	27.48349652	1706.768	7.538734628	1806.281784	1.885194202	1904.151119	8.783192203	2004.680751	13.04933399	2105.272008	15.81888735	2205.689485	6.164319828	2304.658738	4.172249499	2404.104963
1199.769587	101.6568782	44.00986967	108.5644488	152.2752174	217.426353	19.80156634	305.7447899	81.40780266	411.7278025	51.0471674	509.2238068	55.29339376	609.5997738	85.2123219	712.0337293	44.74028397	808.6352267	19.39961961	905.686185	54.6852723	1009.546838	64.43964445	1110.363369	11.65867926	1204.408076	22.40179635	1306.110346	6.206624734	1403.216267	19.95113885	1505.766446	45.15199512	1608.674867	33.80483588	1707.50609	29.98461065	1809.806386	6.313896759	1905.622495	15.10787198	2005.872648	17.1249517	2105.95087	21.66613865	2206.563996	12.23592168	2305.969334	9.708724649	2405.490554
1234.037557	104.4124148	64.43964445	110.3633685	194.6385704	220.832851	64.43964445	310.3633685	152.2752174	417.426353	64.43964445	510.3633685	100.5276837	613.526454	155.0119279	717.6464158	64.43964445	810.3633685	64.43964445	910.3633685	72.66465324	1011.116239	71.48559746	1110.929944	21.82295666	1206.030887	42.24565097	1308.391032	11.82749104	1404.439874	41.40924575	1508.307551	61.95794317	1610.161852	64.43964445	1710.363369	39.38862821	1810.83946	10.99226162	1906.658791	25.29958096	2007.348235	25.37038593	2107.11105	36.88583975	2208.395506	34.24766855	2309.008545	21.4103273	2407.441565
1285.672427	108.5644488	196.723349	121.000491	240.8531348	224.5490304	101.2030161	313.319564	194.4032352	420.8139273	85.87171416	512.086752	118.6057299	615.0957658	180.9305926	719.7305728	71.82192817	810.9569886	71.63804646	910.9422024	98.86793841	1013.403496	85.2574293	1112.037356	36.4716198	1207.79654	64.43964445	1310.363369	19.01102779	1405.628947	49.6690024	1509.098443	63.77518624	1610.310877	82.0723328	1711.781238	51.47293448	1811.999326	12.87985564	1907.011741	39.03569748	2008.920649	37.93912622	2108.560285	64.43964445	2210.918186	46.50168172	2310.257019	30.25864232	2408.56945
1306.425813	110.3633685	569.8046163	151.000491	613.9344021	254.5490304	172.6285357	319.0629925	237.1732946	424.2531292	107.7411425	513.8453041	141.2248644	617.0592786	217.150826	722.6430938	118.0872954	814.6772531	86.11015141	912.1059251	122.7420797	1015.487444	175.5647304	1119.299096	46.63759255	1208.816423	78.83412676	1311.52085	35.05613819	1407.643749	64.43964445	1510.363369	81.10031505	1611.731642	100.0234205	1713.224711	64.43964445	1813.100501	42.1230136	1910.757397	50.43211931	2010.022773	64.17954734	2110.95087	85.19688292	2212.587305	64.10234346	2311.789661	52.36413646	2410.809998
1363	121.000491	690.3237804	160.6916099	651.9273393	257.604097	251.1200851	325.3746106	610.2545619	454.2531292	177.1951365	519.4301994	180.370387	620.4574075	248.0097485	725.124504	155.9934992	817.7253454	102.4035442	913.4161002	137.9855239	1016.818028	205.3731499	1121.696034	64.43964445	1210.363369	93.99697345	1312.740116	46.63613156	1408.816285	79.49041565	1511.573623	105.9273332	1613.767608	117.3004619	1714.613983	76.1806773	1814.044614	51.99482998	1911.687584	57.96732309	2010.683853	81.53589648	2112.349344	98.11635026	2213.626178	71.18056738	2312.360327	64.43964445	2411.831335
1363	151.000491	1179.16458	200	734.4535642	264.2401492	624.2013524	355.3746106	631.9833474	456.000372	198.8671476	521.1728769	210.3712421	623.0617098	268.0014323	726.732064	176.2741255	819.3561396	172.3749031	919.0425975	181.8689083	1020.648562	244.1656685	1124.815396	85.29651899	1212.0405	101.9363046	1313.378529	64.43964445	1410.363369	96.5225273	1512.943199	120.7848186	1614.986012	142.3859293	1716.631141	91.45478821	1815.272827	64.43964445	1912.741922	69.99598807	2011.703665	101.0476889	2113.921491	102.2121561	2213.955528	88.06063627	2313.721244	87.30502961	2413.669973
1419.350671	160.6916099	1198.396964	201.6568782	796.550332	269.2334394	662.3502967	358.442222	640.3381472	456.6721934	252.96313	525.5228125	232.4039821	624.9743191	307.6527231	729.9204811	188.7366518	820.3582692	240.1357009	924.4913405	203.1248976	1022.503975	263.8981195	1126.402111	110.241091	1214.046329	115.6033886	1314.477519	78.66356335	1411.507134	109.0789245	1513.952877	134.2925661	1616.093729	169.9824023	1718.850213	108.976036	1816.681736	71.09034478	1913.276714	104.7913677	2014.653681	122.1959931	2115.625499	105.1154345	2214.188984	91.62416557	2314.008545	103.3902313	2414.963407
1876.48141	200	1292.245652	210.3633685	1179.16458	300	744.7205165	365.0657295	727.9033031	463.7134333	626.0443973	555.5228125	300.9164834	630.921725	348.650759	733.217192	228.1463917	823.527263	242.2572653	924.6619386	239.6223807	1025.689801	276.5547775	1127.419851	180.1285897	1219.666083	183.394229	1319.928677	87.02529283	1412.179513	127.0698254	1515.399551	148.7850715	1617.282202	179.4806731	1719.613983	163.3709312	1821.055708	86.47600317	1914.513897	120.0305479	2015.945686	147.1862338	2117.639068	118.219172	2215.242675	111.0442152	2315.574242	175.1671738	2420.735094
1895.749814	201.6568782	1343.435846	217.426353	1198.396964	301.6568782	809.1334996	370.2452699	775.9326674	467.5755434	670.4863745	559.0964557	577.9958376	654.9743191	402.0720168	737.512872	271.1388353	826.984347	273.3356399	927.1609952	256.94665	1027.202018	298.9475241	1129.220484	256.3694954	1225.796723	194.1892842	1320.796723	123.9643309	1415.149834	143.841405	1516.748178	166.2724856	1618.716276	189.8440416	1720.447316	190.9914591	1823.276714	107.7404316	1916.2238	136.1974218	2017.316343	155.9881634	2118.348276	131.0473104	2216.274204	124.784046	2316.681985	181.7150536	2421.261619
1997.000574	210.3633685	1356.095004	220.832851	1226.17014	304.2334394	847.68948	373.3456116	803.4335741	469.7869307	709.5058862	562.2340706	602.2313185	657.0781431	460.3497525	742.1990684	306.0371348	829.7905694	354.7954164	933.7112928	324.2556906	1033.077353	312.5168798	1130.311615	431.2340573	1239.857834	239.422442	1324.433986	163.749811	1418.349042	198.4360156	1521.138209	196.4675392	1621.192453	200.2074102	1721.280649	221.8285998	1825.756373	121.4110851	1917.323077	152.7031903	2018.715732	174.3316606	2119.826289	133.2279662	2216.449553	164.6341516	2319.894809	193.828263	2422.235659
2079.138441	217.426353	1363	224.5490304	1241.319145	305.7447899	889.7505485	376.7278025	846.8505195	473.2781496	733.7141654	564.180693	619.4128606	658.5696315	613.2239385	754.491901	393.3371632	836.8104899	382.4952977	935.93868	377.617406	1037.73524	343.1752706	1132.7769	459.1337793	1242.10129	291.5819378	1328.628206	175.0572615	1419.25829	221.7160816	1523.010193	210.4035076	1622.335286	210.5707787	1722.113983	238.5277784	1827.099178	148.3342866	1919.48801	164.5270755	2019.718183	190.6937953	2121.144655	160.9635997	2218.679816	189.0658422	2321.864558	195.1148595	2422.339116
2118.753773	220.832851	1363	254.5490304	1284.123271	310.3633685	1179.16458	400	894.21446	477.086752	746.5635614	565.2139314	646.5083388	660.921725	632.391714	756.0332093	488.5735579	844.4685851	451.7301716	941.5059555	405.3477039	1040.155788	363.816248	1134.436671	553.4244183	1249.683336	329.9810276	1331.715932	195.4708713	1420.899777	239.8989323	1524.472302	239.8456976	1624.749724	233.9526698	1723.994154	301.1236991	1832.132605	173.7319802	1921.530275	190.6208304	2021.930459	208.5778984	2122.585653	187.5732523	2220.819536	209.3368517	2323.498862	210.1061965	2423.544591
2161.970497	224.5490304	1368.60006	257.604097	1307.151194	313.319564	1198.396964	401.6568782	1149.013935	497.5755434	810.3646056	570.3442649	662.4613357	662.3065664	721.7320263	763.217192	644.2201026	856.984347	613.2169682	954.4913405	546.8110745	1052.503975	394.7325113	1136.922692	629.4507627	1255.796723	362.712803	1334.347941	217.1768196	1422.645184	256.0275368	1525.769226	324.0730744	1631.656878	257.1956769	1725.863158	343.6739197	1835.55413	188.285045	1922.700508	214.1485896	2023.925185	248.6720482	2125.816207	203.963615	2222.137508	227.6290971	2324.973632	222.1173335	2424.510424
2510.850778	254.5490304	1419.350671	264.2401492	1343.401521	319.0629925	1292.245652	410.3633685	1179.16458	500	863.2862934	574.5997738	674.137902	663.3201811	789.7761176	768.6887151	674.1532203	859.391312	627.3383431	955.6268605	564.3979397	1054.039114	424.2563149	1139.296743	651.7354498	1257.588667	462.4402087	1342.367165	246.3180523	1424.988472	298.269401	1529.165955	366.8668113	1635.166223	271.3457396	1727.000985	362.3147548	1837.053066	228.7984178	1925.958246	241.7791722	2026.267757	297.1742287	2129.724232	237.0675966	2224.799447	295.5892536	2330.452765	270.0007033	2428.360795
2546.379194	257.604097	1477.419354	269.2334394	1363.319783	325.3746106	1306.02227	411.7278025	1198.396964	501.6568782	891.5232244	576.8703459	689.6348964	664.665438	833.0054272	772.1648459	690.4849976	860.7045736	646.9813782	957.2063852	629.3549227	1059.709139	437.5209118	1140.363369	666.3292465	1258.762175	562.1676144	1350.386389	262.1386171	1426.260627	315.2994926	1530.535369	411.9595001	1638.864097	292.4225748	1728.695803	409.402512	1840.83946	281.396841	1930.187761	269.5107381	2028.618889	306.7198845	2130.493366	260.1201994	2226.65314	308.0012199	2331.453451	285.0542996	2429.571276
2601.533525	264.2401492	1835.214231	300	1363.319783	355.3746106	1343.435846	417.426353	1248.400749	506.2958079	1179.16458	600	705.8846345	666.0760388	833.4310198	772.1990684	764.7392667	866.675466	725.5587117	963.5249013	656.88249	1062.111991	475.0561345	1143.38163	684.7302568	1260.241827	590.3425995	1352.65198	279.7152666	1427.67399	365.3203291	1534.557616	441.8080085	1641.311855	314.0630011	1730.435941	436.6756298	1843.032531	301.612208	1931.813308	284.9724706	2029.929763	366.0272231	2135.272008	355.7308079	2234.341326	352.2227174	2335.018708	306.967553	2431.333352
2614	269.2334394	1854.482635	301.6568782	1368.965926	358.442222	1356.024681	420.8139273	1275.675541	509.2238068	1198.396964	601.6568782	725.5581513	667.7838496	880.164674	775.9569886	820.9481448	871.1953025	757.8553484	966.1219202	673.0356972	1063.521988	522.5811364	1147.203183	704.4419799	1261.826875	612.5037093	1354.433986	359.9861192	1434.128685	396.5193077	1537.066371	492.1898151	1645.443468	330.7680911	1731.779221	487.1097822	1847.088013	319.1358467	1933.222409	354.8570099	2035.854702	409.0798995	2138.740943	375.1337033	2235.901541	369.755678	2336.432263	322.043609	2432.545639
2614	300	1884.446348	304.2334394	1419.670454	365.0657295	1362.891318	424.2531292	1284.622428	510.3633685	1254.593788	606.8703459	736.7539831	668.7557329	930.8550731	780.0330763	843.51663	873.0100668	780.4914207	967.9421193	721.3035829	1067.73524	539.3406609	1148.550841	717.6843673	1262.891714	632.1055398	1356.010198	372.270857	1435.116518	451.325655	1541.473428	528.692928	1648.436944	391.8221029	1736.688662	522.9806724	1849.972443	328.3786148	1933.965633	404.0193319	2040.022773	453.8634703	2142.349344	390.1113742	2237.105917	384.2945401	2337.604426	379.1882734	2437.140724
2614	301.6568782	1902.022361	305.7447899	1479.905104	370.2452699	1362.891318	454.2531292	1298.152997	512.086752	1280.289851	609.5997738	788.8909191	673.2816153	1156.993505	798.217192	858.2844115	874.1975653	793.9009559	969.0203992	755.9925049	1070.763199	555.0488046	1149.813955	738.5881776	1264.572619	639.9191434	1356.638501	403.6996069	1437.643749	490.8057894	1544.648082	541.1362123	1649.457368	392.80876	1736.768	560.6315131	1853.000001	341.4514557	1935.016839	449.9946972	2043.920649	469.9313737	2143.644002	447.2257894	2241.698569	447.8476512	2342.72825	417.0830898	2440.1879
2614	304.2334394	1955.733395	310.3633685	1515.96004	373.3456116	1365.20698	456.000372	1310.413427	513.8453041	1311.898591	613.526454	832.1142546	677.0337293	1179.16458	800	861.6548252	874.4685851	824.8114389	971.5059555	773.3119307	1072.274993	593.5873224	1152.912893	749.9699251	1265.487842	653.0833678	1357.697055	421.5588281	1439.079834	529.1423841	1547.730783	547.5826079	1649.986012	420.6762665	1739.008866	564.0727265	1853.276714	354.357595	1936.05464	474.1406469	2045.967786	485.5446115	2144.902027	485.1466915	2244.747843	483.1477786	2345.574242	424.8195267	2440.809998
2615.370509	305.7447899	1990.112006	313.319564	1555.292697	376.7278025	1367.072468	456.6721934	1344.440033	519.4301994	1323.299767	615.0957658	853.9144412	678.9261512	1198.396964	801.6568782	879.9807923	875.9422024	844.3534007	973.0773527	787.7687559	1073.536914	609.8218365	1154.218333	768.966197	1267.015359	718.0850143	1362.923931	462.7995087	1442.396057	570.9641239	1551.093729	562.2942157	1651.192453	441.4798044	1740.681709	577.8987609	1854.388485	430.7418152	1942.196805	486.9758015	2047.055974	507.4494602	2146.666993	504.1285777	2246.274204	496.8876093	2346.681985	453.2330718	2443.094772
2636.545621	310.3633685	2056.904304	319.0629925	1825.933057	400	1419.210024	463.7134333	1353.53903	521.1728769	1334.096472	617.0592786	1096.679458	700	1244.74856	805.9569886	959.0788785	882.302593	882.1451222	976.1162392	815.1837967	1075.929944	631.6705314	1155.975218	789.4390652	1268.661612	735.7940703	1364.347941	483.9704594	1444.098443	583.5675634	1552.107189	579.0227607	1652.564294	462.7268208	1742.390212	595.0341095	1855.766363	474.1068918	1945.683853	523.2987983	2050.135504	522.3626647	2147.868612	538.1329632	2249.008545	509.9743887	2347.737077	453.3466884	2443.103908
2663.5346	313.319564	2130.304274	325.3746106	1845.201461	401.6568782	1464.123826	467.5755434	1363	525.5228125	1349.44552	620.4574075	1199.506297	708.9261512	1270.031248	808.6352267	998.8666327	885.5019834	910.5895447	978.4034961	837.7125361	1077.896453	644.3917253	1156.998147	819.8916214	1271.110346	760.3887692	1366.325636	572.9317486	1451.251948	594.7973489	1553.010193	601.6705794	1654.421552	475.9751234	1743.455527	611.6090457	1857.099178	489.6738399	1946.935613	552.7678347	2052.633943	547.0083212	2149.854417	555.5517684	2250.409216	530.13394	2349.362394	460.3862969	2443.669973
2726.157211	319.0629925	2479.184554	355.3746106	1946.452221	410.3633685	1489.840807	469.7869307	1363	555.5228125	1357.817728	623.0617098	1215.029853	710.3633685	1284.030797	810.3633685	1019.954897	887.197721	922.2354922	979.3399634	911.2460193	1084.315113	716.2565379	1162.7769	842.6598156	1272.941169	780.6255201	1367.952902	586.541757	1452.346349	676.8772574	1559.610356	605.6723741	1654.749724	512.3206091	1746.37812	631.559034	1858.703385	521.4155539	1949.48801	595.6286005	2056.267757	566.5845265	2151.431754	577.4088969	2252.166779	560.766776	2351.832097	477.0795827	2445.012304
2794.974991	325.3746106	2510.153738	358.442222	1962.319691	411.7278025	1530.441388	473.2781496	1370.662555	559.0964557	1359.646765	624.9743191	1231.871284	712.0337293	1288.663477	810.9569886	1050.600011	889.6619386	1110.634304	994.4893822	995.8033721	1091.696034	767.8137786	1166.922692	878.387174	1275.814057	799.719052	1369.488241	599.8959264	1453.420176	694.9014496	1561.059707	619.4675586	1655.881012	545.4812503	1749.044614	650.9189075	1860.26014	539.5432744	1950.945686	608.5270918	2057.361314	628.7440568	2156.440209	594.9928043	2253.580727	578.4898829	2353.260982	491.127098	2446.141885
3122.075489	355.3746106	2566.862431	365.0657295	2028.590088	417.426353	1574.732931	477.086752	1390.024591	562.2340706	1359.646765	630.921725	1288.461259	717.6464158	1316.592641	814.6772531	1143.858597	897.1609952	1179.16458	1000	1029.580339	1094.644389	780.5843145	1167.949589	910.2790505	1278.378529	810.6021791	1370.363369	619.3993196	1454.988472	733.014356	1564.12442	629.6294108	1656.714346	595.2709157	1753.048273	657.0900783	1860.756373	602.0855542	1955.974801	623.3601664	2058.618889	644.1473448	2157.681317	596.2250782	2253.679816	596.6699347	2354.726707	503.4525784	2447.132995
3155.522729	358.442222	2597.794445	370.2452699	2067.985351	420.8139273	1813.004107	497.5755434	1407.975337	564.180693	1359.646765	654.9743191	1307.30294	719.7305728	1334.830169	817.7253454	1179.16458	900	1198.396964	1001.656878	1090.935317	1100	798.722118	1169.408076	926.5056856	1279.683336	824.704661	1371.497369	638.7507965	1456.544552	745.7258024	1565.146566	642.4214943	1657.763374	630.2769442	1755.863158	672.0592284	1861.960064	642.7289663	1959.242996	636.5620664	2059.738171	665.3900415	2159.39293	610.1488639	2254.799447	599.7326604	2354.973632	517.6934318	2448.278122
3227.741149	365.0657295	2608.280392	373.3456116	2107.981007	424.2531292	1841.198944	500	1419.350671	565.2139314	1362.30241	657.0781431	1326.356925	722.6430938	1342.102229	819.3561396	1198.396964	901.6568782	1213.708492	1003.077353	1134.916598	1103.839079	835.7775399	1172.387755	941.3341128	1280.875711	839.2928942	1372.67043	662.2729403	1458.436002	758.7448234	1566.193444	652.5833464	1658.596707	643.6191823	1756.936026	692.116858	1863.572926	654.4781083	1960.187761	652.8968563	2061.123064	669.5018026	2159.724232	630.4133109	2256.42894	613.0395193	2356.046467	533.7870218	2449.572231
3284.215491	370.2452699	2614	376.7278025	2456.861288	454.2531292	1860.467348	501.6568782	1479.013078	570.3442649	1367.402528	658.5696315	1338.976964	725.124504	1346.068807	820.3582692	1225.783447	904.1975653	1283.444138	1009.546838	1174.544107	1107.298122	895.6624037	1177.203183	979.5573208	1283.949294	854.6454642	1373.904952	675.9395507	1459.534953	769.600575	1567.066371	664.7775689	1659.596707	676.9223629	1759.613983	702.7662677	1864.429261	671.1673473	1961.529767	666.8566556	2062.306601	683.8499813	2160.880325	651.7073438	2258.141224	644.7530333	2358.603297	553.3561878	2451.145816
3318.019601	373.3456116	2614	400	2475.654145	456.000372	1914.415051	506.2958079	1528.501849	574.5997738	1380.869747	660.921725	1345.860621	726.732064	1357.024285	823.527263	1240.721529	905.686185	1299.12946	1011.116239	1209.660201	1110.363369	1022.027683	1187.364397	1002.53203	1285.796723	873.9027829	1375.453461	713.426454	1462.549329	784.3435507	1568.251875	674.9394211	1660.430041	692.4766182	1760.864723	717.0912079	1865.58115	688.4108949	1962.916345	684.6291611	2063.813386	704.0389814	2162.507038	664.5995475	2259.177905	664.9745696	2360.233612	575.0474009	2452.890037
3354.896812	376.7278025	2614	401.6568782	2482.293151	456.6721934	1948.465754	509.2238068	1554.90711	576.8703459	1391.903875	662.3065664	1356.950807	729.9204811	1363	826.984347	1284.175111	910.3633685	1317.578781	1013.403496	1215.990499	1110.929944	1151.518016	1197.7769	1045.536608	1289.254783	887.0063092	1376.507134	728.791987	1463.784894	798.3576195	1569.378766	687.0819574	1661.425802	731.1206159	1763.972142	732.7430366	1866.839736	712.1109523	1964.822101	696.6287676	2064.830735	726.371659	2164.306476	674.962916	2260.011238	684.4141483	2361.800884	595.1986008	2454.510424
3608.641725	400	2614	410.3633685	2551.875386	463.7134333	1961.718108	510.3633685	1823.889784	600	1401.438813	663.3201811	1362.983518	733.217192	1363	829.7905694	1289.385268	910.9422024	1329.833506	1015.487444	1227.436634	1112.037356	1179.16458	1200	1079.417409	1291.979187	910.3295848	1378.382592	745.3494186	1465.1163	836.3799552	1572.436196	702.0455282	1662.652905	750.6994077	1765.546501	746.7119292	1867.962994	726.1841215	1965.953744	714.7153261	2066.364146	740.2921604	2165.428109	685.3262846	2260.844571	701.6210592	2363.188152	600.831921	2454.963407
3626.707247	401.6568782	2614	411.7278025	2582.583197	467.5755434	1981.759925	512.086752	1843.158188	601.6568782	1415.997437	664.665438	1362.983518	737.512872	1363	836.8104899	1298.846158	912.1059251	1336.271614	1016.818028	1298.472554	1119.299096	1198.396964	1201.656878	1179.144814	1299.998411	932.3070768	1380.149834	763.9240223	1466.609911	851.7841194	1573.674867	715.5863616	1663.763336	793.7575338	1769.008866	761.4874994	1869.151119	774.9972725	1969.87888	728.4677805	2067.530105	772.1197295	2167.99259	695.6896531	2261.677905	715.7903663	2364.33052	613.7564746	2456.002689
3721.637158	410.3633685	2633.484087	417.426353	2593.450609	469.7869307	2002.21073	513.8453041	1903.787391	606.8703459	1432.401797	666.0760388	1362.983518	742.1990684	1363	844.4685851	1307.877064	913.4161002	1354.805874	1020.648562	1319.047266	1121.696034	1206.27521	1202.387755	1179.164579	1300	957.5482499	1382.179513	777.5064845	1467.702096	865.2006255	1574.753708	727.3895092	1664.731265	827.6150486	1771.731398	781.7652974	1870.781686	805.706273	1972.348235	747.7267814	2069.162918	791.0549346	2169.51828	710.1536868	2262.840978	729.3327974	2365.422347	626.5706775	2457.033098
3736.514059	411.7278025	2663.5346	420.8139273	2606.747274	473.2781496	2067.159391	519.4301994	1935.528843	609.5997738	1452.262514	667.7838496	1362.983518	754.491901	1363	856.984347	1342.974101	919.0425975	1362.062117	1022.503975	1337.219419	1124.815396	1228.052575	1204.408076	1198.366418	1301.654289	974.9404071	1383.578041	800.7235599	1469.569015	885.0030953	1576.346053	742.9798603	1666.009768	852.8201466	1773.758176	797.0623083	1872.011741	821.9603102	1973.655245	763.5953121	2070.508281	803.9193199	2170.554817	722.6130309	2263.842852	786.5702889	2370.036989	646.8373666	2458.662771
3798.647349	417.426353	2701.033421	424.2531292	2614	477.086752	2087.425585	521.1728769	1981.193552	613.526454	1463.564878	668.7557329	1362.983518	756.0332093	1366.476088	859.391312	1362.117939	924.4913405	1362.062117	1025.689801	1343.988214	1126.402111	1244.228362	1206.030887	1243.209406	1305.814057	1020.633908	1387.252321	815.6148659	1470.766446	886.5871336	1576.473428	754.2786021	1666.936333	868.8871948	1775.05015	809.7568972	1873.032531	847.1881592	1975.683853	786.4137758	2072.442872	842.201904	2173.639406	732.9763994	2264.676185	833.6100389	2373.829462	671.8575874	2460.674683
3835.583258	420.8139273	3028.133918	454.2531292	2614	497.5755434	2138.012477	525.5228125	1999.443617	615.0957658	1516.197914	673.2816153	1362.983518	763.217192	1371.304052	860.7045736	1362.117939	924.6619386	1362.062117	1027.202018	1348.32981	1127.419851	1260.395306	1207.79654	1246.359553	1306.110346	1070.481363	1391.260627	847.593371	1473.337883	900.0924332	1577.559408	766.5352526	1667.941453	884.1120754	1776.274405	822.8021028	1874.081514	860.3735376	1976.744108	800.0319745	2073.597448	867.6452653	2175.689485	746.0341718	2265.72618	857.443608	2375.750989	686.5392439	2461.855256
3873.082079	424.2531292	3047.184718	456.000372	2614	500	2486.892757	555.5228125	2022.277981	617.0592786	1559.832535	677.0337293	1381.939479	768.6887151	1419.350671	866.675466	1362.117939	927.1609952	1362.062117	1033.077353	1354.390023	1129.220484	1269.213638	1208.816423	1267.669218	1308.391032	1089.279051	1392.772176	857.0517267	1474.098443	902.2236515	1577.730783	779.773718	1669.027087	903.8759548	1777.863647	838.5975289	1875.351647	874.0811673	1977.846358	827.7905444	2075.95087	893.6237765	2177.782683	759.7244142	2266.827032	871.6412543	2376.895642	699.7212066	2462.915237
4200.182576	454.2531292	3054.509823	456.6721934	2614	501.6568782	2522.066415	559.0964557	2061.795986	620.4574075	1581.840158	678.9261512	1412.64438	772.1648459	1471.913399	871.1953025	1362.117939	933.7112928	1362.062117	1037.73524	1357.079973	1130.311615	1281.800311	1210.363369	1283.848668	1310.363369	1108.875338	1394.347941	876.9079564	1475.695111	934.3098151	1580.310877	792.9289601	1670.105896	918.5625176	1779.044614	855.2112906	1876.687584	904.2189697	1980.269782	840.8252298	2077.055974	894.6902386	2177.868612	775.8228899	2268.121533	882.0779521	2377.737077	719.0153492	2464.466706
4219.233376	456.000372	3131.282924	463.7134333	2614	506.2958079	2547.342098	562.2340706	2092.08231	623.0617098	1826.915167	700	1413.018047	772.1990684	1493.017915	873.0100668	1362.117939	935.93868	1362.062117	1040.155788	1360.118788	1132.7769	1295.446238	1212.0405	1292.673822	1311.52085	1124.119655	1395.573759	929.6940413	1479.939716	944.0453912	1581.093729	822.1974594	1672.50609	940.8832962	1780.83946	874.5372652	1878.241613	912.6245417	1980.945686	862.8289669	2078.921491	911.0772704	2179.188984	794.057487	2269.587803	896.8080525	2378.924657	738.9487964	2466.069584
4226.55848	456.6721934	3173.392862	467.5755434	2614	509.2238068	2561.128835	564.180693	2114.324699	624.9743191	1930.720438	708.9261512	1454.049827	775.9569886	1506.827742	874.1975653	1362.117939	941.5059555	1362.062117	1052.503975	1360.118788	1134.436671	1309.754928	1214.046329	1301.264417	1312.740116	1134.483024	1396.407092	967.0454844	1482.943199	996.2402924	1585.290796	839.9821046	1673.964539	985.1176456	1784.396408	900.0124039	1880.290105	930.8206138	1982.408858	882.9277075	2080.625499	939.1330096	2181.449553	807.6901164	2270.684023	909.6921412	2379.963407	763.5281673	2468.046046
4278.542053	463.7134333	3197.504392	469.7869307	2614	510.3633685	2567.440967	565.2139314	2183.48912	630.921725	1947.434331	710.3633685	1498.555597	780.0330763	1509.979524	874.4685851	1362.117939	954.4913405	1368.05565	1054.039114	1360.118788	1136.922692	1344.207622	1219.666083	1305.762489	1313.378529	1144.846392	1397.240425	979.6018816	1483.952877	1038.807365	1588.713675	852.5255921	1674.993181	1033.373299	1788.276714	914.3297458	1881.441383	958.737318	1984.653681	904.262618	2082.434312	955.78677	2182.791417	821.2953999	2271.778043	944.0952127	2382.737077	773.8915358	2468.879379
4286	467.5755434	3235.570373	473.2781496	2614	512.086752	2598.78257	570.3442649	2463.20498	654.9743191	1966.859529	712.0337293	1697.103357	798.217192	1527.116725	875.9422024	1363.787587	955.6268605	1414.704807	1059.709139	1360.118788	1139.296743	1363	1225.796723	1312.901762	1314.477519	1166.954573	1399.018176	1014.364362	1486.748178	1070.410671	1591.254942	865.6349273	1676.068225	1065.538423	1790.863158	937.1539938	1883.276714	971.5485816	1985.683853	915.0428152	2083.348276	956.7448342	2182.868612	837.7839165	2273.103908	958.5659484	2383.903747	788.1465168	2470.025643
4286	469.7869307	3277.096898	477.086752	2615.855503	513.8453041	2615.725124	574.5997738	2485.458032	657.0781431	2032.131383	717.6464158	1716.569386	800	1601.083887	882.302593	1368.683179	957.2063852	1442.648396	1062.111991	1360.118788	1140.363369	1363	1239.857834	1345.318269	1319.928677	1176.970719	1399.851509	1179.16458	1500	1089.750954	1592.810122	881.4330958	1677.363771	1110.726863	1794.496825	950.5135045	1884.350971	1015.810234	1989.242996	997.2696608	2090.319618	970.2344529	2183.955528	853.0852499	2274.33431	972.3324697	2385.013641	790.1643571	2470.1879
4286	473.2781496	3500.49336	497.5755434	2646.355732	519.4301994	2615.725124	576.8703459	2499.665233	658.5696315	2056.368759	719.7305728	1734.660419	801.6568782	1638.290694	885.5019834	1418.209181	963.5249013	1459.045726	1063.521988	1360.118788	1143.38163	1363	1242.10129	1350.103542	1320.796723	1178.693615	1400	1198.396964	1501.656878	1153.577303	1597.94249	894.5196045	1678.436944	1148.213895	1797.511211	1010.286112	1889.157372	1036.67946	1990.92112	1020.706084	2092.306601	984.6055845	2185.11347	899.8440614	2278.094254	989.0329471	2386.360079	802.6915567	2471.19523
4286	477.086752	3526.928059	500	2663.5346	521.1728769	2615.725124	600	2522.070144	660.921725	2090.239463	722.6430938	1781.612236	805.9569886	1658.011008	887.197721	1448.410804	966.1219202	1508.043081	1067.73524	1360.118788	1147.203183	1363	1249.683336	1361.961169	1324.433986	1193.952816	1401.315141	1216.516795	1503.337883	1179.16458	1600	912.9236442	1679.946186	1160.950472	1798.535377	1032.158914	1890.916196	1049.879783	1991.982577	1058.293912	2095.493366	1002.104917	2186.523465	911.2142305	2279.008545	1001.176394	2387.339116	815.5520007	2472.229357
4286	497.5755434	3544.993581	501.6568782	2710.963469	525.5228125	2615.725124	601.6568782	2534.302583	662.3065664	2119.096633	725.124504	1810.855241	808.6352267	1686.668239	889.6619386	1469.578522	967.9421193	1543.256254	1070.763199	1360.118788	1148.550841	1363	1255.796723	1361.961169	1328.628206	1205.772013	1402.382934	1242.694669	1505.766446	1198.396964	1601.656878	933.4703589	1681.631141	1213.203674	1802.737132	1054.348694	1892.700508	1068.000618	1993.439699	1083.938331	2097.667546	1023.355085	2188.235681	930.6853064	2280.574242	1028.108105	2389.510424	831.6882522	2473.526896
4289.526794	500	3595.573455	506.2958079	3038.063967	555.5228125	2615.725124	606.8703459	2542.040386	663.3201811	2137.791499	726.732064	1829.724384	810.3633685	1773.877339	897.1609952	1482.11821	969.0203992	1560.837427	1072.274993	1360.118788	1149.813955	1364.926638	1257.588667	1361.961169	1331.715932	1214.551109	1403.216267	1266.857053	1508.307551	1248.942349	1606.346053	946.5587791	1682.704471	1234.834919	1804.618903	1091.611605	1895.696872	1081.271024	1994.506792	1099.908866	2099.021557	1036.138556	2189.265699	952.8971279	2282.360327	1049.828965	2391.261619	842.0516207	2474.36023
4295.994376	501.6568782	3627.498452	509.2238068	3077.028649	559.0964557	2615.725124	609.5997738	2551.628116	664.665438	2174.870695	729.9204811	1836.205971	810.9569886	1806.893098	900	1511.023595	971.5059555	1575.512737	1073.536914	1360.118788	1152.912893	1368.276343	1258.762175	1361.961169	1334.347941	1227.44171	1404.439874	1273.372467	1509.098443	1271.333334	1608.674867	969.8437928	1684.613983	1251.002837	1806.281784	1092.475799	1895.766363	1102.127417	1996.183884	1118.626082	2100.608437	1037.717615	2189.39293	966.6308389	2283.464674	1075.846761	2393.359244	852.4149892	2475.193563
4331.625808	506.2958079	3639.923492	510.3633685	3111.239162	562.2340706	2632.254784	613.526454	2561.681557	666.0760388	2213.209276	733.217192	1876.826599	814.6772531	1826.161502	901.6568782	1529.297912	973.0773527	1603.342099	1075.929944	1360.118788	1154.218333	1374.855367	1260.241827	1361.961169	1342.367165	1239.261544	1405.628947	1283.792996	1510.363369	1283.898874	1610.161852	1133.016431	1697.995126	1282.341449	1809.806386	1132.262053	1898.965633	1122.821624	1997.847935	1140.079406	2102.427289	1048.071698	2190.227202	968.0740716	2283.580727	1078.873857	2393.603297	864.9909779	2476.204816
4362.265318	509.2238068	3658.714145	512.086752	3132.463868	564.180693	2644.035877	615.0957658	2572.394922	667.7838496	2263.165211	737.512872	1910.107947	817.7253454	1855.708023	904.1975653	1564.638165	976.1162392	1626.211314	1077.896453	1360.118788	1155.975218	1384.817636	1261.826875	1361.961169	1350.386389	1258.091566	1407.643749	1293.030782	1511.573623	1285.147083	1610.310877	1154.187298	1699.731265	1290.99329	1810.83946	1174.705272	1902.378553	1136.675993	1998.961985	1173.632807	2105.272008	1065.768897	2191.65314	1008.252349	2286.81152	1101.436361	2395.422347	879.7639941	2477.392736
4374.190054	510.3633685	3677.888254	513.8453041	3143.729627	565.2139314	2662.938353	617.0592786	2577.661803	668.7557329	2317.662594	742.1990684	1927.914177	819.3561396	1873.019691	905.686185	1591.237458	978.4034961	1700.856103	1084.315113	1360.118788	1156.998147	1393.203337	1262.891714	1361.961169	1352.65198	1268.362487	1408.816285	1302.655898	1512.943199	1295.93203	1611.731642	1157.464312	1700	1299.435237	1811.999326	1191.505306	1903.812092	1160.213903	2000.854702	1181.639973	2105.95087	1085.381538	2193.233413	1029.236207	2288.498862	1116.461236	2396.633694	896.0559472	2478.702795
4392.224086	512.086752	3738.782322	519.4301994	3199.667449	570.3442649	2699.655047	620.4574075	2602.188699	673.2816153	2460.620157	754.491901	1938.856176	820.3582692	1927.412262	910.3633685	1602.127958	979.3399634	1786.691365	1091.696034	1360.118788	1162.7769	1409.209813	1264.572619	1361.961169	1354.433986	1281.007274	1410.363369	1309.751717	1513.952877	1309.940612	1613.767608	1218.352269	1704.993181	1306.811405	1813.100501	1195.235452	1904.151119	1184.067844	2002.772832	1195.324279	2107.11105	1118.495457	2195.901541	1064.549185	2291.338429	1153.364939	2399.60897	906.8682891	2479.572231
4410.626133	513.8453041	3757.783345	521.1728769	3246.066751	574.5997738	2727.794466	623.0617098	2615.48317	677.0337293	2477.356744	756.0332093	1973.457617	823.527263	1934.143719	910.9422024	1778.30574	994.4893822	1820.9788	1094.644389	1370.431341	1166.922692	1419.350671	1265.487842	1365.723801	1356.010198	1290.355622	1411.507134	1318.872228	1515.399551	1317.581657	1614.986012	1238.419821	1706.768	1313.135502	1814.044614	1211.424274	1905.622495	1205.974736	2004.680751	1211.36783	2108.560285	1137.661568	2197.445835	1079.985174	2292.579659	1176.422908	2401.467966	919.5878449	2480.595029
4469.068251	519.4301994	3805.212214	525.5228125	3270.823593	576.8703459	2748.46016	624.9743191	2615.48317	678.9261512	2549.829009	763.217192	2011.204643	826.984347	1947.677049	912.1059251	1842.390603	1000	1883.261032	1100	1376.172814	1167.949589	1437.114696	1267.015359	1368.054708	1356.638501	1295.625133	1412.179513	1326.399089	1516.748178	1323.853723	1616.093729	1245.837891	1707.50609	1320.608374	1815.272827	1222.289165	1906.658791	1218.523174	2005.872648	1236.100219	2110.95087	1153.355821	2198.710387	1119.115439	2295.72618	1188.692392	2402.50011	932.6984403	2481.64927
4487.304182	521.1728769	4132.312712	555.5228125	3523.014306	600	2812.721726	630.921725	2615.48317	700	2590.057139	768.6887151	2041.845075	829.7905694	1962.913524	913.4161002	1861.659007	1001.656878	1927.906999	1103.839079	1386.502282	1169.408076	1456.259532	1268.661612	1373.053157	1357.697055	1317.905299	1415.149834	1350.900424	1521.138209	1330.583043	1617.282202	1273.500095	1710.363369	1328.315439	1816.681736	1225.806735	1907.011741	1234.058328	2007.348235	1249.590613	2112.349344	1163.382508	2199.51828	1190.340028	2301.453451	1206.941665	2404.104963	943.0618089	2482.482604
4532.823288	525.5228125	4171.277394	559.0964557	3541.079828	601.6568782	3072.609381	654.9743191	2615.48317	708.9261512	2606.104736	772.1648459	2118.493811	836.8104899	2028.34599	919.0425975	1878.178192	1003.077353	1968.133395	1107.298122	1415.539911	1172.387755	1484.736696	1271.110346	1417.446148	1362.923931	1336.784862	1418.349042	1359.596047	1523.010193	1337.674708	1618.716276	1286.221758	1711.781238	1352.242103	1821.055708	1263.136723	1910.757397	1249.376651	2008.920649	1263.657043	2113.921491	1176.246894	2200.554817	1209.187286	2303.074659	1221.737716	2405.490554	958.2148241	2483.701079
4846.752813	555.5228125	4200.565593	562.2340706	3597.924091	606.8703459	3095.341144	657.0781431	2615.48317	710.3633685	2606.262139	772.1990684	2202.110614	844.4685851	2091.71129	924.4913405	1953.414057	1009.546838	2003.780196	1110.363369	1471.076367	1177.203183	1506.027966	1272.941169	1434.006455	1364.347941	1340.696194	1419.25829	1359.596047	1524.472302	1348.144187	1621.192453	1297.108006	1713.224711	1361.925101	1823.276714	1271.974534	1911.687584	1259.246959	2010.022773	1278.903266	2115.625499	1188.994942	2201.628417	1226.318835	2304.658738	1241.219964	2407.441565	973.3678393	2484.919555
4884.148549	559.0964557	4215.682547	564.180693	3627.683998	609.5997738	3111.456638	658.5696315	2615.48317	712.0337293	2616.421033	775.9569886	2338.767053	856.984347	2093.695233	924.6619386	1971.665159	1011.116239	2010.369093	1110.929944	1588.265909	1187.364397	1539.437767	1275.814057	1457.005749	1366.325636	1347.757416	1420.899777	1359.596047	1525.769226	1352.323147	1622.335286	1306.582798	1714.613983	1361.925101	1825.756373	1280.94574	1912.741922	1265.167394	2010.683853	1294.891986	2117.639068	1235.036571	2205.689485	1239.633884	2305.969334	1251.846644	2408.56945	988.5208545	2486.138031
4916.981548	562.2340706	4223.172612	565.2139314	3670.497966	613.526454	3136.870947	660.921725	2643.741641	717.6464158	2616.421033	780.0330763	2365.048094	859.391312	2122.757619	927.1609952	1998.264452	1013.403496	2023.247576	1112.037356	1708.353586	1197.7769	1569.260885	1278.378529	1475.929785	1367.952902	1353.742446	1422.645184	1359.596047	1529.165955	1359.772287	1624.749724	1320.339758	1716.631141	1361.925101	1827.099178	1285.214283	1913.276714	1273.780526	2011.703665	1299.809427	2118.348276	1244.568799	2206.563996	1268.519265	2309.008545	1271.693045	2410.809998	1016.959142	2488.424794
4937.351623	564.180693	4257.712565	570.3442649	3687.608722	615.0957658	3151.834122	662.3065664	2663.859708	719.7305728	2616.421033	798.217192	2379.387266	860.7045736	2198.933274	933.7112928	2022.499402	1015.487444	2107.696835	1119.299096	1733.992655	1200	1584.434933	1279.683336	1493.78476	1369.488241	1359.732628	1424.988472	1359.596047	1530.535369	1359.772287	1631.656878	1333.011623	1718.850213	1361.925101	1832.132605	1295.089084	1914.513897	1297.191545	2014.653681	1310.05753	2119.826289	1262.054321	2208.395506	1279.605711	2310.257019	1280.218309	2411.831335	1019.918634	2488.662771
4948.163757	565.2139314	4277.308086	574.5997738	3709.01759	617.0592786	3162.786203	663.3201811	2695.615943	722.6430938	2616.421033	800	2444.581928	866.675466	2224.836323	935.93868	2037.973219	1016.818028	2135.571645	1121.696034	1753.101474	1201.656878	1598.301472	1280.875711	1503.961922	1370.363369	1359.732628	1426.260627	1359.596047	1534.557616	1359.772287	1635.166223	1336.52565	1719.613983	1361.925101	1835.55413	1307.275105	1916.2238	1306.610128	2015.945686	1318.329645	2121.144655	1283.828324	2210.918186	1292.258845	2311.789661	1294.626791	2413.669973	1050.893584	2491.153512
5001.849196	570.3442649	4282.932266	576.8703459	3746.068578	620.4574075	3177.321669	664.665438	2722.671627	725.124504	2616.421033	801.6568782	2493.93288	871.1953025	2289.580078	941.5059555	2082.51981	1020.648562	2171.847776	1124.815396	1761.530701	1202.387755	1634.045222	1283.949294	1517.149606	1371.497369	1359.732628	1427.67399	1359.596047	1537.066371	1359.772287	1638.864097	1340.359732	1720.447316	1361.925101	1837.053066	1314.169527	1917.323077	1315.716624	2017.316343	1326.421332	2122.585653	1296.842012	2212.587305	1296.807297	2312.360327	1303.926296	2414.963407	1066.238102	2492.387386
5046.380192	574.5997738	4282.932266	600	3774.464197	623.0617098	3192.563174	666.0760388	2740.199416	726.732064	2616.421033	805.9569886	2512.101147	873.0100668	2440.59157	954.4913405	2104.097039	1022.503975	2190.300225	1126.402111	1784.831108	1204.408076	1655.529611	1285.796723	1530.791531	1372.67043	1359.732628	1434.128685	1359.596047	1541.473428	1359.772287	1641.311855	1344.193814	1721.280649	1361.925101	1840.83946	1327.747511	1919.48801	1324.034868	2018.715732	1344.561986	2125.816207	1304.074832	2213.626178	1306.340031	2313.721244	1341.690799	2420.735094	1076.601471	2493.22072
5070.140179	576.8703459	4282.932266	601.6568782	3795.318046	624.9743191	3211.016025	667.7838496	2774.963844	729.9204811	2616.421033	808.6352267	2522.912113	874.1975653	2453.796922	955.6268605	2141.146106	1025.689801	2202.135873	1127.419851	1803.54703	1206.030887	1695.744574	1289.254783	1545.148213	1373.904952	1359.732628	1435.116518	1359.596047	1544.648082	1359.772287	1645.443468	1347.680673	1722.113983	1361.925101	1843.032531	1338.470724	1921.530275	1329.292222	2019.718183	1358.870535	2129.724232	1306.367823	2213.955528	1308.156977	2314.008545	1344.997266	2421.261619	1094.219843	2494.637438
5312.176223	600	4282.932266	606.8703459	3860.164693	630.921725	3221.517199	668.7557329	2810.909036	733.217192	2616.421033	810.3633685	2525.342746	874.4685851	2470.918306	957.2063852	2158.732196	1027.202018	2223.076049	1129.220484	1823.910353	1207.79654	1727.427599	1291.979187	1563.15635	1375.453461	1359.732628	1437.643749	1359.596047	1547.730783	1359.772287	1648.436944	1354.764341	1723.994154	1361.925101	1847.088013	1343.420241	1922.700508	1340.894508	2021.930459	1358.870535	2130.493366	1307.96594	2214.188984	1318.05873	2315.574242	1350.38324	2422.235659	1113.334474	2496.174473
5329.514322	601.6568782	4294.162891	609.5997738	4122.418543	654.9743191	3270.419241	673.2816153	2857.746338	737.512872	2616.421033	810.9569886	2537.273379	875.9422024	2534.418243	963.5249013	2227.058473	1033.077353	2235.76519	1130.311615	1835.672697	1208.816423	1820.6859	1299.998411	1575.409879	1376.507134	1359.732628	1439.079834	1359.596047	1551.093729	1359.772287	1649.457368	1360.059347	1725.863158	1361.925101	1849.972443	1357.198894	1925.958246	1349.366387	2023.925185	1358.870535	2135.272008	1315.05593	2215.242675	1324.450748	2316.681985	1350.89957	2422.339116	1136.818864	2498.062887
5384.069704	606.8703459	4326.001629	613.526454	4145.357272	657.0781431	3310.960736	677.0337293	2908.841577	742.1990684	2627.792123	814.6772531	2584.081692	882.302593	2557.145557	966.1219202	2281.22664	1037.73524	2264.434836	1132.7769	1853.513657	1210.363369	1820.704384	1300	1597.220223	1378.382592	1359.732628	1442.396057	1359.596047	1552.107189	1359.772287	1649.986012	1360.059347	1727.000985	1361.925101	1853.000001	1366.143291	1930.187761	1356.979218	2026.267757	1358.870535	2138.740943	1321.464776	2216.274204	1341.210247	2319.894809	1356.126874	2423.544591	1150.736392	2499.182015
5412.631303	609.5997738	4342.423406	615.0957658	4160.507224	658.5696315	3331.408305	678.9261512	3042.874633	754.491901	2649.487046	817.7253454	2602.509062	885.5019834	2569.054573	967.9421193	2309.376024	1040.155788	2283.736877	1134.436671	1872.856055	1212.0405	1839.942673	1301.654289	1617.772082	1380.149834	1359.732628	1444.098443	1359.596047	1553.010193	1359.772287	1651.192453	1360.059347	1728.695803	1361.925101	1853.276714	1366.143291	1931.813308	1361.855958	2028.618889	1358.870535	2142.349344	1322.463777	2216.449553	1349.545368	2321.864558	1359.266456	2424.510424	1174.210275	2501.069584
5453.721332	613.526454	4362.970228	617.0592786	4182.644802	660.921725	3559.110694	700	3059.680057	756.0332093	2665.672473	819.3561396	2608.125491	887.197721	2575.128093	969.0203992	2452.97732	1052.503975	2312.647669	1136.922692	1895.989331	1214.046329	1888.318048	1305.814057	1641.375914	1382.179513	1359.732628	1451.251948	1410.214314	1559.610356	1359.772287	1652.564294	1360.059347	1730.435941	1366.279125	1854.388485	1366.143291	1933.222409	1361.855958	2029.929763	1358.870535	2143.644002	1335.170012	2218.679816	1354.851446	2323.498862	1359.266456	2428.360795	1187.730909	2502.208995
5470.143109	615.0957658	4398.529327	620.4574075	4194.719844	662.3065664	3655.557526	708.9261512	3138.009534	763.217192	2676.599043	820.3582692	2611.161676	889.6619386	2589.128237	971.5059555	2469.651649	1054.039114	2340.256326	1139.296743	1960.802103	1219.666083	1891.76369	1306.110346	1657.639879	1383.578041	1359.732628	1452.346349	1427.069316	1561.059707	1359.772287	1654.421552	1360.059347	1731.779221	1373.73356	1855.766363	1366.143291	1933.965633	1361.855958	2035.854702	1358.870535	2144.902027	1345.071211	2220.819536	1358.552094	2324.973632	1359.266456	2429.571276	1197.144768	2503.042328
5490.68993	617.0592786	4425.781573	623.0617098	4202.85615	663.3201811	3671.086622	710.3633685	3197.667464	768.6887151	2711.15169	823.527263	2611.161676	897.1609952	2596.744645	973.0773527	2526.886046	1059.709139	2352.660477	1140.363369	2031.506942	1225.796723	1918.28657	1308.391032	1700.36934	1387.252321	1359.732628	1453.420176	1462.709919	1564.12442	1359.772287	1654.749724	1360.059347	1736.688662	1383.111907	1857.099178	1366.143291	1935.016839	1361.855958	2040.022773	1358.870535	2146.666993	1349.759863	2222.137508	1358.552094	2330.452765	1359.266456	2431.333352	1213.983073	2504.532888
5526.24903	620.4574075	4445.795724	624.9743191	4213.654554	664.665438	3689.134827	712.0337293	3235.568934	772.1648459	2748.845487	826.984347	2611.161676	900	2609.08618	976.1162392	2548.254075	1062.111991	2387.76087	1143.38163	2193.674097	1239.857834	1941.223548	1310.363369	1746.983297	1391.260627	1359.732628	1454.988472	1474.596801	1565.146566	1364.030481	1655.881012	1360.059347	1736.768	1397.226865	1858.703385	1366.143291	1936.05464	1361.855958	2043.920649	1358.870535	2147.868612	1359.229639	2224.799447	1358.552094	2331.453451	1359.266456	2432.545639	1229.851311	2506.037818
5550.11008	623.0617098	4508.031268	630.921725	4223.982578	666.0760388	3749.779759	717.6464158	3235.942074	772.1990684	2779.442711	829.7905694	2611.161676	901.6568782	2609.08618	978.4034961	2558.104808	1063.521988	2432.203026	1147.203183	2219.547942	1242.10129	1954.684291	1311.52085	1764.561619	1392.772176	1365.163289	1456.544552	1486.771306	1566.193444	1368.149476	1656.714346	1360.059347	1739.008866	1413.876812	1860.26014	1366.143291	1942.196805	1361.855958	2045.967786	1358.870535	2149.854417	1359.229639	2226.65314	1358.552094	2335.018708	1359.266456	2437.140724	1243.118257	2507.392736
5563.314182	624.9743191	4759.725248	654.9743191	4235.28217	667.7838496	3772.299021	719.7305728	3276.915993	775.9569886	2855.983362	836.8104899	2611.161676	904.1975653	2609.08618	979.3399634	2584.569744	1067.73524	2447.875396	1148.550841	2306.991873	1249.683336	1968.863556	1312.740116	1782.886736	1394.347941	1375.676873	1458.436002	1496.922868	1567.066371	1374.519398	1657.763374	1360.059347	1740.681709	1419.647672	1860.756373	1366.143291	1945.683853	1361.855958	2047.055974	1358.870535	2151.431754	1359.229639	2234.341326	1358.552094	2336.432263	1359.266456	2440.1879	1264.030123	2509.528408
5581	630.921725	4781.74033	657.0781431	4241.240279	668.7557329	3803.768734	722.6430938	3321.359004	780.0330763	2939.482253	844.4685851	2611.161676	905.686185	2609.08618	994.4893822	2599.005164	1070.763199	2461.766857	1149.813955	2377.497731	1255.796723	1976.28788	1313.378529	1797.142187	1395.573759	1383.757158	1459.534953	1510.709498	1568.251875	1380.520755	1658.596707	1360.059347	1742.390212	1433.645806	1861.960064	1366.143291	1946.935613	1361.855958	2050.135504	1358.870535	2156.440209	1359.229639	2235.901541	1358.552094	2337.604426	1359.266456	2440.809998	1270.321904	2510.193563
5581	654.9743191	4797.347739	658.5696315	4266.786784	673.2816153	3830.580307	725.124504	3519.626781	798.217192	3075.945985	856.984347	2611.161676	910.3633685	2609.08618	1000	2603.92363	1072.274993	2493.89115	1152.912893	2398.164265	1257.588667	1989.068409	1314.477519	1806.833306	1396.407092	1413.360489	1462.549329	1523.814504	1569.378766	1388.822383	1659.596707	1360.059347	1743.455527	1452.40234	1863.572926	1366.143291	1949.48801	1361.855958	2052.633943	1358.870535	2157.681317	1359.229639	2237.105917	1358.552094	2342.72825	1359.266456	2443.094772	1280.865204	2511.432952
5581	657.0781431	4821.960792	660.921725	4280.926547	677.0337293	3847.949951	726.732064	3539.06536	800	3102.189966	859.391312	2611.161676	910.9422024	2609.08618	1001.656878	2608.029159	1073.536914	2506.571558	1154.218333	2411.698365	1258.762175	2052.461802	1319.928677	1816.524425	1397.240425	1427.729293	1463.784894	1559.370412	1572.436196	1396.657073	1660.430041	1360.059347	1746.37812	1462.360945	1864.429261	1366.143291	1950.945686	1361.855958	2056.267757	1358.870535	2159.39293	1359.229639	2241.698569	1358.552094	2345.574242	1359.266456	2443.103908	1294.675379	2513.183922
5581	658.5696315	4836.452212	662.3065664	4282.717178	678.9261512	3882.400716	729.9204811	3557.130882	801.6568782	3116.508917	860.7045736	2611.161676	912.1059251	2609.08618	1003.077353	2612.951339	1075.929944	2522.490319	1155.975218	2428.763226	1260.241827	2062.556605	1320.796723	1837.198495	1399.018176	1443.212679	1465.1163	1573.775341	1573.674867	1407.111657	1661.425802	1360.059347	1749.044614	1475.756657	1865.58115	1366.143291	1955.974801	1361.855958	2057.361314	1358.870535	2159.724232	1359.229639	2244.747843	1358.552094	2346.681985	1359.266456	2443.669973	1305.476637	2514.698895
5581	660.921725	4847.058998	663.3201811	4282.717178	700	3918.021592	733.217192	3604.016491	805.9569886	3181.611646	866.675466	2611.161676	913.4161002	2609.08618	1009.546838	2612.951339	1077.896453	2531.235673	1156.998147	2447.043626	1261.826875	2104.855584	1324.433986	1846.889614	1399.851509	1460.582388	1466.609911	1586.321547	1574.753708	1420.728261	1662.652905	1360.059347	1753.048273	1490.393185	1866.839736	1366.143291	1959.242996	1361.855958	2058.618889	1361.646278	2160.880325	1359.229639	2246.274204	1358.552094	2347.737077	1359.266456	2445.012304	1317.904787	2516.64927
5582.150671	662.3065664	4861.136193	664.665438	4282.717178	708.9261512	3964.436302	737.512872	3633.218258	808.6352267	3230.893005	871.1953025	2611.161676	919.0425975	2609.08618	1011.116239	2612.951339	1084.315113	2577.684469	1162.7769	2458.757505	1262.891714	2153.631605	1328.628206	1848.616465	1400	1473.283785	1467.702096	1604.839473	1576.346053	1433.050197	1663.763336	1360.059347	1755.863158	1503.455945	1867.962994	1366.143291	1960.187761	1363.613467	2059.738171	1368.26806	2162.507038	1359.229639	2249.008545	1358.552094	2349.362394	1359.266456	2446.141885	1324.683778	2517.820806
5584.451555	663.3201811	4875.897168	666.0760388	4283.956534	710.3633685	4015.070532	742.1990684	3652.060794	810.3633685	3250.680015	873.0100668	2611.161676	924.4913405	2621.51412	1013.403496	2612.951339	1091.696034	2602.41396	1166.922692	2476.353537	1264.572619	2189.539827	1331.715932	1863.910693	1401.315141	1494.994818	1469.569015	1606.320758	1576.473428	1443.790867	1664.731265	1362.786882	1756.936026	1517.273055	1869.151119	1367.223878	1961.529767	1367.86885	2061.123064	1379.292032	2164.306476	1359.229639	2250.409216	1358.552094	2351.832097	1359.266456	2447.132995	1327.82491	2518.424794
5589.409232	664.665438	4893.768242	667.7838496	4288.511403	712.0337293	4147.89427	754.491901	3658.53324	810.9569886	3263.627726	874.1975653	2611.161676	924.6619386	2638.302992	1015.487444	2612.951339	1094.644389	2605.883454	1167.949589	2485.934258	1265.487842	2220.148362	1334.347941	1876.328419	1402.382934	1508.920157	1470.766446	1618.949997	1577.559408	1457.97783	1666.009768	1375.621732	1759.613983	1536.235476	1870.781686	1370.610393	1962.916345	1373.329424	2062.306601	1388.129365	2165.428109	1359.229639	2252.166779	1358.552094	2353.260982	1359.266456	2448.278122	1329.270694	2518.702795
5596.94017	666.0760388	4903.938338	668.7557329	4328.342986	717.6464158	4163.360251	756.0332093	3699.096587	814.6772531	3266.58275	874.4685851	2614.908846	927.1609952	2651.748542	1016.818028	2612.951339	1100	2610.062265	1169.408076	2500.757942	1267.015359	2313.406664	1342.367165	1886.019538	1403.216267	1538.824284	1473.337883	1620.942968	1577.730783	1468.259499	1666.936333	1384.564517	1760.864723	1550.540202	1872.011741	1379.029553	1964.822101	1382.713636	2063.813386	1414.006658	2167.99259	1359.229639	2253.580727	1358.552094	2354.726707	1359.266456	2449.572231	1351.978582	2523.069152
5609.253252	667.7838496	4951.298607	673.2816153	4350.152267	719.7305728	4229.910265	763.217192	3732.331003	817.7253454	3282.650115	875.9422024	2660.296162	933.7112928	2693.514193	1020.648562	2612.951339	1103.839079	2610.062265	1172.387755	2515.476543	1268.661612	2406.664965	1350.386389	1900.249286	1404.439874	1547.669097	1474.098443	1650.947771	1580.310877	1479.41285	1667.941453	1414.908128	1763.972142	1562.41132	1873.032531	1386.09123	1965.953744	1390.590404	2064.830735	1431.74942	2169.51828	1359.229639	2253.679816	1358.552094	2354.973632	1359.266456	2451.145816	1359.017406	2524.668537
5617.823008	668.7557329	4990.56192	677.0337293	4380.62981	722.6430938	4265.627843	768.6887151	3750.112123	819.3561396	3351.99968	882.302593	2684.483861	935.93868	2713.744406	1022.503975	2612.951339	1107.298122	2610.062265	1177.203183	2537.369862	1271.110346	2433.012299	1352.65198	1914.077421	1405.628947	1566.237295	1475.695111	1660.051821	1581.093729	1491.459636	1669.027087	1433.216886	1765.546501	1574.610311	1874.081514	1422.493962	1969.87888	1404.809582	2066.364146	1443.803672	2170.554817	1359.229639	2254.799447	1361.143657	2356.046467	1359.266456	2452.890037	1359.017406	2525.755374
5660.369966	673.2816153	5010.364824	678.9261512	4406.596075	725.124504	4278.809827	772.1648459	3761.038693	820.3582692	3386.883753	885.5019834	2744.940159	941.5059555	2748.480586	1025.689801	2612.951339	1110.363369	2610.062265	1187.364397	2552.06269	1272.941169	2453.735865	1354.433986	1937.50824	1407.643749	1615.599259	1479.939716	1708.86095	1585.290796	1503.43069	1670.105896	1473.481923	1769.008866	1589.381122	1875.351647	1451.210935	1972.348235	1417.509811	2067.530105	1479.675414	2173.639406	1366.619666	2256.42894	1372.888247	2358.603297	1359.266456	2454.510424	1359.017406	2531.174473
5695.642875	677.0337293	5230.888268	700	4423.418093	726.732064	4278.939018	772.1990684	3795.591341	823.527263	3405.372973	887.197721	2885.951377	954.4913405	2764.968817	1027.202018	2612.951339	1110.929944	2610.062265	1197.7769	2572.488483	1275.814057	2470.823945	1356.010198	1951.144068	1408.816285	1650.527794	1482.943199	1748.666788	1588.713675	1530.064543	1672.50609	1505.143173	1771.731398	1604.917184	1876.687584	1466.410608	1973.655245	1436.437547	2069.162918	1503.516482	2175.689485	1377.818405	2258.141224	1384.472788	2360.233612	1360.643309	2454.963407	1359.017406	2532.226699
5713.433173	678.9261512	5324.294348	708.9261512	4456.782703	729.9204811	4286	775.9569886	3833.285138	826.984347	3432.2412	889.6619386	2898.282245	955.6268605	2829.029644	1033.077353	2614.639938	1112.037356	2610.062265	1200	2587.433225	1278.378529	2477.140359	1356.638501	1969.135629	1410.363369	1662.269684	1483.952877	1778.220054	1591.254942	1546.248278	1673.964539	1528.71327	1773.758176	1622.989524	1878.241613	1490.00198	1975.683853	1452.033131	2070.508281	1527.858999	2177.782683	1386.308419	2259.177905	1398.616252	2361.800884	1364.732759	2456.002689	1359.017406	2534.723258
5911.54441	700	5339.333846	710.3633685	4491.280532	733.217192	4286	780.0330763	3863.882362	829.7905694	3514.006039	897.1609952	2915.434658	957.2063852	2879.816219	1037.73524	2662.177509	1119.299096	2610.062265	1201.656878	2593.364062	1279.683336	2487.782143	1357.697055	1982.436873	1411.507134	1694.777197	1486.748178	1796.305774	1592.810122	1557.662645	1674.993181	1543.738083	1775.05015	1646.812144	1880.290105	1502.332051	1976.744108	1474.459105	2072.442872	1528.858301	2177.868612	1394.068104	2260.011238	1413.594558	2363.188152	1370.06687	2457.033098	1359.017406	2535.891075
5995.457458	708.9261512	5356.813032	712.0337293	4536.231891	737.512872	4286	798.217192	3940.423012	836.8104899	3544.960701	900	2984.048847	963.5249013	2906.208302	1040.155788	2688.31216	1121.696034	2610.062265	1202.387755	2598.072974	1280.875711	2540.32861	1362.923931	1990.256195	1412.179513	1848.887176	1500	1855.991844	1597.94249	1569.591925	1676.068225	1557.975358	1776.274405	1660.200751	1881.441383	1515.150496	1977.846358	1487.843063	2073.597448	1544.213361	2179.188984	1402.661123	2260.844571	1426.879547	2364.33052	1381.104232	2458.662771	1359.017406	2537.150101
6008.968464	710.3633685	5415.545965	717.6464158	4585.269737	742.1990684	4286	800	4023.921903	844.4685851	3563.026224	901.6568782	3012.250459	966.1219202	3040.844904	1052.503975	2722.323657	1124.815396	2610.062265	1204.408076	2608.378697	1283.949294	2553.630473	1364.347941	2024.799076	1415.149834	1868.15558	1501.656878	1879.919329	1600	1583.967999	1677.363771	1576.457196	1777.863647	1681.544439	1883.276714	1543.333323	1980.269782	1515.124171	2075.95087	1570.502293	2181.449553	1411.670808	2261.677905	1439.576785	2365.422347	1399.126326	2460.674683	1359.017406	2538.207276
6024.671207	712.0337293	5437.355246	719.7305728	4713.905841	754.491901	4286	801.6568782	4160.385636	856.984347	3590.728224	904.1975653	3032.016411	967.9421193	3057.583059	1054.039114	2739.624162	1126.402111	2616.292003	1206.030887	2612.866629	1285.796723	2568.740603	1366.325636	2062.003757	1418.349042	1887.704565	1503.337883	1899.187733	1601.656878	1595.876506	1678.436944	1590.191073	1779.044614	1694.037346	1884.350971	1551.193644	1980.945686	1527.934653	2077.055974	1586.107284	2182.791417	1424.245522	2262.840978	1493.242038	2370.036989	1411.962917	2461.855256	1359.017406	2539.473637
6077.435004	717.6464158	5467.832789	722.6430938	4730.034581	756.0332093	4286	805.9569886	4183.732877	859.391312	3606.959165	905.686185	3043.725695	969.0203992	3119.405334	1059.709139	2750.720938	1127.419851	2626.659802	1207.79654	2612.866629	1289.254783	2578.240246	1367.952902	2072.577717	1419.25829	1915.947151	1505.766446	1953.719753	1606.346053	1612.62388	1679.946186	1611.06395	1780.83946	1749.932632	1889.157372	1568.209376	1982.408858	1549.559914	2078.921491	1587.005014	2182.868612	1435.077402	2263.842852	1537.345999	2373.829462	1424.239114	2462.915237	1359.017406	2539.528408
6097.027767	719.7305728	5490.720355	725.124504	4805.210056	763.217192	4290.303776	808.6352267	4194.890853	860.7045736	3657.956135	910.3633685	3070.716911	971.5059555	3145.60447	1062.111991	2770.353868	1129.220484	2634.353045	1208.816423	2612.866629	1291.979187	2585.954031	1369.488241	2091.66714	1420.899777	1945.498537	1508.307551	1980.802335	1608.674867	1631.321053	1681.631141	1652.428912	1784.396408	1770.386592	1890.916196	1594.315183	1984.653681	1569.312946	2080.625499	1599.645125	2183.955528	1444.087087	2264.676185	1559.692096	2375.750989	1442.207507	2464.466706	1359.017406	2541.121694
6124.407821	722.6430938	5503.553358	726.732064	4862.46581	768.6887151	4297.649711	810.3633685	4245.621853	866.675466	3664.267362	910.9422024	3087.781066	973.0773527	3160.978152	1063.521988	2782.250855	1130.311615	2648.404496	1210.363369	2612.866629	1299.998411	2590.350813	1370.363369	2111.965069	1422.645184	1954.696091	1509.098443	1998.094989	1610.161852	1643.2313	1682.704471	1697.554324	1788.276714	1791.136968	1892.700508	1606.295407	1985.683853	1590.280885	2082.434312	1613.111236	2185.11347	1455.439228	2265.72618	1573.003656	2376.895642	1460.771277	2466.069584	1359.017406	2541.955028
6147.735086	725.124504	5529.006196	729.9204811	4898.841146	772.1648459	4301	810.9569886	4273.809663	871.1953025	3676.955838	912.1059251	3120.781019	976.1162392	3206.916716	1067.73524	2809.130722	1132.7769	2665.19513	1212.0405	2612.866629	1300	2595.405235	1371.497369	2139.215972	1424.988472	1969.40634	1510.363369	1999.828051	1610.310877	1664.42028	1684.613983	1727.632965	1790.863158	1825.982713	1895.696872	1647.6859	1989.242996	1600.875657	2083.348276	1629.50855	2186.523465	1467.341225	2266.827032	1582.788991	2377.737077	1483.661737	2468.046046	1359.017406	2543.027121
6162.847451	726.732064	5549.889382	733.217192	4899.199262	772.1990684	4331.625808	814.6772531	4279.379476	873.0100668	3691.241136	913.4161002	3145.618856	978.4034961	3239.931613	1070.763199	2827.227782	1134.436671	2685.276527	1214.046329	2612.866629	1301.654289	2599.968627	1372.67043	2154.010291	1426.260627	1983.480799	1511.573623	2016.350618	1611.731642	1812.904698	1697.995126	1769.890127	1794.496825	1826.79085	1895.766363	1667.201384	1990.92112	1681.688157	2090.319618	1649.420491	2188.235681	1481.336886	2268.121533	1596.599774	2378.924657	1493.313013	2468.879379	1359.017406	2543.860455
6192.821153	729.9204811	5570.019782	737.512872	4938.523331	775.9569886	4363.522013	817.7253454	4281.241515	874.1975653	3752.588806	919.0425975	3155.788165	979.3399634	3256.415235	1072.274993	2854.33374	1136.922692	2741.538811	1219.666083	2612.866629	1305.814057	2604.009092	1373.904952	2170.446781	1427.67399	1999.408074	1512.943199	2040.027561	1613.767608	1832.16984	1699.731265	1804.945455	1797.511211	1863.996253	1898.965633	1679.54543	1991.982577	1704.721461	2092.306601	1661.398924	2189.265699	1497.189645	2269.587803	1608.679757	2379.963407	1506.588498	2470.025643	1359.017406	2544.860455
6223.812905	733.217192	5581	742.1990684	4981.176807	780.0330763	4380.587162	819.3561396	4281.241515	874.4685851	3811.998357	924.4913405	3320.299113	994.4893822	3270.174399	1073.536914	2880.218853	1139.296743	2802.915847	1225.796723	2612.866629	1306.110346	2608.121368	1375.453461	2245.510634	1434.128685	2011.149965	1513.952877	2054.196794	1614.986012	1835.151868	1700	1816.855837	1798.535377	1903.686271	1902.378553	1696.490805	1993.439699	1741.662759	2095.493366	1662.878542	2189.39293	1509.041554	2270.684023	1640.935705	2382.737077	1508.467688	2470.1879	1359.017406	2545.860455
6264.195774	737.512872	5581	754.491901	5171.461168	798.217192	4391.073765	820.3582692	4281.241515	875.9422024	3813.858447	924.6619386	3380.140152	1000	3296.266439	1075.929944	2891.848642	1140.363369	2943.688945	1239.857834	2612.866629	1308.391032	2610.364428	1376.507134	2256.998487	1435.116518	2027.973834	1515.399551	2067.078815	1616.093729	1890.558908	1704.993181	1865.719486	1802.737132	1920.357388	1903.812092	1708.900389	1994.506792	1766.86608	2097.667546	1672.580578	2190.227202	1520.869689	2271.778043	1654.50331	2383.903747	1520.134112	2471.19523	1359.017406	2546.693788
6308.249813	742.1990684	5581	756.0332093	5190.117036	800	4424.235121	823.527263	4281.241515	882.302593	3841.106536	927.1609952	3398.132565	1001.656878	3317.707982	1077.896453	2924.757799	1143.38163	2966.149358	1242.10129	2612.866629	1310.363369	2610.364428	1378.382592	2286.388521	1437.643749	2043.657477	1516.748178	2080.899976	1617.282202	1910.253268	1706.768	1887.603237	1804.618903	1924.300049	1904.151119	1728.403872	1996.183884	1782.561913	2099.021557	1689.163297	2191.65314	1535.204443	2273.103908	1667.410652	2385.013641	1532.110882	2472.229357	1359.017406	2547.527121
6423.81239	754.491901	5581	763.217192	5207.455135	801.6568782	4460.411146	826.984347	4281.241515	885.5019834	3912.526722	933.7112928	3413.557817	1003.077353	3387.692871	1084.315113	2966.425535	1147.203183	3042.057165	1249.683336	2612.866629	1311.52085	2610.364428	1380.149834	2303.089253	1439.079834	2094.710652	1521.138209	2097.57731	1618.716276	1918.443516	1707.50609	1906.941459	1806.281784	1941.411187	1905.622495	1747.755689	1997.847935	1800.957183	2100.608437	1707.540833	2193.233413	1548.507087	2274.33431	1683.068839	2386.360079	1547.138371	2473.526896	1359.017406	2548.527121
6437.114121	756.0332093	5581	768.6887151	5252.452856	805.9569886	4489.776348	829.7905694	4281.241515	887.197721	3936.812704	935.93868	3483.811417	1009.546838	3468.169637	1091.696034	2981.119515	1148.550841	3103.261471	1255.796723	2612.866629	1312.740116	2610.364428	1382.179513	2341.654738	1442.396057	2116.48059	1523.010193	2126.373621	1621.192453	1950.149423	1710.363369	1947.930263	1809.806386	1953.462624	1906.658791	1760.711355	1998.961985	1822.041499	2102.427289	1738.569407	2195.901541	1589.158172	2278.094254	1694.454404	2387.339116	1556.789646	2474.36023	1359.017406	2549.862333
6467.771837	763.217192	5581	772.1648459	5280.47879	808.6352267	4563.235025	836.8104899	4281.241515	889.6619386	3997.514658	941.5059555	3500.853895	1011.116239	3500.316588	1094.644389	2994.891693	1149.813955	3121.201552	1257.588667	2612.866629	1313.378529	2610.364428	1383.578041	2361.452374	1444.098443	2133.483957	1524.472302	2139.664026	1622.335286	1965.882875	1711.781238	1959.944231	1810.83946	1957.567196	1907.011741	1782.722411	2000.854702	1855.017764	2105.272008	1756.528534	2197.445835	1599.043148	2279.008545	1719.705285	2389.510424	1566.440922	2475.193563	1359.017406	2550.695667
6467.771837	768.6887151	5581	772.1990684	5298.562615	810.3633685	4643.371764	844.4685851	4281.241515	897.1609952	4139.098854	954.4913405	3525.691732	1013.403496	3558.710685	1100	3028.680493	1152.912893	3132.950153	1258.762175	2612.866629	1314.477519	2610.364428	1387.252321	2444.642934	1451.251948	2148.566334	1525.769226	2167.742349	1624.749724	1981.900431	1713.224711	1973.432706	1811.999326	2001.126717	1910.757397	1805.028998	2002.772832	1862.887202	2105.95087	1771.234443	2198.710387	1615.970874	2280.574242	1740.070528	2391.261619	1578.152782	2476.204816	1359.017406	2552.124882
6467.771837	772.1648459	5589.473178	775.9569886	5304.774443	810.9569886	4774.340671	856.984347	4281.241515	900	4150.835124	955.6268605	3548.321796	1015.487444	3600.569508	1103.839079	3042.914168	1154.218333	3147.763716	1260.241827	2612.866629	1319.928677	2610.364428	1391.260627	2456.771234	1452.346349	2188.068058	1529.165955	2248.068013	1631.656878	1997.316542	1714.613983	1986.23865	1813.100501	2011.944178	1911.687584	1827.21685	2004.680751	1876.336131	2107.11105	1780.629701	2199.51828	1635.281344	2282.360327	1764.464533	2393.359244	1591.910707	2477.392736	1359.017406	2552.958216
6467.771837	772.1990684	5617.823008	780.0330763	5343.704473	814.6772531	4799.527916	859.391312	4281.241515	901.6568782	4166.263652	957.2063852	3562.770907	1016.818028	3638.284665	1107.298122	3062.070099	1155.975218	3163.632456	1261.826875	2612.866629	1320.796723	2610.364428	1392.772176	2468.08395	1453.420176	2203.993444	1530.535369	2288.879392	1635.166223	2019.700026	1716.631141	1997.218067	1814.044614	2024.205436	1912.741922	1841.07783	2005.872648	1893.135802	2108.560285	1792.683953	2200.554817	1647.221131	2283.464674	1767.302706	2393.603297	1607.083199	2478.702795	1359.017406	2553.791549
6467.771837	775.9569886	5788.768416	798.217192	5375.600677	817.7253454	4813.270303	860.7045736	4281.241515	904.1975653	4227.981842	963.5249013	3604.367536	1020.648562	3671.706119	1110.363369	3073.223457	1156.998147	3174.293118	1262.891714	2626.280594	1324.433986	2610.364428	1394.347941	2484.605856	1454.988472	2250.769536	1534.557616	2331.883227	1638.864097	2044.324051	1718.850213	2011.501379	1815.272827	2030.424719	1913.276714	1858.237929	2007.348235	1920.847707	2110.95087	1805.169208	2201.628417	1648.475846	2283.580727	1788.457065	2395.422347	1617.152598	2479.572231	1359.017406	2554.668537
6467.771837	780.0330763	5805.528254	800	5392.665826	819.3561396	4875.751615	866.675466	4284.021449	905.686185	4249.976828	966.1219202	3624.51588	1022.503975	3677.883686	1110.929944	3136.23122	1162.7769	3191.121537	1264.572619	2661.456753	1328.628206	2610.364428	1395.573759	2499.788377	1456.544552	2279.944703	1537.066371	2360.349046	1641.311855	2052.799253	1719.613983	2027.886061	1816.681736	2044.812343	1914.513897	1876.524069	2008.920649	1937.05896	2112.349344	1852.396763	2205.689485	1683.405959	2286.81152	1802.544226	2396.633694	1628.998161	2480.595029	1363.640119	2555.755374
6467.771837	798.217192	5821.10425	801.6568782	5403.152429	820.3582692	4923.04862	871.1953025	4310.059047	910.3633685	4261.372569	967.9421193	3659.111485	1025.689801	3689.958195	1112.037356	3181.434237	1166.922692	3200.284308	1265.487842	2695.123309	1331.715932	2610.364428	1396.407092	2516.77144	1458.436002	2331.195879	1541.473428	2408.396987	1645.443468	2062.046371	1720.447316	2078.752475	1821.055708	2064.697393	1916.2238	1889.341055	2010.022773	1955.28345	2113.921491	1862.566753	2206.563996	1701.648865	2288.498862	1837.144739	2399.60897	1641.207894	2481.64927	1369.148586	2556.755865
6470.8832	800	5861.528768	805.9569886	5436.313785	823.527263	4942.038889	873.0100668	4315.106797	910.9422024	4266.560682	969.0203992	3675.53299	1027.202018	3769.135484	1119.299096	3192.630856	1167.949589	3215.577081	1267.015359	2723.821024	1334.347941	2610.364428	1397.240425	2526.034929	1459.534953	2368.115022	1544.648082	2443.209146	1648.436944	2071.293489	1721.280649	2104.581318	1823.276714	2077.48126	1917.323077	1897.028974	2010.683853	1975.036481	2115.625499	1883.866009	2208.395506	1732.349193	2291.338429	1858.763641	2401.467966	1650.85917	2482.482604	1379.453155	2558.229946
6477.194273	801.6568782	5886.706375	808.6352267	5472.48981	826.984347	4954.465251	874.1975653	4326.47181	912.1059251	4277.179804	971.5059555	3739.334569	1033.077353	3795.270135	1121.696034	3208.533248	1169.408076	3232.058574	1268.661612	2811.257427	1342.367165	2610.364428	1399.018176	2549.78794	1462.549329	2403.964803	1547.730783	2454.55538	1649.457368	2080.540608	1722.113983	2133.418119	1825.756373	2102.658011	1919.48801	1908.888719	2011.703665	1998.377975	2117.639068	1913.203117	2210.918186	1745.768904	2292.579659	1870.766794	2402.50011	1664.970983	2483.701079	1387.951058	2559.232475
6508.942883	805.9569886	5902.952307	810.3633685	5497.91757	829.7905694	4957.301288	874.4685851	4340.181898	913.4161002	4282.65869	973.0773527	3789.915614	1037.73524	3829.281631	1124.815396	3241.021738	1172.387755	3256.574123	1271.110346	2898.69383	1350.386389	2610.364428	1399.851509	2558.760768	1463.784894	2443.073656	1551.093729	2460.163715	1649.986012	2101.404009	1723.994154	2149.034058	1827.099178	2126.40821	1921.530275	1943.195463	2014.653681	2006.599192	2118.348276	1932.613877	2212.587305	1779.787898	2295.72618	1889.430174	2404.104963	1679.082796	2484.919555	1409.964287	2561.358604
6535.626904	808.6352267	5908.532816	810.9569886	5551.676789	836.8104899	4972.721687	875.9422024	4399.059353	919.0425975	4282.65869	976.1162392	3816.200891	1040.155788	3846.582137	1126.402111	3293.526032	1177.203183	3274.903447	1272.941169	2923.396361	1352.65198	2610.364428	1400	2567.607096	1465.1163	2454.345986	1552.107189	2472.962746	1651.192453	2122.143486	1725.863158	2207.569515	1832.132605	2140.017249	1922.700508	1958.220638	2015.945686	2023.732466	2119.826289	1944.695286	2213.626178	1841.708993	2301.453451	1905.543686	2405.490554	1693.194609	2486.138031	1424.625485	2562.619311
6552.844855	810.3633685	5943.506314	814.6772531	5581	844.4685851	5039.278834	882.302593	4456.076729	924.4913405	4282.65869	978.4034961	3950.292631	1052.503975	3857.678913	1127.419851	3404.317298	1187.364397	3303.665426	1275.814057	2942.826203	1354.433986	2610.364428	1401.315141	2576.415725	1466.609911	2463.932161	1553.010193	2487.516504	1652.564294	2134.769429	1727.000985	2247.359593	1835.55413	2177.902606	1925.958246	1974.160479	2017.316343	2039.015099	2121.144655	1948.525406	2213.955528	1859.236886	2303.074659	1928.232665	2407.441565	1719.678831	2488.424794	1434.316604	2563.452644
6558.759254	810.9569886	5972.160849	817.7253454	5581	856.984347	5072.758271	885.5019834	4457.861921	924.6619386	4282.65869	979.3399634	3966.963048	1054.039114	3877.311843	1129.220484	3517.848467	1197.7769	3329.339686	1278.378529	2960.012187	1356.010198	2610.364428	1402.382934	2582.041283	1467.702096	2533.998715	1559.610356	2505.4953	1654.421552	2153.576055	1728.695803	2264.791237	1837.053066	2227.089081	1930.187761	1990.434455	2018.715732	2055.719287	2122.585653	1951.240355	2214.188984	1876.363348	2304.658738	1941.349229	2408.56945	1722.434968	2488.662771	1454.928398	2565.22504
6595.825271	814.6772531	5987.491635	819.3561396	5581	859.391312	5090.503007	887.197721	4484.012844	927.1609952	4282.65869	994.4893822	4028.535134	1059.709139	3889.20883	1130.311615	3542.087702	1200	3342.402789	1279.683336	2966.862795	1356.638501	2610.364428	1403.216267	2591.657285	1469.569015	2548.334546	1561.059707	2508.367344	1654.749724	2172.885566	1730.435941	2308.824512	1840.83946	2245.99312	1931.813308	2002.092296	2019.718183	2093.1682	2125.816207	1963.494081	2215.242675	1890.533018	2305.969334	1967.405332	2410.809998	1751.281552	2491.153512	1473.766388	2566.844907
6626.19425	817.7253454	5996.912464	820.3582692	5581	860.7045736	5116.289362	889.6619386	4552.557237	933.7112928	4282.65869	1000	4054.628244	1062.111991	3916.088697	1132.7769	3560.153225	1201.656878	3354.340277	1280.875711	2978.404582	1357.697055	2610.364428	1404.439874	2597.108016	1470.766446	2571.731103	1564.12442	2518.267997	1655.881012	2187.791332	1731.779221	2334.328481	1843.032531	2262.380038	1933.222409	2027.819613	2021.930459	2138.470419	2129.724232	1975.490085	2216.274204	1923.391817	2309.008545	1979.282805	2411.831335	1765.571709	2492.387386	1504.336794	2569.473637
6642.4423	819.3561396	6026.703571	823.527263	5581	866.675466	5194.761872	897.1609952	4575.865324	935.93868	4282.65869	1001.656878	4069.939711	1063.521988	3934.185757	1134.436671	3568.122235	1202.387755	3385.111517	1283.949294	3035.395036	1362.923931	2610.364428	1405.628947	2607.273691	1473.337883	2577.445658	1565.146566	2525.561047	1656.714346	2242.269147	1736.688662	2381.491077	1847.088013	2271.023247	1933.965633	2051.016969	2023.925185	2147.386294	2130.493366	1977.529287	2216.449553	1936.889841	2310.257019	2000.664962	2413.669973	1775.222985	2493.22072	1524.20027	2571.181685
6652.426792	820.3582692	6059.20296	826.984347	5581	871.1953025	5224.470119	900	4634.123062	941.5059555	4282.65869	1003.077353	4115.692366	1067.73524	3961.291715	1136.922692	3590.150495	1204.408076	3403.607094	1285.796723	3050.921522	1364.347941	2610.364428	1407.643749	2609.99119	1474.098443	2582.763455	1566.193444	2534.191555	1657.763374	2243.14953	1736.768	2415.035099	1849.972443	2283.248081	1935.016839	2078.259533	2026.267757	2202.780794	2135.272008	2003.465769	2218.679816	1953.460192	2311.789661	2015.706751	2414.963407	1791.630754	2494.637438	1538.184199	2572.384155
6684.000346	823.527263	6085.583721	829.7905694	5581	873.0100668	5241.808219	901.6568782	4770.006254	954.4913405	4325.244895	1009.546838	4148.573654	1070.763199	3987.176828	1139.296743	3607.84457	1206.030887	3438.227532	1289.254783	3072.485023	1366.325636	2610.364428	1408.816285	2609.99119	1475.695111	2587.197636	1567.066371	2540.610415	1658.596707	2268.015396	1739.008866	2450.24361	1853.000001	2295.317027	1936.05464	2105.601661	2028.618889	2242.993044	2138.740943	2028.34931	2220.819536	1959.630014	2312.360327	2082.827676	2420.735094	1809.43197	2496.174473	1554.33991	2573.773374
6718.444223	826.984347	6151.576657	836.8104899	5581	874.1975653	5268.394775	904.1975653	4781.888696	955.6268605	4341.667605	1011.116239	4163.847807	1072.274993	3998.806616	1140.363369	3627.096104	1207.79654	3465.502957	1291.979187	3090.227675	1367.952902	2610.364428	1410.363369	2609.99119	1479.939716	2592.516896	1568.251875	2548.313047	1659.596707	2286.578162	1740.681709	2453.423314	1853.276714	2366.746365	1942.196805	2120.846263	2029.929763	2284.82199	2142.349344	2043.676465	2222.137508	1974.343734	2313.721244	2088.950809	2421.261619	1831.302688	2498.062887	1555.352598	2573.860455
6746.403386	829.7905694	6223.56895	844.4685851	5581	874.4685851	5283.972164	905.686185	4798.417343	957.2063852	4365.602187	1013.403496	4175.643525	1073.536914	4031.715774	1143.38163	3638.216251	1208.816423	3545.787583	1299.998411	3106.968006	1369.488241	2610.364428	1411.507134	2609.99119	1482.943199	2596.905201	1569.378766	2554.384684	1660.430041	2305.536638	1742.390212	2465.426824	1854.388485	2407.298442	1945.683853	2189.749405	2035.854702	2299.829804	2143.644002	2074.633062	2224.799447	1977.449929	2314.008545	2100.27826	2422.235659	1844.263908	2499.182015	1572.353344	2575.322338
6816.34478	836.8104899	6341.227244	856.984347	5582.302929	875.9422024	5332.915698	910.3633685	4864.536302	963.5249013	4387.409284	1015.487444	4198.012204	1075.929944	4073.383509	1147.203183	3655.083136	1210.363369	3545.803495	1300	3116.509831	1370.363369	2611.71281	1412.179513	2609.99119	1483.952877	2608.811349	1572.436196	2561.224867	1661.425802	2317.357951	1743.455527	2479.537477	1855.766363	2421.855595	1946.935613	2238.221335	2040.022773	2314.412949	2144.902027	2096.190291	2226.65314	1994.377655	2315.574242	2101.481398	2422.339116	1866.124841	2501.069584	1593.488626	2577.139748
6892.644482	844.4685851	6363.854663	859.391312	5617.823008	882.302593	5338.972799	910.9422024	4891.712332	966.1219202	4401.332937	1016.818028	4214.460437	1077.896453	4088.07749	1148.550841	3673.369484	1212.0405	3562.36544	1301.654289	3128.874239	1371.497369	2624.161456	1415.149834	2609.99119	1486.748178	2612.867788	1573.674867	2568.901314	1662.652905	2349.788623	1746.37812	2493.186641	1857.099178	2451.538292	1949.48801	2283.551063	2043.920649	2334.872611	2146.666993	2185.598843	2234.341326	2006.354148	2316.681985	2115.500279	2423.544591	1879.320963	2502.208995	1605.925956	2578.209227
7017.342451	856.984347	6375.338057	860.7045736	5647.899868	885.5019834	5351.150363	912.1059251	4910.759473	967.9421193	4441.416859	1020.648562	4261.836056	1084.315113	4101.849668	1149.813955	3695.239738	1214.046329	3604.01105	1305.814057	3141.664531	1372.67043	2649.411929	1418.349042	2609.99119	1500	2612.867788	1574.753708	2575.166578	1663.763336	2379.377494	1749.044614	2508.328359	1858.703385	2467.427696	1950.945686	2307.357929	2045.967786	2348.801908	2147.868612	2203.743114	2235.901541	2041.089985	2319.894809	2126.732279	2424.510424	1888.972239	2503.042328	1618.274694	2579.271087
7041.323703	859.391312	6423.627935	866.675466	5663.841174	887.197721	5364.860451	913.4161002	4922.042936	969.0203992	4460.832486	1022.503975	4289.075055	1091.696034	4135.638468	1152.912893	3756.513883	1219.666083	3606.97735	1306.110346	3155.124958	1373.904952	2658.829742	1419.25829	2609.99119	1501.656878	2612.867788	1576.346053	2580.627826	1664.731265	2423.804258	1753.048273	2521.773511	1860.26014	2518.582172	1955.974801	2320.012838	2047.055974	2371.821552	2149.854417	2217.749216	2237.105917	2062.38617	2321.864558	2171.509556	2428.360795	1906.235203	2504.532888	1633.489152	2580.579369
7054.408089	860.7045736	6449.967868	871.1953025	5687.006814	889.6619386	5423.737906	919.0425975	4948.052587	971.5059555	4494.169985	1025.689801	4289.075055	1094.644389	4149.872143	1154.218333	3823.358402	1225.796723	3629.810486	1308.391032	3172.00889	1375.453461	2676.727456	1420.899777	2609.99119	1503.337883	2612.867788	1576.473428	2587.024104	1666.009768	2455.039748	1755.863158	2526.0593	1860.756373	2546.484613	1959.242996	2355.825747	2050.135504	2390.106205	2151.431754	2271.15874	2241.698569	2080.055646	2323.498862	2185.586658	2429.571276	1923.664602	2506.037818	1650.519799	2582.043824
7113.897727	866.675466	6456.442423	873.0100668	5757.504017	897.1609952	5480.755282	924.4913405	4964.496185	973.0773527	4509.994304	1027.202018	4289.075055	1100	4167.484752	1155.975218	3976.671609	1239.857834	3649.556575	1310.363369	3183.497459	1376.507134	2695.758233	1422.645184	2609.99119	1505.766446	2612.867788	1577.559408	2591.067349	1666.936333	2466.369355	1756.936026	2535.730722	1861.960064	2553.006774	1960.187761	2384.880946	2052.633943	2448.164721	2156.440209	2306.619794	2244.747843	2096.000308	2324.973632	2206.078445	2431.333352	1939.356619	2507.392736	1651.46246	2582.124882
7158.930098	871.1953025	6459.973998	874.1975653	5784.19296	900	5482.525922	924.6619386	4996.296059	976.1162392	4571.475668	1033.077353	4289.075055	1103.839079	4176.84094	1156.998147	4001.132802	1242.10129	3661.144719	1311.52085	3203.946234	1378.382592	2721.307926	1424.988472	2609.99119	1508.307551	2612.867788	1577.730783	2595.453381	1667.941453	2493.212317	1759.613983	2547.719068	1863.572926	2562.271272	1961.529767	2427.139813	2056.267757	2461.781594	2157.681317	2324.370366	2246.274204	2155.238618	2330.452765	2220.17655	2432.545639	1964.090975	2509.528408	1671.513413	2583.849051
7177.011093	873.0100668	6460.619083	874.4685851	5799.768956	901.6568782	5505.127868	927.1609952	5020.230641	978.4034961	4620.217279	1037.73524	4289.075055	1107.298122	4229.6961	1162.7769	4083.802498	1249.683336	3673.351429	1312.740116	3223.215089	1380.149834	2735.17867	1426.260627	2609.99119	1509.098443	2612.867788	1580.310877	2599.601454	1669.027087	2504.967152	1760.864723	2554.084167	1864.429261	2570.882177	1962.916345	2439.85717	2057.361314	2479.498493	2159.39293	2356.168959	2249.008545	2166.057662	2331.453451	2273.614361	2437.140724	1971.794486	2510.193563	1684.474706	2584.963585
7188.842466	874.1975653	6463.040832	875.9422024	5823.653471	904.1975653	5556.185228	933.7112928	5030.030132	979.3399634	4645.546663	1040.155788	4289.075055	1110.363369	4259.021644	1166.922692	4150.4589	1255.796723	3679.742914	1313.378529	3245.345388	1382.179513	2750.589068	1427.67399	2614.989794	1510.363369	2612.867788	1581.093729	2603.137854	1670.105896	2532.228335	1763.972142	2561.982688	1865.58115	2581.396027	1964.822101	2454.481942	2058.618889	2482.927797	2159.724232	2372.457844	2250.409216	2204.603877	2335.018708	2309.051022	2440.1879	1986.148509	2511.432952	1693.68269	2585.755374
7191.54271	874.4685851	6463.040832	882.302593	5837.647701	905.686185	5571.066334	935.93868	5188.55846	994.4893822	4774.76201	1052.503975	4289.075055	1110.929944	4263.629562	1167.949589	4168.391558	1257.588667	3690.745474	1314.477519	3260.594032	1383.578041	2820.966859	1434.128685	2621.569712	1511.573623	2612.867788	1585.290796	2611.005828	1672.50609	2544.800777	1765.546501	2569.887957	1866.839736	2586.998876	1965.953744	2466.872051	2059.738171	2494.226234	2160.880325	2392.897147	2252.166779	2219.886698	2336.432263	2316.285613	2440.809998	2006.427422	2513.183922	1708.178158	2587.00183
7206.224764	875.9422024	6463.040832	885.5019834	5881.617013	910.3633685	5586.563612	941.5059555	5246.223314	1000	4790.826189	1054.039114	4289.075055	1112.037356	4269.425262	1169.408076	4179.083867	1258.762175	3745.319863	1319.928677	3300.655992	1387.252321	2831.737553	1435.116518	2631.135801	1512.943199	2612.867788	1588.713675	2611.005828	1673.964539	2569.724875	1769.008866	2576.31237	1867.962994	2604.211574	1969.87888	2481.427364	2061.123064	2509.183695	2162.507038	2409.340424	2253.580727	2232.559677	2337.604426	2342.856032	2443.094772	2023.973127	2514.698895	1724.066037	2588.368019
7269.59508	882.302593	6463.040832	887.197721	5887.05852	910.9422024	5586.563612	954.4913405	5263.561413	1001.656878	4850.159139	1059.709139	4289.075055	1119.299096	4281.265842	1172.387755	4192.565574	1260.241827	3754.010322	1320.796723	3344.359948	1391.260627	2859.292835	1437.643749	2639.629472	1513.952877	2612.867788	1591.254942	2611.005828	1674.993181	2585.617132	1771.731398	2582.440495	1869.151119	2611.991454	1972.348235	2493.166033	2062.306601	2525.729346	2164.306476	2410.492763	2253.679816	2287.956532	2342.72825	2342.962278	2443.103908	2046.561458	2516.64927	1750.835869	2590.669941
7301.471484	885.5019834	6463.040832	889.6619386	5897.998455	912.1059251	5586.563612	955.6268605	5278.42571	1003.077353	4875.303346	1062.111991	4289.075055	1121.696034	4281.265842	1177.203183	4205.751402	1261.826875	3790.424857	1324.433986	3360.840897	1392.772176	2874.950979	1439.079834	2653.931393	1515.399551	2612.867788	1592.810122	2611.005828	1676.068225	2594.689079	1773.758176	2590.850654	1870.781686	2611.991454	1973.655245	2507.219104	2063.813386	2535.413622	2165.428109	2423.513342	2254.799447	2318.726324	2345.574242	2349.545242	2443.669973	2060.12963	2517.820806	1764.076513	2591.808495
7318.366583	887.197721	6463.040832	897.1609952	5910.315162	913.4161002	5586.563612	957.2063852	5346.12446	1009.546838	4890.057994	1063.521988	4294.913306	1124.815396	4281.265842	1187.364397	4213.765764	1262.891714	3832.415377	1328.628206	3378.022019	1394.347941	2911.108911	1442.396057	2668.434625	1516.748178	2612.867788	1597.94249	2611.005828	1677.363771	2599.637414	1775.05015	2596.438528	1872.011741	2611.991454	1975.683853	2516.189931	2064.830735	2556.117363	2167.99259	2442.463278	2256.42894	2330.702818	2346.681985	2365.15567	2445.012304	2067.124743	2518.424794	1792.265797	2594.232475
7339.882074	889.6619386	6463.040832	900	5963.208792	919.0425975	5586.563612	963.5249013	5362.547171	1011.116239	4934.146803	1067.73524	4302.36335	1126.402111	4281.265842	1197.7769	4226.41686	1264.572619	3863.328209	1331.715932	3391.387536	1395.573759	2929.670627	1444.098443	2715.645342	1521.138209	2612.867788	1600	2611.005828	1678.436944	2603.535525	1776.274405	2600.447945	1873.032531	2611.991454	1976.744108	2528.931316	2066.364146	2567.270795	2169.51828	2462.376012	2258.141224	2342.110071	2347.737077	2378.291953	2446.141885	2070.344415	2518.702795	1820.964655	2596.700272
7368	897.1609952	6463.040832	901.6568782	6014.431386	924.4913405	5586.563612	966.1219202	5386.481752	1013.403496	4965.832328	1070.763199	4308.732302	1127.419851	4281.265842	1200	4232.886338	1265.487842	3889.678622	1334.347941	3400.473661	1396.407092	3007.667794	1451.251948	2735.776791	1523.010193	2612.867788	1601.656878	2611.005828	1679.946186	2608.595781	1777.863647	2604.017916	1874.081514	2611.991454	1977.846358	2538.619467	2067.530105	2573.520401	2170.554817	2473.894573	2259.177905	2359.682393	2349.362394	2389.817906	2447.132995	2120.913511	2523.069152	1850.412511	2599.232475
7368	900	6463.040832	904.1975653	6016.035146	924.6619386	5586.563612	967.9421193	5408.288849	1015.487444	4981.652223	1072.274993	4323.04546	1129.220484	4281.265842	1201.656878	4242.984963	1267.015359	3969.963248	1342.367165	3409.559786	1397.240425	3019.600424	1452.346349	2751.50042	1524.472302	2612.867788	1606.346053	2611.005828	1681.631141	2611.658721	1779.044614	2607.674342	1875.351647	2611.991454	1980.269782	2550.85376	2069.162918	2590.519694	2173.639406	2482.374569	2260.011238	2386.383883	2351.832097	2403.134985	2448.278122	2139.436841	2524.668537	1861.955392	2600.22504
7368	901.6568782	6463.040832	905.686185	6039.528302	927.1609952	5586.563612	969.0203992	5422.212503	1016.818028	4994.857363	1073.536914	4333.611997	1130.311615	4281.265842	1202.387755	4252.513489	1268.661612	4050.247873	1350.386389	3428.943222	1399.018176	3031.308745	1453.420176	2765.447639	1525.769226	2612.867788	1608.674867	2611.005828	1682.704471	2611.658721	1780.83946	2610.627838	1876.687584	2611.991454	1980.945686	2559.835891	2070.508281	2599.716348	2175.689485	2490.507343	2260.844571	2401.832448	2353.260982	2418.184619	2449.572231	2152.024072	2525.755374	1875.188452	2601.362942
7368	904.1975653	6463.040832	910.3633685	6101.106401	933.7112928	5586.563612	971.5059555	5462.296425	1020.648562	5019.898785	1075.929944	4359.099834	1132.7769	4291.74316	1204.408076	4264.671165	1271.110346	4072.929884	1352.65198	3438.029347	1399.851509	3048.408423	1454.988472	2801.976313	1529.165955	2618.143146	1610.161852	2611.005828	1684.613983	2611.658721	1784.396408	2610.627838	1878.241613	2611.991454	1982.408858	2572.751922	2072.442872	2606.960825	2177.782683	2498.640117	2261.677905	2417.679315	2354.726707	2436.484375	2451.145816	2214.785534	2531.174473	1889.596781	2602.601906
7368	905.686185	6463.040832	910.9422024	6122.045643	935.93868	5588.045186	973.0773527	5479.990774	1022.503975	5040.476967	1077.896453	4376.2597	1134.436671	4303.706274	1206.030887	4272.085031	1272.941169	4090.770481	1354.433986	3439.648395	1400	3065.374908	1456.544552	2816.703093	1530.535369	2618.818123	1610.310877	2611.005828	1697.995126	2611.658721	1788.276714	2610.627838	1880.290105	2611.991454	1984.653681	2579.793765	2073.597448	2607.254531	2177.868612	2509.314565	2262.840978	2420.348977	2354.973632	2456.768525	2452.890037	2226.971923	2532.226699	1889.799193	2602.619311
7368	910.3633685	6464.908408	912.1059251	6174.38254	941.5059555	5599.316442	976.1162392	5507.41725	1025.689801	5107.643856	1084.315113	4401.961919	1136.922692	4320.31211	1207.79654	4281.088835	1275.814057	4106.550753	1356.010198	3453.98784	1401.315141	3085.998042	1458.436002	2859.958636	1534.557616	2626.591369	1611.731642	2611.005828	1699.731265	2611.658721	1790.863158	2610.627838	1881.441383	2611.991454	1985.683853	2592.788861	2075.95087	2610.839137	2179.188984	2517.926927	2263.842852	2431.948065	2356.046467	2474.299733	2454.510424	2255.885891	2534.723258	1930.521647	2606.12101
7368	910.9422024	6468.955759	913.4161002	6296.455671	954.4913405	5615.109252	978.4034961	5519.292382	1027.202018	5184.880158	1091.696034	4426.506518	1139.296743	4330.984495	1208.816423	4281.088835	1278.378529	4112.841023	1356.638501	3465.630356	1402.382934	3097.980298	1459.534953	2886.937969	1537.066371	2641.95315	1613.767608	2611.005828	1700	2611.658721	1794.496825	2610.627838	1883.276714	2611.991454	1989.242996	2598.280384	2077.055974	2610.839137	2181.449553	2525.090473	2264.676185	2459.591542	2358.603297	2478.833623	2454.963407	2269.410999	2535.891075	1958.536985	2608.530031
7368	912.1059251	6509.754455	919.0425975	6307.130478	955.6268605	5623.38662	979.3399634	5560.987796	1033.077353	5215.732686	1094.644389	4437.534034	1140.363369	4347.172221	1210.363369	4281.088835	1279.683336	4123.43876	1357.697055	3474.716481	1403.216267	3130.847091	1462.549329	2934.331785	1541.473428	2653.525338	1614.986012	2611.005828	1704.993181	2611.658721	1797.511211	2610.627838	1884.350971	2611.991454	1990.92112	2604.779703	2078.921491	2610.839137	2182.791417	2533.565247	2265.72618	2477.217894	2360.233612	2489.23575	2456.002689	2283.992456	2537.150101	1979.380338	2610.322338
7368	913.4161002	6567.658626	924.4913405	6321.979288	957.2063852	5765.803419	994.4893822	5583.195411	1037.73524	5271.775496	1100	4468.738922	1143.38163	4364.722254	1212.0405	4281.088835	1280.875711	4175.767734	1362.923931	3488.057899	1404.439874	3144.318883	1463.784894	2968.472252	1544.648082	2664.856031	1616.093729	2611.005828	1706.768	2611.658721	1798.535377	2610.627838	1889.157372	2611.991454	1991.982577	2609.126909	2080.625499	2610.839137	2182.868612	2541.872564	2266.827032	2492.934472	2361.800884	2499.549062	2457.033098	2296.236154	2538.207276	1982.369433	2610.579369
7368	919.0425975	6569.471584	924.6619386	6381.378455	963.5249013	5817.607688	1000	5583.195411	1040.155788	5311.948838	1103.839079	4508.248807	1147.203183	4385.711884	1214.046329	4281.088835	1283.949294	4189.010343	1364.347941	3501.022775	1405.628947	3158.835678	1465.1163	3001.623841	1547.730783	2677.012768	1617.282202	2611.005828	1707.50609	2611.658721	1802.737132	2610.627838	1890.916196	2611.991454	1993.439699	2609.126909	2082.434312	2610.839137	2183.955528	2551.64121	2268.121533	2505.758863	2363.188152	2514.532475	2458.662771	2310.902556	2539.473637	1999.198916	2612.026526
7368	924.4913405	6596.029233	927.1609952	6402.420281	966.1219202	5833.183684	1001.656878	5583.195411	1052.503975	5348.145363	1107.298122	4522.181829	1148.550841	4444.518774	1219.666083	4281.088835	1285.796723	4205.993819	1366.325636	3522.990863	1407.643749	3175.121036	1466.609911	3037.789212	1551.093729	2691.681722	1618.716276	2625.270574	1710.363369	2611.658721	1804.618903	2610.627838	1892.700508	2611.991454	1994.506792	2609.126909	2083.348276	2610.839137	2185.11347	2561.631093	2269.587803	2516.319314	2364.33052	2531.390852	2460.674683	2311.536887	2539.528408	2030.229049	2614.694788
7368	924.6619386	6665.639702	933.7112928	6414.804534	967.9421193	5846.537294	1003.077353	5583.195411	1054.039114	5380.221074	1110.363369	4535.240786	1149.813955	4508.671744	1225.796723	4281.088835	1289.254783	4218.643986	1367.952902	3535.775438	1408.816285	3187.029514	1467.702096	3048.688042	1552.107189	2717.010215	1621.192453	2635.986144	1711.781238	2611.658721	1806.281784	2610.627838	1895.696872	2611.991454	1996.183884	2609.126909	2090.319618	2610.839137	2186.523465	2568.296096	2270.684023	2525.816507	2365.422347	2540.58633	2461.855256	2329.989578	2541.121694	2049.340137	2616.338138
7368	927.1609952	6689.310301	935.93868	6421.559581	969.0203992	5907.355695	1009.546838	5583.195411	1059.709139	5386.149897	1110.929944	4567.279763	1152.912893	4655.811666	1239.857834	4281.088835	1291.979187	4229.330315	1369.488241	3552.643828	1410.363369	3207.385178	1469.569015	3058.399005	1553.010193	2728.700112	1622.335286	2649.373371	1713.224711	2611.658721	1809.806386	2610.627838	1895.766363	2611.991454	1997.847935	2609.126909	2092.306601	2610.839137	2188.235681	2574.94773	2271.778043	2563.437483	2370.036989	2548.216822	2462.915237	2339.640854	2541.955028	2068.274524	2617.966295
7393.743838	933.7112928	6748.474126	941.5059555	6435.79066	971.5059555	5922.109335	1011.116239	5583.195411	1062.111991	5397.738216	1112.037356	4580.776318	1154.218333	4679.287909	1242.10129	4281.088835	1299.998411	4235.038494	1370.363369	3565.114706	1411.507134	3220.441191	1470.766446	3129.377647	1559.610356	2753.397081	1624.749724	2663.461145	1714.613983	2611.658721	1810.83946	2610.627838	1898.965633	2611.991454	1998.961985	2609.126909	2095.493366	2610.839137	2189.265699	2582.130019	2273.103908	2587.164279	2373.829462	2559.385401	2464.466706	2352.05734	2543.027121	2082.511103	2619.190489
7414.228649	935.93868	6886.470718	954.4913405	6443.553067	973.0773527	5943.611401	1013.403496	5583.195411	1063.521988	5473.727365	1119.299096	4598.940219	1155.975218	4758.628841	1249.683336	4281.088835	1300	4241.939021	1371.497369	3572.445886	1412.179513	3248.478473	1473.337883	3144.964077	1561.059707	2824.049465	1631.656878	2683.915944	1716.631141	2611.658721	1811.999326	2610.627838	1902.378553	2611.991454	2000.854702	2609.126909	2097.667546	2610.839137	2189.39293	2587.979505	2274.33431	2595.542234	2375.750989	2569.63944	2466.069584	2361.708616	2543.860455	2099.71615	2620.669941
7472.869997	941.5059555	6898.537968	955.6268605	6456.176947	976.1162392	5963.202202	1015.487444	5583.195411	1067.73524	5495.937027	1121.696034	4609.515977	1156.998147	4822.601268	1255.796723	4281.088835	1301.654289	4249.077232	1372.67043	3604.832336	1415.149834	3256.771125	1474.098443	3177.922232	1564.12442	2859.946102	1635.166223	2706.418227	1718.850213	2611.658721	1813.100501	2610.627838	1903.812092	2611.991454	2002.772832	2609.126909	2099.021557	2610.839137	2190.227202	2605.854747	2278.094254	2599.877863	2376.895642	2580.699392	2468.046046	2373.290146	2544.860455	2109.407269	2621.503274
7609.647935	954.4913405	6915.323687	957.2063852	6463.062699	978.4034961	5975.710769	1016.818028	5596.081121	1070.763199	5521.102106	1124.815396	4669.260752	1162.7769	4841.352736	1257.588667	4281.088835	1305.814057	4255.82742	1373.904952	3639.714415	1418.349042	3274.180154	1475.695111	3188.914461	1565.146566	2897.771166	1638.864097	2714.163158	1719.613983	2611.658721	1814.044614	2610.627838	1904.151119	2611.991454	2004.680751	2609.126909	2100.608437	2610.839137	2191.65314	2609.783439	2279.008545	2602.583411	2377.737077	2585.015363	2468.879379	2384.871677	2545.860455	2115.205152	2622.00183
7621.608619	955.6268605	6982.470998	963.5249013	6463.062699	979.3399634	6011.720888	1020.648562	5606.63258	1072.274993	5532.643904	1126.402111	4712.122837	1166.922692	4853.632697	1258.762175	4282.070093	1306.110346	4263.338607	1375.453461	3649.628268	1419.25829	3320.460565	1479.939716	3200.172666	1566.193444	2922.808967	1641.311855	2722.613494	1720.447316	2615.024061	1815.272827	2610.627838	1905.622495	2611.991454	2005.872648	2609.126909	2102.427289	2610.839137	2193.233413	2609.783439	2280.574242	2606.401956	2378.924657	2590.474441	2470.025643	2394.522952	2546.693788	2130.462302	2623.313783
7638.246102	957.2063852	7010.069699	966.1219202	6463.062699	994.4893822	6029.163269	1022.503975	5617.540191	1073.536914	5538.721639	1127.419851	4722.739615	1167.949589	4869.116242	1260.241827	4293.149707	1308.391032	4267.894435	1376.507134	3667.525982	1420.899777	3353.208593	1482.943199	3209.560183	1567.066371	2965.070698	1645.443468	2731.063829	1721.280649	2621.113791	1816.681736	2610.627838	1906.658791	2611.991454	2007.348235	2609.126909	2105.272008	2610.839137	2195.901541	2609.783439	2282.360327	2609.20245	2379.963407	2591.234028	2470.1879	2404.174227	2547.527121	2140.153421	2624.147117
7704.800433	963.5249013	7029.413081	967.9421193	6463.062699	1000	6059.112616	1025.689801	5640.036607	1075.929944	5548.558361	1129.220484	4737.818469	1169.408076	4885.702687	1261.826875	4307.764388	1310.363369	4275.0154	1378.382592	3686.556759	1422.645184	3364.217464	1483.952877	3222.309179	1568.251875	2995.690575	1648.436944	2739.514165	1722.113983	2655.195911	1821.055708	2610.627838	1907.011741	2616.487525	2008.920649	2609.126909	2105.95087	2610.839137	2197.445835	2609.783439	2283.464674	2609.20245	2382.737077	2595.86799	2471.19523	2415.755758	2548.527121	2149.84454	2624.98045
7732.155409	966.1219202	7040.872037	969.0203992	6463.062699	1001.656878	6073.32868	1027.202018	5658.523389	1077.896453	5553.923846	1130.311615	4768.624475	1172.387755	4896.845504	1262.891714	4318.51475	1311.52085	4280.163905	1380.149834	3712.106452	1424.988472	3394.695609	1486.748178	3234.427852	1569.378766	3006.128366	1649.457368	2758.57986	1723.994154	2678.330831	1823.276714	2610.627838	1910.757397	2621.407482	2010.022773	2609.126909	2107.11105	2610.839137	2198.710387	2609.783439	2283.580727	2609.20245	2383.903747	2600.090513	2472.229357	2431.219557	2549.862333	2157.862863	2625.669941
7751.327969	967.9421193	7067.286217	971.5059555	6463.062699	1003.077353	6128.561579	1033.077353	5718.863983	1084.315113	5564.701564	1132.7769	4818.409725	1177.203183	4914.435031	1264.572619	4330.685722	1312.740116	4282.223703	1382.179513	3725.977195	1426.260627	3539.184861	1500	3267.307686	1572.436196	3011.535791	1649.986012	2777.532308	1725.863158	2704.159982	1825.756373	2610.627838	1911.687584	2625.057955	2010.683853	2609.126909	2108.560285	2610.839137	2199.51828	2609.783439	2286.81152	2609.20245	2385.013641	2604.717687	2473.526896	2440.870832	2550.695667	2171.390603	2626.833183
7762.685731	969.0203992	7083.985565	973.0773527	6463.062699	1009.546838	6172.34949	1037.73524	5788.250617	1091.696034	5570.580319	1134.436671	4923.463435	1187.364397	4924.012212	1265.487842	4337.058495	1313.378529	4282.223703	1383.578041	3741.387593	1427.67399	3557.250383	1501.656878	3280.628445	1573.674867	3023.876317	1651.192453	2789.07033	1727.000985	2718.147194	1827.099178	2612.921488	1912.741922	2631.717863	2011.703665	2609.126909	2110.95087	2610.839137	2200.554817	2609.783439	2288.498862	2609.20245	2386.360079	2607.342227	2474.36023	2457.423337	2552.124882	2181.081722	2627.666516
7788.866646	971.5059555	7116.280024	976.1162392	6463.062699	1011.116239	6195.104602	1040.155788	5815.967545	1094.644389	5577.322466	1136.922692	5031.115156	1197.7769	4939.99664	1267.015359	4348.028843	1314.477519	4282.223703	1387.252321	3811.765385	1434.128685	3575.578971	1503.337883	3292.230375	1574.753708	3037.908709	1652.564294	2806.256473	1728.695803	2770.577459	1832.132605	2614.59481	1913.276714	2658.009643	2014.653681	2609.126909	2112.349344	2610.839137	2201.628417	2609.783439	2291.338429	2609.20245	2387.339116	2609.619544	2475.193563	2466.72739	2552.958216	2192.436649	2628.642919
7805.418521	973.0773527	7140.586862	978.4034961	6463.062699	1013.403496	6311.187553	1052.503975	5866.31462	1100	5577.322466	1139.296743	5054.099112	1200	4957.223551	1268.661612	4402.443457	1319.928677	4282.223703	1391.260627	3822.536078	1435.116518	3602.058438	1505.766446	3309.354571	1576.346053	3056.906361	1654.421552	2823.90217	1730.435941	2806.217472	1835.55413	2619.78121	1914.513897	2671.811401	2015.945686	2609.126909	2113.921491	2610.839137	2205.689485	2609.783439	2292.579659	2609.20245	2389.510424	2609.619544	2476.204816	2475.684221	2553.791549	2204.756106	2629.702262
7837.427787	976.1162392	7150.538766	979.3399634	6469.558836	1015.487444	6325.6191	1054.039114	5902.405071	1103.839079	5577.322466	1140.363369	5071.229074	1201.656878	4982.847878	1271.110346	4411.108474	1320.796723	4282.223703	1392.772176	3850.091361	1437.643749	3629.765	1508.307551	3310.724369	1576.473428	3060.263183	1654.749724	2837.523573	1731.779221	2821.831012	1837.053066	2629.972841	1916.2238	2686.453349	2017.316343	2609.126909	2115.625499	2610.839137	2206.563996	2609.783439	2295.72618	2609.20245	2391.261619	2609.619544	2477.392736	2484.725709	2554.668537	2223.473256	2631.311738
7861.51997	978.4034961	7311.532695	994.4893822	6476.43256	1016.818028	6378.921932	1059.709139	5934.922876	1107.298122	5577.322466	1143.38163	5078.785392	1202.387755	5002.006193	1272.941169	4447.4164	1324.433986	4282.223703	1394.347941	3865.749505	1439.079834	3638.388372	1509.098443	3322.403083	1577.559408	3071.834987	1655.881012	2887.307278	1736.688662	2861.271659	1840.83946	2638.377763	1917.323077	2701.402225	2018.715732	2616.696532	2117.639068	2610.839137	2208.395506	2609.783439	2301.453451	2609.20245	2393.359244	2609.619544	2478.702795	2495.4541	2555.755374	2240.807277	2632.80228
7871.383988	979.3399634	7354.91096	1000	6508.082789	1020.648562	6398.623837	1062.111991	5963.738673	1110.363369	5577.322466	1147.203183	5099.672873	1204.408076	5032.069006	1275.814057	4489.283986	1328.628206	4282.223703	1395.573759	3901.907437	1442.396057	3652.180294	1510.363369	3324.246055	1577.730783	3080.359045	1656.714346	2888.111802	1736.768	2884.115589	1843.032531	2659.170626	1919.48801	2712.110833	2019.718183	2620.521275	2118.348276	2610.839137	2210.918186	2609.783439	2303.074659	2609.20245	2393.603297	2609.619544	2479.572231	2504.829667	2556.755865	2256.481544	2634.1501
8030.956173	994.4893822	7362.015675	1001.656878	6527.677683	1022.503975	6408.490931	1063.521988	5969.064939	1110.929944	5577.322466	1148.550841	5116.450624	1206.030887	5058.904451	1278.378529	4520.106316	1331.715932	4282.223703	1396.407092	3920.469153	1444.098443	3665.376118	1511.573623	3351.992582	1580.310877	3091.089419	1657.763374	2910.835088	1739.008866	2926.359173	1847.088013	2681.438156	1921.530275	2735.743317	2021.930459	2630.431803	2119.826289	2610.839137	2212.587305	2609.783439	2304.658738	2609.20245	2395.422347	2609.619544	2480.595029	2517.905821	2558.229946	2275.238095	2635.762964
8089.000733	1000	7365.921037	1003.077353	6561.322992	1025.689801	6437.975091	1067.73524	5979.475515	1112.037356	5577.322466	1149.813955	5134.705177	1207.79654	5072.558366	1279.683336	4546.379584	1334.347941	4282.223703	1397.240425	3998.46632	1451.251948	3680.30909	1512.943199	3360.411426	1581.093729	3099.613477	1658.596707	2927.798383	1740.681709	2956.404586	1849.972443	2694.197614	1922.700508	2757.051841	2023.925185	2641.483841	2121.144655	2610.839137	2213.626178	2609.783439	2305.969334	2609.20245	2396.633694	2609.619544	2481.64927	2526.296437	2559.232475	2295.831242	2637.533756
8106.452998	1001.656878	7365.921037	1009.546838	6577.293419	1027.202018	6454.580352	1070.763199	6047.741746	1119.299096	5577.322466	1152.912893	5145.249444	1208.816423	5085.035757	1280.875711	4626.429164	1342.367165	4282.223703	1399.018176	4010.398949	1452.346349	3691.317962	1513.952877	3405.546993	1585.290796	3109.842347	1659.596707	2945.123292	1742.390212	2987.940884	1853.000001	2729.717876	1925.958246	2782.076193	2026.267757	2655.949657	2122.585653	2610.839137	2213.955528	2609.783439	2309.008545	2609.20245	2399.60897	2609.619544	2482.482604	2543.025222	2561.358604	2307.464996	2638.534136
8121.415171	1003.077353	7365.921037	1011.116239	6639.34245	1033.077353	6459.439412	1072.274993	6070.274902	1121.696034	5577.322466	1154.218333	5161.242842	1210.363369	5117.198705	1283.949294	4706.478745	1350.386389	4282.223703	1399.851509	4022.107271	1453.420176	3707.091556	1515.399551	3442.356891	1588.713675	3118.366406	1660.430041	2955.926015	1743.455527	2990.82324	1853.276714	2775.833754	1930.187761	2807.192004	2028.618889	2691.173522	2125.816207	2610.839137	2214.188984	2609.783439	2310.257019	2609.20245	2401.467966	2609.619544	2483.701079	2552.150014	2562.619311	2319.098749	2639.534515
8189.559696	1009.546838	7365.921037	1013.403496	6688.534099	1037.73524	6462.541471	1073.536914	6099.59943	1124.815396	5577.322466	1155.975218	5178.582194	1212.0405	5136.530792	1285.796723	4729.094351	1352.65198	4282.223703	1400	4039.206949	1454.988472	3721.796106	1516.748178	3469.685865	1591.254942	3128.55192	1661.425802	2985.562281	1746.37812	3002.403909	1854.388485	2793.557658	1931.813308	2821.195322	2029.929763	2733.784085	2129.724232	2613.67027	2215.242675	2609.783439	2311.789661	2609.20245	2402.50011	2609.619544	2484.919555	2557.656249	2563.452644	2332.480623	2640.685214
8206.090545	1011.116239	7365.921037	1015.487444	6714.097353	1040.155788	6465.560731	1075.929944	6114.515833	1126.402111	5577.322466	1156.998147	5199.319851	1214.046329	5172.717028	1289.254783	4746.882716	1354.433986	4282.223703	1401.315141	4056.173434	1456.544552	3769.66215	1521.138209	3486.410385	1592.810122	3141.1038	1662.652905	3012.601611	1749.044614	3016.756456	1855.766363	2808.921579	1933.222409	2884.488063	2035.854702	2742.170218	2130.493366	2617.732437	2216.274204	2609.783439	2312.360327	2609.20245	2404.104963	2609.619544	2486.138031	2569.36732	2565.22504	2347.180063	2641.94921
8230.182728	1013.403496	7365.921037	1016.818028	6844.505765	1052.503975	6465.560731	1077.896453	6124.083413	1127.419851	5577.322466	1162.7769	5257.420787	1219.666083	5201.226055	1291.979187	4762.616789	1356.010198	4282.223703	1402.382934	4076.796568	1458.436002	3790.073041	1523.010193	3541.604253	1597.94249	3152.462247	1663.763336	3053.200319	1753.048273	3030.639602	1857.099178	2817.025213	1933.965633	2929.013193	2040.022773	2794.273423	2135.272008	2618.549941	2216.449553	2609.783439	2313.721244	2609.20245	2405.490554	2609.619544	2488.424794	2578.758577	2566.844907	2379.109329	2644.694788
8252.133418	1015.487444	7365.921037	1020.648562	6860.718266	1054.039114	6465.560731	1084.315113	6141.01082	1129.220484	5577.322466	1166.922692	5320.803624	1225.796723	5285.141758	1299.998411	4768.888643	1356.638501	4282.223703	1403.216267	4088.778824	1459.534953	3806.014929	1524.472302	3563.730863	1600	3162.363072	1664.731265	3081.744387	1755.863158	3047.349688	1858.703385	2828.486879	1935.016839	2970.651972	2043.920649	2832.09644	2138.740943	2632.166805	2218.679816	2609.783439	2314.008545	2609.20245	2407.441565	2609.619544	2488.662771	2591.869671	2569.473637	2399.248001	2646.4265
8266.148754	1016.818028	7365.921037	1022.503975	6920.599046	1059.709139	6465.560731	1091.696034	6151.268338	1130.311615	5580.740145	1167.949589	5466.177187	1239.857834	5285.15839	1300	4779.455353	1357.697055	4282.223703	1404.439874	4121.645616	1462.549329	3820.155747	1525.769226	3581.549053	1601.656878	3175.440714	1666.009768	3092.623705	1756.936026	3063.565494	1860.26014	2839.802388	1936.05464	2992.520376	2045.967786	2871.440096	2142.349344	2650.841191	2220.819536	2617.266301	2315.574242	2609.20245	2408.56945	2609.619544	2491.153512	2598.930042	2571.181685	2440.353865	2649.961167
8306.496616	1020.648562	7365.921037	1025.689801	6945.975413	1062.111991	6465.560731	1094.644389	6174.444014	1132.7769	5587.769164	1169.408076	5486.855057	1242.10129	5302.469391	1301.654289	4831.631127	1362.923931	4282.223703	1405.628947	4135.117409	1463.784894	3857.191471	1529.165955	3631.976785	1606.346053	3184.918428	1666.936333	3119.779263	1759.613983	3068.734459	1860.756373	2906.772559	1942.196805	3004.144866	2047.055974	2885.556212	2143.644002	2664.035838	2222.137508	2624.337371	2316.681985	2609.20245	2410.809998	2609.619544	2492.387386	2602.87362	2572.384155	2456.318428	2651.33395
8326.040088	1022.503975	7365.921037	1027.202018	6960.866293	1063.521988	6465.560731	1100	6190.047201	1134.436671	5610.063996	1172.387755	5548.23354	1249.683336	5345.99853	1305.814057	4845.8459	1364.347941	4282.223703	1407.643749	4149.634204	1465.1163	3872.122672	1530.535369	3657.021028	1608.674867	3195.199665	1667.941453	3132.46227	1760.864723	3081.2726	1861.960064	2944.793064	1945.683853	3037.041728	2050.135504	2899.272891	2144.902027	2690.685362	2224.799447	2653.174571	2319.894809	2609.20245	2411.831335	2609.619544	2493.22072	2607.429658	2573.773374	2474.08567	2652.977947
8359.597104	1025.689801	7365.921037	1033.077353	7005.362181	1067.73524	6465.560731	1103.839079	6213.417812	1136.922692	5654.703489	1177.203183	5579.036129	1255.796723	5349.098989	1306.110346	4865.587668	1366.325636	4282.223703	1408.816285	4164.804126	1466.609911	3915.978641	1534.557616	3673.012171	1610.161852	3206.304476	1669.027087	3163.972752	1763.972142	3098.072846	1863.572926	2958.441448	1946.935613	3063.731124	2052.633943	2918.516932	2146.666993	2709.243277	2226.65314	2674.651436	2321.864558	2609.20245	2413.669973	2609.619544	2494.637438	2607.711453	2573.860455	2494.296097	2655.001956
8375.525621	1027.202018	7388.43648	1037.73524	7037.340262	1070.763199	6465.560731	1107.298122	6235.735817	1139.296743	5748.898947	1187.364397	5579.036129	1257.588667	5372.964813	1308.391032	4881.831382	1367.952902	4282.223703	1410.363369	4175.081305	1467.702096	3943.332471	1537.066371	3674.614796	1610.310877	3217.339478	1670.105896	3179.937384	1765.546501	3106.992778	1864.429261	2986.271123	1949.48801	3102.549085	2056.267757	2931.618612	2147.868612	2786.212179	2234.341326	2692.470823	2323.498862	2609.20245	2414.963407	2609.619544	2496.174473	2611.309944	2575.322338	2500.743051	2655.669941
8420.152043	1033.077353	7410.417218	1040.155788	7053.306224	1072.274993	6465.560731	1110.363369	6245.762958	1140.363369	5845.423888	1197.7769	5579.036129	1258.762175	5393.603968	1310.363369	4897.157452	1369.488241	4282.223703	1411.507134	4192.64852	1469.569015	3991.384156	1541.473428	3689.893811	1611.731642	3241.89075	1672.50609	3215.047166	1769.008866	3118.991331	1865.58115	3002.164675	1950.945686	3114.230938	2057.361314	2953.270531	2149.854417	2801.83199	2235.901541	2708.550762	2324.973632	2641.752801	2420.735094	2609.619544	2498.062887	2611.309944	2577.139748	2514.291025	2657.123997
8431	1037.73524	7540.483406	1052.503975	7066.63329	1073.536914	6465.560731	1110.929944	6274.137056	1143.38163	5866.032244	1200	5579.036129	1260.241827	5405.716217	1311.52085	4905.893163	1370.363369	4282.223703	1412.179513	4203.199115	1470.766446	4025.998522	1544.648082	3711.788736	1613.767608	3256.80903	1673.964539	3242.65473	1771.731398	3132.101283	1866.839736	3056.99887	1955.974801	3127.664896	2058.618889	2970.468791	2151.431754	2813.889385	2237.105917	2768.291659	2330.452765	2646.711917	2421.261619	2609.619544	2499.182015	2611.309944	2578.209227	2526.053253	2658.485935
8431	1040.155788	7556.653363	1054.039114	7091.905923	1075.929944	6466.368724	1112.037356	6310.062753	1147.203183	5881.391669	1201.656878	5579.036129	1261.826875	5418.475006	1312.740116	4917.212997	1371.497369	4287.517387	1415.149834	4224.316552	1473.337883	4059.610285	1547.730783	3724.891539	1614.986012	3267.330873	1674.993181	3263.207076	1773.758176	3143.80161	1867.962994	3092.633144	1959.242996	3139.621538	2059.738171	3025.077729	2156.440209	2859.867901	2241.698569	2779.202494	2331.453451	2656.762969	2422.235659	2609.619544	2501.069584	2611.309944	2579.271087	2546.437343	2661.048224
8431	1052.503975	7616.377001	1059.709139	7112.674106	1077.896453	6508.131814	1119.299096	6322.731824	1148.550841	5888.166974	1202.387755	5579.036129	1262.891714	5425.155562	1313.378529	4928.922737	1372.67043	4305.061553	1418.349042	4230.273279	1474.098443	4096.277663	1551.093729	3736.804009	1616.093729	3278.327367	1676.068225	3276.308216	1775.05015	3156.17761	1869.151119	3102.934252	1960.187761	3154.415563	2061.123064	3038.609961	2157.681317	2890.395164	2244.747843	2818.075741	2335.018708	2657.890997	2422.339116	2609.619544	2502.208995	2611.309944	2580.579369	2555.335372	2662.258819
8431	1054.039114	7641.686774	1062.111991	7180.461157	1084.315113	6532.360439	1121.696034	6334.606121	1149.813955	5906.895544	1204.408076	5579.036129	1264.572619	5436.655741	1314.477519	4941.245997	1373.904952	4312.289153	1419.25829	4240.896572	1475.695111	4107.327779	1552.107189	3749.584937	1617.282202	3291.579332	1677.363771	3288.72265	1776.274405	3173.162268	1870.781686	3117.566609	1961.529767	3167.058617	2062.306601	3057.272282	2159.39293	2905.676052	2246.274204	2833.488225	2336.432263	2671.034712	2423.544591	2609.619544	2503.042328	2611.309944	2582.043824	2564.676979	2663.643822
8431	1059.709139	7656.538577	1063.521988	7258.410593	1091.696034	6563.891442	1124.815396	6363.738642	1152.912893	5921.939162	1206.030887	5579.036129	1265.487842	5493.698396	1319.928677	4956.703536	1375.453461	4327.849512	1420.899777	4265.749074	1479.939716	4117.173539	1553.010193	3765.007071	1618.716276	3302.556678	1678.436944	3304.838203	1777.863647	3185.975026	1872.011741	3132.684959	1962.916345	3183.154746	2063.813386	3060.884582	2159.724232	2933.050422	2249.008545	2846.268723	2337.604426	2681.565525	2424.510424	2609.619544	2504.532888	2611.309944	2582.124882	2572.827553	2664.985729
8431	1062.111991	7700.917697	1067.73524	7285.201586	1094.644389	6579.930204	1126.402111	6375.158753	1154.218333	5938.306942	1207.79654	5579.036129	1267.015359	5502.405152	1320.796723	4967.221526	1376.507134	4346.113999	1422.645184	4278.824253	1482.943199	4189.137428	1559.610356	3791.636062	1621.192453	3317.994524	1679.946186	3316.813689	1779.044614	3196.607997	1873.032531	3153.464079	1964.822101	3194.022501	2064.830735	3073.48987	2160.880325	2947.072991	2250.409216	2902.135574	2342.72825	2723.547461	2428.360795	2609.619544	2506.037818	2611.309944	2583.849051	2581.515698	2666.593775
8431	1063.521988	7732.811861	1070.763199	7325.971604	1100	6590.21768	1127.419851	6389.381384	1155.975218	5947.761364	1208.816423	5579.036129	1268.661612	5530.694475	1324.433986	4985.942743	1378.382592	4370.634912	1424.988472	4281.193723	1483.952877	4203.889901	1561.059707	3803.926179	1622.335286	3335.229708	1681.631141	3335.014149	1780.83946	3207.534646	1874.081514	3165.802786	1965.953744	3210.40306	2066.364146	3091.226489	2162.507038	2964.66852	2252.166779	2933.166423	2345.574242	2736.745762	2429.571276	2609.619544	2507.392736	2611.309944	2584.963585	2588.659755	2667.916033
8431	1067.73524	7748.735924	1072.274993	7347.827639	1103.839079	6608.418761	1129.220484	6397.139183	1156.998147	5962.101699	1210.363369	5579.036129	1271.110346	5555.687867	1328.628206	5003.583721	1380.149834	4383.947138	1426.260627	4281.193723	1486.748178	4228.167464	1564.12442	3829.89122	1624.749724	3346.208657	1682.704471	3371.083029	1784.396408	3220.764875	1875.351647	3208.599912	1969.87888	3222.858327	2067.530105	3110.846389	2164.306476	2978.824	2253.580727	2945.244526	2346.681985	2755.958295	2431.333352	2609.619544	2509.528408	2611.309944	2585.755374	2597.192366	2669.836665
8436.501122	1070.763199	7762.028016	1073.536914	7360.880343	1107.298122	6619.448089	1130.311615	6438.009062	1162.7769	5977.648872	1212.0405	5579.036129	1272.941169	5569.320627	1331.715932	5023.844404	1382.179513	4398.737024	1427.67399	4281.193723	1500	4234.698244	1565.146566	3904.171267	1631.656878	3365.740807	1684.613983	3410.430897	1788.276714	3234.680541	1876.687584	3235.524152	1972.348235	3240.300739	2069.162918	3123.07595	2165.428109	2979.816011	2253.679816	2956.74856	2347.737077	2769.176287	2432.545639	2609.619544	2510.193563	2611.309944	2587.00183	2601.187443	2670.983921
8443.365616	1072.274993	7787.234328	1075.929944	7367.749187	1110.363369	6644.36758	1132.7769	6458.736128	1166.922692	5996.243104	1214.046329	5579.036129	1275.814057	5576.877868	1334.347941	5037.804808	1383.578041	4466.280996	1434.128685	4281.193723	1501.656878	4241.387048	1566.193444	3941.911025	1635.166223	3502.614782	1697.995126	3436.658478	1790.863158	3250.867954	1878.241613	3249.774944	1973.655245	3254.672485	2070.508281	3151.037387	2167.99259	2991.025002	2254.799447	2974.469969	2349.362394	2819.278101	2437.140724	2613.928175	2511.432952	2611.309944	2588.368019	2610.318515	2673.606068
8451.195653	1073.536914	7807.948011	1077.896453	7367.749187	1110.929944	6661.144802	1134.436671	6461.741495	1167.949589	6048.338782	1219.666083	5579.036129	1278.378529	5576.877868	1342.367165	5074.482244	1387.252321	4476.617998	1435.116518	4281.193723	1503.337883	4246.583424	1567.066371	3981.678226	1638.864097	3520.373524	1699.731265	3473.505327	1794.496825	3272.205898	1880.290105	3271.893562	1975.683853	3275.338617	2072.442872	3167.67251	2169.51828	3007.338383	2256.42894	3001.397999	2351.832097	2852.502533	2440.1879	2623.156891	2513.183922	2611.309944	2590.669941	2610.318515	2675.298856
8471.291902	1075.929944	7875.557172	1084.315113	7367.749187	1112.037356	6686.273895	1136.922692	6464.94638	1169.408076	6105.170429	1225.796723	5579.036129	1279.683336	5576.877868	1350.386389	5114.493992	1391.260627	4503.063744	1437.643749	4281.193723	1505.766446	4253.123088	1568.251875	4008.001599	1641.311855	3523.122379	1700	3504.072415	1797.511211	3284.198086	1881.441383	3283.453895	1976.744108	3287.672291	2073.597448	3178.974243	2170.554817	3024.480606	2258.141224	3016.977632	2353.260982	2859.285485	2440.809998	2634.110442	2514.698895	2611.309944	2591.808495	2610.318515	2676.300679
8492.950155	1077.896453	7953.302051	1091.696034	7367.749187	1119.299096	6710.27118	1139.296743	6464.94638	1172.387755	6235.518318	1239.857834	5579.036129	1280.875711	5576.877868	1352.65198	5129.582593	1392.772176	4518.0914	1439.079834	4281.193723	1508.307551	4258.704483	1569.378766	4052.433268	1645.443468	3574.196976	1704.993181	3514.457875	1798.535377	3303.315648	1883.276714	3295.472115	1977.846358	3312.812558	2075.95087	3212.606595	2173.639406	3034.859148	2259.177905	3032.958946	2354.726707	2884.197175	2443.094772	2652.267276	2516.64927	2611.309944	2594.232475	2610.318515	2676.94921
8571.215796	1084.315113	7984.357732	1094.644389	7367.749187	1121.696034	6721.052797	1140.363369	6464.94638	1177.203183	6256.315384	1242.10129	5579.036129	1283.949294	5576.877868	1354.433986	5145.312216	1394.347941	4552.793403	1442.396057	4281.193723	1509.098443	4272.124975	1572.436196	4084.625331	1648.436944	3592.351374	1706.768	3557.065363	1802.737132	3314.505558	1884.350971	3321.895554	1980.269782	3324.617758	2077.055974	3234.959321	2175.689485	3043.201916	2260.011238	3035.651259	2354.973632	2884.296789	2443.103908	2664.544533	2517.820806	2611.309944	2596.700272	2610.318515	2677.533756
8661.214735	1091.696034	8040.769566	1100	7367.749187	1124.815396	6751.561855	1143.38163	6464.94638	1187.364397	6326.601699	1249.683336	5579.036129	1285.796723	5576.877868	1356.010198	5157.548584	1395.573759	4570.607716	1444.098443	4281.193723	1510.363369	4276.794928	1573.674867	4095.599052	1649.457368	3599.901202	1707.50609	3576.14727	1804.618903	3364.57102	1889.157372	3329.265173	1980.945686	3344.546012	2078.921491	3257.782191	2177.782683	3051.544684	2260.844571	3047.348756	2356.046467	2890.468794	2443.669973	2670.87411	2518.424794	2611.309944	2599.232475	2610.318515	2678.766911
8697.165377	1094.644389	8081.207438	1103.839079	7367.749187	1126.402111	6790.190721	1147.203183	6464.94638	1197.7769	6383.273408	1255.796723	5593.064402	1289.254783	5576.877868	1356.638501	5165.867093	1396.407092	4645.464262	1451.251948	4281.193723	1511.573623	4280.194135	1574.753708	4101.284122	1649.986012	3629.127929	1710.363369	3593.009561	1806.281784	3382.891652	1890.916196	3345.218652	1982.408858	3362.748957	2080.625499	3258.719109	2177.868612	3059.887452	2261.677905	3075.226764	2358.603297	2905.104699	2445.012304	2673.787454	2518.702795	2611.309944	2600.22504	2610.318515	2680.181554
8762.468781	1100	8117.642305	1107.298122	7367.749187	1127.419851	6803.813054	1148.550841	6464.94638	1200	6398.279372	1257.588667	5614.222578	1291.979187	5576.877868	1357.697055	5174.185602	1397.240425	4656.916414	1452.346349	4281.193723	1512.943199	4283.943508	1576.346053	4114.258276	1651.192453	3643.631135	1711.781238	3628.750444	1809.806386	3401.477784	1892.700508	3369.694734	1984.653681	3382.071471	2082.434312	3273.115589	2179.188984	3071.531356	2262.840978	3093.002661	2360.233612	2917.420915	2446.141885	2719.54526	2523.069152	2611.309944	2601.362942	2610.318515	2681.33395
8809.280423	1103.839079	8149.929224	1110.363369	7367.749187	1129.220484	6816.580813	1149.813955	6464.94638	1201.656878	6407.055049	1258.762175	5689.609773	1299.998411	5576.877868	1362.923931	5191.931482	1399.018176	4668.15329	1453.420176	4281.193723	1513.952877	4283.943508	1576.473428	4129.011164	1652.564294	3658.39623	1713.224711	3639.226227	1810.83946	3432.689152	1895.696872	3380.927061	1985.683853	3391.834835	2083.348276	3297.763364	2181.449553	3081.561436	2263.842852	3110.091172	2361.800884	2928.227329	2447.132995	2736.306228	2524.668537	2611.309944	2602.601906	2610.318515	2682.455802
8851.458113	1107.298122	8155.897086	1110.929944	7367.749187	1130.311615	6847.905361	1152.912893	6464.94638	1202.387755	6417.025429	1260.241827	5689.624714	1300	5576.877868	1364.347941	5200.24999	1399.851509	4684.564436	1454.988472	4285.114099	1515.399551	4283.943508	1577.559408	4148.984255	1654.421552	3672.606909	1714.613983	3650.987731	1811.999326	3433.413	1895.766363	3419.733642	1989.242996	3466.305706	2090.319618	3312.394172	2182.791417	3089.904204	2264.676185	3125.217039	2363.188152	2940.713054	2448.278122	2747.695873	2525.755374	2611.309944	2602.619311	2610.318515	2684.373095
8888.83406	1110.363369	8167.56171	1112.037356	7367.749187	1132.7769	6861.10096	1154.218333	6464.94638	1204.408076	6426.533346	1261.826875	5705.176367	1301.654289	5584.903156	1366.325636	5201.732257	1400	4700.847751	1456.544552	4291.030666	1516.748178	4283.943508	1577.730783	4152.459586	1654.749724	3693.240161	1716.631141	3662.154092	1813.100501	3466.737917	1898.965633	3438.03082	1990.92112	3487.531509	2092.306601	3313.235859	2182.868612	3100.416034	2265.72618	3137.672677	2364.33052	2954.823174	2449.572231	2804.486028	2531.174473	2611.309944	2606.12101	2610.318515	2685.495897
8895.74257	1110.929944	8244.051224	1119.299096	7367.749187	1134.436671	6878.859829	1155.975218	6468.909037	1206.030887	6432.920789	1262.891714	5744.281559	1305.814057	5595.026178	1367.952902	5214.860274	1401.315141	4720.640478	1458.436002	4325.40592	1521.138209	4283.943508	1580.310877	4163.614383	1655.881012	3715.93876	1718.850213	3671.727781	1814.044614	3502.288305	1902.378553	3449.604256	1991.982577	3521.573898	2095.493366	3325.086877	2183.955528	3111.437017	2266.827032	3149.577256	2365.422347	2971.980519	2451.145816	2815.51297	2532.226699	2611.309944	2608.530031	2610.318515	2686.993424
8909.245759	1112.037356	8269.298701	1121.696034	7367.749187	1136.922692	6889.199761	1156.998147	6476.810203	1207.79654	6441.590985	1264.572619	5747.066912	1306.110346	5607.490728	1369.488241	5225.519205	1402.382934	4732.140258	1459.534953	4344.99495	1523.010193	4283.943508	1581.093729	4171.359895	1656.714346	3723.75126	1719.613983	3684.182357	1815.272827	3517.22064	1903.812092	3465.491771	1993.439699	3544.79943	2097.667546	3337.71233	2185.11347	3124.396688	2268.121533	3199.892313	2370.036989	2990.998377	2452.890037	2841.675979	2534.723258	2611.309944	2610.322338	2610.318515	2688.20765
8997.791463	1119.299096	8302.155633	1124.815396	7367.749187	1139.296743	6947.612304	1162.7769	6483.078661	1208.816423	6445.542549	1265.487842	5768.507208	1308.391032	5615.40157	1370.363369	5233.837713	1403.216267	4763.683642	1462.549329	4360.294924	1524.472302	4283.943508	1585.290796	4181.110207	1657.763374	3732.275318	1720.447316	3698.469258	1816.681736	3520.752086	1904.151119	3477.126653	1994.506792	3559.263558	2099.021557	3353.085998	2186.523465	3139.075989	2269.587803	3241.242966	2373.829462	3008.666022	2454.510424	2853.914269	2535.891075	2611.7944	2610.579369	2610.318515	2689.219505
9027.018418	1121.696034	8317.610019	1126.402111	7367.749187	1140.363369	6989.518619	1166.922692	6494.969015	1210.363369	6452.137756	1267.015359	5787.048767	1310.363369	5625.652532	1371.497369	5246.052019	1404.439874	4776.612981	1463.784894	4373.866351	1525.769226	4283.943508	1588.713675	4188.508496	1658.596707	3740.799377	1721.280649	3742.823091	1821.055708	3536.078549	1905.622495	3495.412579	1996.183884	3576.215289	2100.608437	3371.754882	2188.235681	3150.050593	2270.684023	3262.194048	2375.750989	3013.605058	2454.963407	2867.108404	2537.150101	2616.001768	2612.026526	2610.318515	2690.052838
9065.054223	1124.815396	8326.715237	1127.419851	7375.352826	1143.38163	6999.898656	1167.949589	6511.104344	1212.0405	6457.890541	1268.661612	5797.930026	1311.52085	5636.256581	1372.67043	5257.921593	1405.628947	4790.545245	1465.1163	4409.4108	1529.165955	4283.943508	1591.254942	4196.969777	1659.596707	3749.323435	1722.113983	3765.344989	1823.276714	3546.873033	1906.658791	3513.556308	1997.847935	3595.645047	2102.427289	3382.98553	2189.265699	3161.003182	2271.778043	3274.674599	2376.895642	3024.936712	2456.002689	2878.187202	2538.207276	2630.347903	2614.694788	2610.318515	2691.14417
9084.401759	1126.402111	8342.824612	1129.220484	7400.66336	1147.203183	7014.641271	1169.408076	6532.420427	1214.046329	6464.431956	1271.110346	5809.392115	1312.740116	5647.41622	1373.904952	5278.033768	1407.643749	4806.17486	1466.609911	4423.740784	1530.535369	4283.943508	1592.810122	4204.020844	1660.430041	3768.555464	1723.994154	3790.489727	1825.756373	3550.549502	1907.011741	3525.703182	1998.961985	3626.033554	2105.272008	3384.372779	2189.39293	3174.276846	2273.103908	3283.849058	2377.737077	3036.171616	2457.033098	2891.4582	2539.473637	2643.434812	2616.338138	2610.318515	2692.258819
9096.811527	1127.419851	8351.991142	1130.311615	7413.768826	1148.550841	7044.760342	1172.387755	6592.141945	1219.666083	6464.431956	1272.941169	5815.393714	1313.378529	5661.414183	1375.453461	5289.738273	1408.816285	4817.603834	1467.702096	4465.830856	1534.557616	4283.943508	1597.94249	4211.95049	1661.425802	3787.673258	1725.863158	3804.106309	1827.099178	3589.565807	1910.757397	3546.340139	2000.854702	3633.28545	2105.95087	3393.469139	2190.227202	3186.594797	2274.33431	3296.797666	2378.924657	3053.940517	2458.662771	2892.032179	2539.528408	2659.596634	2617.966295	2610.318515	2693.34852
9118.767465	1129.220484	8371.356883	1132.7769	7427.07349	1149.813955	7093.435444	1177.203183	6657.29269	1225.796723	6464.431956	1275.814057	5825.725109	1314.477519	5670.939013	1376.507134	5305.181584	1410.363369	4837.13986	1469.569015	4492.083261	1537.066371	4283.943508	1600	4221.111454	1662.652905	3799.311941	1727.000985	3855.147293	1832.132605	3599.255018	1911.687584	3567.254177	2002.772832	3645.678996	2107.11105	3409.016638	2191.65314	3224.236796	2278.094254	3308.123523	2379.963407	3075.877096	2460.674683	2908.729228	2541.121694	2672.944456	2619.190489	2610.318515	2694.706494
9132.072128	1130.311615	8383.017586	1134.436671	7459.715286	1152.912893	7196.14659	1187.364397	6806.72109	1239.857834	6464.431956	1278.378529	5876.970413	1319.928677	5687.892482	1378.382592	5316.598894	1411.507134	4849.670161	1470.766446	4538.200105	1541.473428	4283.943508	1601.656878	4228.784864	1663.763336	3816.64802	1728.695803	3889.842927	1835.55413	3610.237438	1912.741922	3588.056893	2004.680751	3661.16034	2108.560285	3426.246908	2193.233413	3233.390063	2279.008545	3338.365808	2382.737077	3088.749297	2461.855256	2917.462253	2541.955028	2689.075432	2620.669941	2610.318515	2697.587591
9162.132475	1132.7769	8398.41999	1136.922692	7473.46578	1154.218333	7301.397815	1197.7769	6830.56246	1242.10129	6464.431956	1279.683336	5885.130747	1320.796723	5703.867714	1380.149834	5323.310719	1412.179513	4876.578499	1473.337883	4571.420695	1544.648082	4283.943508	1606.346053	4234.936142	1664.731265	3834.447663	1730.435941	3905.042745	1837.053066	3615.808056	1913.276714	3601.052565	2005.872648	3686.697599	2110.95087	3455.338439	2195.901541	3249.06476	2280.574242	3351.086419	2383.903747	3100.306636	2462.915237	2928.6974	2543.027121	2698.161557	2621.503274	2610.318515	2698.959007
9182.370815	1134.436671	8410.310615	1139.296743	7491.971439	1155.975218	7321.398171	1200	6911.137387	1249.683336	6464.431956	1280.875711	5919.323965	1324.433986	5722.215285	1382.179513	5352.96109	1415.149834	4884.53724	1474.098443	4603.679053	1547.730783	4290.826878	1608.674867	4243.061143	1666.009768	3848.187902	1731.779221	3943.438306	1840.83946	3628.695065	1914.513897	3617.141399	2007.348235	3701.6367	2112.349344	3472.17642	2197.445835	3266.945826	2282.360327	3363.187985	2385.013641	3117.222853	2464.466706	2937.430425	2543.860455	2703.597492	2622.00183	2610.318515	2700.031744
9212.684004	1136.922692	8414.386781	1140.363369	7502.746181	1156.998147	7333.090129	1201.656878	6976.104781	1255.796723	6464.431956	1283.949294	5958.753027	1328.628206	5734.85748	1383.578041	5384.896253	1418.349042	4901.24528	1475.695111	4638.869988	1551.093729	4298.62644	1610.161852	4248.520285	1666.936333	3898.405933	1736.688662	3965.676924	1843.032531	3646.506124	1916.2238	3634.285978	2008.920649	3718.431053	2113.921491	3485.964274	2198.710387	3278.001802	2283.464674	3377.868668	2386.360079	3134.699583	2466.069584	2947.910055	2544.860455	2717.902173	2623.313783	2610.318515	2701.048224
9241.631895	1139.296743	8425.921227	1143.38163	7563.615064	1162.7769	7337.375073	1202.387755	6995.147892	1257.588667	6464.431956	1285.796723	5987.78015	1331.715932	5768.071656	1387.252321	5393.972561	1419.25829	4945.662172	1479.939716	4649.475162	1552.107189	4299.554392	1610.310877	4253.9766	1667.941453	3899.217477	1736.768	4006.80115	1847.088013	3657.956646	1917.323077	3646.302828	2010.022773	3736.633998	2115.625499	3494.773007	2199.51828	3279.163641	2283.580727	3388.543459	2387.339116	3156.249645	2468.046046	2958.389685	2545.860455	2726.988298	2624.147117	2610.318515	2702.288113
9254.637744	1140.363369	8433.223363	1147.203183	7607.283607	1166.922692	7346.440537	1204.408076	7007.618844	1258.762175	6464.431956	1289.254783	6012.523165	1334.347941	5804.305301	1391.260627	5410.358236	1420.899777	4977.091573	1482.943199	4658.924474	1553.010193	4309.739432	1611.731642	4259.28069	1669.027087	3922.139006	1739.008866	4036.050429	1849.972443	3680.507486	1919.48801	3653.510809	2010.683853	3758.143806	2117.639068	3506.07474	2200.554817	3311.508147	2286.81152	3412.217986	2389.510424	3165.33577	2468.879379	2967.12271	2546.693788	2736.074423	2624.98045	2610.318515	2703.832236
9291.440778	1143.38163	8433.223363	1148.550841	7618.100142	1167.949589	7352.083021	1206.030887	7023.343206	1260.241827	6464.431956	1291.979187	6087.91036	1342.367165	5817.969164	1392.772176	5427.781251	1422.645184	4987.657163	1483.952877	4727.990677	1559.610356	4328.557329	1613.767608	4263.965841	1670.105896	3939.250292	1740.681709	4066.751087	1853.000001	3701.780563	1921.530275	3664.630178	2011.703665	3765.719876	2118.348276	3517.78057	2201.628417	3328.400671	2288.498862	3431.311875	2391.261619	3177.833881	2470.025643	2975.855736	2547.527121	2743.592181	2625.669941	2610.318515	2704.836665
9338.038724	1147.203183	8433.223363	1149.813955	7633.462707	1169.408076	7358.222165	1207.79654	7040.187621	1261.826875	6464.431956	1299.998411	6163.297555	1350.386389	5832.21352	1394.347941	5451.172448	1424.988472	5016.90808	1486.748178	4743.157148	1561.059707	4341.307092	1614.986012	4274.389618	1672.50609	3956.726348	1742.390212	4069.557067	1853.276714	3713.970192	1922.700508	3696.795232	2014.653681	3781.508644	2119.826289	3562.059819	2205.689485	3356.828491	2291.338429	3454.183019	2393.359244	3179.603031	2470.1879	2986.335366	2548.527121	2756.275416	2626.833183	2610.318515	2705.298856
9354.471326	1148.550841	8433.223363	1152.912893	7664.848333	1172.387755	7361.2482	1208.816423	7051.503743	1262.891714	6464.431956	1300	6184.595945	1352.65198	5843.294471	1395.573759	5463.87136	1426.260627	5155.579352	1500	4775.227283	1564.12442	4352.898594	1616.093729	4279.659962	1673.964539	3967.623317	1743.455527	4080.830875	1854.388485	3747.904143	1925.958246	3710.88242	2015.945686	3795.591997	2121.144655	3571.594921	2206.563996	3369.254844	2292.579659	3456.844011	2393.603297	3190.586303	2471.19523	3000.327895	2549.862333	2765.361541	2627.666516	2610.318515	2706.132189
9369.873055	1149.813955	8433.223363	1154.218333	7715.570302	1177.203183	7363.852677	1210.363369	7069.366841	1264.572619	6464.431956	1301.654289	6201.34825	1354.433986	5850.827505	1396.407092	5476.981055	1427.67399	5172.917451	1501.656878	4785.923339	1565.146566	4365.335154	1617.282202	4282.097967	1674.993181	3997.518138	1746.37812	4094.803113	1855.766363	3791.960518	1930.187761	3725.827173	2017.316343	3810.985351	2122.585653	3591.564513	2208.395506	3400.755674	2295.72618	3476.677753	2395.422347	3201.861749	2472.229357	3009.06092	2550.695667	2776.007606	2628.642919	2610.318515	2707.337655
9407.659814	1152.912893	8433.223363	1155.975218	7822.600615	1187.364397	7363.852677	1212.0405	7079.092976	1265.487842	6464.431956	1305.814057	6216.165912	1356.010198	5858.36054	1397.240425	5532.290344	1434.128685	5190.508023	1503.337883	4796.878205	1566.193444	4380.341756	1618.716276	4282.097967	1676.068225	4024.793366	1749.044614	4108.318387	1857.099178	3808.892884	1931.813308	3741.085203	2018.715732	3845.495522	2125.816207	3619.070174	2210.918186	3458.093228	2301.453451	3489.885485	2396.633694	3216.009272	2473.526896	3024.038571	2552.124882	2787.557989	2629.702262	2610.318515	2708.38417
9422.725559	1154.218333	8433.223363	1156.998147	7932.277822	1197.7769	7363.852677	1214.046329	7095.326011	1267.015359	6464.431956	1306.110346	6222.072469	1356.638501	5874.430769	1399.018176	5540.267029	1435.116518	5215.921272	1505.766446	4806.012785	1567.066371	4406.253259	1621.192453	4282.097967	1677.363771	4065.746268	1753.048273	4124.585694	1858.703385	3823.570662	1933.222409	3752.015272	2019.718183	3887.242723	2129.724232	3637.269166	2212.587305	3474.323667	2303.074659	3522.325969	2399.60897	3225.095397	2474.36023	3032.771596	2552.958216	2805.10667	2631.311738	2610.318515	2708.606068
9440.311227	1155.975218	8433.223363	1162.7769	7955.694225	1200	7363.852677	1219.666083	7112.820853	1268.661612	6473.645374	1308.391032	6232.023735	1357.697055	5881.963804	1399.851509	5556.232553	1437.643749	5242.512207	1508.307551	4818.418274	1568.251875	4418.212233	1622.335286	4282.097967	1678.436944	4094.539361	1755.863158	4140.371819	1860.26014	3831.312393	1933.965633	3776.136493	2021.930459	3895.458939	2130.493366	3648.596361	2213.626178	3490.182389	2304.658738	3542.595254	2401.467966	3234.181522	2475.193563	3041.504622	2553.791549	2821.358569	2632.80228	2613.637089	2709.439401
9449.128537	1156.998147	8433.223363	1166.922692	7973.14649	1201.656878	7363.852677	1225.796723	7135.845569	1271.110346	6486.646171	1310.363369	6281.160598	1362.923931	5883.306108	1400	5562.459046	1439.079834	5250.788351	1509.098443	4830.210423	1569.378766	4443.477675	1624.749724	4282.097967	1679.946186	4105.513593	1756.936026	4145.403818	1860.756373	3842.262189	1935.016839	3797.885692	2023.925185	3946.506446	2135.272008	3652.187375	2213.955528	3503.303188	2305.969334	3553.849077	2402.50011	3245.207571	2476.204816	3050.695134	2554.668537	2836.054328	2634.1501	2617.294108	2710.181554
9479.286835	1162.7769	8433.223363	1167.949589	7980.844983	1202.387755	7363.852677	1239.857834	7149.142699	1272.941169	6496.449412	1311.52085	6294.54745	1364.347941	5895.194514	1401.315141	5574.456134	1442.396057	5264.024931	1510.363369	4862.204347	1572.436196	4515.756331	1631.656878	4282.097967	1681.631141	4132.906063	1759.613983	4157.609728	1861.960064	3853.072355	1936.05464	3823.427566	2026.267757	3983.563104	2138.740943	3654.732836	2214.188984	3533.729704	2309.008545	3571.347346	2404.104963	3258.159872	2477.392736	3062.08478	2555.755374	2853.639951	2635.762964	2623.647095	2711.239083
9479.286835	1166.922692	8433.223363	1169.408076	8002.125465	1204.408076	7363.852677	1242.10129	7163.25165	1275.814057	6508.514673	1312.740116	6313.139384	1366.325636	5904.846977	1402.382934	5579.165793	1444.098443	5276.689414	1511.573623	4875.166193	1573.674867	4552.479234	1635.166223	4282.097967	1682.704471	4145.69972	1760.864723	4173.964806	1863.572926	3917.051683	1942.196805	3849.062789	2028.618889	4022.109592	2142.349344	3666.22159	2215.242675	3546.228573	2310.257019	3586.454929	2405.490554	3272.443907	2478.702795	3072.569559	2556.755865	2872.947516	2637.533756	2642.370273	2713.568044
9479.286835	1167.949589	8433.223363	1172.387755	8019.218892	1206.030887	7363.852677	1249.683336	7168.873969	1278.378529	6515.299133	1313.378529	6328.437004	1367.952902	5912.380012	1403.216267	5579.165793	1451.251948	5291.021097	1512.943199	4886.455523	1574.753708	4591.174953	1638.864097	4282.097967	1684.613983	4177.485108	1763.972142	4182.281726	1864.429261	3953.374218	1945.683853	3863.355706	2029.929763	4035.939692	2143.644002	3677.468712	2216.274204	3561.572349	2311.789661	3607.727488	2407.441565	3281.923671	2479.572231	3088.01738	2558.229946	2883.855001	2638.534136	2654.800475	2714.790285
9479.286835	1169.408076	8433.223363	1177.203183	8037.816907	1207.79654	7363.852677	1255.796723	7170.061543	1279.683336	6526.978174	1314.477519	6342.870426	1369.488241	5923.440983	1404.439874	5579.165793	1452.346349	5301.586688	1513.952877	4903.118326	1576.346053	4616.789072	1641.311855	4282.097967	1697.995126	4192.349716	1765.546501	4192.312518	1865.58115	3966.413074	1946.935613	3927.957386	2035.854702	4049.378448	2144.902027	3679.380611	2216.449553	3567.285466	2312.360327	3620.025215	2408.56945	3293.075593	2480.595029	3098.523508	2559.232475	2894.762487	2639.534515	2682.101651	2717.294211
9479.286835	1172.387755	8495.173518	1187.364397	8048.559567	1208.816423	7363.852677	1257.588667	7171.146787	1280.875711	6584.908018	1319.928677	6351.097337	1370.363369	5934.189775	1405.628947	5579.165793	1453.420176	5316.725145	1515.399551	4904.451217	1576.473428	4660.02358	1645.443468	4282.097967	1699.731265	4222.314799	1769.008866	4202.547565	1866.839736	3992.999895	1949.48801	3973.403326	2040.022773	4068.232572	2146.666993	3703.697939	2218.679816	3580.910044	2313.721244	3644.454697	2410.809998	3304.57036	2481.64927	3120.804555	2561.358604	2907.308962	2640.685214	2701.18256	2719.044215
9479.286835	1177.203183	8622.137922	1197.7769	8064.853883	1210.363369	7363.852677	1258.762175	7173.944218	1283.949294	6594.132802	1320.796723	6361.757862	1371.497369	5952.402861	1407.643749	5579.165793	1454.988472	5330.837604	1516.748178	4915.815262	1577.559408	4691.348264	1648.436944	4282.097967	1700	4242.170889	1771.731398	4211.682106	1867.962994	4008.183651	1950.945686	4015.903225	2043.920649	4081.06879	2147.868612	3727.028058	2220.819536	3583.786311	2314.008545	3655.590687	2411.831335	3313.656485	2482.482604	3134.016302	2562.619311	2921.09075	2641.94921	2704.768458	2719.373095
9479.286835	1187.364397	8649.245193	1200	8082.519478	1212.0405	7363.852677	1260.241827	7175.625662	1285.796723	6632.786251	1324.433986	6372.097547	1372.67043	5963.00217	1408.816285	5579.165793	1456.544552	5376.776282	1521.138209	4917.608577	1577.730783	4702.02631	1649.457368	4282.097967	1704.993181	4254.193696	1773.758176	4220.63833	1869.151119	4060.568987	1955.974801	4038.223883	2045.967786	4102.282005	2149.854417	3741.398375	2222.137508	3599.461008	2315.574242	3675.638005	2413.669973	3326.941952	2483.701079	3142.749327	2563.452644	2951.026746	2644.694788	2740.426381	2722.643459
9479.286835	1197.7769	8669.448264	1201.656878	8103.647318	1214.046329	7363.852677	1261.826875	7178.773026	1289.254783	6677.358518	1328.628206	6382.254885	1373.904952	5976.987249	1410.363369	5579.165793	1458.436002	5396.365312	1523.010193	4944.607504	1580.310877	4707.558203	1649.986012	4287.281666	1706.768	4261.023064	1775.05015	4231.961075	1870.781686	4094.611859	1959.242996	4050.088776	2047.055974	4119.131799	2151.431754	3770.422423	2224.799447	3610.550974	2316.681985	3689.74077	2414.963407	3340.227419	2484.919555	3161.323376	2565.22504	2969.908207	2646.4265	2746.577947	2723.20765
9487.430735	1200	8678.360184	1202.387755	8162.841433	1219.666083	7363.852677	1262.891714	7181.252651	1291.979187	6710.171997	1331.715932	6394.995625	1375.453461	5987.326482	1411.507134	5579.165793	1459.534953	5411.665285	1524.472302	4952.799512	1581.093729	4720.182783	1651.192453	4290.550252	1707.50609	4266.703611	1776.274405	4239.746124	1872.011741	4104.452926	1960.187761	4083.665968	2050.135504	4172.634268	2156.440209	3790.633885	2226.65314	3642.715585	2319.894809	3752.671492	2420.735094	3353.512886	2486.138031	3178.298985	2566.844907	3008.447928	2649.961167	2769.057351	2725.269347
9497.357581	1201.656878	8702.994871	1204.408076	8227.416829	1225.796723	7363.852677	1264.572619	7188.551372	1299.998411	6738.14254	1334.347941	6403.109871	1376.507134	5993.404544	1412.179513	5579.165793	1462.549329	5425.236712	1525.769226	4996.718953	1585.290796	4734.538172	1652.564294	4309.367307	1710.363369	4272.814858	1777.863647	4245.578918	1873.032531	4118.431812	1961.529767	4110.907319	2052.633943	4185.12214	2157.681317	3874.46087	2234.341326	3662.435378	2321.864558	3758.412372	2421.261619	3378.446268	2488.424794	3205.847106	2569.473637	3023.415861	2651.33395	2780.182728	2726.28971
9502.783576	1202.387755	8722.782545	1206.030887	8375.525621	1239.857834	7363.852677	1265.487842	7188.552819	1300	6823.36339	1342.367165	6416.564549	1378.382592	6020.255183	1415.149834	5579.165793	1463.784894	5460.781162	1529.165955	5032.53705	1588.713675	4753.97311	1654.421552	4322.341874	1711.781238	4276.417711	1779.044614	4251.572811	1874.081514	4132.874986	1962.916345	4150.528063	2056.267757	4199.817224	2159.39293	3891.472436	2235.901541	3678.796919	2323.498862	3769.032677	2422.235659	3381.041015	2488.662771	3223.746818	2571.181685	3041.340935	2652.977947	2808.278683	2728.866529
9521.117311	1204.408076	8744.311959	1207.79654	8396.639898	1242.10129	7363.852677	1267.015359	7190.058475	1301.654289	6908.58424	1350.386389	6427.681302	1380.149834	6049.174873	1418.349042	5579.165793	1465.1163	5474.173498	1530.535369	5059.129676	1591.254942	4757.407199	1654.749724	4336.778721	1713.224711	4281.893361	1780.83946	4258.023732	1875.351647	4152.726125	1964.822101	4161.853571	2057.361314	4202.378091	2159.724232	3904.604169	2237.105917	3693.56132	2324.973632	3770.160706	2422.339116	3408.198427	2491.153512	3236.348253	2572.384155	3063.409412	2655.001956	2809.287005	2728.959007
9537.810938	1206.030887	8756.747864	1208.816423	8430.749567	1249.683336	7363.852677	1268.661612	7193.844501	1305.814057	6932.660834	1352.65198	6438.655438	1382.179513	6057.394153	1419.25829	5579.165793	1466.609911	5510.755448	1534.557616	5075.403572	1592.810122	4769.245362	1655.881012	4350.673478	1714.613983	4281.893361	1784.396408	4263.960455	1876.687584	4163.873485	1965.953744	4174.190121	2058.618889	4211.314354	2160.880325	3954.679462	2241.698569	3748.414676	2330.452765	3783.304421	2423.544591	3421.651794	2492.387386	3250.906761	2573.773374	3070.692679	2655.669941	2821.625813	2730.09066
9555.973963	1207.79654	8775.610472	1210.363369	8430.749567	1255.796723	7363.852677	1271.110346	7194.114169	1306.110346	6951.598342	1354.433986	6445.239108	1383.578041	6072.232613	1420.899777	5579.165793	1467.702096	5530.425404	1537.066371	5129.110304	1597.94249	4777.965627	1656.714346	4370.848024	1716.631141	4281.893361	1788.276714	4270.866355	1878.241613	4200.317465	1969.87888	4184.543642	2059.738171	4223.888369	2162.507038	3987.926765	2244.747843	3758.432869	2331.453451	3793.835233	2424.510424	3430.737919	2493.22072	3251.819331	2573.860455	3086.54677	2657.123997	2832.066465	2731.048224
9566.465362	1208.816423	8796.060498	1212.0405	8430.749567	1257.588667	7363.852677	1272.941169	7196.189943	1308.391032	6968.34885	1356.010198	6459.966744	1387.252321	6088.010463	1422.645184	5579.165793	1469.569015	5559.450938	1541.473428	5150.640738	1600	4788.942991	1657.763374	4393.042002	1718.850213	4281.893361	1790.863158	4277.871423	1880.290105	4220.195999	1972.348235	4196.579073	2061.123064	4236.178511	2164.306476	4004.56921	2246.274204	3794.125805	2335.018708	3835.81717	2428.360795	3446.184898	2494.637438	3267.139331	2575.322338	3101.396453	2658.485935	2844.7797	2732.214217
9582.378569	1210.363369	8820.518484	1214.046329	8430.749567	1258.762175	7363.852677	1275.814057	7197.985071	1310.363369	6975.02587	1356.638501	6468	1391.260627	6109.19295	1424.988472	5579.165793	1470.766446	5575.320468	1544.648082	5167.978837	1601.656878	4797.663256	1658.596707	4400.680819	1719.613983	4281.893361	1794.496825	4280.629165	1881.441383	4229.103818	1973.655245	4206.164236	2062.306601	4242.830101	2165.428109	4034.382691	2249.008545	3808.277358	2336.432263	3849.015471	2429.571276	3462.943727	2496.174473	3286.185115	2577.139748	3129.333981	2661.048224	2865.570672	2734.12106
9599.630982	1212.0405	8889.042708	1219.666083	8430.749567	1260.241827	7363.852677	1278.378529	7199.038556	1311.52085	6985.714931	1357.697055	6468	1392.772176	6120.69277	1426.260627	5579.165793	1473.337883	5581.085562	1547.730783	5217.047851	1606.346053	4808.127573	1659.596707	4409.015376	1720.447316	4281.893361	1797.511211	4283.34125	1883.276714	4242.929621	1975.683853	4217.475635	2063.813386	4258.038168	2167.99259	4049.654698	2250.409216	3820.012254	2337.604426	3868.228004	2431.333352	3483.53376	2498.062887	3297.392853	2578.209227	3142.533527	2662.258819	2877.781099	2735.240938
9620.264661	1214.046329	8963.796405	1225.796723	8430.749567	1261.826875	7363.852677	1279.683336	7200.148275	1312.740116	7022.068257	1362.923931	6468	1394.347941	6133.469071	1427.67399	5579.165793	1474.098443	5581.085562	1551.093729	5241.417305	1608.674867	4816.847838	1660.430041	4417.349933	1721.280649	4281.893361	1798.535377	4283.34125	1884.350971	4249.593629	1976.744108	4225.112844	2064.830735	4265.922054	2169.51828	4068.818023	2252.166779	3871.308507	2342.72825	3881.445996	2432.545639	3495.736009	2499.182015	3308.520756	2579.271087	3157.634698	2663.643822	2918.140347	2738.942484
9678.074279	1219.666083	9135.249937	1239.857834	8430.749567	1262.891714	7363.852677	1280.875711	7200.729328	1313.378529	7029.467482	1364.347941	6468	1395.573759	6191.817197	1434.128685	5583.753517	1475.695111	5581.085562	1552.107189	5256.977585	1610.161852	4827.267801	1661.425802	4425.68449	1722.113983	4281.893361	1802.737132	4283.34125	1889.157372	4255.329778	1977.846358	4235.448448	2066.364146	4269.950364	2170.554817	4084.234785	2253.580727	3899.800649	2345.574242	3931.54781	2437.140724	3516.31683	2501.069584	3322.231067	2580.579369	3172.265979	2664.985729	2945.099658	2741.415055
9741.139316	1225.796723	9162.605428	1242.10129	8430.749567	1264.572619	7363.852677	1283.949294	7201.729577	1314.477519	7039.477794	1366.325636	6468	1396.407092	6200.746858	1435.116518	5610.825924	1479.939716	5581.085562	1553.010193	5258.537029	1610.310877	4840.1086	1662.652905	4444.488965	1723.994154	4281.893361	1804.618903	4283.34125	1890.916196	4266.60575	1980.269782	4242.413372	2067.530105	4280.339395	2173.639406	4085.315186	2253.679816	3910.890615	2346.681985	3964.772242	2440.1879	3528.740226	2502.208995	3337.578011	2582.043824	3189.799064	2666.593775	2987.749312	2745.326665
9885.783979	1239.857834	9255.056767	1249.683336	8430.749567	1265.487842	7363.852677	1285.796723	7206.690967	1319.928677	7044.781257	1367.952902	6468	1397.240425	6223.59212	1437.643749	5637.631524	1482.943199	5581.085562	1559.610356	5273.404368	1611.731642	4851.728494	1663.763336	4463.181744	1725.863158	4281.893361	1806.281784	4283.34125	1892.700508	4269.522248	1980.945686	4252.167084	2069.162918	4285.142738	2175.689485	4097.522921	2254.799447	3921.453477	2347.737077	3971.555194	2440.809998	3537.826351	2503.042328	3338.427478	2582.124882	3204.216109	2667.916033	3009.202149	2747.294211
9908.862102	1242.10129	9329.600089	1255.796723	8430.749567	1267.015359	7363.852677	1289.254783	7207.481021	1320.796723	7047.357281	1369.488241	6468	1399.018176	6236.573819	1439.079834	5646.642736	1483.952877	5581.085562	1561.059707	5294.709359	1613.767608	4861.857216	1664.731265	4474.561684	1727.000985	4281.893361	1809.806386	4283.34125	1895.696872	4275.341292	1982.408858	4259.298693	2070.508281	4285.142738	2177.782683	4115.289856	2256.42894	3937.725055	2349.362394	3996.466884	2443.094772	3554.078446	2504.532888	3356.496132	2583.849051	3225.157435	2669.836665	3028.283058	2749.044215
9986.857537	1249.683336	9349.844544	1257.588667	8430.749567	1268.661612	7363.852677	1291.979187	7210.791488	1324.433986	7048.153782	1370.363369	6468	1399.851509	6266.551282	1442.396057	5671.590343	1486.748178	5581.085562	1564.12442	5307.459122	1614.986012	4875.235878	1666.009768	4491.512358	1728.695803	4281.893361	1810.83946	4283.34125	1895.766363	4281.749349	1984.653681	4268.252366	2072.442872	4285.142738	2177.868612	4133.959485	2258.141224	3962.45004	2351.832097	3996.566498	2443.103908	3570.487231	2506.037818	3368.176032	2584.963585	3237.666368	2670.983921	3036.417722	2749.790285
10049.74509	1255.796723	9361.362243	1258.762175	8430.749567	1271.110346	7363.852677	1299.998411	7214.60887	1328.628206	7049.185896	1371.497369	6468	1400	6281.940246	1444.098443	5789.860705	1500	5581.085562	1565.146566	5319.050624	1616.093729	4884.93175	1666.936333	4508.91629	1730.435941	4286.23901	1811.999326	4283.34125	1898.965633	4281.749349	1985.683853	4272.92945	2073.597448	4285.142738	2179.188984	4145.262776	2259.177905	3976.755067	2353.260982	4002.738503	2443.669973	3585.26037	2507.392736	3376.473686	2585.755374	3266.25655	2673.606068	3051.704758	2751.192335
10068.17857	1257.588667	9375.016475	1260.241827	8430.749567	1272.941169	7363.852677	1300	7217.419173	1331.715932	7050.253561	1372.67043	6468	1401.315141	6346.605369	1451.251948	5804.648074	1501.656878	5581.085562	1566.193444	5331.487184	1617.282202	4895.449639	1667.941453	4522.351065	1731.779221	4291.858646	1813.100501	4283.34125	1902.378553	4281.749349	1989.242996	4281.104353	2075.95087	4285.142738	2181.449553	4154.001679	2260.011238	3991.428913	2354.726707	4017.374408	2445.012304	3608.546354	2509.528408	3389.536089	2587.00183	3284.713608	2675.298856	3065.857587	2752.490361
10080.25028	1258.762175	9389.643304	1261.826875	8430.749567	1275.814057	7363.852677	1301.654289	7219.814704	1334.347941	7051.377165	1373.904952	6468	1402.382934	6356.498356	1452.346349	5819.650773	1503.337883	5581.085562	1567.066371	5346.493787	1618.716276	4906.81006	1669.027087	4571.45268	1736.688662	4297.835337	1814.044614	4283.34125	1903.812092	4281.749349	1990.92112	4281.104353	2077.055974	4285.142738	2182.791417	4162.393359	2260.844571	3993.900961	2354.973632	4029.690623	2446.141885	3615.798769	2510.193563	3403.853243	2588.368019	3295.636844	2676.300679	3073.678445	2753.20765
10095.47125	1260.241827	9398.902705	1262.891714	8430.749567	1278.378529	7363.852677	1305.814057	7227.113426	1342.367165	7052.786545	1375.453461	6468	1403.216267	6366.205376	1453.420176	5841.325299	1505.766446	5581.085562	1568.251875	5372.405289	1621.192453	4918.099065	1670.105896	4572.246182	1736.768	4307.211365	1815.272827	4283.34125	1904.151119	4281.749349	1991.982577	4281.104353	2078.921491	4285.142738	2182.868612	4170.437817	2261.677905	4004.641458	2356.046467	4040.497038	2447.132995	3629.312263	2511.432952	3427.976527	2590.669941	3302.707997	2676.94921	3077.607945	2753.568044
10111.77641	1261.826875	9412.624213	1264.572619	8430.749567	1279.683336	7363.852677	1306.110346	7234.412147	1350.386389	7053.745549	1376.507134	6468	1404.439874	6380.382209	1454.988472	5864.004254	1508.307551	5581.085562	1569.378766	5384.364263	1622.335286	4943.215456	1672.50609	4594.658134	1739.008866	4320.196078	1816.681736	4283.34125	1905.622495	4281.749349	1993.439699	4281.104353	2080.625499	4285.142738	2183.955528	4181.180761	2262.840978	4030.238701	2358.603297	4052.982763	2448.278122	3648.403702	2513.183922	3439.908161	2591.808495	3309.081512	2677.533756	3089.388504	2754.648497
10122.73026	1262.891714	9419.67651	1265.487842	8432.446489	1280.875711	7363.852677	1308.391032	7236.474182	1352.65198	7055.452503	1378.382592	6468	1405.628947	6393.237923	1456.544552	5871.062836	1509.098443	5581.085562	1572.436196	5409.629706	1624.749724	4958.477124	1673.964539	4611.389014	1740.681709	4364.204771	1821.055708	4283.34125	1906.658791	4281.749349	1994.506792	4281.104353	2082.434312	4285.142738	2185.11347	4189.932876	2263.842852	4046.56031	2360.233612	4067.092883	2449.572231	3664.921983	2514.698895	3465.310566	2594.232475	3322.52703	2678.766911	3103.194079	2755.914674
10140.0215	1264.572619	9430.747868	1267.015359	8444.687707	1283.949294	7363.852677	1310.363369	7238.096081	1354.433986	7057.060964	1380.149834	6468	1407.643749	6407.392701	1458.436002	5882.352088	1510.363369	5581.085562	1573.674867	5481.908361	1631.656878	4969.241159	1674.993181	4628.476553	1742.390212	4386.551415	1823.276714	4283.34125	1907.011741	4281.749349	1996.183884	4281.104353	2083.348276	4285.142738	2186.523465	4196.795217	2264.676185	4062.250771	2361.800884	4084.250227	2451.145816	3686.187607	2516.64927	3491.172166	2596.700272	3337.95138	2680.181554	3128.472558	2758.233088
10149.43627	1265.487842	9441.324739	1268.661612	8457.500233	1285.796723	7363.852677	1311.52085	7239.530675	1356.010198	7058.908282	1382.179513	6468	1408.816285	6415.012927	1459.534953	5893.15341	1511.573623	5581.085562	1574.753708	5512.473512	1635.166223	4980.490768	1676.068225	4639.131267	1743.455527	4411.500488	1825.756373	4283.34125	1910.757397	4281.749349	1997.847935	4281.104353	2090.319618	4285.142738	2188.235681	4205.441719	2265.72618	4076.139155	2363.188152	4103.268086	2452.890037	3698.961267	2517.820806	3517.708717	2599.232475	3350.516359	2681.33395	3135.379181	2758.866529
10165.14963	1267.015359	9455.041785	1271.110346	8492.491027	1289.254783	7363.852677	1312.740116	7240.102527	1356.638501	7060.181157	1383.578041	6468	1410.363369	6434.258541	1462.549329	5905.376658	1512.943199	5581.085562	1576.346053	5538.192117	1638.864097	4994.047766	1677.363771	4668.361485	1746.37812	4425.011113	1827.099178	4283.34125	1911.687584	4281.749349	1998.961985	4281.104353	2092.306601	4285.142738	2189.265699	4213.901088	2266.827032	4087.575769	2364.33052	4120.935731	2454.510424	3705.546766	2518.424794	3528.110434	2600.22504	3362.748295	2682.455802	3152.482338	2760.435144
10182.0844	1268.661612	9463.621532	1272.941169	8525.710925	1291.979187	7363.852677	1313.378529	7241.065973	1357.697055	7063.525315	1387.252321	6468	1411.507134	6441.383829	1463.784894	5914.38787	1513.952877	5581.085562	1576.473428	5552.220448	1641.311855	5005.277788	1678.436944	4695.030348	1749.044614	4475.654921	1832.132605	4283.34125	1912.741922	4281.749349	2000.854702	4281.104353	2095.493366	4285.142738	2189.39293	4223.136007	2268.121533	4098.506405	2365.422347	4125.874767	2454.963407	3708.577904	2518.702795	3540.035232	2601.362942	3383.653221	2684.373095	3171.99571	2762.224811
10207.27417	1271.110346	9474.454809	1275.814057	8623.492979	1299.998411	7363.852677	1314.477519	7245.82323	1362.923931	7067.173486	1391.260627	6468	1412.179513	6447.352981	1465.1163	5927.299202	1515.399551	5581.085562	1577.559408	5570.842511	1645.443468	5021.070981	1679.946186	4735.072811	1753.048273	4510.08057	1835.55413	4283.34125	1913.276714	4281.749349	2002.772832	4281.104353	2097.667546	4285.142738	2190.227202	4233.596316	2269.587803	4144.70507	2370.036989	4137.206421	2456.002689	3756.185822	2523.069152	3553.01911	2602.601906	3395.895523	2685.495897	3183.425474	2763.273091
10226.10759	1272.941169	9480.836832	1278.378529	8623.512358	1300	7363.852677	1319.928677	7247.119298	1364.347941	7069.920096	1392.772176	6468	1415.149834	6453.055047	1466.609911	5939.335478	1516.748178	5581.085562	1577.730783	5579.854299	1648.436944	5038.702884	1681.631141	4763.225794	1755.863158	4525.16211	1837.053066	4284.952499	1914.513897	4281.749349	2004.680751	4281.104353	2099.021557	4285.142738	2191.65314	4240.815849	2270.684023	4182.67273	2373.829462	4147.910454	2457.033098	3773.62448	2524.668537	3553.201511	2602.619311	3412.223582	2686.993424	3225.244362	2767.108508
10255.66059	1275.814057	9480.836832	1279.683336	8643.683855	1301.654289	7363.852677	1320.796723	7248.919303	1366.325636	7075.702322	1394.347941	6468	1418.349042	6457.224616	1467.702096	5978.515792	1521.138209	5585.928014	1580.310877	5579.854299	1649.457368	5049.934546	1682.704471	4773.956054	1756.936026	4563.258896	1840.83946	4290.202937	1916.2238	4281.749349	2005.872648	4281.104353	2100.608437	4285.142738	2193.233413	4247.421258	2271.778043	4200.063622	2375.750989	4164.000126	2458.662771	3785.47464	2525.755374	3589.898018	2606.12101	3425.46271	2688.20765	3240.618358	2768.518533
10282.04095	1278.378529	9480.836832	1280.875711	8694.40581	1305.814057	7363.852677	1324.433986	7250.400365	1367.952902	7082.260962	1395.573759	6468	1419.25829	6462.609144	1469.569015	5995.222941	1523.010193	5588.976922	1581.093729	5579.854299	1649.986012	5069.916285	1684.613983	4800.739551	1759.613983	4585.324464	1843.032531	4295.431223	1917.323077	4281.749349	2007.348235	4281.104353	2102.427289	4285.142738	2195.901541	4254.547526	2273.103908	4209.323628	2376.895642	4183.863614	2460.674683	3844.560974	2531.174473	3615.143674	2608.530031	3436.495317	2689.219505	3253.706952	2769.718952
10295.46331	1279.683336	9480.836832	1283.949294	8698.018593	1306.110346	7363.852677	1328.628206	7251.797758	1369.488241	7087.749221	1396.407092	6468	1420.899777	6464.228077	1470.766446	6008.272028	1524.472302	5617.863526	1585.290796	5579.854299	1651.192453	5209.940815	1697.995126	4813.248788	1760.864723	4626.128681	1847.088013	4309.967969	1919.48801	4281.749349	2008.920649	4281.104353	2105.272008	4285.142738	2197.445835	4260.345025	2274.33431	4215.776657	2377.737077	4194.822466	2461.855256	3856.033764	2532.226699	3633.926389	2610.322338	3445.581442	2690.052838	3263.2965	2770.598457
10307.72911	1280.875711	9480.836832	1285.796723	8725.828039	1308.391032	7363.852677	1331.715932	7252.594258	1370.363369	7094.070814	1397.240425	6468	1422.645184	6464.228077	1473.337883	6019.846866	1525.769226	5650.041364	1588.713675	5579.854299	1652.564294	5228.108327	1699.731265	4844.327543	1763.972142	4655.150356	1849.972443	4328.836371	1921.530275	4281.749349	2010.022773	4281.104353	2105.95087	4285.142738	2198.710387	4278.061399	2278.094254	4224.384668	2378.924657	4203.474428	2462.915237	3883.254615	2534.723258	3636.619973	2610.579369	3457.480612	2691.14417	3276.696918	2771.827475
10339.34662	1283.949294	9480.836832	1289.254783	8749.877638	1310.363369	7363.852677	1334.347941	7253.626372	1371.497369	7106.865349	1399.018176	6468	1424.988472	6464.228077	1474.098443	6050.162121	1529.165955	5673.931332	1591.254942	5579.854299	1654.421552	5230.920455	1700	4860.073443	1765.546501	4685.612117	1853.000001	4341.082059	1922.700508	4281.749349	2010.683853	4285.941995	2107.11105	4285.142738	2199.51828	4281.95146	2279.008545	4231.374402	2379.963407	4215.315847	2464.466706	3895.987732	2535.891075	3651.785642	2612.026526	3469.634024	2692.258819	3291.918579	2773.223529
10358.35087	1285.796723	9480.836832	1291.979187	8763.991331	1311.52085	7363.852677	1342.367165	7254.694037	1372.67043	7112.538817	1399.851509	6468	1426.260627	6464.228077	1475.695111	6062.38392	1530.535369	5688.551282	1592.810122	5579.854299	1654.749724	5283.170683	1704.993181	4894.702183	1769.008866	4688.396262	1853.276714	4375.172068	1925.958246	4281.749349	2011.703665	4294.253906	2108.560285	4285.142738	2200.554817	4281.95146	2280.574242	4248.597803	2382.737077	4227.549626	2466.069584	3909.715341	2537.150101	3679.748041	2614.694788	3481.515416	2693.34852	3306.703811	2774.579556
10393.92345	1289.254783	9480.836832	1299.998411	8778.858401	1312.740116	7363.852677	1350.386389	7255.817641	1373.904952	7113.612987	1400	6469.198558	1427.67399	6464.228077	1479.939716	6098.281824	1534.557616	5736.799699	1597.94249	5579.854299	1655.881012	5301.742958	1706.768	4921.931494	1771.731398	4699.582343	1854.388485	4419.431052	1930.187761	4281.749349	2014.653681	4313.472472	2110.95087	4285.142738	2201.628417	4281.95146	2282.360327	4255.161808	2383.903747	4240.681553	2468.046046	3921.242084	2538.207276	3696.969748	2616.338138	3496.321886	2694.706494	3322.016166	2775.983927
10421.949	1291.979187	9480.836832	1300	8786.642862	1313.378529	7363.852677	1352.65198	7257.227021	1375.453461	7122.164166	1401.315141	6505.143802	1434.128685	6464.228077	1482.943199	6120.672052	1537.066371	5756.141955	1600	5579.854299	1656.714346	5309.466568	1707.50609	4942.202251	1773.758176	4713.445855	1855.766363	4436.441289	1931.813308	4284.988907	2015.945686	4326.72109	2112.349344	4285.142738	2205.689485	4281.95146	2283.464674	4260.758938	2385.013641	4245.394824	2468.879379	3935.049665	2539.473637	3714.032224	2617.966295	3527.735495	2697.587591	3335.433763	2777.214521
10504.44163	1299.998411	9480.836832	1301.654289	8800.043346	1314.477519	7363.852677	1354.433986	7258.186025	1376.507134	7127.834821	1402.382934	6515.056088	1435.116518	6464.228077	1483.952877	6160.004321	1541.473428	5771.717951	1601.656878	5579.854299	1657.763374	5339.366033	1710.363369	4955.123892	1775.05015	4726.85596	1857.099178	4451.186568	1933.222409	4290.615432	2017.316343	4341.615021	2113.921491	4286.754175	2206.563996	4281.95146	2283.580727	4266.642495	2386.360079	4251.878005	2470.025643	3935.646851	2539.528408	3726.861331	2619.190489	3542.688518	2698.959007	3336.302646	2777.294211
10504.45798	1300	9480.836832	1305.814057	8866.511811	1319.928677	7363.852677	1356.010198	7259.892979	1378.382592	7132.232101	1403.216267	6541.913146	1437.643749	6464.228077	1486.748178	6188.337596	1544.648082	5815.79999	1606.346053	5579.854299	1658.596707	5354.203073	1711.781238	4967.368235	1776.274405	4742.996683	1858.703385	4458.963902	1933.965633	4298.685726	2018.715732	4357.758151	2115.625499	4293.102709	2208.395506	4281.95146	2286.81152	4270.261509	2387.339116	4252.782557	2470.1879	3953.019007	2541.121694	3742.365434	2620.669941	3554.38494	2700.031744	3346.615094	2778.240016
10521.47541	1301.654289	9480.836832	1306.110346	8877.096291	1320.796723	7363.852677	1356.638501	7261.50144	1380.149834	7138.55195	1404.439874	6557.174528	1439.079834	6464.228077	1500	6215.850198	1547.730783	5837.692731	1608.674867	5579.854299	1659.596707	5369.308029	1713.224711	4983.262987	1777.863647	4758.659967	1860.26014	4469.964055	1935.016839	4305.911506	2019.718183	4376.833945	2117.639068	4308.437571	2210.918186	4281.95146	2288.498862	4278.28775	2389.510424	4257.809137	2471.19523	3962.105132	2541.955028	3751.098459	2621.503274	3565.467977	2701.048224	3363.495577	2779.788209
10564.26637	1305.814057	9480.836832	1308.391032	8921.447099	1324.433986	7363.852677	1357.697055	7263.348759	1382.179513	7143.259005	1405.628947	6592.416254	1442.396057	6464.228077	1501.656878	6245.863947	1551.093729	5851.671591	1610.161852	5579.854299	1660.430041	5383.845809	1714.613983	4995.074397	1779.044614	4763.65281	1860.756373	4480.823936	1936.05464	4326.124966	2021.930459	4383.552719	2118.348276	4322.781778	2212.587305	4281.95146	2291.338429	4283.227702	2391.261619	4262.448579	2472.229357	3973.794546	2543.027121	3756.323146	2622.00183	3578.986924	2702.288113	3374.709734	2780.816714
10567.31425	1306.110346	9480.836832	1310.363369	8972.589135	1328.628206	7363.852677	1362.923931	7264.621633	1383.578041	7152.472567	1407.643749	6610.507634	1444.098443	6464.228077	1503.337883	6254.908919	1552.107189	5853.072546	1610.310877	5579.854299	1661.425802	5404.953996	1716.631141	5013.025491	1780.83946	4775.763739	1861.960064	4545.097497	1942.196805	4346.998416	2023.925185	4397.554857	2119.826289	4332.750126	2213.626178	4281.95146	2292.579659	4283.227702	2393.359244	4268.269778	2473.526896	3982.880671	2543.860455	3770.071927	2623.313783	3595.823043	2703.832236	3386.761132	2781.922007
10590.77534	1308.391032	9480.836832	1311.52085	9010.239185	1331.715932	7363.852677	1364.347941	7267.965791	1387.252321	7158.564539	1408.816285	6686.528429	1451.251948	6464.228077	1505.766446	6262.968076	1553.010193	5866.42889	1611.731642	5579.854299	1662.652905	5428.175069	1718.850213	5048.600188	1784.396408	4791.99155	1863.572926	4581.587075	1945.683853	4371.511825	2026.267757	4410.044561	2121.144655	4335.910351	2213.955528	4281.95146	2295.72618	4283.227702	2393.603297	4271.661171	2474.36023	3993.784021	2544.860455	3778.804952	2624.147117	3606.774682	2704.836665	3400.79327	2783.208964
10611.06449	1310.363369	9480.836832	1312.740116	9042.332472	1334.347941	7363.852677	1366.325636	7281.25387	1391.260627	7164.498748	1410.363369	6698.158698	1452.346349	6470.016594	1508.307551	6321.873462	1559.610356	5885.568615	1613.767608	5579.854299	1663.763336	5436.167397	1719.613983	5087.40895	1788.276714	4800.607553	1864.429261	4594.685896	1946.935613	4396.114824	2028.618889	4423.696029	2122.585653	4338.15045	2214.188984	4281.95146	2301.453451	4283.227702	2395.422347	4274.705341	2475.193563	4004.687371	2545.860455	3787.537978	2624.98045	3611.814105	2705.298856	3415.493858	2784.557227
10622.97134	1311.52085	9480.836832	1313.378529	9140.114525	1342.367165	7363.852677	1367.952902	7291.27098	1392.772176	7167.347086	1411.507134	6709.570342	1453.420176	6473.399358	1509.098443	6334.808686	1561.059707	5897.022596	1614.986012	5579.854299	1664.731265	5444.887661	1720.447316	5113.277184	1790.863158	4812.197279	1865.58115	4621.394986	1949.48801	4409.832225	2029.929763	4454.301086	2125.816207	4348.260977	2215.242675	4281.95146	2303.074659	4283.227702	2396.633694	4277.888137	2476.204816	4013.773495	2546.693788	3794.763585	2625.669941	3620.90023	2706.132189	3428.0819	2785.711739
10635.51376	1312.740116	9482.887315	1314.477519	9237.896578	1350.386389	7363.852677	1369.488241	7303.142763	1394.347941	7168.410953	1412.179513	6726.236731	1454.988472	6480.369907	1510.363369	6362.160757	1564.12442	5907.436032	1616.093729	5579.854299	1666.009768	5453.260704	1721.280649	5149.619193	1794.496825	4824.860535	1866.839736	4636.64857	1950.945686	4471.832665	2035.854702	4491.324243	2129.724232	4358.158858	2216.274204	4281.95146	2304.658738	4283.227702	2399.60897	4281.026325	2477.392736	4022.85962	2547.527121	3806.953931	2626.833183	3634.043848	2707.337655	3445.53267	2787.312235
10642.08102	1313.378529	9514.481565	1319.928677	9265.521963	1352.65198	7363.852677	1370.363369	7311.626731	1395.573759	7169.187279	1415.149834	6742.773302	1456.544552	6488.836541	1511.573623	6371.283241	1565.146566	5918.608641	1617.282202	5579.854299	1666.936333	5461.286524	1722.113983	5179.767479	1797.511211	4836.162197	1867.962994	4689.274821	1955.974801	4515.448686	2040.022773	4498.610726	2130.493366	4359.841399	2216.449553	4281.95146	2305.969334	4283.227702	2401.467966	4281.026325	2478.702795	4033.76297	2548.527121	3815.686956	2627.666516	3645.454373	2708.38417	3455.573055	2788.233088
10653.38618	1314.477519	9522.803869	1320.796723	9287.250782	1354.433986	7365.656366	1371.497369	7316.883532	1396.407092	7169.187279	1418.349042	6762.873866	1458.436002	6500.53772	1512.943199	6380.078482	1566.193444	5932.090095	1618.716276	5579.854299	1667.941453	5479.394425	1723.994154	5190.010647	1798.535377	4848.116509	1869.151119	4723.474252	1959.242996	4556.237291	2043.920649	4543.881782	2135.272008	4381.241543	2218.679816	4281.95146	2309.008545	4283.227702	2402.50011	4281.026325	2479.572231	4048.321255	2549.862333	3825.9193	2628.642919	3647.873798	2708.606068	3471.832206	2789.724295
10709.46148	1319.928677	9559.570154	1324.433986	9306.470246	1356.010198	7369.145976	1372.67043	7322.140333	1397.240425	7169.187279	1419.25829	6774.552503	1459.534953	6510.60542	1513.952877	6386.955362	1567.066371	5955.368164	1621.192453	5579.854299	1669.027087	5495.648181	1725.863158	5232.034367	1802.737132	4864.522449	1870.781686	4733.360576	1960.187761	4577.65919	2045.967786	4576.74517	2138.740943	4401.772907	2220.819536	4287.627851	2310.257019	4283.227702	2404.104963	4281.026325	2480.595029	4057.40738	2550.695667	3837.020818	2629.702262	3656.959923	2709.439401	3487.397521	2791.151867
10718.39094	1320.796723	9601.966286	1328.628206	9313.934049	1356.638501	7374.60175	1373.904952	7333.35467	1399.018176	7169.187279	1420.899777	6806.586483	1462.549329	6525.906902	1515.399551	6396.294713	1568.251875	5966.111725	1622.335286	5579.854299	1670.105896	5504.479971	1727.000985	5250.854832	1804.618903	4876.898637	1872.011741	4747.40375	1961.529767	4589.046333	2047.055974	4610.929802	2142.349344	4414.419314	2222.137508	4297.153738	2311.789661	4283.227702	2405.490554	4281.026325	2481.64927	4072.990618	2552.124882	3853.887533	2631.311738	3665.051877	2710.181554	3506.896818	2792.940244
10755.80696	1324.433986	9633.177725	1331.715932	9325.616122	1357.697055	7384.030865	1375.453461	7338.264248	1399.851509	7169.187279	1422.645184	6819.716914	1463.784894	6540.171337	1516.748178	6404.537376	1569.378766	5988.809394	1624.749724	5579.854299	1672.50609	5517.63512	1728.695803	5267.486091	1806.281784	4887.169311	1873.032531	4761.913346	1962.916345	4621.271511	2050.135504	4623.194911	2143.644002	4439.961545	2224.799447	4301.420787	2312.360327	4283.227702	2407.441565	4281.026325	2482.482604	4082.076743	2552.958216	3869.50786	2632.80228	3676.582482	2711.239083	3518.675417	2794.020517
10798.95231	1328.628206	9659.782672	1334.347941	9380.532808	1362.923931	7392.091959	1376.507134	7339.066185	1400	7169.187279	1424.988472	6833.865867	1465.1163	6586.604723	1521.138209	6425.178298	1572.436196	6053.742235	1631.656878	5579.854299	1673.964539	5529.627996	1730.435941	5302.737286	1809.806386	4897.723655	1874.081514	4781.855778	1964.822101	4647.415967	2052.633943	4635.112959	2144.902027	4457.748376	2226.65314	4313.174033	2313.721244	4283.227702	2408.56945	4281.026325	2483.701079	4091.162868	2553.791549	3883.632521	2634.1501	3701.975958	2713.568044	3547.022394	2796.620358
10830.71531	1331.715932	9740.842816	1342.367165	9394.480413	1364.347941	7409.736168	1378.382592	7345.206272	1401.315141	7169.187279	1426.260627	6849.73857	1466.609911	6606.404705	1523.010193	6432.773498	1573.674867	6086.732921	1635.166223	5579.854299	1674.993181	5537.717018	1731.779221	5313.06954	1810.83946	4910.503091	1875.351647	4793.697657	1965.953744	4685.441349	2056.267757	4651.833582	2146.666993	4531.519208	2234.341326	4315.939367	2314.008545	4283.227702	2410.809998	4281.026325	2484.919555	4100.724978	2554.668537	3900.534741	2635.762964	3715.302485	2714.790285	3566.270057	2798.385656
10857.79042	1334.347941	9821.902961	1350.386389	9410.487364	1366.325636	7428.350917	1380.149834	7349.489397	1402.382934	7169.187279	1427.67399	6861.345299	1467.702096	6621.869443	1524.472302	6438.720495	1574.753708	6121.495923	1638.864097	5579.854299	1676.068225	5567.280898	1736.688662	5324.669899	1811.999326	4923.944608	1876.687584	4834.771521	1969.87888	4696.884683	2057.361314	4663.217275	2147.868612	4546.490012	2235.901541	4331.279412	2315.574242	4283.227702	2411.831335	4281.026325	2486.138031	4112.575137	2555.755374	3919.091987	2637.533756	3742.603661	2717.294211	3578.232331	2799.482775
10940.28304	1342.367165	9844.804071	1352.65198	9422.048916	1367.952902	7449.729975	1382.179513	7352.83206	1403.216267	7169.187279	1434.128685	6881.185171	1469.569015	6635.587019	1525.769226	6446.230352	1576.346053	6144.506832	1641.311855	5579.854299	1677.363771	5567.755515	1736.768	5335.683269	1813.100501	4939.580467	1878.241613	4860.611634	1972.348235	4710.044349	2058.618889	4682.030037	2149.854417	4558.046421	2237.105917	4342.132609	2316.681985	4283.227702	2413.669973	4281.026325	2488.424794	4123.483844	2556.755865	3929.575592	2638.534136	3761.68457	2719.044215	3593.206209	2800.856104
11022.77567	1350.386389	9862.817001	1354.433986	9432.957331	1369.488241	7464.460984	1383.578041	7356.991581	1404.439874	7169.187279	1435.116518	6893.910357	1470.766446	6671.514244	1529.165955	6446.729668	1576.473428	6183.347337	1645.443468	5579.854299	1678.436944	5578.561132	1739.008866	5345.125788	1814.044614	4960.191363	1880.290105	4874.288606	1973.655245	4721.756862	2059.738171	4696.973137	2151.431754	4602.114521	2241.698569	4373.610511	2319.894809	4283.227702	2414.963407	4281.026325	2488.662771	4139.556263	2558.229946	3940.059197	2639.534515	3765.270468	2719.373095	3605.633909	2801.995909
11046.08148	1352.65198	9878.749705	1356.010198	9438.792097	1370.363369	7503.162989	1387.252321	7360.306226	1405.628947	7169.187279	1437.643749	6921.237202	1473.337883	6685.998546	1530.535369	6450.986769	1577.559408	6211.488435	1648.436944	5583.505584	1679.946186	5578.561132	1740.681709	5357.409723	1815.272827	4971.774941	1881.441383	4895.516599	1975.683853	4736.248825	2061.123064	4744.421356	2156.440209	4631.373372	2244.747843	4392.909289	2321.864558	4283.227702	2420.735094	4281.026325	2491.153512	4149.98465	2559.232475	3952.118098	2640.685214	3800.928391	2722.643459	3619.681485	2803.284282
11064.41273	1354.433986	9885.100736	1356.638501	9445.213677	1371.497369	7545.383358	1391.260627	7365.922664	1407.643749	7169.187279	1439.079834	6929.319726	1474.098443	6728.541881	1534.557616	6451.658565	1577.730783	6221.081252	1649.457368	5590.811215	1681.631141	5578.561132	1742.390212	5371.500878	1816.681736	4990.24111	1883.276714	4906.611446	1976.744108	4748.633735	2062.306601	4756.179144	2157.681317	4646.019336	2246.274204	4408.921514	2323.498862	4283.227702	2421.261619	4281.026325	2492.387386	4171.035075	2561.358604	3965.364306	2641.94921	3807.079958	2723.20765	3635.324199	2804.718952
11080.627	1356.010198	9895.800843	1357.697055	9451.191318	1372.67043	7561.304839	1392.772176	7365.922664	1408.816285	7169.187279	1442.396057	6946.287627	1475.695111	6755.076996	1537.066371	6461.77267	1580.310877	6226.050928	1649.986012	5597.241289	1682.704471	5578.561132	1743.455527	5415.247016	1821.055708	5001.049745	1884.350971	4918.145742	1977.846358	4764.401216	2063.813386	4772.394326	2159.39293	4672.256297	2249.008545	4423.370698	2324.973632	4285.691763	2422.235659	4281.026325	2493.22072	4182.722421	2562.619311	3994.136947	2644.694788	3829.559362	2725.269347	3649.116664	2805.983927
11087.09026	1356.638501	9948.635295	1362.923931	9457.482152	1373.904952	7577.902727	1394.347941	7365.922664	1410.363369	7170.926151	1444.098443	6991.395338	1479.939716	6801.690467	1541.473428	6464.535061	1581.093729	6237.392448	1651.192453	5612.098204	1684.613983	5578.561132	1746.37812	5437.46034	1823.276714	5049.409326	1889.157372	4943.505219	1980.269782	4775.047074	2064.830735	4775.532955	2159.724232	4685.696225	2250.409216	4477.052943	2330.452765	4286.020366	2422.339116	4281.026325	2494.637438	4189.922516	2563.452644	4012.284648	2646.4265	3840.684738	2726.28971	3661.653521	2807.133744
11097.41919	1357.697055	9963.029519	1364.347941	9464.174048	1375.453461	7590.814534	1395.573759	7365.922664	1411.507134	7216.243367	1451.251948	7023.313563	1482.943199	6835.268806	1544.648082	6464.535061	1585.290796	6250.288872	1652.564294	5731.54076	1697.995126	5578.561132	1749.044614	5462.260568	1825.756373	5067.105718	1890.916196	4950.578095	1980.945686	4791.093178	2066.364146	4786.485347	2160.880325	4702.560657	2252.166779	4486.85725	2331.453451	4290.795962	2423.544591	4281.026325	2496.174473	4205.236216	2565.22504	4049.32666	2649.961167	3868.780694	2728.866529	3673.438766	2808.214627
11131.99428	1362.923931	9983.020512	1366.325636	9467.911697	1376.507134	7599.592218	1396.407092	7365.922664	1412.179513	7227.873635	1452.346349	7034.04348	1483.952877	6867.874551	1547.730783	6464.535061	1588.713675	6267.748602	1654.421552	5747.03786	1699.731265	5578.561132	1753.048273	5474.789027	1827.099178	5085.058565	1892.700508	4965.889194	1982.408858	4803.294134	2067.530105	4801.896211	2162.507038	4716.127974	2253.580727	4521.788148	2335.018708	4295.880466	2424.510424	4281.026325	2498.062887	4217.920068	2566.844907	4063.712918	2651.33395	3869.789016	2728.959007	3685.191147	2809.292496
11136.67846	1364.347941	9999.469289	1367.952902	9474.564427	1378.382592	7608.369903	1397.240425	7365.922664	1415.149834	7238.708726	1453.420176	7063.749338	1486.748178	6903.444454	1551.093729	6464.535061	1591.254942	6270.833678	1654.749724	5749.436637	1700	5578.561132	1755.863158	5518.371784	1832.132605	5115.206467	1895.696872	4989.379726	1984.653681	4820.38041	2069.162918	4818.943408	2164.306476	4717.078767	2253.679816	4535.637567	2336.432263	4327.276753	2428.360795	4281.026325	2499.182015	4236.374404	2569.473637	4080.941398	2652.977947	3882.127824	2730.09066	3703.633413	2810.983927
11136.67846	1366.325636	10014.98884	1369.488241	9479.271714	1380.149834	7627.095343	1399.018176	7365.922664	1418.349042	7253.691035	1454.988472	7204.577374	1500	6914.163834	1552.107189	6464.535061	1592.810122	6281.468707	1655.881012	5794.006691	1704.993181	5578.561132	1756.936026	5542.144197	1835.55413	5115.905652	1895.766363	5000.159774	1985.683853	4834.458715	2070.508281	4829.569341	2165.428109	4727.822023	2254.799447	4547.121925	2337.604426	4339.943613	2429.571276	4281.026325	2501.069584	4246.906609	2571.181685	4102.152262	2655.001956	3892.568475	2731.048224	3722.927553	2812.753488
11136.67846	1367.952902	10023.83483	1370.363369	9479.271714	1382.179513	7635.873028	1399.851509	7365.922664	1419.25829	7268.556644	1456.544552	7220.812511	1501.656878	6923.714904	1553.010193	6464.535061	1597.94249	6289.302715	1656.714346	5809.849058	1706.768	5578.561132	1759.613983	5549.994334	1837.053066	5148.095088	1898.965633	5037.403776	1989.242996	4854.70289	2072.442872	4853.864272	2167.99259	4743.45758	2256.42894	4597.323011	2342.72825	4358.382538	2431.333352	4281.026325	2502.208995	4253.294366	2572.384155	4109.152492	2655.669941	3905.28171	2732.214217	3733.641484	2813.736115
11136.67846	1369.488241	10035.29757	1371.497369	9479.271714	1383.578041	7637.437115	1400	7365.922664	1420.899777	7284.837326	1458.436002	7234.478561	1503.337883	6993.524874	1559.610356	6464.535061	1600	6299.164429	1657.763374	5816.437387	1707.50609	5578.561132	1760.864723	5569.824207	1840.83946	5182.434167	1902.378553	5054.964202	1990.92112	4866.784737	2073.597448	4868.318077	2169.51828	4759.887541	2258.141224	4625.206851	2345.574242	4371.068297	2432.545639	4281.026325	2503.042328	4260.674177	2573.773374	4124.390471	2657.123997	3926.072682	2734.12106	3746.436314	2814.909592
11136.67846	1370.363369	10047.15514	1372.67043	9479.271714	1387.252321	7651.289789	1401.315141	7365.922664	1422.645184	7293.257267	1459.534953	7249.231848	1505.766446	7008.854671	1561.059707	6464.535061	1601.656878	6306.998437	1658.596707	5841.94198	1710.363369	5578.561132	1763.972142	5578.904843	1843.032531	5196.857712	1903.812092	5066.071624	1991.982577	4891.411693	2075.95087	4878.137845	2170.554817	4769.834853	2259.177905	4636.060048	2346.681985	4419.152719	2437.140724	4281.026325	2504.532888	4261.132974	2573.860455	4138.663073	2658.485935	3938.283109	2735.240938	3761.787238	2816.317501
11136.67846	1371.497369	10059.63397	1373.904952	9479.271714	1391.260627	7662.537085	1402.382934	7365.922664	1424.988472	7316.352788	1462.549329	7258.354597	1508.307551	7041.270166	1564.12442	6464.535061	1606.346053	6316.399246	1659.596707	5854.598147	1711.781238	5578.561132	1765.546501	5578.904843	1847.088013	5200.268831	1904.151119	5081.319415	1993.439699	4902.975857	2077.055974	4907.36008	2173.639406	4777.830977	2260.011238	4646.397395	2347.737077	4451.039342	2440.1879	4281.026325	2506.037818	4267.702937	2575.322338	4165.514909	2661.048224	3978.642357	2738.942484	3788.403286	2818.75859
11136.67846	1372.67043	10075.28665	1375.453461	9479.271714	1392.772176	7671.31477	1403.216267	7365.922664	1426.260627	7325.056117	1463.784894	7259.87633	1509.098443	7052.081407	1565.146566	6464.535061	1608.674867	6324.233254	1660.430041	5867.482852	1713.224711	5578.561132	1769.008866	5578.904843	1849.972443	5215.073075	1905.622495	5092.485809	1994.506792	4922.497219	2078.921491	4926.781755	2175.689485	4785.827102	2260.844571	4662.321578	2349.362394	4457.549173	2440.809998	4281.026325	2507.392736	4274.542277	2577.139748	4177.468731	2662.258819	4005.601668	2741.415055	3797.111105	2819.557227
11136.67846	1373.904952	10085.93742	1376.507134	9479.271714	1394.347941	7684.203297	1404.439874	7365.922664	1427.67399	7332.725718	1465.1163	7261.00991	1510.363369	7063.154245	1566.193444	6464.535061	1610.161852	6333.594218	1661.425802	5879.883748	1714.613983	5593.086264	1771.731398	5578.904843	1853.000001	5225.499758	1906.658791	5110.035437	1996.183884	4940.328498	2080.625499	4946.611925	2177.782683	4793.823226	2261.677905	4686.518688	2351.832097	4481.457773	2443.094772	4289.404899	2509.528408	4277.995084	2578.209227	4190.306371	2663.643822	4048.251322	2745.326665	3798.932704	2819.724295
11136.67846	1375.453461	10104.89498	1378.382592	9479.271714	1395.573759	7696.728063	1405.628947	7365.922664	1434.128685	7340.335397	1466.609911	7261.329056	1511.573623	7072.387195	1567.066371	6464.535061	1610.310877	6345.129982	1662.652905	5897.889276	1716.631141	5609.674921	1773.758176	5578.904843	1853.276714	5229.050959	1907.011741	5127.448594	1997.847935	4959.256488	2082.434312	4947.425987	2177.868612	4804.983324	2262.840978	4700.518305	2353.260982	4481.553376	2443.103908	4293.132194	2510.193563	4280.855477	2579.271087	4201.844196	2664.985729	4069.704159	2747.294211	3817.095577	2821.390102
11136.67846	1376.507134	10122.75866	1380.149834	9479.271714	1396.407092	7717.950416	1407.643749	7365.922664	1435.116518	7345.303451	1467.702096	7261.690215	1512.943199	7084.926276	1568.251875	6464.535061	1611.731642	6355.568925	1663.763336	5917.697123	1718.850213	5621.820526	1775.05015	5578.904843	1854.388485	5266.737861	1910.757397	5139.106364	1998.961985	4968.820505	2083.348276	4959.934696	2179.188984	4814.596653	2263.842852	4714.878867	2354.726707	4487.47686	2443.669973	4301.493581	2511.432952	4283.523869	2580.579369	4214.59138	2666.593775	4088.785068	2749.044215	3855.836165	2824.943192
11136.67846	1378.382592	10143.27512	1382.179513	9479.271714	1397.240425	7730.301002	1408.816285	7365.922664	1437.643749	7352.776045	1469.569015	7261.956468	1513.952877	7096.845414	1569.378766	6464.535061	1613.767608	6364.668246	1664.731265	5924.514671	1719.613983	5633.329509	1776.274405	5578.904843	1855.766363	5276.09693	1911.687584	5158.912357	2000.854702	5041.770841	2090.319618	4981.350476	2181.449553	4822.592777	2264.676185	4717.298137	2354.973632	4501.523438	2445.012304	4316.447904	2513.183922	4283.523869	2582.043824	4224.198907	2667.916033	4096.919732	2749.790285	3874.122892	2826.620358
11136.67846	1380.149834	10157.41176	1383.578041	9479.271714	1399.018176	7746.596773	1410.363369	7371.163285	1439.079834	7356.852006	1470.766446	7262.337958	1515.399551	7129.183878	1572.436196	6464.535061	1614.986012	6375.869925	1666.009768	5931.953159	1720.447316	5648.269669	1777.863647	5578.904843	1857.099178	5286.705147	1912.741922	5178.984274	2002.772832	5062.563259	2092.306601	4994.062787	2182.791417	4832.667838	2265.72618	4727.809326	2356.046467	4513.343731	2446.141885	4330.978275	2514.698895	4283.523869	2582.124882	4236.884433	2669.836665	4112.206768	2751.192335	3886.310249	2827.738121
11136.67846	1382.179513	10194.55222	1387.252321	9479.271714	1399.851509	7758.644311	1411.507134	7392.7208	1442.396057	7364.065414	1473.337883	7262.693592	1516.748178	7142.285308	1573.674867	6464.535061	1616.093729	6383.395771	1666.936333	5939.391646	1721.280649	5659.371721	1779.044614	5578.904843	1858.703385	5292.085957	1913.276714	5198.949352	2004.680751	5095.910576	2095.493366	4994.794106	2182.868612	4843.230898	2266.827032	4752.860073	2358.603297	4523.715016	2447.132995	4349.684666	2516.64927	4283.523869	2583.849051	4243.80381	2670.983921	4126.359597	2752.490361	3907.966203	2829.724295
11136.67846	1383.578041	10235.06908	1391.260627	9479.271714	1400	7765.726624	1412.179513	7408.913543	1444.098443	7364.065414	1474.098443	7275.414672	1521.138209	7153.696212	1574.753708	6469.111021	1617.282202	6391.559659	1667.941453	5946.830133	1722.113983	5676.244725	1780.83946	5578.904843	1860.26014	5304.533866	1914.513897	5211.421741	2005.872648	5118.661892	2097.667546	5005.091133	2183.955528	4855.652092	2268.121533	4768.833218	2360.233612	4535.697993	2448.278122	4360.921066	2517.820806	4283.523869	2584.963585	4258.114473	2673.606068	4134.180455	2753.20765	3920.306706	2830.856104
11136.67846	1387.252321	10250.34817	1392.772176	9479.271714	1401.315141	7797.013674	1415.149834	7484.262996	1451.251948	7364.065414	1475.695111	7287.872588	1523.010193	7170.538455	1576.346053	6476.889168	1618.716276	6399.788212	1669.027087	5963.612891	1723.994154	5709.68291	1784.396408	5578.904843	1860.756373	5321.738049	1916.2238	5226.862745	2007.348235	5132.830694	2099.021557	5016.061045	2185.11347	4869.721466	2269.587803	4784.188689	2361.800884	4549.239957	2449.572231	4366.714026	2518.424794	4283.523869	2585.755374	4265.92029	2675.298856	4138.109955	2753.568044	3950.671527	2833.641011
11136.67846	1391.260627	10266.27637	1394.347941	9479.271714	1402.382934	7830.711636	1418.349042	7495.790557	1452.346349	7364.065414	1479.939716	7299.245046	1524.472302	7171.885699	1576.473428	6496.128972	1621.192453	6407.37944	1670.105896	5980.295962	1725.863158	5746.160931	1788.276714	5578.904843	1861.960064	5332.798417	1917.323077	5243.316983	2008.920649	5149.436307	2100.608437	5029.418806	2186.523465	4880.240073	2270.684023	4797.780559	2363.188152	4565.706447	2451.145816	4369.380379	2518.702795	4283.523869	2587.00183	4269.691982	2676.300679	4149.306825	2754.648497	3969.523325	2835.370003
11136.67846	1392.772176	10278.66721	1395.573759	9479.271714	1403.216267	7840.288951	1419.25829	7507.101424	1453.420176	7364.065414	1482.943199	7308.49167	1525.769226	7183.372122	1577.559408	6507.490304	1622.335286	6424.268818	1672.50609	5990.452415	1727.000985	5770.475596	1790.863158	5578.904843	1863.572926	5354.580882	1919.48801	5254.849966	2010.022773	5168.469351	2102.427289	5045.639692	2188.235681	4890.737581	2271.778043	4808.973003	2364.33052	4583.958535	2452.890037	4411.258873	2523.069152	4283.523869	2588.368019	4272.133586	2676.94921	4161.744354	2755.914674	3988.754018	2837.133744
11136.67846	1394.347941	10287.09073	1396.407092	9479.271714	1404.439874	7857.579104	1420.899777	7523.620632	1454.988472	7364.065414	1483.952877	7330.50653	1529.165955	7185.18475	1577.730783	6533.148701	1624.749724	6433.467906	1673.964539	6005.580678	1728.695803	5804.63501	1794.496825	5578.904843	1864.429261	5375.129121	1921.530275	5261.767711	2010.683853	5198.237389	2105.272008	5055.397696	2189.265699	4903.459721	2273.103908	4819.670272	2365.422347	4600.914778	2454.510424	4426.598858	2524.668537	4283.523869	2590.669941	4274.163454	2677.533756	4184.517895	2758.233088	4000.192506	2838.182824
11140.73948	1395.573759	10295.51425	1397.240425	9479.271714	1405.628947	7875.963857	1422.645184	7540.011168	1456.544552	7364.065414	1486.748178	7338.444322	1530.535369	7212.474426	1580.310877	6606.551511	1631.656878	6438.676848	1674.993181	6021.113469	1730.435941	5832.972679	1797.511211	5578.904843	1865.58115	5386.903412	1922.700508	5272.439349	2011.703665	5205.341218	2105.95087	5056.603038	2189.39293	4915.26586	2274.33431	4864.882603	2370.036989	4605.65494	2454.963407	4437.022898	2525.755374	4283.523869	2591.808495	4278.08523	2678.766911	4190.539492	2758.866529	4030.733911	2840.983927
11144.52981	1396.407092	10313.48416	1399.018176	9479.271714	1407.643749	7900.646232	1424.988472	7559.934223	1458.436002	7364.065414	1500	7359.005166	1534.557616	7220.754653	1581.093729	6643.845568	1635.166223	6443.567853	1676.068225	6033.103837	1731.779221	5842.600672	1798.535377	5578.904843	1866.839736	5419.681131	1925.958246	5303.30925	2014.653681	5217.481714	2107.11105	5064.506618	2190.227202	4951.343827	2278.094254	4902.03966	2373.829462	4616.530316	2456.002689	4488.998427	2531.174473	4283.523869	2594.232475	4281.583583	2680.181554	4203.723934	2760.435144	4050.945335	2842.837617
11149.15348	1397.240425	10321.90769	1399.851509	9479.271714	1408.816285	7914.046116	1426.260627	7571.509725	1459.534953	7364.065414	1501.656878	7368.682443	1537.066371	7265.147057	1585.290796	6683.143124	1638.864097	6449.462042	1677.363771	6076.926412	1736.688662	5882.10057	1802.737132	5578.904843	1867.962994	5462.236372	1930.187761	5316.829206	2015.945686	5232.646962	2108.560285	5078.015416	2191.65314	4960.116774	2279.008545	4920.865978	2375.750989	4627.312837	2457.033098	4499.090512	2532.226699	4283.523869	2596.700272	4281.583583	2681.33395	4217.362706	2762.224811	4062.692715	2843.915027
11161.80226	1399.018176	10323.40867	1400	9479.271714	1410.363369	7928.933388	1427.67399	7603.260812	1462.549329	7364.065414	1503.337883	7368.682443	1541.473428	7295.492824	1588.713675	6709.155621	1641.311855	6453.76868	1678.436944	6077.634602	1736.768	5899.790734	1804.618903	5578.904843	1869.151119	5477.2706	1931.813308	5331.172197	2017.316343	5257.662805	2110.95087	5092.986328	2193.233413	4975.140186	2280.574242	4932.080807	2376.895642	4644.366258	2458.662771	4523.035441	2534.723258	4283.523869	2599.232475	4281.583583	2682.455802	4224.802037	2763.273091	4091.529922	2846.559829
11169.03701	1399.851509	10336.70241	1401.315141	9479.271714	1411.507134	7996.922115	1434.128685	7616.275288	1463.784894	7374.416778	1505.766446	7368.682443	1544.648082	7313.673372	1591.254942	6753.062559	1645.443468	6459.015425	1679.946186	6097.636988	1739.008866	5915.423168	1806.281784	5578.904843	1870.781686	5489.157703	1933.222409	5345.815849	2018.715732	5272.296882	2112.349344	5118.263167	2195.901541	4992.278289	2282.360327	4940.324834	2377.737077	4665.419543	2460.674683	4534.236178	2535.891075	4283.523869	2600.22504	4281.583583	2684.373095	4250.010547	2767.108508	4101.157007	2847.442777
11170.41364	1400	10347.4959	1402.382934	9479.271714	1412.179513	8007.327183	1435.116518	7630.299291	1465.1163	7392.824909	1508.307551	7368.682443	1547.730783	7323.590035	1592.810122	6784.874438	1648.436944	6463.45348	1681.631141	6112.569087	1740.681709	5948.55728	1809.806386	5578.904843	1872.011741	5495.427504	1933.965633	5356.30581	2019.718183	5288.74833	2113.921491	5132.89323	2197.445835	5002.874888	2283.464674	4951.960252	2378.924657	4677.773434	2461.855256	4546.311724	2537.150101	4283.523869	2601.362942	4281.583583	2685.495897	4258.283937	2768.518533	4110.243132	2848.27611
11183.76097	1401.315141	10355.91943	1403.216267	9479.271714	1415.149834	8033.947066	1437.643749	7646.031822	1466.609911	7400.135393	1509.098443	7368.682443	1551.093729	7352.325895	1597.94249	6795.718561	1649.457368	6463.45348	1682.704471	6127.819502	1742.390212	5958.269009	1810.83946	5578.904843	1873.032531	5503.742906	1935.016839	5379.45577	2021.930459	5306.57961	2115.625499	5144.873121	2198.710387	5003.988452	2283.580727	4962.137492	2379.963407	4688.865407	2462.915237	4556.45127	2538.207276	4283.523869	2602.601906	4281.583583	2686.993424	4263.760643	2769.718952	4115.503784	2848.75859
11195.44055	1402.382934	10368.28793	1404.439874	9491.107306	1418.349042	8049.073674	1439.079834	7657.536051	1467.702096	7412.42778	1510.363369	7368.682443	1552.107189	7361.72911	1600	6801.336491	1649.986012	6463.45348	1684.613983	6137.3287	1743.455527	5969.172685	1811.999326	5582.758242	1874.081514	5511.4068	1936.05464	5400.32922	2023.925185	5327.650234	2117.639068	5152.526789	2199.51828	5034.989038	2286.81152	4989.31274	2382.737077	4705.100478	2464.466706	4568.597163	2539.473637	4283.523869	2602.619311	4281.583583	2688.20765	4267.245344	2770.598457	4126.605732	2849.776805
11204.5556	1403.216267	10380.30735	1405.628947	9496.71247	1419.25829	8084.004178	1442.396057	7677.200716	1469.569015	7424.18888	1511.573623	7368.682443	1553.010193	7366.224218	1601.656878	6814.157422	1651.192453	6463.45348	1697.995126	6163.416302	1746.37812	5979.524624	1813.100501	5589.191374	1875.351647	5556.765104	1942.196805	5424.842628	2026.267757	5335.071617	2118.348276	5162.346557	2200.554817	5051.179676	2288.498862	5000.743284	2383.903747	4721.873493	2466.069584	4569.12248	2539.528408	4283.523869	2606.12101	4281.583583	2689.219505	4272.114858	2771.827475	4135.691857	2850.610138
11217.93949	1404.439874	10400.67342	1407.643749	9509.343806	1420.899777	8101.935793	1444.098443	7689.813525	1470.766446	7437.498256	1512.943199	7368.682443	1559.610356	7366.224218	1606.346053	6828.736081	1652.564294	6463.45348	1699.731265	6187.217927	1749.044614	5988.400053	1814.044614	5598.046723	1876.687584	5576.436303	1945.683853	5449.445628	2028.618889	5350.538012	2119.826289	5172.517434	2201.628417	5078.426315	2291.338429	5011.617565	2385.013641	4742.555824	2468.046046	4584.403966	2541.121694	4283.523869	2608.530031	4281.583583	2690.052838	4276.671703	2773.223529	4149.918702	2851.914952
11230.94564	1405.628947	10412.52569	1408.816285	9526.321707	1422.645184	8177.285246	1451.251948	7716.899046	1473.337883	7447.310181	1513.952877	7368.682443	1561.059707	7366.224218	1608.674867	6848.473292	1654.421552	6463.45348	1700	6222.955322	1753.048273	5999.946251	1815.272827	5611.042371	1878.241613	5576.436303	1946.935613	5462.303833	2029.929763	5364.333813	2121.144655	5210.990467	2205.689485	5090.336351	2292.579659	5024.809399	2386.360079	4751.276088	2468.879379	4592.396612	2541.955028	4283.523869	2610.322338	4281.583583	2691.14417	4280.151353	2774.579556	4158.657605	2852.748286
11252.98366	1407.643749	10428.16396	1410.363369	9551.569313	1424.988472	8188.812807	1452.346349	7724.910193	1474.098443	7461.368782	1515.399551	7368.682443	1564.12442	7366.224218	1610.161852	6851.960792	1654.749724	6463.45348	1704.993181	6248.081506	1755.863158	6013.191133	1816.681736	5630.083041	1880.290105	5576.436303	1949.48801	5516.537426	2035.854702	5379.412868	2122.585653	5219.275257	2206.563996	5120.528316	2295.72618	5034.4016	2387.339116	4763.270953	2470.025643	4602.679251	2543.027121	4283.523869	2610.579369	4281.583583	2692.258819	4282.768929	2775.983927	4182.441499	2855.110138
11265.80893	1408.816285	10439.72541	1411.507134	9565.276055	1426.260627	8200.123674	1453.420176	7741.72825	1475.695111	7474.47457	1516.748178	7368.682443	1565.146566	7366.224218	1610.310877	6863.983075	1655.881012	6463.45348	1706.768	6257.658128	1756.936026	6054.310006	1821.055708	5640.784133	1881.441383	5576.436303	1950.945686	5546.003222	2040.022773	5413.218415	2125.816207	5236.626292	2208.395506	5175.483485	2301.453451	5055.675164	2389.510424	4764.968867	2470.1879	4610.671897	2543.860455	4286.785426	2612.026526	4281.583583	2693.34852	4282.768929	2777.214521	4190.485957	2855.943472
11282.73102	1410.363369	10446.52196	1412.179513	9580.504249	1427.67399	8216.642882	1454.988472	7786.437613	1479.939716	7517.136349	1521.138209	7368.682443	1566.193444	7366.224218	1611.731642	6872.838966	1656.714346	6463.45348	1707.50609	6281.562063	1759.613983	6075.189263	1823.276714	5657.84347	1883.276714	5576.436303	1955.974801	5565.435582	2043.920649	5454.113228	2129.724232	5260.525212	2210.918186	5191.039546	2303.074659	5072.832636	2391.261619	4775.509888	2471.19523	4620.263072	2544.860455	4299.387681	2614.694788	4281.583583	2694.706494	4282.768929	2777.294211	4196.509057	2856.620358
11295.24159	1411.507134	10476.54665	1415.149834	9650.049929	1434.128685	8233.033418	1456.544552	7818.073967	1482.943199	7535.328053	1523.010193	7368.682443	1567.066371	7366.224218	1613.767608	6883.987062	1657.763374	6463.45348	1710.363369	6292.726399	1760.864723	6098.500063	1825.756373	5667.828658	1884.350971	5576.436303	1959.242996	5573.545939	2045.967786	5461.865904	2130.493366	5276.33782	2212.587305	5206.239336	2304.658738	5093.384292	2393.359244	4786.331319	2472.229357	4629.854247	2545.860455	4311.400554	2616.338138	4281.583583	2697.587591	4282.768929	2778.240016	4206.408005	2857.776805
11302.59611	1412.179513	10508.88497	1418.349042	9660.693275	1435.116518	8252.956473	1458.436002	7828.709128	1483.952877	7549.536649	1524.472302	7372.611591	1568.251875	7366.224218	1614.986012	6892.842954	1658.596707	6463.45348	1711.781238	6320.463798	1763.972142	6111.123516	1827.099178	5712.503999	1889.157372	5576.436303	1960.187761	5576.151213	2047.055974	5508.195716	2135.272008	5286.179711	2213.626178	5218.814964	2305.969334	5095.775418	2393.603297	4799.90918	2473.526896	4637.846893	2546.693788	4326.498271	2617.966295	4281.583583	2698.959007	4282.768929	2779.788209	4214.793581	2858.820022
11335.08566	1415.149834	10518.07585	1419.25829	9687.922758	1437.643749	8264.531975	1459.534953	7858.152652	1486.748178	7562.139998	1525.769226	7377.90997	1569.378766	7366.224218	1616.093729	6903.470024	1659.596707	6463.45348	1713.224711	6334.516815	1765.546501	6158.441811	1832.132605	5728.852206	1890.916196	5576.436303	1961.529767	5576.151213	2050.135504	5535.810926	2138.740943	5289.299846	2213.955528	5247.977252	2309.008545	5113.597711	2395.422347	4808.629445	2474.36023	4645.839539	2547.527121	4339.046004	2619.190489	4281.583583	2700.031744	4282.768929	2780.816714	4221.057397	2859.653355
11370.07878	1418.349042	10534.66839	1420.899777	9703.395768	1439.079834	8296.283062	1462.549329	7997.73703	1500	7595.14899	1529.165955	7399.961254	1572.436196	7366.224218	1617.282202	6912.325915	1660.430041	6463.45348	1714.613983	6365.422531	1769.008866	6190.606909	1835.55413	5745.437328	1892.700508	5576.436303	1962.916345	5576.151213	2052.633943	5558.277725	2142.349344	5291.511527	2214.188984	5259.956791	2310.257019	5125.465975	2396.633694	4817.34971	2475.193563	4655.430714	2548.527121	4354.210063	2620.669941	4281.583583	2701.048224	4282.768929	2781.922007	4228.131572	2860.6622
11380.02419	1419.25829	10552.31135	1422.645184	9739.126187	1442.396057	8308.534228	1463.784894	8015.189295	1501.656878	7608.456788	1530.535369	7412.087866	1573.674867	7366.224218	1618.716276	6922.907941	1661.425802	6463.45348	1716.631141	6389.724349	1771.731398	6204.698124	1837.053066	5773.288434	1895.696872	5576.436303	1964.822101	5576.151213	2056.267757	5565.500521	2143.644002	5301.493793	2215.242675	5274.663031	2311.789661	5154.616491	2399.60897	4827.931785	2476.204816	4668.236966	2549.862333	4362.751551	2621.503274	4281.583583	2702.288113	4282.768929	2783.208964	4235.189146	2861.74669
11397.97888	1420.899777	10575.99785	1424.988472	9757.468438	1444.098443	8320.913192	1465.1163	8032.895696	1503.337883	7647.544489	1534.557616	7423.451533	1574.753708	7366.224218	1621.192453	6935.948453	1662.652905	6470.383414	1718.850213	6405.76183	1773.758176	6240.293294	1840.83946	5773.934352	1895.766363	5576.436303	1965.953744	5576.151213	2057.361314	5570.913268	2144.902027	5311.266111	2216.274204	5280.138767	2312.360327	5172.830156	2401.467966	4840.362551	2477.392736	4676.229612	2550.695667	4367.861647	2622.00183	4281.583583	2703.832236	4282.768929	2784.557227	4240.612259	2862.580023
11417.07024	1422.645184	10588.85707	1426.260627	9834.543406	1451.251948	8334.80027	1466.609911	8058.476283	1505.766446	7671.924257	1537.066371	7440.224055	1576.346053	7366.224218	1622.335286	6947.749073	1663.763336	6474.135511	1719.613983	6414.675687	1775.05015	6260.909932	1843.032531	5803.67146	1898.965633	5576.436303	1969.87888	5576.151213	2058.618889	5575.839434	2146.666993	5312.927308	2216.449553	5293.197241	2313.721244	5182.942668	2402.50011	4854.071428	2478.702795	4689.93747	2552.124882	4381.308883	2623.313783	4281.583583	2704.836665	4282.768929	2785.711739	4247.274779	2863.700219
11442.70126	1424.988472	10603.14367	1427.67399	9846.334951	1452.346349	8344.3586	1467.702096	8085.24231	1508.307551	7714.751493	1541.473428	7441.565722	1576.473428	7366.224218	1624.749724	6958.035327	1664.731265	6479.027897	1720.447316	6422.372917	1776.274405	6299.034751	1847.088013	5835.394441	1902.378553	5576.436303	1972.348235	5576.151213	2059.738171	5577.4109	2147.868612	5334.055971	2218.679816	5295.953998	2314.008545	5198.666341	2404.104963	4863.169481	2479.572231	4697.930115	2552.958216	4389.850371	2624.147117	4281.583583	2705.298856	4282.768929	2787.312235	4251.764395	2864.533553
11456.61616	1426.260627	10668.3892	1434.128685	9857.904839	1453.420176	8359.677546	1469.569015	8093.57295	1509.098443	7745.60239	1544.648082	7453.004596	1577.559408	7366.224218	1631.656878	6971.622068	1666.009768	6484.753617	1721.280649	6431.392107	1777.863647	6326.150725	1849.972443	5848.719139	1903.812092	5576.436303	1973.655245	5576.151213	2061.123064	5577.4109	2149.854417	5354.326877	2220.819536	5310.977409	2315.574242	5212.241781	2405.490554	4873.872362	2480.595029	4705.922761	2553.791549	4398.391859	2624.98045	4281.583583	2706.132189	4282.768929	2788.233088	4257.982956	2865.687802
11472.07562	1427.67399	10678.37444	1435.116518	9874.802339	1454.988472	8368.786114	1470.766446	8106.896688	1510.363369	7775.559694	1547.730783	7454.80972	1577.730783	7380.22709	1635.166223	6981.468741	1666.936333	6491.312671	1722.113983	6438.094278	1779.044614	6354.612223	1853.000001	5851.870385	1904.151119	5576.436303	1975.683853	5576.151213	2062.306601	5577.4109	2151.431754	5366.812853	2222.137508	5321.606585	2316.681985	5231.356973	2407.441565	4884.904282	2481.64927	4714.334109	2554.668537	4405.458991	2625.669941	4281.583583	2707.337655	4282.768929	2789.724295	4263.151339	2866.752285
11542.67744	1434.128685	10703.92027	1437.643749	9891.568221	1456.544552	8386.806852	1473.337883	8119.644563	1511.573623	7808.240389	1551.093729	7481.986426	1580.310877	7410.973048	1638.864097	6992.150216	1667.941453	6509.172357	1723.994154	6446.669565	1780.83946	6357.213548	1853.276714	5865.546779	1905.622495	5581.243339	1976.744108	5576.151213	2063.813386	5577.4109	2156.440209	5392.031058	2224.799447	5352.434751	2319.894809	5242.40752	2408.56945	4893.624547	2482.482604	4724.758149	2555.755374	4417.381972	2626.833183	4281.583583	2708.38417	4282.768929	2791.151867	4269.294231	2868.173246
11553.48242	1435.116518	10718.43655	1439.079834	9911.947517	1458.436002	8391.847661	1474.098443	8134.070616	1512.943199	7818.089074	1552.107189	7490.232376	1581.093729	7436.755828	1641.311855	7003.687326	1669.027087	6529.034388	1725.863158	6460.471611	1784.396408	6367.665098	1854.388485	5875.179113	1906.658791	5587.670946	1977.846358	5576.151213	2064.830735	5577.4109	2157.681317	5409.592247	2226.65314	5371.335184	2321.864558	5264.359473	2410.809998	4906.375063	2483.701079	4734.354037	2556.755865	4425.92346	2627.666516	4281.583583	2708.606068	4282.768929	2792.940244	4273.206978	2869.200347
11581.12542	1437.643749	10751.95768	1442.396057	9923.788101	1459.534953	8400.548139	1475.695111	8144.705777	1513.952877	7826.864347	1553.010193	7534.441012	1585.290796	7480.275022	1645.443468	7015.151909	1670.105896	6541.126153	1727.000985	6468	1788.276714	6379.668992	1855.766363	5878.459768	1907.011741	5606.929302	1980.269782	5576.151213	2066.364146	5577.4109	2159.39293	5482.427231	2234.341326	5387.0169	2323.498862	5274.366102	2411.831335	4919.12558	2484.919555	4748.492203	2558.229946	4435.931383	2628.642919	4281.583583	2709.439401	4282.768929	2794.020517	4278.617569	2870.841932
11596.83341	1439.079834	10769.16579	1444.098443	9956.266293	1462.549329	8420.289001	1479.939716	8159.943917	1515.399551	7891.003918	1559.610356	7570.49496	1588.713675	7511.805969	1648.436944	7040.658938	1672.50609	6559.137108	1728.695803	6468	1790.863158	6390.362071	1857.099178	5913.275521	1910.757397	5613.283348	1980.945686	5576.151213	2067.530105	5577.4109	2159.724232	5495.990982	2235.901541	5401.167838	2324.973632	5292.380311	2413.669973	4931.876096	2486.138031	4758.10763	2559.232475	4446.789417	2629.702262	4281.583583	2710.181554	4282.768929	2796.620358	4282.270543	2872.251788
11633.10645	1442.396057	10841.47505	1451.251948	9969.578802	1463.784894	8429.747183	1482.943199	8174.149302	1516.748178	7905.088533	1561.059707	7597.26269	1591.254942	7522.554327	1649.457368	7056.157971	1673.964539	6577.629673	1730.435941	6468	1794.496825	6403.232515	1858.703385	5921.921577	1911.687584	5627.038352	1982.408858	5576.151213	2069.162918	5577.4109	2160.880325	5505.521703	2237.105917	5453.742027	2330.452765	5305.052837	2414.963407	4955.805516	2488.424794	4778.499706	2561.358604	4463.286202	2631.311738	4284.121814	2711.239083	4282.768929	2798.385656	4282.270543	2874.138812
11651.72725	1444.098443	10852.5375	1452.346349	9983.923958	1465.1163	8429.747183	1483.952877	8220.390471	1521.138209	7934.871041	1564.12442	7613.643744	1592.810122	7528.122645	1649.986012	7067.08942	1674.993181	6591.904806	1731.779221	6468	1797.511211	6414.510512	1860.26014	5931.721614	1912.741922	5648.141498	1984.653681	5576.151213	2070.508281	5577.4109	2162.507038	5541.865237	2241.698569	5463.343963	2331.453451	5361.601409	2420.735094	4958.295782	2488.662771	4790.591371	2562.619311	4478.563936	2632.80228	4294.443879	2713.568044	4282.768929	2799.482775	4282.270543	2875.23847
11729.97271	1451.251948	10863.392	1453.420176	10000.01677	1466.609911	8429.747183	1486.748178	8238.356327	1523.010193	7944.804126	1565.146566	7667.704118	1597.94249	7540.830354	1651.192453	7078.513995	1676.068225	6644.077774	1736.688662	6468	1798.535377	6417.71924	1860.756373	5936.692491	1913.276714	5657.82595	1985.683853	5576.151213	2072.442872	5577.4109	2164.306476	5561.346355	2244.747843	5497.553851	2335.018708	5366.760075	2421.261619	4984.359679	2491.153512	4798.584017	2563.452644	4492.378808	2634.1501	4302.465166	2714.790285	4282.768929	2800.856104	4282.270543	2876.352047
11741.94332	1452.346349	10879.24469	1454.988472	10011.78444	1467.702096	8429.747183	1500	8252.30266	1524.472302	7954.977558	1566.193444	7689.376323	1600	7555.280268	1652.564294	7092.281846	1677.363771	6644.92091	1736.768	6468	1802.737132	6425.502517	1861.960064	5948.192066	1914.513897	5691.284774	1989.242996	5576.151213	2073.597448	5577.4109	2165.428109	5567.60589	2246.274204	5510.118336	2336.432263	5376.303317	2422.235659	4997.271335	2492.387386	4815.583372	2565.22504	4508.91032	2635.762964	4324.495877	2717.294211	4282.768929	2801.995909	4282.270543	2876.559829
11753.68892	1453.420176	10894.9739	1456.544552	10031.89943	1469.569015	8429.747183	1501.656878	8265.811124	1525.769226	7963.460551	1567.066371	7706.828588	1601.656878	7574.84318	1654.421552	7103.686529	1678.436944	6668.734751	1739.008866	6468	1804.618903	6434.630909	1863.572926	5964.08556	1916.2238	5707.060502	1990.92112	5576.151213	2075.95087	5577.4109	2167.99259	5576.732505	2249.008545	5519.021746	2337.604426	5377.316946	2422.339116	5005.9916	2493.22072	4831.119801	2566.844907	4527.060558	2637.533756	4342.522363	2719.044215	4282.768929	2803.284282	4282.270543	2877.881645
11770.84303	1454.988472	10914.09311	1458.436002	10044.80108	1470.766446	8429.747183	1503.337883	8301.190668	1529.165955	7974.98113	1568.251875	7756.220705	1606.346053	7578.299881	1654.749724	7119.725355	1679.946186	6686.512163	1740.681709	6468	1806.281784	6438.786968	1864.429261	5974.303303	1917.323077	5717.039056	1991.982577	5576.151213	2077.055974	5577.4109	2169.51828	5576.732505	2250.409216	5554.937869	2342.72825	5389.127684	2423.544591	5020.816593	2494.637438	4856.332414	2569.473637	4537.314232	2638.534136	4345.910102	2719.373095	4282.768929	2804.718952	4282.270543	2878.961738
11787.86353	1456.544552	10925.20156	1459.534953	10072.50686	1473.337883	8429.747183	1505.766446	8314.516521	1530.535369	7985.932122	1569.378766	7780.750624	1608.674867	7590.215995	1655.881012	7137.631488	1681.631141	6704.668545	1742.390212	6468	1809.806386	6444.377447	1865.58115	5994.426287	1919.48801	5730.737186	1993.439699	5581.690599	2078.921491	5577.4109	2170.554817	5576.732505	2252.166779	5570.83739	2345.574242	5398.590509	2424.510424	5036.900614	2496.174473	4872.714601	2571.181685	4547.567905	2639.534515	4379.597546	2722.643459	4282.768929	2805.983927	4282.270543	2880.521197
11808.55231	1458.436002	10955.67156	1462.549329	10080.70146	1474.098443	8429.747183	1508.307551	8350.903197	1534.557616	8015.643854	1572.436196	7796.413364	1610.161852	7598.993679	1656.714346	7149.037837	1682.704471	6715.989721	1743.455527	6468	1810.83946	6449.69374	1866.839736	6013.409073	1921.530275	5740.768719	1994.506792	5590.399906	2080.625499	5577.4109	2173.639406	5576.732505	2253.580727	5574.836084	2346.681985	5436.314827	2428.360795	5056.661572	2498.062887	4884.247697	2572.384155	4559.362324	2640.685214	4385.409173	2723.20765	4284.89791	2807.133744	4282.270543	2881.544261
11820.57271	1459.534953	10968.16093	1463.784894	10097.90466	1475.695111	8429.747183	1509.098443	8370.451357	1537.066371	8027.681106	1573.674867	7797.983076	1610.310877	7610.043326	1657.763374	7169.330353	1684.613983	6747.048317	1746.37812	6468	1811.999326	6453.731549	1867.962994	6024.286349	1922.700508	5756.534745	1996.183884	5603.457298	2082.434312	5577.4109	2175.689485	5576.732505	2253.679816	5577.503726	2347.737077	5448.174616	2429.571276	5068.372487	2499.182015	4897.571945	2573.773374	4572.31801	2641.94921	4406.646351	2725.269347	4288.345928	2808.214627	4282.270543	2883.195081
11853.54413	1462.549329	10981.61909	1465.1163	10143.63787	1479.939716	8429.747183	1510.363369	8399.262935	1541.473428	8038.165144	1574.753708	7812.948312	1611.731642	7618.821011	1658.596707	7311.532695	1697.995126	6775.385343	1749.044614	6468	1813.100501	6458.002534	1869.151119	6054.566922	1925.958246	5772.178171	1997.847935	5611.548107	2083.348276	5577.4109	2177.782683	5576.732505	2254.799447	5577.503726	2349.362394	5465.4387	2431.333352	5088.124604	2501.069584	4898.407148	2573.860455	4600.459594	2644.694788	4417.156932	2726.28971	4293.180442	2809.292496	4282.270543	2884.835923
11867.0588	1463.784894	10996.71685	1466.609911	10175.99871	1482.943199	8429.747183	1511.573623	8414.978341	1544.648082	8053.639356	1576.346053	7834.39359	1613.767608	7629.354232	1659.596707	7328.475677	1699.731265	6817.9325	1753.048273	6468	1814.044614	6462.534603	1870.781686	6093.880123	1930.187761	5782.65114	1998.961985	5677.084365	2090.319618	5577.4109	2177.868612	5576.732505	2256.42894	5577.503726	2351.832097	5476.581363	2432.545639	5100.047762	2502.208995	4912.42833	2575.322338	4618.20927	2646.4265	4443.700288	2728.866529	4303.577387	2810.983927	4282.270543	2885.885969
11881.62181	1465.1163	11007.75691	1467.702096	10186.87741	1483.952877	8429.747183	1512.943199	8425.345297	1547.730783	8054.877169	1576.473428	7847.227306	1614.986012	7638.131917	1660.430041	7330.828872	1700	6847.846479	1755.863158	6468	1815.272827	6464.194111	1872.011741	6108.989526	1931.813308	5800.444213	2000.854702	5695.763611	2092.306601	5579.390406	2179.188984	5576.732505	2258.141224	5577.503726	2353.260982	5516.031514	2437.140724	5108.768027	2503.042328	4929.859426	2577.139748	4654.438858	2649.961167	4444.652889	2728.959007	4318.129243	2812.753488	4282.270543	2886.753972
11897.95901	1466.609911	11026.62814	1469.569015	10216.9952	1486.748178	8432.022125	1513.952877	8431	1551.093729	8065.430593	1577.559408	7858.895134	1616.093729	7648.620493	1661.425802	7361.415125	1704.993181	6859.247927	1756.936026	6468	1816.681736	6464.194111	1873.032531	6122.087073	1933.222409	5818.476184	2002.772832	5725.721778	2095.493366	5587.636437	2181.449553	5576.732505	2259.177905	5577.503726	2354.726707	5537.549778	2440.1879	5124.365718	2504.532888	4940.11698	2578.209227	4668.509589	2651.33395	4456.309847	2730.09066	4327.832435	2813.736115	4282.270543	2887.918233
11909.9054	1467.702096	11038.01513	1470.766446	10359.77608	1500	8437.413803	1515.399551	8431	1552.107189	8067.095988	1577.730783	7871.413585	1617.282202	7661.545844	1662.652905	7366.28098	1706.768	6887.706758	1759.613983	6468	1821.055708	6464.194111	1874.081514	6128.995318	1933.965633	5836.412174	2004.680751	5746.160836	2097.667546	5595.431628	2182.791417	5576.732505	2260.011238	5577.503726	2354.973632	5540.99503	2440.809998	5140.113789	2506.037818	4950.301469	2579.271087	4685.360206	2652.977947	4466.173542	2731.048224	4340.11207	2814.909592	4282.270543	2889.082881
11930.32586	1469.569015	11060.92869	1473.337883	10377.62801	1501.656878	8444.701955	1516.748178	8431	1553.010193	8092.169027	1580.310877	7886.519001	1618.716276	7673.242252	1663.763336	7366.28098	1707.50609	6900.998459	1760.864723	6468	1823.276714	6464.194111	1875.351647	6138.766243	1935.016839	5847.616971	2005.872648	5758.889636	2099.021557	5595.9458	2182.868612	5576.732505	2260.844571	5577.503726	2356.046467	5553.648376	2443.094772	5154.292075	2507.392736	4962.849429	2580.579369	4706.105862	2655.001956	4478.184235	2732.214217	4354.844876	2816.317501	4282.270543	2890.6622
11943.42343	1470.766446	11067.41666	1474.098443	10395.73989	1503.337883	8483.541976	1521.138209	8431	1559.610356	8099.776683	1581.093729	7912.601122	1621.192453	7683.437668	1664.731265	7366.28098	1710.363369	6934.021221	1763.972142	6471.689224	1825.756373	6464.194111	1876.687584	6148.412571	1936.05464	5861.488678	2007.348235	5773.80759	2100.608437	5603.94455	2183.955528	5576.732505	2261.677905	5577.503726	2358.603297	5553.698931	2443.103908	5176.64043	2509.528408	4976.895271	2582.043824	4712.952559	2655.669941	4497.826285	2734.12106	4380.389207	2818.75859	4282.270543	2892.546997
11971.54997	1473.337883	11079.1552	1475.695111	10421.90628	1505.766446	8505.034858	1523.010193	8431	1561.059707	8140.56326	1585.290796	7924.638843	1622.335286	7696.904424	1666.009768	7366.28098	1711.781238	6950.752041	1765.546501	6476.766737	1827.099178	6464.194111	1878.241613	6205.503792	1942.196805	5876.270641	2008.920649	5790.906271	2102.427289	5614.025649	2185.11347	5576.732505	2262.840978	5577.503726	2360.233612	5556.668479	2443.669973	5183.600821	2510.193563	4977.672721	2582.124882	4727.85633	2657.123997	4509.361957	2735.240938	4388.746399	2819.557227	4282.270543	2894.636502
11979.86902	1474.098443	11106.97252	1479.939716	10449.28525	1508.307551	8521.821831	1524.472302	8431	1564.12442	8173.82638	1588.713675	7950.07065	1624.749724	7706.66414	1666.936333	7366.28098	1713.224711	6987.546843	1769.008866	6515.056088	1832.132605	6464.194111	1880.290105	6237.915789	1945.683853	5886.631505	2010.022773	5817.648928	2105.272008	5627.280743	2186.523465	5576.732505	2263.842852	5577.503726	2361.800884	5562.42943	2445.012304	5196.570183	2511.432952	4994.209528	2583.849051	4741.815899	2658.485935	4547.490927	2738.942484	4390.494649	2819.724295	4282.270543	2899.134522
11997.33347	1475.695111	11122.14559	1482.943199	10457.80666	1509.098443	8536.712261	1525.769226	8431	1565.146566	8198.522099	1591.254942	8022.825237	1631.656878	7717.251286	1667.941453	7366.28098	1714.613983	7016.479373	1771.731398	6551.416865	1835.55413	6464.194111	1881.441383	6249.550864	1946.935613	5892.846187	2010.683853	5824.030781	2105.95087	5643.376954	2188.235681	5576.732505	2264.676185	5577.503726	2363.188152	5566.519174	2446.141885	5214.892889	2513.183922	5004.899215	2584.963585	4768.078806	2661.048224	4572.96045	2741.415055	4407.926179	2821.390102	4282.270543	2902.041739
12043.7612	1479.939716	11125.73004	1483.952877	10471.43552	1510.363369	8575.711265	1529.165955	8431	1566.193444	8213.635146	1592.810122	8059.789949	1635.166223	7728.686512	1669.027087	7366.28098	1716.631141	7038.018085	1773.758176	6567.346166	1837.053066	6464.194111	1883.276714	6273.275308	1949.48801	5902.433247	2011.703665	5834.937417	2107.11105	5653.059958	2189.265699	5576.732505	2265.72618	5577.503726	2364.33052	5570.10757	2447.132995	5230.746047	2514.698895	5012.4934	2585.755374	4780.48715	2662.258819	4613.253258	2745.326665	4445.106845	2824.943192	4282.270543	2902.251788
12076.61348	1482.943199	11135.6536	1486.748178	10484.47532	1511.573623	8591.433976	1530.535369	8431	1567.066371	8263.510867	1597.94249	8098.740467	1638.864097	7740.049851	1670.105896	7366.28098	1718.850213	7051.747987	1775.05015	6607.58444	1840.83946	6464.194111	1884.350971	6286.824359	1950.945686	5930.165783	2014.653681	5848.561392	2108.560285	5654.256036	2189.39293	5576.732505	2266.827032	5577.503726	2365.422347	5573.597943	2448.278122	5251.155394	2516.64927	5024.448382	2587.00183	4794.683133	2663.643822	4633.520597	2747.294211	4462.657241	2826.620358	4287.966174	2904.138812
12087.6574	1483.952877	11135.6536	1500	10499.23173	1512.943199	8637.614769	1534.557616	8431	1568.251875	8283.505492	1600	8124.523246	1641.311855	7765.331626	1672.50609	7366.28098	1719.613983	7064.758225	1776.274405	6630.890353	1843.032531	6464.194111	1889.157372	6333.569814	1955.974801	5942.31168	2015.945686	5871.034829	2110.95087	5662.098869	2190.227202	5576.732505	2268.121533	5577.503726	2370.036989	5576.801455	2449.572231	5263.414711	2517.820806	5037.551739	2588.368019	4808.437392	2664.985729	4651.547083	2749.044215	4474.353865	2827.738121	4294.552368	2905.469622
12118.23256	1486.748178	11135.6536	1501.656878	10510.11044	1513.952877	8666.418637	1537.066371	8431	1569.378766	8299.606829	1601.656878	8168.04244	1645.443468	7780.693787	1673.964539	7366.28098	1720.447316	7081.647209	1777.863647	6673.988249	1847.088013	6464.194111	1890.916196	6363.947581	1959.242996	5955.196966	2017.316343	5884.181617	2112.349344	5675.503839	2191.65314	5576.732505	2269.587803	5577.503726	2373.829462	5576.801455	2451.145816	5269.73504	2518.424794	5059.629869	2590.669941	4824.919516	2666.593775	4659.232221	2749.790285	4495.137824	2829.724295	4302.91161	2906.752285
12263.18177	1500	11135.6536	1503.337883	10525.69754	1515.399551	8717.017563	1541.473428	8431	1572.436196	8345.17565	1606.346053	8195.092938	1648.436944	7791.528699	1674.993181	7366.28098	1721.280649	7094.197434	1779.044614	6704.641285	1849.972443	6464.194111	1892.700508	6372.282853	1960.187761	5968.352357	2018.715732	5898.961074	2113.921491	5690.359684	2193.233413	5576.732505	2270.684023	5577.503726	2375.750989	5576.801455	2452.890037	5272.644127	2518.702795	5070.549948	2591.808495	4838.472379	2667.916033	4673.674486	2751.192335	4506.981426	2830.856104	4311.906183	2907.881645
12281.3048	1501.656878	11135.6536	1505.766446	10540.22823	1516.748178	8753.466852	1544.648082	8431	1573.674867	8365.095093	1608.674867	8202.266046	1649.457368	7802.852384	1676.068225	7366.28098	1722.113983	7113.271386	1780.83946	6736.815356	1853.000001	6464.194111	1895.696872	6383.488872	1961.529767	5977.776204	2019.718183	5914.980128	2115.625499	5715.442246	2195.901541	5576.732505	2271.778043	5577.503726	2376.895642	5576.801455	2454.510424	5318.335072	2523.069152	5093.798756	2594.232475	4858.158449	2669.836665	4687.045221	2752.490361	4536.123583	2833.641011	4321.940232	2908.961738
12299.69174	1503.337883	11135.6536	1508.307551	10587.52833	1521.138209	8788.86039	1547.730783	8431	1574.753708	8376.082515	1610.161852	8205.57271	1649.986012	7816.498651	1677.363771	7366.28098	1723.994154	7151.071315	1784.396408	6739.756004	1853.276714	6464.194111	1895.766363	6395.067081	1962.916345	5998.57339	2021.930459	5933.909305	2117.639068	5729.959862	2197.445835	5576.732505	2273.103908	5577.503726	2377.737077	5576.801455	2454.963407	5335.071548	2524.668537	5117.46783	2596.700272	4869.917576	2670.983921	4694.433893	2753.20765	4554.216297	2835.370003	4323.700003	2909.138812
12326.2555	1505.766446	11135.6536	1509.098443	10607.69789	1523.010193	8827.471522	1551.093729	8431	1576.346053	8377.172565	1610.310877	8212.072359	1651.192453	7827.802618	1678.436944	7366.28098	1725.863158	7192.307601	1788.276714	6751.570874	1854.388485	6464.194111	1898.965633	6409.164573	1964.822101	6017.325433	2023.925185	5940.576439	2118.348276	5741.847675	2198.710387	5576.732505	2274.33431	5580.726053	2378.924657	5576.801455	2456.002689	5346.444551	2525.755374	5141.754631	2599.232475	4896.794017	2673.606068	4698.146247	2753.568044	4572.67265	2837.133744	4350.930013	2911.87879
12354.05026	1508.307551	11135.6536	1510.363369	10623.45129	1524.472302	8839.10741	1552.107189	8431	1576.473428	8386.449672	1611.731642	8217.6946	1652.564294	7843.699805	1679.946186	7366.28098	1727.000985	7219.793919	1790.863158	6766.21368	1855.766363	6464.194111	1902.378553	6416.457391	1965.953744	6039.347498	2026.267757	5954.470956	2119.826289	5749.442518	2199.51828	5576.732505	2278.094254	5584.932111	2379.963407	5576.801455	2457.033098	5403.151726	2531.174473	5151.274499	2600.22504	4914.144729	2675.298856	4709.275805	2754.648497	4583.650558	2838.182824	4369.394329	2913.736734
12362.70108	1509.098443	11135.6536	1511.573623	10637.42491	1525.769226	8849.475097	1553.010193	8431	1577.559408	8398.297509	1613.767608	8226.101943	1654.421552	7861.447808	1681.631141	7366.28098	1728.695803	7258.409155	1794.496825	6780.377591	1857.099178	6464.194111	1903.812092	6441.752716	1969.87888	6061.450049	2028.618889	5966.864664	2121.144655	5759.186811	2200.554817	5576.732505	2279.008545	5602.507754	2382.737077	5576.801455	2458.662771	5414.162554	2532.226699	5162.188322	2601.362942	4924.413209	2676.300679	4722.318475	2755.914674	4612.962188	2840.983927	4381.369374	2914.941705
12376.53691	1510.363369	11135.6536	1512.943199	10674.02274	1529.165955	8925.253824	1559.610356	8431	1577.730783	8404.645478	1614.986012	8228.01781	1654.749724	7872.753427	1682.704471	7366.28098	1730.435941	7285.899984	1797.511211	6797.425613	1858.703385	6464.194111	1904.151119	6454.617484	1972.348235	6073.773325	2029.929763	5980.411207	2122.585653	5769.279514	2201.628417	5583.429293	2280.574242	5612.658725	2383.903747	5576.801455	2460.674683	5440.287334	2534.723258	5174.071436	2602.601906	4931.060505	2676.94921	4746.200049	2758.233088	4632.359782	2842.837617	4387.128391	2915.521197
12389.77474	1511.573623	11135.6536	1513.952877	10688.77741	1530.535369	8941.894319	1561.059707	8431	1580.310877	8409.741937	1616.093729	8235.612923	1655.881012	7892.866739	1684.613983	7366.28098	1731.779221	7293.696639	1798.535377	6813.969359	1860.26014	6464.194111	1905.622495	6458.958832	1973.655245	6129.472545	2035.854702	6010.781034	2125.816207	5807.456844	2205.689485	5594.660659	2282.360327	5623.09263	2385.013641	5576.801455	2461.855256	5452.507742	2535.891075	5174.238373	2602.619311	4937.051982	2677.533756	4752.725008	2758.866529	4643.634144	2843.915027	4397.295639	2916.544261
12404.75525	1512.943199	11135.6536	1515.399551	10732.11485	1534.557616	8977.081341	1564.12442	8431	1581.093729	8414.503711	1617.282202	8242.18997	1656.714346	8033.813286	1697.995126	7366.28098	1736.688662	7325.68327	1802.737132	6819.242858	1860.756373	6464.194111	1906.658791	6464.371322	1975.683853	6168.655789	2040.022773	6047.519631	2129.724232	5815.677957	2206.563996	5603.520309	2283.464674	5635.750236	2386.360079	5576.801455	2462.915237	5464.890023	2537.150101	5207.823778	2606.12101	4949.691553	2678.766911	4768.883034	2760.435144	4671.310197	2846.559829	4422.656959	2919.096205
12415.79916	1513.952877	11135.6536	1516.748178	10759.14526	1537.066371	8988.816944	1565.146566	8441.569222	1585.290796	8419.397337	1618.716276	8251.65417	1657.763374	8052.100425	1699.731265	7366.28098	1736.768	7338.238062	1804.618903	6832.034565	1861.960064	6464.194111	1907.011741	6464.371322	1976.744108	6205.298973	2043.920649	6054.75011	2130.493366	5832.895632	2208.395506	5604.528239	2283.580727	5644.953983	2387.339116	5576.801455	2464.466706	5474.621622	2538.207276	5230.929126	2608.530031	4964.191343	2680.181554	4787.318085	2762.224811	4680.549639	2847.442777	4430.938658	2919.929538
12431.62297	1515.399551	11162.80201	1521.138209	10806.6288	1541.473428	9000.836509	1566.193444	8465.838149	1588.713675	8427.847031	1621.192453	8259.34969	1658.596707	8054.93107	1700	7373.448872	1739.008866	7346.385306	1806.281784	6849.17457	1863.572926	6475.361785	1910.757397	6464.371322	1977.846358	6224.543724	2045.967786	6099.673213	2135.272008	5856.610864	2210.918186	5632.588092	2286.81152	5665.366032	2389.510424	5576.801455	2466.069584	5486.278846	2539.473637	5248.119457	2610.322338	4976.003157	2681.33395	4798.116233	2763.273091	4689.269904	2848.27611	4441.197097	2920.961778
12446.37433	1516.748178	11181.41198	1523.010193	10840.83391	1544.648082	9010.858877	1567.066371	8492.950155	1591.254942	8427.847031	1622.335286	8268.767647	1659.596707	8107.525349	1704.993181	7382.728029	1740.681709	7360.723498	1809.806386	6858.274894	1864.429261	6480.744781	1911.687584	6464.371322	1980.269782	6234.77357	2047.055974	6132.284013	2138.740943	5872.301937	2212.587305	5647.242877	2288.498862	5681.82868	2391.261619	5576.801455	2468.046046	5486.781528	2539.528408	5250.584681	2610.579369	4987.501892	2682.455802	4837.624183	2767.108508	4694.318731	2848.75859	4449.478797	2921.795111
12494.39275	1521.138209	11197.58949	1524.472302	10874.04826	1547.730783	9024.470051	1568.251875	8511.913173	1592.810122	8427.847031	1624.749724	8276.768722	1660.430041	8126.219917	1706.768	7395.671216	1742.390212	7364.392454	1810.83946	6870.516099	1865.58115	6488.101657	1912.741922	6464.371322	1980.945686	6263.723645	2050.135504	6166.205902	2142.349344	5882.068183	2213.626178	5671.904884	2291.338429	5701.548057	2393.359244	5576.801455	2468.879379	5500.091644	2541.121694	5264.464616	2612.026526	5007.153742	2684.373095	4852.148603	2768.518533	4704.97365	2849.776805	4456.951066	2922.546997
12514.86861	1523.010193	11211.93931	1525.769226	10910.2821	1551.093729	9037.408276	1569.378766	8574.494481	1597.94249	8427.847031	1631.656878	8286.509341	1661.425802	8133.994384	1707.50609	7405.514768	1743.455527	7364.392454	1811.999326	6883.89118	1866.839736	6492.343201	1913.276714	6464.371322	1982.408858	6287.21099	2052.633943	6178.376741	2143.644002	5885.164336	2213.955528	5682.685127	2292.579659	5703.84235	2393.603297	5576.801455	2470.025643	5506.389339	2541.955028	5290.056383	2614.694788	5018.662221	2685.495897	4864.513913	2769.718952	4713.693915	2850.610138	4465.232766	2923.38033
12530.86125	1524.472302	11249.52243	1529.165955	10921.20157	1552.107189	9072.51168	1572.436196	8599.582635	1600	8427.847031	1635.166223	8298.493214	1662.652905	8164.090728	1710.363369	7434.387725	1746.37812	7364.392454	1813.100501	6895.828129	1867.962994	6503.470899	1914.513897	6464.371322	1984.653681	6321.371783	2056.267757	6190.203188	2144.902027	5887.359019	2214.188984	5710.013066	2295.72618	5720.942896	2395.422347	5576.801455	2470.1879	5514.491402	2543.027121	5305.818047	2616.338138	5034.01155	2686.993424	4873.573537	2770.598457	4727.347905	2851.914952	4477.716656	2924.636502
12545.04708	1525.769226	11264.67432	1530.535369	10930.93092	1553.010193	9086.733284	1573.674867	8619.785706	1601.656878	8427.847031	1638.864097	8308.039826	1663.763336	8178.020287	1711.781238	7460.730632	1749.044614	7364.392454	1814.044614	6908.454414	1869.151119	6520.119703	1916.2238	6464.371322	1985.683853	6331.65211	2057.361314	6206.795296	2146.666993	5897.264561	2215.242675	5759.755157	2301.453451	5732.330531	2396.633694	5576.801455	2471.19523	5520.441874	2543.860455	5321.433979	2617.966295	5046.457104	2688.20765	4886.233439	2771.827475	4736.068169	2852.748286	4485.998356	2925.469836
12582.2007	1529.165955	11309.17849	1534.557616	11002.04394	1559.610356	9099.11982	1574.753708	8676.962953	1606.346053	8427.847031	1641.311855	8316.386051	1664.731265	8190.136242	1713.224711	7500.283684	1753.048273	7364.392454	1815.272827	6925.782561	1870.781686	6530.823025	1917.323077	6464.371322	1989.242996	6343.474334	2058.618889	6218.091493	2147.868612	5906.961769	2216.274204	5773.835561	2303.074659	5760.300541	2399.60897	5576.801455	2472.229357	5527.165775	2544.860455	5333.175444	2619.190489	5056.828399	2689.219505	4900.613941	2773.223529	4760.783343	2855.110138	4487.910076	2925.6622
12597.17943	1530.535369	11336.93661	1537.066371	11016.60957	1561.059707	9117.402076	1576.346053	8705.35925	1608.674867	8427.847031	1645.443468	8327.335494	1666.009768	8199.829529	1714.613983	7528.092572	1755.863158	7364.392454	1816.681736	6938.854437	1872.011741	6551.902317	1919.48801	6464.371322	1990.92112	6353.996483	2059.738171	6236.759661	2149.854417	5908.610198	2216.449553	5787.59349	2304.658738	5777.776609	2401.467966	5576.801455	2473.526896	5533.889675	2545.860455	5347.365121	2620.669941	5065.369887	2690.052838	4914.582133	2774.579556	4769.503608	2855.943472	4498.781273	2926.756097
12633.08577	1534.557616	11385.69851	1541.473428	11045.18828	1564.12442	9118.86451	1576.473428	8723.490733	1610.161852	8427.847031	1648.436944	8334.249277	1666.936333	8210.468079	1716.631141	7538.691684	1756.936026	7364.392454	1821.055708	6949.702445	1873.032531	6571.787225	1921.530275	6464.371322	1991.982577	6367.015601	2061.123064	6251.587908	2151.431754	5929.576466	2218.679816	5798.976187	2305.969334	5787.479595	2402.50011	5576.801455	2474.36023	5539.145703	2546.693788	5355.357766	2621.503274	5076.555801	2691.14417	4929.048317	2775.983927	4776.586766	2856.620358	4507.062973	2927.589431
12647.28892	1537.066371	11420.82448	1544.648082	11054.19748	1565.146566	9131.333023	1577.559408	8725.307861	1610.310877	8427.847031	1649.457368	8341.889715	1667.941453	8222.887986	1718.850213	7565.147825	1759.613983	7364.392454	1823.276714	6960.850068	1874.081514	6583.181424	1922.700508	6464.371322	1993.439699	6377.441429	2062.306601	6298.67144	2156.440209	5949.69157	2220.819536	5825.372124	2309.008545	5802.566508	2404.104963	5576.801455	2475.193563	5544.054509	2547.527121	5360.139509	2622.00183	5087.980718	2692.258819	4941.724449	2777.214521	4788.68819	2857.776805	4518.268641	2928.716984
12657	1541.473428	11454.93303	1547.730783	11062.88964	1566.193444	9133.30063	1577.730783	8742.631901	1611.731642	8427.847031	1649.986012	8350.796904	1669.027087	8228.529644	1719.613983	7577.50417	1760.864723	7364.392454	1825.756373	6974.347858	1875.351647	6614.901025	1925.958246	6464.371322	1994.506792	6389.823095	2063.813386	6310.338857	2157.681317	5962.081579	2222.137508	5836.215278	2310.257019	5815.592185	2405.490554	5576.801455	2476.204816	5549.445076	2548.527121	5372.722678	2623.313783	5099.149921	2693.34852	4942.545318	2777.294211	4799.604746	2858.820022	4531.938094	2930.092452
12657	1544.648082	11492.14236	1551.093729	11069.7565	1567.066371	9162.923575	1580.310877	8767.457359	1613.767608	8427.847031	1651.192453	8359.066183	1670.105896	8235.483693	1720.447316	7608.203071	1763.972142	7364.392454	1827.099178	6988.544948	1876.687584	6656.082513	1930.187761	6464.371322	1996.183884	6397.665426	2064.830735	6326.42941	2159.39293	5987.105957	2224.799447	5849.526475	2311.789661	5833.93327	2407.441565	5576.801455	2477.392736	5555.97502	2549.862333	5380.715324	2624.147117	5113.068866	2694.706494	4952.287893	2778.240016	4808.325011	2859.653355	4540.219793	2930.925785
12657	1547.730783	11503.3558	1552.107189	11078.5648	1568.251875	9171.911762	1581.093729	8782.313911	1614.986012	8433.657467	1652.564294	8376.169449	1672.50609	8243.271076	1721.280649	7623.756519	1765.546501	7364.392454	1832.132605	7005.059726	1878.241613	6671.909963	1931.813308	6464.371322	1997.847935	6408.705871	2066.364146	6329.543916	2159.724232	6004.532171	2226.65314	5854.48278	2312.360327	5844.536304	2408.56945	5576.801455	2478.702795	5559.70327	2550.695667	5388.70797	2624.98045	5142.599493	2697.587591	4968.23555	2779.788209	4818.881878	2860.6622	4551.927838	2932.103889
12657	1551.093729	11513.34708	1553.010193	11086.30268	1569.378766	9220.099719	1585.290796	8795.820809	1616.093729	8445.122247	1654.421552	8385.498503	1673.964539	8251.851326	1722.113983	7657.962017	1769.008866	7364.392454	1835.55413	7026.829198	1880.290105	6685.629947	1933.222409	6464.371322	1998.961985	6416.420951	2067.530105	6340.412127	2160.880325	6076.807345	2234.341326	5866.30252	2313.721244	5865.599272	2410.809998	5576.801455	2479.572231	5565.501932	2552.124882	5395.320996	2625.669941	5156.656208	2698.959007	4978.830006	2780.816714	4830.230326	2861.74669	4564.025511	2933.321199
12657	1552.107189	11586.37461	1559.610356	11105.57403	1572.436196	9259.398966	1588.713675	8810.312404	1617.282202	8447.578353	1654.749724	8391.328163	1674.993181	8270.473997	1723.994154	7684.858522	1771.731398	7364.392454	1837.053066	7039.06391	1881.441383	6692.866494	1933.965633	6464.371322	2000.854702	6426.27329	2069.162918	6355.704544	2162.507038	6091.474625	2235.901541	5868.79777	2314.008545	5875.200662	2411.831335	5579.961017	2480.595029	5568.535738	2552.958216	5406.477853	2626.833183	5167.651527	2700.031744	4990.215436	2781.922007	4838.950591	2862.580023	4609.107528	2937.857508
12657	1553.010193	11602.41096	1561.059707	11112.61437	1573.674867	9288.576121	1591.254942	8827.798719	1618.716276	8457.035805	1655.881012	8397.420803	1676.068225	8289.135501	1725.863158	7704.881524	1773.758176	7364.392454	1840.83946	7058.568095	1883.276714	6703.101764	1935.016839	6464.371322	2002.772832	6434.391164	2070.508281	6372.620716	2164.306476	6102.796735	2237.105917	5882.396051	2315.574242	5892.485352	2413.669973	5584.531535	2481.64927	5571.222322	2553.791549	5414.470499	2627.666516	5178.07023	2701.048224	5003.47215	2783.208964	4850.672679	2863.700219	4658.28791	2942.806209
12657	1559.610356	11636.32049	1564.12442	11117.49615	1574.753708	9306.431673	1592.810122	8857.991874	1621.192453	8464.984694	1656.714346	8403.923876	1677.363771	8301.240361	1727.000985	7717.645232	1775.05015	7373.934066	1843.032531	7069.984304	1884.350971	6713.206516	1936.05464	6464.371322	2004.680751	6444.193098	2072.442872	6382.535947	2165.428109	6145.971382	2241.698569	5892.016938	2316.681985	5904.64468	2414.963407	5589.088122	2482.482604	5574.049644	2554.668537	5423.835353	2628.642919	5190.778829	2702.288113	5017.360374	2784.557227	4859.392944	2864.533553	4677.10556	2944.699706
12657	1561.059707	11647.63002	1565.146566	11123.84261	1576.346053	9365.358146	1597.94249	8871.926967	1622.335286	8476.175815	1657.763374	8408.615564	1678.436944	8316.870411	1728.695803	7729.739921	1776.274405	7406.7832	1847.088013	7121.062263	1889.157372	6773.010893	1942.196805	6464.371322	2005.872648	6448.926137	2073.597448	6403.767739	2167.99259	6174.637027	2244.747843	5919.920727	2319.894809	5958.903209	2420.735094	5597.25068	2483.701079	5576.96289	2555.755374	5433.995693	2629.702262	5206.605765	2703.832236	5029.252793	2785.711739	4871.471372	2865.687802	4685.269569	2945.521197
12657	1564.12442	11659.21321	1566.193444	11124.35028	1576.473428	9386.864443	1600	8901.367306	1624.749724	8485.590399	1658.596707	8415.213657	1679.946186	8329.929758	1730.435941	7745.440403	1777.863647	7437.165537	1849.972443	7139.753402	1890.916196	6806.963211	1945.683853	6464.371322	2007.348235	6458.573696	2075.95087	6415.235325	2169.51828	6188.986053	2246.274204	5937.028253	2321.864558	5963.852965	2421.261619	5607.194857	2484.919555	5576.96289	2556.755865	5449.43246	2631.311738	5216.900945	2704.836665	5045.739222	2787.312235	4882.610463	2866.752285	4722.256423	2949.242942
12657	1565.146566	11668.87171	1567.066371	11128.08889	1577.559408	9401.105961	1601.656878	8985.589389	1631.656878	8496.8879	1659.596707	8421.160391	1681.631141	8339.924672	1731.779221	7757.10745	1779.044614	7469.055478	1853.000001	7158.715411	1892.700508	6819.151221	1946.935613	6464.371322	2008.920649	6462.493305	2077.055974	6421.698363	2170.554817	6214.691076	2249.008545	5951.222393	2323.498862	5973.009734	2422.235659	5618.029843	2486.138031	5576.96289	2558.229946	5463.728507	2632.80228	5221.638297	2705.298856	5055.22477	2788.233088	4897.479848	2868.173246	4746.299337	2951.662224
12657	1566.193444	11681.98872	1568.251875	11128.58582	1577.730783	9437.526564	1606.346053	9028.380436	1635.166223	8506.302484	1660.430041	8424.044252	1682.704471	8380.411086	1736.688662	7774.83914	1780.83946	7471.970157	1853.276714	7190.557981	1895.696872	6844.003126	1949.48801	6464.371322	2010.022773	6466.33909	2078.921491	6439.332801	2173.639406	6227.858519	2250.409216	5964.030965	2324.973632	5973.982315	2422.339116	5638.364309	2488.424794	5576.96289	2559.232475	5476.65569	2634.1501	5230.179785	2706.132189	5070.58543	2789.724295	4908.227758	2869.200347	4748.451584	2951.87879
12657	1567.066371	11694.45721	1569.378766	11136.06713	1580.310877	9452.902669	1608.674867	9073.470291	1638.864097	8517.552099	1661.425802	8429.174798	1684.613983	8381.062215	1736.768	7809.979032	1784.396408	7483.68069	1854.388485	7191.296468	1895.766363	6858.196071	1950.945686	6464.371322	2010.683853	6466.33909	2080.625499	6448.951586	2175.689485	6244.381034	2252.166779	6011.617937	2330.452765	5985.314755	2423.544591	5640.480459	2488.662771	5576.96289	2561.358604	5490.824287	2635.762964	5242.535553	2707.337655	5085.290596	2791.151867	4925.405831	2870.841932	4759.31452	2952.971857
12657	1568.251875	11728.28617	1572.436196	11136.06713	1581.093729	9459.883537	1610.161852	9103.316923	1641.311855	8531.4153	1662.652905	8429.174798	1697.995126	8396.853316	1739.008866	7848.313461	1788.276714	7498.194184	1855.766363	7225.29533	1898.965633	6907.163018	1955.974801	6467.716274	2011.703665	6466.33909	2082.434312	6456.627072	2177.782683	6257.673283	2253.580727	6020.309028	2331.453451	5994.394365	2424.510424	5662.628736	2491.153512	5576.96289	2562.619311	5504.952217	2637.533756	5253.262113	2708.38417	5103.71235	2792.940244	4940.159008	2872.251788	4773.04859	2954.353826
12657	1569.378766	11741.99144	1573.674867	11136.06713	1585.290796	9460.472358	1610.310877	9153.695563	1645.443468	8543.960386	1663.763336	8429.174798	1699.731265	8405.368115	1740.681709	7873.865526	1790.863158	7512.233013	1857.099178	7261.564671	1902.378553	6938.984432	1959.242996	6484.418865	2014.653681	6466.33909	2083.348276	6456.938472	2177.868612	6258.604799	2253.679816	6051.273747	2335.018708	6030.590964	2428.360795	5673.600655	2492.387386	5576.96289	2563.452644	5512.433174	2638.534136	5255.536513	2708.606068	5114.840055	2794.020517	4959.90543	2874.138812	4790.494636	2956.109308
12657	1572.436196	11753.92828	1574.753708	11136.06713	1588.713675	9466.086021	1611.731642	9190.196382	1648.436944	8554.89557	1664.731265	8429.174798	1700	8412.6354	1742.390212	7909.763351	1794.496825	7529.130483	1858.703385	7275.771473	1903.812092	6948.183323	1960.187761	6495.022455	2015.945686	6466.33909	2090.319618	6460.794956	2179.188984	6269.130242	2254.799447	6063.550654	2336.432263	6041.970468	2429.571276	5681.010861	2493.22072	5576.96289	2565.22504	5519.413753	2639.534515	5264.078001	2709.439401	5141.620561	2796.620358	4971.412596	2875.23847	4798.752507	2956.940244
12657	1573.674867	11771.54678	1576.346053	11136.06713	1591.254942	9474.130435	1613.767608	9202.638884	1649.457368	8569.339459	1666.009768	8429.174798	1704.993181	8416.599374	1743.455527	7939.543156	1797.511211	7545.528131	1860.26014	7278.830859	1904.151119	6961.250021	1961.529767	6508.461303	2017.316343	6466.33909	2092.306601	6463.350042	2181.449553	6284.448797	2256.42894	6073.731037	2337.604426	6058.53541	2431.333352	5693.608672	2494.637438	5576.96289	2566.844907	5527.443252	2640.685214	5271.684911	2710.181554	5159.804586	2798.385656	4983.065425	2876.352047	4805.204151	2957.589431
12657	1574.753708	11772.95612	1576.473428	11136.06713	1592.810122	9478.202283	1614.986012	9208.945143	1649.986012	8579.80733	1666.936333	8429.174798	1706.768	8425.917426	1746.37812	7949.661129	1798.535377	7550.75506	1860.756373	7290.776691	1905.622495	6974.75071	1962.916345	6523.332709	2018.715732	6466.33909	2095.493366	6463.350042	2182.791417	6300.545651	2258.141224	6118.232113	2342.72825	6069.931892	2432.545639	5707.276366	2496.174473	5576.96289	2569.473637	5535.464485	2641.94921	5282.524352	2711.239083	5171.105817	2799.482775	4985.239721	2876.559829	4819.139139	2958.991617
12657	1576.346053	11784.97196	1577.559408	11136.06713	1597.94249	9478.202283	1616.093729	9222.290299	1651.192453	8591.162668	1667.941453	8429.174798	1707.50609	8430.863869	1749.044614	7991.171221	1802.737132	7563.433802	1861.960064	7298.427793	1906.658791	6993.306469	1964.822101	6533.985821	2019.718183	6466.33909	2097.667546	6463.350042	2182.868612	6310.291287	2259.177905	6142.949922	2345.574242	6113.129405	2437.140724	5724.068605	2498.062887	5576.96289	2571.181685	5551.152541	2644.694788	5306.395703	2713.568044	5185.252229	2800.856104	4999.071617	2877.881645	4831.410653	2960.22642
12657	1576.473428	11786.86813	1577.730783	11136.06713	1600	9478.202283	1617.282202	9235.696556	1652.564294	8603.427621	1669.027087	8429.174798	1710.363369	8430.863869	1753.048273	8009.761657	1804.618903	7580.422443	1863.572926	7301.033665	1907.011741	7004.324937	1965.953744	6557.495833	2021.930459	6466.33909	2099.021557	6463.350042	2183.955528	6318.125295	2260.011238	6152.570809	2346.681985	6141.775331	2440.1879	5734.020171	2499.182015	5576.96289	2572.384155	5559.548019	2646.4265	5318.923416	2714.790285	5196.993168	2801.995909	5010.374057	2878.961738	4871.41764	2964.252062
12657.70761	1577.559408	11815.41559	1580.310877	11136.06713	1601.656878	9478.202283	1618.716276	9254.642233	1654.421552	8615.615471	1670.105896	8429.174798	1711.781238	8430.863869	1755.863158	8026.189644	1806.281784	7589.442402	1864.429261	7328.688323	1910.757397	7042.542779	1969.87888	6578.693929	2023.925185	6466.33909	2100.608437	6463.350042	2185.11347	6325.959303	2260.844571	6161.734416	2347.737077	6147.623556	2440.809998	5750.804897	2501.069584	5576.96289	2573.773374	5573.623858	2649.961167	5344.588116	2717.294211	5210.264466	2803.284282	5026.692728	2880.521197	4889.194564	2966.040837
12657.94856	1577.730783	11824.07746	1581.093729	11136.06713	1606.346053	9478.202283	1621.192453	9258.301722	1654.749724	8642.731664	1672.50609	8429.174798	1713.224711	8430.863869	1756.936026	8061.009987	1809.806386	7601.575505	1865.58115	7335.123387	1911.687584	7066.58613	1972.348235	6603.588597	2026.267757	6466.33909	2102.427289	6463.350042	2186.523465	6333.793311	2261.677905	6175.850511	2349.362394	6169.102281	2443.094772	5760.936821	2502.208995	5576.96289	2573.860455	5578.14832	2651.33395	5362.525285	2719.044215	5225.042753	2804.718952	5037.398392	2881.544261	4901.552783	2967.284364
12665.83561	1580.310877	11870.51592	1585.290796	11136.06713	1608.674867	9478.202283	1622.335286	9270.09136	1655.881012	8659.208487	1673.964539	8429.174798	1714.613983	8430.863869	1759.613983	8071.215957	1810.83946	7614.83247	1866.839736	7341.371153	1912.741922	7079.312091	1973.655245	6628.574248	2028.618889	6466.33909	2105.272008	6463.350042	2188.235681	6344.727145	2262.840978	6197.300195	2351.832097	6169.188167	2443.103908	5768.347026	2503.042328	5576.96289	2575.322338	5578.14832	2652.977947	5365.896238	2719.373095	5238.073038	2805.983927	5054.673098	2883.195081	4919.120182	2969.052057
12669.80831	1581.093729	11908.38838	1588.713675	11136.06713	1610.161852	9478.202283	1624.749724	9278.721176	1656.714346	8670.829569	1674.993181	8437.03593	1716.631141	8430.863869	1760.864723	8082.674533	1811.999326	7626.664003	1867.962994	7344.115283	1913.276714	7099.064021	1975.683853	6642.504996	2029.929763	6466.33909	2105.95087	6463.350042	2189.265699	6354.14557	2263.842852	6209.710246	2353.260982	6174.509637	2443.669973	5781.601453	2504.532888	5576.96289	2577.139748	5578.14832	2655.001956	5399.416768	2722.643459	5249.9171	2807.133744	5071.843398	2884.835923	4929.564106	2970.102961
12703.64759	1585.290796	11936.50624	1591.254942	11136.06713	1610.310877	9478.202283	1631.656878	9289.558966	1657.763374	8682.974888	1676.068225	8451.324245	1718.850213	8430.863869	1763.972142	8093.553294	1813.100501	7639.178784	1869.151119	7349.367395	1914.513897	7109.387401	1976.744108	6705.469733	2035.854702	6466.33909	2107.11105	6463.350042	2189.39293	6361.979577	2264.676185	6222.440258	2354.726707	6187.128635	2445.012304	5794.983667	2506.037818	5576.96289	2578.209227	5578.14832	2655.669941	5405.1996	2723.20765	5261.051086	2808.214627	5082.831403	2885.885969	4947.350705	2971.89271
12739.86453	1588.713675	11953.71353	1592.810122	11141.39796	1611.731642	9478.202283	1635.166223	9298.147925	1658.596707	8697.611313	1677.363771	8457.60898	1719.613983	8430.863869	1765.546501	8102.880404	1814.044614	7656.353906	1870.781686	7355.568577	1916.2238	7120.119673	1977.846358	6749.764118	2040.022773	6466.33909	2108.560285	6463.350042	2190.227202	6371.299129	2265.72618	6224.584836	2354.973632	6197.74761	2446.141885	5807.031927	2507.392736	5576.96289	2579.271087	5578.14832	2657.123997	5426.331552	2725.269347	5272.154023	2809.292496	5091.914471	2886.753972	4956.429088	2972.806209
12766.75327	1591.254942	12010.50064	1597.94249	11153.25975	1613.767608	9478.202283	1638.864097	9308.454677	1659.596707	8709.735484	1678.436944	8465.264677	1720.447316	8430.863869	1769.008866	8115.014201	1815.272827	7669.310344	1872.011741	7358.95104	1917.323077	7143.715809	1980.269782	6791.187111	2043.920649	6466.33909	2110.95087	6463.350042	2191.65314	6380.492141	2266.827032	6233.902547	2356.046467	6207.064842	2447.132995	5826.022854	2509.528408	5576.96289	2580.579369	5578.14832	2658.485935	5436.790055	2726.28971	5289.577158	2810.983927	5104.09766	2887.918233	4968.435637	2974.014349
12783.20839	1592.810122	12033.26596	1600	11162.73741	1614.986012	9478.202283	1641.311855	9317.043637	1660.430041	8726.786153	1679.946186	8473.753707	1721.280649	8430.863869	1771.731398	8128.93313	1816.681736	7680.062552	1873.032531	7364.422586	1919.48801	7150.296881	1980.945686	6812.942186	2045.967786	6466.33909	2112.349344	6463.350042	2193.233413	6391.302284	2268.121533	6256.108942	2358.603297	6217.829967	2448.278122	5831.937575	2510.193563	5576.96289	2582.043824	5578.14832	2661.048224	5463.201894	2728.866529	5307.805092	2812.753488	5116.284912	2889.082881	4979.436357	2975.12128
12837.51316	1597.94249	12051.59849	1601.656878	11172.90007	1616.093729	9478.202283	1645.443468	9327.308812	1661.425802	8745.821931	1681.631141	8483.076071	1722.113983	8430.863869	1773.758176	8172.144589	1821.055708	7691.11173	1874.081514	7364.422586	1921.530275	7164.543341	1982.408858	6824.506433	2047.055974	6466.33909	2113.921491	6463.350042	2195.901541	6402.471861	2269.587803	6270.26844	2360.233612	6229.995636	2449.572231	5842.958529	2511.432952	5576.96289	2582.124882	5578.14832	2662.258819	5464.1455	2728.959007	5317.926964	2813.736115	5132.811402	2890.6622	4997.343041	2976.923112
12859.28334	1600	12103.48188	1606.346053	11185.44099	1617.282202	9478.202283	1648.436944	9338.59502	1662.652905	8757.947874	1682.704471	8505.049326	1723.994154	8430.863869	1775.05015	8194.086415	1823.276714	7704.490321	1875.351647	7364.422586	1922.700508	7186.400487	1984.653681	6857.232813	2050.135504	6470.00468	2115.625499	6463.350042	2197.445835	6410.018832	2270.684023	6283.880397	2361.800884	6244.788606	2451.145816	5858.528587	2513.183922	5576.96289	2583.849051	5578.14832	2663.643822	5474.999728	2730.09066	5330.014744	2814.909592	5152.534516	2892.546997	5007.809932	2977.976327
12876.81451	1601.656878	12129.24906	1608.674867	11201.59615	1618.716276	9478.202283	1649.457368	9348.86666	1663.763336	8779.520586	1684.613983	8526.892065	1725.863158	8430.863869	1776.274405	8218.583527	1825.756373	7718.562036	1876.687584	7364.422586	1925.958246	7196.430957	1985.683853	6883.783894	2052.633943	6478.827543	2117.639068	6463.350042	2198.710387	6417.550665	2271.778043	6295.928997	2363.188152	6261.185701	2452.890037	5872.000101	2514.698895	5576.96289	2584.963585	5578.14832	2664.985729	5483.642366	2731.048224	5344.517366	2816.317501	5174.399767	2894.636502	5020.025994	2979.20555
12926.42992	1606.346053	12145.70181	1610.161852	11229.49082	1621.192453	9478.202283	1649.986012	9357.996596	1664.731265	8930.69406	1697.995126	8540.189661	1727.000985	8430.863869	1777.863647	8231.849402	1827.099178	7734.930971	1878.241613	7364.422586	1930.187761	7231.085242	1989.242996	6922.400688	2056.267757	6483.093695	2118.348276	6463.350042	2199.51828	6425.799685	2273.103908	6305.850611	2364.33052	6276.418649	2454.510424	5889.34332	2516.64927	5576.96289	2585.755374	5578.14832	2666.593775	5493.48645	2732.214217	5369.662595	2818.75859	5221.46847	2899.134522	5033.478013	2980.559139
12951.07074	1608.674867	12147.35069	1610.310877	11242.36509	1622.335286	9482.372484	1651.192453	9368.619962	1666.009768	8950.308094	1699.731265	8559.996728	1728.695803	8430.863869	1779.044614	8281.575779	1832.132605	7756.508196	1880.290105	7364.422586	1931.813308	7247.424625	1990.92112	6934.022001	2057.361314	6493.924134	2119.826289	6463.350042	2200.554817	6432.639097	2274.33431	6315.333274	2365.422347	6280.677059	2454.963407	5899.760901	2517.820806	5580.558839	2587.00183	5578.14832	2667.916033	5508.473586	2734.12106	5377.889214	2819.557227	5251.890515	2902.041739	5044.68803	2981.68713
12966.80429	1610.161852	12163.07076	1611.731642	11269.56425	1624.749724	9489.236611	1652.564294	9376.241803	1666.936333	8953.344127	1700	8580.333433	1730.435941	8433.733281	1780.83946	8315.377795	1835.55413	7768.634863	1881.441383	7364.422586	1933.222409	7257.759706	1991.982577	6947.38634	2058.618889	6505.79672	2121.144655	6463.350042	2201.628417	6453.539417	2278.094254	6355.412036	2370.036989	6290.447151	2456.002689	5905.131717	2518.424794	5586.641829	2588.368019	5578.14832	2669.836665	5516.648388	2735.240938	5379.61015	2819.724295	5254.088532	2902.251788	5055.809481	2982.806209
12968.3811	1610.310877	12185.5977	1613.767608	11347.37485	1631.656878	9502.127923	1654.421552	9384.563477	1667.941453	9009.75459	1704.993181	8596.032129	1731.779221	8450.841386	1784.396408	8329.062722	1837.053066	7787.966806	1883.276714	7364.422586	1933.965633	7270.885657	1993.439699	6959.281019	2059.738171	6519.913524	2122.585653	6463.350042	2205.689485	6458.203707	2279.008545	6388.350148	2373.829462	6300.133824	2457.033098	5907.603767	2518.702795	5601.957412	2590.669941	5578.14832	2670.983921	5541.596	2738.942484	5396.769332	2821.390102	5273.834954	2904.138812	5064.091181	2983.639542
12983.41399	1611.731642	12199.07874	1614.986012	11386.90838	1635.166223	9504.836092	1654.749724	9393.006161	1669.027087	9029.805615	1706.768	8653.407959	1736.688662	8486.820068	1788.276714	8360.793807	1840.83946	7799.282198	1884.350971	7364.422586	1935.016839	7279.720725	1994.506792	6973.998376	2061.123064	6551.561813	2125.816207	6463.350042	2206.563996	6464.249709	2280.574242	6403.192726	2375.750989	6315.454074	2458.662771	5946.430492	2523.069152	5611.882964	2591.808495	5578.14832	2673.606068	5555.203789	2741.415055	5433.369091	2824.943192	5287.760965	2905.469622	5075.752369	2984.812931
13004.95622	1613.767608	12211.33507	1616.093729	11428.56573	1638.864097	9515.16247	1655.881012	9401.39577	1670.105896	9038.144189	1707.50609	8654.335175	1736.768	8516.823611	1790.863158	8376.767597	1843.032531	7849.909086	1889.157372	7364.422586	1936.05464	7293.606331	1996.183884	6986.575909	2062.306601	6589.846974	2129.724232	6463.350042	2208.395506	6464.249709	2282.360327	6410.934702	2376.895642	6334.367675	2460.674683	5960.652621	2524.668537	5634.670331	2594.232475	5578.14832	2675.298856	5571.895455	2745.326665	5450.645281	2826.620358	5301.183162	2906.752285	5085.805447	2985.824507
13017.84796	1614.986012	12224.48494	1617.282202	11456.14025	1641.311855	9523.334763	1656.714346	9420.061429	1672.50609	9070.42429	1710.363369	8680.523811	1739.008866	8558.97527	1794.496825	8401.859761	1847.088013	7868.435163	1890.916196	7364.422586	1942.196805	7305.999427	1997.847935	7002.588623	2063.813386	6597.381831	2130.493366	6463.350042	2210.918186	6464.249709	2283.464674	6416.625832	2377.737077	6345.466017	2461.855256	5970.317041	2525.755374	5657.869621	2596.700272	5578.14832	2676.300679	5578.355769	2747.294211	5461.534461	2827.738121	5313.001141	2907.881645	5096.50928	2986.901564
13029.56853	1616.093729	12240.35225	1618.716276	11502.68377	1645.443468	9533.622322	1657.763374	9430.339852	1673.964539	9086.442675	1711.781238	8700.074046	1740.681709	8593.943076	1797.511211	8415.546396	1849.972443	7887.229717	1892.700508	7364.422586	1945.683853	7313.369445	1998.961985	7013.400057	2064.830735	6644.196036	2135.272008	6463.350042	2212.587305	6464.249709	2283.580727	6423.952982	2378.924657	6355.430692	2462.915237	6018.505009	2531.174473	5681.674378	2599.232475	5578.14832	2676.94921	5578.355769	2749.044215	5479.773622	2829.724295	5324.303581	2908.961738	5108.294395	2988.087423
13042.14358	1617.282202	12267.74992	1621.192453	11536.40593	1648.436944	9541.794615	1658.596707	9436.8391	1674.993181	9102.750309	1713.224711	8720.041042	1742.390212	8605.823722	1798.535377	8425.545787	1853.000001	7918.791084	1895.696872	7364.422586	1946.935613	7325.890754	2000.854702	7029.695727	2066.364146	6678.179636	2138.740943	6463.350042	2213.626178	6464.249709	2286.81152	6429.745075	2379.963407	6370.015763	2464.466706	6027.861663	2532.226699	5691.005295	2600.22504	5578.14832	2677.533756	5578.355769	2749.790285	5489.526593	2830.856104	5326.156541	2909.138812	5116.576094	2988.920756
13057.31729	1618.716276	12280.39481	1622.335286	11547.90123	1649.457368	9551.601367	1659.596707	9443.053674	1676.068225	9118.445607	1714.613983	8732.491204	1743.455527	8654.565373	1802.737132	8426.421427	1853.276714	7919.52305	1895.766363	7364.422586	1949.48801	7336.740569	2002.772832	7042.086446	2067.530105	6713.529516	2142.349344	6463.350042	2213.955528	6464.249709	2288.498862	6445.211113	2382.737077	6383.799498	2466.069584	6050.061678	2534.723258	5701.702501	2601.362942	5578.14832	2678.766911	5578.355769	2751.192335	5511.948588	2833.641011	5354.828542	2911.87879	5128.67638	2990.138329
13083.51732	1621.192453	12307.10936	1624.749724	11553.85652	1649.986012	9559.77366	1660.430041	9449.846524	1677.363771	9141.234456	1716.631141	8766.647066	1746.37812	8676.394487	1804.618903	8426.421427	1854.388485	7953.221667	1898.965633	7369.381535	1950.945686	7345.702814	2004.680751	7059.438466	2069.162918	6726.212704	2143.644002	6463.350042	2214.188984	6464.249709	2291.338429	6451.03593	2383.903747	6399.211818	2468.046046	6060.446195	2535.891075	5713.349759	2602.601906	5578.14832	2680.181554	5578.355769	2752.490361	5524.374429	2835.370003	5374.270654	2913.736734	5129.551831	2990.22642
13095.60947	1622.335286	12383.53359	1631.656878	11567.44733	1651.192453	9569.538845	1661.425802	9455.473423	1678.436944	9166.304423	1718.850213	8797.809953	1749.044614	8695.684427	1806.281784	8426.421427	1855.766363	7989.170711	1902.378553	7406.06405	1955.974801	7350.591311	2005.872648	7073.735732	2070.508281	6738.537002	2144.902027	6463.350042	2215.242675	6464.249709	2292.579659	6455.313911	2385.013641	6405.362873	2468.879379	6071.641771	2537.150101	5713.513382	2602.619311	5578.14832	2681.33395	5578.355769	2753.20765	5535.525266	2837.133744	5386.879848	2914.941705	5146.142617	2991.895842
13121.15625	1624.749724	12422.36276	1635.166223	11582.90143	1652.564294	9581.572742	1662.652905	9462.247831	1679.946186	9174.93311	1719.613983	8844.600054	1753.048273	8736.570895	1809.806386	8426.421427	1857.099178	8004.270495	1903.812092	7439.764041	1959.242996	7355.76397	2007.348235	7094.294765	2072.442872	6755.827579	2146.666993	6463.350042	2216.274204	6464.249709	2295.72618	6459.756425	2386.360079	6413.346139	2470.025643	6081.042428	2538.207276	5746.432185	2606.12101	5581.830855	2682.455802	5578.355769	2753.568044	5541.60754	2838.182824	5392.943839	2915.521197	5158.404414	2993.129667
13194.23975	1631.656878	12463.27789	1638.864097	11603.82385	1654.421552	9592.462455	1663.763336	9468.539442	1681.631141	9184.347694	1720.447316	8877.497154	1755.863158	8748.554868	1810.83946	8426.421427	1858.703385	8007.841542	1904.151119	7449.505988	1960.187761	7361.276057	2008.920649	7106.564522	2073.597448	6767.599306	2147.868612	6463.350042	2216.449553	6464.249709	2301.453451	6462.50746	2387.339116	6414.463033	2470.1879	6092.303225	2539.473637	5769.078938	2608.530031	5591.620631	2684.373095	5578.355769	2754.648497	5556.378264	2840.983927	5403.649503	2916.544261	5170.493323	2994.346095
13231.37158	1635.166223	12490.36111	1641.311855	11607.52077	1654.749724	9601.954699	1664.731265	9471.971229	1682.704471	9193.762278	1721.280649	8890.035593	1756.936026	8762.009666	1811.999326	8426.421427	1860.26014	8023.339874	1905.622495	7463.344078	1961.529767	7364.532208	2010.022773	7131.574503	2075.95087	6787.053338	2149.854417	6466.334483	2218.679816	6464.249709	2303.074659	6465.188516	2389.510424	6420.807879	2471.19523	6092.790262	2539.528408	5785.928075	2610.322338	5599.401756	2685.495897	5578.355769	2755.914674	5564.435022	2842.837617	5430.353856	2919.096205	5188.722995	2996.180428
13270.49819	1638.864097	12536.07536	1645.443468	11620.26498	1655.881012	9614.492661	1666.009768	9477.051799	1684.613983	9203.176862	1722.113983	8921.332433	1759.613983	8774.783638	1813.100501	8426.421427	1860.756373	8034.255405	1906.658791	7477.64178	1962.916345	7364.532208	2010.683853	7143.318525	2077.055974	6802.505802	2151.431754	6474.80809	2220.819536	6464.249709	2304.658738	6465.188516	2391.261619	6426.800656	2472.229357	6106.958155	2541.121694	5788.34437	2610.579369	5612.134169	2686.993424	5578.355769	2758.233088	5568.119217	2843.915027	5439.07412	2919.929538	5199.365422	2997.251306
13296.39753	1641.311855	12564.71623	1648.436944	11629.65266	1656.714346	9623.579256	1666.936333	9477.051799	1697.995126	9224.4181	1723.994154	8935.949626	1760.864723	8785.735643	1814.044614	8426.421427	1861.960064	8037.973102	1907.011741	7497.292978	1964.822101	7364.532208	2011.703665	7163.143504	2078.921491	6851.571383	2156.440209	6482.761741	2222.137508	6464.249709	2305.969334	6465.188516	2393.359244	6434.31991	2473.526896	6114.368361	2541.955028	5801.948816	2612.026526	5623.548874	2688.20765	5578.355769	2758.866529	5577.163098	2846.559829	5449.875805	2920.961778	5209.965279	2998.3179
13340.11347	1645.443468	12572.95211	1649.457368	11641.47019	1657.763374	9633.436213	1667.941453	9477.051799	1699.731265	9245.533169	1725.863158	8972.265527	1763.972142	8799.983294	1815.272827	8426.421427	1863.572926	8077.42693	1910.757397	7508.961921	1965.953744	7364.532208	2014.653681	7181.252114	2080.625499	6863.729957	2157.681317	6505.182476	2224.799447	6464.249709	2309.008545	6465.188516	2393.603297	6438.801864	2474.36023	6123.901684	2543.027121	5827.032638	2614.694788	5633.061128	2689.219505	5578.355769	2760.435144	5577.163098	2847.442777	5458.248847	2921.795111	5218.246978	2999.151233
13371.78696	1648.436944	12577.2188	1649.986012	11650.85787	1658.596707	9644.082758	1669.027087	9477.051799	1700	9257.740444	1727.000985	8990.6648	1765.546501	8816.327068	1816.681736	8426.421427	1864.429261	8087.224794	1911.687584	7549.435952	1969.87888	7364.532208	2015.945686	7200.474492	2082.434312	6880.497865	2159.39293	6523.756242	2226.65314	6464.249709	2310.257019	6465.188516	2395.422347	6442.936596	2475.193563	6131.31189	2543.860455	5842.481465	2616.338138	5640.895136	2690.052838	5578.355769	2762.224811	5577.163098	2848.27611	5465.490246	2922.546997	5229.43535	3000.277046
13382.58391	1649.457368	12586.95602	1651.192453	11662.12309	1659.596707	9654.662374	1670.105896	9477.051799	1704.993181	9276.682693	1728.695803	9031.128901	1769.008866	8867.066485	1821.055708	8426.421427	1865.58115	8098.330369	1912.741922	7574.898702	1972.348235	7364.532208	2017.316343	7210.18726	2083.348276	6883.74348	2159.724232	6600.790887	2234.341326	6464.249709	2311.789661	6465.188516	2396.633694	6447.442793	2476.204816	6140.204137	2544.860455	5857.787451	2617.966295	5651.154536	2691.14417	5578.355769	2763.273091	5577.163098	2848.75859	5473.516067	2923.38033	5242.67228	3001.608992
13388.17741	1649.986012	12597.08722	1652.564294	11671.51077	1660.430041	9678.20048	1672.50609	9477.051799	1706.768	9296.386947	1730.435941	9062.946679	1771.731398	8892.830841	1823.276714	8426.421427	1866.839736	8103.963456	1913.276714	7588.37594	1973.655245	7364.532208	2018.715732	7284.272197	2090.319618	6895.069205	2160.880325	6616.424039	2235.901541	6464.249709	2312.360327	6465.188516	2399.60897	6452.135579	2477.392736	6149.096384	2545.860455	5869.295872	2619.190489	5661.633143	2692.258819	5578.355769	2767.108508	5577.163098	2849.776805	5484.825259	2924.636502	5245.491883	3001.89271
13400.94256	1651.192453	12609.52934	1654.421552	11682.72824	1661.425802	9692.503122	1673.964539	9477.051799	1707.50609	9310.428683	1731.779221	9086.633303	1773.758176	8921.595646	1825.756373	8426.421427	1867.962994	8116.994977	1914.513897	7609.293925	1975.683853	7364.532208	2019.718183	7303.41395	2092.306601	6911.005378	2162.507038	6628.491733	2237.105917	6464.249709	2313.721244	6465.188516	2401.467966	6457.31087	2478.702795	6156.506589	2546.693788	5883.203912	2620.669941	5671.877215	2693.34852	5578.355769	2768.518533	5577.163098	2850.610138	5491.804268	2925.469836	5279.002054	3005.26462
13415.45781	1652.564294	12611.67397	1654.749724	11696.55182	1662.652905	9702.590756	1674.993181	9477.051799	1710.363369	9361.748629	1736.688662	9101.732396	1775.05015	8937.172596	1827.099178	8426.421427	1869.151119	8135.005767	1916.2238	7620.226745	1976.744108	7364.532208	2021.930459	7325.87014	2095.493366	6928.633661	2164.306476	6674.509521	2241.698569	6464.249709	2314.008545	6465.188516	2402.50011	6460.367552	2479.572231	6163.916795	2547.527121	5891.03792	2621.503274	5684.643273	2694.706494	5578.355769	2769.718952	5577.163098	2851.914952	5493.41528	2925.6622	5304.190906	3007.799209
13435.10916	1654.421552	12618.24152	1655.881012	11709.06106	1663.763336	9713.133453	1676.068225	9477.051799	1711.781238	9362.574833	1736.768	9116.040058	1776.274405	8995.561908	1832.132605	8426.421427	1870.781686	8146.584693	1917.323077	7631.592597	1977.846358	7364.532208	2023.925185	7337.726647	2097.667546	6939.621799	2165.428109	6705.062858	2244.747843	6464.249709	2315.574242	6465.188516	2404.104963	6462.995723	2480.595029	6172.809042	2548.527121	5895.724754	2622.00183	5711.727917	2697.587591	5578.355769	2770.598457	5577.163098	2852.748286	5502.576466	2926.756097	5316.170487	3009.004636
13438.58149	1654.749724	12622.60795	1656.714346	11719.965	1664.731265	9725.838545	1677.363771	9477.051799	1713.224711	9383.310793	1739.008866	9134.613268	1777.863647	9035.252643	1835.55413	8426.421427	1872.011741	8169.388415	1919.48801	7656.581731	1980.269782	7364.532208	2026.267757	7344.193833	2099.021557	6964.744868	2167.99259	6720.356798	2246.274204	6468.396361	2316.681985	6465.188516	2405.490554	6464.609842	2481.64927	6184.682078	2549.862333	5908.058173	2623.313783	5724.620333	2698.959007	5578.355769	2771.827475	5577.163098	2855.110138	5509.208254	2927.589431	5316.267012	3009.014349
13450.55147	1655.881012	12628.10457	1657.763374	11734.36761	1666.009768	9736.362885	1678.436944	9477.051799	1714.613983	9396.91621	1740.681709	9148.415043	1779.044614	9052.640765	1837.053066	8426.421427	1873.032531	8190.900045	1921.530275	7663.551315	1980.945686	7364.532208	2028.618889	7350.698947	2100.608437	6979.691359	2169.51828	6747.75455	2249.008545	6488.751773	2319.894809	6465.188516	2407.441565	6464.609842	2482.482604	6192.092283	2550.695667	5915.892181	2624.147117	5734.704925	2700.031744	5578.355769	2773.223529	5577.163098	2855.943472	5517.711672	2928.716984	5329.557325	3010.351667
13459.36884	1656.714346	12632.12379	1658.596707	11744.80557	1666.936333	9751.163652	1679.946186	9477.051799	1716.631141	9410.81166	1742.390212	9169.391112	1780.83946	9096.564102	1840.83946	8426.421427	1874.081514	8203.226367	1922.700508	7678.638815	1982.408858	7364.532208	2029.929763	7358.154988	2102.427289	6989.845852	2170.554817	6761.789096	2250.409216	6507.356488	2321.864558	6465.188516	2408.56945	6464.609842	2483.701079	6204.801222	2552.124882	5923.726189	2624.98045	5744.26066	2701.048224	5578.355769	2774.579556	5577.163098	2856.620358	5527.138777	2930.092452	5348.94339	3012.30236
13470.46844	1657.763374	12636.53018	1659.596707	11756.12846	1667.941453	9767.687585	1681.631141	9477.051799	1718.850213	9418.90854	1743.455527	9210.960576	1784.396408	9122.004396	1843.032531	8426.421427	1875.351647	8237.540848	1925.958246	7701.786298	1984.653681	7364.532208	2035.854702	7365.770163	2105.272008	7020.064183	2173.639406	6779.399654	2252.166779	6524.724349	2323.498862	6465.188516	2410.809998	6464.609842	2484.919555	6212.211427	2552.958216	5930.20796	2625.669941	5755.916623	2702.288113	5578.355769	2775.983927	5577.163098	2857.776805	5532.277119	2930.925785	5360.955603	3013.51107
13479.28581	1658.596707	12640.20218	1660.430041	11768.35836	1669.027087	9778.213462	1682.704471	9477.051799	1719.613983	9439.564836	1746.37812	9248.780692	1788.276714	9169.049241	1847.088013	8426.421427	1876.687584	8282.091263	1930.187761	7712.408916	1985.683853	7364.532208	2040.022773	7365.770163	2105.95087	7040.147882	2175.689485	6793.567224	2253.580727	6540.396838	2324.973632	6465.188516	2411.831335	6464.609842	2486.138031	6219.621633	2553.791549	5941.143376	2626.833183	5770.432634	2703.832236	5578.355769	2777.214521	5577.163098	2858.820022	5539.541321	2932.103889	5367.857369	3014.20555
13489.86665	1659.596707	12644.09412	1661.425802	11780.51139	1670.105896	9796.939572	1684.613983	9479.685685	1720.447316	9454.855987	1749.044614	9265.626997	1790.863158	9202.509514	1849.972443	8426.421427	1878.241613	8299.213507	1931.813308	7749.109016	1989.242996	7383.016301	2043.920649	7365.770163	2107.11105	7060.654001	2177.782683	6794.560083	2253.679816	6598.62396	2330.452765	6465.188516	2413.669973	6464.609842	2488.424794	6227.420029	2554.668537	5948.977384	2627.666516	5779.875078	2704.836665	5578.355769	2777.294211	5577.163098	2859.653355	5546.306345	2933.321199	5379.774714	3015.404714
13498.68402	1660.430041	12648.27932	1662.652905	11807.55009	1672.50609	9928.165119	1697.995126	9483.152905	1721.280649	9472.477305	1753.048273	9277.993285	1794.496825	9237.63012	1853.000001	8426.421427	1880.290105	8313.063096	1933.222409	7766.412994	1990.92112	7400.026176	2045.967786	7365.770163	2108.560285	7061.495813	2177.868612	6805.778648	2254.799447	6609.258325	2331.453451	6465.188516	2414.963407	6464.609842	2488.662771	6237.084449	2555.755374	5958.156364	2628.642919	5784.220041	2705.298856	5581.067534	2778.240016	5577.163098	2860.6622	5568.755181	2937.857508	5389.466579	3016.379944
13509.22001	1661.425802	12651.45006	1663.763336	11823.97983	1673.964539	9945.191004	1699.731265	9487.453458	1722.113983	9480.90468	1755.863158	9288.227278	1797.511211	9240.80179	1853.276714	8426.421427	1881.441383	8319.844364	1933.965633	7777.358206	1991.982577	7410.404642	2047.055974	7365.770163	2110.95087	7074.430905	2179.188984	6822.105963	2256.42894	6647.146562	2335.018708	6465.188516	2420.735094	6464.609842	2491.153512	6245.981065	2556.755865	5968.115041	2629.702262	5792.054049	2706.132189	5587.823145	2779.788209	5577.163098	2861.74669	5581	2942.806209	5413.546824	3018.802981
13522.2038	1662.652905	12653.20805	1664.731265	11835.56771	1674.993181	9947.826421	1700	9500.217504	1723.994154	9480.90468	1756.936026	9294.186065	1798.535377	9252.77302	1854.388485	8426.421427	1883.276714	8329.435694	1935.016839	7792.383322	1993.439699	7439.775304	2050.135504	7365.770163	2112.349344	7096.576682	2181.449553	6839.262827	2258.141224	6662.168509	2336.432263	6465.188516	2421.261619	6464.609842	2492.387386	6259.088955	2558.229946	5983.24542	2631.311738	5803.386406	2707.337655	5593.901168	2780.816714	5577.163098	2862.580023	5581	2944.699706	5423.583744	3019.812931
13533.95308	1663.763336	12653.20805	1666.009768	11847.67832	1676.068225	9996.793304	1704.993181	9517.110065	1725.863158	9480.90468	1759.613983	9331.807465	1802.737132	9265.894393	1855.766363	8430.364631	1884.350971	8338.366201	1936.05464	7803.386645	1994.506792	7463.603874	2052.633943	7365.770163	2113.921491	7109.722316	2182.791417	6849.650235	2259.177905	6674.625162	2337.604426	6465.188516	2422.235659	6464.609842	2493.22072	6268.003686	2559.232475	5997.25772	2632.80228	5813.224499	2708.38417	5601.848055	2781.922007	5577.163098	2863.700219	5581	2945.521197	5426.817559	3020.138329
13544.19459	1664.731265	12653.20805	1666.936333	11862.27292	1677.363771	10014.19852	1706.768	9528.670015	1727.000985	9480.90468	1760.864723	9351.62985	1804.618903	9276.780206	1857.099178	8464.966044	1889.157372	8388.033708	1942.196805	7820.679982	1996.183884	7498.260955	2056.267757	7365.770163	2115.625499	7110.478564	2182.868612	6858.000128	2260.011238	6729.076402	2342.72825	6465.188516	2422.339116	6464.609842	2494.637438	6286.909751	2561.358604	6009.928324	2634.1501	5815.310514	2708.606068	5612.948307	2783.208964	5577.163098	2864.533553	5581	2949.242942	5444.496384	3021.917234
13557.72223	1666.009768	12653.20805	1667.941453	11874.36244	1678.436944	10021.43678	1707.50609	9545.888819	1728.695803	9480.90468	1763.972142	9366.199316	1806.281784	9287.526834	1858.703385	8484.556104	1890.916196	8410.151341	1945.683853	7837.838842	1997.847935	7508.690635	2057.361314	7365.770163	2117.639068	7121.126584	2183.955528	6866.350022	2260.844571	6759.320959	2345.574242	6465.188516	2423.544591	6464.609842	2496.174473	6298.120272	2562.619311	6025.090553	2635.762964	5823.144522	2709.439401	5625.618436	2784.557227	5577.163098	2865.687802	5581	2951.662224	5456.445823	3023.119628
13567.52607	1666.936333	12653.20805	1669.027087	11891.36439	1679.946186	10049.4574	1710.363369	9563.568051	1730.435941	9480.90468	1765.546501	9394.149888	1809.806386	9295.495158	1860.26014	8506.313034	1892.700508	8415.125075	1946.935613	7849.326364	1998.961985	7520.684613	2058.618889	7365.770163	2118.348276	7132.470427	2185.11347	6874.699916	2261.677905	6771.093015	2346.681985	6465.188516	2424.510424	6464.609842	2498.062887	6305.530478	2563.452644	6041.737431	2637.533756	5830.121361	2710.181554	5636.467807	2785.711739	5577.163098	2866.752285	5581	2951.87879	5477.383206	3025.22642
13578.16108	1667.941453	12653.20805	1670.105896	11910.34577	1681.631141	10063.3621	1711.781238	9577.21534	1731.779221	9480.90468	1769.008866	9402.342304	1810.83946	9297.525768	1860.756373	8542.849069	1895.696872	8423.669251	1949.48801	7868.843115	2000.854702	7531.359628	2059.738171	7365.770163	2119.826289	7146.283513	2186.523465	6886.353766	2262.840978	6782.305548	2347.737077	6474.657862	2428.360795	6464.609842	2499.182015	6321.291056	2565.22504	6051.141806	2638.534136	5840.062986	2711.239083	5651.508261	2787.312235	5577.163098	2868.173246	5581	2952.971857	5489.122975	3026.487761
13589.648	1669.027087	12653.20805	1672.50609	11922.43706	1682.704471	10077.51788	1713.224711	9627.093656	1736.688662	9480.90468	1771.731398	9411.540196	1811.999326	9301.428243	1861.960064	8543.696406	1895.766363	8427.486428	1950.945686	7888.621907	2002.772832	7544.567888	2061.123064	7365.770163	2121.144655	7163.057318	2188.235681	6896.392413	2263.842852	6799.577914	2349.362394	6481.310479	2429.571276	6464.609842	2501.069584	6335.695314	2566.844907	6060.546181	2639.534515	5861.957105	2713.568044	5660.161859	2788.233088	5577.163098	2869.200347	5581	2954.353826	5499.208623	3027.650144
13601.06272	1670.105896	12653.20805	1673.964539	11943.94813	1684.613983	10091.14212	1714.613983	9627.89971	1736.768	9480.90468	1773.758176	9419.666372	1813.100501	9304.385934	1863.572926	8582.706561	1898.965633	8427.486428	1955.974801	7908.29542	2004.680751	7555.855738	2062.306601	7365.770163	2122.585653	7173.147942	2189.265699	6904.742306	2264.676185	6825.823614	2351.832097	6494.1373	2431.333352	6464.609842	2502.208995	6359.070633	2569.473637	6071.363684	2640.685214	5873.447164	2714.790285	5674.175281	2789.724295	5577.163098	2870.841932	5581	2956.109308	5509.782784	3028.969073
13626.45879	1672.50609	12653.20805	1674.993181	12094.68961	1697.995126	10110.92389	1716.631141	9650.666179	1739.008866	9480.90468	1775.05015	9426.113684	1814.044614	9304.899062	1864.429261	8624.321853	1902.378553	8427.486428	1959.242996	7920.585666	2005.872648	7570.22653	2063.813386	7365.770163	2125.816207	7174.394371	2189.39293	6915.263114	2265.72618	6841.008474	2353.260982	6505.125469	2432.545639	6464.609842	2503.042328	6374.259018	2571.181685	6083.246268	2641.94921	5896.986091	2717.294211	5687.590701	2791.151867	5577.163098	2872.251788	5581	2956.940244	5521.28267	3030.532031
13641.8904	1673.964539	12653.20805	1676.068225	12114.2476	1699.731265	10132.68578	1718.850213	9667.661712	1740.681709	9480.90468	1776.274405	9434.501104	1815.272827	9305.096091	1865.58115	8641.801647	1903.812092	8427.486428	1960.187761	7935.801174	2007.348235	7579.929374	2064.830735	7365.770163	2129.724232	7182.567359	2190.227202	6926.293511	2266.827032	6856.584838	2354.726707	6550.11764	2437.140724	6464.609842	2504.532888	6384.228707	2572.384155	6109.056922	2644.694788	5913.437548	2719.044215	5704.396738	2792.940244	5577.163098	2874.138812	5581	2957.589431	5525.84321	3031.180428
13652.7743	1674.993181	12653.20805	1677.363771	12117.27496	1700	10140.17588	1719.613983	9685.019546	1742.390212	9480.90468	1777.863647	9443.129974	1816.681736	9305.31137	1866.839736	8645.935559	1904.151119	8427.486428	1961.529767	7952.015118	2008.920649	7594.554109	2066.364146	7365.770163	2130.493366	7196.53663	2191.65314	6939.264252	2268.121533	6859.20893	2354.973632	6579.953672	2440.1879	6464.609842	2506.037818	6394.911497	2573.773374	6125.336416	2646.4265	5916.52929	2719.373095	5714.548466	2794.020517	5577.163098	2875.23847	5581	2958.991617	5531.434354	3032.013761
13664.14917	1676.068225	12653.20805	1678.436944	12173.52422	1704.993181	10148.34817	1720.447316	9695.842799	1743.455527	9480.90468	1779.044614	9466.837127	1821.055708	9305.503501	1867.962994	8663.87672	1905.622495	8427.486428	1962.916345	7963.379675	2010.022773	7605.674301	2067.530105	7365.770163	2135.272008	7212.017854	2193.233413	6953.956091	2269.587803	6870.610023	2356.046467	6586.044863	2440.809998	6464.609842	2507.392736	6395.581126	2573.860455	6158.565156	2649.961167	5947.273358	2722.643459	5738.980133	2796.620358	5577.163098	2876.352047	5581	2960.22642	5539.183396	3033.290123
13677.85713	1677.363771	12653.20805	1679.946186	12193.51795	1706.768	10156.52046	1721.280649	9725.535387	1746.37812	9480.90468	1780.83946	9476.408662	1823.276714	9306.553712	1869.151119	8676.512745	1906.658791	8427.486428	1964.822101	7970.196396	2010.683853	7621.247068	2069.162918	7377.342371	2138.740943	7238.156302	2195.901541	6964.940068	2270.684023	6897.78163	2358.603297	6608.41593	2443.094772	6464.609842	2509.528408	6406.822686	2575.322338	6171.470427	2651.33395	5952.577206	2723.20765	5755.569292	2798.385656	5577.163098	2876.559829	5581	2964.252062	5546.058165	3034.555494
13689.21221	1678.436944	12653.20805	1681.631141	12201.83269	1707.50609	10164.69276	1722.113983	9752.626104	1749.044614	9480.90468	1784.396408	9481.26685	1825.756373	9310.752647	1870.781686	8680.816421	1907.011741	8427.486428	1965.953744	7980.712188	2011.703665	7634.078313	2070.508281	7404.70255	2142.349344	7253.285059	2197.445835	6975.902013	2271.778043	6915.107103	2360.233612	6608.505384	2443.103908	6464.609842	2510.193563	6419.146674	2577.139748	6186.925329	2652.977947	5971.958827	2725.269347	5765.879326	2799.482775	5582.731353	2877.881645	5581	2966.040837	5550.585674	3035.388827
13705.18126	1679.946186	12653.20805	1682.704471	12234.02055	1710.363369	10183.13113	1723.994154	9793.301968	1753.048273	9480.90468	1788.276714	9481.26685	1827.099178	9316.03144	1872.011741	8726.488916	1910.757397	8427.486428	1969.87888	8011.131273	2014.653681	7652.529251	2072.442872	7417.3221	2143.644002	7264.873761	2198.710387	6989.187014	2273.103908	6931.762608	2361.800884	6614.047936	2443.669973	6464.609842	2511.432952	6425.427044	2578.209227	6205.95265	2655.001956	5981.551066	2726.28971	5778.784998	2800.856104	5588.837906	2878.961738	5581	2967.284364	5556.805098	3036.689192
13723.0095	1681.631141	12653.20805	1684.613983	12249.99316	1711.781238	10201.45998	1725.863158	9821.900281	1755.863158	9480.90468	1790.863158	9481.26685	1832.132605	9321.790756	1873.032531	8737.831108	1911.687584	8427.486428	1972.348235	8024.453786	2015.945686	7663.540884	2073.597448	7429.584561	2144.902027	7271.766697	2199.51828	7001.515487	2274.33431	6946.505201	2363.188152	6627.191196	2445.012304	6464.609842	2513.183922	6431.662678	2579.271087	6212.232244	2655.669941	6005.775248	2728.866529	5789.496174	2801.995909	5600.124422	2880.521197	5581	2969.052057	5561.090261	3037.726098
13734.36623	1682.704471	12653.20805	1697.995126	12266.2542	1713.224711	10212.61837	1727.000985	9832.800275	1756.936026	9494.591322	1794.496825	9481.26685	1835.55413	9329.011836	1874.081514	8750.687132	1912.741922	8427.486428	1973.655245	8038.587316	2017.316343	7685.986377	2075.95087	7446.788383	2146.666993	7280.610435	2200.554817	7039.189637	2278.094254	6958.645225	2364.33052	6638.25134	2446.141885	6464.609842	2514.698895	6438.489589	2580.579369	6225.901556	2657.123997	6006.644618	2728.959007	5801.603486	2803.284282	5609.114054	2881.544261	5581	2970.102961	5571.940803	3040.351667
13754.57048	1684.613983	12653.20805	1699.731265	12281.90465	1714.613983	10229.23903	1728.695803	9860.00744	1759.613983	9517.969246	1797.511211	9481.26685	1837.053066	9339.522633	1875.351647	8757.208099	1913.276714	8427.486428	1975.683853	8053.017116	2018.715732	7696.526182	2077.055974	7458.501046	2147.868612	7289.194075	2201.628417	7048.350722	2279.008545	6970.248153	2365.422347	6647.95566	2447.132995	6464.609842	2516.64927	6445.173486	2582.043824	6238.704873	2658.485935	6017.283071	2730.09066	5815.085614	2804.718952	5624.6331	2883.195081	5581	2971.89271	5578.099724	3042.30236
13896.15423	1697.995126	12653.6094	1700	12304.62837	1716.631141	10246.30413	1730.435941	9872.71455	1760.864723	9528.393809	1798.535377	9481.26685	1840.83946	9351.596067	1876.687584	8772.293634	1914.513897	8427.486428	1976.744108	8063.353884	2019.718183	7714.318335	2078.921491	7477.857467	2149.854417	7319.483142	2205.689485	7064.038808	2280.574242	7019.288276	2370.036989	6659.168026	2448.278122	6466.609501	2517.820806	6445.543446	2582.124882	6262.792458	2661.048224	6026.284945	2731.048224	5826.973051	2805.983927	5640.05835	2884.835923	5581	2972.806209	5578.099724	3045.06636
13914.52404	1699.731265	12676.831	1704.993181	12329.6267	1718.850213	10259.47735	1731.779221	9904.284917	1763.972142	9573.743698	1802.737132	9481.26685	1843.032531	9365.640501	1878.241613	8793.143264	1916.2238	8427.486428	1977.846358	8086.165767	2021.930459	7730.570114	2080.625499	7493.232398	2151.431754	7325.62321	2206.563996	7081.935146	2282.360327	7059.591145	2373.829462	6671.839123	2449.572231	6468.283869	2518.424794	6453.412701	2583.849051	6274.173036	2662.258819	6037.246227	2732.214217	5837.778306	2807.133744	5649.929624	2885.885969	5581.875762	2974.014349	5578.099724	3047.099624
13917.36748	1700	12692.29227	1706.768	12338.23073	1719.613983	10307.62301	1736.688662	9920.279888	1765.546501	9594.0538	1804.618903	9481.26685	1847.088013	9384.153612	1880.290105	8806.547248	1917.323077	8427.486428	1980.269782	8106.734386	2023.925185	7747.821456	2082.434312	7542.051793	2156.440209	7336.00445	2208.395506	7093.000566	2283.464674	7080.011347	2375.750989	6687.246673	2451.145816	6469.201654	2518.702795	6457.878436	2584.963585	6287.193184	2663.643822	6055.172091	2734.12106	5847.935763	2808.214627	5658.089563	2886.753972	5584.215733	2975.12128	5578.099724	3048.50148
13970.19954	1704.993181	12699.5081	1707.50609	12347.61841	1720.447316	10308.40107	1736.768	9955.456394	1769.008866	9612.00142	1806.281784	9481.26685	1849.972443	9393.895487	1881.441383	8832.945267	1919.48801	8427.486428	1980.945686	8130.889807	2026.267757	7756.53829	2083.348276	7554.149362	2157.681317	7347.993178	2210.918186	7094.163396	2283.580727	7092.175652	2376.895642	6704.324991	2452.890037	6495.784005	2523.069152	6460.296287	2585.755374	6299.808196	2664.985729	6065.699856	2735.240938	5858.064894	2809.292496	5669.034552	2887.918233	5591.169338	2976.923112	5578.099724	3049.86648
13988.97862	1706.768	12727.44186	1710.363369	12357.00609	1721.280649	10330.37668	1739.008866	9983.116425	1771.731398	9650.04274	1809.806386	9481.26685	1853.000001	9408.369186	1883.276714	8857.847535	1921.530275	8431.536106	1982.408858	8155.133511	2028.618889	7823.02666	2090.319618	7570.833137	2159.39293	7354.532484	2212.587305	7126.535529	2286.81152	7101.11764	2377.737077	6720.190798	2454.510424	6511.245965	2524.668537	6463.609074	2587.00183	6314.925127	2666.593775	6100.497381	2738.942484	5873.959898	2810.983927	5679.983191	2889.082881	5597.038077	2977.976327	5578.099724	3050.847161
13996.78824	1707.50609	12741.30345	1711.781238	12366.39377	1722.113983	10346.78183	1740.681709	10003.70783	1773.758176	9661.19279	1810.83946	9481.26685	1853.276714	9416.263931	1884.350971	8872.116718	1922.700508	8442.743459	1984.653681	8168.650586	2029.929763	7841.977278	2092.306601	7574.062468	2159.724232	7357.735597	2213.626178	7143.442482	2288.498862	7113.738142	2378.924657	6724.626126	2454.963407	6522.795853	2525.755374	6463.609074	2588.368019	6327.355425	2667.916033	6123.741554	2741.415055	5890.589114	2812.753488	5694.830063	2890.6622	5605.570942	2979.20555	5578.099724	3052.016068
14027.02064	1710.363369	12755.41535	1713.224711	12387.57431	1723.994154	10363.5367	1742.390212	10016.83387	1775.05015	9673.711316	1811.999326	9481.26685	1854.388485	9449.004637	1889.157372	8911.839809	1925.958246	8449.910914	1985.683853	8229.745586	2035.854702	7872.370678	2095.493366	7585.331366	2160.880325	7358.751067	2213.955528	7171.894583	2291.338429	7124.777014	2379.963407	6734.802119	2456.002689	6580.384998	2531.174473	6463.609074	2590.669941	6345.410924	2669.836665	6160.513856	2745.326665	5899.823227	2813.736115	5712.54868	2892.546997	5617.064756	2980.559139	5578.099724	3052.849402
14042.0229	1711.781238	12768.99736	1714.613983	12408.62904	1725.863158	10373.98398	1743.455527	10029.27189	1776.274405	9685.596391	1813.100501	9481.26685	1855.766363	9459.43883	1890.916196	8963.41221	1930.187761	8484.47418	1989.242996	8272.724651	2040.022773	7893.106675	2097.667546	7601.187579	2162.507038	7359.470875	2214.188984	7184.33155	2292.579659	7154.252988	2382.737077	6744.891229	2457.033098	6591.567079	2532.226699	6463.609074	2591.808495	6356.196058	2670.983921	6179.010376	2747.294211	5910.850824	2814.909592	5732.191726	2894.636502	5627.559036	2981.68713	5578.099724	3054.468841
14056.25425	1713.224711	12788.71782	1716.631141	12421.44691	1727.000985	10402.64512	1746.37812	10045.41807	1777.863647	9695.786284	1814.044614	9481.26685	1857.099178	9466.863204	1892.700508	8983.233242	1931.813308	8504.354259	1990.92112	8312.917589	2043.920649	7906.0204	2099.021557	7618.727413	2164.306476	7362.164543	2215.242675	7215.859286	2295.72618	7166.651272	2383.903747	6760.847965	2458.662771	6618.098179	2534.723258	6463.609074	2594.232475	6380.846359	2673.606068	6195.461833	2749.044215	5924.081464	2816.317501	5774.476749	2899.134522	5637.970406	2982.806209	5578.099724	3055.944748
14067.9835	1714.613983	12810.41225	1718.850213	12440.53941	1728.695803	10428.79477	1749.044614	10057.41632	1779.044614	9709.042491	1815.272827	9481.26685	1858.703385	9476.657601	1895.696872	9000.415052	1933.222409	8516.928922	1991.982577	8331.931261	2045.967786	7921.155082	2100.608437	7629.660418	2165.428109	7363.726075	2216.274204	7273.245815	2301.453451	7178.446196	2385.013641	6780.547338	2460.674683	6630.508652	2535.891075	6463.609074	2596.700272	6395.327169	2675.298856	6202.475496	2749.790285	5947.02128	2818.75859	5801.806945	2902.041739	5645.723337	2983.639542	5578.099724	3058.200792
14081.57817	1716.631141	12817.87913	1719.613983	12460.14244	1730.435941	10468.05765	1753.048273	10075.65137	1780.83946	9724.248958	1816.681736	9481.26685	1860.26014	9476.882337	1895.766363	9009.477525	1933.965633	8534.190876	1993.439699	8340.924438	2047.055974	7938.502173	2102.427289	7654.657432	2167.99259	7363.726075	2216.449553	7288.175958	2303.074659	7192.754885	2386.360079	6792.106766	2461.855256	6643.888417	2537.150101	6463.609074	2599.232475	6403.04925	2676.300679	6215.655896	2751.192335	5954.526367	2819.557227	5803.781573	2902.251788	5656.639982	2984.812931	5578.099724	3058.802981
14091.8334	1718.850213	12826.02609	1720.447316	12475.27478	1731.779221	10495.66253	1755.863158	10111.78879	1784.396408	9771.457595	1821.055708	9481.26685	1860.756373	9482	1898.965633	9022.295358	1935.016839	8546.8323	1994.506792	8366.374787	2050.135504	7965.633348	2105.272008	7669.528929	2169.51828	7363.726075	2218.679816	7300.225451	2304.658738	7203.159187	2387.339116	6802.485427	2462.915237	6655.123084	2538.207276	6463.609074	2600.22504	6407.837839	2676.94921	6227.858389	2752.490361	5956.096365	2819.724295	5821.52113	2904.138812	5666.051192	2985.824507	5578.099724	3059.835612
14094.22398	1719.613983	12834.17305	1721.280649	12530.5807	1736.688662	10506.18389	1756.936026	10151.21144	1788.276714	9795.4291	1823.276714	9483.002093	1861.960064	9482	1902.378553	9034.949741	1936.05464	8566.700155	1996.183884	8383.901689	2052.633943	7972.107917	2105.95087	7679.632472	2170.554817	7363.726075	2220.819536	7309.15662	2305.969334	7226.233825	2389.510424	6817.67644	2464.466706	6668.580794	2539.473637	6463.609074	2601.362942	6411.964441	2677.533756	6234.601491	2753.20765	5971.750566	2821.390102	5834.031815	2905.469622	5676.071609	2986.901564	5578.099724	3061.008242
14094.22398	1720.447316	12842.32001	1722.113983	12531.47132	1736.768	10532.44594	1759.613983	10177.48887	1790.863158	9822.192261	1825.756373	9488.052827	1863.572926	9482	1903.812092	9109.843957	1942.196805	8586.41351	1997.847935	8404.85398	2056.267757	7983.173004	2107.11105	7709.699183	2173.639406	7363.726075	2222.137508	7329.86758	2309.008545	7244.843893	2391.261619	6833.370803	2466.069584	6669.162848	2539.528408	6463.609074	2602.601906	6419.909551	2678.766911	6237.989484	2753.568044	6005.14027	2824.943192	5846.089889	2906.752285	5687.104268	2988.087423	5578.099724	3061.180428
14094.22398	1721.280649	12860.70123	1723.994154	12554.02663	1739.008866	10544.71164	1760.864723	10214.40574	1794.496825	9836.685266	1827.099178	9492.003141	1864.429261	9482	1904.151119	9152.363124	1945.683853	8599.611218	1998.961985	8410.561415	2057.361314	7996.994909	2108.560285	7729.682112	2175.689485	7363.726075	2224.799447	7337.596066	2310.257019	7264.935489	2393.359244	6852.723078	2468.046046	6686.094811	2541.121694	6463.609074	2602.619311	6428.151738	2680.181554	6248.146619	2754.648497	6020.901217	2826.620358	5856.706785	2907.881645	5694.857199	2988.920756	5578.099724	3062.275612
14094.22398	1722.113983	12878.97327	1725.863158	12568.99023	1740.681709	10575.18533	1763.972142	10245.03092	1797.511211	9891.011468	1832.132605	9498.704815	1865.58115	9482	1905.622495	9167.626412	1946.935613	8622.033493	2000.854702	8415.646518	2058.618889	8019.79484	2110.95087	7750.085343	2177.782683	7363.726075	2226.65314	7344.952429	2311.789661	7267.017123	2393.603297	6860.882552	2468.879379	6694.950702	2541.955028	6463.609074	2606.12101	6434.865987	2681.33395	6260.049711	2755.914674	6031.405246	2827.738121	5866.860537	2908.961738	5706.184907	2990.138329	5578.099724	3063.39441
14094.22398	1723.994154	12890.09707	1727.000985	12582.81332	1742.390212	10590.62467	1765.546501	10255.43612	1798.535377	9927.940262	1835.55413	9507.847525	1866.839736	9482	1906.658791	9198.74895	1949.48801	8644.756819	2002.772832	8419.468628	2059.738171	8033.132626	2112.349344	7750.92293	2177.868612	7363.726075	2234.341326	7347.254191	2312.360327	7282.532611	2395.422347	6872.106042	2470.025643	6706.343917	2543.027121	6463.609074	2608.530031	6440.772995	2682.455802	6281.844679	2758.233088	6050.07006	2829.724295	5868.525178	2909.138812	5707.004462	2990.22642	5578.099724	3064.638492
14094.22398	1725.863158	12906.66621	1728.695803	12590.52248	1743.455527	10624.57923	1769.008866	10298.12458	1802.737132	9944.118406	1837.053066	9517.612437	1867.962994	9482	1907.011741	9216.523059	1950.945686	8667.359193	2004.680751	8424.197748	2061.123064	8048.126799	2113.921491	7763.79312	2179.188984	7363.726075	2235.901541	7352.743408	2313.721244	7292.131041	2396.633694	6873.694764	2470.1879	6715.199809	2543.860455	6463.609074	2610.322338	6449.792876	2684.373095	6287.799532	2758.866529	6060.706082	2830.856104	5894.28319	2911.87879	5722.53596	2991.895842	5578.099724	3066.048553
14094.22398	1727.000985	12923.67842	1730.435941	12611.67185	1746.37812	10651.27842	1771.731398	10317.24275	1804.618903	9984.985271	1840.83946	9529.588982	1869.151119	9482	1910.757397	9277.845345	1955.974801	8681.479129	2005.872648	8427.538899	2062.306601	8064.378578	2115.625499	7785.827782	2181.449553	7363.726075	2237.105917	7353.860958	2314.008545	7313.904409	2399.60897	6883.557906	2471.19523	6725.826878	2544.860455	6463.609074	2610.579369	6454.444739	2685.495897	6302.545782	2760.435144	6086.876887	2833.641011	5911.749364	2913.736734	5734.014867	2993.129667	5578.099724	3066.689192
14094.22398	1728.695803	12936.8108	1731.779221	12627.41287	1749.044614	10671.15453	1773.758176	10334.13708	1806.281784	10008.65526	1843.032531	9547.187824	1870.781686	9482	1911.687584	9317.695939	1959.242996	8698.95982	2007.348235	8427.538899	2063.813386	8083.582759	2117.639068	7798.907458	2182.791417	7363.726075	2241.698569	7359.726322	2315.574242	7325.780791	2401.467966	6893.683423	2472.229357	6736.453948	2545.860455	6463.609074	2612.026526	6459.808406	2686.993424	6319.370106	2762.224811	6103.124857	2835.370003	5923.077062	2914.941705	5745.331925	2994.346095	5578.099724	3067.94985
14094.22398	1730.435941	12984.80722	1736.688662	12645.70965	1753.048273	10683.8246	1775.05015	10369.94589	1809.806386	10052.42642	1847.088013	9560.463905	1872.011741	9482	1912.741922	9328.769603	1960.187761	8717.587588	2008.920649	8427.538899	2064.830735	8090.346753	2118.348276	7799.659911	2182.868612	7363.726075	2244.747843	7363.262565	2316.681985	7331.415369	2402.50011	6906.388109	2473.526896	6745.30984	2546.693788	6463.609074	2614.694788	6463.420206	2688.20765	6329.224787	2763.273091	6119.69939	2837.133744	5928.524758	2915.521197	5762.39767	2996.180428	5578.099724	3069.087626
14094.22398	1731.779221	12985.58286	1736.768	12654.61192	1755.863158	10695.83056	1776.274405	10380.44158	1810.83946	10083.55831	1849.972443	9571.481377	1873.032531	9482	1913.276714	9342.96492	1961.529767	8730.644025	2010.022773	8427.538899	2066.364146	8104.44313	2119.826289	7810.254505	2183.955528	7363.726075	2246.274204	7363.262565	2319.894809	7340.176422	2404.104963	6914.547583	2474.36023	6754.165731	2547.527121	6463.609074	2616.338138	6463.420206	2689.219505	6365.280807	2767.108508	6129.557983	2838.182824	5938.142386	2916.544261	5772.360601	2997.251306	5578.099724	3071.189734
14094.22398	1736.688662	13007.49036	1739.008866	12654.61192	1756.936026	10711.41586	1777.863647	10392.22544	1811.999326	10116.23499	1853.000001	9582.803145	1874.081514	9482	1914.513897	9356.701315	1962.916345	8738.475573	2010.683853	8427.538899	2067.530105	8117.016894	2121.144655	7821.54143	2185.11347	7370.941028	2249.008545	7363.262565	2321.864558	7346.780574	2405.490554	6922.707058	2475.193563	6764.792801	2548.527121	6463.609074	2617.966295	6463.420206	2690.052838	6377.542098	2768.518533	6155.880982	2840.983927	5962.132726	2919.096205	5782.283679	2998.3179	5578.099724	3072.30236
14094.22398	1736.768	13023.84466	1740.681709	12654.61192	1759.613983	10722.99732	1779.044614	10403.41302	1813.100501	10119.22158	1853.276714	9596.511794	1875.351647	9482	1916.2238	9375.581036	1964.822101	8750.556886	2011.703665	8427.538899	2069.162918	8130.760241	2122.585653	7835.285209	2186.523465	7378.111976	2250.409216	7363.262565	2323.498862	7354.72804	2407.441565	6932.608613	2476.204816	6778.982193	2549.862333	6463.609074	2619.190489	6463.420206	2691.14417	6387.134391	2769.718952	6173.300786	2842.837617	5969.966734	2919.929538	5790.036609	2999.151233	5581.407022	3073.453638
14094.22398	1739.008866	13040.54759	1742.390212	12654.61192	1760.864723	10740.59892	1780.83946	10413.0049	1814.044614	10131.22102	1854.388485	9610.930667	1876.687584	9482	1917.323077	9386.151566	1965.953744	8785.504561	2014.653681	8427.538899	2070.508281	8161.571282	2125.816207	7851.974851	2188.235681	7390.440564	2252.166779	7363.262565	2324.973632	7358.68643	2408.56945	6944.239971	2477.392736	6787.838084	2550.695667	6463.609074	2620.669941	6463.420206	2692.258819	6394.162324	2770.598457	6183.425608	2843.915027	5979.670623	2920.961778	5800.510627	3000.277046	5587.24716	3074.79126
14094.22398	1740.681709	13050.96249	1743.455527	12654.61192	1763.972142	10775.48102	1784.396408	10425.48315	1815.272827	10146.09257	1855.766363	9627.703434	1878.241613	9482	1919.48801	9420.594792	1969.87888	8800.810442	2015.945686	8427.538899	2072.442872	8198.843618	2129.724232	7862.014846	2189.265699	7403.049435	2253.580727	7363.262565	2330.452765	7365.286247	2410.809998	6957.067247	2478.702795	6803.026458	2552.124882	6463.609074	2621.503274	6463.420206	2693.34852	6403.227903	2771.827475	6208.279793	2846.559829	5987.504631	2921.795111	5812.902407	3001.608992	5588.714459	3075.06636
14094.22398	1742.390212	13079.53479	1746.37812	12654.61192	1765.546501	10813.53422	1788.276714	10439.7972	1816.681736	10160.47775	1857.099178	9649.812982	1880.290105	9482	1921.530275	9439.214626	1972.348235	8817.048076	2017.316343	8427.538899	2073.597448	8206.179142	2130.493366	7863.255021	2189.39293	7404.017124	2253.679816	7363.262565	2331.453451	7365.286247	2411.831335	6965.580215	2479.572231	6811.88235	2552.958216	6463.609074	2622.00183	6463.420206	2694.706494	6412.66769	2773.223529	6216.577177	2847.442777	5994.572965	2922.546997	5815.541984	3001.89271	5594.894463	3076.078476
14094.22398	1743.455527	13105.60338	1749.044614	12654.61192	1769.008866	10838.89884	1790.863158	10484.23533	1821.055708	10177.79209	1858.703385	9662.238821	1881.441383	9482	1922.700508	9446.602086	1973.655245	8833.626089	2018.715732	8427.538899	2075.95087	8251.754888	2135.272008	7871.387001	2190.227202	7414.951297	2254.799447	7363.262565	2335.018708	7365.286247	2413.669973	6975.594806	2480.595029	6820.738241	2553.791549	6468.128666	2623.313783	6463.420206	2697.587591	6421.836825	2774.579556	6224.408318	2848.27611	6002.406973	2923.38033	5846.9126	3005.26462	5602.531106	3077.119212
14094.22398	1746.37812	13144.74456	1753.048273	12654.61192	1771.731398	10874.53331	1794.496825	10506.80003	1823.276714	10194.59427	1860.26014	9682.047695	1883.276714	9482	1925.958246	9456.742438	1975.683853	8845.501726	2019.718183	8427.538899	2077.055974	8284.839459	2138.740943	7885.286182	2191.65314	7430.86471	2256.42894	7363.262565	2336.432263	7365.286247	2414.963407	6985.917277	2481.64927	6830.058056	2554.668537	6472.072088	2624.147117	6463.420206	2698.959007	6430.346728	2775.983927	6228.942364	2848.75859	6014.21601	2924.636502	5870.493197	3007.799209	5612.939017	3078.318074
14094.22398	1749.044614	13172.26387	1755.863158	12654.61192	1773.758176	10904.09464	1797.511211	10531.99255	1825.756373	10199.95015	1860.756373	9693.642244	1884.350971	9482	1930.187761	9461.48024	1976.744108	8871.70969	2021.930459	8427.538899	2078.921491	8319.254166	2142.349344	7900.689729	2193.233413	7447.586645	2258.141224	7363.262565	2337.604426	7365.286247	2420.735094	6994.076752	2482.482604	6841.607945	2555.755374	6476.848844	2624.98045	6463.420206	2700.031744	6436.939505	2777.214521	6238.510901	2849.776805	6022.050018	2925.469836	5881.707906	3009.004636	5623.484467	3079.439834
14094.22398	1753.048273	13182.75261	1756.936026	12654.61192	1775.05015	10914.13839	1798.535377	10545.63501	1827.099178	10212.94169	1861.960064	9745.518129	1889.157372	9482	1931.813308	9465.821365	1977.846358	8895.340428	2023.925185	8427.538899	2080.625499	8330.763753	2143.644002	7926.697028	2195.901541	7457.710729	2259.177905	7363.262565	2342.72825	7365.286247	2421.261619	7006.007298	2483.701079	6852.240236	2556.755865	6481.431062	2625.669941	6463.420206	2701.048224	6437.363258	2777.294211	6246.342042	2850.610138	6023.858395	2925.6622	5881.798269	3009.014349	5633.475666	3080.502636
14094.22398	1755.863158	13208.93326	1759.613983	12654.61192	1776.274405	10955.34396	1802.737132	10596.77299	1832.132605	10230.34945	1863.572926	9764.501255	1890.916196	9482	1933.222409	9475.365828	1980.269782	8923.091947	2026.267757	8427.538899	2082.434312	8341.133302	2144.902027	7941.749876	2197.445835	7465.848951	2260.011238	7363.262565	2345.574242	7365.286247	2422.235659	7017.937844	2484.919555	6867.905395	2558.229946	6490.454842	2626.833183	6463.420206	2702.288113	6441.907666	2778.240016	6258.603863	2851.914952	6034.141918	2926.756097	5894.240023	3010.351667	5636.714482	3080.847161
14094.22398	1756.936026	13221.16093	1760.864723	12654.61192	1777.863647	10973.79801	1804.618903	10631.53457	1835.55413	10239.59194	1864.429261	9783.759483	1892.700508	9482	1933.965633	9477.7994	1980.945686	8950.944891	2028.618889	8427.538899	2083.348276	8355.681432	2146.666993	7954.075966	2198.710387	7473.987173	2260.844571	7363.262565	2346.681985	7365.286247	2422.339116	7029.86839	2486.138031	6878.559335	2559.232475	6497.917664	2627.666516	6463.420206	2703.832236	6448.61428	2779.788209	6266.435004	2852.748286	6041.975926	2927.589431	5912.388328	3012.30236	5647.006936	3081.942009
14094.22398	1759.613983	13251.54016	1763.972142	12654.61192	1779.044614	10990.10548	1806.281784	10646.76327	1837.053066	10252.02437	1865.58115	9816.099488	1895.696872	9482.66302	1935.016839	9477.7994	1982.408858	8966.474298	2029.929763	8427.538899	2090.319618	8364.864109	2147.868612	7961.950813	2199.51828	7482.125395	2261.677905	7366.714277	2347.737077	7365.286247	2423.544591	7052.258937	2488.424794	6901.153857	2561.358604	6507.721951	2628.642919	6463.420206	2704.836665	6452.540751	2780.816714	6288.630205	2855.110138	6052.575839	2928.716984	5923.633587	3013.51107	5658.700515	3083.1859
14098.59975	1760.864723	13266.93165	1765.546501	12654.61192	1780.83946	11024.67037	1809.806386	10685.2318	1840.83946	10265.60839	1866.839736	9816.849512	1895.766363	9484.61837	1936.05464	9477.7994	1984.653681	9036.664714	2035.854702	8427.538899	2092.306601	8378.846368	2149.854417	7972.054357	2200.554817	7493.483817	2262.840978	7374.645382	2349.362394	7365.286247	2424.510424	7054.589058	2488.662771	6914.551482	2562.619311	6518.979658	2629.702262	6463.420206	2705.298856	6456.19197	2781.922007	6296.461346	2855.943472	6065.506349	2930.092452	5930.094689	3014.20555	5666.534523	3084.019233
14117.59676	1763.972142	13300.78096	1769.008866	12654.61192	1784.396408	11034.26785	1810.83946	10707.51268	1843.032531	10277.73182	1867.962994	9851.379494	1898.965633	9522.651314	1942.196805	9477.7994	1985.683853	9086.042214	2040.022773	8440.742658	2095.493366	8388.708572	2151.431754	7982.519156	2201.628417	7503.267982	2263.842852	7392.764942	2351.832097	7365.286247	2428.360795	7078.976816	2491.153512	6923.407373	2563.452644	6536.083673	2631.311738	6463.420206	2706.132189	6460.443294	2783.208964	6302.822301	2856.620358	6073.340357	2930.925785	5941.251136	3015.404714	5678.872394	3085.331659
14131.64398	1765.546501	13327.39739	1771.731398	12654.61192	1788.276714	11044.44414	1811.999326	10748.71506	1847.088013	10290.55535	1869.151119	9888.215424	1902.378553	9557.094303	1945.683853	9477.7994	1989.242996	9132.218809	2043.920649	8456.744363	2097.667546	8416.073614	2156.440209	8022.103997	2205.689485	7511.406204	2264.676185	7406.590678	2353.260982	7365.286247	2429.571276	7091.05814	2492.387386	6942.242744	2565.22504	6551.923764	2632.80228	6463.420206	2707.337655	6463.988232	2784.557227	6313.689857	2857.776805	6084.415489	2932.103889	5950.324197	3016.379944	5691.681089	3086.694169
14165.80755	1769.008866	13347.21189	1773.758176	12654.61192	1790.863158	11054.10549	1813.100501	10778.01993	1849.972443	10308.15419	1870.781686	9903.687729	1903.812092	9569.458452	1946.935613	9477.7994	1990.92112	9156.470443	2045.967786	8469.576047	2099.021557	8422.084566	2157.681317	8030.628204	2206.563996	7521.660308	2265.72618	7422.029486	2354.726707	7365.286247	2431.333352	7099.217615	2493.22072	6959.457185	2566.844907	6566.247147	2634.1501	6463.420206	2708.38417	6463.988232	2785.711739	6323.493354	2858.820022	6095.859188	2933.321199	5972.866968	3018.802981	5701.600338	3087.749318
14192.67109	1771.731398	13359.84269	1775.05015	12668.9116	1794.496825	11061.94317	1814.044614	10808.77893	1853.000001	10321.43027	1872.011741	9907.346876	1904.151119	9594.669511	1949.48801	9477.7994	1991.982577	9169.361775	2047.055974	8487.414683	2100.608437	8427.847319	2159.39293	8048.480656	2208.395506	7532.411082	2266.827032	7424.630404	2354.973632	7365.286247	2432.545639	7113.08923	2494.637438	6987.392885	2569.473637	6583.387167	2635.762964	6463.420206	2708.606068	6463.988232	2787.312235	6331.324495	2859.653355	6138.504164	2937.857508	5982.263051	3019.812931	5705.844567	3088.200792
14212.66955	1773.758176	13371.81143	1776.274405	12692.79809	1797.511211	11071.55954	1815.272827	10811.59024	1853.276714	10332.44774	1873.032531	9923.227561	1905.622495	9609.067569	1950.945686	9477.7994	1993.439699	9205.843754	2050.135504	8509.592775	2102.427289	8427.847319	2159.724232	8073.070215	2210.918186	7545.053011	2268.121533	7435.930814	2356.046467	7365.286247	2437.140724	7128.138907	2496.174473	7005.54443	2571.181685	6602.205498	2637.533756	6463.420206	2709.439401	6463.988232	2788.233088	6340.804978	2860.6622	6185.025956	2942.806209	5985.290394	3020.138329	5716.735658	3089.359319
14225.41762	1775.05015	13387.34842	1777.863647	12702.76609	1798.535377	11081.59817	1816.681736	10822.88547	1854.388485	10343.76951	1874.081514	9934.412385	1906.658791	9658.742176	1955.974801	9477.7994	1994.506792	9235.441773	2052.633943	8544.279726	2105.272008	8427.847319	2160.880325	8089.339783	2212.587305	7559.372409	2269.587803	7462.862467	2358.603297	7365.286247	2440.1879	7146.629062	2498.062887	7018.323157	2572.384155	6612.836598	2638.534136	6463.420206	2710.181554	6463.988232	2789.724295	6350.996332	2861.74669	6202.826364	2944.699706	6001.840463	3021.917234	5731.908247	3090.973286
14237.49748	1776.274405	13398.89398	1779.044614	12743.6609	1802.737132	11109.68194	1821.055708	10836.88427	1855.766363	10357.47816	1875.351647	9938.221799	1907.011741	9691.023466	1959.242996	9477.7994	1996.183884	9278.490136	2056.267757	8552.557401	2105.95087	8427.847319	2162.507038	8099.466088	2213.626178	7570.07794	2270.684023	7480.034939	2360.233612	7365.286247	2440.809998	7157.586862	2499.182015	7033.086491	2573.773374	6623.467699	2639.534515	6463.420206	2711.239083	6463.988232	2791.151867	6358.827473	2862.580023	6210.549043	2945.521197	6013.026956	3023.119628	5750.957566	3092.999634
14253.17872	1777.863647	13416.44102	1780.83946	12761.97578	1804.618903	11121.47582	1823.276714	10850.42522	1857.099178	10371.89703	1876.687584	9978.648977	1910.757397	9700.355297	1960.187761	9477.7994	1997.847935	9291.445083	2057.361314	8566.70401	2107.11105	8427.847319	2164.306476	8102.67639	2213.955528	7580.761997	2271.778043	7496.543358	2361.800884	7375.148451	2443.094772	7176.068744	2501.069584	7034.0119	2573.860455	6635.696258	2640.685214	6463.420206	2713.568044	6463.988232	2792.940244	6369.354371	2863.700219	6245.536464	2949.242942	6032.627531	3025.22642	5772.219001	3095.261294
14264.83147	1779.044614	13451.215	1784.396408	12778.16027	1806.281784	11131.88952	1825.756373	10866.72345	1858.703385	10388.6698	1878.241613	9988.68856	1911.687584	9713.610832	1961.529767	9477.7994	1998.961985	9306.34308	2058.618889	8584.375185	2108.560285	8427.847319	2165.428109	8104.951985	2214.188984	7593.71022	2273.103908	7511.155758	2363.188152	7375.200461	2443.103908	7187.225137	2502.208995	7049.54744	2575.322338	6649.128829	2641.94921	6463.420206	2714.790285	6463.988232	2794.020517	6376.83829	2864.533553	6268.279668	2951.662224	6044.36244	3026.487761	5784.794034	3096.598949
14282.54142	1780.83946	13489.15024	1788.276714	12812.46449	1809.806386	11136.62726	1827.099178	10882.53957	1860.26014	10410.77935	1880.290105	10000.06812	1912.741922	9727.30663	1962.916345	9477.7994	2000.854702	9318.976368	2059.738171	8613.524681	2110.95087	8427.847319	2167.99259	8115.222722	2215.242675	7605.726163	2274.33431	7523.188574	2364.33052	7378.618337	2443.669973	7195.384612	2503.042328	7068.861181	2577.139748	6678.306277	2644.694788	6463.420206	2717.294211	6463.988232	2796.620358	6386.72332	2865.687802	6270.315569	2951.87879	6055.176691	3027.650144	5796.190758	3097.811262
14317.63825	1784.396408	13514.43623	1790.863158	12822.51919	1810.83946	11136.62726	1832.132605	10887.58113	1860.756373	10423.20519	1881.441383	10005.84018	1913.276714	9746.130552	1964.822101	9477.7994	2002.772832	9333.832569	2061.123064	8630.576914	2112.349344	8427.847319	2169.51828	8125.277444	2216.274204	7642.445265	2278.094254	7534.689036	2365.422347	7388.260294	2445.012304	7209.979235	2504.532888	7080.226602	2578.209227	6696.709301	2646.4265	6463.420206	2719.044215	6463.988232	2798.385656	6395.273031	2866.752285	6280.591277	2952.971857	6067.447368	3028.969073	5817.852987	3100.115556
14355.92569	1788.276714	13549.96025	1794.496825	12833.80792	1811.999326	11136.62726	1835.55413	10899.81024	1861.960064	10443.01406	1883.276714	10019.19319	1914.513897	9757.308257	1965.953744	9477.7994	2004.680751	9346.528758	2062.306601	8649.746823	2113.921491	8427.847319	2170.554817	8126.986647	2216.449553	7651.374115	2279.008545	7583.296083	2370.036989	7398.049402	2446.141885	7224.714566	2506.037818	7091.511066	2579.271087	6734.272463	2649.961167	6463.420206	2719.373095	6463.988232	2799.482775	6405.929602	2868.173246	6293.582912	2954.353826	6081.988376	3030.532031	5839.232256	3102.38975
14381.44644	1790.863158	13579.42995	1797.511211	12844.52543	1813.100501	11136.62726	1837.053066	10916.1964	1863.572926	10454.60861	1884.350971	10037.64832	1916.2238	9796.078415	1969.87888	9477.7994	2005.872648	9361.557334	2063.813386	8670.524568	2115.625499	8427.847319	2173.639406	8148.725895	2218.679816	7666.664505	2280.574242	7623.243036	2373.829462	7407.8996	2447.132995	7237.981064	2507.392736	7105.414269	2580.579369	6748.861123	2651.33395	6463.420206	2722.643459	6463.988232	2800.856104	6413.104931	2869.200347	6310.085861	2956.109308	6088.020739	3031.180428	5844.497643	3102.94985
14417.30026	1794.496825	13589.44256	1798.535377	12853.71429	1814.044614	11136.62726	1840.83946	10924.89648	1864.429261	10506.48449	1889.157372	10049.51291	1917.323077	9820.469235	1972.348235	9477.7994	2007.348235	9370.937836	2064.830735	8695.076932	2117.639068	8427.847319	2175.689485	8169.582597	2220.819536	7684.107166	2282.360327	7643.482906	2375.750989	7419.961481	2448.278122	7258.892223	2509.528408	7120.977132	2582.043824	6766.331993	2652.977947	6463.420206	2723.20765	6463.988232	2801.995909	6423.730015	2870.841932	6317.897329	2956.940244	6095.77367	3032.013761	5855.377987	3104.107233
14447.04357	1797.511211	13630.5204	1802.737132	12865.66823	1815.272827	11136.62726	1843.032531	10936.59929	1865.58115	10525.46762	1890.916196	10072.87921	1919.48801	9833.379108	1973.655245	9477.7994	2008.920649	9385.076717	2066.364146	8703.724635	2118.348276	8427.847319	2177.782683	8182.429398	2222.137508	7694.892076	2283.464674	7655.539788	2376.895642	7433.592614	2449.572231	7265.183784	2510.193563	7121.83855	2582.124882	6787.841276	2655.001956	6470.851544	2725.269347	6463.988232	2803.284282	6431.861391	2872.251788	6324.00021	2957.589431	6107.648329	3033.290123	5865.216761	3105.153821
14457.14914	1798.535377	13648.91725	1804.618903	12879.38085	1816.681736	11136.62726	1847.088013	10949.38612	1866.839736	10544.72585	1892.700508	10094.92154	1921.530275	9853.416489	1975.683853	9477.7994	2010.022773	9395.147752	2067.530105	8721.746719	2119.826289	8427.847319	2177.868612	8208.376368	2224.799447	7696.025428	2283.580727	7664.402809	2377.737077	7450.167531	2451.145816	7276.494716	2511.432952	7140.161414	2583.849051	6794.939992	2655.669941	6476.41631	2726.28971	6463.988232	2804.718952	6441.414633	2874.138812	6337.181902	2958.991617	6119.420721	3034.555494	5899.189036	3108.767582
14498.60835	1802.737132	13665.17417	1806.281784	12921.95182	1821.055708	11136.62726	1849.972443	10960.79806	1867.962994	10577.06585	1895.696872	10107.55196	1922.700508	9863.88906	1976.744108	9477.7994	2010.683853	9408.299379	2069.162918	8737.822158	2121.144655	8427.847319	2179.188984	8226.445047	2226.65314	7727.57692	2286.81152	7676.91186	2378.924657	7468.539803	2452.890037	7290.941497	2513.183922	7152.005641	2584.963585	6810.392357	2657.123997	6496.031109	2728.866529	6463.988232	2805.983927	6446.377132	2875.23847	6348.790043	2960.22642	6127.173651	3035.388827	5915.27704	3110.478924
14517.176	1804.618903	13699.63193	1809.806386	12943.56841	1823.276714	11136.62726	1853.000001	10972.86902	1869.151119	10577.81588	1895.766363	10142.713	1925.958246	9874.776433	1977.846358	9477.7994	2011.703665	9418.230714	2070.508281	8755.392897	2122.585653	8427.847319	2181.449553	8301.384844	2234.341326	7744.055278	2288.498862	7687.853246	2379.963407	7485.607698	2454.510424	7302.114793	2514.698895	7160.420036	2585.755374	6824.865763	2658.485935	6496.883166	2728.959007	6463.988232	2807.133744	6450.790172	2876.352047	6386.634335	2964.252062	6139.271623	3036.689192	5925.85946	3111.604617
14533.58385	1806.281784	13709.73162	1810.83946	12967.70242	1825.756373	11136.62726	1853.276714	10989.43505	1870.781686	10612.34586	1898.965633	10188.36251	1930.187761	9898.713575	1980.269782	9477.7994	2014.653681	9431.210308	2072.442872	8794.784521	2125.816207	8427.847319	2182.791417	8316.592874	2235.901541	7771.786112	2291.338429	7717.068917	2382.737077	7490.379072	2454.963407	7316.499289	2516.64927	7173.666215	2587.00183	6852.095381	2661.048224	6508.140937	2730.09066	6463.988232	2808.214627	6451.613599	2876.559829	6401.850416	2966.040837	6148.918491	3037.726098	5941.828328	3113.303286
14568.36152	1809.806386	13721.07087	1811.999326	12980.77166	1827.099178	11136.62726	1854.388485	11001.932	1872.011741	10649.18179	1902.378553	10205.90716	1931.813308	9905.389755	1980.945686	9477.7994	2015.945686	9438.290086	2073.597448	8842.436851	2129.724232	8427.847319	2182.868612	8327.607143	2237.105917	7783.907799	2292.579659	7729.357711	2383.903747	7501.326058	2456.002689	7324.453402	2517.820806	7188.1848	2588.368019	6864.960463	2662.258819	6518.317033	2731.048224	6463.988232	2809.292496	6456.851873	2877.881645	6410.543005	2967.284364	6173.34551	3040.351667	5941.967349	3113.318074
14578.55498	1810.83946	13731.83635	1813.100501	13029.76098	1832.132605	11136.62726	1855.766363	11012.3029	1873.032531	10664.65409	1903.812092	10221.11571	1933.222409	9919.842102	1982.408858	9483.398412	2017.316343	9451.362506	2075.95087	8851.815248	2130.493366	8427.847319	2183.955528	8366.842262	2241.698569	7814.636301	2295.72618	7741.048474	2385.013641	7512.179579	2457.033098	7328.01797	2518.424794	7212.647478	2590.669941	6879.678986	2663.643822	6530.708127	2732.214217	6463.988232	2810.983927	6460.548916	2878.961738	6421.800568	2969.052057	6191.493816	3042.30236	5948.558807	3114.019233
14589.99951	1811.999326	13741.06634	1814.044614	13063.06197	1835.55413	11136.62726	1857.099178	11022.41004	1874.081514	10668.31324	1904.151119	10229.13739	1933.965633	9942.015123	1984.653681	9491.440616	2018.715732	9456.890338	2077.055974	8910.083409	2135.272008	8427.847319	2185.11347	8388.243236	2244.747843	7870.568068	2301.453451	7755.230802	2386.360079	7529.345292	2458.662771	7329.574696	2518.702795	7224.746979	2591.808495	6893.939525	2664.985729	6550.972276	2734.12106	6463.988232	2812.753488	6465.044594	2880.521197	6427.941057	2970.102961	6217.208739	3045.06636	5962.503998	3115.502636
14600.86494	1813.100501	13753.07378	1815.272827	13077.6508	1837.053066	11142.75432	1858.703385	11033.98183	1875.351647	10684.19393	1905.622495	10240.48314	1935.016839	9952.190551	1985.683853	9498.646273	2019.718183	9465.191027	2078.921491	8952.38172	2138.740943	8427.847319	2186.523465	8396.628674	2246.274204	7886.400573	2303.074659	7765.543223	2387.339116	7550.537205	2460.674683	7354.025077	2523.069152	7250.506775	2594.232475	6911.028338	2666.593775	6562.873303	2735.240938	6463.988232	2813.736115	6465.044594	2881.544261	6437.458233	2971.89271	6236.125246	3047.099624	5970.338006	3116.335969
14610.18062	1814.044614	13766.84777	1816.681736	13114.503	1840.83946	11151.65265	1860.26014	11046.15313	1876.687584	10695.37875	1906.658791	10251.68421	1936.05464	9987.345651	1989.242996	9518.815326	2021.930459	9471.321255	2080.625499	8996.380598	2142.349344	8427.847319	2188.235681	8411.650452	2249.008545	7901.870475	2304.658738	7788.414088	2389.510424	7562.972443	2461.855256	7361.702172	2524.668537	7273.687215	2596.700272	6925.080069	2667.916033	6602.209887	2738.942484	6463.988232	2814.909592	6465.044594	2883.195081	6441.898615	2972.806209	6249.167434	3048.50148	5979.74116	3117.336219
14622.29954	1815.272827	13809.60926	1821.055708	13135.8477	1843.032531	11155.10035	1860.756373	11059.10391	1878.241613	10699.18816	1907.011741	10317.97711	1942.196805	10003.92117	1990.92112	9539.648736	2023.925185	9476.287405	2082.434312	9012.166961	2143.644002	8427.847319	2189.265699	8418.364443	2250.409216	7914.669582	2305.969334	7806.85981	2391.261619	7574.137453	2462.915237	7365.459276	2525.755374	7294.34815	2599.232475	6945.490763	2669.836665	6628.486076	2741.415055	6463.988232	2816.317501	6465.044594	2884.835923	6447.219393	2974.014349	6261.866728	3049.86648	5987.575167	3118.169552
14636.20141	1816.681736	13831.32261	1823.276714	13175.31887	1847.088013	11164.69099	1861.960064	11074.58367	1880.290105	10739.61534	1910.757397	10355.6131	1945.683853	10014.40561	1991.982577	9564.115122	2026.267757	9478.379057	2083.348276	9027.506625	2144.902027	8427.847319	2189.39293	8424.013766	2252.166779	7944.350108	2309.008545	7828.954564	2393.359244	7590.479427	2464.466706	7365.459276	2531.174473	7301.954167	2600.22504	6957.682732	2670.983921	6670.055029	2745.326665	6463.988232	2818.75859	6465.044594	2885.885969	6452.094431	2975.12128	6270.990517	3050.847161	5996.975977	3119.169552
14679.35991	1821.055708	13855.56463	1825.756373	13203.39243	1849.972443	11180.26741	1863.572926	11082.62077	1881.441383	10749.65493	1911.687584	10369.12346	1946.935613	10028.7982	1993.439699	9588.670926	2028.618889	9478.379057	2090.319618	9049.027659	2146.666993	8430.359822	2190.227202	8426.316433	2253.580727	7956.542533	2310.257019	7831.525225	2393.603297	7607.362887	2466.069584	7365.459276	2532.226699	7310.109182	2601.362942	6985.548467	2673.606068	6690.964272	2747.294211	6463.988232	2819.557227	6465.044594	2886.753972	6458.40659	2976.923112	6281.865461	3052.016068	5998.759942	3119.359319
14701.27484	1823.276714	13868.69236	1827.099178	13232.85903	1853.000001	11189.80624	1864.429261	11094.37676	1883.276714	10761.03448	1912.741922	10396.67169	1949.48801	10039.3383	1994.506792	9602.362014	2029.929763	9478.379057	2092.306601	9063.679555	2147.868612	8436.587944	2191.65314	8426.316433	2253.679816	7971.510115	2311.789661	7850.685685	2395.422347	7628.181404	2468.046046	7365.459276	2534.723258	7318.220955	2602.601906	7003.53784	2675.298856	6709.561689	2749.044215	6464.331619	2819.724295	6465.044594	2887.918233	6461.147341	2977.976327	6289.618391	3052.849402	6009.348016	3120.485613
14725.74193	1825.756373	13917.90093	1832.132605	13235.55222	1853.276714	11203.22914	1865.58115	11100.68078	1884.350971	10766.80654	1913.276714	10412.40451	1950.945686	10055.90363	1996.183884	9664.243521	2035.854702	9478.379057	2095.493366	9087.893373	2149.854417	8446.340541	2193.233413	8426.316433	2254.799447	7977.083159	2312.360327	7863.445064	2396.633694	7636.959089	2468.879379	7365.459276	2535.891075	7318.324129	2602.619311	7014.184293	2676.300679	6717.490229	2749.790285	6469.587398	2821.390102	6465.044594	2889.082881	6463.590619	2979.20555	6304.68487	3054.468841	6013.932532	3120.973286
14738.99154	1827.099178	13951.35096	1835.55413	13246.37286	1854.388485	11217.89537	1866.839736	11126.30431	1889.157372	10780.15956	1914.513897	10466.68416	1955.974801	10072.34013	1997.847935	9707.775877	2040.022773	9478.379057	2097.667546	9107.126565	2151.431754	8469.60796	2195.901541	8426.316433	2256.42894	7990.373693	2313.721244	7894.784314	2399.60897	7649.032936	2470.025643	7365.459276	2537.150101	7339.081302	2606.12101	7021.076269	2676.94921	6732.389907	2751.192335	6491.923667	2824.943192	6465.044594	2890.6622	6463.590619	2980.559139	6318.416001	3055.944748	6021.76654	3121.806619
14788.65697	1832.132605	13966.00509	1837.053066	13259.78346	1855.766363	11230.98464	1867.962994	11134.13408	1890.916196	10798.61468	1916.2238	10501.95805	1959.242996	10083.34405	1998.961985	9748.486239	2043.920649	9478.379057	2099.021557	9168.196942	2156.440209	8486.978116	2197.445835	8426.316433	2258.141224	7993.17944	2314.008545	7914.365531	2401.467966	7650.742029	2470.1879	7365.459276	2538.207276	7350.459673	2608.530031	7027.288286	2677.533756	6746.184117	2752.490361	6507.730264	2826.620358	6465.044594	2892.546997	6463.590619	2981.68713	6339.405143	3058.200792	6032.659565	3122.965352
14822.41756	1835.55413	14003.02222	1840.83946	13272.75547	1857.099178	11244.8298	1869.151119	11138.9163	1892.700508	10810.47927	1917.323077	10512.15499	1960.187761	10102.03919	2000.854702	9769.867045	2045.967786	9478.379057	2100.608437	9183.330335	2157.681317	8502.373448	2198.710387	8426.316433	2259.177905	8008.469829	2315.574242	7925.23733	2402.50011	7661.352461	2471.19523	7365.459276	2539.473637	7356.766304	2610.322338	7040.393107	2678.766911	6753.806802	2753.20765	6519.389521	2827.738121	6465.044594	2894.636502	6463.590619	2982.806209	6345.007618	3058.802981	6040.493573	3123.798685
14837.20774	1837.053066	14022.05767	1843.032531	13288.36889	1858.703385	11263.8307	1870.781686	11138.9163	1895.696872	10833.84557	1919.48801	10526.63936	1961.529767	10120.98534	2002.772832	9781.232344	2047.055974	9478.379057	2102.427289	9204.200819	2159.39293	8512.209162	2199.51828	8426.316433	2260.011238	8019.287895	2316.681985	7942.141597	2404.104963	7672.245147	2472.229357	7365.459276	2539.528408	7357.637691	2610.579369	7055.426619	2680.181554	6757.636732	2753.568044	6540.107081	2829.724295	6465.044594	2899.134522	6463.590619	2983.639542	6354.614713	3059.835612	6048.327581	3124.632018
14874.56854	1840.83946	14052.81154	1847.088013	13303.52047	1860.26014	11278.16446	1872.011741	11138.9163	1895.766363	10855.88791	1921.530275	10541.60482	1962.916345	10139.83063	2004.680751	9813.395707	2050.135504	9478.379057	2105.272008	9208.240534	2159.724232	8524.828525	2200.554817	8426.316433	2260.844571	8050.663902	2319.894809	7956.736334	2405.490554	7685.912414	2473.526896	7365.459276	2541.121694	7362.35787	2612.026526	7067.673214	2681.33395	6769.118784	2754.648497	6551.912848	2830.856104	6465.044594	2902.041739	6463.590619	2984.812931	6365.524293	3061.008242	6056.161589	3125.465352
14896.20783	1843.032531	14070.52502	1849.972443	13308.3502	1860.756373	11290.05967	1873.032531	11138.9163	1898.965633	10868.51833	1922.700508	10562.1738	1964.822101	10151.60349	2005.872648	9839.490011	2052.633943	9478.379057	2105.95087	9222.337306	2160.880325	8537.899097	2201.628417	8426.316433	2261.677905	8069.90021	2321.864558	7977.286768	2407.441565	7694.690099	2474.36023	7365.459276	2541.955028	7367.501108	2614.694788	7079.595206	2682.455802	6782.574538	2755.914674	6580.961904	2833.641011	6465.044594	2902.251788	6463.590619	2985.824507	6367.111403	3061.180428	6066.022694	3126.514315
14936.22375	1847.088013	14084.75107	1853.000001	13320.06547	1861.960064	11302.28342	1874.081514	11138.9163	1902.378553	10903.67937	1925.958246	10574.38772	1965.953744	10166.17845	2007.348235	9877.442451	2056.267757	9478.379057	2107.11105	9242.172556	2162.507038	8587.34071	2205.689485	8426.316433	2262.840978	8085.860603	2323.498862	7989.167033	2408.56945	7703.467784	2475.193563	7365.459276	2543.027121	7367.501108	2616.338138	7099.970421	2684.373095	6807.212486	2758.233088	6598.996818	2835.370003	6465.044594	2904.138812	6463.590619	2986.901564	6376.512182	3062.275612	6073.856702	3127.347648
14964.68477	1849.972443	14086.01302	1853.276714	13335.76313	1863.572926	11317.0842	1875.351647	11138.9163	1903.812092	10940.38447	1930.187761	10616.75203	1969.87888	10181.70982	2008.920649	9888.863834	2057.361314	9478.379057	2108.560285	9264.113922	2164.306476	8597.987477	2206.563996	8426.316433	2263.842852	8100.263015	2324.973632	8012.767224	2410.809998	7714.119539	2476.204816	7365.459276	2543.860455	7367.501108	2617.966295	7111.902515	2685.495897	6813.944102	2758.866529	6617.394209	2837.133744	6465.044594	2905.469622	6463.590619	2988.087423	6385.503004	3063.39441	6079.985898	3127.999634
14994.55804	1853.000001	14090.31141	1854.388485	13344.09766	1864.429261	11332.6518	1876.687584	11138.9163	1904.151119	10952.6393	1931.813308	10643.40398	1972.348235	10192.59596	2010.022773	9901.998256	2058.618889	9478.379057	2110.95087	9277.79051	2165.428109	8620.285255	2208.395506	8426.316433	2264.676185	8153.77149	2330.452765	8023.525189	2411.831335	7726.632157	2477.392736	7365.459276	2544.860455	7367.501108	2619.190489	7127.816837	2686.993424	6830.613882	2760.435144	6628.337046	2838.182824	6465.044594	2906.752285	6463.590619	2988.920756	6395.500631	3064.638492	6087.819905	3128.832968
14997.2884	1853.276714	14093.92342	1855.766363	13355.30875	1865.58115	11350.76081	1878.241613	11138.9163	1905.622495	10965.82804	1933.222409	10657.51066	1973.655245	10199.12571	2010.683853	9913.688302	2059.738171	9478.379057	2112.349344	9309.060399	2167.99259	8650.997706	2210.918186	8426.316433	2265.72618	8163.544061	2331.453451	8042.891975	2413.669973	7740.431303	2478.702795	7365.459276	2545.860455	7367.501108	2620.669941	7140.720499	2688.20765	6849.632804	2762.224811	6657.555035	2840.983927	6465.044594	2907.881645	6463.590619	2990.138329	6405.837948	3066.048553	6095.653913	3129.666301
15008.25838	1854.388485	14093.92342	1857.099178	13367.55831	1866.839736	11374.63178	1880.290105	11138.9163	1906.658791	10973.13656	1933.965633	10679.40558	1975.683853	10209.1988	2011.703665	9928.152466	2061.123064	9478.379057	2113.921491	9326.49996	2169.51828	8671.318455	2212.587305	8426.316433	2266.827032	8198.361887	2335.018708	8056.516004	2414.963407	7749.589264	2479.572231	7365.459276	2546.693788	7367.501108	2621.503274	7151.47355	2689.219505	6860.772949	2763.273091	6676.89066	2842.837617	6465.044594	2908.961738	6463.590619	2990.22642	6410.082879	3066.689192	6099.877271	3130.115556
15021.85406	1855.766363	14093.92342	1858.703385	13378.49076	1867.962994	11388.04756	1881.441383	11138.9163	1907.011741	10983.74601	1935.016839	10690.84901	1976.744108	10238.33731	2014.653681	9940.513618	2062.306601	9478.379057	2115.625499	9337.557502	2170.554817	8683.966249	2213.626178	8426.316433	2268.121533	8212.166475	2336.432263	8117.310462	2420.735094	7760.362619	2480.595029	7365.459276	2547.527121	7367.501108	2622.00183	7160.329442	2690.052838	6901.532187	2767.108508	6688.129004	2843.915027	6465.044594	2909.138812	6463.590619	2991.895842	6418.4361	3067.94985	6108.415077	3131.023755
15035.0051	1857.099178	14093.92342	1860.26014	13390.05453	1869.151119	11409.43457	1883.276714	11138.9163	1910.757397	10994.33622	1936.05464	10702.74568	1977.846358	10251.09897	2015.945686	9956.250853	2063.813386	9478.379057	2117.639068	9370.463178	2173.639406	8687.975927	2213.955528	8426.316433	2269.587803	8223.613658	2337.604426	8122.85646	2421.261619	7771.467182	2481.64927	7365.459276	2548.527121	7367.501108	2623.313783	7171.927098	2691.14417	6916.516621	2768.518533	6715.716641	2846.559829	6465.044594	2911.87879	6463.590619	2993.129667	6425.327837	3069.087626	6118.873159	3132.136221
15050.834	1858.703385	14093.92342	1860.756373	13405.9245	1870.781686	11421.95283	1884.350971	11138.9163	1911.687584	11034.96347	1942.196805	10728.9019	1980.269782	10264.63751	2017.316343	9966.87629	2064.830735	9478.379057	2118.348276	9390.231529	2175.689485	8690.818154	2214.188984	8426.316433	2270.684023	8273.652243	2342.72825	8133.116245	2422.235659	7780.244866	2482.482604	7365.459276	2549.862333	7367.501108	2624.147117	7183.772555	2692.258819	6929.273563	2769.718952	6724.926566	2847.442777	6465.044594	2913.736734	6463.590619	2994.346095	6436.864854	3071.189734	6129.331241	3133.248687
15066.19469	1860.26014	14093.92342	1861.960064	13417.89637	1872.011741	11477.96155	1889.157372	11138.9163	1912.741922	11054.61518	1945.683853	10736.19699	1980.945686	10278.45984	2018.715732	9982.891613	2066.364146	9482.396848	2119.826289	9408.270056	2177.782683	8703.646343	2215.242675	8426.316433	2271.778043	8301.445822	2345.574242	8134.205981	2422.339116	7793.079341	2483.701079	7365.459276	2550.695667	7367.501108	2624.98045	7195.352884	2693.34852	6938.620121	2770.598457	6733.618972	2848.27611	6465.044594	2914.941705	6463.590619	2996.180428	6442.352317	3072.30236	6137.165249	3134.08202
15071.09108	1860.756373	14093.92342	1863.572926	13427.83151	1873.032531	11498.45702	1890.916196	11138.9163	1913.276714	11064.28862	1946.935613	10751.98913	1982.408858	10288.36145	2019.718183	9995.069165	2067.530105	9488.19265	2121.144655	9409.006877	2177.868612	8716.204728	2216.274204	8426.316433	2273.103908	8312.263887	2346.681985	8146.903516	2423.544591	7805.913815	2484.919555	7365.459276	2552.124882	7367.501108	2625.669941	7209.784172	2694.706494	6951.680986	2771.827475	6738.65167	2848.75859	6465.044594	2915.521197	6463.590619	2997.251306	6447.389945	3073.453638	6146.566059	3135.08202
15082.2436	1861.960064	14093.92342	1864.429261	13438.04105	1874.081514	11519.24951	1892.700508	11138.9163	1914.513897	11084.01318	1949.48801	10776.21768	1984.653681	10310.213	2021.930459	10012.12267	2069.162918	9496.913306	2122.585653	9419.400282	2179.188984	8718.339528	2216.449553	8426.316433	2274.33431	8322.567772	2347.737077	8157.076846	2424.510424	7818.74829	2486.138031	7365.459276	2552.958216	7367.501108	2626.833183	7240.401791	2697.587591	6966.516945	2773.223529	6749.27255	2849.776805	6468.621924	2916.544261	6463.590619	2998.3179	6453.242957	3074.79126	6148.251381	3135.261294
15094.91586	1863.572926	14093.92342	1865.58115	13450.40299	1875.351647	11554.16598	1895.696872	11138.9163	1916.2238	11094.21549	1950.945686	10787.33641	1985.683853	10329.91573	2023.925185	10026.17397	2070.508281	9525.519058	2125.816207	9435.702119	2181.449553	8745.491929	2218.679816	8426.316433	2278.094254	8337.119579	2349.362394	8197.633652	2428.360795	7842.835277	2488.424794	7365.459276	2553.791549	7367.501108	2627.666516	7254.035529	2698.959007	6980.927534	2774.579556	6757.964956	2850.610138	6483.019197	2919.096205	6463.590619	2999.151233	6454.408867	3075.06636	6156.085389	3136.094628
15100.58685	1864.429261	14093.92342	1866.839736	13463.40539	1876.687584	11554.97575	1895.766363	11138.9163	1917.323077	11125.74896	1955.974801	10825.75054	1989.242996	10353.05425	2026.267757	10046.37931	2072.442872	9567.698693	2129.724232	9444.478518	2182.791417	8771.542027	2220.819536	8426.316433	2279.008545	8357.224312	2351.832097	8210.383919	2429.571276	7845.341941	2488.662771	7365.459276	2554.668537	7367.501108	2628.642919	7263.964407	2700.031744	6995.851889	2775.983927	6771.575326	2851.914952	6489.413243	2919.929538	6463.590619	3000.277046	6458.046943	3076.078476	6173.201686	3137.915354
15107.05849	1865.58115	14093.92342	1867.962994	13478.53043	1878.241613	11592.25666	1898.965633	11138.9163	1919.48801	11140.90059	1959.242996	10843.86267	1990.92112	10376.27735	2028.618889	10058.43798	2073.597448	9576.000016	2130.493366	9444.928638	2182.868612	8787.587729	2222.137508	8426.316433	2280.574242	8367.835364	2353.260982	8228.944258	2431.333352	7871.57746	2491.153512	7365.459276	2555.755374	7367.501108	2629.702262	7272.855979	2701.048224	7008.929497	2777.214521	6780.267732	2852.748286	6498.4889	2920.961778	6463.590619	3001.608992	6461.261222	3077.119212	6181.035694	3138.748687
15112.61269	1866.839736	14093.92342	1869.151119	13498.46799	1880.290105	11632.02723	1902.378553	11138.9163	1921.530275	11140.90059	1960.187761	10855.31906	1991.982577	10389.22538	2029.929763	10083.01769	2075.95087	9627.576294	2135.272008	9450.633715	2183.955528	8819.995591	2224.799447	8426.316433	2282.360327	8377.672818	2354.726707	8241.713549	2432.545639	7884.574136	2492.387386	7368.974797	2556.755865	7367.501108	2631.311738	7283.071643	2702.288113	7009.776363	2777.294211	6804.903949	2855.110138	6506.748518	2921.795111	6463.590619	3001.89271	6464.245232	3078.318074	6191.166529	3139.826343
15116.23197	1867.962994	14093.92342	1870.781686	13509.67314	1881.441383	11648.73218	1903.812092	11138.9163	1922.700508	11140.90059	1961.529767	10871.0459	1993.439699	10447.74841	2035.854702	10094.55967	2077.055974	9665.0168	2138.740943	9456.082313	2185.11347	8842.563438	2226.65314	8426.316433	2283.464674	8379.330098	2354.973632	8290.114592	2437.140724	7893.35182	2493.22072	7376.343044	2558.229946	7367.501108	2632.80228	7295.793946	2703.832236	7019.827504	2778.240016	6813.596355	2855.943472	6514.576808	2922.546997	6463.590619	3005.26462	6464.245232	3079.439834	6197.301325	3140.478924
15118.68715	1869.151119	14093.92342	1872.011741	13527.53603	1883.276714	11652.68285	1904.151119	11151.10882	1925.958246	11140.90059	1962.916345	10882.56312	1994.506792	10488.91814	2040.022773	10114.04359	2078.921491	9703.962569	2142.349344	9462.71692	2186.523465	8936.163521	2234.341326	8426.316433	2283.580727	8385.955118	2356.046467	8322.211178	2440.1879	7908.274431	2494.637438	7382.843943	2559.232475	7367.501108	2634.1501	7303.565171	2704.836665	7036.280252	2779.788209	6820.656885	2856.620358	6523.253093	2923.38033	6463.590619	3007.799209	6464.245232	3080.502636	6207.224476	3141.534488
15118.68715	1870.781686	14093.92342	1873.032531	13537.99156	1884.350971	11669.82871	1905.622495	11185.93881	1930.187761	11140.90059	1964.822101	10900.66412	1996.183884	10527.41904	2043.920649	10131.84066	2080.625499	9717.935926	2143.644002	9469.307759	2188.235681	8955.158407	2235.901541	8435.556631	2286.81152	8400.372642	2358.603297	8328.570371	2440.809998	7924.46436	2496.174473	7400.62199	2561.358604	7367.501108	2635.762964	7306.909	2705.298856	7047.210253	2780.816714	6832.719649	2857.776805	6536.331786	2924.636502	6463.590619	3009.004636	6464.245232	3080.847161	6217.025847	3142.577097
15118.68715	1872.011741	14093.92342	1874.081514	13584.77127	1889.157372	11681.90461	1906.658791	11203.45033	1931.813308	11140.90059	1965.953744	10918.62436	1997.847935	10547.63945	2045.967786	10150.73234	2082.434312	9731.513886	2144.902027	9472.390807	2189.265699	8969.821124	2237.105917	8445.361644	2288.498862	8408.236746	2360.233612	8348.604952	2443.094772	7944.355438	2498.062887	7412.771899	2562.619311	7367.501108	2637.533756	7312.590733	2706.132189	7058.956281	2781.922007	6843.60133	2858.820022	6545.008071	2925.469836	6463.590619	3009.014349	6464.245232	3081.942009	6225.550466	3143.483893
15118.68715	1873.032531	14093.92342	1875.351647	13601.88953	1890.916196	11686.01751	1907.011741	11218.63014	1933.222409	11140.90059	1969.87888	10930.64839	1998.961985	10558.38792	2047.055974	10160.27802	2083.348276	9750.563309	2146.666993	9472.771635	2189.39293	9025.734522	2241.698569	8469.574824	2291.338429	8414.519175	2361.800884	8348.674627	2443.103908	7956.143466	2499.182015	7420.803045	2563.452644	7367.501108	2638.534136	7320.307417	2707.337655	7072.632858	2783.208964	6852.293736	2859.653355	6547.010876	2925.6622	6463.590619	3010.351667	6464.245232	3083.1859	6235.072511	3144.49679
15118.68715	1874.081514	14093.92342	1876.687584	13619.25587	1892.700508	11729.66543	1910.757397	11226.63667	1933.965633	11140.90059	1972.348235	10951.07664	2000.854702	10588.80569	2050.135504	10233.08841	2090.319618	9763.532489	2147.868612	9475.268776	2190.227202	9062.858013	2244.747843	8483.198001	2292.579659	8420.080057	2363.188152	8352.991637	2443.669973	7976.025644	2501.069584	7437.884284	2565.22504	7367.501108	2639.534515	7327.006594	2708.38417	7086.960948	2784.557227	6862.816877	2860.6622	6558.400037	2926.756097	6463.590619	3012.30236	6464.245232	3084.019233	6245.695095	3145.626754
15118.68715	1875.351647	14093.92342	1878.241613	13648.41887	1895.696872	11740.50485	1911.687584	11237.96098	1935.016839	11140.90059	1973.655245	10971.77917	2002.772832	10613.48378	2052.633943	10253.84095	2092.306601	9784.965439	2149.854417	9478.52024	2191.65314	9081.440743	2246.274204	8520.076115	2295.72618	8424.006752	2364.33052	8363.228723	2445.012304	7988.027312	2502.208995	7453.495551	2566.844907	7367.501108	2640.685214	7328.402432	2708.606068	7099.230021	2785.711739	6874.129071	2861.74669	6567.076323	2927.589431	6463.590619	3013.51107	6464.245232	3085.331659	6260.435841	3147.194784
15118.68715	1876.687584	14093.92342	1880.290105	13649.09521	1895.766363	11752.79099	1912.741922	11249.1409	1936.05464	11140.90059	1975.683853	10992.37151	2004.680751	10649.37644	2056.267757	10287.1243	2095.493366	9801.989771	2151.431754	9478.52024	2193.233413	9114.730075	2249.008545	8587.201359	2301.453451	8426.540045	2365.422347	8371.205325	2446.141885	7996.804997	2503.042328	7478.82961	2569.473637	7367.501108	2641.94921	7333.204805	2709.439401	7116.238605	2787.312235	6882.821477	2862.580023	6578.815891	2928.716984	6463.590619	3014.20555	6464.245232	3086.694169	6268.269849	3148.028117
15118.68715	1878.241613	14093.92342	1881.441383	13680.23304	1898.965633	11759.02289	1913.276714	11315.30856	1942.196805	11140.90059	1976.744108	11005.23575	2005.872648	10660.17795	2057.361314	10309.83197	2097.667546	9856.04644	2156.440209	9478.52024	2195.901541	9131.782593	2250.409216	8606.202381	2303.074659	8426.540045	2370.036989	8377.644335	2447.132995	8012.505394	2504.532888	7495.290708	2571.181685	7367.501108	2644.694788	7337.17249	2710.181554	7126.024577	2788.233088	6894.506118	2863.700219	6593.136632	2930.092452	6466.099928	3015.404714	6464.245232	3087.749318	6278.379984	3149.103571
15118.68715	1880.290105	14093.92342	1883.276714	13713.45029	1902.378553	11773.43972	1914.513897	11352.87346	1945.683853	11140.90059	1977.846358	11020.0732	2007.348235	10672.59953	2058.618889	10323.97359	2099.021557	9869.441819	2157.681317	9478.52024	2197.445835	9153.180104	2252.166779	8624.768234	2304.658738	8426.540045	2373.829462	8385.083963	2448.278122	8028.357161	2506.037818	7506.879357	2572.384155	7370.328053	2646.4265	7342.267046	2711.239083	7141.871737	2789.724295	6903.198524	2864.533553	6601.812918	2930.925785	6469.412961	3016.379944	6464.245232	3088.200792	6286.213992	3149.936904
15118.68715	1881.441383	14093.92342	1884.350971	13727.40263	1903.812092	11793.36512	1916.2238	11366.35829	1946.935613	11140.90059	1980.269782	11034.72416	2008.920649	10683.65513	2059.738171	10340.54735	2100.608437	9887.915405	2159.39293	9478.52024	2198.710387	9170.394253	2253.580727	8640.128792	2305.969334	8426.540045	2375.750989	8392.65413	2449.572231	8042.628807	2507.392736	7520.267787	2573.773374	7387.267189	2649.961167	7352.255151	2713.568044	7157.042642	2791.151867	6915.238365	2865.687802	6614.078798	2932.103889	6482.584945	3018.802981	6464.245232	3089.359319	6317.496751	3153.264571
15118.68715	1883.276714	14093.92342	1889.157372	13730.70231	1904.151119	11806.17494	1917.323077	11393.85448	1949.48801	11140.90059	1980.945686	11044.38586	2010.022773	10697.33428	2061.123064	10359.54389	2102.427289	9891.491173	2159.724232	9478.52024	2199.51828	9171.600614	2253.679816	8675.749203	2309.008545	8426.540045	2376.895642	8400.840956	2451.145816	8065.124318	2509.528408	7521.107014	2573.860455	7397.888075	2651.33395	7356.749983	2714.790285	7176.047846	2792.940244	6926.34187	2866.752285	6626.752872	2933.321199	6490.155464	3019.812931	6464.245232	3090.973286	6330.348102	3154.631618
15118.68715	1884.350971	14093.92342	1890.916196	13745.02291	1905.622495	11831.40278	1919.48801	11409.55758	1950.945686	11140.90059	1982.408858	11049.81688	2010.683853	10709.02456	2062.306601	10389.25482	2105.272008	9903.968983	2160.880325	9478.52024	2200.554817	9185.231607	2254.799447	8690.381666	2310.257019	8426.540045	2377.737077	8409.915548	2452.890037	8072.130541	2510.193563	7535.195734	2575.322338	7413.583024	2652.977947	7364.428048	2717.294211	7187.527987	2794.020517	6941.163753	2868.173246	6673.982845	2937.857508	6492.855337	3020.138329	6464.245232	3092.999634	6345.136826	3156.204751
15118.68715	1889.157372	14093.92342	1892.700508	13755.10896	1906.658791	11855.20118	1921.530275	11463.73469	1955.974801	11140.90059	1984.653681	11058.19501	2011.703665	10723.90769	2063.813386	10396.34502	2105.95087	9921.526228	2162.507038	9478.52024	2201.628417	9205.069927	2256.42894	8708.34467	2311.789661	8426.540045	2378.924657	8417.033044	2454.510424	8085.185302	2511.432952	7552.710794	2577.139748	7434.902358	2655.001956	7364.428048	2719.044215	7215.156679	2796.620358	6951.877327	2869.200347	6725.506452	2942.806209	6509.86118	3021.917234	6464.245232	3095.261294	6355.880987	3157.347648
15118.68715	1890.916196	14093.92342	1895.696872	13758.54415	1907.011741	11868.83784	1922.700508	11498.94195	1959.242996	11140.90059	1985.683853	11082.43049	2014.653681	10733.95645	2064.830735	10408.46223	2107.11105	9940.947709	2164.306476	9478.52024	2205.689485	9225.916184	2258.141224	8715.033033	2312.360327	8426.540045	2379.963407	8418.655754	2454.963407	8103.628658	2513.183922	7563.017758	2578.209227	7441.938385	2655.669941	7364.428048	2719.373095	7233.916625	2798.385656	6969.000521	2870.841932	6745.22068	2944.699706	6522.639105	3023.119628	6464.245232	3096.598949	6368.349377	3158.673959
15118.68715	1892.700508	14093.92342	1895.766363	13794.99985	1910.757397	11906.80008	1925.958246	11509.11962	1960.187761	11140.90059	1989.242996	11092.21015	2015.945686	10749.10258	2066.364146	10423.59839	2108.560285	9953.053591	2165.428109	9478.52024	2206.563996	9238.537287	2259.177905	8730.983366	2313.721244	8426.540045	2382.737077	8421.838692	2456.002689	8119.586204	2514.698895	7573.251304	2579.271087	7457.254289	2657.123997	7364.428048	2722.643459	7244.973952	2799.482775	6983.706566	2872.251788	6753.773667	2945.521197	6545.028132	3025.22642	6464.245232	3097.811262	6382.025751	3160.26308
15118.68715	1895.696872	14106.24717	1898.965633	13804.05316	1911.687584	11956.08638	1930.187761	11523.57663	1961.529767	11147.62796	1990.92112	11100.76037	2017.316343	10760.61922	2067.530105	10448.56624	2110.95087	9980.732249	2167.99259	9478.52024	2208.395506	9248.682732	2260.011238	8734.35062	2314.008545	8426.540045	2383.903747	8424.459012	2457.033098	8140.129939	2516.64927	7585.859706	2580.579369	7471.59988	2658.485935	7364.428048	2723.20765	7258.061702	2800.856104	7003.389905	2874.138812	6792.522779	2949.242942	6558.432494	3026.487761	6464.245232	3100.115556	6407.964781	3163.583621
15118.68715	1895.766363	14132.93405	1902.378553	13814.31482	1912.741922	11975.02879	1931.813308	11538.51382	1962.916345	11153.62797	1991.982577	11108.53077	2018.715732	10776.74718	2069.162918	10463.17225	2112.349344	9997.199138	2169.51828	9478.52024	2210.918186	9258.828176	2260.844571	8752.701034	2315.574242	8426.540045	2385.013641	8427.27534	2458.662771	8152.469981	2517.820806	7599.973206	2582.043824	7498.589032	2661.048224	7364.428048	2725.269347	7268.274415	2801.995909	7014.860309	2875.23847	6817.711231	2951.662224	6570.785221	3027.650144	6464.245232	3102.38975	6421.926904	3165.642203
15118.68715	1898.965633	14147.07895	1903.812092	13819.51984	1913.276714	11991.44896	1933.222409	11559.04394	1964.822101	11164.06644	1993.439699	11113.59463	2019.718183	10790.03588	2070.508281	10479.59214	2113.921491	10008.38658	2170.554817	9478.52024	2212.587305	9268.973621	2261.677905	8765.68409	2316.681985	8426.540045	2386.360079	8427.27534	2460.674683	8158.831926	2518.424794	7600.7544	2582.124882	7511.340503	2662.258819	7364.428048	2726.28971	7279.084047	2803.284282	7026.475911	2876.352047	6819.966023	2951.87879	6584.801571	3028.969073	6464.245232	3102.94985	6430.656476	3167.15957
15118.68715	1902.378553	14150.42417	1904.151119	13831.56109	1914.513897	12000.10971	1933.965633	11571.23479	1965.953744	11173.32698	1994.506792	11123.66106	2021.930459	10809.14462	2072.442872	10497.38921	2115.625499	10041.6788	2173.639406	9478.52024	2213.626178	9283.133501	2262.840978	8803.339295	2319.894809	8426.540045	2387.339116	8427.27534	2461.855256	8161.760169	2518.702795	7617.370863	2583.849051	7525.929045	2663.643822	7364.428048	2728.866529	7291.12114	2804.718952	7028.643261	2876.559829	6831.346529	2952.971857	6601.411238	3030.532031	6464.245232	3104.107233	6436.410118	3168.159663
15118.68715	1903.812092	14164.94241	1905.622495	13848.20322	1916.2238	12012.35936	1935.016839	11613.51907	1969.87888	11190.64262	1996.183884	11130.74811	2023.925185	10820.54884	2073.597448	10518.41942	2117.639068	10063.80547	2175.689485	9478.52024	2213.955528	9295.330847	2263.842852	8826.425314	2321.864558	8426.540045	2389.510424	8427.27534	2462.915237	8207.751974	2523.069152	7628.112041	2584.963585	7540.063649	2664.985729	7364.428048	2728.959007	7300.934382	2805.983927	7042.430969	2877.881645	6845.734966	2954.353826	6608.301788	3031.180428	6464.245232	3105.153821	6443.419322	3169.544724
15118.68715	1904.151119	14175.16766	1906.658791	13858.90226	1917.323077	12024.4528	1936.05464	11640.12068	1972.348235	11209.49807	1997.847935	11136.73463	2026.267757	10843.79454	2075.95087	10525.82657	2118.348276	10086.39753	2177.782683	9478.52024	2214.188984	9305.12907	2264.676185	8845.579818	2323.498862	8426.540045	2391.261619	8427.27534	2464.466706	8224.598655	2524.668537	7635.742807	2585.755374	7557.001551	2666.593775	7364.428048	2730.09066	7309.127023	2807.133744	7053.697301	2878.961738	6864.012239	2956.109308	6617.15768	3032.013761	6464.245232	3108.767582	6450.918204	3171.261483
15122.15254	1905.622495	14178.65026	1907.011741	13879.97311	1919.48801	12096.0271	1942.196805	11654.2007	1973.655245	11222.12143	1998.961985	11136.73463	2028.618889	10854.71011	2077.055974	10541.26329	2119.826289	10087.32497	2177.868612	9478.52024	2215.242675	9317.037265	2265.72618	8862.864547	2324.973632	8426.540045	2393.359244	8427.27534	2466.069584	8236.046545	2525.755374	7647.755374	2587.00183	7570.92919	2667.916033	7364.428048	2731.048224	7316.244344	2808.214627	7069.963839	2880.521197	6872.66356	2956.940244	6630.721673	3033.290123	6464.245232	3110.478924	6454.356514	3172.136221
15126.15243	1906.658791	14215.60909	1910.757397	13899.85005	1921.530275	12136.66148	1945.683853	11676.05427	1975.683853	11243.56791	2000.854702	11136.73463	2029.929763	10873.13658	2078.921491	10555.03263	2121.144655	10101.57586	2179.188984	9478.52024	2216.274204	9329.522248	2266.827032	8927.081531	2330.452765	8426.540045	2393.603297	8427.27534	2468.046046	8293.127118	2531.174473	7660.921849	2588.368019	7591.159636	2669.836665	7364.428048	2732.214217	7322.759292	2809.292496	7080.635302	2881.544261	6879.422596	2957.589431	6644.16885	3034.555494	6464.245232	3111.604617	6457.946708	3173.163956
15127.80895	1907.011741	14224.78735	1911.687584	13911.23968	1922.700508	12151.24817	1946.935613	11687.47607	1976.744108	11265.30234	2002.772832	11136.73463	2035.854702	10889.96775	2080.625499	10570.08276	2122.585653	10125.97436	2181.449553	9478.52024	2216.449553	9343.365583	2268.121533	8938.80986	2331.453451	8426.540045	2395.422347	8427.27534	2468.879379	8303.65686	2532.226699	7683.106327	2590.669941	7603.243937	2670.983921	7364.428048	2734.12106	7332.982788	2810.983927	7097.854821	2883.195081	6894.021524	2958.991617	6653.024741	3035.388827	6464.245232	3113.303286	6458.23911	3173.248687
15154.5998	1910.757397	14235.19063	1912.741922	13942.94658	1925.958246	12180.99111	1949.48801	11699.35027	1977.846358	11286.92109	2004.680751	11136.73463	2040.022773	10907.83413	2082.434312	10603.82346	2125.816207	10140.45721	2182.791417	9478.52024	2218.679816	9358.096757	2269.587803	8980.595685	2335.018708	8429.569774	2396.633694	8427.27534	2470.025643	8327.326719	2534.723258	7694.079006	2591.808495	7630.863589	2673.606068	7364.428048	2735.240938	7342.112848	2812.753488	7114.970267	2884.835923	6906.877721	2960.22642	6666.843817	3036.689192	6464.245232	3113.318074	6461.358766	3174.337979
15163.34347	1911.687584	14240.46749	1913.276714	13984.11157	1930.187761	12197.97733	1950.945686	11725.45708	1980.269782	11300.42654	2005.872648	11136.73463	2043.920649	10916.86173	2083.348276	10644.63983	2129.724232	10141.29038	2182.868612	9478.52024	2220.819536	9368.509294	2270.684023	8997.162949	2336.432263	8444.485132	2399.60897	8427.27534	2470.1879	8337.716888	2535.891075	7717.439802	2594.232475	7648.694098	2675.298856	7364.428048	2738.942484	7346.313311	2813.736115	7125.923169	2885.885969	6948.790861	2964.252062	6677.863084	3037.726098	6465.865119	3114.019233	6462.372171	3174.826343
15173.25414	1912.741922	14252.67492	1914.513897	13998.61148	1931.813308	12256.58132	1955.974801	11732.73839	1980.945686	11317.14649	2007.348235	11136.73463	2045.967786	10985.72051	2090.319618	10652.67285	2130.493366	10153.02155	2183.955528	9478.52024	2222.137508	9378.301301	2271.778043	9010.901026	2337.604426	8459.1966	2401.467966	8427.27534	2471.19523	8348.183403	2537.150101	7741.222887	2596.700272	7659.246531	2676.300679	7364.428048	2741.415055	7351.329604	2814.909592	7134.97722	2886.753972	6967.414777	2966.040837	6705.765185	3040.351667	6471.236576	3115.502636	6463.83272	3176.000626
15178.28114	1913.276714	14269.54674	1916.2238	14010.03541	1933.222409	12294.66541	1959.242996	11748.50069	1982.408858	11334.96359	2008.920649	11136.73463	2047.055974	11005.34674	2092.306601	10702.58215	2135.272008	10165.51932	2185.11347	9478.52024	2224.799447	9390.168431	2273.103908	9070.953701	2342.72825	8469.155081	2402.50011	8427.27534	2472.229357	8356.413074	2538.207276	7765.626675	2599.232475	7666.077644	2676.94921	7364.428048	2745.326665	7356.356925	2816.317501	7147.121487	2887.918233	6980.361809	2967.284364	6726.495336	3042.30236	6475.412475	3116.335969	6463.83272	3177.488179
15189.91054	1914.513897	14280.39344	1917.323077	14016.06092	1933.965633	12305.67471	1960.187761	11772.68347	1984.653681	11347.45183	2010.022773	11136.73463	2050.135504	11036.82371	2095.493366	10738.81256	2138.740943	10180.73751	2186.523465	9478.52024	2226.65314	9400.424176	2274.33431	9104.309535	2345.574242	8487.178449	2404.104963	8427.27534	2473.526896	8365.601797	2539.473637	7775.192398	2600.22504	7672.234803	2677.533756	7364.428048	2747.294211	7363.355082	2818.75859	7159.269805	2889.082881	6998.766217	2969.052057	6755.868562	3045.06636	6481.525227	3117.336219	6463.83272	3179.108736
15205.98347	1916.2238	14301.75509	1919.48801	14024.5833	1935.016839	12321.31303	1961.529767	11783.7812	1985.683853	11354.94256	2010.683853	11136.73463	2052.633943	11055.93545	2097.667546	10776.49958	2142.349344	10199.21759	2188.235681	9526.034545	2234.341326	9429.451228	2278.094254	9117.292591	2346.681985	8504.073591	2405.490554	8427.27534	2474.36023	8365.999215	2539.528408	7786.158792	2601.362942	7685.223894	2678.766911	7371.63179	2749.044215	7363.355082	2819.557227	7175.743498	2890.6622	7009.707747	2970.102961	6777.476203	3047.099624	6487.534709	3118.169552	6463.83272	3180.456613
15216.31657	1917.323077	14321.90636	1921.530275	14032.4585	1936.05464	12337.47075	1962.916345	11822.12276	1989.242996	11366.4981	2011.703665	11136.73463	2056.267757	11066.3657	2099.021557	10790.02131	2143.644002	10210.33467	2189.265699	9542.87407	2235.901541	9436.091666	2279.008545	9129.658565	2347.737077	8527.863162	2407.441565	8427.27534	2475.193563	8377.560105	2541.121694	7798.099146	2602.601906	7700.124645	2680.181554	7375.820271	2749.790285	7363.355082	2819.724295	7195.403603	2892.546997	7028.341798	2971.89271	6792.373822	3048.50148	6495.846087	3119.169552	6463.83272	3181.7784
15236.66674	1919.48801	14333.45319	1922.700508	14075.8802	1942.196805	12359.67841	1964.822101	11840.20068	1990.92112	11399.92489	2014.653681	11140.24677	2057.361314	11078.58979	2100.608437	10803.16042	2144.902027	10211.70789	2189.39293	9555.873	2237.105917	9445.521762	2280.574242	9148.70775	2349.362394	8541.615981	2408.56945	8427.27534	2476.204816	8383.259553	2541.955028	7798.266887	2602.619311	7712.263089	2681.33395	7385.498521	2751.192335	7363.355082	2821.390102	7217.199002	2894.636502	7037.852726	2972.806209	6806.879766	3049.86648	6497.558781	3119.359319	6463.83272	3183.242763
15255.86384	1921.530275	14365.59768	1925.958246	14094.45194	1945.683853	12372.8654	1965.953744	11851.63543	1991.982577	11414.56468	2015.945686	11146.05972	2058.618889	11090.94671	2102.427289	10821.59416	2146.666993	10220.71225	2190.227202	9605.441874	2241.698569	9454.881003	2282.360327	9177.653362	2351.832097	8568.936007	2410.809998	8427.27534	2477.392736	8390.145258	2543.027121	7832.014069	2606.12101	7724.079797	2682.455802	7396.561563	2752.490361	7363.355082	2824.943192	7264.117335	2899.134522	7050.431333	2974.014349	6817.30154	3050.847161	6508.613214	3120.485613	6463.83272	3184.631618
15266.86391	1922.700508	14407.3308	1930.187761	14094.45194	1946.935613	12418.60478	1969.87888	11867.33256	1993.439699	11430.09567	2017.316343	11152.82965	2059.738171	11107.6861	2105.272008	10834.14417	2147.868612	10236.10252	2191.65314	9638.352942	2244.747843	9460.05809	2283.464674	9194.400299	2353.260982	8581.38963	2411.831335	8427.27534	2478.702795	8395.150262	2543.860455	7855.230714	2608.530031	7744.275078	2684.373095	7403.542342	2753.20765	7363.355082	2826.620358	7290.216236	2902.041739	7061.956188	2975.12128	6829.723594	3052.016068	6513.729216	3120.973286	6463.83272	3185.912269
15297.48635	1925.958246	14423.37026	1931.813308	14094.45194	1949.48801	12447.38003	1972.348235	11878.82802	1994.506792	11445.95223	2018.715732	11163.28693	2061.123064	11111.45035	2105.95087	10854.88439	2149.854417	10253.15853	2193.233413	9654.827079	2246.274204	9460.538052	2283.580727	9211.579014	2354.726707	8603.808987	2413.669973	8427.27534	2479.572231	8400.739599	2544.860455	7872.503848	2610.322338	7756.1018	2685.495897	7407.204858	2753.568044	7363.355082	2827.738121	7291.796573	2902.251788	7080.716045	2976.923112	6838.579486	3052.849402	6522.471425	3121.806619	6463.83272	3186.204751
15337.24339	1930.187761	14437.27403	1933.222409	14094.45194	1950.945686	12462.61055	1973.655245	11896.89483	1996.183884	11457.31105	2019.718183	11174.04767	2062.306601	11116.81667	2107.11105	10871.35849	2151.431754	10281.95586	2195.901541	9684.339052	2249.008545	9473.899776	2286.81152	9214.473048	2354.973632	8619.58042	2414.963407	8427.27534	2480.595029	8405.828936	2545.860455	7874.980947	2610.579369	7771.875582	2686.993424	7418.185005	2754.648497	7363.355082	2829.724295	7305.993922	2904.138812	7091.681637	2977.976327	6855.789379	3054.468841	6534.627286	3122.965352	6463.83272	3187.711068
15352.52337	1931.813308	14444.60751	1933.965633	14094.45194	1955.974801	12486.2498	1975.683853	11914.82114	1997.847935	11482.37847	2021.930459	11190.17965	2063.813386	11122.6793	2108.560285	10923.66802	2156.440209	10298.62355	2197.445835	9699.456611	2250.409216	9479.454625	2288.498862	9227.046979	2356.046467	8689.957231	2420.735094	8427.27534	2481.64927	8409.653384	2546.693788	7888.92774	2612.026526	7784.665291	2688.20765	7431.05258	2755.914674	7363.355082	2830.856104	7315.120965	2905.469622	7104.47974	2979.20555	6871.473952	3055.944748	6543.369495	3123.798685	6463.83272	3188.544402
15365.76879	1933.222409	14454.97988	1935.016839	14094.45194	1959.242996	12498.04283	1976.744108	11926.82245	1998.961985	11504.98082	2023.925185	11201.99136	2064.830735	11132.35001	2110.95087	10936.63045	2157.681317	10312.27197	2198.710387	9718.426135	2252.166779	9479.454625	2291.338429	9257.013747	2358.603297	8696.377383	2421.261619	8427.27534	2482.482604	8413.13061	2547.527121	7914.64278	2614.694788	7795.323382	2689.219505	7454.613551	2758.233088	7363.355082	2833.641011	7323.064321	2906.752285	7118.572688	2980.559139	6895.44909	3058.200792	6552.111705	3124.632018	6463.83272	3189.377735
15372.75502	1933.965633	14465.21999	1936.05464	14094.45194	1960.187761	12509.71862	1977.846358	11947.21211	2000.854702	11531.52463	2026.267757	11219.7947	2066.364146	11137.02944	2112.349344	10954.50696	2159.39293	10320.99162	2199.51828	9733.686984	2253.580727	9479.454625	2292.579659	9276.121503	2360.233612	8708.254304	2422.235659	8427.27534	2483.701079	8416.886614	2548.527121	7930.480367	2616.338138	7804.101067	2690.052838	7461.050914	2758.866529	7363.355082	2835.370003	7330.058288	2907.881645	7130.316811	2981.68713	6901.848594	3058.802981	6560.853914	3125.465352	6463.83272	3190.211068
15382.63626	1935.016839	14525.82546	1942.196805	14094.45194	1961.529767	12535.3892	1980.269782	11967.87554	2002.772832	11558.16544	2028.618889	11233.33181	2067.530105	11137.02944	2113.921491	10957.96716	2159.724232	10332.17906	2200.554817	9734.756459	2253.679816	9479.454625	2295.72618	9294.490371	2361.800884	8709.515803	2422.339116	8427.27534	2484.919555	8421.901676	2549.862333	7946.171518	2617.966295	7815.596303	2691.14417	7476.992023	2760.435144	7363.355082	2837.133744	7336.163855	2908.961738	7141.96815	2982.806209	6912.822431	3059.835612	6571.858223	3126.514315	6463.83272	3191.044402
15392.39149	1936.05464	14560.23258	1945.683853	14094.45194	1962.916345	12542.32042	1980.945686	11988.42897	2004.680751	11573.01902	2029.929763	11252.28925	2069.162918	11137.02944	2115.625499	10970.04168	2160.880325	10343.7665	2201.628417	9746.840735	2254.799447	9479.454625	2301.453451	9310.749544	2363.188152	8724.214709	2423.544591	8427.27534	2486.138031	8424.684457	2550.695667	7957.969541	2619.190489	7827.337153	2692.258819	7495.179588	2762.224811	7363.355082	2838.182824	7337.069194	2909.138812	7150.644435	2983.639542	6925.284048	3061.008242	6580.600433	3127.347648	6463.83272	3191.877735
15450.12726	1942.196805	14572.58385	1946.935613	14094.45194	1964.822101	12555.75995	1982.408858	12001.26891	2005.872648	11640.15483	2035.854702	11267.9093	2070.508281	11137.02944	2117.639068	10987.03146	2162.507038	10387.59795	2205.689485	9764.427991	2256.42894	9479.454625	2303.074659	9323.485918	2364.33052	8735.991548	2424.510424	8427.27534	2488.424794	8427.840255	2552.124882	7972.227568	2620.669941	7838.815215	2693.34852	7505.832774	2763.273091	7363.355082	2840.983927	7351.078065	2911.87879	7162.861227	2984.812931	6927.11388	3061.180428	6587.440189	3127.999634	6463.83272	3192.779544
15482.90518	1945.683853	14597.76865	1949.48801	14094.45194	1965.953744	12574.7368	1984.653681	12017.16495	2007.348235	11687.38348	2040.022773	11290.37046	2072.442872	11137.02944	2118.348276	11005.82523	2164.306476	10397.03662	2206.563996	9782.908811	2258.141224	9479.454625	2304.658738	9335.035178	2365.422347	8782.940872	2428.360795	8427.27534	2488.662771	8427.840255	2552.958216	7980.258713	2621.503274	7853.11906	2694.706494	7544.81034	2767.108508	7363.355082	2842.837617	7358.851321	2913.736734	7173.393289	2985.824507	6938.752485	3062.275612	6596.182399	3128.832968	6463.83272	3193.612877
15494.67161	1946.935613	14612.15171	1950.945686	14094.45194	1969.87888	12582.91485	1985.683853	12034.10409	2008.920649	11731.55051	2043.920649	11303.77541	2073.597448	11137.02944	2119.826289	11016.91081	2165.428109	10416.80426	2208.395506	9794.09779	2259.177905	9479.454625	2305.969334	9383.848471	2370.036989	8797.700822	2429.571276	8433.27245	2491.153512	8427.840255	2553.791549	7985.063488	2622.00183	7883.466294	2697.587591	7559.139773	2768.518533	7363.355082	2843.915027	7362.047311	2914.941705	7184.607113	2986.901564	6950.642027	3063.39441	6604.924608	3129.666301	6463.83272	3194.983164
15518.6639	1949.48801	14661.77458	1955.974801	14094.45194	1972.348235	12609.33594	1989.242996	12045.97694	2010.022773	11754.74674	2045.967786	11331.09932	2075.95087	11137.02944	2121.144655	11040.81847	2167.99259	10444.03175	2210.918186	9803.092026	2260.011238	9479.454625	2309.008545	9416.773499	2373.829462	8819.18662	2431.333352	8439.000751	2492.387386	8427.840255	2554.668537	7997.70727	2623.313783	7897.911717	2698.959007	7571.339082	2769.718952	7363.355082	2846.559829	7363.067279	2915.521197	7196.953736	2988.087423	6963.862976	3064.638492	6609.637582	3130.115556	6463.83272	3195.642203
15532.36592	1950.945686	14694.02225	1959.242996	14094.45194	1973.655245	12620.38534	1990.92112	12053.09854	2010.683853	11767.07706	2047.055974	11343.9299	2077.055974	11137.02944	2122.585653	11053.87802	2169.51828	10462.04669	2212.587305	9812.086261	2260.844571	9479.454625	2310.257019	9429.811912	2375.750989	8833.968592	2432.545639	8443.903131	2493.22072	8427.840255	2555.755374	8005.738415	2624.147117	7909.211089	2700.031744	7580.277083	2770.598457	7363.355082	2847.442777	7363.067279	2916.544261	7205.630021	2988.920756	6978.84779	3066.048553	6619.165181	3131.023755	6463.83272	3196.475537
15579.63912	1955.974801	14703.34436	1960.187761	14094.45194	1975.683853	12625.9204	1991.982577	12064.08467	2011.703665	11801.97138	2050.135504	11365.58909	2078.921491	11137.02944	2125.816207	11061.95982	2170.554817	10473.25933	2213.626178	9821.080497	2261.677905	9479.454625	2311.789661	9436.923773	2376.895642	8889.998553	2437.140724	8454.150096	2494.637438	8427.840255	2556.755865	8013.769561	2624.98045	7919.917899	2701.048224	7592.76703	2771.827475	7363.355082	2848.27611	7363.067279	2919.096205	7218.306831	2990.138329	6985.655908	3066.689192	6630.835675	3132.136221	6463.83272	3197.30887
15610.35984	1959.242996	14716.58609	1961.529767	14094.45194	1976.744108	12632.74536	1993.439699	12095.86428	2014.653681	11830.28133	2052.633943	11385.37312	2080.625499	11137.02944	2129.724232	11086.01012	2173.639406	10476.81403	2213.955528	9833.633647	2262.840978	9479.454625	2312.360327	9441.670131	2377.737077	8927.154166	2440.1879	8467.991309	2496.174473	8427.840255	2558.229946	8020.414441	2625.669941	7932.977927	2702.288113	7606.954477	2773.223529	7363.355082	2848.75859	7363.067279	2919.929538	7219.223994	2990.22642	6999.053	3067.94985	6642.50617	3133.248687	6463.83272	3198.142203
15619.24055	1960.187761	14730.26762	1962.916345	14094.45194	1977.846358	12637.74347	1994.506792	12109.78266	2015.945686	11871.45627	2056.267757	11406.37395	2082.434312	11137.02944	2130.493366	11099.89301	2175.689485	10479.33375	2214.188984	9844.446953	2263.842852	9479.454625	2313.721244	9448.369024	2378.924657	8934.739691	2440.809998	8488.877933	2498.062887	8427.840255	2559.232475	8031.62504	2626.833183	7949.242523	2703.832236	7620.73515	2774.579556	7366.896173	2849.776805	7363.067279	2920.961778	7236.605256	2991.895842	7011.144233	3069.087626	6651.248379	3134.08202	6463.83272	3198.975537
15631.85528	1961.529767	14749.07194	1964.822101	14094.45194	1980.269782	12644.19242	1996.183884	12124.54833	2017.316343	11883.84743	2057.361314	11416.98535	2083.348276	11137.02944	2135.272008	11111.92229	2177.782683	10490.70632	2215.242675	9853.441189	2264.676185	9479.454625	2314.008545	9453.688895	2379.963407	8962.598981	2443.094772	8502.523976	2499.182015	8427.840255	2561.358604	8039.656185	2627.666516	7959.822394	2704.836665	7635.00713	2775.983927	7370.720068	2850.610138	7363.067279	2921.795111	7248.690111	2993.129667	7033.483481	3071.189734	6661.73903	3135.08202	6463.83272	3199.80887
15644.88898	1962.916345	14760.238	1965.953744	14094.45194	1980.945686	12649.19583	1997.847935	12139.62352	2018.715732	11898.09709	2058.618889	11497.92463	2090.319618	11137.02944	2138.740943	11112.41242	2177.868612	10501.83969	2216.274204	9864.773863	2265.72618	9479.454625	2315.574242	9466.453431	2382.737077	8962.710382	2443.103908	8525.539961	2501.069584	8427.840255	2562.619311	8049.066149	2628.642919	7964.690747	2705.298856	7647.513088	2777.214521	7378.381367	2851.914952	7363.067279	2922.546997	7259.854144	2994.346095	7045.307428	3072.30236	6663.619732	3135.261294	6463.83272	3200.642203
15662.8029	1964.822101	14798.96778	1969.87888	14094.45194	1982.408858	12651.92496	1998.961985	12150.42262	2019.718183	11910.77972	2059.738171	11520.99408	2092.306601	11137.02944	2142.349344	11119.01524	2179.188984	10503.73226	2216.449553	9876.65545	2266.827032	9479.454625	2316.681985	9471.141934	2383.903747	8969.612671	2443.669973	8539.433318	2502.208995	8427.840255	2563.452644	8059.27543	2629.702262	7973.468432	2706.132189	7648.322936	2777.294211	7384.34341	2852.748286	7363.067279	2923.38033	7276.689133	2996.180428	7057.542142	3073.453638	6672.361942	3136.094628	6463.83272	3201.730553
15673.44025	1965.953744	14823.3332	1972.348235	14094.45194	1984.653681	12653.71615	2000.854702	12174.25479	2021.930459	11926.47202	2061.123064	11557.99333	2095.493366	11141.4619	2143.644002	11128.82734	2181.449553	10527.80366	2218.679816	9890.627112	2268.121533	9479.454625	2319.894809	9474.338898	2385.013641	8985.980326	2445.012304	8549.594532	2503.042328	8427.840255	2565.22504	8074.786555	2631.311738	7986.165873	2707.337655	7657.93472	2778.240016	7405.769104	2855.110138	7363.067279	2924.636502	7285.943959	2997.251306	7071.757148	3074.79126	6691.462542	3137.915354	6463.83272	3202.818902
15710.33615	1969.87888	14836.22962	1973.655245	14094.45194	1985.683853	12653.71615	2002.772832	12195.74336	2023.925185	11939.88275	2062.306601	11583.23619	2097.667546	11147.69574	2144.902027	11133.75145	2182.791417	10550.89784	2220.819536	9906.452687	2269.587803	9479.454625	2321.864558	9476.563559	2386.360079	8999.75382	2446.141885	8567.769608	2504.532888	8427.840255	2566.844907	8089.151464	2632.80228	7997.189053	2708.38417	7673.668284	2779.788209	7414.509666	2855.943472	7363.067279	2925.469836	7294.590669	2998.3179	7074.680654	3075.06636	6700.204751	3138.748687	6463.83272	3203.864313
15733.54785	1972.348235	14856.24613	1975.683853	14114.80271	1989.242996	12653.71615	2004.680751	12220.97917	2026.267757	11956.95622	2063.813386	11598.95665	2099.021557	11159.64289	2146.666993	11133.97996	2182.868612	10565.12283	2222.137508	9918.284272	2270.684023	9479.454625	2323.498862	9477.042817	2387.339116	9011.838871	2447.132995	8586.119912	2506.037818	8427.840255	2569.473637	8102.140916	2634.1501	7999.526347	2708.606068	7684.120512	2780.816714	7421.60931	2856.620358	7363.067279	2925.6622	7300.999146	2999.151233	7085.436483	3076.078476	6711.510061	3139.826343	6463.83272	3204.952663
15745.83363	1973.655245	14866.7078	1976.744108	14129.6713	1990.92112	12653.71615	2005.872648	12246.3072	2028.618889	11968.48385	2064.830735	11617.38078	2100.608437	11169.91555	2147.868612	11136.56467	2183.955528	10593.85335	2224.799447	9930.092125	2271.778043	9484.370421	2324.973632	9477.042817	2389.510424	9025.801933	2448.278122	8602.641039	2507.392736	8427.840255	2571.181685	8117.684692	2635.762964	8008.304032	2709.439401	7695.353096	2781.922007	7433.738902	2857.776805	7363.067279	2926.756097	7309.187753	3000.277046	7096.496457	3077.119212	6718.356067	3140.478924	6463.83272	3205.935805
15764.90235	1975.683853	14877.58383	1977.846358	14140.14482	1991.982577	12653.71615	2007.348235	12260.42884	2029.929763	11985.85902	2066.364146	11638.49818	2102.427289	11190.68996	2149.854417	11136.56467	2185.11347	10613.86041	2226.65314	9944.402298	2273.103908	9525.494615	2330.452765	9477.042817	2391.261619	9041.58159	2449.572231	8628.682267	2509.528408	8427.840255	2572.384155	8134.750478	2637.533756	8016.121294	2710.181554	7708.431842	2783.208964	7444.680868	2858.820022	7363.067279	2927.589431	7317.98863	3001.608992	7109.236848	3078.318074	6729.429615	3141.534488	6463.83272	3207.024154
15774.86865	1976.744108	14901.49604	1980.269782	14154.52242	1993.439699	12653.71615	2008.920649	12324.25639	2035.854702	11999.07056	2067.530105	11671.52618	2105.272008	11209.07058	2151.431754	11136.56467	2186.523465	10696.83964	2234.341326	9957.682131	2274.33431	9536.295106	2331.453451	9477.042817	2393.359244	9060.769026	2451.145816	8636.792803	2510.193563	8427.840255	2573.773374	8144.391509	2638.534136	8027.260478	2711.239083	7722.13362	2784.557227	7453.42143	2859.653355	7363.067279	2928.716984	7319.67436	3001.89271	7121.157867	3079.439834	6740.367265	3142.577097	6463.83272	3208.112503
15785.22969	1977.846358	14908.16527	1980.945686	14165.05155	1994.506792	12653.71615	2010.022773	12369.15775	2040.022773	12017.57205	2069.162918	11679.40796	2105.95087	11267.43383	2156.440209	11136.56467	2188.235681	10713.67917	2235.901541	9998.263508	2278.094254	9574.775222	2335.018708	9477.042817	2393.603297	9082.037115	2452.890037	8651.905241	2511.432952	8427.840255	2573.860455	8154.032539	2639.534515	8051.79194	2713.568044	7733.866387	2785.711739	7464.00287	2860.6622	7363.067279	2930.092452	7339.708765	3005.26462	7132.452337	3080.502636	6749.880149	3143.483893	6463.83272	3209.200852
15808.00965	1980.269782	14922.60256	1982.408858	14181.59962	1996.183884	12653.71615	2010.683853	12411.14836	2043.920649	12032.81643	2070.508281	11692.87799	2107.11105	11281.89639	2157.681317	11136.56467	2189.265699	10726.6781	2237.105917	10008.13153	2279.008545	9590.031837	2336.432263	9477.042817	2395.422347	9101.795232	2454.510424	8673.255617	2513.183922	8427.840255	2575.322338	8165.122257	2640.685214	8064.666081	2714.790285	7750.13149	2787.312235	7475.377733	2861.74669	7363.067279	2930.925785	7351.556111	3007.799209	7136.113631	3080.847161	6760.506091	3144.49679	6463.83272	3210.477323
15814.36308	1980.945686	14944.75249	1984.653681	14198.01901	1997.847935	12653.71615	2011.703665	12433.20155	2045.967786	12054.73739	2072.442872	11709.70402	2108.560285	11301.84173	2159.39293	11136.56467	2189.39293	10776.24697	2241.698569	10025.03023	2280.574242	9602.683085	2337.604426	9477.042817	2396.633694	9107.318664	2454.963407	8691.728373	2514.698895	8427.840255	2577.139748	8177.303858	2641.94921	8091.040483	2717.294211	7759.489697	2788.233088	7484.118295	2862.580023	7363.067279	2932.103889	7355.662966	3009.004636	7147.748653	3081.942009	6772.360157	3145.626754	6463.83272	3211.000626
15828.11676	1982.408858	14954.91732	1985.683853	14209.01147	1998.961985	12653.71615	2014.653681	12444.92426	2047.055974	12067.81995	2073.597448	11737.45941	2110.95087	11305.70237	2159.724232	11136.56467	2190.227202	10809.15804	2244.747843	10044.30759	2282.360327	9657.984946	2342.72825	9477.042817	2399.60897	9119.991103	2456.002689	8715.510189	2516.64927	8427.840255	2578.209227	8203.764021	2644.694788	8109.473666	2719.044215	7774.644144	2789.724295	7495.867668	2863.700219	7363.067279	2933.321199	7355.696057	3009.014349	7160.967565	3083.1859	6788.809807	3147.194784	6464.044837	3211.261483
15849.21788	1984.653681	14990.03581	1989.242996	14227.68713	2000.854702	12653.71615	2015.945686	12478.0991	2050.135504	12094.48671	2075.95087	11753.69609	2112.349344	11319.17426	2160.880325	11136.56467	2191.65314	10825.63217	2246.274204	10056.2269	2283.464674	9688.701974	2345.574242	9477.042817	2401.467966	9132.555343	2457.033098	8729.795254	2517.820806	8427.840255	2579.271087	8220.453178	2646.4265	8112.937836	2719.373095	7789.151897	2791.151867	7504.608231	2864.533553	7363.067279	2937.857508	7360.252258	3010.351667	7169.823457	3084.019233	6797.552016	3148.028117	6465.796892	3212.343677
15858.9014	1985.683853	15006.59406	1990.92112	14246.61354	2002.772832	12653.71615	2017.316343	12505.01401	2052.633943	12107.00871	2077.055974	11771.94918	2113.921491	11338.13025	2162.507038	11136.56467	2193.233413	10855.14415	2249.008545	10057.47946	2283.580727	9700.65793	2346.681985	9477.042817	2402.50011	9152.426696	2458.662771	8737.159962	2518.424794	8427.840255	2580.579369	8254.518096	2649.961167	8147.385305	2722.643459	7807.326344	2792.940244	7516.714772	2865.687802	7363.067279	2942.806209	7364.995611	3012.30236	7183.770705	3085.331659	6808.834226	3149.103571	6468.103808	3213.177011
15892.35701	1989.242996	15016.50423	1991.982577	14265.43921	2004.680751	12653.71615	2018.715732	12544.15997	2056.267757	12128.14698	2078.921491	11791.7332	2115.625499	11359.099	2164.306476	11136.56467	2195.901541	10870.26171	2250.409216	10092.34968	2286.81152	9712.045622	2347.737077	9477.042817	2404.104963	9176.958855	2460.674683	8740.549751	2518.702795	8427.840255	2582.043824	8267.74812	2651.33395	8153.328049	2723.20765	7818.304663	2794.020517	7527.879792	2866.752285	7363.067279	2944.699706	7364.995611	3013.51107	7198.250191	3086.694169	6817.576435	3149.936904	6471.244058	3214.010344
15908.13122	1990.92112	15029.33516	1993.439699	14277.1998	2005.872648	12653.71615	2019.718183	12555.3426	2057.361314	12147.45519	2080.625499	11815.11131	2117.639068	11372.16933	2165.428109	11136.56467	2197.445835	10889.23123	2252.166779	10110.5613	2288.498862	9729.587812	2349.362394	9477.042817	2405.490554	9191.35412	2461.855256	8793.790733	2523.069152	8427.840255	2582.124882	8283.591935	2652.977947	8175.04436	2725.269347	7844.725647	2796.620358	7542.783787	2868.173246	7363.067279	2945.521197	7364.995611	3014.20555	7209.463327	3087.749318	6852.485824	3153.264571	6476.456791	3215.072902
15918.10881	1991.982577	15038.16227	1994.506792	14291.75959	2007.348235	12653.71615	2021.930459	12566.72409	2058.618889	12167.95094	2082.434312	11823.34543	2118.348276	11402.05309	2167.99259	11136.56467	2198.710387	10904.49208	2253.580727	10141.20899	2291.338429	9756.243514	2351.832097	9477.042817	2407.441565	9204.278947	2462.915237	8813.292768	2524.668537	8432.19888	2583.849051	8303.098066	2655.001956	8185.792071	2726.28971	7862.665557	2798.385656	7553.556714	2869.200347	7376.850423	2949.242942	7364.995611	3015.404714	7214.261181	3088.200792	6866.82704	3154.631618	6481.532434	3215.912269
15931.80563	1993.439699	15051.14057	1996.183884	14307.27478	2008.920649	12653.71615	2023.925185	12576.15019	2059.738171	12178.30713	2083.348276	11840.50558	2119.826289	11419.83186	2169.51828	11136.56467	2199.51828	10905.56155	2253.679816	10154.60569	2292.579659	9771.665588	2353.260982	9477.042817	2408.56945	9223.196724	2464.466706	8826.545062	2525.755374	8436.91467	2584.963585	8309.535682	2655.669941	8212.934274	2728.866529	7873.815072	2799.482775	7570.774771	2870.841932	7394.724133	2951.662224	7364.995611	3016.379944	7226.572927	3089.359319	6883.33023	3156.204751	6497.471878	3217.96107
15941.83619	1994.506792	15064.01794	1997.847935	14318.14958	2010.022773	12653.71615	2026.267757	12586.85419	2061.123064	12257.29979	2090.319618	11855.81219	2121.144655	11431.91058	2170.554817	11136.56467	2200.554817	10917.64583	2254.799447	10188.56634	2295.72618	9787.485281	2354.726707	9477.042817	2410.809998	9242.741336	2466.069584	8892.62261	2531.174473	8441.170512	2585.755374	8323.548973	2657.123997	8213.908367	2728.959007	7887.771572	2800.856104	7585.562288	2872.251788	7396.666635	2951.87879	7364.995611	3018.802981	7243.72466	3090.973286	6895.319969	3157.347648	6510.709152	3219.309319
15957.60071	1996.183884	15072.01854	1998.961985	14324.67253	2010.683853	12653.71615	2028.618889	12595.18235	2062.306601	12279.8144	2092.306601	11872.54259	2122.585653	11467.85512	2173.639406	11136.56467	2201.628417	10935.23309	2256.42894	10250.38126	2301.453451	9790.150366	2354.973632	9477.042817	2411.831335	9266.841244	2468.046046	8905.452883	2532.226699	8449.39453	2587.00183	8335.747039	2658.485935	8225.828318	2730.09066	7899.354891	2801.995909	7605.354673	2874.138812	7407.329839	2952.971857	7364.995611	3019.812931	7263.205764	3092.999634	6909.233827	3158.673959	6521.825696	3220.355378
15973.24263	1997.847935	15084.55688	2000.854702	14334.73513	2011.703665	12653.71615	2029.929763	12605.78509	2063.813386	12315.9238	2095.493366	11910.05026	2125.816207	11491.74457	2175.689485	11136.56467	2205.689485	10953.71391	2258.141224	10267.87909	2303.074659	9801.729564	2356.046467	9477.042817	2413.669973	9277.002457	2468.879379	8935.89456	2534.723258	8460.550154	2588.368019	8356.951096	2661.048224	8235.914548	2731.048224	7912.448026	2803.284282	7616.888623	2875.23847	7421.717737	2954.353826	7364.995611	3020.138329	7282.657672	3095.261294	6925.904745	3160.26308	6527.743813	3220.912269
15983.71459	1998.961985	15095.42396	2002.772832	14363.84329	2014.653681	12653.71615	2035.854702	12612.42634	2064.830735	12340.55956	2097.667546	11955.42355	2129.724232	11516.13649	2177.782683	11136.56467	2206.563996	10964.90289	2259.177905	10284.97619	2304.658738	9829.325638	2358.603297	9477.042817	2414.963407	9290.979371	2470.025643	8950.134284	2535.891075	8484.412727	2590.669941	8366.236532	2662.258819	8248.196216	2732.214217	7927.027919	2804.718952	7628.568576	2876.352047	7439.994326	2956.109308	7364.995611	3021.917234	7293.267803	3096.598949	6960.739382	3163.583621	6547.843815	3222.803665
16001.50595	2000.854702	15104.40337	2004.680751	14376.59166	2015.945686	12664.13984	2040.022773	12621.65643	2066.364146	12355.90193	2099.021557	11964.35341	2130.493366	11517.13782	2177.868612	11136.56467	2208.395506	10973.89712	2260.011238	10299.12156	2305.969334	9846.921764	2360.233612	9477.042817	2420.735094	9292.95785	2470.1879	8965.486172	2537.150101	8497.787928	2591.808495	8376.021358	2663.643822	8268.281412	2734.12106	7939.883275	2805.983927	7630.747933	2876.559829	7448.645323	2956.940244	7364.995611	3023.119628	7302.072914	3097.811262	6982.335251	3165.642203	6555.715671	3223.544402
16019.53619	2002.772832	15109.3026	2005.872648	14390.1161	2017.316343	12692.75185	2043.920649	12627.99498	2067.530105	12373.88296	2100.608437	12019.83482	2135.272008	11532.52405	2179.188984	11136.56467	2210.918186	10982.89136	2260.844571	10331.92401	2309.008545	9863.837457	2361.800884	9477.042817	2421.261619	9304.733328	2471.19523	8978.376783	2538.207276	8526.263683	2594.232475	8384.601361	2664.985729	8280.07734	2735.240938	7951.568334	2807.133744	7644.612024	2877.881645	7455.404106	2957.589431	7364.995611	3025.22642	7318.809155	3100.115556	6998.253418	3167.15957	6566.655987	3224.573878
16037.47045	2004.680751	15114.48853	2007.348235	14403.92404	2018.715732	12712.56637	2045.967786	12635.91961	2069.162918	12394.49247	2102.427289	12060.11016	2138.740943	11558.86633	2181.449553	11136.56467	2212.587305	10991.88559	2261.677905	10345.39889	2310.257019	9878.810354	2363.188152	9477.042817	2422.235659	9316.3012	2472.229357	8993.818104	2539.473637	8555.254191	2596.700272	8393.804102	2666.593775	8319.066541	2738.942484	7962.552849	2808.214627	7655.940772	2878.961738	7470.002488	2958.991617	7364.995611	3026.487761	7332.740801	3102.38975	7008.745046	3168.159663	6582.283345	3226.044402
16048.67417	2005.872648	15118.77853	2008.920649	14413.81533	2019.718183	12723.09909	2047.055974	12641.54414	2070.508281	12422.67992	2105.272008	12102.00473	2142.349344	11574.50299	2182.791417	11136.56467	2213.626178	11004.43874	2262.840978	10361.94083	2311.789661	9891.140026	2364.33052	9477.042817	2422.339116	9330.815637	2473.526896	8994.485951	2539.528408	8585.001308	2599.232475	8401.371299	2667.916033	8342.053879	2741.415055	7973.506732	2809.292496	7672.297427	2880.521197	7482.858204	2960.22642	7364.995611	3027.650144	7335.535065	3102.94985	7023.275235	3169.544724	6594.076483	3227.154128
16062.54454	2007.348235	15118.77853	2010.022773	14435.64413	2021.930459	12752.90628	2050.135504	12648.33068	2072.442872	12428.21054	2105.95087	12117.03609	2143.644002	11575.40254	2182.868612	11136.56467	2213.955528	11014.75017	2263.842852	10368.10007	2312.360327	9902.924212	2365.422347	9477.914718	2423.544591	9339.790186	2474.36023	9013.913615	2541.121694	8596.661493	2600.22504	8410.518538	2669.836665	8373.584	2745.326665	7990.695966	2810.983927	7683.02801	2881.544261	7524.769776	2964.252062	7364.995611	3028.969073	7341.309105	3104.107233	7041.285157	3171.261483	6611.552799	3228.798637
16077.32509	2008.920649	15118.77853	2010.683853	14455.32633	2023.925185	12777.08901	2052.633943	12651.71441	2073.597448	12436.59561	2107.11105	12131.64212	2144.902027	11588.06831	2183.955528	11137.02566	2214.188984	11022.90951	2264.676185	10382.78856	2313.721244	9952.730425	2370.036989	9479.871563	2424.510424	9348.417513	2475.193563	9024.074828	2541.955028	8610.029032	2601.362942	8414.880752	2670.983921	8387.508079	2747.294211	8008.679195	2812.753488	7700.342925	2883.195081	7543.392995	2966.040837	7364.995611	3030.532031	7345.982725	3105.153821	7050.461723	3172.136221	6622.288615	3229.80887
16087.68495	2010.022773	15118.77853	2011.703665	14478.44076	2026.267757	12812.26119	2056.267757	12654.48371	2075.95087	12445.17896	2108.560285	12152.13388	2146.666993	11601.56175	2185.11347	11139.92007	2215.242675	11032.63898	2265.72618	10385.88943	2314.008545	9993.662893	2373.829462	9498.799181	2428.360795	9358.375492	2476.204816	9037.147357	2543.027121	8624.583785	2602.601906	8424.850946	2673.606068	8398.171038	2749.044215	8018.665184	2813.736115	7717.553191	2884.835923	7556.339543	2967.284364	7364.995611	3031.180428	7360.229197	3108.767582	7061.243331	3173.163956	6634.685622	3230.97542
16093.89904	2010.683853	15118.77853	2014.653681	14501.63966	2028.618889	12822.84588	2057.361314	12654.48371	2077.055974	12454.74791	2110.95087	12166.08503	2147.868612	11617.99234	2186.523465	11144.04419	2216.274204	11042.26177	2266.827032	10402.78813	2315.574242	10014.40209	2375.750989	9508.425295	2429.571276	9369.472488	2477.392736	9047.30857	2543.860455	8624.788253	2602.619311	8429.854672	2675.298856	8402.438612	2749.790285	8030.590688	2814.909592	7728.566772	2885.885969	7574.743261	2969.052057	7364.995611	3032.013761	7365.511449	3110.478924	7062.132218	3173.248687	6653.925001	3232.785832
16103.48518	2011.703665	15118.77853	2015.945686	14514.57421	2029.929763	12835.01812	2058.618889	12654.48371	2078.921491	12457.69623	2112.349344	12189.14079	2149.854417	11637.94469	2188.235681	11144.87222	2216.449553	11053.57728	2268.121533	10414.74408	2316.681985	10026.75643	2376.895642	9525.580581	2431.333352	9381.710459	2478.702795	9059.502026	2544.860455	8665.924545	2606.12101	8429.854672	2676.300679	8408.952547	2751.192335	8044.898616	2816.317501	7737.670982	2886.753972	7585.684382	2970.102961	7364.995611	3033.290123	7365.511449	3111.604617	7073.559595	3174.337979	6665.031123	3233.830911
16131.21505	2014.653681	15118.77853	2017.316343	14573.03628	2035.854702	12845.8518	2059.738171	12654.48371	2080.625499	12458.68887	2113.921491	12207.45413	2151.431754	11649.94744	2189.265699	11158.62303	2218.679816	11065.31929	2269.587803	10449.42035	2319.894809	10035.8381	2377.737077	9538.664898	2432.545639	9389.45437	2479.572231	9071.695482	2545.860455	8694.224588	2608.530031	8429.854672	2676.94921	8414.07324	2752.490361	8069.706277	2818.75859	7749.882529	2887.918233	7604.317736	2971.89271	7364.995611	3034.555494	7365.511449	3113.303286	7078.682852	3174.826343	6675.716029	3234.836353
16143.35978	2015.945686	15118.77853	2018.715732	14614.16314	2040.022773	12859.25637	2061.123064	12654.48371	2082.434312	12458.68887	2115.625499	12265.60374	2156.440209	11651.43006	2189.39293	11177.42592	2220.819536	11073.29423	2270.684023	10470.68002	2321.864558	10048.65576	2378.924657	9588.260024	2437.140724	9398.119618	2480.595029	9081.856696	2546.693788	8715.279759	2610.322338	8429.854672	2677.533756	8416.902936	2753.20765	8077.822457	2819.557227	7762.098149	2889.082881	7613.828308	2972.806209	7364.995611	3035.388827	7365.511449	3113.318074	7091.001845	3176.000626	6690.973525	3236.272073
16156.24382	2017.316343	15118.77853	2019.718183	14652.62393	2043.920649	12870.71199	2062.306601	12654.48371	2083.348276	12458.68887	2117.639068	12280.01336	2157.681317	11661.15178	2190.227202	11191.74195	2222.137508	11081.25316	2271.778043	10488.3192	2323.498862	10059.86708	2379.963407	9621.148453	2440.1879	9406.495551	2481.64927	9092.017909	2547.527121	8718.299231	2610.579369	8429.854672	2678.766911	8418.259742	2753.568044	8079.52029	2819.724295	7778.663106	2890.6622	7626.406444	2974.014349	7364.995611	3036.689192	7365.511449	3114.019233	7106.607247	3177.488179	6702.694754	3237.375033
16169.39795	2018.715732	15118.77853	2021.930459	14672.82328	2045.967786	12885.29637	2063.813386	12654.48371	2090.319618	12458.99065	2118.348276	12299.88568	2159.39293	11677.76816	2191.65314	11222.76137	2224.799447	11090.0198	2273.103908	10504.23652	2324.973632	10089.80352	2382.737077	9627.862808	2440.809998	9412.677102	2482.482604	9104.211365	2548.527121	8735.299742	2612.026526	8429.854672	2680.181554	8422.132725	2754.648497	8096.449114	2821.390102	7798.432128	2892.546997	7637.930868	2975.12128	7364.995611	3037.726098	7365.511449	3115.502636	7123.607951	3179.108736	6718.71022	3238.882077
16178.82089	2019.718183	15118.77853	2023.925185	14683.56056	2047.055974	12895.14342	2064.830735	12654.48371	2092.306601	12461.55923	2119.826289	12303.73219	2159.724232	11696.18299	2193.233413	11244.36235	2226.65314	11097.33956	2274.33431	10563.37325	2330.452765	10102.39548	2383.903747	9652.522562	2443.094772	9421.715586	2483.701079	9120.492215	2549.862333	8766.645215	2614.694788	8429.854672	2681.33395	8425.869851	2755.914674	8132.557531	2824.943192	7820.348274	2894.636502	7656.690023	2976.923112	7364.995611	3040.351667	7365.511449	3116.335969	7137.748051	3180.456613	6732.307211	3240.161545
16197.16899	2021.930459	15118.77853	2026.267757	14713.94665	2050.135504	12909.98552	2066.364146	12654.48371	2095.493366	12466.06235	2121.144655	12317.15477	2160.880325	11727.27453	2195.901541	11333.95236	2234.341326	11119.70776	2278.094254	10574.17374	2331.453451	10114.37466	2385.013641	9652.621168	2443.103908	9430.011729	2484.919555	9130.653429	2550.695667	8785.950519	2616.338138	8429.854672	2682.455802	8428.557373	2758.233088	8149.601793	2826.620358	7867.526535	2899.134522	7667.655205	2977.976327	7364.995611	3042.30236	7365.511449	3117.336219	7151.614464	3181.7784	6735.663005	3240.477323
16209.51688	2023.925185	15118.77853	2028.618889	14738.59904	2052.633943	12921.27099	2067.530105	12654.48371	2097.667546	12473.37009	2122.585653	12336.04137	2162.507038	11745.27011	2197.445835	11352.13345	2235.901541	11124.72899	2279.008545	10612.65385	2335.018708	10128.90688	2386.360079	9658.730755	2443.669973	9437.56553	2486.138031	9148.080507	2552.124882	8805.077325	2617.966295	8429.854672	2684.373095	8428.557373	2758.866529	8160.961099	2827.738121	7898.019392	2902.041739	7680.452829	2979.20555	7373.604583	3045.06636	7365.511449	3118.169552	7166.976586	3183.242763	6750.277863	3241.852571
16218.9378	2026.267757	15118.77853	2029.929763	14774.45431	2056.267757	12937.07521	2069.162918	12654.48371	2099.021557	12498.80823	2125.816207	12356.93336	2164.306476	11760.00586	2198.710387	11366.16798	2237.105917	11131.38624	2280.574242	10627.91047	2336.432263	10139.47371	2387.339116	9673.218645	2445.012304	9451.74206	2488.424794	9158.24172	2552.958216	8819.458582	2619.190489	8429.854672	2685.495897	8428.557373	2760.435144	8181.145672	2829.724295	7900.222524	2902.251788	7694.545249	2980.559139	7385.790011	3047.099624	7365.511449	3119.169552	7181.546576	3184.631618	6760.96778	3242.858485
16218.9378	2028.618889	15118.77853	2035.854702	14785.24458	2057.361314	12950.09716	2070.508281	12654.48371	2100.608437	12537.15599	2129.724232	12369.95585	2165.428109	11769.42019	2199.51828	11419.6859	2241.698569	11135.98728	2282.360327	10640.56172	2337.604426	10162.90882	2389.510424	9685.410304	2446.141885	9453.189054	2488.662771	9168.402933	2553.791549	8836.838473	2620.669941	8429.854672	2686.993424	8428.557373	2762.224811	8192.647718	2830.856104	7920.014909	2904.138812	7706.288933	2981.68713	7397.08071	3048.50148	7365.511449	3119.359319	7194.981437	3185.912269	6794.359529	3246.000626
16218.9378	2029.929763	15118.77853	2040.022773	14797.65322	2058.618889	12968.82233	2072.442872	12654.48371	2102.427289	12544.40738	2130.493366	12399.73021	2167.99259	11781.49891	2200.554817	11455.21892	2244.747843	11135.98728	2283.464674	10695.86358	2342.72825	10181.80961	2391.261619	9696.107432	2447.132995	9464.935482	2491.153512	9179.096451	2554.668537	8846.628077	2621.503274	8429.854672	2688.20765	8428.557373	2763.273091	8220.949447	2833.641011	7933.973335	2905.469622	7717.939836	2982.806209	7410.340617	3049.86648	7365.511449	3120.485613	7198.049766	3186.204751	6811.841381	3247.645656
16218.9378	2035.854702	15118.77853	2043.920649	14808.6973	2059.738171	12979.99762	2073.597448	12654.48371	2105.272008	12587.62271	2135.272008	12416.28004	2169.51828	11794.0095	2201.628417	11473.00551	2246.274204	11135.98728	2283.580727	10726.58061	2345.574242	10204.44945	2393.359244	9708.466887	2448.278122	9469.217853	2492.387386	9192.348745	2555.755374	8852.484881	2622.00183	8429.854672	2689.219505	8428.557373	2767.108508	8238.520388	2835.370003	7947.426773	2906.752285	7726.615797	2983.639542	7420.670356	3050.847161	7365.511449	3120.973286	7213.852014	3187.711068	6823.155954	3248.710349
16218.9378	2040.022773	15125.26869	2045.967786	14822.36221	2061.123064	13002.77672	2075.95087	12654.48371	2105.95087	12612.97704	2138.740943	12426.1959	2170.554817	11841.3329	2205.689485	11504.86864	2249.008545	11135.98728	2286.81152	10738.53656	2346.681985	10207.08353	2393.603297	9722.434309	2449.572231	9472.110077	2493.22072	9204.548193	2556.755865	8867.89708	2623.313783	8429.854672	2690.052838	8428.557373	2768.518533	8256.44448	2837.133744	7959.272261	2907.881645	7738.832131	2984.812931	7432.982711	3052.016068	7365.511449	3121.806619	7222.594223	3188.544402	6829.521244	3249.309319
16218.9378	2043.920649	15130.76574	2047.055974	14834.04031	2062.306601	13013.47317	2077.055974	12654.48371	2107.11105	12633.09207	2142.349344	12449.34811	2173.639406	11851.52353	2206.563996	11521.19058	2250.409216	11135.98728	2288.498862	10749.92425	2347.737077	10226.71669	2395.422347	9739.418139	2451.145816	9476.023492	2494.637438	9222.522332	2558.229946	8877.686684	2624.147117	8429.854672	2691.14417	8428.557373	2769.718952	8267.105797	2838.182824	7970.601008	2908.961738	7749.363799	2985.824507	7441.760395	3052.849402	7365.511449	3122.965352	7231.336433	3189.377735	6841.933702	3250.477323
16218.9378	2045.967786	15154.02292	2050.135504	14848.90794	2063.813386	13031.52977	2078.921491	12654.48371	2108.560285	12639.47107	2143.644002	12459.47228	2175.689485	11872.86601	2208.395506	11541.67137	2252.166779	11135.98728	2291.338429	10767.46644	2349.362394	10239.79085	2396.633694	9758.243666	2452.890037	9477.999247	2496.174473	9234.746619	2559.232475	8887.476288	2624.98045	8429.854672	2692.258819	8428.557373	2770.598457	8295.572112	2840.983927	7972.458282	2909.138812	7760.577203	2986.901564	7458.818308	3054.468841	7365.511449	3123.798685	7239.73142	3190.211068	6852.947459	3251.51371
16218.9378	2047.055974	15177.50801	2052.633943	14858.94624	2064.830735	13048.02309	2080.625499	12654.48371	2110.95087	12644.0639	2144.902027	12465.47305	2177.782683	11902.26266	2210.918186	11558.14802	2253.580727	11135.98728	2292.579659	10794.12215	2351.832097	10271.90326	2399.60897	9775.732636	2454.510424	9477.999247	2498.062887	9260.671481	2561.358604	8895.576097	2625.669941	8429.854672	2693.34852	8428.557373	2771.827475	8314.410301	2842.837617	8001.19702	2911.87879	7772.923364	2988.087423	7474.36437	3055.944748	7365.511449	3124.632018	7247.779185	3191.044402	6864.736376	3252.623039
16218.9378	2050.135504	15211.66552	2056.267757	14874.07659	2066.364146	13065.53083	2082.434312	12655.65714	2112.349344	12649.3973	2146.666993	12465.62577	2177.868612	11921.71282	2212.587305	11559.30269	2253.679816	11135.98728	2295.72618	10809.54422	2353.260982	10291.96756	2401.467966	9780.621723	2454.963407	9477.999247	2499.182015	9276.043861	2562.619311	8909.241311	2626.833183	8429.854672	2694.706494	8428.557373	2773.223529	8324.779117	2843.915027	8020.684386	2913.736734	7781.599325	2988.920756	7498.127782	3058.200792	7365.511449	3125.465352	7255.82695	3191.877735	6877.028833	3253.779751
16218.9378	2052.633943	15221.94486	2057.361314	14885.58124	2067.530105	13074.37722	2083.348276	12659.77846	2113.921491	12652.30643	2147.868612	12467.04395	2179.188984	11933.81874	2213.626178	11572.3497	2254.799447	11135.98728	2301.453451	10825.36391	2354.726707	10303.10757	2402.50011	9791.838779	2456.002689	9477.999247	2501.069584	9286.205074	2563.452644	8919.030915	2627.666516	8429.854672	2697.587591	8428.557373	2774.579556	8348.807486	2846.559829	8033.32293	2914.941705	7794.275661	2990.138329	7504.470771	3058.802981	7365.511449	3126.514315	7264.129378	3192.779544	6885.468079	3254.573878
16218.9378	2056.267757	15233.76594	2058.618889	14901.6924	2069.162918	13141.85379	2090.319618	12667.595	2115.625499	12652.30643	2149.854417	12467.97959	2181.449553	11937.65664	2213.955528	11591.33809	2256.42894	11135.98728	2303.074659	10828.029	2354.973632	10320.42888	2404.104963	9802.960062	2457.033098	9477.999247	2502.208995	9307.816701	2565.22504	8930.501236	2628.642919	8429.854672	2698.959007	8428.557373	2775.983927	8356.439378	2847.442777	8039.401036	2915.521197	7795.192789	2990.22642	7515.347698	3059.835612	7365.511449	3127.347648	7271.425636	3193.612877	6898.895019	3255.837344
16222.77233	2057.361314	15244.28708	2059.738171	14914.96726	2070.508281	13161.08607	2092.306601	12681.3229	2117.639068	12652.30643	2151.431754	12468.53498	2182.791417	11940.3771	2214.188984	11611.29124	2258.141224	11135.98728	2304.658738	10839.6082	2356.046467	10335.38367	2405.490554	9820.549263	2458.662771	9477.999247	2503.042328	9326.256494	2566.844907	8942.945889	2629.702262	8429.854672	2700.031744	8428.557373	2777.214521	8362.927307	2848.27611	8050.131619	2916.544261	7812.5734	2991.895842	7527.699267	3061.008242	7365.511449	3127.999634	7283.423187	3194.983164	6914.153452	3257.273152
16228.95601	2058.618889	15257.30495	2061.123064	14934.05609	2072.442872	13191.93119	2095.493366	12687.31668	2118.348276	12652.30643	2156.440209	12468.56693	2182.868612	11952.65569	2215.242675	11623.37162	2259.177905	11135.98728	2305.969334	10867.20427	2358.603297	10356.4411	2407.441565	9842.263994	2460.674683	9477.999247	2504.532888	9354.051609	2569.473637	8961.85325	2631.311738	8429.854672	2701.048224	8428.557373	2777.294211	8366.48263	2848.75859	8076.898129	2919.096205	7825.418937	2993.129667	7529.512939	3061.180428	7365.511449	3128.832968	7288.976249	3195.642203	6923.009343	3258.106485
16236.0559	2059.738171	15268.43009	2062.306601	14945.44843	2073.597448	13212.97538	2097.667546	12701.74755	2119.826289	12652.30643	2157.681317	12469.0168	2183.955528	11964.67604	2216.274204	11633.08241	2260.011238	11135.98728	2309.008545	10884.8004	2360.233612	10368.61446	2408.56945	9855.006017	2461.855256	9477.999247	2506.037818	9370.653092	2571.181685	8979.363427	2632.80228	8429.854672	2702.288113	8428.557373	2778.240016	8373.985697	2849.776805	8085.638691	2919.929538	7838.083354	2994.346095	7541.048763	3062.275612	7365.511449	3129.666301	7295.723307	3196.475537	6937.058492	3259.428501
16246.92145	2061.123064	15282.59373	2063.813386	14968.66993	2075.95087	13226.08104	2099.021557	12715.78881	2121.144655	12652.30643	2159.39293	12469.49606	2185.11347	11966.71938	2216.449553	11642.7932	2260.844571	11135.98728	2310.257019	10901.71609	2361.800884	10392.79688	2410.809998	9866.446475	2462.915237	9477.999247	2507.392736	9381.313635	2572.384155	8995.196982	2634.1501	8429.854672	2703.832236	8428.557373	2779.788209	8379.779181	2850.610138	8096.465518	2920.961778	7857.180874	2996.180428	7552.833308	3063.39441	7365.511449	3130.115556	7302.123142	3197.30887	6945.914384	3260.261834
16258.0311	2062.306601	15292.15671	2064.830735	14979.57412	2077.055974	13241.44067	2100.608437	12731.13616	2122.585653	12652.30643	2159.724232	12470.07965	2186.523465	11992.7085	2218.679816	11652.50398	2261.677905	11135.98728	2311.789661	10916.68899	2363.188152	10403.82025	2411.831335	9883.191615	2464.466706	9477.999247	2509.528408	9393.629818	2573.773374	9014.144144	2635.762964	8429.854672	2704.836665	8428.557373	2780.816714	8388.306812	2851.914952	8105.20608	2921.795111	7868.329948	2997.251306	7565.937503	3064.638492	7365.511449	3131.023755	7308.175754	3198.142203	6954.770275	3261.095167
16273.24503	2063.813386	15306.57063	2066.364146	14997.9814	2078.921491	13259.04558	2102.427289	12765.54319	2125.816207	12652.30643	2160.880325	12470.78833	2188.235681	12017.64254	2220.819536	11666.05722	2262.840978	11135.98728	2312.360327	10929.01866	2364.33052	10423.66483	2413.669973	9900.4916	2466.069584	9477.999247	2510.193563	9394.398041	2573.860455	9034.946568	2637.533756	8429.854672	2705.298856	8428.557373	2781.922007	8393.405851	2852.748286	8113.092364	2922.546997	7879.434425	2998.3179	7580.789985	3066.048553	7365.511449	3132.136221	7313.881145	3198.975537	6963.626167	3261.928501
16283.51714	2064.830735	15317.53053	2067.530105	15014.79505	2080.625499	13286.58	2105.272008	12807.16562	2129.724232	12652.30643	2162.507038	12471.21465	2189.265699	12033.0008	2222.137508	11677.73199	2263.842852	11139.38897	2313.721244	10940.80284	2365.422347	10437.62497	2414.963407	9921.823723	2468.046046	9477.999247	2511.432952	9406.162577	2575.322338	9046.698548	2638.534136	8432.029267	2706.132189	8428.557373	2783.208964	8406.873561	2855.110138	8121.832927	2923.38033	7888.110386	2999.151233	7587.53798	3066.689192	7365.511449	3133.248687	7319.239313	3199.80887	6972.482058	3262.761834
16298.99991	2066.364146	15332.87882	2069.162918	15031.00691	2082.434312	13293.1508	2105.95087	12815.35728	2130.493366	12652.30643	2164.306476	12471.27702	2189.39293	12064.02023	2224.799447	11687.44278	2264.676185	11140.39121	2314.008545	10990.60906	2370.036989	10499.91926	2420.735094	9930.817959	2468.879379	9477.999247	2513.183922	9419.459797	2577.139748	9058.450529	2639.534515	8436.64957	2707.337655	8428.557373	2784.557227	8411.278156	2855.943472	8135.00851	2924.636502	7899.831395	3000.277046	7600.816762	3067.94985	7365.511449	3134.08202	7324.597482	3200.642203	6981.337949	3263.595167
16310.77253	2067.530105	15345.5251	2070.508281	15038.37192	2083.348276	13304.38034	2107.11105	12866.25222	2135.272008	12652.30643	2165.428109	12472.1673	2190.227202	12085.62121	2226.65314	11699.67831	2265.72618	11147.59387	2315.574242	11031.54152	2373.829462	10505.60209	2421.261619	9943.189675	2470.025643	9477.999247	2514.698895	9426.712825	2578.209227	9071.968395	2640.685214	8442.074689	2708.38417	8428.557373	2785.711739	8414.344726	2856.620358	8143.749072	2925.469836	7913.698487	3001.608992	7612.801216	3069.087626	7365.511449	3135.08202	7331.0031	3201.730553	6990.193841	3264.428501
16327.25895	2069.162918	15363.71007	2072.442872	15094.54913	2090.319618	13318.40768	2108.560285	12903.19813	2138.740943	12652.30643	2167.99259	12475.62272	2191.65314	12175.21121	2234.341326	11712.50647	2266.827032	11154.46669	2316.681985	11050.43459	2375.750989	10516.11499	2422.235659	9944.940933	2470.1879	9477.999247	2516.64927	9433.346372	2579.271087	9086.817217	2641.94921	8443.393876	2708.606068	8428.557373	2787.312235	8418.52382	2857.776805	8145.766715	2925.6622	7916.652321	3001.89271	7634.943186	3071.189734	7365.511449	3135.261294	7336.816466	3202.818902	7002.495044	3265.586035
16340.84301	2070.508281	15374.56298	2073.597448	15108.58679	2092.306601	13341.54648	2110.95087	12941.62942	2142.349344	12652.30643	2169.51828	12482.30251	2193.233413	12193.39231	2235.901541	11727.59123	2268.121533	11182.72891	2319.894809	11059.93433	2376.895642	10517.23161	2422.339116	9955.81313	2471.19523	9477.999247	2517.820806	9441.519338	2580.579369	9119.070961	2644.694788	8448.875683	2709.439401	8428.557373	2788.233088	8421.69052	2858.820022	8157.240251	2926.756097	7951.757787	3005.26462	7646.662715	3072.30236	7365.511449	3136.094628	7341.854039	3203.864313	7009.785617	3266.272073
16360.37647	2072.442872	15396.68492	2075.95087	15122.85694	2095.493366	13355.0825	2112.349344	12955.41818	2143.644002	12652.30643	2170.554817	12500.38182	2195.901541	12207.42683	2237.105917	11744.67759	2269.587803	11203.85325	2321.864558	11066.43601	2377.737077	10530.2424	2423.544591	9966.974546	2472.229357	9477.999247	2518.424794	9449.595617	2582.043824	9139.41429	2646.4265	8454.459243	2710.181554	8429.891592	2789.724295	8424.220115	2859.653355	8165.980813	2927.589431	7978.145789	3007.799209	7658.789384	3073.453638	7365.511449	3137.915354	7346.529633	3204.952663	7037.522311	3268.882077
16372.03416	2073.597448	15407.0728	2077.055974	15122.85694	2097.667546	13370.29953	2113.921491	12968.81678	2144.902027	12652.30643	2173.639406	12514.74914	2197.445835	12260.94475	2241.698569	11757.45177	2270.684023	11221.38016	2323.498862	11075.61233	2378.924657	10540.66671	2424.510424	9980.978993	2473.526896	9477.999247	2518.702795	9449.983293	2582.124882	9180.937889	2649.961167	8463.557447	2711.239083	8433.668935	2791.151867	8426.773593	2860.6622	8177.807352	2928.716984	7990.695673	3009.004636	7672.878857	3074.79126	7365.511449	3138.748687	7350.753252	3205.935805	7046.378203	3269.715411
16395.79653	2075.95087	15424.60848	2078.921491	15122.85694	2099.021557	13386.79285	2115.625499	12987.61455	2146.666993	12652.30643	2175.689485	12526.88603	2198.710387	12296.47777	2244.747843	11770.20033	2271.778043	11237.19616	2324.973632	11083.09916	2379.963407	10582.22408	2428.360795	9989.973228	2474.36023	9477.999247	2523.069152	9458.229379	2583.849051	9197.064691	2651.33395	8488.326329	2713.568044	8441.85176	2792.940244	8426.773593	2861.74669	8192.234186	2930.092452	7990.796794	3009.014349	7675.776545	3075.06636	7365.511449	3139.826343	7354.836593	3207.024154	7055.234094	3270.548744
16406.95471	2077.055974	15440.62599	2080.625499	15122.85694	2100.608437	13406.28246	2117.639068	13000.4124	2147.868612	12652.30643	2177.782683	12534.12919	2199.51828	12314.26437	2246.274204	11785.65057	2273.103908	11295.95648	2330.452765	11101.64988	2382.737077	10595.2889	2429.571276	9998.967464	2475.193563	9477.999247	2524.668537	9462.938704	2584.963585	9216.377586	2652.977947	8503.032999	2714.790285	8448.653972	2794.020517	8426.773593	2862.580023	8200.974748	2930.925785	8004.719809	3010.351667	7686.437389	3076.078476	7365.511449	3140.478924	7358.327683	3208.112503	7064.089985	3271.382077
16425.79073	2078.921491	15457.62866	2082.434312	15122.85694	2102.427289	13413.14698	2118.348276	13021.56222	2149.854417	12652.30643	2177.868612	12543.42228	2200.554817	12346.1275	2249.008545	11799.98837	2274.33431	11306.68823	2331.453451	11108.77218	2383.903747	10614.30714	2431.333352	10009.882	2476.204816	9477.999247	2525.755374	9465.843073	2585.755374	9240.15468	2655.001956	8533.161584	2717.294211	8470.765151	2796.620358	8426.773593	2863.700219	8213.331498	2932.103889	8025.028774	3012.30236	7697.399692	3077.119212	7368.534879	3141.534488	7361.818772	3209.200852	7075.212009	3272.428652
16442.99601	2080.625499	15466.21985	2083.348276	15122.85694	2105.272008	13427.45287	2119.826289	13038.36166	2151.431754	12652.30643	2179.188984	12553.04764	2201.628417	12362.44944	2250.409216	11843.80278	2278.094254	11344.92342	2335.018708	11114.28451	2385.013641	10627.39145	2432.545639	10022.70332	2477.392736	9477.999247	2531.174473	9470.415212	2587.00183	9248.001843	2655.669941	8554.218582	2719.044215	8490.402155	2798.385656	8426.773593	2864.533553	8226.099465	2933.321199	8037.612844	3013.51107	7710.027572	3078.318074	7372.833748	3142.577097	7365.098608	3210.477323	7084.067901	3273.261985
16461.25949	2082.434312	15531.7498	2090.319618	15122.85694	2105.95087	13440.21351	2121.144655	13091.70422	2156.440209	12652.30643	2181.449553	12589.45717	2205.689485	12382.93022	2252.166779	11854.45697	2279.008545	11360.08293	2336.432263	11120.22444	2386.360079	10676.98658	2437.140724	10036.8429	2478.702795	9479.207467	2532.226699	9474.493307	2588.368019	9265.083413	2657.123997	8558.175848	2719.373095	8503.768447	2799.482775	8426.773593	2865.687802	8273.679334	2937.857508	8044.843178	3014.20555	7721.843316	3079.439834	7377.633264	3143.483893	7365.098608	3211.000626	7092.923792	3274.095319
16470.48774	2083.348276	15550.42725	2092.306601	15122.85694	2107.11105	13454.16112	2122.585653	13104.92264	2157.681317	12652.30643	2182.791417	12596.91522	2206.563996	12398.40725	2253.580727	11872.70195	2280.574242	11372.65365	2337.604426	11124.0643	2387.339116	10709.87501	2440.1879	10046.22679	2479.572231	9487.389992	2534.723258	9477.142728	2590.669941	9281.082809	2658.485935	8597.526635	2722.643459	8520.499817	2800.856104	8426.773593	2866.752285	8325.584645	2942.806209	8057.327864	3015.404714	7733.038044	3080.502636	7384.161019	3144.49679	7365.098608	3211.261483	7103.550862	3275.095319
16540.877	2090.319618	15580.38254	2095.493366	15122.85694	2108.560285	13485.4301	2125.816207	13123.15219	2159.39293	12652.30643	2182.868612	12610.05674	2208.395506	12399.41691	2253.679816	11893.51509	2282.360327	11427.60351	2342.72825	11131.51742	2389.510424	10716.58936	2440.809998	10057.26593	2480.595029	9493.785129	2535.891075	9477.142728	2591.808495	9311.183357	2661.048224	8604.31528	2723.20765	8534.386163	2801.995909	8426.773593	2868.173246	8343.652256	2944.699706	8067.481123	3016.379944	7736.667006	3080.847161	7392.896052	3145.626754	7365.098608	3212.343677	7112.406753	3275.928652
16560.93945	2092.306601	15600.81963	2097.667546	15122.85694	2110.95087	13523.2564	2129.724232	13126.68072	2159.724232	12654.99365	2183.955528	12625.84742	2210.918186	12410.14308	2254.799447	11906.38399	2283.464674	11458.12502	2345.574242	11135.99514	2391.261619	10741.24912	2443.094772	10068.64445	2481.64927	9502.513021	2537.150101	9477.142728	2594.232475	9324.672086	2662.258819	8629.122733	2725.269347	8550.08251	2803.284282	8426.773593	2869.200347	8350.375692	2945.521197	8092.70774	3018.802981	7748.199277	3081.942009	7407.555804	3147.194784	7365.098608	3213.177011	7124.335153	3277.051106
16593.11604	2095.493366	15613.54721	2099.021557	15122.85694	2112.349344	13530.70095	2130.493366	13138.9937	2160.880325	12659.41614	2185.11347	12634.90227	2212.587305	12423.51394	2256.42894	11907.73635	2283.580727	11470.00488	2346.681985	11135.99514	2393.359244	10741.34772	2443.103908	10077.63868	2482.482604	9511.3108	2538.207276	9477.142728	2596.700272	9339.265764	2663.643822	8641.400293	2726.28971	8567.561217	2804.718952	8426.773593	2870.841932	8379.307374	2949.242942	8103.222481	3019.812931	7761.301454	3083.1859	7416.130781	3148.028117	7365.098608	3214.010344	7133.191044	3277.88444
16615.06862	2097.667546	15628.46372	2100.608437	15122.85694	2113.921491	13576.95408	2135.272008	13156.31901	2162.507038	12666.97374	2186.523465	12639.13144	2213.626178	12437.92821	2258.141224	11945.3846	2286.81152	11481.32009	2347.737077	11135.99514	2393.603297	10747.45731	2443.669973	10090.78979	2483.701079	9523.614887	2539.473637	9477.142728	2599.232475	9353.405343	2664.985729	8672.405968	2728.866529	8582.97251	2805.983927	8426.773593	2872.251788	8395.187648	2951.662224	8106.610246	3020.138329	7770.079138	3084.019233	7427.197172	3149.103571	7365.098608	3215.072902	7160.228567	3280.428652
[truncated: 4,660 more rows]
[truncated: 22 more columns]
