# Supplementary material for: Real-time energy-saving metro train rescheduling with primary delay identification
Source: PLoS One. 2018 Feb 23;13(2):e0192792. doi: 10.1371/journal.pone.0192792 (PMC5825068; doi:10.1371/journal.pone.0192792)
Supplement: S4 Dataset — (ZIP) [file pone.0192792.s005.zip]

Archive with 17 entries (14 files):
- S5 Dataset/
- S5 Dataset/Hybird_GA inputs for all cases.pdf
- __MACOSX/
- __MACOSX/S5 Dataset/
- __MACOSX/S5 Dataset/._Hybird_GA inputs for all cases.pdf
- S5 Dataset/QMS_result_Case_a.mat
- __MACOSX/S5 Dataset/._QMS_result_Case_a.mat
- S5 Dataset/QMS_result_Case_b.mat
- __MACOSX/S5 Dataset/._QMS_result_Case_b.mat
- S5 Dataset/QMS_result_Case_c.mat
- __MACOSX/S5 Dataset/._QMS_result_Case_c.mat
- S5 Dataset/SIPS_result_Case_a.mat
- __MACOSX/S5 Dataset/._SIPS_result_Case_a.mat
- S5 Dataset/SIPS_result_Case_b.mat
- __MACOSX/S5 Dataset/._SIPS_result_Case_b.mat
- S5 Dataset/SIPS_result_Case_C.mat
- __MACOSX/S5 Dataset/._SIPS_result_Case_C.mat
